# Supplementary material for: Validation of qPCR Methods for the Detection of Mycobacterium in New World Animal Reservoirs
Source: PLoS Negl Trop Dis. 2015 Nov 16;9(11):e0004198. doi: 10.1371/journal.pntd.0004198 (PMC4646627; doi:10.1371/journal.pntd.0004198)
Supplement: S1 Dataset — (ZIP) [file pntd.0004198.s002.zip]

Archive with 10 entries (10 files):
- S1 Dataset Description.docx
- Sample_CJA024.FandR_merged.txt
- Sample_CJA025.FandR_merged.txt
- Sample_CPE045.FandR_merged.txt
- Sample_CPE046.FandR_merged.txt
- Sample_LB_GH.FandR_merged.txt
- Sample_RJ025.FandR_merged.txt
- Sample_RJ026.FandR_merged.txt
- Sample_RJ031.FandR_merged.txt
- Sample_RJ036.FandR_merged.txt
