# Supplementary material for: Validation of qPCR Methods for the Detection of Mycobacterium in New World Animal Reservoirs
Source: PLoS Negl Trop Dis. 2015 Nov 16;9(11):e0004198. doi: 10.1371/journal.pntd.0004198 (PMC4646627; doi:10.1371/journal.pntd.0004198)
Supplement: S1 Dataset — (ZIP) [file pntd.0004198.s002.zip › Sample_CJA024.FandR_merged.txt]

@F_HWI-M01141:133:D05BR:1:1101:18845:1751  133:D05BR:1:1101:18845:1751 2:N:0:TCGACGTCCTGCGA
TCGGTGAGCCGAGATCGCGCCATTGCACTCCAGCCTGGGTAACAAGAGCGAAACTCTGTCTCAAAAAAAAAAAAAAAAAAAAAGAATTTTTTTTTCTTTATTTTTTTTTCTTTCTCACTTTTTTTCATTGCACTTTTTTTTTTTTTTTCT
+F_HWI-M01141:133:D05BR:1:1101:18845:1751  133:D05BR:1:1101:18845:1751 2:N:0:TCGACGTCCTGCGA
111>>>AFFFDDGGGGGGGGCGFHGCHHHGCFFFGGCCCHGFHBBGF00E//EEGGH1GGHHFF######################################################################################
@R_HWI-M01141:133:D05BR:1:1101:18845:1751  133:D05BR:1:1101:18845:1751 2:N:0:TCGACGTCCTGCGA
TTTACAAAAGACACCTTACACCAATAGCAAGTTCCATGTAACAAAGTGGTGAAGAGCAATGACTTCGGACCCTAACATTCTTTTTTTTTTTTTTTTTTTTTTTTACAGTTTTTTTCTTTTTTTTCCCATGTTTTTTTTTATTTTCTCGAT
+R_HWI-M01141:133:D05BR:1:1101:18845:1751  133:D05BR:1:1101:18845:1751 2:N:0:TCGACGTCCTGCGA
>>A1>311111>1B1BF1A1AB00F11A110DFGHBGGH22B1100D11AA1111B010BE1BBFGFE/AEAFCCF1FHHHHHGHGGGGGGGGGGGGGGGG#################################################
@M_HWI-M01141:133:D05BR:1:1101:17502:1822  133:D05BR:1:1101:17502:1822 2:N:0:TGGACGTCCTGCGA
CCTGGGCCGGCCGGGTAAGCTGCGGGGCCCAGGAGGGAGCTGTGGACTCACGGCCACCCTTGGTAGGAAGGCCACACTGTGACCCACACAGAGCCCGCCCTGCCCCACCCCAGACGACCCCGCACCTTGGGGTTCTGCAACCACATCTCCAGTTTCTGCACAGCCAGTAGCCGCAAC
+M_HWI-M01141:133:D05BR:1:1101:17502:1822  133:D05BR:1:1101:17502:1822 2:N:0:TGGACGTCCTGCGA
11>1>AAADDDDGECGGGGGGGHGCCG]]]]]]]]]]]]]]]]]]\]]]]]]]]]]]]]]]]]]]]]]]]]]\]]]]]]]]]]]]]]]]]]X[]]]V]]]]]]]]Z]]][]]]]]]]]]]]]]]]]]]]]]]UV]]]]]][]]]]\]V]\FFGABGGGFGEGFGGFFAA1?D>1111
@M_HWI-M01141:133:D05BR:1:1101:13035:1830  133:D05BR:1:1101:13035:1830 2:N:0:TGGACGTCCTGCGA
CCTTTTTAATAATGGCCATTCTTGCAGGAGTAGGGTGGTATCTCATTGTGGTTTTAATTTGCATTTCCCTGATGATTAGAGATGCTGAACATTTTTTTCATATGTTTGTTGAGCATTTGTATGTCTTCTTTTGAGAACTGCCTATTCATGCCCTCTGCCCACTTTTAAA
+M_HWI-M01141:133:D05BR:1:1101:13035:1830  133:D05BR:1:1101:13035:1830 2:N:0:TGGACGTCCTGCGA
1>>AAFFAFFFFGGGGF1B]]]]]]\WE\]]]]]]]]]]]Y]]]]]]]]]][]]]]U\\]][]]\]]]]]]][]]W\]][]]]]]]]]]]]]Z]]]]]]]]]]]][]]]]]]]]]]\]]]][]]]Z]]]\Z\][]]]]]]\]]Y6]]]]]EA111BFABFFF@B11AA>
@M_HWI-M01141:133:D05BR:1:1101:14244:1854  133:D05BR:1:1101:14244:1854 2:N:0:TGGACGTCCTGCGA
TGCAAGCTCTCCTTCGCTTAGGCGAACGCTTGCGGCAAGCAGTCAGTCAGCAACTCAGCCGCGCCCAACAGCAGCTCGCGCAACTACAACACCGCTACGACAGTTGTACGCACCATTTTGT
+M_HWI-M01141:133:D05BR:1:1101:14244:1854  133:D05BR:1:1101:14244:1854 2:N:0:TGGACGTCCTGCGA
]]]]]]]]]]]]]]][]]]]]]]]]]]]]]]]]]]]]]]]]]]]]]]]]]]]]]]]]\][]]]]]]]]]]]]]]]]]]]]]]]]]]]W]]]]]]]]]]]]]]]]]]]]]]]]]]]\]]]]]
@M_HWI-M01141:133:D05BR:1:1101:16038:1866  133:D05BR:1:1101:16038:1866 2:N:0:TCGACGTCCTACGA
TTAAATAAGCACATACTTTAAGGATTAGCTTCTTATAAGATGTGCTGGAATTAATCATCATTTATCTGTATTTCTAAGCACCTAATTTGTACCTTGACTGTTAATGCTTTTCATTACTCAGTTATTTCTGTGTTTATCTCCCTTGCATAGATAGTAATTTCTTAGGGGTGGGGCCCATGTCTTTTTTGCCTTTTTGT
+M_HWI-M01141:133:D05BR:1:1101:16038:1866  133:D05BR:1:1101:16038:1866 2:N:0:TCGACGTCCTACGA
1A1>AFB1D1@BGAGGGFGGB1AF1GGH01D11DBDFHCGD1BGFFF]]]]]]]]]]]]]]]]]]]]]]\]]]]]]]G][\]]F]]YY]]]]]]]]U]]][W]V[Z]]]]]]]]]]]][]\\]\]G\]]]]]]]]ZZE]]]X]]]Y\]]]HHFFA1F0F1GB//EAEEAE0F00C11GGFCE1CGFFAAA?CAA>11
@M_HWI-M01141:133:D05BR:1:1101:13748:1887  133:D05BR:1:1101:13748:1887 2:N:0:TGGACGTCCTGCGA
TCTTTTGTTTGTTTAAACTTTGACTTTGAAGATTTATGTTAAAAACAGATTACAACTAGC
+M_HWI-M01141:133:D05BR:1:1101:13748:1887  133:D05BR:1:1101:13748:1887 2:N:0:TGGACGTCCTGCGA
]]]]]]]]]]]]]]]]]]]]]]]]]]]]]]]]]]]]]]]]]]]]]]]]]]]]]]]]]]]]
@M_HWI-M01141:133:D05BR:1:1101:18094:1889  133:D05BR:1:1101:18094:1889 2:N:0:TGGACGTCCTGCGA
TCAAGCAATTCTCCTGCCTCAGCTTCCCGAGTAGCTGGGACTACAGGTGCGCACCATCATG
+M_HWI-M01141:133:D05BR:1:1101:18094:1889  133:D05BR:1:1101:18094:1889 2:N:0:TGGACGTCCTGCGA
]]]]]]][]]]]]]]]]]\]]]]ZYI]]]]]]][]]]I\]]]Y]]]]]]]T]]]\]]]][]
@M_HWI-M01141:133:D05BR:1:1101:14989:1898  133:D05BR:1:1101:14989:1898 2:N:0:TGGACGCCCTGCGA
GACTCATTCTCCTTCCAGTTTTGAGTTTTGTTCTCTTGCTGGTGAGGAGTTGTAATCCCTTGGAGGAGGAGACACATTCTGGTTTTGGGTGTTTTCATCCTTTTTTCACTGGTTTCTTCCCATCTTTGTGCATTTATCTACCTGTGGTCTTTGTAGTTGGTGACTTTCAGATGGGG
+M_HWI-M01141:133:D05BR:1:1101:14989:1898  133:D05BR:1:1101:14989:1898 2:N:0:TGGACGCCCTGCGA
11AAA1FFBBDFGB1GDBGGGB11AF]]]\W]]S]G]]]]]Z]]]]]\]E]WY[-&U]]VZ]\E]YZ]]YWU]X][]]]]X]C]SYTXYRZZ]TE]]][][[]]]]]]YZ]]]Z]Z]WZ[]]V]]]GZGWX\]]]]\]]]X]]]]ZYZ]\B11BFECFFFGFAF13FFFC>1A>>>
@M_HWI-M01141:133:D05BR:1:1101:16773:1902  133:D05BR:1:1101:16773:1902 2:N:0:TGGACGTCCTGCGA
GCACCCAGGCTGAGGTTGGGAGGAGCAGAGGAGCCTCTAGTCTGGCAGGTGCTGGTCAGGAGCAG
+M_HWI-M01141:133:D05BR:1:1101:16773:1902  133:D05BR:1:1101:16773:1902 2:N:0:TGGACGTCCTGCGA
]]]]]]]]]]]]]]]]]]]]]]]]]]]]]]]]]]]]]]]]]]]]]]]]]]]]]]]]]]]]]]]]]
@F_HWI-M01141:133:D05BR:1:1101:11766:1950  133:D05BR:1:1101:11766:1950 2:N:0:TGGACGTCCTGCGA
CCAGGGAAAATGTTTCCAACTGTTCAATGTATAAATTATTCTGTGTTCTGCCTGCTGCTGTTGGAGAGCCAATAAAAGTGTATGGCAACACTAAGTCTCGTTACTTTTATTAATCAATTATAAAGCACTTTCAGTGCTTCTGACACTTGA
+F_HWI-M01141:133:D05BR:1:1101:11766:1950  133:D05BR:1:1101:11766:1950 2:N:0:TGGACGTCCTGCGA
AB@BBBAFBFFFGGGGGGGGGGHHGHGGHHHHHHGGHHHHHGHHHHHHGHHHHGHHGHHHHHHEGFFGHHHHHHFHHHHFG5FGFHHHHHGHHHHHHHHEGGHGHHHHHHHHHHGHGGHHHHFHHGHHHHHHHHHGHHHHHHHGHHGHHH
@R_HWI-M01141:133:D05BR:1:1101:11766:1950  133:D05BR:1:1101:11766:1950 2:N:0:TGGACGTCCTGCGA
ATTATTTCAATTTTGTTCTCTTAAACTGTACTGCCTATTATTCCATATCTATAGATCTGTATTTTAGTAATTGCAGGAGATGGACTGCTTATAGTAGCTTAAGACACACAATATGATATTTGCTTCAAAACATGTGAAGGCCAGTTACCT
+R_HWI-M01141:133:D05BR:1:1101:11766:1950  133:D05BR:1:1101:11766:1950 2:N:0:TGGACGTCCTGCGA
>3AABFFFFFFFGGGGFFGGGGFFHHGFHHHHHHHHHHHHHHH5GGFHFHHHG5FGFGGFDGHHHHGHHHHFGHFFF1FGHHHHFHEGGHFHHFHHFHHHHHHHGFGFEGGGGHHHHFHHHHGHHGGHDGGHHHHGHFDFFFCHHHHHEG
@M_HWI-M01141:133:D05BR:1:1101:14772:1957  133:D05BR:1:1101:14772:1957 2:N:0:TGGACGTCCTGCGA
AGCTTTACAAACCCATTTTTTTTTCTCTGCTTGATAATGCGAAACTCTGGGTCTCAATCAGGTTTTATACAACTTTTGCCCAGTTTCCAACATCATTTCTTGGGGACATTTTATTCTATCACCAAGAGAACCTATGGCTAATCTCAATTTAGGGGTATGTCAGCC
+M_HWI-M01141:133:D05BR:1:1101:14772:1957  133:D05BR:1:1101:14772:1957 2:N:0:TGGACGTCCTGCGA
3>ABBFBFFFDAEEC]]]]]]]]]]]]]]]]]]Z]]]]]]]\]]]]]]]]]]]\]]]]]][]]]]]]]]]]]]]]]]W]]]]]]]][]]]]]]]]]]]]]]]]]]]]]]]]]]]]]]]]]]]]]]]]]]]]]]]]]]]]]]]]]]]W]]]CFBCFFFFFFAAA3A
@M_HWI-M01141:133:D05BR:1:1101:15310:1970  133:D05BR:1:1101:15310:1970 2:N:0:TGGACGCCCTGCGA
TTAGCTGAGCGAACACCCAGCAGAGCAGTTTGCAAGATACGTTCTTTCTGTGTTTTAGACGGAGATTTCCAGCTATTTCTTGAATGCCTGCATTTTGCTGGGAAAATGCGTTTTCCACTTCTTCACAGAAAGGGTTTAGAAACTCCTGCAAACACACATCAGTTGAACTCCGTAAGTTGAATGCACACATTGAAGACC
+M_HWI-M01141:133:D05BR:1:1101:15310:1970  133:D05BR:1:1101:15310:1970 2:N:0:TGGACGCCCTGCGA
>ABBBB44FF?AEEGGGGGGG4AGHHFE5AFFH55AAA5FEHFCEGFF]]]]]]]]]]]X]]][]]]]]]][]]]\]]]]]]]]]]]]]]]]]]]]]]]]]]]]]]]]]]Z]Z]]]]]]]]]]]]]]]]]]]]]Y]\]]]\]]]\]]]]]B0FD12GGEFGE3ADGE000FF1DFB33GFF33F3B3B313F@>1A?A
@M_HWI-M01141:133:D05BR:1:1101:12958:1982  133:D05BR:1:1101:12958:1982 2:N:0:TGGACGTCCTGCGA
GCGGCGGAGGATTTCGCCGGTGTGCTGGAGCGTCCCGTGCCGG
+M_HWI-M01141:133:D05BR:1:1101:12958:1982  133:D05BR:1:1101:12958:1982 2:N:0:TGGACGTCCTGCGA
[]]]]]]]]]]Z]Z]]]]]]]]]]]]][YY]]R]]]]]]T]]\
@M_HWI-M01141:133:D05BR:1:1101:12050:1999  133:D05BR:1:1101:12050:1999 2:N:0:TGGACGTCCTGCGA
TACACTCCCACCAGCAGTGTATATGTTCCTATTTCTCCACATCCTCTCCAGCATCTGTCTCCATATTTTTTAATGACCACCATTCTAACTGGTGTGAGGTGGTATCTCAATGTGGTTTCTATTTGCATTTCTCTAATAATCAGTAATGATGAGCATTTTTTATGTTTGTTGGCCTC
+M_HWI-M01141:133:D05BR:1:1101:12050:1999  133:D05BR:1:1101:12050:1999 2:N:0:TGGACGTCCTGCGA
AAAAAFFFAFFAFAGEG1GG3G3FFB]]]]]]]]]]]\]]]Z][]]]]]]]]]]]]]]]]]]]]]]]]]]]]]]]]]]]]]]]]]]]]]]Y]]]]]\]]]]]]]]]]]]]]]]]]]]]]]]]]]]]]]]]\]]]]]]]]]]]]]]]]]]]GHHFGADDFGGFGGFABBBBBBAAAA
@M_HWI-M01141:133:D05BR:1:1101:11808:2039  133:D05BR:1:1101:11808:2039 2:N:0:TGGACGTCCTGCGA
TGTGACTTAAAACTATAATTCCAGCACTTTGGGAAGCTGAGGCTGGAAGATTGCTTAAGCCCAGGAGTTCGAGACCGGCCTGGACAACATAGTGAGACCTACTTTCTACAAA
+M_HWI-M01141:133:D05BR:1:1101:11808:2039  133:D05BR:1:1101:11808:2039 2:N:0:TGGACGTCCTGCGA
]]]]]]]]]]]]]]]]]]Z]]]]\]\]]W]Y]]]]]]]]]]]]]]]]]]\]]]]]]]]]]G]]]]]Z]]X]]]]Y]]]]]]]]]]]]]]]]]]]]]]]]]]]]]]]]]]]]]
@M_HWI-M01141:133:D05BR:1:1101:11381:2044  133:D05BR:1:1101:11381:2044 2:N:0:TGGACGTCCTGCGA
CCAAGAGCTGGTTTTTTGAAAAGATCAACAAAATAGACAGACCACTAGCCAGATTGATTAAAAAGAAAAGAGAGAACAACCAAAAAGATGTAATAAAAAATGATAAAGGGGAAA
+M_HWI-M01141:133:D05BR:1:1101:11381:2044  133:D05BR:1:1101:11381:2044 2:N:0:TGGACGTCCTGCGA
]]]]U]V]]]]Y]]]]]]]]]]]]]]]]]]]]]]]]]]]]]]]]]]]]]]][]]]]]]]]]]]][]]]XW]]\Z[]]]YZ]]]]]8]]]V]]]]]]]]]Z]]]]]]]]]]]]TT
@F_HWI-M01141:133:D05BR:1:1101:19150:2061  133:D05BR:1:1101:19150:2061 2:N:0:TGGACGTCCTGCGA
AGGCTTTAAAATAAAAACAAATATAAAAACTGAGCAGTCAACAACAGCCACACACTGTGGGAAAGGCTGACTTTGTAGATCTAGCCTAGGGAACTTACTAAGTTAAAAATAAATAAAGAAATAAAACAACTCTAAGAGAAAAAAATTACA
+F_HWI-M01141:133:D05BR:1:1101:19150:2061  133:D05BR:1:1101:19150:2061 2:N:0:TGGACGTCCTGCGA
BBBBBFFFDFFDGFFD4EEA4GHFHHHBBEFHCFBGFFHFGFHCCEFHHHHGEGFFH5GFDFHHFHEGGB2GFFBBBGDGHHHHHFHHBGAHFFFGGGFHEFDFFGHFBFGGFHHHEFE1FFBGGFHHHAGGGHHHGHHHFH0BCFGHFF
@R_HWI-M01141:133:D05BR:1:1101:19150:2061  133:D05BR:1:1101:19150:2061 2:N:0:TGGACGTCCTGCGA
ATCTATTGAGATTCTCTATTCGGTTATTGTTGCCATACTTCCCTTTAATCTTTAAAAGGTGTTTTCTTCAGCTCTTTGAACATATTTATAATAGCTACTTTGAAAATTTTTTCTTCTAAATTCATTACCTGGTAACACTCAGAGACAGTT
+R_HWI-M01141:133:D05BR:1:1101:19150:2061  133:D05BR:1:1101:19150:2061 2:N:0:TGGACGTCCTGCGA
AAAAA3DDDFAFGBFDG3FGGGHGGG1FBAFAGHHFFGAF1BEGHHHBAGHGGD2F1DE1ABAGFGHFF2GBGGGFHF2F1GHGHHGFHFFGDF1EBHHGHH2@FBFHGGGEHHFGGE2FGH1BFGHF1FDCHHGHHFHF0BE100GFHH
@M_HWI-M01141:133:D05BR:1:1101:13892:2073  133:D05BR:1:1101:13892:2073 2:N:0:TGGACGTCCTGCGA
CCTAGGTTCAAGTGATCCTCCCACCTCAGCCTCCA
+M_HWI-M01141:133:D05BR:1:1101:13892:2073  133:D05BR:1:1101:13892:2073 2:N:0:TGGACGTCCTGCGA
Z]]]]]]]]]]]]]]]]]]]]]]]]]]]]YW]]\]
@M_HWI-M01141:133:D05BR:1:1101:14178:2091  133:D05BR:1:1101:14178:2091 2:N:0:TGGACGTCCTGCGA
TCAGTATGACATTTACCTTAGTTTCACATGGCAGCTAAGGAACAGTTTACAATATTAAGCACTTTGTATTACTCTTTAATTTGTACATATGTATGGTTAAATGTGCCATTAGGGAATCATGATATTCCTTACTTGAACATA
+M_HWI-M01141:133:D05BR:1:1101:14178:2091  133:D05BR:1:1101:14178:2091 2:N:0:TGGACGTCCTGCGA
]]]]]]]]]]]]]]]]]]\]]]]]]]]]\\]]]\Z]]]\]]]]Z]\]]]]]][]]]]]J]\]\]]]]][]]]]]]]]][][]]K]]]]Z]]]W[]]]]\][]]\]]]][]\]]]]]]]]]]]]]]]W]]]][]]]]0]]][
@M_HWI-M01141:133:D05BR:1:1101:16992:2092  133:D05BR:1:1101:16992:2092 2:N:0:TGGACGTCCTGCGA
TCACAGATGGGGAAATTGAGACACAGGGAAGTTTTATTTGCCCAAGTCAGTAGGTGATGTAGGTGGGATTAGAATTCAGATCTG
+M_HWI-M01141:133:D05BR:1:1101:16992:2092  133:D05BR:1:1101:16992:2092 2:N:0:TGGACGTCCTGCGA
]]]]]]]]]]]]]]]]]]]]]]]]]]]]]]]]]]]]]]]]]]]]]]]]]]]]]]]]]]]]]]]]]]]]]]]]]]]]]]]]]]]]
@M_HWI-M01141:133:D05BR:1:1101:18543:2097  133:D05BR:1:1101:18543:2097 2:N:0:TGGACGTCCTGCGA
AGGTGGCTAGGAGAGGGGCACACAGCATTGCCATGAGGGGTGACATGACGCCCAGGCAGGGGGAGGGAAGTAGGAACAACAGGGTCAGCATGAGGCTGGCAACACACAGCATTGAAGTCTCGGTTGTGCTTAGGGGCTAGGACATGCCCGAGTTTAGCCAGACA
+M_HWI-M01141:133:D05BR:1:1101:18543:2097  133:D05BR:1:1101:18543:2097 2:N:0:TGGACGTCCTGCGA
AAAAABFFFFFFG4]]]]]]]]]]]]]]]]]]]]]]]]]]]]]]]]]]]]]Z][\\Y][]]]]]]V]]]]]]]]]]]]]]]]]]]]]]]]]]]]]]]]]]]G]]]]]]]]]]]]]]]]]]]]]]]]]]]]]]]]]]]]]]]]]]]]]]]]GGFFFFFFFAAAAA
@M_HWI-M01141:133:D05BR:1:1101:17048:2109  133:D05BR:1:1101:17048:2109 2:N:0:TGGACGTCCTGCGA
TCAAGATCATTATGTAAACTATTATGTGTTGGCTGAATTGCACCTAGAATTCTAGATGCAATTCTCAGTGGGCTGAAGCTCTGGACTGATCTGACTCTTTTGACCTCACCCTGAAACCTGCC
+M_HWI-M01141:133:D05BR:1:1101:17048:2109  133:D05BR:1:1101:17048:2109 2:N:0:TGGACGTCCTGCGA
]]]]]]]]]]]]]]]]]]]]]]]]]]]]]]]]]]]]]]]]]]]]]]]]]]]]]]]]]]]]]]]]]]]]]]]]]]]]]]]]]]]]]]]]]]]]]]]]]]]]]]]]]]]]]]]]]]]]]]]]]]
@M_HWI-M01141:133:D05BR:1:1101:17011:2143  133:D05BR:1:1101:17011:2143 2:N:0:TGGACGTCCTGCGA
CTGGAGCTTATAGTCTGCTGCTTATAGGGAGACAGAGAAAAAATTTACATAGTCACACATTTGCCACACCTATATATTAGAGCATTATTACAATGTATCATAGATGATAAGCTGTTGGAAGAAAAGGAACACAGGAAAGGAGCCAGCA
+M_HWI-M01141:133:D05BR:1:1101:17011:2143  133:D05BR:1:1101:17011:2143 2:N:0:TGGACGTCCTGCGA
]]V]]]]]]]]]]]]]]]]]]]]]]]]]]]]]]]]]]]]]]]]]]]]]]]]]]]]]]]\]ZZ]]]]]]]]]]]]]]]]]]]]]]]]]]]]]]]]]]]]]]]]]]]]]]]]]]]]]]]]]]]]]]]]]]]]]]]]]X]H]]]]]]\\[]
@M_HWI-M01141:133:D05BR:1:1101:18000:2147  133:D05BR:1:1101:18000:2147 2:N:0:TGGACGTCCTGCGA
GCACTCAGGCTAATTCAACCTTTGACATTGCTACTCCCTAAGCTATAAGTCCACAATTTCTTGTGAGCATCTTCACAGCCTTCTCTTCTCCTATTATACCTTTTCTTTTGTCACCAAAGAAATGTCTTCACTCTAGGGAATTTAAGGACAACAGATTTTATCGATTTACAGTCATGCTTAAAGTGATAGGATCTA
+M_HWI-M01141:133:D05BR:1:1101:18000:2147  133:D05BR:1:1101:18000:2147 2:N:0:TGGACGTCCTGCGA
A?AAAF4CC4BFBGGGGFGFGFFHFDD5AGCFHHBGHAGHHBGHH]]WJ]]]]]]]]Z\][]]]]][H]Z]]]Z]]]]\]]]]H]]U]]]]]]]]]]]Z]]]][]\]]]]Z]]]]]]]]]]]]Z]]JY]]]]]]]HT\X]T[\]\]H]]\AEF1F1A0AB0A3F3D3FGD1B11FA13A11BBFFFB113AAA1A
@M_HWI-M01141:133:D05BR:1:1101:13325:2167  133:D05BR:1:1101:13325:2167 2:N:0:TGGACGTCCTGCGA
CAGTATGTAGCTAATATTACAAATGCCACACTGCTCAGCATTGCAATATAATGAAGGAAGTAAAACAAACGCTCTGATCTAGCCAGTGATTTTGAATTGGTGGTTCTATGAACAGAAATTCTAACCAAGTAGAAATATACGTTGGGGTTAGCTATGCTAAAATAAATGTGTTCCGT
+M_HWI-M01141:133:D05BR:1:1101:13325:2167  133:D05BR:1:1101:13325:2167 2:N:0:TGGACGTCCTGCGA
BABABFFFFFFFGGGGGGGGGGFHHH]]]]]]]]]]]]]]]]]]]]]]]]]]]]]]]]]]]]]]]]]]]]]]]]]]]]]]]]]]]]]]]]]]]]]]]]]]]]]]]]]]]]]]]]]]]]]]]]]]]]]]]]]]]]]]]]]]]]]]]]]]]]HHHHGGGGGGGGGGFFCFFDAABAAA
@M_HWI-M01141:133:D05BR:1:1101:13456:2184  133:D05BR:1:1101:13456:2184 2:N:0:TGGACGTCCTGCGA
GATTTGCTCATTATAAAAATGAAGTTAAATAACTTCTGTGCCATTATTACAAATACAGAAGGCCCGGTTTCCTGGCACCTGAAAAGGTTTTACATCCCCTTAAAACA
+M_HWI-M01141:133:D05BR:1:1101:13456:2184  133:D05BR:1:1101:13456:2184 2:N:0:TGGACGTCCTGCGA
]]]]]]]]]]]]]]]]]]]]]]]]]]]]]]]]]]]]]]]]]]]]]]]]]]]]]]]]]]]]]]]]]]]]]]]]]]]]]]]]]]]]]]]]]]]]]]]]]]]]]]]]]]]
@M_HWI-M01141:133:D05BR:1:1101:17402:2225  133:D05BR:1:1101:17402:2225 2:N:0:TCGACGTCCTGCGA
CCTCTTCTCCACCCCAGTTGACTCACAGCCAATATAGAAAGGTCAACAGATTGACCAAACCTAGTGTCCACTTCTCAGGTATTCAAATACATAGAATTTTCCCTATTGAAAAGGAGCCAAGATTGTACAATCCTTTTAAAATATGTGCACGTGGAACCAAGCCAGATGCAAATCATGACCCGGC
+M_HWI-M01141:133:D05BR:1:1101:17402:2225  133:D05BR:1:1101:17402:2225 2:N:0:TCGACGTCCTGCGA
11>AA1FB@B@CGCA?ACFDDGCGF11F0F0EEHX]]X]\9EW5\[]]ZFW]]TSZU]][]3W]F[]V\GVW7W]]V5]G]]]X]]H]]X]]]][F]V]]\]]]]]][]G]UZZE]CT\WX\]]]]]]]]]]]][\]\]]X\]GWF[ZVYB211B10AB0F1FB3B331GB33D3C>1@1111>
@M_HWI-M01141:133:D05BR:1:1101:15624:2245  133:D05BR:1:1101:15624:2245 2:N:0:TGGACGTCCTGCGA
CCCAAAATGGAGGCTGAGAGAGGCTGAGTCCCTGGTTCAATATTACAGCTCAAGGTCATGAAGCTGGAAGGGAGAGCTGGGATTTTTTTTTTTTTTTTTGAGACAGAGTTTCACTACTGTTGCCCAGGCTGGAGTGCAATGGCTCAATCTCGGCTCACTGCAACCTCTG
+M_HWI-M01141:133:D05BR:1:1101:15624:2245  133:D05BR:1:1101:15624:2245 2:N:0:TGGACGTCCTGCGA
?AAAAFAFD11>1AAGFEG02CGHGJC23HCHJHG]]SR]-[7$][[6]]]Q[[]F]\\]8W]]Z]]%]Z]RC]Z]X]]]Z\X]]Y]ZZ]Z]R]]]]]]7\][]][]]W]]E]]\[]]]]]YX]]]]]]]]]]]]]]]]]]Z]Q\Z]]]]GGGF111FFFB>1AAAAA1
@M_HWI-M01141:133:D05BR:1:1101:15074:2251  133:D05BR:1:1101:15074:2251 2:N:0:TGGACGTCCTGCGA
CCATCACCCCTGGCTAATTTTTGTATTTTTTTGTAGAGACAGGGTC
+M_HWI-M01141:133:D05BR:1:1101:15074:2251  133:D05BR:1:1101:15074:2251 2:N:0:TGGACGTCCTGCGA
V]]]]]]]]]]]]]]]]]]]]]]]]]]]]]\]]]]]]]Y]]]]]]]
@M_HWI-M01141:133:D05BR:1:1101:19277:2260  133:D05BR:1:1101:19277:2260 2:N:0:TGGACGTCCTGCGA
CACTAAAATTAACTCCAGATGGATTAAAGACTTAAACATAAGGCCTGGCACCATAAAAACCCTAGAAGAAAATCTAGGCAAAACCTTTCAGGACAAGGATTTCATGAACAAAACACCAAAAGCATTGGCAACAAAAGCCAAAATAGACAAATGGGACCTAATCAAATTCCACAGCTTCTGCACGGCAAAAGAAACAGTCACTAGAGTGAATCAGCAACCAACAGAATGGGAAAAAATTTTTGCAGTTTAC
+M_HWI-M01141:133:D05BR:1:1101:19277:2260  133:D05BR:1:1101:19277:2260 2:N:0:TGGACGTCCTGCGA
AA?AAFF13CFFFGGFGGGGGFCGHHHHHHHGHHHHFHGHHGHGGGFGHHHEFFGHHFHGGGHHGHGHHHHHHFHHGHHFHHHGGFHHHHHFGHFGFE>E]]]]]]]]]]]]]]]]]]]]]]]]]]Y]]]]]]]]]][]]]]]]]]]]]]BDAF5BGEDFD5FHFFB32CD3B333FBGEEA033FHGHEFF5HGBE55BHGGA55BHHHHHGAGHDHGFF6HFBGGBGF?GBFFGFGDBFFDDFA>>33
@M_HWI-M01141:133:D05BR:1:1101:18504:2262  133:D05BR:1:1101:18504:2262 2:N:0:TGGACGTCCTGCGA
GGCCTATTTTGGCCATATGAAGTTTGAGCTGCCTATCAGGCATCAAGTGAAGATGTCAAGCTTATAGTTAGACATGTAAGTCTGAGGTTCAGAAGAAAGGTTAAAATTGCAGATAAAAATGTGGGAATGATCAGCAAAAGGGATCATACTTAGAGCCTTGAGATTACCTAAGGAAAGATTACAGATACAGCAGAGAAAAAGGATAACGAGTGAAGTCTAGAGTACTCCAGAATTTAG
+M_HWI-M01141:133:D05BR:1:1101:18504:2262  133:D05BR:1:1101:18504:2262 2:N:0:TGGACGTCCTGCGA
BBBBBFFFFFFBGGGGGGGGFGHHHHHGHHHHHHHHHHHHHGHGHHHHHFHHHHHHHHGFHHHGHHGHHHHGHHHHHHHHHHHHHHG]]]]]]]]]]]]]]]]]]]]]]]]]]]]]]]]]]]]]]]]]]]]]]]]]]]]]]]]]]]]]]]HHHHHGEGHHHHHHHHHHHHHGHGHHGHHGGHHHHHHHHFHHGHGHHHHHHHHHGHGHGHHHHHHFGGGGGGGGGFFFFFFFBBBBA
@M_HWI-M01141:133:D05BR:1:1101:11323:2269  133:D05BR:1:1101:11323:2269 2:N:0:TGGACGTCCTGCGA
ACATGATGAAACCCCAGCTCAACTAAAAATTACAAAAATTGGCCGGGTATGGTGGTACACACTTGTAGTCCCAGCTACTAGGGAAGCTGAGGCAGGAGGATCGCTTGAACCCAAGAGGCGGAGATTGCAGAGAGCTGAGATCACGCCACTG
+M_HWI-M01141:133:D05BR:1:1101:11323:2269  133:D05BR:1:1101:11323:2269 2:N:0:TGGACGTCCTGCGA
B]]]]]]]]]]]]]]]]]]]]]]]]]]]]]]]]]]]]]]]]]]]]]]]]]]]]]]]]]]]]]]]]]]]]]]]]]]]]]]]]]]]]]]]]]]]]]]]]]]]]]]]]]]]]]]]]]]]]]]]]]\]]]]]]]]]]]]]]]]]]]]]]]]]]]>
@M_HWI-M01141:133:D05BR:1:1101:11542:2325  133:D05BR:1:1101:11542:2325 2:N:0:TGGACGTCCTGCGA
TCTCAAAAAAACAAACAACATCAACAACAATAAAACTATGTAGATAAGGCTATAGAAACAATTTTAAGTGGTTTAGAATCCCTATATAATTTATTTGCAAATGCAGCCTTTCTACTGAATAGCAAGCTGCTAGAAGAAAGGAACAACAGTTG
+M_HWI-M01141:133:D05BR:1:1101:11542:2325  133:D05BR:1:1101:11542:2325 2:N:0:TGGACGTCCTGCGA
AA]]]]]]]]]]]]]]]]]]]]]]]]]]]]]]]]\]]]]]]]]]]]]]]]]]]]]]]]]]]]]]]]]]]]]]]]]\]]]]]]]]]]]]]]]]]\[]]]]]]]]]]]]]]]]]]]]]]]]]]]]]]]]]]]]]]]]]]]]]]]]]]]]]]]>1
@M_HWI-M01141:133:D05BR:1:1101:15263:2326  133:D05BR:1:1101:15263:2326 2:N:0:TGGACGTCCTGCGA
GTTGAACCAGATGGTCCACGCCTTCTAGTAGCTGCAGCATCATCATGGTGGCGAGGCGGGGGCTGGGTGTGTTCATGCGAAGGTACTGGCGCAGGGTACAGGGATAGCTGGTGGAGAGGGTACAGGGCTGCTGGCTACCAAATGCTGACAACTCCTAAT
+M_HWI-M01141:133:D05BR:1:1101:15263:2326  133:D05BR:1:1101:15263:2326 2:N:0:TGGACGTCCTGCGA
AAA?AFFAF]]]E]]Z]]]]]]\]]]]]\]]]]]]]]]]]]]]]]]]]]]]Y]Z]]X]]]]]]]]YVY]]]]]]]]]]]][][\]]ZO]]]]C]W]]]]]]ZUX]][]]]][]]Z]Z]]]Y]][Y]]S]UY]]]][]Z]][V]]]]]]]]FFFFA111A
@F_HWI-M01141:133:D05BR:1:1101:16314:2344  133:D05BR:1:1101:16314:2344 2:N:0:TGGACGTCCTGCGA
CAAACAGAAAACAGAAGCCAAAAAAAAAAAAAAAAGAAAATAAAAACCCAACAGAAGCAATTTTTGAGGGGGTCTTAGATACACAACCAGGAATTGAGTTGGAAGGGGGGGGGGGAAAAATTGGAACCTTTCCCTGGGTCTTCCACTTCC
+F_HWI-M01141:133:D05BR:1:1101:16314:2344  133:D05BR:1:1101:16314:2344 2:N:0:TGGACGTCCTGCGA
AA?AACF11FFFGGGFGGGG1FE0AEEEEEEEEG@//00B11BF11/B/>>//0>B111>11B21///>/<///0121>221?1?/////?/0111111?1111<?CG##########################################
@R_HWI-M01141:133:D05BR:1:1101:16314:2344  133:D05BR:1:1101:16314:2344 2:N:0:TGGACGTCCTGCGA
GGGGTTTGTGAAGTTCACACAGCAAGGCAGGTGACAGACCCGGGACAGGTACCCAATTTTCCCACCTCCCCCTACAAGCTCATACCTGCGTGTGTATCTCAGAGCACCTCACAGATTGCTTCTGTTGGGTGTTTATTATCTTTTTTTTTT
+R_HWI-M01141:133:D05BR:1:1101:16314:2344  133:D05BR:1:1101:16314:2344 2:N:0:TGGACGTCCTGCGA
A1>AA1>1FFFDDGGGGFFA1FA0B0EGCAEBGF1GGFCGA/EAE//FFB1FDHHHGFHHHHHHHEHFGFGGCGEGHCHFHGGFFCHHFEEEGHFFGGGEFHGHHFHHHGFHCGGHHHHBFFHHHHHGCGGGGHFGHGFFHGHHGGGGGG
@M_HWI-M01141:133:D05BR:1:1101:16142:2349  133:D05BR:1:1101:16142:2349 2:N:0:TGGACGTCCTGCGA
GTGACAAACATGCCCTGAATCTTTATGCTCTGGAAAAATAGACATAGTA
+M_HWI-M01141:133:D05BR:1:1101:16142:2349  133:D05BR:1:1101:16142:2349 2:N:0:TGGACGTCCTGCGA
ZZ]]\]]]]]]Z]]]]]WYL]]]]X]Y]]]]]\]\[]]]U]J]]]SV]]
@F_HWI-M01141:133:D05BR:1:1101:10897:2356  133:D05BR:1:1101:10897:2356 2:N:0:TGGACGTCCTGCGA
GGTTAAAAAAAAGAAAAAAAAAAAAACTAAATAATGGAATAAAACAATTTTTAAGGAAAAATTAAAAAACAAAGGTTTCAAAAAACCCACAAAAGTTGGAAAAGGCACAGGTTGGACTCCAGGTAATTGGAGGAATTTGGAAGCCGGCTT
+F_HWI-M01141:133:D05BR:1:1101:10897:2356  133:D05BR:1:1101:10897:2356 2:N:0:TGGACGTCCTGCGA
AAAAAFFFFCCCGGGGGGGGGGGGGG135BF55555B3B33D33311BBB3B13333BCGH1334443/??G032BG3D4B?FCC#################################################################
@R_HWI-M01141:133:D05BR:1:1101:10897:2356  133:D05BR:1:1101:10897:2356 2:N:0:TGGACGTCCTGCGA
TGTGTGGTTTTGTGGAAACATTGGTATATGATTTTTCACTAAGAAATGTATTATTGCTATATTTAGTTTTTTTTTTTTTTTTTTTTTTTAACCAGTTTGGAAGTGGTTGGTTTGGGGAAAGAGTTTTCGCGGGGTTTGTTCTCTGGGGGT
+R_HWI-M01141:133:D05BR:1:1101:10897:2356  133:D05BR:1:1101:10897:2356 2:N:0:TGGACGTCCTGCGA
CCCCBFBFCFCFGGGGGGGGGGHHDFGHHHFHHHGHHHGHHHHHGHGHGHFHGHHHHGHHGHHIHHHHHHGGGGGGGGGE/EEGGGGG/?2211/1=1F/11?###############################################
@M_HWI-M01141:133:D05BR:1:1101:20756:2369  133:D05BR:1:1101:20756:2369 2:N:0:TGGACGTCCTGCGA
GGCCCCAACTCCTTCCAGGGCAGCCTCACCCCCCACGCTGGCTGCCTGGAGTGAGCCACTCCTGCTCCATCAAGCGGCCCCAGGCCAGGTGGGGTGATGTCATGGGGTCGGGGACCTGCTCACCAGTCAGTCCCGGCCTACAGAATGGTAAGCATTTTTGTACTAAACATATCTAAACATAGAAAAGCTGA
+M_HWI-M01141:133:D05BR:1:1101:20756:2369  133:D05BR:1:1101:20756:2369 2:N:0:TGGACGTCCTGCGA
?>ABBBBABFFFGGGGGGGGGGEGHHHHHHHGGGGGGGGGG]]]]]]]]]]]]]]]]]]]]]]]]]]]]]]]]]]]]]]]]]]]]]]]]]]]]]]]]]]]]]]]]]]]]]]]]]]]]]]]]]]]]]]]]]]]]]]]]]]]]]]]]]]]]]HHHHHFDHGHFHHHHHHHHGGGGFGGFGGFFFFFFFAAAAA
@M_HWI-M01141:133:D05BR:1:1101:16107:2379  133:D05BR:1:1101:16107:2379 2:N:0:TGGACGTCCTGCGA
GGTGCAGTCTTGGCTCACTGCAGCCTCTGCCTCCTGGGTTTAAGCGATTCTCCTGCCACAGCCTCCCAAGTAGCTGGGATTACAGGCAATGACACCCCACACCCAGCTAATTTTTGTATTTTTAGTAGAGACAGGGTTTCATCATGTTGGCCAGGCTGGTCTTGAACTCCTG
+M_HWI-M01141:133:D05BR:1:1101:16107:2379  133:D05BR:1:1101:16107:2379 2:N:0:TGGACGTCCTGCGA
ABBBCFFFFFFBGGGGGGGFGG]]]]]]]]]]]]]]]]]]]]]]]]]]]]]]]]]]]]]]]]]]]]]]]]]]]]]]]]]]]]]]]]]]]]]]]]]]]]]]]]]]]]]]]]]]]]]]]]]]]]]]]]]]]]]]]]]]]]]]]]]]]]]]]]GGGGGGGGGGFFFFFFAAAA?A
@M_HWI-M01141:133:D05BR:1:1101:11223:2385  133:D05BR:1:1101:11223:2385 2:N:0:TGGACGTCCTGCGA
CCAGATTAGGAAAATACCCTCTGCCTGTCTGGCCCTTTTCAATACCTCTGATATCTCTGGGTGACCAGGATCTTCACAGCCCATGTAGATTTATTGAGGTGACTGTTCCCTTAATACTAGCTGCTAGTACTAAGCTCT
+M_HWI-M01141:133:D05BR:1:1101:11223:2385  133:D05BR:1:1101:11223:2385 2:N:0:TGGACGTCCTGCGA
]]]]]]]]]]]]]]]Z]]]]]]]]]]]]]]]]]]]]]]]]]]]]]]]]]]]]]]]]]]]]]]]]]]]]]]]]]]]]]]]]]]]]]]]]]]]]]]]]]]]]]]]]]]]]]]]]]]]]]]]]]]]]]]]]]]]]]]]]]]
@M_HWI-M01141:133:D05BR:1:1101:18199:2386  133:D05BR:1:1101:18199:2386 2:N:0:TGGACGTCCTGCGA
CGAGTACGTGCAGATGACGCTCGACGGAGAAGCCCGCCGTCTCCCCCGGCTCGGCCACCAGGTTGAGCACCAG
+M_HWI-M01141:133:D05BR:1:1101:18199:2386  133:D05BR:1:1101:18199:2386 2:N:0:TGGACGTCCTGCGA
]]]]]]]]]]]]]]]]]]]]]]]]]]]]]]]]]]]]]]]]]]]]]]]]]]]]]]]]]]]]]]]]]]]]]]]]]
@M_HWI-M01141:133:D05BR:1:1101:19547:2386  133:D05BR:1:1101:19547:2386 2:N:0:TGGACGTCCTGCGA
CCTGAGTTGTTTTTTGGAAACCTGGATCTTTACCAAAC
+M_HWI-M01141:133:D05BR:1:1101:19547:2386  133:D05BR:1:1101:19547:2386 2:N:0:TGGACGTCCTGCGA
]]]]]]]]]]]]]]]]]]]]]]]]]]]]]]]]]]]]]]
@M_HWI-M01141:133:D05BR:1:1101:12776:2391  133:D05BR:1:1101:12776:2391 2:N:0:TGGACGTCCTGCGA
ACATGCAAGATTGTTGCATAGGTACACACATGGCAGTGTGATTTGCTGCCTTCCTCCCCATCACCCATATCTGGCATTGCTCCCCATGCTATCTCTCCCCAACTCTCCACCCCCCACTGTCCCTGCCATTTCCCCCAACAGACCCCAGTGTGTCATGCTCCTCTCCCTGTGTCCCC
+M_HWI-M01141:133:D05BR:1:1101:12776:2391  133:D05BR:1:1101:12776:2391 2:N:0:TGGACGTCCTGCGA
AABBBFFFFBFDGGGGGGGGGC5FGF]]]]]]]]]]]]]]]]]]]]]]]]]]]Y]]]]]]]]]]]]]]]Z]]]]]]]]]]]]]X]]]]]]]]]]]]]]]\]]]F]]]]X]]]]]YS]]]]V]]Y]Z]\]]]]]]\]]]]ZY]][]]ZXR]44DHFGGGGEEAEAA>CFF?A33AAA
@M_HWI-M01141:133:D05BR:1:1101:10407:2397  133:D05BR:1:1101:10407:2397 2:N:0:TGGACGTCCTGCGA
TGCCTAAGATAGAAGTCCATCAGTACTTCATATTTAAAAAAAAAAATCTCTGAAGTACTATTTTGGACTGCATCTTCTCAAAGAGGGAAAGTAAGATATTCAAATGTGCTATTTAAAGTGATGACAGCTCAGTGCAGTATGTGCCTGTTGTCCCAACTACACCAGAGGCTAAGGTGAGA
+M_HWI-M01141:133:D05BR:1:1101:10407:2397  133:D05BR:1:1101:10407:2397 2:N:0:TGGACGTCCTGCGA
AABAAFFFFFFFGFFGGGGGGGHHHHHHH]]]]]]]]]]]]]]]]]]]]]]]]]]]]]]]]]]]]]]]]]]]]]]]]]]]]]]]]]]]]]]]]]]]]]]]]]]]]]]]]]]]]]]]]]]]]]]]]]]]]]]]]]]]]]]]]]]]]]]]]]FGHFHGHFGGGGGGGGGFFFFFFFABAAA
@M_HWI-M01141:133:D05BR:1:1101:17193:2427  133:D05BR:1:1101:17193:2427 2:N:0:TGGACGTCCTGCGA
TGAATGAATACTTCGCTTGTATTATCAACAGATTGACTGCAAAGCAATTTCAGTGCTGTCTGCTTGTACTTATGCTTTGCCTATTTTTGCTTTAAAGATTGATATCTTTAAAAAATGATTGATGATATCTACTACACATTGCATGATCCAGCAAACAGCTAATATACGCTGAATATATGCCACATGCCAACATC
+M_HWI-M01141:133:D05BR:1:1101:17193:2427  133:D05BR:1:1101:17193:2427 2:N:0:TGGACGTCCTGCGA
ABCCCFFFFFFFGGGGGGGGGGHHHFDGFFGHHHHHHHHHHHHH]]]]]]]]]]]]]]]]]]]]]]]]]]]]]]]]]]]]]]]]]]]]]]]]]]]]]]]]]]]]]]]]]]]]]]]]]]]]]]]]]]]]]]]]]]]]]]]]]]]]]]]]]]FGHHHHHHCHHHHGGGGGHHHGGGGGGGGFGGFFFFBFFAAAAA
@M_HWI-M01141:133:D05BR:1:1101:14802:2431  133:D05BR:1:1101:14802:2431 2:N:0:TGGACGTCCTGCGA
GATGCCTCTTTTTATGTGTGTGATCTTATTGAAAATAATTAGATTACTTATACAATAGCAGA
+M_HWI-M01141:133:D05BR:1:1101:14802:2431  133:D05BR:1:1101:14802:2431 2:N:0:TGGACGTCCTGCGA
]]]]]]]]]]]]]]]]]]]]]]]]]]]]]]]]]]]]]]]]]]]]]]]]]]]]]]]]]]]]]X
@M_HWI-M01141:133:D05BR:1:1101:18130:2437  133:D05BR:1:1101:18130:2437 2:N:0:TGGACGTCCTGCGA
AACCAATATGGGATATTGGTGGAGGAAGCAAGAGAAAAATGAAACAACTTTTTATTCCTACAATCCTGCTAACTTTTATTCCTGCTCTCTCTTTTTTTTTTTTTTTTTTGAGACAGAGTTTTGCTCTT
+M_HWI-M01141:133:D05BR:1:1101:18130:2437  133:D05BR:1:1101:18130:2437 2:N:0:TGGACGTCCTGCGA
S]]]]]Z]]]]]]8]]][]]]]]]]]]]]]]]]]]]]]]]\]]]]]]]]]]]]]]]]]]]]]]Y]]]]]]]]]]]]]]]]Y]7]]]]\]]\[]]]]]]]]]]]]]]]]]]]Y]\]W]]]]]]]W]]]]
@M_HWI-M01141:133:D05BR:1:1101:16943:2443  133:D05BR:1:1101:16943:2443 2:N:0:TGGACGTCCTGCGA
CGAGAGCTGAAATGCTGTCCAGGGCCAAATGAATATTCTAGGAGTCAAATTTAAGGTACTGATACCAGGAGATATCTTAGCACATGAAGCTTTTCCTGTAATTTTCAAATCATAGTG
+M_HWI-M01141:133:D05BR:1:1101:16943:2443  133:D05BR:1:1101:16943:2443 2:N:0:TGGACGTCCTGCGA
]]]]]]]]]]]]]]]]]]]]]]]]]]]]]]]]]]]]]]]]]]]]]]]]]]]]]]]]]]]]]]]]]]]]]]]]]]]]]]]]]]]]]]]]]]]]]]]]]]]]]]]]]]]]]]]]]]]]]
@M_HWI-M01141:133:D05BR:1:1101:12087:2444  133:D05BR:1:1101:12087:2444 2:N:0:TGGACGTCCTGCGA
GCATAATCTGCAAACTACCTACCTAGATGTGCCATCTGCTCTATCCCCTCCTAAAATTCTTATCAAATGTACTGCCTCTTATAGGTCTTCTCAGACCAGGAGACAAAGGAATTACATTGTCACCAGAACTGCAAGTCAAAGATTTGGTGCTTGACATGATAAACAGTGTATTGACTATGTAAGCCAGAGGCCCTTTCTCCCACATTCCTGA
+M_HWI-M01141:133:D05BR:1:1101:12087:2444  133:D05BR:1:1101:12087:2444 2:N:0:TGGACGTCCTGCGA
1AAAA1DFFFFFGBGG111GEFHBFGBG3DFDFF1GHB3FHH1DGGGGHEEGE1BABGAHF]]]]]][]]]]]]]]W]]]]]]U][]]]]]]]]]]]]SE]]YY]]]\]V]]]]]]]]\]]]]]]]]]]]]]]]]V]WZ\WUUZ]]EZ[]DDF2AA2HFFAAFF11B12BDA2FGD2BGCFGF1F10A00E1GCCAF1?F3FC1C1AA>>1
@M_HWI-M01141:133:D05BR:1:1101:18804:2445  133:D05BR:1:1101:18804:2445 2:N:0:TGGACGTCCTGCGA
TTTGACCCAGCAATCCCATTACTGAGTATATATCCAAAGGATTATAAATCACTCTACTGGAAAGACACACGCACACTTATGTTTATTGCAGTACTGTTCACAATAGCCAAGGACTTGGAACCAACCCAAATGCCCATCAATGATAAACTG
+M_HWI-M01141:133:D05BR:1:1101:18804:2445  133:D05BR:1:1101:18804:2445 2:N:0:TGGACGTCCTGCGA
\]]]]Y][]]]]]]]]]]]]]]]]]]]]]]]]]]]]]]]]\]]]]]]]]]]]]]]]]]]]]]]]]]]][]]]]]]][]]]]]]]]]]]]]]]]]]]]]]]]\]]]]]]]]]]]]]]]]]]]]]]]]]]]]]]]]]]]]]]]]]]]]]]]]
@M_HWI-M01141:133:D05BR:1:1101:13339:2478  133:D05BR:1:1101:13339:2478 2:N:0:TGGACGTCCTGCGA
CAAATGTGATTGCATTTGCTTTGTGACCTAAGGTATCTTCTATACTTATGAATGATCTATGTGTTGAGTTGAAAAAATGTGTATTCTGTAGTCATTGGATGAAATGTTCCTTGAATATCAGTTCCATTTGGTCTGTAGTAAAGATTAAATTTCATGT
+M_HWI-M01141:133:D05BR:1:1101:13339:2478  133:D05BR:1:1101:13339:2478 2:N:0:TGGACGTCCTGCGA
AAABBFB]]]]]]]]]]]]]]]]]]]]]]]]]]]]]]]]]]]]]]]]]]]]]]]]]]]]]]]]]]]]]]]]]]]]]]]]]]]]]]]]]]]]]]]]]]]]]]]]]]]]\]]]]]]]]]]]]]]]]]]]]]]]]]]]]]]]]]]]]]]]]]]D4BBAAA
@M_HWI-M01141:133:D05BR:1:1101:13728:2485  133:D05BR:1:1101:13728:2485 2:N:0:TGGACGTCCTGCGA
ACCAATGGCACAAAACAGAGGCACCGGAGGCAACACAACATATCTACAACTATACAATCATTGATAAACCTGACAAAAACA
+M_HWI-M01141:133:D05BR:1:1101:13728:2485  133:D05BR:1:1101:13728:2485 2:N:0:TGGACGTCCTGCGA
]TVVV]]]]]][]]]\\]]]YX]ZUY]VV]]W]]Z]]]]]]X]]5]]]Y]]]]][]]]]]]]]]]]]Y]]]]]]]]]]VZ]
@M_HWI-M01141:133:D05BR:1:1101:12208:2491  133:D05BR:1:1101:12208:2491 2:N:0:TGGACGTCCTGCGA
GGCTCGTCGGCCCGATAGTATTCCAGCACAAGGTCTGCCTTTCGCTGCAGCGACGCGCTCTCTTCGCTCCAGGCGTAGGCCGCATCCACGTCTTTGGTCTGGCACAGCGTCGAGAAAATCGAGCTGTAGGAGCGGGCATGCACCGCCTCCATAAAGCTGATATTCGACATCACCGCCTCTTCGTGCGGCGTCA
+M_HWI-M01141:133:D05BR:1:1101:12208:2491  133:D05BR:1:1101:12208:2491 2:N:0:TGGACGTCCTGCGA
CCDCDDCCCCDDGGGGGGGGGGHHHHHHHHHHCHHHHHHHGHHIIIIIJJJIIIIIIIIIJJJGJJIIJIJJJJIIIIIJJIIIIIJJJIJJJIGJJJJG]]]][[[]]]Z]]]]]]][]]]]]]]]]]][]]]]\]]5Z]Z]]]]]]]]FAGFF3A5BFFFGDHGA5FF0EGGGGGGGGGCCCCCCCCCCBB
@M_HWI-M01141:133:D05BR:1:1101:15616:2493  133:D05BR:1:1101:15616:2493 2:N:0:TGGACGTCCTGCGA
CGAATACTCTTCCTTACCTCTTGACTTAAAGGTAGGAGGAGCCCAAAATGTCCAGGTGGCAATTTTAACTTTCAGTTTAATTTAAACGTTGTGTCTCCTGGTGGCAGGATCTCTCCCTCTGGAATTAAGACCTCTATGCCAGCAGAATATAA
+M_HWI-M01141:133:D05BR:1:1101:15616:2493  133:D05BR:1:1101:15616:2493 2:N:0:TGGACGTCCTGCGA
DD]]]]]]]]]]]]]]]]]]]]]]]]]]]]]]]]]]]]]]]]]]]]]]]]]]]]]]]]]]]]]]]]]]]]]]]]]]]]]]]]]]]]]]]]]]]]]]]]]]]]]]]]]]]]]]]]]]]]]]]]]]]]]]]]]]]]]]]]]]]]]]]]]]]]>>
@M_HWI-M01141:133:D05BR:1:1101:21210:2496  133:D05BR:1:1101:21210:2496 2:N:0:TTGACGTCCTGCGA
CAGCCACCCTGGTAAGTCCAGGCAGGAACAGCTTCCAACCACTCGTCCAGCCATGTC
+M_HWI-M01141:133:D05BR:1:1101:21210:2496  133:D05BR:1:1101:21210:2496 2:N:0:TTGACGTCCTGCGA
]]]]]]]]]]]]]]]]]]]]]]]]]]]]]]]]]]]]]]]]]]]]]]]]\]]]]]]]]
@M_HWI-M01141:133:D05BR:1:1101:17445:2502  133:D05BR:1:1101:17445:2502 2:N:0:TGGACGTCCTGCGA
GGTGGACTGAGCCCAGTAAAGCCATAGAGATGGGGCTGTTTGAGGCCCTTGGGGCTCAACCCCCACTCAGTTTATCTAGGAAACAGGACAGGGAGTTAA
+M_HWI-M01141:133:D05BR:1:1101:17445:2502  133:D05BR:1:1101:17445:2502 2:N:0:TGGACGTCCTGCGA
]]]]]]]]]]]]]]]]]]]]]]]]]]]]]]]]]]]]]]]]]]]]]]]]]]]]]]]]]]]]]]]]]]]]]]]]]]]]]]]]]]]]]]]]]]]]]]]]]]]
@M_HWI-M01141:133:D05BR:1:1101:10724:2512  133:D05BR:1:1101:10724:2512 2:N:0:TCGACGTCCTGCGA
CCCAGAAGTTCCTGGCCCGCGCGTGGCGCCTGGCCCAGGACTGCACGGCGGACCCGGCGGCGTCGTTCGCGG
+M_HWI-M01141:133:D05BR:1:1101:10724:2512  133:D05BR:1:1101:10724:2512 2:N:0:TCGACGTCCTGCGA
]]]]]][]]]W]]]]]]]]]]]]]]]]]]]]]]]]]]]]]]]]\]]]]]]]ZZ]]]Z]]]]]]]]]]]]]][
@M_HWI-M01141:133:D05BR:1:1101:19084:2513  133:D05BR:1:1101:19084:2513 2:N:0:TGGACGTCCTGCGA
GTGGGCAGATCACCTGAGGTCAGGAGTTCGAGACCAGTCTGGCCAATAATGGGAAAAACTCCATCTCTACTAAAAATACAAAAATAGCCTGG
+M_HWI-M01141:133:D05BR:1:1101:19084:2513  133:D05BR:1:1101:19084:2513 2:N:0:TGGACGTCCTGCGA
]]]]]]]]]]]]]]]]]]]]]]]]]]]]]]]]]]]]]]]]]]]]]]]]]]]]]]]]]]]]]]]]]]]]]]]]]]]]]]]]]]]]]]]]]]]]
@M_HWI-M01141:133:D05BR:1:1101:15518:2514  133:D05BR:1:1101:15518:2514 2:N:0:TGGACGTCCTGCGA
GTATAGAGCTGTCACCCCTCTGGGGAGTGTTAAGTTTCTCTGAAATCTCTGTGACATTCTGACAGTTATGGGTAGGTAGAGGTATATGCTCCTCTGTGTCTATTCACCTTTCTCTTCACAGTCTTTCCCCCCATCAAAGAGAAGTAATTCATTTTTTTG
+M_HWI-M01141:133:D05BR:1:1101:15518:2514  133:D05BR:1:1101:15518:2514 2:N:0:TGGACGTCCTGCGA
AAAABFFDF]Z]]]]]]]U]]]]]]]]]]]]]]]]]]]]]]]]]]]]]\]]]][]]]]]]]]]]]]]]]]]]]]]]]]]]]]]]]]]]]]]]]]]]]J]]]]]]]]Y]]]]]]]]]]]]]]]]]]]]\]W]]]]]]]]]]]]]]]]]]]]CDDAAA>1>
@M_HWI-M01141:133:D05BR:1:1101:13545:2523  133:D05BR:1:1101:13545:2523 2:N:0:TGGACGTCCTGCGA
CCACACACACCCCGCACAAACACACCACACATCATACAACACACACACTCCACACACATGCCACATGTACACCCTCCACACACACCCCATACAAACACACCACACACACACCACACGCATGCCACATGCACATCTCCACACACC
+M_HWI-M01141:133:D05BR:1:1101:13545:2523  133:D05BR:1:1101:13545:2523 2:N:0:TGGACGTCCTGCGA
]]]]]]]]]]]]]]]]]]]]]Z]]][]]]]]]]]]]]]]]]]]]]]]]]]]]]]]]]]]]]]]]]]]]]]]]]]]]]]]]]]]\]]]]]]]]]]]]]]]]]]]]]]]]]\]]]]]]]]]]]]]]]]]]]]]]]]]]]]]]]]]]
@M_HWI-M01141:133:D05BR:1:1101:13729:2527  133:D05BR:1:1101:13729:2527 2:N:0:TGGACGTCCTGCGA
AATCTCAAAACCTCATGCTGAAAGAAAGAAGCAAAAAAAAAAAAAAAAAAAAACAGTCTGTACAAAAGAGTTTGTATTCTCACACCTGTAACTCCAGCACTTTGGGAATCTGAGGCAGGCAGATCACTTGAGTTC
+M_HWI-M01141:133:D05BR:1:1101:13729:2527  133:D05BR:1:1101:13729:2527 2:N:0:TGGACGTCCTGCGA
DDDC@E]]]]Y][[Z[Z8[Z]]]-]]]9]]9[[]]]]]]]]]]]]]]]]]]][[Z6]]]5]]]]]]]]Y]]]]]\]]]]]\]W\\[[7]]]]]]]]]7]7]]]]JFJJJFJJGIFIFIIIIFIHHHHHHHACCC@
@M_HWI-M01141:133:D05BR:1:1101:14536:2528  133:D05BR:1:1101:14536:2528 2:N:0:TGGACGTCCTGCGA
GGCTTGCTGTGCATATCTTGGCTATGGGATCTCTTGCTGAGCCTGGGACTGAGTCTTTTCTTCAT
+M_HWI-M01141:133:D05BR:1:1101:14536:2528  133:D05BR:1:1101:14536:2528 2:N:0:TGGACGTCCTGCGA
]]]]WVWY]]]]]]]]]]]]]]]][]H]]]]]]]]]]]]]Y]]]]]]Y[]][[]]]]]]]W]]W]
@M_HWI-M01141:133:D05BR:1:1101:13520:2536  133:D05BR:1:1101:13520:2536 2:N:0:TGGACGTCCTGCGA
CAAGGAGCCCTCCTCCAGCCCTAATCCACATTCCCCATCTAGCATTTTACCGCCAGGCACTGGGG
+M_HWI-M01141:133:D05BR:1:1101:13520:2536  133:D05BR:1:1101:13520:2536 2:N:0:TGGACGTCCTGCGA
]]]]]]]]]]6W]]]]]]]]]]]]]]]]]]]]]]]]]]]]]]]]]]]]]]]]]]]]]]]]]]]]]
@M_HWI-M01141:133:D05BR:1:1101:18044:2548  133:D05BR:1:1101:18044:2548 2:N:0:TGGACGTCCTGCGA
CTAGGGCACATACTGTACATACAGTATTTGGTTGTTCTAGCTTTGAGATTAAAGCTTCCTTGAGAGTAAATAATCCACTAGTATATCGTTAACATCATTAACATAGGTTTGGTTAT
+M_HWI-M01141:133:D05BR:1:1101:18044:2548  133:D05BR:1:1101:18044:2548 2:N:0:TGGACGTCCTGCGA
]]]]]]]]]]]]]]]]]]]]]]]]]]]]]]]]]]]]]]]]]]]]]]]\]]]]]]]]]]]]]]]][]]]]]]]]]]]]]]]]]]]]]]]]][]]]]]]]]]]][]W]]Z]]]]\]]]
@M_HWI-M01141:133:D05BR:1:1101:21463:2571  133:D05BR:1:1101:21463:2571 2:N:0:TGGACGTCCTGCGA
GAAAGCTACCTAGCCATAAGTTTCACCTTGCCACGTGGGCAGACAAAAGAACACTCTGCAAATTCTTTCCTGTTCCCTGTACTGTTGCCTCCATTAGCCTCTTCCTTGATTCTTTCTGAGTAGCCATCCCTGTCTCTCTGGCC
+M_HWI-M01141:133:D05BR:1:1101:21463:2571  133:D05BR:1:1101:21463:2571 2:N:0:TGGACGTCCTGCGA
]]]]]]]]]]]]]]]]]]]]]]]]]]]]]]]]]]]]]]]]]]]]]]]]]]]]]]]]]]]]]]]]]]]]]]]]]]]]]]]]]]]]]]]]]]]]]]]]]]]]]]]]]]]]]]]]]]]]]]]]]]]]]]]]]]]]]]]]]]]]]]]
@M_HWI-M01141:133:D05BR:1:1101:13598:2577  133:D05BR:1:1101:13598:2577 2:N:0:TGGACGTCCTGCGA
TTGGAATGAGGTGGAGAGGGCGTGGGCAGCAGTCCCAGACGTCCAGACACTGTGCAGGGTGCTGGGTCCACAGGGGTCCAGCCTGTCTGCTGAGGAGCGGCAGGGCATGGTGGGGAAGGTGAGGTGGGCGGCTGGGACCTGGGTTTGCATTTCACTGCAGACTCGTCATTCACCCCAAATGTAATTTTGGTCT
+M_HWI-M01141:133:D05BR:1:1101:13598:2577  133:D05BR:1:1101:13598:2577 2:N:0:TGGACGTCCTGCGA
>AAA1FFFFFFBFCFEGGGGGGE0EEGGGGAGGHFBHHFFCFG]]]\[]]]]]]]]]]]]]]]]\]]\]]]]]]]]]Z]]]]][]\]]]]]]]]]]][]]]]]]]\]]]]]]]]][]]]]][]]]]]W]]]]]]]]]V]]]]]]]]]]]]HDHGHFFHFCEE0EHHGAHHEEE11GFFGDGDF@>>>1>11>1
@M_HWI-M01141:133:D05BR:1:1101:18594:2578  133:D05BR:1:1101:18594:2578 2:N:0:TGGACGTCCTGCGA
CTGTTCTGAAGACGGAAATTTTCCATGTTGGTCGTTCGGCTCTCGAACACGCATCCAGATCGGAAGAGCGT
+M_HWI-M01141:133:D05BR:1:1101:18594:2578  133:D05BR:1:1101:18594:2578 2:N:0:TGGACGTCCTGCGA
]]]]]]]]]]]]]]]]]]]]]]]]]]]]]]]]]]]]]]]]]]]]]]]]]]]]]]]]]]]]]]]]]]]]]]]
@M_HWI-M01141:133:D05BR:1:1101:11530:2597  133:D05BR:1:1101:11530:2597 2:N:0:TGGACGTCCTGCGA
AAGAATGTTAAATTATAGCCAGATTTCTTAGGATTTACTGTGGGAGCATTTCAGGTTATCAAGTCTGTTATATTTTTGGAACCATACACTCTGGGATTGACTCACTGGT
+M_HWI-M01141:133:D05BR:1:1101:11530:2597  133:D05BR:1:1101:11530:2597 2:N:0:TGGACGTCCTGCGA
]]]]Y]]]]]]]]]]]]]\Y]I]]]]]]]]]]]]]]]]]]]]]]]]]]]]]]]]]]]]]]]]]]]]]]]]]]]\]]]]Z]]]]]]]]]]]]\]W]]]]]]][]]]]]]]
@M_HWI-M01141:133:D05BR:1:1101:11439:2597  133:D05BR:1:1101:11439:2597 2:N:0:TGGACGTCCTGCGA
CCAGAATTTACAAAGAACTCAAACAGATTTACAAGAAAAAAACAAACAAGCCCATTCAAAAATGGGCAAAGGATATGAACAGACACTTTACAAAAGAAGACATACACGAGACCAACAGACATACGAAAAAATGCTCATCATCACTGGTCATTAGAGAGATGCAAATCAAAACCACATTGAGATACCAGCTCATGCCAGTTAGAATGGCGATCATTAAAAAATCTGGA
+M_HWI-M01141:133:D05BR:1:1101:11439:2597  133:D05BR:1:1101:11439:2597 2:N:0:TGGACGTCCTGCGA
ABBBBFFFFFFFGGGGGGGGGGHHHFFGHHHHHGHEFFGGGGGHHHHHEHHGHHHHGHHHGHHHHHHGCGGHHHGHH]]]]]]]]]]]]]]]]]]]]]]]]]]]]]]]]]]]]]]]]]]]]]]]]]]]]]]]]]]]]]]]]]]]]]]]]]GHFHGHHGHHHHGHHEHEHFFHGFHFDHHHHFGHGHHHFGHGHGHHHHHHHHGFGCCGGGGFGFGBFFFFFFBA>3>
@M_HWI-M01141:133:D05BR:1:1101:12373:2606  133:D05BR:1:1101:12373:2606 2:N:0:TGGACGTCCTGCGA
ATAAACATAAAAGTTAAGGCTAAAAAGAAATCACTCAAAACCAAGGAAATTAAACGACATGCTACTGAATGACTTTTGAGCAAACA
+M_HWI-M01141:133:D05BR:1:1101:12373:2606  133:D05BR:1:1101:12373:2606 2:N:0:TGGACGTCCTGCGA
]]]]]]]]]]]]]]]]]]]]]]]]]]]]]]]]]]]]]]]]]]]]]]]]]]]]]]]]]]]]]]]]]]]]]]]]]]]]]]]]]]]]]]
@M_HWI-M01141:133:D05BR:1:1101:16007:2610  133:D05BR:1:1101:16007:2610 2:N:0:TGGACGTCCTGCGA
GCAGCTGGCCTGTGTTTGCTCCCCAGCTGATAAGAGTCAGTCCTCAGAGTGCAAGTGCTGATTACTGGTGAAAAGAATTCATCCATCTGGTCAGTGGTTAAATGAGGAAGATCAGAAGGGAAGTGAGAATTGGCTATAGGCCAGATGTCTGGTTTTAAGGAGGGTCCCGATGTGACAGCCCATACTGGGGTTCAAGTCTATATAAGAACACACTCCCCGACCCTGG
+M_HWI-M01141:133:D05BR:1:1101:16007:2610  133:D05BR:1:1101:16007:2610 2:N:0:TGGACGTCCTGCGA
AAAAABB11C1>1FFFFGG3FFFABEHFHBG3FH1DFGH1FG1FGGHFE1AA2AGD1AGHFFHHHFH1BAA1FGGG]]]]]]]]]]]]]]]]]]]]]]]]GZ]]W]X]:Z][]]]]]]]]]]]]]]]]]]]]]]]ZE[]]]]]]]]][E]GGGHHGG>?FB/E>>/?EG2FFHGF?FB0022A1B/FEAFB11GBHCFHHHGF12B00B1F0E0DD@DFC>1>1>1
@M_HWI-M01141:133:D05BR:1:1101:17615:2613  133:D05BR:1:1101:17615:2613 2:N:0:TGGACGTCCTGCGA
GTTTCCTGGAACGGCTTTGAATTGCCTTACCTTTCCTC
+M_HWI-M01141:133:D05BR:1:1101:17615:2613  133:D05BR:1:1101:17615:2613 2:N:0:TGGACGTCCTGCGA
]]]]]]]]]]]]]]]]]]]]]]]]]]]]]]]]]]]][]
@M_HWI-M01141:133:D05BR:1:1101:15045:2627  133:D05BR:1:1101:15045:2627 2:N:0:TGGACGTCCTGCGA
TATGAGGCTAATGAGTGTTCACAGAGACTGAAGCAGGACAGAAATCTAGAAAATTCCACCTAACCCTAGTTATGTCTGATCTGTAGCAGGGTCCCGGAGGAGCCGAAATTTCTTCAAACTG
+M_HWI-M01141:133:D05BR:1:1101:15045:2627  133:D05BR:1:1101:15045:2627 2:N:0:TGGACGTCCTGCGA
]]]]]]]]]]]]]]]]]]]]]]]]]]]]]]]]]]]]]]]]]]]]]]]]]]]]]]]]]]]]]]]]]]]]]]]]]]]]]]]]]]]]]]]]\]]]]]]]]]]]]]]]]]]]]]]]]]]]]]]]]
@M_HWI-M01141:133:D05BR:1:1101:17617:2665  133:D05BR:1:1101:17617:2665 2:N:0:TGGACGTCCTGCGA
TGCTTGGTCAATTCAGCTGTTGAAACTTGTGCATGCTTCACAAAG
+M_HWI-M01141:133:D05BR:1:1101:17617:2665  133:D05BR:1:1101:17617:2665 2:N:0:TGGACGTCCTGCGA
]]]]]]]]]]]]]]]]]]]]]]]]]]]]]]]]]]]]]]]]]]]]]
@M_HWI-M01141:133:D05BR:1:1101:19099:2666  133:D05BR:1:1101:19099:2666 2:N:0:TGGACGTCCTGCGA
TACAAGCCAACAGAAATTTTGAAAATATATGTTTTAAAAGTGCTAAATTTATCAAAATTGTA
+M_HWI-M01141:133:D05BR:1:1101:19099:2666  133:D05BR:1:1101:19099:2666 2:N:0:TGGACGTCCTGCGA
]]]]]]V]]]]]]]]]Y]]]]]]Y]]]]]]]]]]]]]]]][]]]]]]]]]]]]]]]]]]]]]
@M_HWI-M01141:133:D05BR:1:1101:17120:2674  133:D05BR:1:1101:17120:2674 2:N:0:TGGACGTCCTGCGA
GGATGGATCATGAGGTCAAGAGATCCAGACCATCCTGGTCAACAAGGTGATACCCCGTCTCTACTAAAAATACAAAAATTAGCTGGGCATGGTGGTGCACGCCTGTAGTCCCAGCTACTCGGGAGGCTGAGGCAGGAGAAT
+M_HWI-M01141:133:D05BR:1:1101:17120:2674  133:D05BR:1:1101:17120:2674 2:N:0:TGGACGTCCTGCGA
]]]]]]]]]]]]]]]]]]]]]]]]]]]]]]]]]]]]]]]]]]]]]]]]]]]]]]]]]]]]]]]]]]]]]]]]]]]]]]]]]]]]]]]]]]]]]]]]]]]]]]]]]]]]]]]]]]]]]]]]]]]]]]]]]]]]]]]]]]]]W
@M_HWI-M01141:133:D05BR:1:1101:19273:2674  133:D05BR:1:1101:19273:2674 2:N:0:TGGACGTCCTGCGA
GGTCAAAGGAAGGATAGCCGCTTTAACTGGAGCGATTGCTGGG
+M_HWI-M01141:133:D05BR:1:1101:19273:2674  133:D05BR:1:1101:19273:2674 2:N:0:TGGACGTCCTGCGA
]]]]]]]]]]]]]]]]]]]]]]]]]]]]]]]]]]]]]]]]]]]
@M_HWI-M01141:133:D05BR:1:1101:10974:2697  133:D05BR:1:1101:10974:2697 2:N:0:TGGACGTCCTGCGA
GAAAATGGCTCTGAATATAGTCTGTTACAAAAAATATACAATTCCTTATTCTACTCTGTTTGGAGTATATAAACCAACTCTGTACGCTCTCAAAAGTAAAATACAGAAATTCCAAT
+M_HWI-M01141:133:D05BR:1:1101:10974:2697  133:D05BR:1:1101:10974:2697 2:N:0:TGGACGTCCTGCGA
]]]]]]]H]]]]]]]]]]]][\]]]]]]]]]]]]]]]]]]][W]]]]]]]]\]]\]]]]]]]]]]]]]]]]]]]]]][W]]]]]]]]Y]]]]]]]]J]]]]]]]]]]]][]Y]]I]
@M_HWI-M01141:133:D05BR:1:1101:17520:2710  133:D05BR:1:1101:17520:2710 2:N:0:TGGACGTCCTGCGA
AAAGGATTTGAACAGACACTTTACAAAAGAAGACATATATGAGGCCAACAATCATATGAAAAAA
+M_HWI-M01141:133:D05BR:1:1101:17520:2710  133:D05BR:1:1101:17520:2710 2:N:0:TGGACGTCCTGCGA
]]]]]]]]]]]]]]]]]]]]]]]]]]]]]]]]]]]]]]]]]]]]]]]]]]]]]]]]]]]]]]]]
@M_HWI-M01141:133:D05BR:1:1101:18318:2710  133:D05BR:1:1101:18318:2710 2:N:0:TGGACGTCCTGCGA
CAAAAGGCCCAGGTTTTGAAACTAAGGGTCTGAAACAAGGCTCCTGCTCACCAGCTGGTGTGCTGTACTTGACACACTGAAGCCTGAGAGTGTCAGTCACCTGTCATAGGGAACACAGCTGCCCTCAGGTAGAAGCTGAGTCTAGAACTCAAGGTTTTTGACTCT
+M_HWI-M01141:133:D05BR:1:1101:18318:2710  133:D05BR:1:1101:18318:2710 2:N:0:TGGACGTCCTGCGA
BBBBBFBBBBBBGGG]]]]]]]]]]]]]]]]]]]]]]]]]]]]]]]]]]]]]]]]]]]]]]]]]]]]]]]]]]]]]]]]]]]]]]]]]]]]]]]]]]]]]]]]]]]]]]]]]]]]]]]]]]]]]]]]]]]]]]]]]]]]]]]]]]]]]]]GCGBBFFFFFABAAA
@M_HWI-M01141:133:D05BR:1:1101:16579:2715  133:D05BR:1:1101:16579:2715 2:N:0:TGGACGTCCTGCGA
ACCTCTGCCACCTGGGTTCAGGCAATTCTCCTGCCTCAGCCTCCTGAGTACCTGGGATTACAGGCACGCGCCACCATGCCCAGCTGATTTTTTGTATTTTTAGTAGAGACGGGGTGTCACCATGTTGACCAGTTGGTCTCGATCTCTTGACCTCATGATCCAC
+M_HWI-M01141:133:D05BR:1:1101:16579:2715  133:D05BR:1:1101:16579:2715 2:N:0:TGGACGTCCTGCGA
BBBBBFFFFFFFG]]]]]]]]]]]]]]]]]]]]]]]]]]]]]]]]]]]]]]]]]]]]]]]]]]]]]]]]]]]]]]]]]]]]]]]]]]]]]]]]]]]]]]]]]]]]]]]]]]]]]]]]]]]]]]]]]]]]]]]]]]]]]]]]]]]]]]]]]GFFFFB11AA>>A
@M_HWI-M01141:133:D05BR:1:1101:14228:2716  133:D05BR:1:1101:14228:2716 2:N:0:TGGACGTCCTGCGA
ACAAGGAAGACACAAACACTGAGAAAAAAGCCCTGTCAGGTTGGAGGCAGAGTAGAGTTCATCTGCTACAATCCAAGGACTACCTGGGG
+M_HWI-M01141:133:D05BR:1:1101:14228:2716  133:D05BR:1:1101:14228:2716 2:N:0:TGGACGTCCTGCGA
]]\]F]]]]]]]]]]\]]]]]]]]]]]]]][]]]]]]]]][]]]]]]]]]]]]]\]]\]]]]]][]]]]]]]]]]]]]]]]\]]]]]]]
@M_HWI-M01141:133:D05BR:1:1101:13786:2718  133:D05BR:1:1101:13786:2718 2:N:0:TGGACGTCCTGCGA
GGGAGGGATAGCCTAAGGAGAAATGCCAAATGTGGGTGAAGGGGAGAAAGGAAGCAAAACACACTGCCATGTGTGTACCTATGTAACTGTCTTGCATGTTCTTCACATGTACCCCCAAACCTAAAATGCAATAAAAAATTCCAAAAAAAAAAAGATGGCATGAAAA
+M_HWI-M01141:133:D05BR:1:1101:13786:2718  133:D05BR:1:1101:13786:2718 2:N:0:TGGACGTCCTGCGA
AA33>DDBFF4DGGGG]]]]]]]]]]]]]]]]2Y]]]]]]]]]]]]]]]]]]]][]]]]]]]]]Z]]]]]Z]]][[]]]]]]]]]]]\\\][]]\]]]]]]]]]\]]]&]]]]]]]]]]]]]]]]]]]]]][]]]]]]]]]]]]]]]]]]GGFFFDC1B@FAA1AA
@M_HWI-M01141:133:D05BR:1:1101:21829:2743  133:D05BR:1:1101:21829:2743 2:N:0:TGGACGTCCTGCGA
TCTTTACTGAATATCTACCATGGGTCTGGTCAGTACTTGGTGCTTGGTGCAAGGGACACAGATGGA
+M_HWI-M01141:133:D05BR:1:1101:21829:2743  133:D05BR:1:1101:21829:2743 2:N:0:TGGACGTCCTGCGA
]]]]]]]]]]]]]]]]]]]]]]]]]]]]]]]]]]]]]]]]]]]]]]]]]]]]]]]]]\]]]]]]]J
@F_HWI-M01141:133:D05BR:1:1101:15205:2752  133:D05BR:1:1101:15205:2752 2:N:0:TGGACGTCCTGCGA
AATATAGAATTTCTGTATTTTACTTGAGAGAGCATATGGAGTTGCTGTATATACTCCAAAAAAGAGTAGAATAGGGCATTGTATATTTTCTCTGACAGATTATATTCAGAGAAATTTTTTTTTAACACGGGTTGCCTTGATAATATTTTG
+F_HWI-M01141:133:D05BR:1:1101:15205:2752  133:D05BR:1:1101:15205:2752 2:N:0:TGGACGTCCTGCGA
ABCBBFFFFFFFGGGGGGGGGGHHHHBGDHGGHHHHHHHHGFHHHHHHHHHHHHHHHGFHHHGGEHGHHHFHHHHHGGHHHHHHHHHHHGHHHHGHGHHFHHHHHHHHHGHGFHHHHHHGGGGHHHF3/E/CFGHGGHHDGFHHHHHHHH
@R_HWI-M01141:133:D05BR:1:1101:15205:2752  133:D05BR:1:1101:15205:2752 2:N:0:TGGACGTCCTGCGA
CTAATTTTACCCGATTCGAATAAAATCTAAATAATATCTAGGCGCCCCAATGTTAAAAGAAAATGGCTCTGAATATAGTCTGTTAGAAAAAACATACAATGCCCTATTCTACTCTGTTTTGGAGTATATACACCAACTAAGTGTGCTCTC
+R_HWI-M01141:133:D05BR:1:1101:15205:2752  133:D05BR:1:1101:15205:2752 2:N:0:TGGACGTCCTGCGA
3ABBAFFFFFFFGGGGGGGGGGHHHHHHGHHHHHHHHHHHHHHCGGGGGGHHHHHHGHGEGHHHHEHHHHHGHGHHHHHHHHHHHHGHHHHGGHHHHGHHHHHFHHHGGHHHHHHBGHHHHG3GGFHHHGGG3?GHGFGFE?3FDFHHHH
@M_HWI-M01141:133:D05BR:1:1101:15308:2753  133:D05BR:1:1101:15308:2753 2:N:0:TGGACGTCCTGCGA
ATGCTCCAGTATTGAGGGCATATGTATTTATAATTGTTATATCCTCTTTCTGAATTCATCCCTTCATCATTATATATTGATCTTTTTGTCTCTTCATATGTTTTTTTACTTAAAGTCTATTTTTCTGATAGGGCATCTTATAGCTGAAATGAGTTTCATGAATAATGAAAGTGAGTTTCAGAATATAGTTTGGACTTCTTTTAAGTTCGTCGGCAAGTCTATA
+M_HWI-M01141:133:D05BR:1:1101:15308:2753  133:D05BR:1:1101:15308:2753 2:N:0:TGGACGTCCTGCGA
CCCCBFFFFFFFGGGGGGGGGGHHGHHHHHHFHHHHHHHHHHHHHHHHHHHHHBFHGHGDFGGHHGHHFHHHH]]]]]]]]]]]]]]]]\]]]]]]]]][]]]]]]]]]]]]]]]]]]]]]]]]]]]]]]]]]]]]]]]]]]]]]]]]]]HHGHHHHHHHHHHHHGHHHHHHHHHHHHHHFHHHHHHHHHHHHFHHGFHHHGGGGGGGGGGFFFFFFFBCBBA
@M_HWI-M01141:133:D05BR:1:1101:15590:2770  133:D05BR:1:1101:15590:2770 2:N:0:TGGACGTCCCGCGA
TGGGAATTACAAGTATGCACCACTATGCTCAGCTAACTTTTGTATTTTTAGTAAAGACAAAATTTTACCATGTTGGCCACATCAGTCTCAAACTCCTGACCTCGTGATCTACCCACCTCAGCCTCCCAAAAGCTTTTGCTCTGTCTTTGCCCACTTAATCTAAGAAAATTAAGC
+M_HWI-M01141:133:D05BR:1:1101:15590:2770  133:D05BR:1:1101:15590:2770 2:N:0:TGGACGTCCCGCGA
B@BAAFFFFFFFFGGFBFFDAGHH]]]]]]]Z]]]]]]]]]]]]]]]]]]]]]]]]]]]]]]]]]]]]]]]]]]]]]]]]]]]]]\]]]]][]]]]]]]]]]]Z]X]]]]]Z[X]Z]]]]X\]]]]]]]]Z]]]]]]]]]]]]]]]]]]]GFAGGGGGGGGGFFFFDBFBBBAA
@M_HWI-M01141:133:D05BR:1:1101:16533:2788  133:D05BR:1:1101:16533:2788 2:N:0:TGGACGTCCTGCGA
TTCTCTCTGCCCTCACCCACCTCTCAACATCTCGGGAACCCCTGCTCCTCCTGCCCCCACTTGTCACTGTGCTCGGGTCTGTGACATCCCTGGGGTCTCAGCTTTCAACACTACTTCAGGGTGGTGATGTTTGGGGCTTGGGGCAAGCCTGCTAGCCTCTAGATGACCTCATC
+M_HWI-M01141:133:D05BR:1:1101:16533:2788  133:D05BR:1:1101:16533:2788 2:N:0:TGGACGTCCTGCGA
ABBB@FFFFFFAGGGGGGAE?GH]]]]]]]]]]]]]]]]]]]]]]]]]]]]]]]]]]]]]]]]]]]]]]]]]]]]]]]]]]]]]]]]]]]]]]]]]]]]]]]]]]]]]]]]]]]]]]]]]]]][]]]]]]]]]]]Y]]]][]]]]]]Z]]HFGGFCFBGGGFFCCFFFAAA>?
@M_HWI-M01141:133:D05BR:1:1101:12980:2820  133:D05BR:1:1101:12980:2820 2:N:0:TGGACGTCCTGCGA
TAGGACTTTATGACTCTAAAGCCAAAGTACTTCCTGTTATTACACAGAGTAAAACACTCTTATTTCATCTGCACCTTGGATGATAAAGATGTAGAATGACCAAGTATAGATGAAATGAGATGTGATAATACAGTTCCTTGGGCACAG
+M_HWI-M01141:133:D05BR:1:1101:12980:2820  133:D05BR:1:1101:12980:2820 2:N:0:TGGACGTCCTGCGA
]]]]]]]]]]]]]]]]]]]]]]]]]]]]Y]]]]]]]]]]]]]]]]]]]]]]]]]]]]]]]]]]]]]]]]]]]]]]]]]]]]]]]]]]]]\]]]]]]]]]]]]]]]]]]]]]]]]]]]]]]]]]]]]]]]]]]]]]]]]]]]Y]]]]]
@M_HWI-M01141:133:D05BR:1:1101:12826:2843  133:D05BR:1:1101:12826:2843 2:N:0:TGGACGTCCTGCGA
TGGGGTTTCACCATTTTGACCAGGATGGTCTTGATCTCTTGACCTCATGATCCACCCGCCTCGGCCTCCCA
+M_HWI-M01141:133:D05BR:1:1101:12826:2843  133:D05BR:1:1101:12826:2843 2:N:0:TGGACGTCCTGCGA
]]]]]]]VY8]]9]]]]]9]]]]]]][Z]]]]\X]]]]]]]:\]]]]]]][]]]]]]]]]]]]]]]]]]]]
@M_HWI-M01141:133:D05BR:1:1101:17390:2847  133:D05BR:1:1101:17390:2847 2:N:0:TGGACGTCCTGCGA
TCCCACCTGTGACCATGTGAGATGTGCCTGCTTCCCCTTCTGCCATGATTGTAAGTTTCCTGC
+M_HWI-M01141:133:D05BR:1:1101:17390:2847  133:D05BR:1:1101:17390:2847 2:N:0:TGGACGTCCTGCGA
]]]]]]]]]]]]]]]]]]]]]]]]]]]]]]]]]]]]]]]]]]]]]]]]]]]]]]]]]]]][[]
@M_HWI-M01141:133:D05BR:1:1101:10792:2863  133:D05BR:1:1101:10792:2863 2:N:0:TGGACGTCCTGCGA
CACCACAACCGGCCCTACTCAACAGTCTATGGAAGGTCTTAGCCAATTCAATAAGGCAAGAAAAAAAAAAATGGAAAAAAATGTTGGAAAGGAAAAGGAAAATTATCTTTATTTGCAAATGACCTGATTGCATAATGTAGAAAATCCTGAAAAATAAAGAATCAATTATATGCCCAAATACAGAAATAACTAGAAAATTAAC
+M_HWI-M01141:133:D05BR:1:1101:10792:2863  133:D05BR:1:1101:10792:2863 2:N:0:TGGACGTCCTGCGA
CCDDCCCBBCCDGGGGGGGGGGHHHHHHHHHHHHHGHHHHHHHHHHHHHHHH]]]]]]]]]]]]]]]]]]]]]]]]]]]]]]]]]]]]]]]]]]]]]]]]]]]]]]]]]]]]]]]]]]]]]]]]]]]]]]]]]]]]]]]]]]]]]]]]]]GHHHHHHHHHHHHHHGHHHHHHGHHHHHHHGGGGGGGGGGFFFFFFFBBAA?
@M_HWI-M01141:133:D05BR:1:1101:21847:2876  133:D05BR:1:1101:21847:2876 2:N:0:TGGATGTCCTGCGA
CAAAAAAAAAATTAAATGTGCTGGGCATGGTGTCTGGCTAACGCCTGTAATCCCAGCTCTTTGGGAGGCCAGAGCTGGCAGATCACCTGAGGTCAAGAGTTCAAGACCTGCC
+M_HWI-M01141:133:D05BR:1:1101:21847:2876  133:D05BR:1:1101:21847:2876 2:N:0:TGGATGTCCTGCGA
]T]SC]]]FTTFWWWFX]]]]\WWW]EBU]]]TE\]Z6F$E$YU]E]FEZ&TF]Z]]%]]$]VVBC]C/S]\VT]]]]Z]]]]]][\]EW\2%,]W]G%F]]\]]]RW%2C]
@M_HWI-M01141:133:D05BR:1:1101:17894:2890  133:D05BR:1:1101:17894:2890 2:N:0:TGGACGTCCTGCGA
AGCATCTGTTGTCTCCAGATTTTTTAATGATCACCATTCTAACTGGCGTGAGATGGTATCTCAATGTGGTTTTGATTTGCATCTCTCTGATGACCAGTGACGATGAGCATTTTTTCATATGATTGTTGGCCTCATATA
+M_HWI-M01141:133:D05BR:1:1101:17894:2890  133:D05BR:1:1101:17894:2890 2:N:0:TGGACGTCCTGCGA
]]]]]]]]]]]]]]]]]]]]]]]]]]]]]]]]\\]]]]]]]]]]]]]]]]]]]]]]]]][]]]]]]]]\]]]]]]]]]]]ZZ]]]]]]]]]]]]H]]Z]]]]]]]]]]]]]]]]]]]]]]]]]]]]]]]]]]]]]]]]
@M_HWI-M01141:133:D05BR:1:1101:13153:2895  133:D05BR:1:1101:13153:2895 2:N:0:TGGACGTCCTGCGA
GGATGACGCGCGGGGCTCTGGAAACTTGCCGTGAGCGGTTGCTGAGATGCAGCTGCTGCAGTTGCTCTGAGATAAGGCGCTGAAGCGTCTCGGAGGTGAAGTCGGCCAAATCGCGCCGGTTCCGCCCCCAGGATCCAAACTGGGACTTGAGTGCCAGGGTGAGGGCGTCGAAACGCTG
+M_HWI-M01141:133:D05BR:1:1101:13153:2895  133:D05BR:1:1101:13153:2895 2:N:0:TGGACGTCCTGCGA
BA>ABFFBB@DBGGGGGGGDCGHHHFGH]]]]]]]V]]]]]]]]\]]]]]]]]]][]]]]]]]]]]Z]]]]]]]]]]]]]]]]]]]]]]]]]]]]]]]]]]]]]]]]]]]]X]Y]]]]]]]]]]]]]]]]]]]]]]]]]]]]C]]]]]\]HHHEBF0GECGEEEEGAAAFDAA1A>1>
@M_HWI-M01141:133:D05BR:1:1101:16661:2902  133:D05BR:1:1101:16661:2902 2:N:0:TGGACGTCCTGCGA
CCATGGTTAATCATAAGCTGGGTGAGTGAAACCCTTAGCATTAAGTA
+M_HWI-M01141:133:D05BR:1:1101:16661:2902  133:D05BR:1:1101:16661:2902 2:N:0:TGGACGTCCTGCGA
]]]]]]]]]]]]]]]]]]]]]]]]]]]]]]]]]]]]]]]]]]]]]Z]
@M_HWI-M01141:133:D05BR:1:1101:14066:2906  133:D05BR:1:1101:14066:2906 2:N:0:TGGACGTCCTGCGA
TACCCCATCTGCAGAACGATTATTCACCAGCCAGGAGTATGCTAA
+M_HWI-M01141:133:D05BR:1:1101:14066:2906  133:D05BR:1:1101:14066:2906 2:N:0:TGGACGTCCTGCGA
]]]]]]]]]]]]]]]]]\]]]]]]]]]]]]]]]]]]]]]]]]]]\
@M_HWI-M01141:133:D05BR:1:1101:11166:2909  133:D05BR:1:1101:11166:2909 2:N:0:TGGACGTCCTGCGA
GGGAAAGAAAAAAGGATTAATATTAATTGGACATAGGCAGTCATTGTGCTAAGTGCTTTACACATGATGTCTCAATTAATCTTAACATCTGAGGGGTGGACATTATCATTACAGTTTTAGCATCATGAGTCATAAAATAATGAAGCTGAATATTCAATTAAATATTTAGC
+M_HWI-M01141:133:D05BR:1:1101:11166:2909  133:D05BR:1:1101:11166:2909 2:N:0:TGGACGTCCTGCGA
AAA11AF1FFF?CAE0F1BF]]]]]]]]]]]]]]]]]]]]]]]]]]]]]]]]\]]]]]]]]]]]]]]]]]]]]]]J]]]]]]]]]]]]]]]]]CV]]H]]]]]]]]]]]]]]]]]]]]]]]]]]]]]X]]]]]]]]]]]]]]]]]]]]]]CGGGGCGGFFFBDF5ABBAA
@M_HWI-M01141:133:D05BR:1:1101:18279:2910  133:D05BR:1:1101:18279:2910 2:N:0:TGGACGTCCTGCGA
CGCCGTCGAGCCCGAGATTCATGACCTCATCGCTGTGCTGCAGCAGATGGGCGCGATCATCACCGTCTACACGGACCGGACGATCCGGATCGA
+M_HWI-M01141:133:D05BR:1:1101:18279:2910  133:D05BR:1:1101:18279:2910 2:N:0:TGGACGTCCTGCGA
]]]]]]]]]]]]]]]]]]]]]]]]]]]]]]]]]]]]]]]]]]]]]]]]]]]]]]]]]]]]]]]]]]]]]]]]]]]]]]]]]]]]]]]]]]]]]
@M_HWI-M01141:133:D05BR:1:1101:10895:2910  133:D05BR:1:1101:10895:2910 2:N:0:TGGACGTCCTGCGA
AAAAATCCAACAAGGTATGTAATTTGCTGTAGATTAGCTGCAGGAAGCCATAGAGAAAAAGAAACTGAGATAATCTTGAGGGTTTTTTTGACAGAGATTTGTTCTTGTCACCCAGGCAGGAGTGCAATGGGGTGGTCTCAGCTCACTGCGACCTCTGCCTCCTGGGTTCAGACTATTCTTC
+M_HWI-M01141:133:D05BR:1:1101:10895:2910  133:D05BR:1:1101:10895:2910 2:N:0:TGGACGTCCTGCGA
>>AB@FFFFFFAGFGGDGGGFGFHHGCHGA5]]]]]]]]]]]]]]]]]]]]]]]]]]]]]]]]]]]]X]]]]]]]]]]]]]]]]]]]]]]]]]]]]]\]]\]]]]]]]]]]]]]]]]]]]]]]]]]]]]]]]]]]]]]]]]]]]]]]]]]AC0FEF0ECF11AEF1FCGBFFDDD1A1AA1
@M_HWI-M01141:133:D05BR:1:1101:13960:2913  133:D05BR:1:1101:13960:2913 2:N:0:TGGACGTCCTGCGA
GAGAACACTGTGCTAAGAGAAAGAAGCCAGTTACAAGATAAGTCCTGGGATGGCCTTGCCCAGCCCAACTTTTCTTGTATTATCACTTACAGTTTTCTTTAACAATTAGAGAATGTGCTGGGAATGTAACATCCTAAGATAAAGAGAAACTGGTCAGAACA
+M_HWI-M01141:133:D05BR:1:1101:13960:2913  133:D05BR:1:1101:13960:2913 2:N:0:TGGACGTCCTGCGA
CCCCBFFFFFF]]]]]]]]]]]]]]]]]]]]]]]]]]]]]]]]]]]]]]]]]]]]]]]]]]]]]]]]]]]]]]]]]]]]]]]]]]]]]]]]]]]]]]]]]]]]]]]]]]]]]]]]]]]]]]]]]]]]]]]]]]]]]]]]]]]]]]]]]]]FFFFFD3AAA>
@M_HWI-M01141:133:D05BR:1:1101:21978:2922  133:D05BR:1:1101:21978:2922 2:N:0:TGGACGTCCTGCGA
CGTCTAAAACACAAAACGAACGATCCTTCAAACTGCTCTGCTGTGCCTTCGCTTAACTAAGGGAGTTGAATCCGCGTTTAGATTCAGAGAGTGGGAAGCACGTTCCTTATAAAAGCTGCGTTTTGCTATTCCAGCGTGAATG
+M_HWI-M01141:133:D05BR:1:1101:21978:2922  133:D05BR:1:1101:21978:2922 2:N:0:TGGACGTCCTGCGA
]]]]]]Z]]]]]]]]]]]]]]]]Y]]]]]]]]]]]]V]]]]]]]YX]][]]]]]]]]]]][]]\]]]]]]]]]]]][]]]]]]]]]]]]]]]\\]]]]][]]]]]]]]]]]]]]]\]]]]]]]]]]]]]]]]]]]]]]]]]]
@M_HWI-M01141:133:D05BR:1:1101:10332:2928  133:D05BR:1:1101:10332:2928 2:N:0:TGGACGTCCTGCGA
GCACAGGTGTGCTCACCCTCCTGGGGCTGCCACCACCAGGGCCGGCTCATCCATCCTCCCTTGCACAGGTGTGCTCACCCTCCTGGGGCTGCCACCATCAGGGCCGGCTCATCCATCCTCCCTTCCACAGGTGTGCTCACCCTCCTGGGGCTGCACAGGC
+M_HWI-M01141:133:D05BR:1:1101:10332:2928  133:D05BR:1:1101:10332:2928 2:N:0:TGGACGTCCTGCGA
CCCCCFBFFF]]]]]]]Y]]]]]]]]]]]]]]]]]]]]]]]]]]]]]]]]]]]]]]]ZY]]]]]]]]]]]]]]]]]]]]]]]]]]]]]]]]]]]]]]]]]]\]]]]]]]]]]]]]]]]]]]]]]]]]]]]]]]]]]]]]]]]]]]]]]U]FFFFFCCCCB
@F_HWI-M01141:133:D05BR:1:1101:14366:2941  133:D05BR:1:1101:14366:2941 2:N:0:TGGATGTCCTGCGA
AAAATACAAAGATTAGCTGGGCATGGTGGTGTGTCCGCCTGTCATTCCAGCTACTCAGGAGGCTGAGGCAAGAGAATTGCTTAAACCTGGGGAGGCAGAGGTTGCAGTGGGCTGAGATCATGCCACTGCACTCCAGCCTGGGTGACAGAG
+F_HWI-M01141:133:D05BR:1:1101:14366:2941  133:D05BR:1:1101:14366:2941 2:N:0:TGGATGTCCTGCGA
BBBB@FFFFFBFFFGBBBGAAEFFCFA52ECE?BDGEGG?EDGGGHHHH5FGGHFHHFFFGCGGHGFACFFFGFHGBGG5@GHHF3BBA1FEGCGGG?FGEHHF0GHFFHEFHGFHHHHHHHHHFHFHEHFHHHEHHGHHGGGGGGHHHG
@R_HWI-M01141:133:D05BR:1:1101:14366:2941  133:D05BR:1:1101:14366:2941 2:N:0:TGGATGTCCTGCGA
CAAATATTTTATTCTCTACCAATGAATGTCGAAGTCTTTCTAGGTCTTCTCTCTGTCTCAGCTCTTTTTTTTTTTTTTTTTTTTTAATCAATTCCCACTCTGCCACCAAGGTGGGGTTGAATTGGATTAATTTAACCCACCGGCAACCTT
+R_HWI-M01141:133:D05BR:1:1101:14366:2941  133:D05BR:1:1101:14366:2941 2:N:0:TGGATGTCCTGCGA
A111>DFFFF3DGFGF3FDGF1E1GHGB33CCFF0FDGHHHFHH1FHHHBHHHGHHHFGFHHHGHHHHEECEE@EGCGGGGGGG?/B22111>11?1<001111<?F###########################################
@M_HWI-M01141:133:D05BR:1:1101:11027:2970  133:D05BR:1:1101:11027:2970 2:N:0:TGGACGTCCTGCGA
CAGTGTGGTTTTGATTTGCATTTCTCTAATGACTAGTGATGATGAGCATTTTTTCATATGTTTGTTAGCCTCATATATGTCTTCTTTTGAAAAGTGTCTGTTCATGCTTGATCTTTTTTTTAATAAGACGTTTTAAAATAAGCAAAAAGCAGATGAGCAAAAAAATCA
+M_HWI-M01141:133:D05BR:1:1101:11027:2970  133:D05BR:1:1101:11027:2970 2:N:0:TGGACGTCCTGCGA
AAAAADDBFAFBGCGGGG]]]]]]]]]]]]]]]]]]]]]]]]]]]]]][]]]]]]]]]]]]]]]]]]]]]]]]]]]]]]]]]]]]]]]]]]]]]]]]]]]]]]]]]]]]]]]]]]]]]]]]]]]]]]]]]]]]]]]]]]]]]]]]]]]]]FGGBGGF?BBFFFBBBBA
@M_HWI-M01141:133:D05BR:1:1101:13417:2970  133:D05BR:1:1101:13417:2970 2:N:0:TGGACGTCCTGCGA
GCTTCCATGTTTGTTGCAGTGTATTCACAACAGCCAAGGTATGGCA
+M_HWI-M01141:133:D05BR:1:1101:13417:2970  133:D05BR:1:1101:13417:2970 2:N:0:TGGACGTCCTGCGA
]]]]]]]]]]]]]]]]]]]]]]]]]]]]]]]]]]]]]]]]]]]]]]
@M_HWI-M01141:133:D05BR:1:1101:10933:2984  133:D05BR:1:1101:10933:2984 2:N:0:TGGACGTCCTGCGA
TGTCAGCAGTTAACATCTGGATTTTGATTACAGGTGCAGTCTTTGCAAGCCACATTTGGAACTTTTGAGTCCATCTTGAGAAGCTCCCAGCATAAACAAGACCTCACAGAGAAAGCTGTGAAGCAAGGGGAGAGTGAGGTCAGCCGGATCAGCGAAGTGCTGCAGAAACTCCAGAATGAGATCCTCAAAGACCTCTCGGATGG
+M_HWI-M01141:133:D05BR:1:1101:10933:2984  133:D05BR:1:1101:10933:2984 2:N:0:TGGACGTCCTGCGA
ABBBBFCFFFFFGDFAFGGGDDFFHHGHHCG5GFHFBEGGHHHHHHGGHGGEE]]]]]]]\]]]]]]]]]]]]]]]]]]]]]]]]]]]]]]]]]]]]]]]]]]]]]]]]]]]]]]]]]]]]]]]]]]]]]]]]]]]]]]]]][]]]]]]]EAEHHHGB3ABHHGHGHFHHHHGHHHHHHHHGGFCGGGGGGBBBBBBFBBA3B
@M_HWI-M01141:133:D05BR:1:1101:11154:2993  133:D05BR:1:1101:11154:2993 2:N:0:TGGACGTCCTGCGA
TTTGTCTATCTTGGCTTTTATTGCCATTGCTTTTGGTGTTTTAGTCATTAAGTCCTCGCCTATGCCCTGGATGGTTTTGCCTAGGTTTTCTTCTAGAGTTTCTATGATGTTAGGTTTTATGTTTAAATCTTTA
+M_HWI-M01141:133:D05BR:1:1101:11154:2993  133:D05BR:1:1101:11154:2993 2:N:0:TGGACGTCCTGCGA
]]]]]]]]]]]]]]]]]]]]]]]]]]]]]]]]]]WU]]]]]]]]]]]]]]]]]]]]]]]]]Y]]]]]]]]]]UW]]]]]]]]]]]]]]]]]]]]][]]W]]]]]]]K]]]]]]]]]]]]]]]]]]]]]]]]]]
@M_HWI-M01141:133:D05BR:1:1101:11954:2997  133:D05BR:1:1101:11954:2997 2:N:0:TGGACGTCCTGCGA
CGATTCAATAGGCCTAAGGTGTAGCCTGGGCGGGGGGCATCAGGGTTTTTAAGAGTTCCCATAGGTTTTGTTTTGTCTTGTTTTTTGAGATGAAGTCTCCCTCTGTTGCCCAGGCTGAAGTGCAATGGTGCAGCTCACTGTAGCCTCCACCACCATGGTTTAAGGGATTTTCCTGCCTTAGCTTTCTGAGTAGCTGGGGTTATAGCACCTGCCACCACACCTGGCTAATTTTTGCATTTTTAGTAGAGACGGGGTTTCATCATGTT
+M_HWI-M01141:133:D05BR:1:1101:11954:2997  133:D05BR:1:1101:11954:2997 2:N:0:TGGACGTCCTGCGA
AABAAFFFF5FC4GGGFGGGFGHHHFHHGFHG?E0>CCCHGHFFF0FFGGHFGFHHGFDGFFFHHGFHGG/CCGGHHHHFGFFCEB@G?EFBBBFFFGF9FGGFBFBBBBB9:9EF][]]]]]]]]]]][]]]]]]\]]]]]]UY]Y]YYBB0HGCEHHHFGGBFHHHFFEGGHHFBBHFGCGFFCF1FHHHGEE/AFGHHHFB1A0E/0FGEF?CEF1GA1GCBFHHFHFGGAA01FEF3GA3GGGEGEEA1FB1FFFDFA?AAA
@M_HWI-M01141:133:D05BR:1:1101:11731:2998  133:D05BR:1:1101:11731:2998 2:N:0:TGGACGTCCTGCGA
CATCAATTCGATTTATGTTAATGTGTGAAATGTTTAAAAGAATCTAGCATATCATCTTAGCCTTCATTTACTTAAATATAACTCGTGGGTACACACCAACTCACAGCACTAATTGGCAAAACTATCAGTAAAATATAGTGTTAAAAATTGTACTTTGGAATTCAGATAGATCTACGTTCAAA
+M_HWI-M01141:133:D05BR:1:1101:11731:2998  133:D05BR:1:1101:11731:2998 2:N:0:TGGACGTCCTGCGA
CCCCCFFFFCFFGGGGGGGDGGHHHFGHHHHG]]]]]]]]]]]]]]]]]]]]]]]]]]]]]]]]]]]]]]]]]]]]]]]]]]]]]]]]]]]]]]]]]]]]]]]]]]]]]]]]]]]]]]]]]]]]]]]]]]]]]]]]]]]]]]]]]]]]]]GHHGHHHFHGGGGGGGGGGGAFFAFFFA?A33
@M_HWI-M01141:133:D05BR:1:1101:17953:3003  133:D05BR:1:1101:17953:3003 2:N:0:TGGACGTCCTGCGA
CATAAGGAGATTGCAGGTATGGGGGGAGGTTGGAGGTGGCACAGAGGAGGTCTGACTTAACAGTGAGCCCTTGTTTATGTCATTTCCCTTGCCTGATGTCTGGCAATGAAA
+M_HWI-M01141:133:D05BR:1:1101:17953:3003  133:D05BR:1:1101:17953:3003 2:N:0:TGGACGTCCTGCGA
]]]]]]]]Y]]]]]]]]]X]]]]]]]]]]]]]ZZ]]]]]]]]]]]]]WY]]]]]]]]]]]]]]]]]][]]]]]]]]J]]]]]]]]]]]]]]]]]]]]]]]]]]]]]]]]]]
@M_HWI-M01141:133:D05BR:1:1101:9188:3007  133:D05BR:1:1101:9188:3007 2:N:0:TGGACGTCCTGCGA
CCCAGTCAGAGAAGTCACTAATAAAATTGTCAGGAATAGAATTAGCAATTTTGTGCATAAAGGACAGCATCACTTATTTTATAACCCAAGTGTCTAGCACACTAGACACTAGAAAATAATAAGTAGTCAGTAAATAACCTGGAATGAGTGA
+M_HWI-M01141:133:D05BR:1:1101:9188:3007  133:D05BR:1:1101:9188:3007 2:N:0:TGGACGTCCTGCGA
A]]]]]]]]]]]]]]]]]]]]]]]]]]]]]]]]]][]]]]]]]]]]]]]]]]][Z]]]]\Z]]]]]]]]]]]]]]]]]]]]]]]]]]]]]]]]]]]]]]]]]]]]]]]]]]]]]]]]]]]]]]]]]]]]]]]]]]]]]]]]]]]]]]]]]>
@M_HWI-M01141:133:D05BR:1:1101:9912:3020  133:D05BR:1:1101:9912:3020 2:N:0:TGGACGTCCTGCGA
GGCACAGGTGATGGGAAGTCTGAACTGGTGGCAGTCGTGCTGCCAAGCCATGTAGCCTGCTCTCTCAAGGGTGAATGTTCTTGCATAAGTAGTGGGGAAGATTATTCCCTAGTTTATATAGGCCCCATTTGTCCTAGACACAGATTTTAATGTTCTCAGGTGATCGCTTGCTTGATTGTCTGTGTAAAAGATCAGCAATCCTTTTTTTTTTCTGGAAAGGTCTAGGCA
+M_HWI-M01141:133:D05BR:1:1101:9912:3020  133:D05BR:1:1101:9912:3020 2:N:0:TGGACGTCCTGCGA
BCCCCFFC@CFFGGGGGGGGGGHHGFHHHHGHGGHHGGCDGHFFHHHGGHHHGHHHHGHHHHHFHHHHHHGFFHHFHH]]]]]]]]]]]]]]]]]]]]]]]]]]]]]]]]]]]]]]]]]]]]]]]]]]]]]]]]]]]]]]]]]]]]]]]]HHGHHHHHHGGEHGGEHEHHHFFGFHHFFGFGGHHHHHHHHHHHGGHHHEECGGGGGGGGGGGGFGFFFFFFFBBAAA
@M_HWI-M01141:133:D05BR:1:1101:17821:3022  133:D05BR:1:1101:17821:3022 2:N:0:TGGACGTCCTGCGA
TCATCTGCAAACATTATATCATCTACCCCTATTAAATGGGCTCAGACCCTATTTCTCTCAACTTCAGCAAAAGTAAAAGAGACATTTTCATTGTGCTTGAATTTTTCAGCTTTTTAATATTCCAAATATTACTCTTGATGTTTCAAATAGCACCTGTGCATTCGA
+M_HWI-M01141:133:D05BR:1:1101:17821:3022  133:D05BR:1:1101:17821:3022 2:N:0:TGGACGTCCTGCGA
11>AAFFF311B1B3]]]]]]]]]]Z]]]]]]]]]]]]]\]]]]Z[]]]]]\]]]]]]]]]]]]]]]]]\]]]]]]]WW]][]\]]]]]]]]]]]]]]]]]]]]\]]]\]]]]]][]]]]]]H]ZVX]\]]]]]]]]]\]]]]]]]X]6]111>D@1B111111>
@M_HWI-M01141:133:D05BR:1:1101:10925:3024  133:D05BR:1:1101:10925:3024 2:N:0:TGGACGTCCTGCGA
AGAATAAATGGGAGTTAGCCATATGGGAGGGGAGGAATGTTCTGTGCAGAGGGGACAATTCGCCCAGAAGCCAAGGTGGGCTGCAGCATGTCCCATGGACACGCTCAAGTGCCCTGAGCTAACAGAGTTTCCATTGGAGGTCTCCTTTGATCTGGAGTCCCAAATACACAGAGCCCTTG
+M_HWI-M01141:133:D05BR:1:1101:10925:3024  133:D05BR:1:1101:10925:3024 2:N:0:TGGACGTCCTGCGA
3ABBBFFFFFFFFFGGGFGG4BFDDHHFF]]]]]]]]]]]]]]]]]]]]]]]]]]]]]]]]]]]]]]]]]]]]]]]]]]]]]]]]]]]]]]]]]]]]]]]]]]]]]]]]]]]]]]]]]]]]]]]]]]]]]]]]]]]]]]]]]]]]]]]]]HHHHHGG4CGGGGGGGGDFFBFAA3AAA>
@M_HWI-M01141:133:D05BR:1:1101:9544:3028  133:D05BR:1:1101:9544:3028 2:N:0:TGGATGTCCTGCGA
CCACGGCAGACATGACACACATGAGAGGGAGAAAGAAAGAGCTCAATAGATGATGCTCGCCCTCATTTGTGGAATTATTAGTCACCTAC
+M_HWI-M01141:133:D05BR:1:1101:9544:3028  133:D05BR:1:1101:9544:3028 2:N:0:TGGATGTCCTGCGA
]]]]VW]H]W]]]]]H]]]]]]]]]]]]]]]]]]]]]]][]]\[]]]]]WZ]]]I]]]XC]]]][]]]]][]]]6]]]]][Y\[H][\]
@M_HWI-M01141:133:D05BR:1:1101:15579:3032  133:D05BR:1:1101:15579:3032 2:N:0:TAGACGTCCTGCGA
CAACGACCTCGGCTCCTTCGCAGTGCCGTGACTCTTCCCATTCCCTCCGCTCCGTAGCCTCCATTGACTCCAAGATTCTGTCCAGCTCTTCTTCACTGCAGGCT
+M_HWI-M01141:133:D05BR:1:1101:15579:3032  133:D05BR:1:1101:15579:3032 2:N:0:TAGACGTCCTGCGA
]]]]]]]]]]]]]]]]]Z]]]]]]][][]]]]]]]]]]]]]]]]]]]]]]]]]]]]]]]]]]]]]]\V]]]]]]]]]]]]Z]]]]]]]][]]\]]]]]]]]]]]
@M_HWI-M01141:133:D05BR:1:1101:12822:3032  133:D05BR:1:1101:12822:3032 2:N:0:TGGACGTCCTGCGA
TCCAGTCAGCAGGCACCCTGACCTCGGTCCTCTCCACCTCCAAGCACAAAGCAGGTTTGGGACAGGGGACACAGTGAGCAGTCTGCCCCACAGGGCTCAGAGCCAAGCCG
+M_HWI-M01141:133:D05BR:1:1101:12822:3032  133:D05BR:1:1101:12822:3032 2:N:0:TGGACGTCCTGCGA
]]]]]]]]]]]]]][[]]]]]]]]]]]]]]]]]]]]]]]]]]]]]]]]]]]]][][]]]]]]]]]]]]]]]]]]]]]\[]][]]Z\]]]]Z]]]]\]]]\YX\]\2]]VZ
@M_HWI-M01141:133:D05BR:1:1101:10973:3034  133:D05BR:1:1101:10973:3034 2:N:0:TGGACGTCCTGCGA
GGACCTGCTGAATATGAAATTCTGGGCTAGGGCACAAGAATCTGTTTTAACAAGCCCTTCAGGTTATTCTCATGCACAGTCAACTTTAAAAACATATGCTAGAAATCCTTAGGATAGCAAGGGATAGAGTTTAATTGCAGCATACTGGGAAGTCCCCACTACTGGGCATCCCAGAACTCTTTTCTGTGATGTTATTTAGGACACATCTGCCATTAAAAGTCATTGGGTTGCACAACGTGTGAGTGTATGTAAT
+M_HWI-M01141:133:D05BR:1:1101:10973:3034  133:D05BR:1:1101:10973:3034 2:N:0:TGGACGTCCTGCGA
>A@AAFFFFFFFFFGGGGGFFGHHHHHHHHFHHDGHHHHHHHHGHHEGHFHHHHGGHHHFDGHGHHHHHHGHHDGFHHHHFFHHHHHFHHHHGHHHGFHHHHH]]]]]]]]]]]]]]]]]]]]]]]]]]]]]]]]]]]]]]]]]]]]]]]?>CEC1GBFGGHHBHGFF1GFHHFGF2FBEFHFBHGG3HEHHHFHFF5HGED5GBGGFFFHBGBFHFHHGHEDCGHFHFBGFCFGGGGGFBDCF4DFDAA>>>
@M_HWI-M01141:133:D05BR:1:1101:13509:3038  133:D05BR:1:1101:13509:3038 2:N:0:TGGACGTCCTGCGA
GGAAAAATGGTGACTTTAGACACGCTTGACAGTTGCTGCAAACCTTCAATTTCCGGGAAGCACGATTAAGTGGAAGTGCCATAGGGCCATGCCTGTATTTTGTTCATTTCTAGACCCAGTAAATAAGAAGTACTTGGAAAGTAC
+M_HWI-M01141:133:D05BR:1:1101:13509:3038  133:D05BR:1:1101:13509:3038 2:N:0:TGGACGTCCTGCGA
]]]]]]]]]]]]]]]]]]]]]]]]]]]]]]]]]]]]]]]]]]]]]]]]]]]]]]]]]]]]]]]]]]]]]]]]]]]]]]]]]]]]]]]]]]]]]]]]]]]]]]]]]]]]]]]]]]]]]]]]]]]]]]]]]]]]]]]]]]]]]]]]
@M_HWI-M01141:133:D05BR:1:1101:11474:3039  133:D05BR:1:1101:11474:3039 2:N:0:TGGACGTCCTGCGA
CCTGACTCTGCTGGGAAACCTATCACATATGACTTCCTGGCACTGCCATCCTCCCCACTCCTCCGTGAGCTCCTCAGGGGCAAGGAGCGTGTCTCACTCATCTGTGTTTCTTTGTGTTTAGCTCACTGGAGTCTCTGTTGTGCTGAAGATTTTTTTTGATGGAGTCTTACTCTGTTGCCC
+M_HWI-M01141:133:D05BR:1:1101:11474:3039  133:D05BR:1:1101:11474:3039 2:N:0:TGGACGTCCTGCGA
>AABBFFFFFFFFGGFFEGGGFHHHGHHHH]]]]]]]]]]]]]]][]]]]]]]]]]]]][][]]]]]]]]]]]]]]]]]]]\]]]]]]]]]]]]]]]]]]]]]]]]]]]]]]]]]]]]]]]]]]]]]]]]]]]]\]]]]]]]]]]]]]]]GGHHHHGHFGGFGGGEGBDBFFFABAA>3>
@M_HWI-M01141:133:D05BR:1:1101:14216:3054  133:D05BR:1:1101:14216:3054 2:N:0:TGGACGTCCTGCGA
TTTTGCAATCTACCCCTCTGACAAAGGGCTAATATCCAGAATCTACAAAGAACTAAAACA
+M_HWI-M01141:133:D05BR:1:1101:14216:3054  133:D05BR:1:1101:14216:3054 2:N:0:TGGACGTCCTGCGA
]]]]]]]]]\]]]]]]]]]]]]]]]]]]]]]]]]]]]]]]]]]]]]]]]]]]]]]]]]]]
@M_HWI-M01141:133:D05BR:1:1101:21094:3075  133:D05BR:1:1101:21094:3075 2:N:0:TGGACGTCCTGCGA
TGTGTATTGGATCAGGGAAGAAATAGAGAAAACGGAATTTCAGCAAGTTCCTTATGGAATGAGGCCAGGTTACAGCATTTCCTTGGCTGATTTTTTTTTTGTTTTTTGTTTTTTTTTTTTAAGATGGAGTCTCTGTTGTTCAGGCCAAAGGTGGGGGTTGCA
+M_HWI-M01141:133:D05BR:1:1101:21094:3075  133:D05BR:1:1101:21094:3075 2:N:0:TGGACGTCCTGCGA
AAABAFFFFFBF]]]]]]]]]]]]]\]Z]]]]]]]\]]]]]]]]]]]\Y[]]]]]]]]]\]]Z][]]]]]]]]]]]]]]][]]]]]\\]]]]][]]\]]]]]]]]]]]]]Z][[]]]]]]]]]]]]]Z]]Z]]]]]]]]]]Z]]]]]0Z]BBBBAFFAA?>>
@M_HWI-M01141:133:D05BR:1:1101:9988:3079  133:D05BR:1:1101:9988:3079 2:N:0:TCGACGTCCTGCGA
TCCATGAAGGCAGGGTCTGTATTCTTTGTGTTCATCATTTTATTCCCAGAGTTGAGTACTGTGTCTGACATGTGACAGATGCTCAGTAAACAGATGTTGAATGAATGAATGAATTTAACACTATAGAGG
+M_HWI-M01141:133:D05BR:1:1101:9988:3079  133:D05BR:1:1101:9988:3079 2:N:0:TCGACGTCCTGCGA
\F]\]ZF]]3V]]]]Z]]]]]]]]]]]]]]]]]]]\]]][]\]]Z[]]]]\]]]\]]]Z]]]]]\]]8]]]\]]][]]]]]]][]]]]]]]]\]]]\\]]]]]]]]]]]]]]]]]]]]]]]]]]]]]]\
@M_HWI-M01141:133:D05BR:1:1101:20951:3096  133:D05BR:1:1101:20951:3096 2:N:0:TGGACGTCCTGCGA
TCCTAGTCTTGAACTCCTATCCTCAAGTAATTCTCTCACTTTGGCCTACATGAGCTGTCTTTTAAGGAGCTCTTTGTAGTACCTTGGCTGAATCTCAGCTCTCTTTGGTCATGCTTACATGCCAAAAAAAAAAAAAAACAACCAAAAAAGCCTGGAAAATGTAG
+M_HWI-M01141:133:D05BR:1:1101:20951:3096  133:D05BR:1:1101:20951:3096 2:N:0:TGGACGTCCTGCGA
BBBB3FFFFFFFGF[]Z]]]]]]]]]]]]\]Z]]]]]]\]][]]]]]]]]7]]]]]]]]]]]]]]]X]]\]]]]]]]]]]][[]\]][]]]]Y]]]]+]]]]]][]]Z][]6]]]]]]]6]Z]]]]]]]]]]]]]]]]8]]]]]]]]]IIFGFFFFFFFABBAA
@M_HWI-M01141:133:D05BR:1:1101:14304:3097  133:D05BR:1:1101:14304:3097 2:N:0:TGGACGTCCTGCGA
TGGTGTGTGCCTGTAATCCCAGCTACTTAGGAGAGTGAAGCAAGAAAACTACTTGAACCCAGGAGGCAGAGGTTGCAGTGAGCCACTGCACTCCAGCCTGGGTGCAAAGCAAGACTCCATATCAAAAACAAAACAAAAAACATAATACTCAGTAATATGCTTTAGTCAAAGGAGGAAAAAAAGACTTACCACATTTTTTTGCAGAAAAGCTGATCCACTGTCTTTCTTAATTTAGTGATTCTGTCACACCCTTCTTCCTTTACTGTTGAAATC
+M_HWI-M01141:133:D05BR:1:1101:14304:3097  133:D05BR:1:1101:14304:3097 2:N:0:TGGACGTCCTGCGA
?3AAABAFCFFFFGGGGGGGGGHCHHHHDFFFH42FFDGHHHHHHHHGHHHGHHEDBGGGEHGEFG?GEAGEHFHHHGHHFHHGHHHFHGFHGHHHGGHGHGGEGFFFHHHHHFHHHGFFFHH]]]]]]]]]]]]]]]]]]]]]]]]]]]GGGHHEHHFFGBFGFEHGHG?EHFHCGHDFGGBEGFGFHHGFG0ECCFDFHHFGFHHHHHHG3HFGGFHHHHHGDEGFGFBGHGGFHGCHCFFFGEFFGGGGAGGBFGGBGFFFFFFFBAA3A
@M_HWI-M01141:133:D05BR:1:1101:22232:3121  133:D05BR:1:1101:22232:3121 2:N:0:TGGACGTCCTGCGA
CATGAAGCAATGCAGTCTACACTGTCACAACTACATACTTCCCCCAGCTCCTTCTACTGCTGCAGAACTCAAATCAGGTAGCTACTAAATCATCTTAAGTTGCTCCTGTCACCTGGTGACCAATGGAGAAAACCTTGATCCAACTTTTCTTTGCCAAAAAATTTTAATTACCCACTAAGT
+M_HWI-M01141:133:D05BR:1:1101:22232:3121  133:D05BR:1:1101:22232:3121 2:N:0:TGGACGTCCTGCGA
>1A1>DDFBF11FGGB1AAGGGGHFHFH11]\]]]]]]]VZT]]V]U]]E]W]]]]]\]]]]]]]]]]Y]]]]X]]EF]]]]]]]]]]]G]]\]Z]]]]]]]]]]]]]\]G]]]]5]\]]\]Z7]]]]]\W[Z]]]]]][]]]]]]]\]]B11000BG1GBECFFDGGFAAFFFFAAAA>
@M_HWI-M01141:133:D05BR:1:1101:22409:3123  133:D05BR:1:1101:22409:3123 2:N:0:TGGACGTCCTGCGA
GATAGTCTGTGTGAGGAAGGCTGCTCTGATTGTGCTCTCTTGGTACTCATTAAACTGTCCCTTGATGAAGCGGACGACAAGGCTGGATTTGCCCACCGCAGACTCCCCCAGCAGAACAAGCTTGA
+M_HWI-M01141:133:D05BR:1:1101:22409:3123  133:D05BR:1:1101:22409:3123 2:N:0:TGGACGTCCTGCGA
]]]]]]]]]]Y]]]]]]]]]]]]]]]]]]]]]]]]]]]]]]]]]]]]]]]]]]]]]]]]]]]]]]]]]]]]]]]]]]]]]]]]]]]]]]]]]]]]]]]]]]]]]]\]]]]]]]]]]]]]]]]]]]
@M_HWI-M01141:133:D05BR:1:1101:15945:3138  133:D05BR:1:1101:15945:3138 2:N:0:TGGACGTCCTGCGA
CCAGGTCTACCACAAATAGAGCAGCAGCTGATGGCTTCTCTGCTGTGTGTGGAGGGAGGGCTCGGCTGCAGAGCTGTGTTGTGTCAGCTGTCAGGTGCTACAGCCCACCCAGAGTACACAGATATAGCACTTTAAGGGACAAAGGAGGAAGAGCAGAAAGAACTCTCTTTGCTTTCCAGGGGC
+M_HWI-M01141:133:D05BR:1:1101:15945:3138  133:D05BR:1:1101:15945:3138 2:N:0:TGGACGTCCTGCGA
BBAABFFFFFFBGGGGGGGGGGHHHHGGGGBHH]]]]]]]]]]]]]]]]]]]]]]]]]]]]]]]]]]]]]]]]]]]]]]]]]]]]]]]]]]]]]]]]]]]]]]]]]]]]]]]]]]]]]]]]]]]]]]]]]]]]]]]]]]]]]]]]]]]]]HHHHHGHHHHHG?FFFFGFFGFFFFBBBBAAAA
@M_HWI-M01141:133:D05BR:1:1101:21052:3141  133:D05BR:1:1101:21052:3141 2:N:0:TGGACGTCCTGCGA
GGAAGAACAGGCCAGCACCAGACCTGCCCACTGCAGCTGATGGGTGGGGAAGGTGTCCCTTGGGGGTAGACGGGGAAAGGTGTGGGCACCCAGGGCTGGAGGTCTCCTGCATGGGAGAGGCCCATGTCCTGCA
+M_HWI-M01141:133:D05BR:1:1101:21052:3141  133:D05BR:1:1101:21052:3141 2:N:0:TGGACGTCCTGCGA
]]]]]]]]]]]]]]]]]]]]]]]]]]]]]]]]]]]]]]]]]]]]]]]]]]]]]]]]]]\]]]]]]]]]]]]]]]]]]]]]Z]]]]]]]]]]]]]]]]]]]]]]]]]]]]]]]]]]]]]]]]Y]]]]]]]]]]]
@M_HWI-M01141:133:D05BR:1:1101:18301:3143  133:D05BR:1:1101:18301:3143 2:N:0:TGGACGTCCTGCGA
CCCAGCAAGGCCACCTGCGCCAGCTACTGGATACACCGGATCTAGGTATGCCCGGTTCTACAAACCAGGCAGCAGCAATGGACACTCTTAATGTGTCTATGTCAGCTG
+M_HWI-M01141:133:D05BR:1:1101:18301:3143  133:D05BR:1:1101:18301:3143 2:N:0:TGGACGTCCTGCGA
CVV]]]]]ZT]1U]]]Z]]]]][YF]F[X\[Y]Z]]]Z][X]]]EZY]]YY[]]]]]Z]]]]]]]]VBY]]Z]X]][X]]][W]\]]]]]]]]]]]\\]]]]]]]]]]
@M_HWI-M01141:133:D05BR:1:1101:14868:3144  133:D05BR:1:1101:14868:3144 2:N:0:TGGACGTCCTGCGA
TCCCACTACCTAACTATGTTGCATGAAGTTTGCCCTCTTGACCTACAAACACCACTCCCTCGC
+M_HWI-M01141:133:D05BR:1:1101:14868:3144  133:D05BR:1:1101:14868:3144 2:N:0:TGGACGTCCTGCGA
TT]U]]YX]X]I\]F]G]]]\]]][[]][Z]V]X][X\\]]]]]V\]]]U[[B]]Y]Z]3[V]
@M_HWI-M01141:133:D05BR:1:1101:21327:3144  133:D05BR:1:1101:21327:3144 2:N:0:TGGACGTCCTGCGA
TAAAAGCAAAATTGCTCTGAATATAATCTGTCAGATAAAATATACAATGCTCTTTTCAACTCTGTTTTG
+M_HWI-M01141:133:D05BR:1:1101:21327:3144  133:D05BR:1:1101:21327:3144 2:N:0:TGGACGTCCTGCGA
]]]]]]]]]]]]]]]]]]]]]]]]]]]]]]]]]]]]]]]]]]]]]]]]]]]]]]]]]]]]]]]]]]]]]
@M_HWI-M01141:133:D05BR:1:1101:19414:3162  133:D05BR:1:1101:19414:3162 2:N:0:TGGACGTCCTGCGA
GCGCCCATGACGTTGACGAAGTTGACGAAGATGCCCTGGGCGGTCTCGG
+M_HWI-M01141:133:D05BR:1:1101:19414:3162  133:D05BR:1:1101:19414:3162 2:N:0:TGGACGTCCTGCGA
]]]]]]]]]]]]]]]]]]]]]]]]]]]]]]]]]]]]]]]]]]]]]V]]]
@M_HWI-M01141:133:D05BR:1:1101:15724:3164  133:D05BR:1:1101:15724:3164 2:N:0:TGGACGTCCTGCGA
ATTTATTCAATGCCTGCATTTGGCTGGGAAAATGCGTTTTCCACTTCTTCAGAGAAAGGGTTTAGAAACTCCTGCAAACACACGTCAGTTTAACTCCGTAAGTTGAATGCACACATTGAAGACCGTTCTGTTAGGTAGCTCCGTTTTGGTTTTAGAAGCAGATATTTCTCAATATCGCGTTTGCACC
+M_HWI-M01141:133:D05BR:1:1101:15724:3164  133:D05BR:1:1101:15724:3164 2:N:0:TGGACGTCCTGCGA
CCCDDFFFFFFFGGGGGGGGGGHGHGGGHHHGHHHGG]]]]]]]]]]]]]]]]]]]]]]]]]]]]]]]]]]]]]]]]]]]]]]]]]]]]]]]]]]]]]]]]]]]]]]]]]]]]]]]]]]]]]]]]]]]]]]]]]]]]]]]]]]]]]]]]]GHHHHHHHHHHHHHHGGGGGGGGGGCCBFFFFAAAA3
@M_HWI-M01141:133:D05BR:1:1101:19826:3170  133:D05BR:1:1101:19826:3170 2:N:0:TGGACGTCCTGCGA
CACCAGCAAAGTTATATAGATGGTAAATAAGCACACAAAAACATGTTCAACATTATTAATGAAAAATTAATGATTAACGAAATGTAAATCAAAACCACGATGAGACACCACTATATATCTGCTAGAATAAATAAAAATTTAAAAAACTACCTCATGCTTGTAATGCTAGCTACCTGGCAGACTGAGGTGGG
+M_HWI-M01141:133:D05BR:1:1101:19826:3170  133:D05BR:1:1101:19826:3170 2:N:0:TGGACGTCCTGCGA
CCCCCFCFFFFFGGGGGGGGGGHHHHHHHHHHGHHHGGHHH]]]]]]]]]]]]]]]]]]]]]]]]]]]]]]]]]]]]]]]]]]]]]]]]]]]]]]]]]]]]]]]]]]]]]]]]]]]]]]]]]]]]]]]]]]]]]]]]]]]]]]]]]]]]]HFHHFHGGHHHHHHHHHHHGGGGGGGGGGFFFFFFCBBBAA
@F_HWI-M01141:133:D05BR:1:1101:13336:3186  133:D05BR:1:1101:13336:3186 2:N:0:TGGACGTCCTGCGA
TGGCTCTGAAGCAGAAGAGCAAAACGATGCAAGGCGCACTGCACTGAGCCCACAGTGGGGCTGAATCAGAGACAGTGTGACCCACAGTGTGCTGGGGCATCACACTTTGCCCTCCCCACCAATCATACGTGTGGCATTTGTGAATGAAAA
+F_HWI-M01141:133:D05BR:1:1101:13336:3186  133:D05BR:1:1101:13336:3186 2:N:0:TGGACGTCCTGCGA
AA?A?1BF13@CCGFGG1FG1CCHHEEACEDEBA0AECGAEAFGFHHBGHGHCCGFHHAEGEAGEHHHHB@EFC0112BDEFHHGGGDHHHHFHCAE//0FHFEGHDB1EGGFGEFEGGAG/FGHHBFG<F0?//@FGFDFFG2GDBBDG
@R_HWI-M01141:133:D05BR:1:1101:13336:3186  133:D05BR:1:1101:13336:3186 2:N:0:TGGACGTCCTGCGA
GCATGAGGGGAGCAAACATGGGCACAAGTAACTGAGCTCCACCTGCTTCCACGGCTTCTGTGGCAAGCTTGTATTTTGGCCTTCAGCCCCTCCCCTGCTGCTCCTGAGTTCTGTCTCAGGGCCTAGCCTGGCTCCTGCCTGCTCACATGG
+R_HWI-M01141:133:D05BR:1:1101:13336:3186  133:D05BR:1:1101:13336:3186 2:N:0:TGGACGTCCTGCGA
>1>>1@11AA11EA01BAFCG0FCEBEAAFGFE1FGHHHHHFHHHHBDHHHHAEG?ECGHHE0/ACF/BFCGFFFF22>11FFEF11>//FE?FECFHH1GGBFFHGFGDFED2B2>22B0/?<F<GHHHCGHGFBCFFHGFGFFGF2FC
@M_HWI-M01141:133:D05BR:1:1101:13670:3197  133:D05BR:1:1101:13670:3197 2:N:0:TGGACGTCCTGCGA
AAATTCTTGTTCATTTCATAAAATTGTGCCTTTGGTTTTGGTCCATTCAAGTTTTAATTAAACAAAGCAGAGTAGGAGGGGCTATAGCCTTTCCATTGGAGAGCTGCTGAGAGGCAGGTTCTGTTGCAGGCACTGAAATAAGCCCTATTAATTAGACC
+M_HWI-M01141:133:D05BR:1:1101:13670:3197  133:D05BR:1:1101:13670:3197 2:N:0:TGGACGTCCTGCGA
>3AAAFFF]]]]]]]]]]]]]]]]]]]]]]]]]]]]]]]]]]]]]]]]]]]]]]]]]]]]]]]]]]]]]]]]]]UX]Z]]\]]]][]]]]]]]][]]]]]]]]]]]]]]]]Y]]]]]]]]]]][]]]]]U[Z]]]]]]]]]]]]]]]]]]33B>>11>
@M_HWI-M01141:133:D05BR:1:1101:15841:3203  133:D05BR:1:1101:15841:3203 2:N:0:TGGACGTCCTGCGA
AAATATCTTTCGCTAACTCAATTCTGCATTACATTTGTTGATGGAGGAAATGTATGTTCAAATGATATTGTTTAGTTGAGAAGATGTGGAGTTCTTCTTGATTACGATATCATTTTACTATTATCTTGGGAATACCCAAGAATTCTGCCAGTAGAGGTACC
+M_HWI-M01141:133:D05BR:1:1101:15841:3203  133:D05BR:1:1101:15841:3203 2:N:0:TGGACGTCCTGCGA
CCCCCFFFFFF]]]]]]]]]]]]]]]]]]]]]]]]]]]]]]]]]]]]]]]]]]]]]]]]]]]]]]]]]]]]]]]]]]]]]]]]]]]]]]]]]]]]]]]]]]]]]]]]]]]]]]]]]]]]]]]]]]]]]]]]]]]]]]]]]]]]]]]]]]]FFFFFFBAA>3
@M_HWI-M01141:133:D05BR:1:1101:13892:3233  133:D05BR:1:1101:13892:3233 2:N:0:TGGACGTCCTGCGA
AGTGGAGAAGGGCACCAGGCGTCAGATGGCATTCGGTGTGTGGCTTTCGAGTGAATGAGCAACATGCTTTTATTTCCCAAGCTGAGAAAGCTTCAGCCCACAGCCCTTAGGCCTCCATTTTCAGCAAAACTCAAAGTTTTTCACTTCCTGCCATCTGCAG
+M_HWI-M01141:133:D05BR:1:1101:13892:3233  133:D05BR:1:1101:13892:3233 2:N:0:TGGACGTCCTGCGA
1>>AA1>C11]]][]V]]]]\X][]]]\]X]]]]]][]Z]]]]]]]]]]U[]]]\]]]]]]]]]]Z]]]]]]]][][]]]]\]]][[]]VVFT]]VZ]Y]]W]]]]Z\]]]WZS[Y]]]]\][]]]]Y]]]]]]]\]]W[]]]]]]]]]]FFDB11>>11
@M_HWI-M01141:133:D05BR:1:1101:14385:3245  133:D05BR:1:1101:14385:3245 2:N:0:TGGACGTCCTGCGA
TTACTCCTCAAAGTGAGTGCTTCAAAATTTTGTTTTCTTCAGCTTCTCAAATTAGGTGTACATTAAAAAAAAAAAA
+M_HWI-M01141:133:D05BR:1:1101:14385:3245  133:D05BR:1:1101:14385:3245 2:N:0:TGGACGTCCTGCGA
]]]]]]]]]]]]]]]]]]]]]]]]]]]]]]]]]]]]]]]]]]]]]]]]]]]]]]]]]]]]]]]]]]]]]]]]]]]]
@M_HWI-M01141:133:D05BR:1:1101:9919:3251  133:D05BR:1:1101:9919:3251 2:N:0:TGGACTTCCTGCGA
GATGGTTTACAAGTTATTATGCTAGTATTCTCTTTATTGGCAATGATTTTAGGCCCATTTGTAGCCACATTGATGCAATTAGCATTGTCTAGAAATCGTGAGTATTTAGCAGATGCAACGGCTGTTGAATTTACTCGTAATCCATATGGGTTGATTTCAGCATTAAGAAAAATCT
+M_HWI-M01141:133:D05BR:1:1101:9919:3251  133:D05BR:1:1101:9919:3251 2:N:0:TGGACTTCCTGCGA
11AAAFBCBFF1G1AFGF3FGG3AAW]]]]]]]]]]]]]]\[[]]]]]]]\]][\]X]]]]]]E]WU][\\]]]]]]]]]G]]]]GF\\]]]]V[]]]]]][Z]]]]]]]]]]]]UX]]]TY]]]]]]]]]]]]]]]]]]]]]]]]Z]]EAFDFFABAABGBBFFFFFFFA>>11
@M_HWI-M01141:133:D05BR:1:1101:14588:3254  133:D05BR:1:1101:14588:3254 2:N:0:TGGACGTCCTGCGA
AAATGTATGCATTGGGCAACTTCAATGTTTTGCCATCCTGTACTTGCTCTTCTCCACAA
+M_HWI-M01141:133:D05BR:1:1101:14588:3254  133:D05BR:1:1101:14588:3254 2:N:0:TGGACGTCCTGCGA
]]]]]]]]]]]]]]]]]]]]]]]]]]]]]]]]]]]]]]]]]]]]]]]]]]]]]]]]]]]
@M_HWI-M01141:133:D05BR:1:1101:13057:3258  133:D05BR:1:1101:13057:3258 2:N:0:TGGACGTCCTGCGA
GGCAGGCAGGCATGCCTATGTGATGATTGCTAAAGTAGCAGAATCTTAACTTCTCCATCGCAAGTGAGTGGACTGTGCTGAGGCCCATTCAGCCTGGAGTTCATGTTCAGAGGCCTGTGGGAGCCTCTCAGGTGGCTGGCCCTTACCTGGCAGCAGAAGCAGCAA
+M_HWI-M01141:133:D05BR:1:1101:13057:3258  133:D05BR:1:1101:13057:3258 2:N:0:TGGACGTCCTGCGA
BBBB@BBBABBBGGG]]]]]]]]]]]]]]]]]]]]]]]]]]]]]]]]]]]]]]]]]]]]]]]]]]]]]]]]]]]]]]]]]]]]]]]]]]]]]]]]]]]]]]]]]]]]]]]]]]]]]]]]]]]]]]]]]]]]]]]]]]]]]]]]]]]]]]]GGGFFFFFFFBBBBA
@M_HWI-M01141:133:D05BR:1:1101:12806:3260  133:D05BR:1:1101:12806:3260 2:N:0:TGGACGTCCTGCGA
AATGCTTACTCAAAGAGCGTCTCGGAGTAGAGCGAGTGTTGTGGCTAGAACACGGATATTTGGCAGGCGATGATACAGATTCTCACATAGATACCTTGGCGCGCTTATGCCCAGCCGACACCATTATATATGTAAAGTGTAATGATGAGCAGGATGAGCATTTTGAAGCCTTGCAGGCCATGGAACGTGAGTTGCAA
+M_HWI-M01141:133:D05BR:1:1101:12806:3260  133:D05BR:1:1101:12806:3260 2:N:0:TGGACGTCCTGCGA
CCCCCFFFFFFFGGGGGGGGGGGHGGGGHHHHHGGGGHHHHFGGHHH]]]]]]]]]]]]]]]]]]]]]]]]]]]]]]]]]]]]]]]]]]]]]]]]]]]]]]]]]]]]]]]]]]]]]]]]]]]]]]]]]]]]]]]]]]]]]]]]]]]]]]]HHHHFFHHGHHHHFHHHHGHHHHGHGGGGGGGGGGCFFFFFFAAAA3
@M_HWI-M01141:133:D05BR:1:1101:16361:3271  133:D05BR:1:1101:16361:3271 2:N:0:TGGACGTCCTGCGA
GTTCACTCCTTTTTTAACTGTTCCCTTATATCAGTTCCCACTCTGTTCCAAACTCTCTCTTCCTCCTCTCCAGTTACCTAGTCTTGCTCAGTCTTCTAGTTCCAGATTA
+M_HWI-M01141:133:D05BR:1:1101:16361:3271  133:D05BR:1:1101:16361:3271 2:N:0:TGGACGTCCTGCGA
]]]]]]]]]]]]]]]]]]]]]]]]]]]]]]]]]]]]]]]]]]]]]]]]]]]]]]]]]]]]]]]]]]]]]]]]]]]]]]]]]]]]]]]]]]]]]]]]]]]]]]]]]]]]]
@M_HWI-M01141:133:D05BR:1:1101:10264:3275  133:D05BR:1:1101:10264:3275 2:N:0:TGGACGTCCTGCGA
CATGACCACTGTGAAGGAGATTTCTAGTGCTTAGAGTTTCCATGGGTATAGAGGGGCAGTGATGGTGGCAGACACTGTCAGAATCCAGCTCATG
+M_HWI-M01141:133:D05BR:1:1101:10264:3275  133:D05BR:1:1101:10264:3275 2:N:0:TGGACGTCCTGCGA
]]]]]]]]]]]]]]]]]]]]]]]]]]]]]]]]]]]]]]]]]]]]]]]]]]]]]]]]]]]]]]]]]]]]]]]]]]]]]]]]]]]]]]]]]]]]]]
@M_HWI-M01141:133:D05BR:1:1101:11008:3297  133:D05BR:1:1101:11008:3297 2:N:0:TGGACGTCCTGCGA
CCATACATGTAGCTTCAAAGGGAGTGATTTATGACCAAAATGTTAGAAAGGCAGCATAATATAGTTTGGTAGTTCTCATTCTTGGTAGATAGCTGAAGTGGGTGATGGGGGAGTGGCTTAAAAATACAGATGACTTGACCCCATTCCCAATGAATTGAATCAAAATCCTTGGAGA
+M_HWI-M01141:133:D05BR:1:1101:11008:3297  133:D05BR:1:1101:11008:3297 2:N:0:TGGACGTCCTGCGA
BBBBAFFFFFFFGGGGGGGGGGHG2]]]]]]]]]]]]]]]]]]]]]]]]]]]]]]]]]]]]]]]]]]]]]]]]]]]]]]]]]]]]]]]]]]]]]]]]]]]]]]]]]]]]]]]]]]]]]]]]]]]]]]]]]]]]]]]]]]]]]]]]]]]]]HHGGG5GGFGGGGFFCAFFFBAA>A
@M_HWI-M01141:133:D05BR:1:1101:16137:3302  133:D05BR:1:1101:16137:3302 2:N:0:TGGACGTCCTGCGA
CCTCCTGCCTCACCGGCCGCTCCTGATCAATAAATATTTATTGAATAAATGAATACTGAATATGATTATAAAAATCTAATACTTAAGATAACTGTGTTAAAAACAGATCACTTTTTAAATGGGAAAATAAATGGAAATGTATATACCATTAATCTAAGAACCTTATATTAA
+M_HWI-M01141:133:D05BR:1:1101:16137:3302  133:D05BR:1:1101:16137:3302 2:N:0:TGGACGTCCTGCGA
ABBBBFFFFFFFGFCEFGGGG]]]]]]]]]]]]]]]]]]]]]]]]]]]]]]]]]]]]]]]]]]]]]]]]]]]]]]]]]]]]]]]]]]]]]]]]]]]]]]]]]]]]]]]]]]]]]]]]]]]]]]]]]]]]]]]]]]]]]]]]]]]]]]]]]GGGGGGGGEDFFFFF5ABAAB
@M_HWI-M01141:133:D05BR:1:1101:19220:3302  133:D05BR:1:1101:19220:3302 2:N:0:TGGACGTCCTGCGA
GTCGATATTTAACCAGACCACTGACAATCATGCAGGTAAGTATTCCTAAGTGAAAGTACTTATGCTCAGAGTTCTCTAGGAGATTTATCTTTTGAAAAACAAAAAT
+M_HWI-M01141:133:D05BR:1:1101:19220:3302  133:D05BR:1:1101:19220:3302 2:N:0:TGGACGTCCTGCGA
Q]]Z[[]]]]YH]]]Z\]][\]]]F[ZV]]\]]]]]Z]]]]]]]]W]]][9]ZZW]5X]V]FV]F]]VYWFW$Y]]F][[H]VEZXFG][]]]]C]]]]]]R]RQ]
@M_HWI-M01141:133:D05BR:1:1101:10596:3303  133:D05BR:1:1101:10596:3303 2:N:0:TGGACGTCCTGCGA
CCGAGGAAAAGGGCCACTGGTTGGGCGACGCGTTCGCCTCGGG
+M_HWI-M01141:133:D05BR:1:1101:10596:3303  133:D05BR:1:1101:10596:3303 2:N:0:TGGACGTCCTGCGA
]]VV]]Y]]]]U]][]YZY]Z[YYBUT]Y]]W]]]]]TZ]]]Q
@M_HWI-M01141:133:D05BR:1:1101:10959:3305  133:D05BR:1:1101:10959:3305 2:N:0:TGGACGTCCTGCGA
TGGAGGGATTGGGGGAAATTTCCTTTGGTGAGAACTTCTGTGGGTGGCTAAAGACTAAACAGGCAGACCATGGAAGTCCTCCCATGAGCTGAGTCTAGGAGGTGGGGAACATGGGCGTGGCTGAGGAGAGCTTGCCAAGGTCAGGTGGGCTGTGTGTGAAGAAGAGCAGTAGGCA
+M_HWI-M01141:133:D05BR:1:1101:10959:3305  133:D05BR:1:1101:10959:3305 2:N:0:TGGACGTCCTGCGA
BCCABBCBFFBFGGGGGGGGGGHHH]]]]]]]]]]]]]]]]]]]]]]]]]]]]]]]]]]]]]]]]]]]]]]]]]]]]]]]]]]]]]]]]]]]]]]]]]]]]]]]]]]]]]]]]]]]]]]]]]]]]]]]]]]]]]]]]]]]]]]]]]]]]]GGGGGGGGGGGGGFFFFFFFBBAAA
@M_HWI-M01141:133:D05BR:1:1101:10071:3307  133:D05BR:1:1101:10071:3307 2:N:0:TGGACGTCCTGCGA
TTTTATGGTGCCAGGTCTTATGTTTAAGTCTTTAATCCATCTGGAGTTAATTTTAATGTAAGGTGTCAGGAAGGGGTCCAGTTTCTGCTTTCTGCACATGGCTAGCCAGTTTTCCCAACACCATTTATTAAACAGGGAATCCTTTCCCCATTGCTTGTTTTTGTCAGGTTTATCAAAGATTGTATGGTTGTAGATATGTTGTGTTGCCTCCGATGCCTCTGTTTTGTTCCATTGGTCTATATA
+M_HWI-M01141:133:D05BR:1:1101:10071:3307  133:D05BR:1:1101:10071:3307 2:N:0:TGGACGTCCTGCGA
AABBBFFFBFFFGGGFGGGGGGHHHHHHGHHHHHFHHGFHHHHGHHHHGHGHHHHHHHHHGHHHHHHHHHHGHFGGGFHHHHHHGHFHFHHFH]]]]]]]]]]]]]]]]]]]]]]]]]]]]]]]]]]]]]]]]]]]]]]]]]]]]]]]]]HFHGHFGGHHGHHHGGHGHGHHGFGHFHHFFHHFFA3GHFHHFHHHHGGDGHHHEGGGDFFFGAGGHHHCHFGGGFCGGGGAFFFFFFBBBAB
@M_HWI-M01141:133:D05BR:1:1101:9743:3307  133:D05BR:1:1101:9743:3307 2:N:0:TGGACGTCCTGCGA
CTGCAACCTCCTCCTCCCGGTTTCAAGCAATTCTCCTGCGTCAGCCTCCCTAGTAGCTGGGACTACCGGTGTGTACCACCATGCCCAGCTAATTTTTGCATTTTTACTAGAAATGGGGTTTCACCATGTTGGCCAGGATGGTATCTATCTCTTGACCTCGT
+M_HWI-M01141:133:D05BR:1:1101:9743:3307  133:D05BR:1:1101:9743:3307 2:N:0:TGGACGTCCTGCGA
BCCABFFFFFC]]]]]]]]]]]]]]]]]]]]]]]]]]]]]]]]]]]]]]]]]]]]]]]]]]]]]]]]]]]]]]]]]]]]]]]]]]]]]]]]]]]]]]]]]]]]]]]]]]]]]]]]]]]]]]]]]]]]]]]]]]]]]]]]]]]]]]]]]]]FFFFACCCBAC
@M_HWI-M01141:133:D05BR:1:1101:15952:3310  133:D05BR:1:1101:15952:3310 2:N:0:TGGACGTCCTGCGA
CAAATAAAAAAATTTCTGGAAAGTCAATAGCAGGCAATCCCAGGCAAAACAATTCCAGGCGAGGCAATTCCAGGATACGCCAGGCAAGGCAATTCAAGGCAAAGCAACCCCACACAATTACAGGCAATGCAATCCCAGGTAAAAAAATTTCAGGCAATTCCAA
+M_HWI-M01141:133:D05BR:1:1101:15952:3310  133:D05BR:1:1101:15952:3310 2:N:0:TGGACGTCCTGCGA
BCCCBFFFFFCCG]]]]]]]]]]]]]]]]]]]]]]]]]Z]]]]]]]]]]]]]]]]]]]]]]]]]]]]]]]]]]]]]]]]]]]]]]]]]]]]]]]]]]]]]]]]]]]]]]]]]]]]]]]]]]]]]]]]]]]]]]]]]]]]]]]]]]]]]]]GFFFFFFFCCBBA
@M_HWI-M01141:133:D05BR:1:1101:18373:3315  133:D05BR:1:1101:18373:3315 2:N:0:TGGACGTCCTGCGA
CATCATCCTCAGCAAACTGACACAAGAACAGAAAAC
+M_HWI-M01141:133:D05BR:1:1101:18373:3315  133:D05BR:1:1101:18373:3315 2:N:0:TGGACGTCCTGCGA
]]]]]]]]]]]]]]]]]]]]]]]]]]]]]]]]]]]]
@M_HWI-M01141:133:D05BR:1:1101:14607:3317  133:D05BR:1:1101:14607:3317 2:N:0:TGGACGTCCTGCGA
GAGCCAAGCAGGGAAGGAAGGAGAGCCTGTGCCATGCCATGTTGGCAAGTTGGCTACTGCTTAGGGTTGTCACGTTTAGCAAATACAA
+M_HWI-M01141:133:D05BR:1:1101:14607:3317  133:D05BR:1:1101:14607:3317 2:N:0:TGGACGTCCTGCGA
]]]]]]]]]]]]]]]]]]]]]]]]]]]]]]]]]]]]]]]]\]]]]]]]]]]]]]]]]]]]]]]]]]]]]]]]]]]]]]]]]]]]]]]]
@M_HWI-M01141:133:D05BR:1:1101:11310:3322  133:D05BR:1:1101:11310:3322 2:N:0:TGGACGTCCTGCGA
GACGAGAAATCCTTGTAAAATTCACCCACCAGTCACTGAGAAGGCCAAATTTCTGCTGACTTTCCATCTGTCCTTGCAAAC
+M_HWI-M01141:133:D05BR:1:1101:11310:3322  133:D05BR:1:1101:11310:3322 2:N:0:TGGACGTCCTGCGA
]]]]]]]]]]]]]]]]]]]]]]]]]]]]]]]]]]]]]]]]]]]]]]]]]]]]]]]]]]]]]]]]]]]]]]]]]]]]]]]]]
@M_HWI-M01141:133:D05BR:1:1101:20762:3331  133:D05BR:1:1101:20762:3331 2:N:0:TGGACGTCCTGCGA
CAAGCACTTAATAGTCATCCAATAATTCTCCAGCCAGAGTCGATTTCTGCTGTTCACAACCAACAACCTTTTTTTTAAAATTTTAAGACGGGGGTTTCACCATGTTGGTCAGGCTGGTCTTGAACTCCCGACCTCAGGTGATCCACCCGCCTTGGC
+M_HWI-M01141:133:D05BR:1:1101:20762:3331  133:D05BR:1:1101:20762:3331 2:N:0:TGGACGTCCTGCGA
CCCCDF]]]]]]]]]]]]]]]]]]]]]]]]]]]]]]]]]]]]]]]]]]]]]]]]]]]]]]]]]]]]]]]]]]]]]]]]]]]]]]]]]]]]]]]]]]]]]]]]]]]]]]]]]]]]]]]]]]]]]]]]]]]]]]]]]]]]]]]]]]]]]]]]BBBAAA
@M_HWI-M01141:133:D05BR:1:1101:12990:3332  133:D05BR:1:1101:12990:3332 2:N:0:TGGACGTCCTGCGA
ATGGGCTTGCGCTCTGCCCTGGATTCTAACAGCCTGCTCGGAGGTCACAGGTGGGTCGGAGGTGGGCTCACCCTGCCT
+M_HWI-M01141:133:D05BR:1:1101:12990:3332  133:D05BR:1:1101:12990:3332 2:N:0:TGGACGTCCTGCGA
]]]]]]]]]]\]]]]]]]]]]]]]]]]]]]]]]]]]]]]]]]]]]]]]]]]]]]]\]]]]]]]]]]]]]]]]]]]]]]
@M_HWI-M01141:133:D05BR:1:1101:13066:3348  133:D05BR:1:1101:13066:3348 2:N:0:TGGACGTCCTGCGA
CCTAGCTGTTAAGCTAAATGTAACTAAATCCCTGGGAAGGGATAAGGCTCACCTGAGACTTCTCGGAGGGCTTGGAGAGGAGGTGAAATTGTACTACTCTCAGCTAATGCATCGACTGTCAGCACAAAGAGCCCCCAATATCTGGGGACCAAAAAATACCAGTGGGATCCCAAGTGCA
+M_HWI-M01141:133:D05BR:1:1101:13066:3348  133:D05BR:1:1101:13066:3348 2:N:0:TGGACGTCCTGCGA
AAAAAFFFFFFFGGFG1GGFAFGHHHHH]]]]]]]]]]]]]]]]]]]]]]]]]]]]]]]]]]]]]]]]]]]]]]]]]]]]]]]Y]]]]]]]]]]]]]]]]]]]]]]]]]]]]]]]Z]]]]]]]]]]]]]]]]]Z]]]]]]]]]]]]]]][GCFHHFEBGCCGGGGFC>11@1DAA>1>
@M_HWI-M01141:133:D05BR:1:1101:11310:3349  133:D05BR:1:1101:11310:3349 2:N:0:TGGACGTCCTGCGA
GAACTGAAGGTCACTATCTTAAGTGAAATAAGCCAGGTACAGAAATGTAAATACTACATGTTCTCACTCATCTGTGAGAGCTAAAAAACGTTGATCTTGGGGAGGTAGAGAATAGAATGATATTTAAGAGAGGCTAGGAGGGTGTGGAGGAAGGGGAATAAAGAGAGGTTATGTTTGTATGGATACAAACA
+M_HWI-M01141:133:D05BR:1:1101:11310:3349  133:D05BR:1:1101:11310:3349 2:N:0:TGGACGTCCTGCGA
CBCCCFFFFFFFGGGGGGGGGGHGHHHHHHHHHHHHHHHHH]]]]]]]]]]]]]]]]]]]]]]]]]]]]]]]]]]]]]]]]]]]]]]]]]]]]]]]]]]]]]]]]]]]]]]]]]]]]]]]]]]]]]]]]]]]]]]]]]]]]]]]]]]]]]HHHHGHHHHHHHHHHHHHHGGGGGGGGGGFFFFD4FBBBAA
@M_HWI-M01141:133:D05BR:1:1101:10676:3349  133:D05BR:1:1101:10676:3349 2:N:0:TGGACGTCCTGCGA
AGCTTGGATTCATTCTCTCCATCACATTCAGGTACACCAATCAAACATAGATTGGGTCTTTTCACATAGTCCCCTATTTCTTGGAGATTTTGCTCATTCCTTTTCATTGTTTTTTCTCTATTCTTGTCTTTTTGTTTTATTTCATTAAGTTGGTCTTCGACCTCTGATATCCTT
+M_HWI-M01141:133:D05BR:1:1101:10676:3349  133:D05BR:1:1101:10676:3349 2:N:0:TGGACGTCCTGCGA
CBCCCFCFFFFFGGGGGGFFGGHH]]]]]]]]]]]]]]]]]]]]]]]]]]]]]]]]]]]]]]]]]]]]]]]]]]]]]]]]]]]]]]]]]]]]]]]]]]]]]]]]]]]]]]]]]]]]]]]]]]]]]]]]]]]]]]]]]]]]]]]]]]]]]]HHGGGGEGGGGGFFFFFFFBBAAA
@M_HWI-M01141:133:D05BR:1:1101:19943:3356  133:D05BR:1:1101:19943:3356 2:N:0:TGGACGTCCTGCGA
ACATTTCAAATAAGTGAGAAAAATTATTTAAGAAATGATTTTGGGAAAACCAGATATTTAAAAATATAAACTGTCATCACTCAAGATAATATTTTTGTTATATTTAAATACTAAAAAAATACAGTGGTATAAGCATCATAAAAATAGAGAATGAACATTTTTAAATCAAATAACATACCTAAAGACAAGTTCTTCAATACAAGATTAATCAATTTCACTACAAGAAAGCTAAGAATAATCTGTACAATGAAATACACCAGTAATA
+M_HWI-M01141:133:D05BR:1:1101:19943:3356  133:D05BR:1:1101:19943:3356 2:N:0:TGGACGTCCTGCGA
AABAAFFFF5DFGGFGBGGGGGHHGHHGHHHHHHHHHFGHHHHGGHHHHHFHGHHGHHHHHHHHHHHHHFHHFHHHHHHHHHHHHGHHHHHHHHHHGHHHHHHHHHFHHHHHHHH]]]]]]]]]]]]]]]]]]]]]]]]]]]]]]]]]]]HHHHHGFFBBGHHHG5HHHHHHHHGFHHHHHHHFHHGGFA5FFHHHIHHGIHHGHFHFGGHGFHHHHHFFHHGHHHHGGHHHGHHGHHHHHHHGGGGGGGGGGAFFFFFFBAA3A
@M_HWI-M01141:133:D05BR:1:1101:19735:3360  133:D05BR:1:1101:19735:3360 2:N:0:TGGACGTCCTGCGA
TAGGAATGCTACTCATCAGCTCCTGGAACTAGAGATCAGTGGAATTCTTTAAATTTCCAAACTTCATAATCAGATACTACTAGAAAGCTGGTTCTTTGGTAGGAATACTTCACGAAAAACACATTGTTCCTAATATA
+M_HWI-M01141:133:D05BR:1:1101:19735:3360  133:D05BR:1:1101:19735:3360 2:N:0:TGGACGTCCTGCGA
]]]]]]]]]]]]]]]]]]]]]]]]]]]]]]]]]]]]]]]]]]]]]]]]]]]]]]]]]]]]]]]]]]]]]]]]]]]]]]]]]]]]]]]]]]]]]]]]]]]]]]]]]]]]]]]]]]]]]]]]]]]]]]]]]]]]]]]]]
@M_HWI-M01141:133:D05BR:1:1101:21069:3380  133:D05BR:1:1101:21069:3380 2:N:0:TGGACGTCCTGCGA
GCCTACTGAGTTGGTGTATATACTCCAAACCGTGTAGAATAAGGCATTGTATAATTTATCTAACAGACTATATTTAGAGCCAGTTTCTGTTAACTTTGGGGTGCCTAGATATTAATTAGATTTTTTTCG
+M_HWI-M01141:133:D05BR:1:1101:21069:3380  133:D05BR:1:1101:21069:3380 2:N:0:TGGACGTCCTGCGA
]]]]]]]]]]]]]]]]]]]]]]]]]]]]]]]]]]]]]]]]]]]]]]]]]]]]]]]]]]]]]]]]]]]]]]]]]]]]]]]]]]]]]]]]]]]]]]]]]]]]]]]]]]]]]]]]]]]]]]]]]]]]]]]]]
@M_HWI-M01141:133:D05BR:1:1101:16989:3384  133:D05BR:1:1101:16989:3384 2:N:0:TGGACGTCCTGCGA
GATGACTGTAATGGGAAAGCACAGCTGCCTGCCTTATCACTGACACCTTTGAAGGCGTTTAAAAATAATAATTGTTATACTTCACTGACTACCATCCCCAGGCCATTTCCCAGGGCATGCATTTGCTCAAGTCAGGAGCCAGATTCT
+M_HWI-M01141:133:D05BR:1:1101:16989:3384  133:D05BR:1:1101:16989:3384 2:N:0:TGGACGTCCTGCGA
]]]]Y]]]]]]]]]]]]]]]]]]]]]]]]]]]]]]]]]]]]]]]J]]]]]]]]]]]]]]]]]]]]]]]]]]]]]]]]]]]]]]]]]]]]]]]]]]]]]]]]]]]]]]]]]]]]]]]]]]]]]]]]]]]]]]]]]]]]]]]]]]]]]]
@M_HWI-M01141:133:D05BR:1:1101:16270:3388  133:D05BR:1:1101:16270:3388 2:N:0:TGGACGTCCTGCGA
AAGTCCCATCTGGCCATCACTTCTTTTGAAGAGTCCATTAACATTTAATCATTATTGAAGTTGTGTTAGGGTATACCATTTTATTATTA
+M_HWI-M01141:133:D05BR:1:1101:16270:3388  133:D05BR:1:1101:16270:3388 2:N:0:TGGACGTCCTGCGA
]]]]]]]]]]]]]]]]]]]]]]]]]]]]]]]]]]]]]]]]]]]]]]]]]]]]]]]]]]]]]]]]]]]]]]]]]]]]]]]]]]]]]]]]]
@M_HWI-M01141:133:D05BR:1:1101:15423:3397  133:D05BR:1:1101:15423:3397 2:N:0:TGGACGTCCTGCGA
GCGTCACGTCGGCACCGCCCTGCGCGGGGTCGAAGCACGGCGTGTTCCAAGGGCTCCGCCGCCGTCGTGGAAGCAGAATTTCCGCGGTTGTGTAAGCGCCGGTCGCGGGCGTGCAGGAGCCTGTGCTCCACCTAGTCCCCGGGGCTCCGGCCGCCGAGC
+M_HWI-M01141:133:D05BR:1:1101:15423:3397  133:D05BR:1:1101:15423:3397 2:N:0:TGGACGTCCTGCGA
BBBABBBBF]]]]]]]]]]]]]]]]]]]]]]]]]]]]]]]]]]]]]]]]]]]]]]]]]]]]]]]]]]]]]]]]]]]]]]]]]]]]]]]]]]]]]]]]]]]]]]]]]]]]]]]]]]]]]]]]]]]]]]]]]]]]]]]]]]Y]]]]]W]]]]@DBBAAAAA
@M_HWI-M01141:133:D05BR:1:1101:20854:3415  133:D05BR:1:1101:20854:3415 2:N:0:TCGACGTCCTGCGA
CCACTACCTCGACGGTGAACTGACGACGACGGAGATCCG
+M_HWI-M01141:133:D05BR:1:1101:20854:3415  133:D05BR:1:1101:20854:3415 2:N:0:TCGACGTCCTGCGA
]R]]T4YVV[]\YZZ]]]]][]Z]ZWZZ]]G]Z]]7Y]]
@M_HWI-M01141:133:D05BR:1:1101:11278:3418  133:D05BR:1:1101:11278:3418 2:N:0:TGGACGTCCTGCGA
TCCCAGCACTTTGGGAGGCCGAGGCGGG
+M_HWI-M01141:133:D05BR:1:1101:11278:3418  133:D05BR:1:1101:11278:3418 2:N:0:TGGACGTCCTGCGA
]]]V]]]]W[]]E]]ZZTZZ]\]\]CC]
@M_HWI-M01141:133:D05BR:1:1101:17370:3420  133:D05BR:1:1101:17370:3420 2:N:0:TGGACGTCCTGCGA
GAAAACGAAAAGAATTCACAGATCCTTTAAGAGAAGTGGCATGCCACTG
+M_HWI-M01141:133:D05BR:1:1101:17370:3420  133:D05BR:1:1101:17370:3420 2:N:0:TGGACGTCCTGCGA
]]\[T]]]]]\][W]L]]]]]]]]]]]]]]]]]]][]]]]V[U]]]]]]
@M_HWI-M01141:133:D05BR:1:1101:21541:3421  133:D05BR:1:1101:21541:3421 2:N:0:TGGACGTCCTGCGA
CCCATGTTCAAGTTTGCCTAGAAATGCAAGATTTAGAGGCAGTATATTTTATAAATTTATATCAGATGATAATCTTATTTTTAAATTTTAGACCCTCTTTGTTACTGTGCTTTCTTTTGGTTTGTCTATAAAATGAATACAAATAGAAACCTTTTGATTTCAAATGTATTTTGAG
+M_HWI-M01141:133:D05BR:1:1101:21541:3421  133:D05BR:1:1101:21541:3421 2:N:0:TGGACGTCCTGCGA
AAB@?FFBDFBF5A6ABGGDGGHGH]]]]]]]]]]]]W]]]]]]]]]]]]]]]]]]]]]]]]]]]]]]]]]]]]]]]]]]]]]]]]]]]]]]]]]]]]]]]]]]]]]]]]]]]]]]]]]]]]]]]]]]]]]]]]]]]]]]]]]]]]]]]]FFHGGGGFGGGGFFFFFFFFBAA>>
@M_HWI-M01141:133:D05BR:1:1101:9656:3423  133:D05BR:1:1101:9656:3423 2:N:0:TGGACGTCCTGCGA
CCCACACTACCAAAAATACAAAAATTAGCCGGGCACAGGAGTAGCACACACATGTGGTCCCAGCTACTGGGGAGGCTGAGGTGAGAGAATCACTTGAGCTGAGAGGTGGAGGTTGCAGTGAGCCGAGATCATACCACTCTACTCTAGCCTGGGTGAGAGTGAGACCTTGCCTCAAAAACCAAAGAAACAAAAGTAGCAAACCAAATTTAGAAATGTTTAGAGAAGATACTACACCATGACCAAGTTGGGCTTATTTCAGGAACTAAGACTGGTTCA
+M_HWI-M01141:133:D05BR:1:1101:9656:3423  133:D05BR:1:1101:9656:3423 2:N:0:TGGACGTCCTGCGA
AAAAAAAFFFFFFGGGGGGGGFHHHGCFGAEEEEGGHHHHGHGHHHHFHGGGHHHHHHHFGGHGHGHHDFF01>EEHGFHA3?FGHHGHHHGHHHGHFFHHHHFFGFGGHFGFGBGGGGHFHEHGG]]]]]]]]]]]]]]]]]]]]]]]]FFGGHHHHHHGGHHFFGGFBEGGGGHHHHHHHFGEHFGHHHHHHHHGHEGGHHGHHHHHHHHGFHFBHHGHHHFHHGAHFHGBHEHHHHHHGCGDHDCG5HHHHGBFGGGGGGGFFFFBFAAAAAB
@M_HWI-M01141:133:D05BR:1:1101:14955:3428  133:D05BR:1:1101:14955:3428 2:N:0:TGGACGTCCTGCGA
CTAGAAGGAGAATCTGGGGACCAAAAGCATGAAGGAACCAGGTTTGACCACCTTGAAGCCCATGATGTTCTCAGAAGGGAGCCTGAC
+M_HWI-M01141:133:D05BR:1:1101:14955:3428  133:D05BR:1:1101:14955:3428 2:N:0:TGGACGTCCTGCGA
]W]]]]]]]J\Z]]U]]]Z]]]]]]Y]]]]]]]WZ]W[W]]]]]]]Y]W3XYWH]]]]]]V]]]]][L]]]]]]\\]VXW][]]]]]
@M_HWI-M01141:133:D05BR:1:1101:18408:3457  133:D05BR:1:1101:18408:3457 2:N:0:TGGACATCCTGCGA
CCAAAAGCAGCCTTGCTCAAGGGTTTAGGGTAATGGTTTTGGCTAAGGAAGTCAG
+M_HWI-M01141:133:D05BR:1:1101:18408:3457  133:D05BR:1:1101:18408:3457 2:N:0:TGGACATCCTGCGA
]]]]]]]]]]]]]]]]]]]]]]]]]]]]]]]]]]]]]]]]]]]]]]]]]]]]]]]
@M_HWI-M01141:133:D05BR:1:1101:13283:3459  133:D05BR:1:1101:13283:3459 2:N:0:TGGACGTCCTGCGA
GCTCAAATTCCTTATATAAAAGGCACAGTATTTGGATATCACCAATACACACCTCCTGTATACTTTAAATAATTTTCTAGGTTATTTATAATGACGAATACGATGTAAATACTATGTAAATCGCTGTTATGCTACATTGTTTGGG
+M_HWI-M01141:133:D05BR:1:1101:13283:3459  133:D05BR:1:1101:13283:3459 2:N:0:TGGACGTCCTGCGA
]]]]]]]]]]]]]]]]]]]]]]]]]]]]]]]]]]]]]]]]]]]]]]]]]]]]]]]]]]]]]]]]]]]]]]]]]]]]]]]]]]]]]]]]]]]]]]]]]]]]]]]]]]]]]]]]]]]]]]]]]]]]]]]]]]]]]]]]]]]]]]]]]
@M_HWI-M01141:133:D05BR:1:1101:14365:3464  133:D05BR:1:1101:14365:3464 2:N:0:TGGACGTCCTGCGA
TGCACAGTGCTCAAGTGTATAATAAGCAATGCTTAGCTGGA
+M_HWI-M01141:133:D05BR:1:1101:14365:3464  133:D05BR:1:1101:14365:3464 2:N:0:TGGACGTCCTGCGA
]]]]]]]]]]]]]]]]]]]]]]]]]]]][]]]]]]]]]]]]
@M_HWI-M01141:133:D05BR:1:1101:8356:3471  133:D05BR:1:1101:8356:3471 2:N:0:TCGACGTCCTGCGA
CGTGAGCCTCAAGGACTCTTTGCCCCGATAGGATACACCCTATCTCTCGGGGGAAAACGCCTCAGACCCCTACTCTGCCTTGCGGCAAATGCGGCCTTCTAGATCGGAAGAG
+M_HWI-M01141:133:D05BR:1:1101:8356:3471  133:D05BR:1:1101:8356:3471 2:N:0:TCGACGTCCTGCGA
]V]]]]]]]]]][\]]]]]]]]]]]]]]]]]]]]]]]]]]]]]]]]]]]]]]]]]]]]]]]]]]]]]]]]]]]]]\]]]]]]]]]]]]]]]]]]]]]]]]]]]]]]]]]]]]
@M_HWI-M01141:133:D05BR:1:1101:12893:3472  133:D05BR:1:1101:12893:3472 2:N:0:TGGACGTCCTGCGA
TTAGGAGGGTAATATGTGTAATCGGACATCGGGGCAAACTTTCTCTTCTTCATTTTAAGAGGAAGCTCAAATCTGAAAGTTTATTTCCTACTGAGAAGAATTACCCTTGCCATGTCTGTAGTAACGGCAGAGGTAAAGGGAGGTTAAAGGGAGAAAAAATGCAAAAACCTCAGTCCATCAATGAACAGAATCCAGAACAAACTCTAGTACAATAAGGTCTC
+M_HWI-M01141:133:D05BR:1:1101:12893:3472  133:D05BR:1:1101:12893:3472 2:N:0:TGGACGTCCTGCGA
?3>AAFFADABFGFBGBFGBFFGGGDCEBHDEGGFG2FHHBGFFHHHHFHHHFBGHHBAGHFHFHHHGHGG]]]]]]]]]]]]]]]]]]]]]]]]]]]]]]]]]]]]]]]]]]]]]]]]]]]]]]]]]]]]]]]]]]]]]]]]]]]]]]]HHHGHHGHGHHCGGHHGGHEEHGGBHHFGHHCHGFEHHGG5A5HHGEHHGEFFDA6GGGFFFFFFBBAA>>
@M_HWI-M01141:133:D05BR:1:1101:17110:3487  133:D05BR:1:1101:17110:3487 2:N:0:TGGACGTCCTGCGA
CACACAAACCCCACACACGAGTCTGGATTCTGCCTGGTGACCCTCCTGTCGTCACCGTGCAGCCTCCTCACCGGGTTCACAGGAACTGCAAGCCAGGCTGGAGGCGAGGTTGCAGTTGATATTAATCAGGTGCCCTCAGCCCCGCAGCCTCACGGGGCGGCCTCCCTGG
+M_HWI-M01141:133:D05BR:1:1101:17110:3487  133:D05BR:1:1101:17110:3487 2:N:0:TGGACGTCCTGCGA
AB@AAA@FBAAAFE?EAFG]\]]]]]]]]]]]]]]]]]]]]]]]]]]]]]]]]]]]]]\]]]]]]]]]]]]]]U][]]]]]]]]]]]]]]]]]]]]U]]\XSWV]]]T[]]]]]]]]]]]]]]]]]]]]]]]]]\]]]]][Z]]]]][]]FE0EEA?DAA@AA1AA>11
@M_HWI-M01141:133:D05BR:1:1101:17599:3491  133:D05BR:1:1101:17599:3491 2:N:0:TGGACGTCCTGCGA
ACCAGGGAGAGGCAACTTCCCTGGCATGCACATTAAATGACAAAATGGTAGAGTATAACCTTCCGGGGGCACTCCTCCAGAAAAGGGAAGAAAGCCTCCGAAGGGCATGCATAAAACTTCCTCACACAGTGCACATGCTCACTTCCCAAGGGTGAGGAGGGCACTTTGCATCTGGGCAGCCCAATCTAAGGGAATAATTATGGGAAAGGGGCTCAAGACAC
+M_HWI-M01141:133:D05BR:1:1101:17599:3491  133:D05BR:1:1101:17599:3491 2:N:0:TGGACGTCCTGCGA
3AABAA>AAA>2EFGGGGGGFFCHHHHHHHHHGHCHFGGGHFFFHHHHFHHFHAFHHFHHFHFFGGGG@E@]]]]]]]]]]]]]]]]]]]]]][]]][]]]]]]\]]]]]]]]]]]]]]]]]]]]]]]]]]]]]]]]]]]]][[]]]]]]FEFHHEEFHEHFGHHFGGF1G/F/GGGCHHHG221GF1BHGFBHFEBG01GF1GGGCEGFFF31B3AA>1>
@M_HWI-M01141:133:D05BR:1:1101:21349:3492  133:D05BR:1:1101:21349:3492 2:N:0:TGGACGTCCTGCGA
TCAAGTGATCTGCTCGCCTTGGCCTCCCAAAGTGCTGATGTGAGCCACCACACTCAGCCTTTTTACATCATTTTAAAATTAAGTTTATTAAAACATTAAGTAGAATGCCGAAAGTTGATAATTATTTAATTTTAGAACTTTTGTTTAACCCTCAACTATATTTCTAAAACTGA
+M_HWI-M01141:133:D05BR:1:1101:21349:3492  133:D05BR:1:1101:21349:3492 2:N:0:TGGACGTCCTGCGA
BABBBDFFFFFFFEGFGGGGGGH]][]]]]]]]]]]]]]]]]]]]]]]]]]]]]]]]]]]]]]]]]]]]]]]]]]]]]]]]]]]]]]]]]]]]]]]]]]]]]]]]]]]]]]]]]]]]]]]]]]]]]]]]]]]]]]]]]]]]]]]]]]]]]G5GGGGGGGGFFFFFFFD>AAA3
@M_HWI-M01141:133:D05BR:1:1101:12944:3493  133:D05BR:1:1101:12944:3493 2:N:0:TGGACGTCCTGCGA
GGAAGATTTCCAGCGAGGAGGGATGCACCGTGTCGCCGCGGAAATCGCGCAGGAAGTCGCCGTGCTTTT
+M_HWI-M01141:133:D05BR:1:1101:12944:3493  133:D05BR:1:1101:12944:3493 2:N:0:TGGACGTCCTGCGA
V]UV\WF5G]]]ZCU\]]][ZZVV]BCT]]TY]]T]X]XY]Y]]][[R]ZCZTBC]7WW]W]4]QZZ]F
@F_HWI-M01141:133:D05BR:1:1101:21286:3503  133:D05BR:1:1101:21286:3503 2:N:0:TGGACGTCCTGCGA
AAAACAAAACACATAGGCTGGTTTCAGAAAGGACAGATCTGTTTTTTTTAAGGGGAATTTCGGAGCTGGCCTCTTCTTTTTTTTTTTTTGTAGGTTGGTTTTTTTTCACTTAGGGGGTTTCAACTTCCATTGCCACCCTCGTTGATCTTC
+F_HWI-M01141:133:D05BR:1:1101:21286:3503  133:D05BR:1:1101:21286:3503 2:N:0:TGGACGTCCTGCGA
CCCCCCCFFFCFGGGGGGGGGGHHHHHHHHHHHHHGHGHHGHHHHGGGGA35BE0BF23552E100132?F313B34FGH3/E//EEG/<2222?22/<?0/?//-0><<111>GG--<.<0C00C########################
@R_HWI-M01141:133:D05BR:1:1101:21286:3503  133:D05BR:1:1101:21286:3503 2:N:0:TGGACGTCCTGCGA
TGCCTATAATCCCAGCACTTTGGGAGGCCAAGGCAGGCAGATCCACGATGGTGGCCATGGAAGTTGGAATCCCCTGAGTGCATAACAACTCAGCTACCAAAAGAAGAAAAGAAGAGGGCAGCTCCGAGATTTCCCGTAAAAAAAACAAAT
+R_HWI-M01141:133:D05BR:1:1101:21286:3503  133:D05BR:1:1101:21286:3503 2:N:0:TGGACGTCCTGCGA
A>ABBFFFFFFFGGGGGGGGGGHGHGGGGHHHGFHGGGHGGHGHHHFGHGGGGGHHHHHHHHHHHHHHHHHFHGHGHHHHHHHHHHHHHHHHGHHHHHHHHHHGHHHHHHHGHHHHHGGGGGHHGGGGGGHHHHHGHGGHHHGGG?G###
@M_HWI-M01141:133:D05BR:1:1101:16013:3511  133:D05BR:1:1101:16013:3511 2:N:0:TGGACGTCCTGCGA
CTTATACACAGATTCCAGCCCTCGGTAGCCCCTGGAGGGAGCTGTGATTGTTTCAATTTTGTGTATAAGGAAACTGATGCTTGAGATGCTTGAATGAGAGAATAAGTGAAGAAACCTGAATTCAAATCCTGTTCCTTCAAAGTCCTTGCATTTGATTACTGAGTTCATTTTCT
+M_HWI-M01141:133:D05BR:1:1101:16013:3511  133:D05BR:1:1101:16013:3511 2:N:0:TGGACGTCCTGCGA
AABBBF5DFDFFGGGGFAEFEGH]]]]]]]]]]]]]]]]]G]]]]]]]]]]]]]]]]]]]]]]]]]]]]]]]]]]]]]]]]]]]]]]]]]]]]]K]]]]]]]]]]]]]]]]]]]]]]]]]]]]]]]]]]]]]]]]]]]]]]]]]]]]]]]HGGGGGGDGGGF@FFBFFBAA>A
@M_HWI-M01141:133:D05BR:1:1101:22520:3512  133:D05BR:1:1101:22520:3512 2:N:0:TGGACGTCCTGCGA
CACATAGGAGCAAGGTGATTATCCAATTTGATGTAAGGCAAAAAGTCTTG
+M_HWI-M01141:133:D05BR:1:1101:22520:3512  133:D05BR:1:1101:22520:3512 2:N:0:TGGACGTCCTGCGA
]]]]]]]]]]]]]]]]]]]]]]]]]]]]]]]]]]]]]]]]]]]]]]]]]]
@M_HWI-M01141:133:D05BR:1:1101:17964:3528  133:D05BR:1:1101:17964:3528 2:N:0:TGGACGTCCTGCGA
CCCTCTGTCACCAAGCTGGAGTGCAGTGGCGTGATCCTGGCTCACTGCAACCTCCACCTCCCAGGTTCAAGCAATTTTCTTGCCTCAGTCTCCCAAGTAGTTGGGATTATAGGCTTGTGCCACCAAGCCCAGCTAATTTTTGTGTTTTTGGTAGAGAAGG
+M_HWI-M01141:133:D05BR:1:1101:17964:3528  133:D05BR:1:1101:17964:3528 2:N:0:TGGACGTCCTGCGA
ABBBBFFFFF]]]]]]]]]]]]]]]]]]]]]]]]]]]]]]]]]]]]]]]]]]]]]]]]]]]]]]]]]]]]]]]]]]]]]]]]]]]]]]]]]]]]]]]]]]]]]]]]]]]]]]]]]]]]]]]]]]]]]]]]Z]]]]]]]]]]]]]]]]]]]FFFFFABBBB
@M_HWI-M01141:133:D05BR:1:1101:17724:3541  133:D05BR:1:1101:17724:3541 2:N:0:TGGACGTCCTGCGA
GGGATTAAAACTTCAACATATCTTTTTTGTTTTGTTGAGATGAAGTCTTGCTCTGTTGCCCAGGCTGGAGTGCAGTGGCATGATCTTGGCTCACTGCAAACTCTGCCTCCCGGGTTCAAGTAATTCTCCTGCCTCAGCCTCCCAAGTAGCTGGC
+M_HWI-M01141:133:D05BR:1:1101:17724:3541  133:D05BR:1:1101:17724:3541 2:N:0:TGGACGTCCTGCGA
A?AAW\[]V][]W]]]]]]]]]]X]]]B]]VB]]\]]]]]]]][[X]\G]]]]]]]][]]]WRB]XRB]]]Z]]]]]]]Z]SFZ]][]Y]\][FFSEWW3UVZ]]4WUEUQ]A]]U]Y\]][G]Z]F]]Z[\]]Z]F]][]]YZ]]]][]>>11
@M_HWI-M01141:133:D05BR:1:1101:21806:3542  133:D05BR:1:1101:21806:3542 2:N:0:TGGACGTCCTGCGA
GCCAGGCAGCTCCTGAGGCCGCGGGGTTCTGCTCACTGCTGGGAAGCCCGTCAGGGAGAGAGTAGCCCCAC
+M_HWI-M01141:133:D05BR:1:1101:21806:3542  133:D05BR:1:1101:21806:3542 2:N:0:TGGACGTCCTGCGA
]]]]]]]]]]]]]]]]]]]]]]]]]]]]]]]]]]]]]]]]]]]]]]]]]]]]]]]]]]]]]]]]]]]]]]]
@M_HWI-M01141:133:D05BR:1:1101:18381:3546  133:D05BR:1:1101:18381:3546 2:N:0:TGGACGTCCTGCGA
GGGGAATTTCTCTCAAAGGATAAAAACAACTCCCCATAATGTTCTGTCCCTAATTTTAGGCTGCAATCAA
+M_HWI-M01141:133:D05BR:1:1101:18381:3546  133:D05BR:1:1101:18381:3546 2:N:0:TGGACGTCCTGCGA
U]]]]]]]]]]]]]]]]]]]]]]]]]]]]]]]]]]]]]]]]]]]]]]]]]]]]]]]]]]]]]]J[]]]]]
@M_HWI-M01141:133:D05BR:1:1101:21472:3550  133:D05BR:1:1101:21472:3550 2:N:0:TGGACGTCCTGCGA
CCATAAAAGGTAACATAAGCATGATAAACATGAGTTCTACTGATTTAGATGTGGACATCTTTGGGGATGAAGAAGGGGAGAAGGAATTATTCTTAAACTTTTAAAAATCTCGTTAACTGTAGTCTAAATAGATTGAAGGAAAG
+M_HWI-M01141:133:D05BR:1:1101:21472:3550  133:D05BR:1:1101:21472:3550 2:N:0:TGGACGTCCTGCGA
X]]]]]]]]]]]]]]]]]]]]]]]]]]]]]]]]]]]]]]]]]]]]]]]]]]]]]]]]]]]]]]]]]]]]]]]]]]]]]]]]]]]]]]]]]]]]]]]]]]]]]]]]]\]]]]]]]]]]]]]]]]]]]]]]]]]]]]]]]]]]]]
@M_HWI-M01141:133:D05BR:1:1101:10420:3550  133:D05BR:1:1101:10420:3550 2:N:0:TGGACGTCCTGCGA
ACTCTTTATATTTATATTATACCAACTAATGGGCAAAATAGCCAGCCAGCATTAAATGACAATATTAAACTCACAAATATCAATATTAATCCTGAATTTAAATGGATTAAATGCCCCAAAGACACA
+M_HWI-M01141:133:D05BR:1:1101:10420:3550  133:D05BR:1:1101:10420:3550 2:N:0:TGGACGTCCTGCGA
]]]]]]]]]]]]]]]]]]]]]]]]]]]]]]]]]]]]]]]]]]]]]]]]]]]]]]]]]]]]]]]]]]]]]]]]]]]]]]]]]]]]]]]]]]]]]]]]]]]]]]]]]]]]]]]]]]]]]]]]]]]]]]
@M_HWI-M01141:133:D05BR:1:1101:13414:3567  133:D05BR:1:1101:13414:3567 2:N:0:TGGACGTCCTGCGA
CCTGAATATGACACCAGTAAAATCTGCACATTTCTTCTACCAGCAAACACTTTTAAACCCTAGGAATGTGCTAGGTATAACTGGGCATTTCGAATGTAATGAGAAATGTTTTGTGACAATTTCTTGCAAGGTAATAGCAGGCAGTAGAGAAGAACCACATCAACTGAG
+M_HWI-M01141:133:D05BR:1:1101:13414:3567  133:D05BR:1:1101:13414:3567 2:N:0:TGGACGTCCTGCGA
BCCCBFFFFFFFGGGGGG]]]]]]]]]]]]]]]]]]]]]]]]]]]]]]]]]]]]]]]]]]]]]]]]]]]]]]]]]]]]]]]]]]]]]]]]]]]]]]]]]]]]]]]]]]]]]]]]]]]]]]]]]]]]]]]]]]]]]]]]]]]]]]]]]]]]FFEGGFBFF5FFB?BAAA
@M_HWI-M01141:133:D05BR:1:1101:10104:3582  133:D05BR:1:1101:10104:3582 2:N:0:TGGACGTCCTGCGA
TAAATATTTCACTTACTGATGATTTTAGTTAAACTTATAATCATTGCTGATCAAAAAAAGGAATTTTTTTTTTTTTTTTTTGAGACAAAGTCTTGCTCTGTCTGTTGCCAGGCGCAAGGCTGGAGTGCAGTGGCGCAGTCTCGACTCACTGCAACCTCCGCTTCCCGCATTCAAGCAATTCTTCTG
+M_HWI-M01141:133:D05BR:1:1101:10104:3582  133:D05BR:1:1101:10104:3582 2:N:0:TGGACGTCCTGCGA
CCCDCFFFFFFFGGGGGGGGGGHHHHHHGHFGHHHH]]]]]]]]]]]]]]]]]]]]]]]][]]]]]]]]]]]]]]]]]]]]]][]]]]]]]]]]]]]]]]]]]]]]]]]]]]]]]]]]]]]]]]\]]]]]]]]]]]]]]]]]]]]]]]]]GHHGGGGGGHGGGGGGGGGGGGGGFFFFFFFBA>3>
@M_HWI-M01141:133:D05BR:1:1101:17865:3593  133:D05BR:1:1101:17865:3593 2:N:0:TGGACGTCCTGCGA
CCATTGCCCCAGATAGGATAGCTTTAGTTAACTAAGTTATGTCACCTGGGATTGCTGAGACTTGTAGTGAAGAATAGCCTGGGTTCCAAATCCCTGGCTTTAGGATACTTCTCTTACAGGCTCACATCTGTAATCCCAGCACTTTGGGAGGCCAAAGCAGG
+M_HWI-M01141:133:D05BR:1:1101:17865:3593  133:D05BR:1:1101:17865:3593 2:N:0:TGGACGTCCTGCGA
DDCCDFFFFDD]]]]]]]]]]]]]]]]]]]]]]]]]]]]]]]]]]]]]]]]]]]]]]]]]]]]]]]]]]]]]]]]]]]]]]]]]]]]]]]]]]]]]]]]]]]]]]]]]]]]]]]]]]]]]]]]]]]]]]]]]]]]]]]]]]]]]]]]]]]FFFFFFCCBBA
@M_HWI-M01141:133:D05BR:1:1101:10784:3603  133:D05BR:1:1101:10784:3603 2:N:0:TGGACGTCCTGCGA
ATTATTGTCATTCTCACCACTCAAAACATACATCACTAGGCTGGGTACATTGGCTCATGCCTGTAATCCCAGCACTTTGGGAGTCCAAGGCAGGTTGATCATTTGAGGTGCGGATGGATAATTTGAAGTCAGGAGTTTGAGACCAGCCTGGCCAACATGGTGAAACCCCATCTCTGCTAAAAATTACAAAAATTAGCTGGGCATAA
+M_HWI-M01141:133:D05BR:1:1101:10784:3603  133:D05BR:1:1101:10784:3603 2:N:0:TGGACGTCCTGCGA
DDDDDFFFFFFFGGGGGGGGGGHHHHHHHHHHHHHHHHHHFGHGGHHHHHHHHHHH]]]]]]]]]]]]]]]]]]]]]]]]]]]]]]]]]]]]]]]]]]]]]]]]]]]]]]]]]]]]]]]]]]]]]]]]]]]]]]]]]]]]]]]]]]]]]]HHGHHHHHHHGHGGGGHHHHHHHHHHHHHHHHHHGGGGGGGGGGFFCFFFFCCBAA
@M_HWI-M01141:133:D05BR:1:1101:8230:3626  133:D05BR:1:1101:8230:3626 2:N:0:TCGACGTCCTGCGA
GATATTATTCAGGAAAGTTTCCCCAACCTAGCAAGGGAGGCCAACACTCAAATCCAGAAAATACAGAGTACACCATAAAGATATTCCACAAGAAGAACAACCCCAAGGCACATAATCGTCAAATTCACCAGGGTTGAAATGAAGGAGAAAATACTAAGGGAAGCCAGAGAGA
+M_HWI-M01141:133:D05BR:1:1101:8230:3626  133:D05BR:1:1101:8230:3626 2:N:0:TCGACGTCCTGCGA
AABAAFFFFF5DFGGGGGFGGG]]]]Y[]]]]]]]]]]]]T]]]\]]]]]]]]]]]]]]]]]]]]]]]]]]]]]]]]]]]]]]]]]]]]]]]]]]]]]][]]]]]]]\]]]][[]]Z[]]]T]][]9\]]Z]\]]]]]]]]]\]]]]]]]FB3FFGFGGCC1FFFFD>>11>
@M_HWI-M01141:133:D05BR:1:1101:18296:3627  133:D05BR:1:1101:18296:3627 2:N:0:TGGACGTCCTGCGA
TGCAATTTCCCAAATAGATCAGGATGATACAACTCTCATCAACCTGGCTTTCCTGGCTCGAAAGTGAGTCACAGAAC
+M_HWI-M01141:133:D05BR:1:1101:18296:3627  133:D05BR:1:1101:18296:3627 2:N:0:TGGACGTCCTGCGA
]]]]]]]]]]]]]]]]]]]]]]]]]]]]]]]]]]]]]]]]]]]]]]]]]]]]]]]]]]]]]]]]]]]]]]]]]]]]]
@M_HWI-M01141:133:D05BR:1:1101:14794:3629  133:D05BR:1:1101:14794:3629 2:N:0:TGGACGTCCTGCGA
GGAGAATCGCTTGAACCTGGGAGGTGGCAGTT
+M_HWI-M01141:133:D05BR:1:1101:14794:3629  133:D05BR:1:1101:14794:3629 2:N:0:TGGACGTCCTGCGA
\][]]]]]]]]]]]]]]]]\]Z]]]]]]U]]]
@M_HWI-M01141:133:D05BR:1:1101:13694:3640  133:D05BR:1:1101:13694:3640 2:N:0:TGGACGTCCTGCGA
ATGTCCCATCTCTTGCCCACTCAGCATGTCTCTTGCCCTCTAGGACCGGAAGCTTACCAAGCTGGAGCGGCAGCGGTTCAAGGAAGAGGCTGAGATGCTGAAAGGCCTGCAGCACCCCAACATCGTGCGCTTCTAC
+M_HWI-M01141:133:D05BR:1:1101:13694:3640  133:D05BR:1:1101:13694:3640 2:N:0:TGGACGTCCTGCGA
]]]]]]]]]]]]]]]]]]]]]]]]]]]]]]]]]]]]]]]]]]]]]]]]]]]]]]]]]]]]]]]]]]]]]]]]]]]]]]]]]]]]]]]]]]]]]]]]]]]]]]]]]]]]]]]]]]]]]]]]]]]]]]]]]]]]]]]]
@M_HWI-M01141:133:D05BR:1:1101:15361:3661  133:D05BR:1:1101:15361:3661 2:N:0:TGGACGTCCTGCGA
ACCCACTGATTAAATCAAAGAGCCAGAGTAAATACTTAAGGACTTTTGAAAGAAAATATTCATTGCAGAAGTTGCTTATCAGTTTCAGGAGATTTTGGGCTGAGACAATGGGGTCTTCTAGATATAAAATCATGTTGTATGCAAATAGAGACAATTTGGCTTCCTCCTTTCCTAT
+M_HWI-M01141:133:D05BR:1:1101:15361:3661  133:D05BR:1:1101:15361:3661 2:N:0:TGGACGTCCTGCGA
ACCBCCFFFFFFGGGGGGGGGGHHH]]]]]]]]]]]]]]]]]]]]]]]]]]]]]]]]]]]]]]]]]]]]]]]]]]]]]]]]]]]]]]]]]]]]]]]]]]]]]]]]]]]]]]]]]]]]]]]]]]]]]]]]]]]]]]]]]]]]]]]]]]]]]FHHGGGGGGGGGGCFFFFFFBABAA
@M_HWI-M01141:133:D05BR:1:1101:9939:3662  133:D05BR:1:1101:9939:3662 2:N:0:TGGACGTCCTGCGA
GGAGTATATACACCAACTCAATATGCTCTCTCATGTAAAATAAACAGATTCGAATTTTACCCGAATCGAACAAATCTAAATATAATCTAGGCACCCCAATGTTAAAAACAAAATTGCTCTGTACATAATCTGTCGGAAAAATTATACAATGCCCTACTCTACTCTGTTTTGG
+M_HWI-M01141:133:D05BR:1:1101:9939:3662  133:D05BR:1:1101:9939:3662 2:N:0:TGGACGTCCTGCGA
3AAAAFFFFFFFFGAGFGGFGG]]]]][]]]]]]]]]]]]]]]]]]]]]]]]]]]]]]]]]]]]]]]]]]]]]]]]]]]]]]]]]]]]]]]]]]][]]]]]]]]]]]]]]]]]]]]]]]]]]]]]]]]]]]]]]]]]]]]]]]]]]]]]]GGGFFGFFGDDFFFA@AAAA3A
@M_HWI-M01141:133:D05BR:1:1101:11035:3663  133:D05BR:1:1101:11035:3663 2:N:0:TGGACGTCCTGCGA
TGTTTCATGAAAATGTCTTTCGAATACAAGCTTCCTTCATTCCCACCTCCGCCATCCTAGGAGAGCATCTATCATTTCACATGTGCGTTACAGGAGCTG
+M_HWI-M01141:133:D05BR:1:1101:11035:3663  133:D05BR:1:1101:11035:3663 2:N:0:TGGACGTCCTGCGA
]]]]]]]]]]]]]]]]]]]]]]]]]]]]]]]]]]]]]]]]]]]]]]]]]]]]]]]]]]]]]]]]]]]]]]]]]]]]]]]]]]]]]]]]]]]]]]]]V]]
@M_HWI-M01141:133:D05BR:1:1101:17109:3663  133:D05BR:1:1101:17109:3663 2:N:0:TGGACGTCCTGCGA
GGCTGGGTTCCTTGCCTCCCGT
+M_HWI-M01141:133:D05BR:1:1101:17109:3663  133:D05BR:1:1101:17109:3663 2:N:0:TGGACGTCCTGCGA
]]]]]]]]]]]]]]]]]]]]]]
@M_HWI-M01141:133:D05BR:1:1101:14545:3674  133:D05BR:1:1101:14545:3674 2:N:0:TGGACGTCCTGCGA
GATCATTGTGACTGGTGTGAGATGGTGTCTCATTGTGGTTTTGATTTATATCTCTCTAATGACTAGTAATGTTCAGCGTTTTTTTCATATATTTGTTAGCCACATATATGTCTCCTTTTGAGAATTGTCTGTTCATGTCCATTGCCCACTTTTTAATGGAGTTGTTCTTTTCTTATTGATTTAAGTTGCTTA
+M_HWI-M01141:133:D05BR:1:1101:14545:3674  133:D05BR:1:1101:14545:3674 2:N:0:TGGACGTCCTGCGA
CCCDEFFFFFFFGGGGGGGGGGHHHHHHHHHHHHHHHGHGHG]]]]]]]]]]]]]]]]]]]]]]]]]]]]]]]]]]]]]]]]]]]]]]]]]]]]]]]]]]]]]]]]]]]]]]]]]]]]]]]]]]]]]]]]]]]]]]]]]]]]]]]]]]]]HHHHHHHHHHHHHHHGHHHHGGGGGGGGGGFFFFFFFCCBAB
@M_HWI-M01141:133:D05BR:1:1101:15579:3675  133:D05BR:1:1101:15579:3675 2:N:0:TGGACGTCCTGCGA
TTCCTATTGGCTGTTTTCATGGGCTGGCATTGAGTGTCTGTGCCTTTTCCAGGCACACAGCACAAGCTGTCAGGGGG
+M_HWI-M01141:133:D05BR:1:1101:15579:3675  133:D05BR:1:1101:15579:3675 2:N:0:TGGACGTCCTGCGA
]]]]X]]]]]]]]]]]]]]]]]]]]]]]]]]]]]]]]]]]]]]]]]]]]]]]]]]]]]]]]]]]]I]]]]]]]]]]Z
@M_HWI-M01141:133:D05BR:1:1101:8578:3679  133:D05BR:1:1101:8578:3679 2:N:0:TGGACGTCCTGCGA
CAGCTTCATTGTTATTGCTGCAAAGGACATAATTTCATTCTTTCTTATAACCACATAGTATATATGTACCATATTTTTCTTATCCAGTCCAGAATTGATGGACATCTAGGTGGACT
+M_HWI-M01141:133:D05BR:1:1101:8578:3679  133:D05BR:1:1101:8578:3679 2:N:0:TGGACGTCCTGCGA
]]]]]]]]]]]]]]]]]]]]]]]]]]]]]]]]]]]]]]]]]]]]]]]]]]]]]]]]]]]]]]]]]]]]]]]]Z]]]]]]]]]]]]]]\]]]]]]]]]]]]\]]]][]]]]]]V]\]
@M_HWI-M01141:133:D05BR:1:1101:13905:3681  133:D05BR:1:1101:13905:3681 2:N:0:TGGACGTCCTGCGA
GGCAATTTCTCCTGGTCACCTCCCTAAGACTCTTTCCCCAGAGCTGGGGTCAGGGTTAGGGGTTAAGACCAGATGTCTTAACCCCAAATCTTTTCTGTCTCTGGGGCATGCCTCTCTAATGTGATAATCTGGGCCAGGTGC
+M_HWI-M01141:133:D05BR:1:1101:13905:3681  133:D05BR:1:1101:13905:3681 2:N:0:TGGACGTCCTGCGA
]]]]]]]]]]]]]]]]]]]]]]]]]]]]]]]]]]]]]]]]]]]]]]]]]]]]]]]]]]]]]]]]]]]]]]]]]]]]]]]]]]]]]]]]]]]]]]]]]]]]]]]]]]]]]]]]]]]]]]]]]]]]]]]]]]]]]]]]]]]]]
@M_HWI-M01141:133:D05BR:1:1101:23414:3687  133:D05BR:1:1101:23414:3687 2:N:0:TGGACGTCCTGCGA
TAAAAGGAGGAAACTGAGGCCTGCATGAGAACAATCAGATGCCAATTTATTCGGCTCCCAGGCGAAGTTATATGAACCCACGGAAAGAAGCCAGAGAAGTCACGCCCGACTTCGCTCAGGCCTGGGG
+M_HWI-M01141:133:D05BR:1:1101:23414:3687  133:D05BR:1:1101:23414:3687 2:N:0:TGGACGTCCTGCGA
]]]]]]]]]]]]]]]]]]]]]]]]]]]]]]]]]]]]]]]]]]]]]]]]]]]]]]]]]]]]]]]]]]]]]]]]]]]]]]]]]]]]]]]]]]]]]]]]]]]]]]]]]]]]]]]]]]]]]]]]]]]]]]]
@M_HWI-M01141:133:D05BR:1:1101:16974:3690  133:D05BR:1:1101:16974:3690 2:N:0:TGGACGTCCTGCGA
TAGTGGTGGCACGTGCCTGTAATCCCAGCTACTCAGAAG
+M_HWI-M01141:133:D05BR:1:1101:16974:3690  133:D05BR:1:1101:16974:3690 2:N:0:TGGACGTCCTGCGA
]]]]]]]\]][]XI\]]]]]]]]]]]\[Z]]]]]]SH]]
@M_HWI-M01141:133:D05BR:1:1101:10345:3693  133:D05BR:1:1101:10345:3693 2:N:0:TGGACGTCCTGCGA
GGAAATTATGTTGAGGCTTTAAGATTTAATGACTGTCCTGCTGGGTTTTGGACTTGCCTGGGGCCTATGGCCCCTTTGTTTTGGCCAATTTCTCCCTTTTAAAATGGGAGCATGAATCCAGTGTCTGCACTCTCATTGTATTTTGGAAGTAACTAACTTATTATTGATTTTACAGGCTCATAGGCAGAAATAATTTGCC
+M_HWI-M01141:133:D05BR:1:1101:10345:3693  133:D05BR:1:1101:10345:3693 2:N:0:TGGACGTCCTGCGA
AB@ABFFFFFFFGFCFFGGGGGHFFHGHFHHHHHHHHHHHHFHHGGFGG]]]]]]]]]]]]]]]]]]]]]]]]]]]]]]]]]]]]]]]]]]]]]]]]]]]]]]]]]]]]]]]]]]]]]]]]]]]]]]]]]]]]]]]]]]]]]]]]]]]]]FDFGBFHFHHFHFHGHHHHCHHHHHHHGGGGGGGGGGFFFFFFCAA>33
@M_HWI-M01141:133:D05BR:1:1101:10159:3714  133:D05BR:1:1101:10159:3714 2:N:0:TGGACGTCCTGCGA
TAATGTGAATGCACAGCACTAACTCCTATCAGGAGTTTTATCGCTAGTGGTGATGAGAAAGTTGTCTATAGGGAGGAAATTTCTTCCTTCACAGCATCAATGTGCACTCCCGAGATGAATAAAACGTTCCATGTCATT
+M_HWI-M01141:133:D05BR:1:1101:10159:3714  133:D05BR:1:1101:10159:3714 2:N:0:TGGACGTCCTGCGA
]]]]]]]]]]]]]]]]]]]]]]]]]]]]]]]]]]]]]]]]]]]]]]]]]]]]]]]]]]]]]]]]]]]]]]]]]]]]]]]]]]]]]]]]]]]]]]]]]]]]]]]]]]]]]]]]]]]]]]]]]]]]]]]]]]]]]]]]]]
@M_HWI-M01141:133:D05BR:1:1101:12230:3723  133:D05BR:1:1101:12230:3723 2:N:0:TGGACGTCCTGCGA
TCCTTTCCTTTCTTAGCTTATAAATCATGAAGCAGCAAAGCTTTACTGTAGAGTCAAATAATAAATATTTTAGGTTAGGAAATCCATAGGGTGTTTGCTGCAATTA
+M_HWI-M01141:133:D05BR:1:1101:12230:3723  133:D05BR:1:1101:12230:3723 2:N:0:TGGACGTCCTGCGA
]]]]]]]]]]]]]]]]]]]]]]]]]]]]]]]]]]]]]]]]]]]]]]]]]]]]]]]]]]]]]]]]]]]]]]]]]]]]]]]]]]]]]]]]]]]]]]]]]]]]]]]]]]
@M_HWI-M01141:133:D05BR:1:1101:17754:3730  133:D05BR:1:1101:17754:3730 2:N:0:TGGACGTCCTGCGA
TGACCCCGGAGACCTCTTCGGTCACGGAGTTGACGCAGTGGGCGCAGCTCATCCCGTCGACGGTGTAGACAGCGGTGGTCGTGGCGGCCATGTCGCCTCCTGTGTG
+M_HWI-M01141:133:D05BR:1:1101:17754:3730  133:D05BR:1:1101:17754:3730 2:N:0:TGGACGTCCTGCGA
]]]]]]]]]]]]]]]]]]]]]]]]]]]]]]]]]]]]]]]]]]]]]]]]]]]]]]]]]]]]]]]]]]]]]]]]]]]]]]]]]]]]]]]]]]]]]]]]]]]]]]]]]]
@M_HWI-M01141:133:D05BR:1:1101:20727:3732  133:D05BR:1:1101:20727:3732 2:N:0:TGGACGTCCTGCGA
CAATGGAGCCAGGAAATCTGCAAGAGCAGGGGGTGTCCTTCACTGGAGCCCAGCAGGGAAATAAGATTCCTCCAGGAGGGGCTGGGAAGACAGAAAAAGGAAAACTTCAGGGGCTCACAGGGAGGCCAGGTGGAGGGACTCCTGAGC
+M_HWI-M01141:133:D05BR:1:1101:20727:3732  133:D05BR:1:1101:20727:3732 2:N:0:TGGACGTCCTGCGA
]]]]]]]]]]]]]]]]]]]]]]]]]]]]]]]]]]]]]]]]]]]]]]]]]]]]]]]]]]]]]]]]]]]]]]]]]]]]]]]]]]]]]]\]]\]]]]]]]]]]]]]]]]]]]]]]]]]]]]]]]]]]]]]]]]]]]]]]]]]]]]]]]]]
@M_HWI-M01141:133:D05BR:1:1101:10486:3732  133:D05BR:1:1101:10486:3732 2:N:0:TGGACGTCCTGCGA
GGCTCTTAATTGCTGCCTCGACTTCAGACCTTGTTACTGGTCTATTCATGGTTTGAATTTCTGTGGAATCTGTGGTGATTTCCCCTTTATCATTTTTTGTTGCATCTATTTGGTTGTTCTCTCTTTTCTTTTTTATTAGTCTGGCTAGTGGTCTGTCTACTTTGTTGATCTTTTCAATAAACCAGCTCTTGGATTTATTGATTTTTGAAGGGTTTTTCGTGTCTCTATCTCCTTCAGTTCTGCTCTGA
+M_HWI-M01141:133:D05BR:1:1101:10486:3732  133:D05BR:1:1101:10486:3732 2:N:0:TGGACGTCCTGCGA
BBCCBFFFFFFFGGGGGGGGGGGGHHGHHHHHGHHHHHHHHHHHHHHFHHFFGHGGHGHHIHHHHHHHGHHHHHGFFHHFFHFGHHFHHHHHHHHHHG]]]]]]]]]]]]]]]]]]]]]]]]]]]]]]]]]]]]]]]]]]]]]]]]]]]]HHHHHHHHHHHHHHHHHHGGDFHFGHHGHHHHHHGHHHHHHHHHGHHHHHHHHFHHHHHGGGHGGGGGHHGCHFHFGFGGGGGGGGFFFFFFFBAA@B
@M_HWI-M01141:133:D05BR:1:1101:12492:3733  133:D05BR:1:1101:12492:3733 2:N:0:TGGACGTCCTGCGA
CCACCACCAGTACCAGCCCGCCGATAGCCAGCTGCCAGCCGGTCATCACCGTAGGGTCGACCGTCTGTGAGATACGTTTTCCGTAG
+M_HWI-M01141:133:D05BR:1:1101:12492:3733  133:D05BR:1:1101:12492:3733 2:N:0:TGGACGTCCTGCGA
3C>3C@C@C@FHIIIBIIZ]]]]]Z]T]]]]Y]]][]]]]]]]]]]]]]]]]]]]]Y]Z]]]YW]]]]]Y]]]Z]][]]]]]]]]1
@M_HWI-M01141:133:D05BR:1:1101:22679:3736  133:D05BR:1:1101:22679:3736 2:N:0:TGGACGTCCTGCGA
TGCTAAAAGAATTCTTTAGTATTTAATTGTGATTAGAGTTAATGTTTTTTCAGGAAAGCACCTACGGTTTAGAGAGAGTGAAGAAAGATTTATAGTCTATAGAAAGCATAGTACTTGCAGCTTGATAAAATTTCTGGAATGGTTAGTATATGTTTAATCCGTAGCAATATTTAGG
+M_HWI-M01141:133:D05BR:1:1101:22679:3736  133:D05BR:1:1101:22679:3736 2:N:0:TGGACGTCCTGCGA
>AAAADF1D>1@BAFGGFG3GAG3D]]]]]]]]]]Z]W]]]][][\]]]]]]Z]]\Z]]]]]]]]]]]]E]]]]][Z6\]\]]\]]]]]]]]]]]]]]]]]]Z]]]]]]]]]]]]Y]]]]]]]]]]]]]]]\\Z]]][]]]]]]\]I]W]HFA1F1GFECG33FB3BFDD1A@AA
@M_HWI-M01141:133:D05BR:1:1101:17658:3751  133:D05BR:1:1101:17658:3751 2:N:0:TGGACGTCCTGCGA
TCAGCGTTTCTGATTAATAAGAGACGTCCCTCAAATAGGAAGATACTGCCGCTGATGGCGCTGCAGGGCTCCAGGTTTGGGCTTGGGGGAGTGAAGACCTCTTTGGGCACAGTGATTTGAAAGCGAATGAAGTGGGAGGACTCAGACAGGAGGGCTTTGTCAAAGACCCCACA
+M_HWI-M01141:133:D05BR:1:1101:17658:3751  133:D05BR:1:1101:17658:3751 2:N:0:TGGACGTCCTGCGA
1AAAAAAADFFF3GD3AEG3FGF]]]ZZ]Z]]][]]]]]]]]]]Z]]]][]]]\]]][]]][]]]]]]]]][Z[]Z]]]]]]]]]]]]]]]]]]]]]]]]]]]]]]\]]]]][8]]]]]]]Z]]]]]]]]]]]]]]]Z]X]]]]]]]]]]GAFGBFDD1FGBFFAA111>11>
@M_HWI-M01141:133:D05BR:1:1101:10711:3760  133:D05BR:1:1101:10711:3760 2:N:0:TGGACGTCCTGCGA
TATCTTATGGCAGAGGGATCGCAAACCATCAGTGTCTCTTTAACATAGCCCTTTCCTTCTATTCCTCTATTTTAGGCCATGCTGTCATGAGAAAGTGGCTTCTTCTCAATGACCCAGAAGATGCCAGTTCAGGTTCTAAAGGTTATATCAAAGTCAGCA
+M_HWI-M01141:133:D05BR:1:1101:10711:3760  133:D05BR:1:1101:10711:3760 2:N:0:TGGACGTCCTGCGA
CCCCCFFFF]]]]]]]]]]]]]]]]]]]]]]]]]]]]]]]]]]]]]]]]]]]]]]]]]]]]]]]]]]]]]]]]]]]]]]]]]]]]]]]]]]]]]]]]]]]]]]]]]]]]]]]]]]]]]]]]]]]]]]]]]]]]]]]]]]]]]]]]]]]]]FFFFAAA3A
@M_HWI-M01141:133:D05BR:1:1101:18673:3764  133:D05BR:1:1101:18673:3764 2:N:0:TGGACGTCCTGCGA
CCAGGACGTGTTGCTCCTGCGGCTTGGCAGCGGTGAGTGCCCCAGCAGGCCACATACCACTCTACCTGGGTGGAGTACTTCTTGCAGATCCTCTTCCAGGAGGGGAAAGGGGAGAGGCAAGCCAAGTGCCCCTGAGGCTAGGAAAGGACAGACACTTGGCTTCTCAGTAACCTC
+M_HWI-M01141:133:D05BR:1:1101:18673:3764  133:D05BR:1:1101:18673:3764 2:N:0:TGGACGTCCTGCGA
CCCBCCCCCCFFGGGGGGGGGGGG]]]]]]]]]]]]]]]]]]]]]]]]]]]]]]]]]]]]]]]]]]]]]]]]]]]]]]]]]]]]]]]]]]]]]]]]]]]]]]]]]]]]]]]]]]]]]]]]]]]]]]]]]]]]]]]]]]]]]]]]]]]]]]HHGGGGGGGFGGFFFFFFFAAAAA
@M_HWI-M01141:133:D05BR:1:1101:9392:3767  133:D05BR:1:1101:9392:3767 2:N:0:TGGACGTCCTGCGA
AATGCAGCTTTCACGAGGATTGTGGAAGGGGACCCCAGAGGGGGAAATCCGCCCTGATGAGGGAGACAGG
+M_HWI-M01141:133:D05BR:1:1101:9392:3767  133:D05BR:1:1101:9392:3767 2:N:0:TGGACGTCCTGCGA
]]]]]]]]]]]]]]]]\]]]]]]]]]]]]]]]]]]]]]]]]]]]]]]]]]]]]]]]]]]]]]]]]]]]]]
@M_HWI-M01141:133:D05BR:1:1101:22326:3771  133:D05BR:1:1101:22326:3771 2:N:0:TGGACGTCCTGCGA
GGAGGATATGAACTGGACAGATCCCACCGCAGCCTCCAGAGCAAAGGAAGGGAAAGGACTGAATGAAGCAGGGGCCAGCAGCCTTCTGACTGGCCACCCTGCATCCACCCCTGCCCCTCCTCCTTCTGCCCCCAGCATGTAGCCAGAGCAGTGCTTTCAACCCAAGCCAGATCATGC
+M_HWI-M01141:133:D05BR:1:1101:22326:3771  133:D05BR:1:1101:22326:3771 2:N:0:TGGACGTCCTGCGA
>AA111FFFFFFGBGCB11AGDG1FF0]AW]]]]]V\]]][]]\\\]]]]]Z]]]]][]]]]]][][]]]]YY]UZ]]Z][]]]]]]]]]]]B]]]]C]]]S][C]]]]Z]]Z]Y[]X]]]]ZYX]]ZG\]]]\]]]]]]]HVS]]]]]]GGAB5DE2CFGAEFBB5BFF5F?BAAA
@M_HWI-M01141:133:D05BR:1:1101:12386:3788  133:D05BR:1:1101:12386:3788 2:N:0:TGGACGTCCTGCGA
CCTGCTTCTACTCTTGTTCTCTATAATCCATCTGCACATAACACTTCTTATAATACTTTTTTATCTTTTTTTTTTTTTTTTTTTTGAGATAGAATCTCGCTCCTTCACCCAGGCTGGAGTGCAGTGGCATGATCTTGGCTCACTGCA
+M_HWI-M01141:133:D05BR:1:1101:12386:3788  133:D05BR:1:1101:12386:3788 2:N:0:TGGACGTCCTGCGA
@CDACHHHHHHHFIIIIIIIFIHJHCIJJJJIJGJGJGJGJJGJJJGJJJJGJFJJ]]]]]]:[:[]]]]]]]]]]]]]]]]]]]ZYU&]]1][]06[[XZF[]YV[]]]]]JHJJJJGJJHIAHHHIIIIHIFIHEH6E3ECCC@@
@M_HWI-M01141:133:D05BR:1:1101:18661:3793  133:D05BR:1:1101:18661:3793 2:N:0:TGGACGTCCTGCGA
CCATTGATGTCCAAATGCCTTGTATCTGGAAAGAGATGAGTAGTGACAAAGACTCAAGTTTGGAGATTATCTCTAAGAAGCCCAGCAGGATTTTCAAGCTTCTGGAGGTCACAGAAGTCAGAGATGAAGAAAAATACTTACGTCTTC
+M_HWI-M01141:133:D05BR:1:1101:18661:3793  133:D05BR:1:1101:18661:3793 2:N:0:TGGACGTCCTGCGA
]]]]]]]]]]]]]]]]][]]]]]]]]]]]]]]]]]]]]]]]]]]]]]]]]]]]]]]]]]]]]]]]]]]]]]]]]]]]]]][]]]]]]]]]]]]]]]]]]]]]]]]]]]\]]]]]]]]]]]]]]]]]]]]]]]]]]]]]]]]]]]]]]
@M_HWI-M01141:133:D05BR:1:1101:16244:3801  133:D05BR:1:1101:16244:3801 2:N:0:TGGACGTCCTGCGT
AGAGGGACTGAAAGCCCTTGACCTTGCAGCCTTTTTTTTTTTTTTTTTGAGATAGGGTCTCCCTCTGTCGCTCAGGCTGGAATGCGGTGGTGCAATCTCAGTTCACGGCAACCTCTACCTCCCTGGTTTAAGTGATTCTCATGCCTCAGCTTCTGGAGTAGCTGGGATTATAGGC
+M_HWI-M01141:133:D05BR:1:1101:16244:3801  133:D05BR:1:1101:16244:3801 2:N:0:TGGACGTCCTGCGT
CCCDCCCCFCFFGGGGGGGGGGHGHGGGEGG]]]]]]]]]]]]]]]]][]Z]]]]]]]]]]]]]]]]]][:Z9Y[]]][X[]]]]Z][[]Y[]]]]]]]]]]]\\\[]]]]Z][]\V]]][]]]\][]]]]\\\[]]\\\]][Z]GIJJJHFHGGGGGGGGGGFFFFFFFAAA>3
@M_HWI-M01141:133:D05BR:1:1101:20710:3809  133:D05BR:1:1101:20710:3809 2:N:0:TGGACGTCCTGCGT
CCTTGTATTCAGTGTTCCTATGGCTTAGCACAATTTGTAATTTTTTCTTATCTGATCCTCACTAAACTGTAAATTCCATGGAGGTGGACTATTTCCATGTTTTGCCCTATGCTACCCCTAGAATCTTGCATATTACTTTTTGTATTAGTTTGCTAGGGCTGCCATAACAAAGTATCACGGACTGGGTGGCTTAAACAACA
+M_HWI-M01141:133:D05BR:1:1101:20710:3809  133:D05BR:1:1101:20710:3809 2:N:0:TGGACGTCCTGCGT
ABBBAFFFFFBFGGGGGGGGGGGHHHGHHHHHHHHHHHCGGHHHHGHHHH]]]]]]]]]]]]]]]]]]]]]]]]]]]]]]]]]]]]]]]]]]]]]]]]]]]]]]]]]]]]]]]]]]]]]]]]]]]]]]]]]]]]]]]]]]]]]]]]]]]]GHGEHFGEGHHFHHHHHHHHGHHGCGHGGGGGCEGGGGFFFFFBFBAA>>
@M_HWI-M01141:133:D05BR:1:1101:14343:3822  133:D05BR:1:1101:14343:3822 2:N:0:TGGACGTCCTGCGA
TATTCATTTCAACTACCTTTGTCACCAATGCCAGGTGTCCCAGGCTATGGGATCTGTGTGGTTAGTGGAGGAGGAGGGAAAGATTGGAAAGTTGAAGTCTGTTTCGCTGGCCAGCCTAGGTTTTCTGTTCCAAACAGTGAAGAGCTATCTTATTTTCTAAAATCCTTAATGG
+M_HWI-M01141:133:D05BR:1:1101:14343:3822  133:D05BR:1:1101:14343:3822 2:N:0:TGGACGTCCTGCGA
BCCCCFFFFFFFGGGGGGGGGG]]]]]]]]]]]]]]]]]]]]]]]]]]]]]]]]]]]]]]]]]]]]]]]]]]]]]]]]]]]]]]]]]]]]]]]]]]]]]]]]]]]]]]]]]]]]]]]]]]]]]]]]]]]]]]]]]]]]]]]]]]]]]]]]GGGGGGGGGGFFFFFFFBAAA>
@M_HWI-M01141:133:D05BR:1:1101:10298:3830  133:D05BR:1:1101:10298:3830 2:N:0:TGGACGTCCTGCGA
TGTGAAGTTCCAAACAATACAGAATTAATAACGTTCTAATTTAAGTGGAAGAAAATGAGATTCAATCTCCTTTGTTACTTTTTACGAGTTTCGAGCTTGTTTATTAACTGCTATAAGTTCGGACTGGAATCCTTAC
+M_HWI-M01141:133:D05BR:1:1101:10298:3830  133:D05BR:1:1101:10298:3830 2:N:0:TGGACGTCCTGCGA
]]]]]]]]]]]]]]J]]]]]]]]]]]]]]]W]]]]]]]]]]]]]]]]]]]]]]]]]]]]]]]]]]]]]]]]]]]]]]]]]]]]]]]\\]]]]]F]]]]]]]]]]]]]]]]]]]]][]]]]]W\]\]]]][\]]]]]
@M_HWI-M01141:133:D05BR:1:1101:12597:3830  133:D05BR:1:1101:12597:3830 2:N:0:TGGACGTCCTGCGA
GGGAATGTTTTTTAATTTCCTTGCCTGTAGATATTTAAAACACTAAAAAAACATCTATCTCCCTTTGTCCCCAGCATAAAACCTTTGCTTTAGCTGAAGCAATGGCTTCTACTATGGCAATATACTTTGTGGCCATTTTGGTGGGCAGTTTTCCTTGCTACCTCTCTACTTTTGCTTATTTG
+M_HWI-M01141:133:D05BR:1:1101:12597:3830  133:D05BR:1:1101:12597:3830 2:N:0:TGGACGTCCTGCGA
ABBBBFFFFFFBGGGGGGFGGGFHHHHHHGHH]]]]]]]]]]]]]]]]]]]]]]]]]]]]]]]]]]]]]]]]]]]]]]]]]]]]]]]]]]]]]]]]]]]]]]]]]]]]]]]]]]]]]]]]]]]]]]]]]]]]]]]]]]]]]]]]]]]]]]HCDHFFFFGGGEFGGGGGGGFFFFFFFABBBB
@M_HWI-M01141:133:D05BR:1:1101:8805:3838  133:D05BR:1:1101:8805:3838 2:N:0:TGGACGTCCTGCGA
CCCCCCGACCCTGGCCCAGCACCACACTCTCTTGCCGCGATCCTGCAGTGGCCTCCTCCCTGCTCTCTCCGCCTCTGCTTCCCCCGCTACAGTCTCTTGTCACTGCTGCAGCCAGAATG
+M_HWI-M01141:133:D05BR:1:1101:8805:3838  133:D05BR:1:1101:8805:3838 2:N:0:TGGACGTCCTGCGA
]]Q]Z]]T]]]]]S]][]G]]Y\\]]]]]I]]]]X]]B]EX]]Z]]]]]Z\YC]QY[]]Y]X]FU]]\S]XS]]]]]]]Z]]]]]&]]]]]]]]]]]]]]]]]]]]]]V][]]]T]]\]
@M_HWI-M01141:133:D05BR:1:1101:18622:3844  133:D05BR:1:1101:18622:3844 2:N:0:TGGACGTCCTGCGA
CAGACCCGGGTATGAATTAAGGACCCTTTACTTAGTTAGCTACCGCCACTGTGCCCAGACTGCTTTTTAAAATTACAGCTTTTTAAAGGAATAATTAATATAATGTAAAATTTAAATAACATTAAAGTAAAATGTACAATTCAGGCCAGGTATGGCAGCTCACACCTGTAATCCCAGCACTTTGGGAGGCCGAGGCAGGTGGATCACTTAAGGCTAGGAGTTT
+M_HWI-M01141:133:D05BR:1:1101:18622:3844  133:D05BR:1:1101:18622:3844 2:N:0:TGGACGTCCTGCGA
CBCCCCCBCBBCGGGGGGGGGGHHHGHHHHHHHHHHHHHHHHHHGGGGGHHHHHHHHHHGHHHHHHHHHHHHH]]]]]]]]]]]]]]]]]]]]]]]]]]]]]]]]]]]]]]]]]]]]]]]]]]]]]]]]]]]]]]]]]]]]]]]]]]]]]HHHHHHHHFHGHHHGHHHHHHHGHGHGEHHGGHGHHGGGFGHHHHHHHHHHGGGGGGGGGGFFFFFFFCCCCC
@M_HWI-M01141:133:D05BR:1:1101:9050:3847  133:D05BR:1:1101:9050:3847 2:N:0:TGGACGTCCTGCGA
CCAGGTATACATACTACATTTTGAAATAACATTACAAAAATCTTTTTTTTTTTTTTTTGAGACGGAGTTTCACTCTTGTTACCCAGGCTGGAGTGCAATGGCGCGATCTCGGCTCACCACAACCTCCGCCTCCTGGGTTCAGGCAATTCTCCAGCCTCAGCCTCCTGAGT
+M_HWI-M01141:133:D05BR:1:1101:9050:3847  133:D05BR:1:1101:9050:3847 2:N:0:TGGACGTCCTGCGA
CCCCCFFFFFFFGGGGGGGG]]\[]]\\]]\\][X]]]]]9]]]]]]]]]]]]]]]]][]6]]]\]]]]]5]]]]]]]]]]]]]]]][Z]]\\]]]]]]]]]][[ZZZZ]]][[]\]]\[]]]Y[]]Y]Y]]YZ]]Z]]Z]]\Z]]]][]GGGGGGGGCCBCFFFCBBCB
@M_HWI-M01141:133:D05BR:1:1101:20815:3848  133:D05BR:1:1101:20815:3848 2:N:0:TGGACGTCCTGCGA
ATACTTTCAGTTCTGGGATACATGTATAGAATGTGCAGGTTTGTTACATGGGTATACAGGTGGCATGCACTGCTCACAAAAACAAAGACTTGGAAACAACCCAAATGCACATCAATGATAGACTGG
+M_HWI-M01141:133:D05BR:1:1101:20815:3848  133:D05BR:1:1101:20815:3848 2:N:0:TGGACGTCCTGCGA
]]]]]]]]]]]]]]]]]]]]]]]]]]]]]]]]]]]]]]]]]]]]]]]]]]]]]]]]]]]]]]]]]]]]]]]]]]]]]]]]]]]]]]]]]]]]]]]]]]]]]]]]]]]]]]]]]]]]]]]]]]]]]]
@F_HWI-M01141:133:D05BR:1:1101:14762:3860  133:D05BR:1:1101:14762:3860 2:N:0:TGGACGTCCTGCGA
CACAAATCAATCAGTGTGATATATCTTATCAACAGAACGAAGGATAAAAACCATGATTATTTCAATTACTGCTGGAAAAGCATGTGATAAAATTCAGCATTTTTTCATAATAAAAAATCCTTAAAAACTGGGCATAGAAGAAACATACCT
+F_HWI-M01141:133:D05BR:1:1101:14762:3860  133:D05BR:1:1101:14762:3860 2:N:0:TGGACGTCCTGCGA
BCCCCFFFFFFFGGEGGFGGGGHHHHHHHHHHHHHHHHGGGGGHHHHHHHGGHHGHHHHHHHHHHHHHHHGHHHGHHHHHHHHHHHHHHHHHHHHHHHHHHHHHGHHHHHHHHHHHGHHHGHHHHHHGGHGGGHHHHHHEHHHHHHHHHH
@R_HWI-M01141:133:D05BR:1:1101:14762:3860  133:D05BR:1:1101:14762:3860 2:N:0:TGGACGTCCTGCGA
CCTTTACAATTTGGATGTCCTTTGTATCTCTCACATCCAATTACTCTAGCTAGGACTTCCAGTACTATATTGAATAACAGTGGTGACTGTGGACATTCTTGTTGCATTCCACATTTACAAGAAAAGGCTTTCATTTATTTCCCATTCAGT
+R_HWI-M01141:133:D05BR:1:1101:14762:3860  133:D05BR:1:1101:14762:3860 2:N:0:TGGACGTCCTGCGA
AAABBFFFFFFFGGGGGGGGGGHHFHGHHHHHHHHHHHHHHHHHHHHHHHHHHEHHHHHHHHHHHIHIHHHHHHHHHHHHHEHHGHHHHHHGGHHHHHHHHHHGGHHHHHHHHHHHHHHHHHHHHHGEFHHHHHHHHHHHIFFGHHHHHF
@M_HWI-M01141:133:D05BR:1:1101:20933:3867  133:D05BR:1:1101:20933:3867 2:N:0:TGGACGTCCTGCGA
TGTGGGTTTATTTTTCCAAGTTTAAACTTACTCTGTGCCATTGCTACACACACAAAAACAGAAAGTGAGCAAAGAGAAACTGAACCTACACTAGCATCAGAATTCTCCTTCATGTCTGCTGCTCATTAATACTACTGTCTGATCCCTGCCAATTTAGATTTTAACATTTTAATATTTGTCCACATTTTCTCAAATA
+M_HWI-M01141:133:D05BR:1:1101:20933:3867  133:D05BR:1:1101:20933:3867 2:N:0:TGGACGTCCTGCGA
AAAAAAA1AF3BFFB1A3F1FAF3DABGA1FFGDGA3ADF11AFFB]]Z]][]]]\][]X]Y]]]]]\VV]]][[\[GY]]Z\]]]F]]]]GS]]]Z\]]\[]]]]]]]]]]TY]]]]]]]]]]]]]]]]][]]X]ZG\]]]Z]][]]]]2D1AFGFA13D3F31GD3FF3GGECC11F1GBDB11D?ABDAA?AA
@M_HWI-M01141:133:D05BR:1:1101:15787:3891  133:D05BR:1:1101:15787:3891 2:N:0:TGGATGTCCTGCGA
TATTCACAGAAAGAATTTAGCAACTCCTGCAAACACACGTCAGTTTAACACCGTTTTTTGAATGCACACATTGAAGACCGTTCTGTTAGGTAGCTTTGTTTTGGTTTTAGAAGCAGATATTTCTCAATATCACGTTTGCACCCATTCACCCGG
+M_HWI-M01141:133:D05BR:1:1101:15787:3891  133:D05BR:1:1101:15787:3891 2:N:0:TGGATGTCCTGCGA
A>A]][]]U]]]]]]]]]]]]U]]]]]]][]]\]]]]]]]]]]]]]]]]Y]]]]]]]]]]]]]]]]]\]]]]]]]]]][Z]]\]]]]]]]][]]]]]]]]]]]Z[C]\\]]]]]]][H][]Y]]]]]]]]]\]]Y[V]]6][]]W]]2VV>1>
@M_HWI-M01141:133:D05BR:1:1101:14090:3891  133:D05BR:1:1101:14090:3891 2:N:0:TGGACGTCCTGCGA
CAGATCGGGAACTCTGTTCTCTGTTAAAGCTCCCCTCTGTCACCCAGTTTTTGGGAGTTGCCAGGGTGTGCCCTCCATATCATCATAGGCCAGGCTAACAGCATACGTGAATTCTCACTGCCAAATCCACAGGGAATACACATCTCTGCTAGGTACCACTGCTACTGTCGTCCATCT
+M_HWI-M01141:133:D05BR:1:1101:14090:3891  133:D05BR:1:1101:14090:3891 2:N:0:TGGACGTCCTGCGA
BBBBBFBBBBDAEGGGGFGGGGHHGHG]]]]]]]]]]]]]]]]]]]]]]]]]]]]]]]]]]]]]]]]]]]]]]]]]]]]]]]]]]]]]]]]]]]]]]]]]]]]]]]]]]]]]]]]]]]]]]]]]]]]]]]]]]]]]]]]]]]]]]]]]]]HFBGHGFGFGGFGGGDD@BFFFA>>3A
@M_HWI-M01141:133:D05BR:1:1101:15757:3898  133:D05BR:1:1101:15757:3898 2:N:0:TGGACGTCCTGCGA
TGAATCTTCCCAATGTTTCCTGTTTAAGGTGTTGAAACCAAGACAGGTCACCATCTTGAGGGGGTCTTGAGGTAGTGGTAGCTTTTAGGTGGGAGAGAGAACCACCATCATCCTGTCAAGCCCAGCTCTTCTTCATTCCCCTGTTCCTGA
+M_HWI-M01141:133:D05BR:1:1101:15757:3898  133:D05BR:1:1101:15757:3898 2:N:0:TGGACGTCCTGCGA
]]]]]]]]]]]]]]]]]]]]]]]]]]]]Y]]]]]]]]]]]]]]]]]]]]]][]]]]]]]]]]]]]]]]]]]]]]]]]]]]]]]]]]]]]]]]]]]]]]]\]]]]]]]]]]]]]]]]]][]]]]]]]]]]]]]]]]]]]]]]]]]]]]]]]
@M_HWI-M01141:133:D05BR:1:1101:21391:3899  133:D05BR:1:1101:21391:3899 2:N:0:TGGACGTCCTGCGA
CCCGATCATCCAGGCGTCCTTGTTCTGGCCGGTGTCACCC
+M_HWI-M01141:133:D05BR:1:1101:21391:3899  133:D05BR:1:1101:21391:3899 2:N:0:TGGACGTCCTGCGA
]]]]]]]]]]]]]]]]]]]]]]]]]]]]]]]]]]]]]]]]
@M_HWI-M01141:133:D05BR:1:1101:14119:3899  133:D05BR:1:1101:14119:3899 2:N:0:TGGACGTCCTGCGA
ATAAAATAAAAGTACAAATATGAGGGTAGATTGGAGACAAGAACAGAGTTTGGACAAATTGAGTTTGAAATGTTACTAGGCTAACCAGAAGAAAATAACTAGGAAGGAGATGGAAGAGTAGATTTGGTGCTTAGAAGAGAAGCCTAGACTTCAAAGATTGGAATTTTGGCATCTCCCATA
+M_HWI-M01141:133:D05BR:1:1101:14119:3899  133:D05BR:1:1101:14119:3899 2:N:0:TGGACGTCCTGCGA
ABBBBFFFFFFFGGGGGGGGGFHGHGEGFG]]]]]]]]]]]]]]]]]]]]]]]]]]]]]]]]]]]]]]]]]]]]]]]]]]]]]]]]]]]]]]]]]]]]]]]]]]]]]]]]]]]]]]]]]]]]]]]]]]]]]]]]]]]]]]]]]]]]]]]]CHHHHHHHGFGGGGGGGGFFFABF4BBA?B
@M_HWI-M01141:133:D05BR:1:1101:11797:3900  133:D05BR:1:1101:11797:3900 2:N:0:TGGACGTCCTGCGA
TGAGGATTGGCTTGGTCGGCTTGAGGATTGGCCTGGCCGGCTTGAGGATTGGCCTGGCCGGGCTGCGAAACGGGCTGTTGGGAGCCGGTCGCGTTCCGGAAGGGATTCCCGGGCAGACCCTCTTGGGTGTTGTGGGCCGGGTGGTTGTTCTCCTGGTTCGTCATGAGGCTCTCCTGTTCGCTTCGTTGGCTACAGG
+M_HWI-M01141:133:D05BR:1:1101:11797:3900  133:D05BR:1:1101:11797:3900 2:N:0:TGGACGTCCTGCGA
AA3>AFFFFFFFCEGGGEEECGFEGHCCGEHGHDFHHHGGGEFFAE]]]]]]]]]]]]W]]]]]]]]]]]]]]]]]]]]]]ZZ]]]]]]]]]]]]]]][]Y]]][]]]]]]]]]V]]]\]]]]]]]]]]]]]]]]]]]]]]X]]]]]]]]HGHCGGGECHHHHHHHHFGHGFFHGGGGEGGGGGBFFFFFFBBBBA
@M_HWI-M01141:133:D05BR:1:1101:19475:3905  133:D05BR:1:1101:19475:3905 2:N:0:TGGACGTCCTGCGT
GGGGAGGCGCCTCCCCCGGCCCTGGGGCCGGGAAAGTTGACCAGAGTGGGAGGGCCCCCAAGGGCGCACCCCGGACCTTGCGCGGTCCCAGGGAGCGCTACTGGCAGGCGTTCGGCGAGTCCCGCGTGTACGCGGCTCCTGCGGCTCGCAAGACTCGCAGCCCCG
+M_HWI-M01141:133:D05BR:1:1101:19475:3905  133:D05BR:1:1101:19475:3905 2:N:0:TGGACGTCCTGCGT
>33?A@@AD@DAGGF]]]]]]]S]]]]]]]]]]]]]]]]]]]]Z]]]]Z]]]]Z]]]]]]]]]]]]]]]VT]]Z]]]]]]Z]W]]V]SFR]]]]]]]]]]]][]]]]]]]]]]]]]]]W]]]]O]]]]]]]]]]]]]]]]]]]]]WW]]]GGGBD@AAA@3ABAA
@M_HWI-M01141:133:D05BR:1:1101:17316:3913  133:D05BR:1:1101:17316:3913 2:N:0:TGGACGTCCTGCGA
AAGAACCTTGAAAAAAGATTTGAAAAAAGATTCGAGGAAATGATAACAAGAATGGATACCTTAGAGAGGAATATGAATGAATTAAAGGAGCTGAAAAACACAATACGAGAA
+M_HWI-M01141:133:D05BR:1:1101:17316:3913  133:D05BR:1:1101:17316:3913 2:N:0:TGGACGTCCTGCGA
]]]]]]]]]]]]]]]]]]]]]]]]]]]]]]]]]]]]]]]]]]]]]]]]]]]]]]]]]]]]]]]]]]]]]]]]]]]]]]]]]]]]]]]]]]]]]]]]]]]]]]]]]]]]]]]
@M_HWI-M01141:133:D05BR:1:1101:7886:3918  133:D05BR:1:1101:7886:3918 2:N:0:TGGACGTCCTGCGA
AACTTTTTGTCATTAGAAAGTGACTTTCTGTATCCCTGAAAATGCTTTTGCCTTAAAATCTATTTTGTCTTATACTAATATGGCTCAACTTTCTTTAGTATTTATCTGGTGAATCTTTTTTCACTTCTTATTAAAACCTTTC
+M_HWI-M01141:133:D05BR:1:1101:7886:3918  133:D05BR:1:1101:7886:3918 2:N:0:TGGACGTCCTGCGA
]]]]]]]]]]]]]]]]]]]]]]]]]]]]]]]]]]]]]]]]]]]]]]]]]]]]]]]]]]]]]]]]]]]]]]]]]]]]]]]]]]]]]]]]]]]]]]]]]]]]]]]]]]]]]]]]]]]]]]]]]]]]]]]]]]]]]]]]]]]]]]
@M_HWI-M01141:133:D05BR:1:1101:17336:3919  133:D05BR:1:1101:17336:3919 2:N:0:TGGACGTCCTGCGA
CTTTTGAAGCCTTGAATGGTAAGCAAGATGGTTACTATTCTCTAAAATCTCCATGGGCTTTTTACATATTCCAGCTTCTCTTACAAAATCTTAAAAGGTTATTTTCAGTGCAGTTCAGAATATTTATTCATTATCTCACAAAATTTCTGATATTTATGGCAATAAATATCCAGTTCTTAAACACATATTTTGCTATG
+M_HWI-M01141:133:D05BR:1:1101:17336:3919  133:D05BR:1:1101:17336:3919 2:N:0:TGGACGTCCTGCGA
BABABFAFFFFFGGGFFFGGFGHCHHFHHHFHHGHHHFHHHHHHHHH]]]]]]]]]]]]]]]]]]]]]]]]]]]]]]]]]]]]]]]]]]]]]]]]]]]]]]]]]]]]]]]]]]]]]]]]]]]]]]]]]]]]]]]]]]]]]]]]]]]]]]]HHHHHHFHFHHHHHHGFDFFHHHHHFGGGGGGEGGFB4FFFFA?BBA
@M_HWI-M01141:133:D05BR:1:1101:19343:3919  133:D05BR:1:1101:19343:3919 2:N:0:TGGACGTCCTGCGA
AAACATATAAACAACCTTATCTTTAATAATTAGTGTTCCACGAGGTCAAGAGATCGAGACCATCCTGGTCAACATGGTGAAACCCTGTCTCTACTAAAAATACAAAAAATTAGCTGGGCATGGTGGCGTGTACCTGTAATCCTAGCTACTCAGGAGGCTGAGAC
+M_HWI-M01141:133:D05BR:1:1101:19343:3919  133:D05BR:1:1101:19343:3919 2:N:0:TGGACGTCCTGCGA
CBCCCFFFFFFFGG]]]]]]]]]]]]]]]]]]]]]]]]]]]]]]]]]]]]]]]]]]]]]]]]]]]]]]]]]]]]]]]]]]]]]]]]]]]]]]]]]]]]]]]]]]]]]]]]]]]]]]]]]]]]]]]]]]]]]]]]]]]]]]]]]]]]]]]]GGCFFFFFFCBAAA
@M_HWI-M01141:133:D05BR:1:1101:11604:3923  133:D05BR:1:1101:11604:3923 2:N:0:TGGACGTCCTGCGA
CGTCGGTGATCTGGCGACCGCGGGCGTCCTTGCCTGCGATGCC
+M_HWI-M01141:133:D05BR:1:1101:11604:3923  133:D05BR:1:1101:11604:3923 2:N:0:TGGACGTCCTGCGA
]]]]]]]]]]]]]]]]]]]]]]]]]]]]]]]]]]]]]]]]]]]
@M_HWI-M01141:133:D05BR:1:1101:13348:3924  133:D05BR:1:1101:13348:3924 2:N:0:TGGACGTCCTGCGA
CCTGGCTTCCTAGCCAGGGCAACCTCATAAATGTGAGATCGTCATTTGAAGAACCGGTTAATACAGAAAGGCAGTGTCCTACAGAAACAG
+M_HWI-M01141:133:D05BR:1:1101:13348:3924  133:D05BR:1:1101:13348:3924 2:N:0:TGGACGTCCTGCGA
]]]]]]]]]]]]]]]]]]]]]]]]]]]]]]]]]]]]]]]]]]]]]]]]]]]]]]]]]]]]]]]]]]]]]]]]]]]]]]]]]]]]]]]]]]
@M_HWI-M01141:133:D05BR:1:1101:17995:3929  133:D05BR:1:1101:17995:3929 2:N:0:TGGACGTCCTGCGA
GGTCAAATTCGAAGGCTTACTCCCTTTGAGATCCCCTATGGCTTCCAGCAGCTCTCAGGGCTGCATACTTCCTCATTCTAATCCAGAAGGGAAGCATGAAAGCAGGAGAACATTCCTGCCTAATGTTTCCAAGG
+M_HWI-M01141:133:D05BR:1:1101:17995:3929  133:D05BR:1:1101:17995:3929 2:N:0:TGGACGTCCTGCGA
]]]]]]]]]]]]]]]]]]]]]]]]]]]]]]]]]]]]]]]]]]]]]]]]]]]]]]]]]]]]]]]]]]]]]]]]]]]]]]]]]]]]]]]]]]]]]]]]]]]]]]]]]]]]]]]]]]]]]]]]]]]]]]]]]]]]]]
@M_HWI-M01141:133:D05BR:1:1101:18874:3929  133:D05BR:1:1101:18874:3929 2:N:0:TGGACGTCCTGCGA
GTAGTGTGGCCATTTTAAATAGGATAATAGGAAGGCCCTCACTGAAAAGGTGATTTAAAGGATCTGAAGAAGTAGCTCATGGAGTAGCAGAGGGAAGAGTTTTCCAGACAAAGGAAACAAAT
+M_HWI-M01141:133:D05BR:1:1101:18874:3929  133:D05BR:1:1101:18874:3929 2:N:0:TGGACGTCCTGCGA
]]]]]]]]]]]]]]]]]]]]]]]]]]]]]]]]]]]]]]]]]]]]]]]]]\]]]]]]]]]]]]]]]]]]]]]]]]]]]]]]]]]]]]]]]]]]]]]]]]][]]]]]K]]]]]]]]]]]]]]]]
@M_HWI-M01141:133:D05BR:1:1101:20011:3932  133:D05BR:1:1101:20011:3932 2:N:0:TGGACGTCCTGCGA
TATGGCACAGTGCTATCCTAAAGCATTATAAAAATAACGGAAAAAGAAATAATATAAATACAAGAAAGCATTTACTAGAATAAAGGTTATCTCCTCCTTGATGC
+M_HWI-M01141:133:D05BR:1:1101:20011:3932  133:D05BR:1:1101:20011:3932 2:N:0:TGGACGTCCTGCGA
]]]]]]]]]U]Y]]]]]]]]]\]]]]]]]]]]]\]]]]]]]]]][]]]]]]]]]]]]]]]]]]]]]]]]]]]]]]]]]]]]]]]]\]]]]]]]]]]]]]]]]]]
@M_HWI-M01141:133:D05BR:1:1101:18724:3938  133:D05BR:1:1101:18724:3938 2:N:0:TGGACGTCCTGCGA
AATAAGAGCTACTAGCTATTAATGTGTATTAGACTCTGTGCTGAGTCTACACTTACTACCTCATTTAATCAACTCTAATATGTGAGGG
+M_HWI-M01141:133:D05BR:1:1101:18724:3938  133:D05BR:1:1101:18724:3938 2:N:0:TGGACGTCCTGCGA
]]]]]]]]]]]]]]]]]]]]]]]]]]]]]]]]]]]]]]]]]]]]]]]]]]]]]]]]]]]]]]]L]]]]]]]]]]]]]]]]\]]]]]]]
@M_HWI-M01141:133:D05BR:1:1101:12958:3940  133:D05BR:1:1101:12958:3940 2:N:0:TGGACGTCCTGCGA
GTAGCAAAGACATGAAATCAACCTAAATGCTAATCAATGACAGACTGGATAAAGAAAATGTGGTACATATATACCATGGAATGTTATACAACCATAAAAAAAATGAAATCATATCTTTTGCA
+M_HWI-M01141:133:D05BR:1:1101:12958:3940  133:D05BR:1:1101:12958:3940 2:N:0:TGGACGTCCTGCGA
]]]]]]]]]]]]]]]]]]]]]]]]]]]]]]]]]]]]]]]]]]]]]]]]]]]]]]]]]]]]]]]]]]]]]]]]]]]]]]]]]]]]]]]]]]]]]]]]]]]]]]]]]]]]]]]]]]]]]]]]]]
@M_HWI-M01141:133:D05BR:1:1101:23856:3943  133:D05BR:1:1101:23856:3943 2:N:0:TGGACGTCCTGCGA
CTAGATACAGTGTGAAAAGGACACGTGCATAATGTAAGAGTTGAAACAAAGGGCAGAGCACTACTTTGCTCAGCCTCAGCTGGGAATGTGCACACCAGGCAACTCAAAAATCTCACTCCTCTGCCCGTGCGAGTGACTGTGAAAGCACCACAAGTAGTGATTTGAGGACACAAAGACATTTTAGTGAGAAGGTAACTTTACAAACTCCTAATCCACAA
+M_HWI-M01141:133:D05BR:1:1101:23856:3943  133:D05BR:1:1101:23856:3943 2:N:0:TGGACGTCCTGCGA
AAAAAFBDDD3@B13B311AFG1GE0F0B3313F3B221BBFFAG1FGE0G0/FF//BFBCG1EFBF1QE[][]ZZ]]]]]]Z]F][]][]]]UQQ[\]]]]][]]][U\]]]]]]Z]]]ZY]]ZX]QX]\]]C]\]]]]]][]]ZE]]\1G1A2FHHGFF1FFHGFA02DDFA2D1211BAHGB11ED1B3D33DB33131111GBDFB111>1>>1
@M_HWI-M01141:133:D05BR:1:1101:16811:3950  133:D05BR:1:1101:16811:3950 2:N:0:TGGACGTCCTGCGA
GGAGAGTTTTGCTCCTGAGCACGGACACACCAGCCTTTTTAAGCTGTGTCCACAGTGTGTGACAAGAACCACTCTTTGTCCCCTCTCTTCTACTCCTAGGCTTAGAGATAAACATAATTGCAGCATAGTCCACTCTGTAGAGGACACATTGAAGAAGAGATCC
+M_HWI-M01141:133:D05BR:1:1101:16811:3950  133:D05BR:1:1101:16811:3950 2:N:0:TGGACGTCCTGCGA
CCBCCCFFFFFFG]]]]]]]]]]]]]]]]]]]]]]]]]]]]]]]]]]]]]]]]]]]]]]]]]]]]]]]]]]]]]]]]]]]]]]]]]]]]]]]]]]]]]]]]]]]]]]]]]]]]]]]]]]]]]]]]]]]]]]]]]]]]]]]]]]]]]]]]]GFFFFFFFBAAAA
@M_HWI-M01141:133:D05BR:1:1101:11024:3954  133:D05BR:1:1101:11024:3954 2:N:0:TGGACGTCCTGCGA
TGGCGCGATCTCGGCTCACCACAACCTCCGCCTCCTGGGTTCAGGCAATTCTCCTGCCCCAGCCTCCTGAGTAGCTGGGATTACAGGCACGTGCCACCGTGCCTGGCTA
+M_HWI-M01141:133:D05BR:1:1101:11024:3954  133:D05BR:1:1101:11024:3954 2:N:0:TGGACGTCCTGCGA
]]ZW]F]ST]]]]]]]]'Y]]]][]VT]U[]]]]]]]]]]]]]]]]\]]]]]]]]]]]]]]]Z]]]]]]]]]]]]]]]]]\]]Z\][]4]][]\[][]]U]]]]]][[U
@M_HWI-M01141:133:D05BR:1:1101:9909:3957  133:D05BR:1:1101:9909:3957 2:N:0:TGGACGTCCTGCGA
ACATTGTTACAACTGTAATATATTAATTTAGAATACTTTTTTCTGATTTCTTTGTTATAAAAGGACCTATATTTTAAAAGCTCACAAATGATTACATTCAAAAAGCTCATTCAAAAAGGATTTGTCATTCATCTGGCTAATGTTATCTA
+M_HWI-M01141:133:D05BR:1:1101:9909:3957  133:D05BR:1:1101:9909:3957 2:N:0:TGGACGTCCTGCGA
]]]]]]]]]]]]]]]]]]]]]]]]]]]]]]]]]]]]]]]]]]]]]]]]]]]]]]]]]]]]]]]]]]]]]]]]]]]]]]]]]]]]]]]]]]]]]]]]]]]]]]]]]]]]]]]]]]]]]]]]]]]]]]]]]]]]]]]]]]]]]]]]]]]]]
@M_HWI-M01141:133:D05BR:1:1101:12594:3961  133:D05BR:1:1101:12594:3961 2:N:0:TGGACGTCCTGCGA
GAGGATGCGGAAAAGCATTTCTGTCTCTTTTTCTTCTTTGAGTGATTTATGGGTCAAACCCAAACCTCCTCTCTGGGTCCTTCATTTTTTTTCCTTCCTCCCTGGGGTGCCT
+M_HWI-M01141:133:D05BR:1:1101:12594:3961  133:D05BR:1:1101:12594:3961 2:N:0:TGGACGTCCTGCGA
]]]]]]]]]]]]]]]]]]]]]]]]]]]]]]]]]]]]]]]]]]]]]]]]]]]]]]]]]]]]]]]]]]]]]]]]]]]]]]]]]]]]]]]]]]]]]]]]]]]]]]]]]]]]]]]]
@M_HWI-M01141:133:D05BR:1:1101:7779:3963  133:D05BR:1:1101:7779:3963 2:N:0:TGGACGTCCTGCGA
TGCTCTTCCGATCTACTCAAGATCTACATTTGAAAAGTGCTGGCAACTAATGAGGACTTAAAACTTCATGTTCGATAAGGTAGGGACTGGGGAATCAGCATCTTAACTGTCTAATCAGAACCTCTTTAGTTATGCAAAAAGTATCTTCCATTGCAGGTGAACACGGCTGAGTA
+M_HWI-M01141:133:D05BR:1:1101:7779:3963  133:D05BR:1:1101:7779:3963 2:N:0:TGGACGTCCTGCGA
AABCCFFFFCCBGGGGGGFGGGH]]]]]]]]]]]]]]]]]]]]]]]]]]]]]]]]]]]]]]]]]]]]]]]]]]]]]]]\]]]]]]]]]]]]]]]]]]]]]]]]]]]]]]]]]]]]]]]]]]]]]]]]]\]]]]]]]]]]]Y]]]]]]]]]HGFGGFFGGGGDABFFBFAAA?A
@M_HWI-M01141:133:D05BR:1:1101:20959:3965  133:D05BR:1:1101:20959:3965 2:N:0:TGGACGTCCTGCGA
GACCTAATGAAACTCCACAGCTTCTGCACGGCAAAAGAAACAGTCACTAGAGTGGATTGGCAACCAACAGAATGGGAAAAAATTTTTGCAGTTTACCCATTTGACAAAGGGCTGATATCCAGAATTTACAAAGAACTCAAACAGATTTACAGG
+M_HWI-M01141:133:D05BR:1:1101:20959:3965  133:D05BR:1:1101:20959:3965 2:N:0:TGGACGTCCTGCGA
BBC]]]]]]]]]]]]]]]]]]]]]]]]]]]]]]]]]]]]]]]]]]]]]]]]]]]]]]]]]]]]]]]]]]]]]]]]]]]]]]]]]]]]]]]]]]]]]]]]]]]]]]]]]]]]]]]]]]]]]]]]]]]]]]]]]]]]]]]]]]]]]]]]]]]AAA
@M_HWI-M01141:133:D05BR:1:1101:18786:3971  133:D05BR:1:1101:18786:3971 2:N:0:TGGACGTCCTGCGA
TCAAAATAAAGGGTTGGAAAAAAACTTACCAACCAAATGGAGAGCAAAAATAAATAAATAAAAAGCAGGAGTT
+M_HWI-M01141:133:D05BR:1:1101:18786:3971  133:D05BR:1:1101:18786:3971 2:N:0:TGGACGTCCTGCGA
\]]]]]]]]]]U[J]]]]]]]]]]]]]X]]]]]]]]]]]]]]]]]]]]]]]]]]]]]]]]]]]]]]]]]]][]
@M_HWI-M01141:133:D05BR:1:1101:19929:3986  133:D05BR:1:1101:19929:3986 2:N:0:TGGACGTCCTGCGA
ACATGCAAAGACACATATGGACTTAAAGGGATGGAAGATTTACCAAGCAAATGGAGAGCAAAATAA
+M_HWI-M01141:133:D05BR:1:1101:19929:3986  133:D05BR:1:1101:19929:3986 2:N:0:TGGACGTCCTGCGA
]]]]]]]]]]]]]]]]]]]]]]]]]]]]]]]]]]]]]]]]]]]]]]]]]]]]]]]]]]]]]]]]]]
@M_HWI-M01141:133:D05BR:1:1101:14832:3999  133:D05BR:1:1101:14832:3999 2:N:0:TGGACGTCCTGCGT
GCATGAAGGGGAACATTCCATCAGGGCAAGACTAAGA
+M_HWI-M01141:133:D05BR:1:1101:14832:3999  133:D05BR:1:1101:14832:3999 2:N:0:TGGACGTCCTGCGT
]]]]]]]]]]]]]]]]]]]]]]]]]]]]]]]]]]]]]
@M_HWI-M01141:133:D05BR:1:1101:16141:4000  133:D05BR:1:1101:16141:4000 2:N:0:TGGACGTCCTGCGA
TCTAGGCTTTTTAGAATTGTAACTTGGGGGCTGGGTGTGGTGGCTCACGCCTGTAATTCCAGCATTTTGAGAGGCTGAGAGGCTGGTGGACCACTGGAGGCCAGGAGTTGGAGACCAGCCTGGCCAACATGGCGAAACCCGGTCTCTACTAAAAATACAA
+M_HWI-M01141:133:D05BR:1:1101:16141:4000  133:D05BR:1:1101:16141:4000 2:N:0:TGGACGTCCTGCGA
CCEDDFFFFF]]]]]]]]]]]]]]]]]]]]]]]]]]]]]]]]]]]]]]]]]]]]]]]]]]]]]]]]]]]]]]]]]]]]]]]]]]]]]]]]]]]]]]]]]]]]]]]]]]]]]]]]]]]]]]]]]]]]]]]]]]]]]]]]]]]]]]]]]]]]FFFFFCCBBB
@M_HWI-M01141:133:D05BR:1:1101:19277:4001  133:D05BR:1:1101:19277:4001 2:N:0:TGGTCGTCCTGCGA
AGAGAAGACGAGGAGAAGTGGGAAGGGTAGGATGCACCTACCCTTCAAAGGGAGTC
+M_HWI-M01141:133:D05BR:1:1101:19277:4001  133:D05BR:1:1101:19277:4001 2:N:0:TGGTCGTCCTGCGA
]]]]Z]]]]]\]]]]ZZ\]V[\]]Z]\8]]]]]Z]4]]]]]]]]]]]]]]]]]]Z]
@M_HWI-M01141:133:D05BR:1:1101:18004:4001  133:D05BR:1:1101:18004:4001 2:N:0:TGGATGTCCTGCGA
GAATACAGCAAGCACAGCCTTAATCCACTGGAATCTAAAGCGGGATAAACCCAGGGCGCTGGTCATGGCAGAAGTATATTTGGGACTCCACTGATGGATGTACTGTTCTAAGTAGAATAGTACTCAGC
+M_HWI-M01141:133:D05BR:1:1101:18004:4001  133:D05BR:1:1101:18004:4001 2:N:0:TGGATGTCCTGCGA
]W]]]]]\XX][]][][\]F]\W[]]X]]]]\[]\G]]]Z]VZ]]X]]]VW]]X]XZ]Y]\]]]]X[]Y][Z]GV]]]]]W]ET7WE]]]]]]]]]]U]WU]G[]]]\]]]]]]X]]]]W]]\\]]SS
@M_HWI-M01141:133:D05BR:1:1101:16816:4003  133:D05BR:1:1101:16816:4003 2:N:0:TGGACGTCCTGCGA
CACAGAGAATGAACCCCATTGCGATTCATGTACTTTGAGG
+M_HWI-M01141:133:D05BR:1:1101:16816:4003  133:D05BR:1:1101:16816:4003 2:N:0:TGGACGTCCTGCGA
]]]]]]]]]]]]]]]]]]]]]]]]]]]]]]]]]]]]]]]]
@M_HWI-M01141:133:D05BR:1:1101:20162:4010  133:D05BR:1:1101:20162:4010 2:N:0:TGGACGTCCTGCGA
CTGTCTAGAGGCTAGTAGTCACCAGGATAGAGGAATGTATGTCCCTGAAAAGGGTATTTGGTGATCTTATGGGGAAGGGGATCCTG
+M_HWI-M01141:133:D05BR:1:1101:20162:4010  133:D05BR:1:1101:20162:4010 2:N:0:TGGACGTCCTGCGA
]]V]]]]]]]]]]\]]]]]]]]][]]]][]]]]]]]][]]\]]]]]]]]]]]]]]]]]]]\]]]]]]]G]]][]]]]]YYC]]]]]
@M_HWI-M01141:133:D05BR:1:1101:15341:4025  133:D05BR:1:1101:15341:4025 2:N:0:TGGACGTCCTGCGA
AGGAGGGAGTAGTTAACTACATCAAATGCTACTGAAAAGTCTGTAAGATAAGAACGAAAGTGACTACTGGACACGGTGACATGGAGGTGACTTTGACAAGAACAATGTCCGTGAGATAGTGTGGGTGGGATGCT
+M_HWI-M01141:133:D05BR:1:1101:15341:4025  133:D05BR:1:1101:15341:4025 2:N:0:TGGACGTCCTGCGA
]]]]R]]]]]]]]]]]]]]]]]]]]]]]]]]]]]]]]]]]]]]]]]]]]]]]]]]]]]]]]]]]]]]]]]]]]]]]]]]]]]]]]]]]]]]]]]]]]]]]]]]]]]]]]]]]]]]]]]]]]]]]]]]]]]]]]]
@M_HWI-M01141:133:D05BR:1:1101:14179:4029  133:D05BR:1:1101:14179:4029 2:N:0:TGGACGTCCTGCGA
CCTGAGTAGCTGGGATTACAGGCACGCGCCACCATGCCCAGCTATTTTTTTGTATTTTTAGTAGAGACGGGGTTTCACCATGTTGACCAGGATGGTCTCGATCTCTTGACCTCATGATCCACCCACCTCAGCCTCCCAAAGTGCTGGGATTACAGGCATGAGCCACCGTGCC
+M_HWI-M01141:133:D05BR:1:1101:14179:4029  133:D05BR:1:1101:14179:4029 2:N:0:TGGACGTCCTGCGA
AAAB?FFFFFFFGGFGGFGGGF]]]]]]]]]]]]][[]]]]]]]]]]]]]]]]]]]]]]]]]]]]]]]]]]]]]]]]]]]]]]]]]]]]]]]][][[]]]]]]]]]]]]]]]]]]]]]]][[]ZZ]]]]]]]]]]]]]]]Y]\]]]]]]]GBAGGF1GE1CCAA1D>A>11>
@M_HWI-M01141:133:D05BR:1:1101:15579:4041  133:D05BR:1:1101:15579:4041 2:N:0:TGGACGTCCTGCGA
GAAAGTACATGGGTACTAGAAGACATGTTTTCCTGCATTGGTCATTAACTGCCAATGTCTTACACTATTTGCTAGTTTTCGTGCTCCAGTGTCATTAACTCAGTAAAATATGTGTATTTTCTTACATTAAACAATATGTCCTTTGGTCTGCTATTATTGGTCTGAGAGGAACTAAATG
+M_HWI-M01141:133:D05BR:1:1101:15579:4041  133:D05BR:1:1101:15579:4041 2:N:0:TGGACGTCCTGCGA
BAABADDFFFFFGGGGGGGGGGHGHHGG]]]]]]]]]]]]]]]]]]]]]]]]]]]]]]]]]]]]]]]]]]]]]]]]]]]]]]]]]]]]]]]]]]]]]]]]]]]]]]]]]]]]]]]]]]]]]]]]]]]]]]]]]]]]]]]]]]]]]]]]]]HHGFFHFGGF4GGGGGFFFFFFFAAAA>
@M_HWI-M01141:133:D05BR:1:1101:21250:4042  133:D05BR:1:1101:21250:4042 2:N:0:TGGACGTCCTGCGA
CACAGGGATGAAATTACCTAAGAAAACATTTCTAAGAAGATGTTCCTATTTATTAACCAGGTGTAACTGTATTTACACAAGATAGTTTGTGATTTATTTTTCAAGTTGATGCATGCACCTCTTTTT
+M_HWI-M01141:133:D05BR:1:1101:21250:4042  133:D05BR:1:1101:21250:4042 2:N:0:TGGACGTCCTGCGA
]]]]]]]]]]]]]]]]]]]]]]]]]]]]]]]]]]]]]]]]]]]]]]]]]]]]]]]]]]]]]]]]]]]]]]]]]]]]]]]]]]]]]]]]]]]]]]]]]]]]]]]]]]]]]]]]]]]]]]]]]]]]]]
@M_HWI-M01141:133:D05BR:1:1101:12983:4051  133:D05BR:1:1101:12983:4051 2:N:0:TGGACGTCCTGCGA
TATGAGAATCTAATGCTGATTATCTGAGGTGGAACAATTTTATCCCAAAGCCATCCCCACTCCACACCCTGGCTGCAGAAAAGCTGTCTCCCACGAAACTGGTGTCTGGTGCCAAAAAGGCTGGGGACTGCTGCCCTAGAGGGTTCATGCTATTCCAACCAAAGTTCCAAACAGATTTGCTT
+M_HWI-M01141:133:D05BR:1:1101:12983:4051  133:D05BR:1:1101:12983:4051 2:N:0:TGGACGTCCTGCGA
ABCDCFFFFFFFGGGGGGGGGGHHHHHHGGHG]]]]]]]]]]]]]]]]]]]]]]]]]]]]]]]]]]]]]]]]]]]]]]]]]]]]]]]]]]]]]]]]]]]]]]]]]]]]]]]]]]]]]]]]]]]]]]]]]]]]]]]]]]]]]]]]]]]]]]HHHHGGHHGHGGGGFGGGGGFFFFFFFCCCCB
@M_HWI-M01141:133:D05BR:1:1101:9397:4054  133:D05BR:1:1101:9397:4054 2:N:0:TGGACGTCCTGCGA
TGTGTTTTTTTTTGTCTTAAAGATTGAAGAAAATGTATTTATATGTATAGCCACCCACAATCCATTGTGATTCCTTTCAGATTAAGATTTGGGCAGTATAATTTTAGTGTAGTGAATGGCTTCTCTTATATCTTATAACAGAACTTTCTCTAACTTTCCCTTGACC
+M_HWI-M01141:133:D05BR:1:1101:9397:4054  133:D05BR:1:1101:9397:4054 2:N:0:TGGACGTCCTGCGA
ABBBBFFFBBBBGGFA]]]]]]]]]]]]]]]]]]]]]]]]]]]]]]]]]]]]]]]]]]]]]]]]]]]]]]]]]]]]]]]]]]]]]]]]]]]]]]]]]]]]]]]]]]]]]]]]]]]]]]]]]]]]]]]]]]]]]]]]]]]]]]]]]]]]]]FFGGBFBBFFFBAA>A
@M_HWI-M01141:133:D05BR:1:1101:20067:4058  133:D05BR:1:1101:20067:4058 2:N:0:TGGACGTCCTGCGA
CAGTGGGTTTCCCTAGTATGTGGCTGGTGTAGAGAGTGCAGGCACACTTTTGGTTTCTGTACGACGGTGCCCAGTCCCCCGTCCTCTCTCTGGTTTCTGTACAATGGTGCTGAGCCCCCCGTCCTCTCTTTGCTCACCCACAAATCTGACTTTCAAATTTCATGCATTTGTTATAACTTAGTTTCTATCTTGGTCTCCTCATTTGTATAATCAAAATGAGAACCACATCTCACAGTTACTGGGAGGAAGGAGTACATTAA
+M_HWI-M01141:133:D05BR:1:1101:20067:4058  133:D05BR:1:1101:20067:4058 2:N:0:TGGACGTCCTGCGA
BBBBAFBAABFFGGGGGGGGGFHHHGGFFGHHHHHEFGHHHCGHHHHHHHHHGHHHHHHHGHHGGGGGHCFHHEGHHHHGGFGGGHHHHHHHFHHHHHHHHHHHFGFGGH]]]]]]]]]]]]]]]]]]]]]]]]]]]]]]]]]]]]]]]]HHHHHHGFGFHHHGHHHGHGFHHHGEHGHHHBHHHHGAFGBGGEE3FHFBHE3FFABFHGFGGGEFGBHHFAFFGFGBFFGAFHHFHHGGEBGFGGGGFFFFFFFBBAAA
@M_HWI-M01141:133:D05BR:1:1101:16382:4059  133:D05BR:1:1101:16382:4059 2:N:0:TGGACGTCCTGCGA
ACCCAGTCAACATTCAAGAGCCAGTTGTTCAGTTTCCATGAAGCTGTGCGGTTCTGGGTCTGTTTCTGAATTCTGAGTTCTAACT
+M_HWI-M01141:133:D05BR:1:1101:16382:4059  133:D05BR:1:1101:16382:4059 2:N:0:TGGACGTCCTGCGA
]]]]]]]]]]]]]]]]]]]]]]]]]]]]]]]]]]]]]]]]]]]]]]]]]]]]]]]]]]]]]]]]]]]]]]]]]]]]]]]]]]]]]
@M_HWI-M01141:133:D05BR:1:1101:12380:4065  133:D05BR:1:1101:12380:4065 2:N:0:TGGACGTCCTGCGA
GATGGCCGACGCATTCTTCTTCTCGTCACCGTCCGCCACCCTGGTGAACAGCTCCTGCAGGTTCGACGGCAGCGACGCCCCCGACAGCTCCAGCTGACGGCGCACCGACCGCAACGACGTGATCGGCATCAACCCGGGAATGACCGGTTTCGCACCGTGCTCCGGATCCGCCGCGGCGAGCCGGTCACGAAGTCGGAGGTAGTGGTCGACGTCGAAGAACATCT
+M_HWI-M01141:133:D05BR:1:1101:12380:4065  133:D05BR:1:1101:12380:4065 2:N:0:TGGACGTCCTGCGA
AAAA@FFDBBDDGGEGGGFFFGHHGGGHGHGHGGGGGGGHGHHDHHGHHHHHFHHGHHHHAGHHGHGGGGGGGG]]]]]]]]]]]]]]]]]]]Z]]]]]]]]]]]]]]]]]]]]]]]]]]]]]]]]]]]]X]]]]]][]]]]]]]]]]]]/FGFCCCFD@AGGGE??E/EE>>0@EEE0EEFHGHFFDHDEEAGGHHHHHHHGFGGGEECFCAFFFFFFABBBB
@M_HWI-M01141:133:D05BR:1:1101:19265:4069  133:D05BR:1:1101:19265:4069 2:N:0:TGGACGTCCTGCGA
GGAACAATCTCACCATTGACTCAAGTCTGTGTCAAATGAGTGACATGGGAGGAATAGAACATGGCTTTTTTGACCTGGGGACAGAGGTGGAGAGTCTAGTTCCAAGTGTGCAGCCACACCTTTGGTCTTGCTGAACTTGCTCTTCACCTAAACCTCAATTTCTAATTCCCTCACCTCCTTCCATGATCCTCC
+M_HWI-M01141:133:D05BR:1:1101:19265:4069  133:D05BR:1:1101:19265:4069 2:N:0:TGGACGTCCTGCGA
AAAAAFBDCFFFFGGGGGGGG1AA1FGHHFHGBGGHHHGHHH]]]]]]]]]]]\]]]]]]]]]]]]]]]]]]]]]]]]]]]]]]]]]]]]]]]]]]]]]]]]]]]]]]]]]]]]]]]]]]]]]]]]]]]]]]]]]]]]]]]]]]]]]]]]HHGHHHHHGFHHHFGHGGHFG4AEGGGGGGFFFFCBAAAAA3
@M_HWI-M01141:133:D05BR:1:1101:18559:4075  133:D05BR:1:1101:18559:4075 2:N:0:TGGACGTCCTGCGA
GAGCTCAAGAGATCGAGACCATCCTGGTCAACATGGTGAAACCCCACCTCTTCTAAAGATACAAAAATTAG
+M_HWI-M01141:133:D05BR:1:1101:18559:4075  133:D05BR:1:1101:18559:4075 2:N:0:TGGACGTCCTGCGA
]]]]]]]]]]]]]]]]]]]]]]]]]]]]]]]]]]]]]]]]]]]]]]]]]]]]]]]]]]]]]]]]]]]]]]]
@M_HWI-M01141:133:D05BR:1:1101:24024:4081  133:D05BR:1:1101:24024:4081 2:N:0:TGGACGTCCTGCGA
ACTAATTTTCTCTGGCTAGGTTATATTTTAGCAGATGGCATAACTCATACTTTGTTTAATAAGGGTTCACACTGGGGAAGGAGTGACGAAGGATGATGAAGGAGGGATAAGTCCTTGATTAAGGAGCACATCGACCTGACACTGGACAATTCAGGG
+M_HWI-M01141:133:D05BR:1:1101:24024:4081  133:D05BR:1:1101:24024:4081 2:N:0:TGGACGTCCTGCGA
AABB3D]Y]]]]]]]]]]]]]]]]]]]]]]]]]]]]]]]]]]]]]]]]]]]]]]]]]]]]]]]]]]]]]]]]]]]]]]]]]]]]]I]]\]]][]]]]]]]]]]]]]]]]]]]]]]]]]]]]]]]]]]]]]]]]]]]]]]]]]]]]]]]]]1@AAAA
@F_HWI-M01141:133:D05BR:1:1101:14092:4084  133:D05BR:1:1101:14092:4084 2:N:0:TGGACGTCCTGCGA
CCTCCTCGATGGGCAGGGCATCTCTGAAAAAAGGCAGCAGCATGGCAAGAACTTATAAATAAAGCTCCACCTTCCCAGGACAGAGCAACTGGCAAAAAAGGCAGTTATGAGTTCCACTGCAGCAGCCTTAAACGTACCTGCCCGGCAGCT
+F_HWI-M01141:133:D05BR:1:1101:14092:4084  133:D05BR:1:1101:14092:4084 2:N:0:TGGACGTCCTGCGA
AAABBCCAAB5AAFGEGGGGGGDEHHFGGFF2FEGG2EGFHHBFFHHFABEGFHGHHE5DGAGGHFFHHHECHHHHHGGGHFFHGFFEHHHEEFGHHGG/EF0ABGHHHEGGHHHFFHFHH3GCGHHGHGHHHDFGHGFH0GG?CGGCGE
@R_HWI-M01141:133:D05BR:1:1101:14092:4084  133:D05BR:1:1101:14092:4084 2:N:0:TGGACGTCCTGCGA
TGCTTGCTTGGGGATCATGTGGGGTGGCTGCATAACAGTAAGGGTTGCTGCTAATTTTTTCTTCTGTTATTTTAGTCCAAGAGGGATACCCACCAGATGTCAGCCTGAGCTCTCCTTTATGAGGTGTCTCTTTGGATATATAGGGGTCAG
+R_HWI-M01141:133:D05BR:1:1101:14092:4084  133:D05BR:1:1101:14092:4084 2:N:0:TGGACGTCCTGCGA
>>AA11111C>1EF1F1FGAFGGCAEEHFEAFFGHFBDAGFGFFBF?FBGFEHEFEEFGEEGHEHHGBHHHFBGHHHHGHHGAC/E0>F1BFEFHHAGHF2FG1FHE00>GFGFFH12>GH2GH0/F1FGGFEGHFHHHHFHB1F/CCGB
@M_HWI-M01141:133:D05BR:1:1101:10573:4098  133:D05BR:1:1101:10573:4098 2:N:0:TGGACGTCCTGCGA
TTTAAAGTAAATTGTCATGTAGACTCAGCTGGATTGCTCTGAGACCTCCTGGAAAAAATTGAAGATATCATTGGAAGATGCTCTGCCTCAAACTGGGCGGCAGAAGCTAACTACTTTCTAATGTGAGGGTCAGATTTTTAAATACCAGTACACTTTAGTAAAGCAACTGAGAAACCATGTGGTTTGTATGTTCCTGGCTTTAAATGCGCAAAAGACATATGGGAAGAACTGGCTGAACTCAGAAGCTTGTCT
+M_HWI-M01141:133:D05BR:1:1101:10573:4098  133:D05BR:1:1101:10573:4098 2:N:0:TGGACGTCCTGCGA
ABBBBFFFFFFFGFGGGGGGGFHHHHHGHHHHHGHHHHHHHHFCHGHHHHGGGHEFGCHGHHFHHHHHFFHGHGHHHHGHHHHHHHHHHFGHHHHGEGGGGG]]]]]]]]]]]]]]]]]]]]]]]]]]]]]]]]]]]]]]]]]]]]]]]]HHHFGGHHHHHHFGFDHFGFHGEAHHGFFFAHHHGHGHHHHHGFHGHHHHHHDGFGGHFHHHHFFHHHHHGHHHHHHFHHGCGGGGGGGGFFFF@FFBAA>A
@M_HWI-M01141:133:D05BR:1:1101:8767:4118  133:D05BR:1:1101:8767:4118 2:N:0:TGGACGTCCTGCGA
AGTCTGGAAGCTGGAAGTCCAAGGTCAAGGTCTAGCAGATCTGTGGTGTCTGGTGGGGATTTCCTGG
+M_HWI-M01141:133:D05BR:1:1101:8767:4118  133:D05BR:1:1101:8767:4118 2:N:0:TGGACGTCCTGCGA
]]]]]]]]]]]]]]]]]]]]]]]]]]]]]]]]]]]]]]]]]]]]]]]]]]]]]]]]]]]]]]]]]L]
@M_HWI-M01141:133:D05BR:1:1101:22063:4122  133:D05BR:1:1101:22063:4122 2:N:0:TGGACGTCCTGCGA
GTATTCATCTGTTCTTGCATTGCTAGAAAGAACTATCTGAGACTGGGTAATTTATAAAGAAAAGAGTAGTTGGCTCACTGTTCCACGGGCTGTTTAGGAAGCTTCCTGAGGCTGGGGAGGCCTCAGGAAACTTACAATCATGGTGGAAGGCGAAGGGAAAGC
+M_HWI-M01141:133:D05BR:1:1101:22063:4122  133:D05BR:1:1101:22063:4122 2:N:0:TGGACGTCCTGCGA
BBCCBFFFFFFF]]]]]]]]]]]]]]]]]]]]]]]]]]]]]]]]]]]]]]]]]]]]]]]]]]]]]]]]]]]]]\]]]]]]]]Z]]]]]]]]]]]]]]]]]]]]]]]]]]]]]]]]]]]]]]]]]]]]]]]]]]]]]]]]]]]]]]]]]]]AFFBFBFAAA>3
@M_HWI-M01141:133:D05BR:1:1101:9533:4125  133:D05BR:1:1101:9533:4125 2:N:0:TGGACGTCCTGCGA
CATTATTTTACATATTTATGCACCTTCAGCCCTTCCTGGCTCAGATGTCAGCTCCACAGAGGCAGGGATTTCATCAGCGTCCTACT
+M_HWI-M01141:133:D05BR:1:1101:9533:4125  133:D05BR:1:1101:9533:4125 2:N:0:TGGACGTCCTGCGA
]]]]]]]]]]]]]]]]]]]]]]]]]]]]]]]]]]]]]]]]]]]]]]]]]]]]]]]]]]]]]]]]]]]]]]]]]]]]]]]]]]]]]]
@M_HWI-M01141:133:D05BR:1:1101:17353:4126  133:D05BR:1:1101:17353:4126 2:N:0:TGGACGTCCTGCGA
GTTCGGTTGCTCCGTTTTGGATTTAGTAGCAGATATTTCTCAATTCCGT
+M_HWI-M01141:133:D05BR:1:1101:17353:4126  133:D05BR:1:1101:17353:4126 2:N:0:TGGACGTCCTGCGA
]]]]]]]]]]]]]]]]]]]]]]]]]]]]]]]]]]]]]]]]]]]]]]]]]
@M_HWI-M01141:133:D05BR:1:1101:18253:4140  133:D05BR:1:1101:18253:4140 2:N:0:TGGACGCCCTGCGA
ACATGCTGCCCGGCTTGCGCGAGGTCTCGGTGCCGACCTTCTCGCTGATCGTCCGGACCGACA
+M_HWI-M01141:133:D05BR:1:1101:18253:4140  133:D05BR:1:1101:18253:4140 2:N:0:TGGACGCCCTGCGA
]]]]\]]]]Y]]]]]]]]]]]]]VX]Y]Y]]]V]]VU]]]]]]][]Z]]]]]]]]]]]]]]]]
@M_HWI-M01141:133:D05BR:1:1101:19684:4146  133:D05BR:1:1101:19684:4146 2:N:0:TGGACGTCCTGCGA
CAAGTCCACACAGACGATGTCAGCGTCTGCCCGTCCCCCGACGGCAACAGTCAT
+M_HWI-M01141:133:D05BR:1:1101:19684:4146  133:D05BR:1:1101:19684:4146 2:N:0:TGGACGTCCTGCGA
]]]]]]]]]]]W]]]]]]]]]]]]]]]]]]]Z]]]]]]]]]]]]]]]]]]]]]]
@F_HWI-M01141:133:D05BR:1:1101:11482:4147  133:D05BR:1:1101:11482:4147 2:N:0:TGGACGTCCTGCGA
TGGATTGTGGCGACTCAGAAGGGGTAGAATGGGAGGAGGCGAGGGATAAAAATGTACATATTGGGTACAGTGTACACGGATCGGAAGAGCACACGTCTGAACTCCAGTCACTGGACGTATCTCGTATGCCGTCTTCTGCTTGAAAAAAAA
+F_HWI-M01141:133:D05BR:1:1101:11482:4147  133:D05BR:1:1101:11482:4147 2:N:0:TGGACGTCCTGCGA
BBAA?BCFFBBBGGGGGGCFGCEEEFAADGGFGFCA2E2EE?ECEEFFHHGHHHHHHHHHFFHHF1@GHHGGHFHHHGGE?GGGDGGGHHHHHFEGFHGBGGGHHGHHHFGHHBGHGAGDFFHGGGGHHDC?DHGHHHH1GGF#######
@R_HWI-M01141:133:D05BR:1:1101:11482:4147  133:D05BR:1:1101:11482:4147 2:N:0:TGGACGTCCTGCGA
GTGTTAAACTTATCCCATATTTTTATTTTTTTTCCTCCTCCTCCTCCTTTCTTCCCCCTTTTTGGCCCCCCAAACTCAAAACTGGAGCGGGCCGCTCGCGGGAAAAGGGGCCCCCAGGGTAACAGATCTGGGGTCTCCTCGTATCTTTAA
+R_HWI-M01141:133:D05BR:1:1101:11482:4147  133:D05BR:1:1101:11482:4147 2:N:0:TGGACGTCCTGCGA
>>1>13331311BB311113333313AF3E0A00B1A00B00000BA01212121A0//011AA/11BE?################################################################################
@M_HWI-M01141:133:D05BR:1:1101:19918:4156  133:D05BR:1:1101:19918:4156 2:N:0:TGGACGTCCTGCGA
CCACTTCTCCCAACGTGACGCGGTGGAACGCGCCCAGGCACTGACCAGCATGAAC
+M_HWI-M01141:133:D05BR:1:1101:19918:4156  133:D05BR:1:1101:19918:4156 2:N:0:TGGACGTCCTGCGA
]]]]SY]]]]]]]]]]]Z]]Z]]]]]]]]]]]\]]]][]]]]]Z]]]]]]]]]J]
@F_HWI-M01141:133:D05BR:1:1101:23096:4156  133:D05BR:1:1101:23096:4156 2:N:0:TGGACGTCCTGCGA
GGGAGGCTGAGACAGAAGAATTGCTTGAATCCTGGAGGCAGAGGTTGCAGTGAGCCAAGATTGTGCCATTGCACTCCGCCTGGGCAACAGAGCCAGACTCCATGTCGAAAAAAAAAAGTTCTTATAAACGAATGTTTTTAAAAAAGTACT
+F_HWI-M01141:133:D05BR:1:1101:23096:4156  133:D05BR:1:1101:23096:4156 2:N:0:TGGACGTCCTGCGA
?ABBBBBBFFFFGGGGGGGGGGHHGHHFFHFHHHGHHGGFGCHGFHHHHHHHHHHHGHHHHHHFHHHHHHHHHGHHHDFGGHHFHHGHHHHHHHFHHGHHHEHHHHHGGGF0EEGGGGFHHHHHHHHHGGGGHHHHHHGEHHFHCFGHHH
@R_HWI-M01141:133:D05BR:1:1101:23096:4156  133:D05BR:1:1101:23096:4156 2:N:0:TGGACGTCCTGCGA
CAATTGGTGTCCTGTTAATCTGTCATTTTAACACCACATAATATTTCATGGTACTAATGTACCATAATTTATTCCACCCTCCTTCTGTTGATGTGTATCCCCTATATTTCTAGATTTCATCCCAATATGAACAACACGGCAATAAACATC
+R_HWI-M01141:133:D05BR:1:1101:23096:4156  133:D05BR:1:1101:23096:4156 2:N:0:TGGACGTCCTGCGA
AAAABDFFBAFFGGGGBGGGFGHHHHBGHHHHFHGGHHHHHHHGHHHFHHBBGHFHGGHHHHHHHFGHHHGFHGHHHHGHHGGHHHHHHDFHGHFHHGHGHGGGHHHHHHHHHBGHHHHHHHHHHGHHHFHHHHHHGGGGFGHFFFHHHH
@M_HWI-M01141:133:D05BR:1:1101:12310:4160  133:D05BR:1:1101:12310:4160 2:N:0:TGGACGTCCTGCGA
CTCACCTTATACAAAAATCAACTCAAGATTCATTAAAGACTTAAATCTAAGACCTGAAACCATAAAAGTTCTAGAAGATGACATCAGAAGAACTCTTCTAGATATTGGTTTAGACAAAGACTTCATGACCAAGAACCCAAAAGCAAATGCAACACAAACAAAGATAAATAGATGGGACTTACTTAAACTAAAAAGCTCTGTACAGCAAAAGAAATAATCAACACAGCAAACAGGCAACCCATAGATTGGGAGAAAACCCGTTCAAGCT
+M_HWI-M01141:133:D05BR:1:1101:12310:4160  133:D05BR:1:1101:12310:4160 2:N:0:TGGACGTCCTGCGA
AAAAAFF4D5B5GFGFAGBGEA5AFFBFDGHFGEGFEGFEFGBEGHFBAGDGFGHHFCGGGFG3EDGFHHHGHH5FAFFFFHBGHHBHGCEFFFFDGHGGHBGH5FFF3F13FCGHFH]]]]]]]]]\]]]]]]]B]Z]]]]]]]]]]]]F>0GCEE@GBFFGF2EGF@FGB11DF2EDFD1FGEFDA/BA1FGEHFGDFFHHGFB11B22GFAAF2DEFD0AHGGF1B1DBB00BB0E3GADGFA001BBGFAA1A>11B11AAA>A
@M_HWI-M01141:133:D05BR:1:1101:16407:4173  133:D05BR:1:1101:16407:4173 2:N:0:TGGACGTCCTGCGA
CTAAACGTGTGCATTAAAGAGAGAGTGTGATGGAACCAGTGTGTTAGAGTCAGAGGCTGTGTGTGCCAGAGCTGCTCAGTCACCAAACAAGTGAGGGGCCATA
+M_HWI-M01141:133:D05BR:1:1101:16407:4173  133:D05BR:1:1101:16407:4173 2:N:0:TGGACGTCCTGCGA
]]]]H]]]]]]]]]]]]]]]]]]]]]]]]]]]]]]]]]]]]]]]]]]]]]]]]]]]]]]]]]]]]]]]]]]]]]]]]]]]]]]]]]]]]]]]]]]]]]]]]]]
@M_HWI-M01141:133:D05BR:1:1101:14039:4173  133:D05BR:1:1101:14039:4173 2:N:0:TGGACGTCCTGCGA
AAACCATAAGCTAATTTCTCACTGTCTTCTGAAATATGTATGGTCTCATGCTTGTGGATGAAGTCAGCCCTACATTTTTGTATACTTCTCAGAATACTTTCCTCATGGGTTTGCTAAATGAACACTTTGGTAATTTTTGACC
+M_HWI-M01141:133:D05BR:1:1101:14039:4173  133:D05BR:1:1101:14039:4173 2:N:0:TGGACGTCCTGCGA
]S]F]]]WW]6]F\V[]Z]]]]]]W]W]]]\Z]]]]]].]]]][]\]]X]]]]]]]]W]]YZZ]]\]]]]F][]]XG\G]]]]W][G]X]\]\]]FV]]]]]FY]8]]YV]]]]]]Z\]]Y[W]]\[F]\6][\F]]]Z\]]
@M_HWI-M01141:133:D05BR:1:1101:22283:4178  133:D05BR:1:1101:22283:4178 2:N:0:TGGACGTCCTGCGA
AGTCTTTTTTTAAATTCTGAAATAATTGCAGAGGCACCAATAAAACAGTGTAGATGGCAGCCAGCTGTCAATTAGATTGACCAAGAGGCAAGGTTACCAGAAAATGTCACAAGGAGCCTTTTTTCCTTTTTCTTTTTTTGCTCCTGAGTGGTTGAATTGCCTTCATGGTTTGATG
+M_HWI-M01141:133:D05BR:1:1101:22283:4178  133:D05BR:1:1101:22283:4178 2:N:0:TGGACGTCCTGCGA
AABBBFFFFCCCGGGGGGGGGGGHH]]]]]]]]]]]]]]]]]]]]]]]]]]]]]]]]]]]]]]]]]]]]]]]]]]]]]]]]]]]]]]]]]]]]]]]]]]]]]]]]]]]]]]]]]]]]]]]]]]]]]]]]]]]]]]]]]]]]]]]]]]]]]HHHGGGGGGGGGGFFCCFFFBBAAA
@M_HWI-M01141:133:D05BR:1:1101:12292:4179  133:D05BR:1:1101:12292:4179 2:N:0:TCGACGTCCTGCGA
AATATAGTATTGGAAGTTCTGGCCAAGGCAATCAGGCAAGAAAAAGAAATAGAGGATATTCAATTAGGAAAAGAGGAAGTCAAATTGTCTCTATTTGCAGACAATATGATTGTATATTTAGAAGACCCCATCATCTTAGCCCAAAATCTCCTTAAGCTGATA
+M_HWI-M01141:133:D05BR:1:1101:12292:4179  133:D05BR:1:1101:12292:4179 2:N:0:TCGACGTCCTGCGA
A>AAAFF55DFF]]]]]]]]ZX]]]]V]]]]]]]]]]]]]]]]]]]]]]]]]]]]]]]]]]]]]]]]]]]]]]]]]\]]]]]]]]]]]]]]]Z]]]]]]]]]]]][]]]]]]]]]]]]]]]]]]]]]]]]]]]\]]]][]]]]]]Z]]]]DBDFFFFAAAAA
@M_HWI-M01141:133:D05BR:1:1101:10499:4179  133:D05BR:1:1101:10499:4179 2:N:0:TGGACGTCCTGCGA
CGTTGTCGGCGAAGGTTTCGTGGGCTTCGGTATCAACGGCCGCCTCGGCGTCGGGGTTCGCACC
+M_HWI-M01141:133:D05BR:1:1101:10499:4179  133:D05BR:1:1101:10499:4179 2:N:0:TGGACGTCCTGCGA
]]]]]]]]]]]]]]]]]]]]]]]]]]]]]]]]\[]]]]]]]]]]]]]]]]]]]]]]]]]W]]]]
@M_HWI-M01141:133:D05BR:1:1101:16118:4184  133:D05BR:1:1101:16118:4184 2:N:0:TGGACGTCCTGCGA
CAACAAAAACAGTACATTTTGTCCTATTTTCCCTGTTCCTCTTTACTTTTTCTGCTATGTGCTTTTTAAAGAGAAGTGGCAGAGATGAGATAGAAGATGATTAGAATTAACTCACGGATATGTATTTGCTACCTTTTCTTCCTTTTGACTCATGAA
+M_HWI-M01141:133:D05BR:1:1101:16118:4184  133:D05BR:1:1101:16118:4184 2:N:0:TGGACGTCCTGCGA
BBBBBB]]]]]]]]]]]]]]]]]]]]]]]]]]]]]]]]]]]]]]]]]]]]]]]]]]]]]]]]]]]]]]]]]]]]]]]]]]]]]]]]]]]]]]]]]]]]]]]]]]]]]]]]]]]]]]]]]]]]]]]]]]]]]]]]]]]]]]]]]]]]]]]]FAAA3>
@M_HWI-M01141:133:D05BR:1:1101:8766:4189  133:D05BR:1:1101:8766:4189 2:N:0:TGGACGTCCTGCGA
CAAAGACCGTCTAGAGCCAAGATGGCTTAGCTCAGAGGAGTGAGACGGAGGCTGAAGTTCCAGGCCAAGCTGTCTTGGGTCATGTGGGCTTCAGAGAGCCCAAATCTGCCTCCCAGAGGCATAGCAATGACCCTGAGGCTTCTGAGTCCTGGATTAACCAGGCCAAAAAGTTTGGG
+M_HWI-M01141:133:D05BR:1:1101:8766:4189  133:D05BR:1:1101:8766:4189 2:N:0:TGGACGTCCTGCGA
DDDDDFFFCDCFGGGGGGGGGGHHHH]]]]]]]]]]]]]]]]]]]]]]]]]]]]]]]]]]]]]]]]]]]]]]]]]]]]]]]]]]]]]]]]]]]]]]]]]]]]]]]]]]]]]]]]]]]]]]]]]]]]]]]]]]]]]]]]]]]]]]]]]]]]HHHHGGGGGGGGGGFFFFFCFCBA>>
@M_HWI-M01141:133:D05BR:1:1101:22264:4189  133:D05BR:1:1101:22264:4189 2:N:0:TGGACGTCCTGCGA
GAGAGGATGTGGAGAAATAGGAACACTTTTACACTGCTAGTGGGAGTGTAAATTAGTTCAACCATTGTGGAAGACAGTGTGGCAATTCCTCAAGGACCTAGAAATAGAAATTCCATTTGACCCGGCAATCCCATTACTCG
+M_HWI-M01141:133:D05BR:1:1101:22264:4189  133:D05BR:1:1101:22264:4189 2:N:0:TGGACGTCCTGCGA
]]]]X]]]]]]]]]]]]]]]]]]]]]]]]]]]]]]]]]]]]]]]]]]]]]]]]]]]]]]]]]]]]]]]]]]]]]]]]]]]]]]]]]]]]]]]]]]]]]]]]]]]]]]]]]]]]]]]]]]]]]]]]]]]]]]]]]]]]]]]
@M_HWI-M01141:133:D05BR:1:1101:13694:4194  133:D05BR:1:1101:13694:4194 2:N:0:TGGACGTCCTGCGA
CATAGAATGTACTTAACAAGAAAAAGCAACTCACTTGTTGGACAGAAGCCACATTAAAAGAGTCAAATATTTTATAATGTGGTGATGA
+M_HWI-M01141:133:D05BR:1:1101:13694:4194  133:D05BR:1:1101:13694:4194 2:N:0:TGGACGTCCTGCGA
]]]]]]]]]]]]]]]]]]]]]]]]]]]]]]]]]]]]]]]]]]]]]]]]]]]]]]]]]]]]]]]]]]]]]]]]]]]]]]]]]]\]]]]]
@M_HWI-M01141:133:D05BR:1:1101:22047:4202  133:D05BR:1:1101:22047:4202 2:N:0:TGGACGTCCTGCGA
TGTCTGTCTCTTAGACGCATTCAAAACCCAAAGAGAACTATATGCCAGGTTATTTCTGTTCCCTGTCCATTCATTCTCCTCAGTAAACATTGGTTGCTCTTCAACAGAATTCCTCTTCTCCCACTTTCCATAACCTGTTTTGCCAGGATCCAAGATCTCGTTATTTCTGTAGGCATGAGTCACCATTCCTGGCTTATTT
+M_HWI-M01141:133:D05BR:1:1101:22047:4202  133:D05BR:1:1101:22047:4202 2:N:0:TGGACGTCCTGCGA
AAAAAFDFFFFFGCFF1E1EGGH3ADAEEGCFH0GFFGHHHHDGBGFF/]]]]]]]]]]]]]]]]]]]]]]]]]]]]]]]]]]]]]]]]]]]]]]]]]]]]]]]]]]]]]]]]]]]]]]]]]]]]]]]]]]]]]]]]]]]]]]]]\[]]]HFGFFEEGGHHHHGGBHHHHGB1D3HHGGGF3CGGCCACFBDB1AAAA1
@M_HWI-M01141:133:D05BR:1:1101:8933:4206  133:D05BR:1:1101:8933:4206 2:N:0:TGGACGTCCTGCGA
GGCAGCACGCCGTCGATCTGCAGGCCGGGGTTGAGCCGGTCCTGGACCTTCTCGATGGTCTCGACCAGCAGGGCCACCGCGCGCAGGGCG
+M_HWI-M01141:133:D05BR:1:1101:8933:4206  133:D05BR:1:1101:8933:4206 2:N:0:TGGACGTCCTGCGA
]]]]]]]]]]]]]]]]]]]]]]]]]]]]]]]]]]]]]]]]]]]]]]]]]]]]]]]]]]]]]]]]]]]]]]]]]]]]]]]]]]]]]]]]]]
@M_HWI-M01141:133:D05BR:1:1101:14164:4206  133:D05BR:1:1101:14164:4206 2:N:0:TGGACGTCCTGCGA
CAGCGGGAGTCCGAGGCCGCACGTGACCTTGGGCAAATCTGATCCTCCCCACAGCCCAGTTTTCTCATCCGAAATTGGGTATAAGAGTGATGCTTGCAGCCGGGCGCGGTGGCTGAAGCCTGTAATCCCAGCACTTTGGGAGGCTGACGCGGGTGGATCTCGAGGTCAAGAGATCGAGACCATCC
+M_HWI-M01141:133:D05BR:1:1101:14164:4206  133:D05BR:1:1101:14164:4206 2:N:0:TGGACGTCCTGCGA
BBABCCBCCCFFGGGGGGGGGGGHGHGHHHHHHHH]]]]]]]]]]]]]]]]]]]]]]]]]]]]]]]]]]]]]]]]]]]]]]]]]]]]]]]]]]]]]]]]]]]]]]]]]]]]]]]]]]]]]]]]]]]]]]]]]]]]]]]]]]]]]]]]]]]GHHHHHGHGGGHHGGGGGGGGGGFFFFFFABAA?A
@F_HWI-M01141:133:D05BR:1:1101:19316:4208  133:D05BR:1:1101:19316:4208 2:N:0:TGGACGTCCTGCGA
TGCCTCTTGATTAAAAGCCACCCGTGCCTTCCATGGTCTTCAAGGCGGCCTGCACTTCTGCCTGGCCTTTCCAGGGTCCGCTGCAGACCCTTATGCTCGATAATGGCCGTAATGACGGCGCGCCAGGCCCTGTTCTAGACCTTCCCAAGT
+F_HWI-M01141:133:D05BR:1:1101:19316:4208  133:D05BR:1:1101:19316:4208 2:N:0:TGGACGTCCTGCGA
AABCCFFFFFFFGGGGGGGGGGGGGGGHHHHHHHHHHHHHHHHHHHGGGGFGHHHHHHHFHHGHHHHHFHHHHGGGHHEGGGGGHHHHHHHHCHHHHHGGHHEHGGHHGGGGGHHGGGGGGGGGGFCHGGHHHHHHHHHHHHHHHHHHHH
@R_HWI-M01141:133:D05BR:1:1101:19316:4208  133:D05BR:1:1101:19316:4208 2:N:0:TGGACGTCCTGCGA
GAGTAGGAGAGCAGGGGTTGGCTGGCTCAAATATTTCTAGATTCTGCCACTTTCTAGCCGGATGACCCTGGGCAAATTAGTTCACCTTTCCAGGCCTTGTATCCTTATCTACGAAATGGCGGTAATTCGCATTCCTGCTCTAGGGGTGGC
+R_HWI-M01141:133:D05BR:1:1101:19316:4208  133:D05BR:1:1101:19316:4208 2:N:0:TGGACGTCCTGCGA
A3>ABFFFBBABGGGGGEEECGHGGGHHHHGHHHFHHHAGDFHHHGHGHHHHFHGFHHGGEGGGHHHGFHHGHHGHHHGHFHHGHGHHHGHHFHHGHHHHHHEGHHFHHHHHGDG?GH3GGGBEFFHHAD?<<2GF1GGHHFDGED####
@M_HWI-M01141:133:D05BR:1:1101:21945:4209  133:D05BR:1:1101:21945:4209 2:N:0:TGGACGTCCTGCGA
CGTTGATCTCATAGAAGCAGAGAGTGGAATCAGGTTTCCAGGGATTTGGGTGCTAGAGGATGGTAATGGAGACATGTTGGCAAAAGGTTACAAAACTTCAGTTAAATAAGAATATATTTAAGAGCTCTGTTCTATAACACAAAGACTATAGTTCATCACAATGTACTATATT
+M_HWI-M01141:133:D05BR:1:1101:21945:4209  133:D05BR:1:1101:21945:4209 2:N:0:TGGACGTCCTGCGA
AAAAA@FFFFBFFGFEGFGFFF]\]]]]]]]]]]]]]]]]]]]]]]]]]Z]\]]]]\]]]]]]]]]]]]]]]]]]]]]]]]]]]]]]]]][]]]]]]]]]]]]]]]]]]]]]]]]]]]]]]]]]]]]]]]]]]]]]]]]]]]]]]]]]]]GGGEGFFDGGFFFF5FDAAA>>
@M_HWI-M01141:133:D05BR:1:1101:21813:4213  133:D05BR:1:1101:21813:4213 2:N:0:TGGACGTCCTGCGA
AAGTGAAAGAAGTCAAATTCCAAAAGAAGGGTATATAGTCACATGCCACATCATGGTGTTT
+M_HWI-M01141:133:D05BR:1:1101:21813:4213  133:D05BR:1:1101:21813:4213 2:N:0:TGGACGTCCTGCGA
]]]]]]]]]]]]]]]]]]]]]]]]]]]]]]]]]]]]]]]]]]]]]]]]]]]]]]]]]]]]]
@M_HWI-M01141:133:D05BR:1:1101:22924:4215  133:D05BR:1:1101:22924:4215 2:N:0:TGGACGTCCTGCGA
TGATATTCTCTCCTGAACACATTTTCTCATTTTTTTTTTTAACAGACTGAGAATTTTCCAACTGTTTAAGTTCTGCTTTCATTTTTTATTATAAATTTGGTCTTTAATTTGTTCCTCTCTTCTTGTGTTTTACTGTAAGCAGTCAAGAAAGCCATGCTGCACCCTCAACACCTTACTTAGAGATTTCTTCTG
+M_HWI-M01141:133:D05BR:1:1101:22924:4215  133:D05BR:1:1101:22924:4215 2:N:0:TGGACGTCCTGCGA
3>AAAFFFFFFFGGG5FGFGEGFGF6GH6GHHHHEEGGGEHH]]]]]]]]]]]]]]]]]]]]]]]\]]]]]]]]]]]]]]]]]]]]]]]]]]]]]]]]]]T]]]]]]]]]]\]YYZ]\]\]][]]]]]]]X]]][]]]]]]]]]]]]]]]CFG1CCF1A0A00FAFA1111A33BFD33B3111>11A?A1A
@M_HWI-M01141:133:D05BR:1:1101:19163:4217  133:D05BR:1:1101:19163:4217 2:N:0:TGGACGTCCTGCGA
CAATAGTGAATAGAAGGAGTTCTATTTGGGGCTTTGTAAGATGTGTATTAGACATCCATGAGGAGATGTCAGAAGAATAATTGCATATACTTAAGAGACATGTCAGAACTGAAAATTAAAGCTGGACAACATTGGCCAGGTGCGGTG
+M_HWI-M01141:133:D05BR:1:1101:19163:4217  133:D05BR:1:1101:19163:4217 2:N:0:TGGACGTCCTGCGA
]]]]]]]]]]]]]]]]]]]]]]]]]]]]]]]]]]]]]]]]]]]]]]]]]]]]]]]]]]]]]]]]]]]]]]]]]]]]]]]]]]]]]]]]]]]]]]]]]]]]]]]]]]]]]]]Y]]]]]]]]]]]]]]]]]]]]]]]]]]]]]]]]]]]
@M_HWI-M01141:133:D05BR:1:1101:21277:4219  133:D05BR:1:1101:21277:4219 2:N:0:TGGACGCCCTGCGA
TTATCTTGTGCTAAACGCTGAGCCCTGAATGTTAAG
+M_HWI-M01141:133:D05BR:1:1101:21277:4219  133:D05BR:1:1101:21277:4219 2:N:0:TGGACGCCCTGCGA
T]]]]]]]]]]]][E]\Z]][]\]Z]Z]7]]V]]-U
@M_HWI-M01141:133:D05BR:1:1101:20698:4224  133:D05BR:1:1101:20698:4224 2:N:0:TGGACGTCCTGCGA
GGCAATTCTCCTGCCTCAGCCTCCCGAGCAGCTGGGATTACAGGCACGCACCACCGTGCCCAGCTAATTTTTTGTAATTTTAGTAGAGACGGGGTTTCACCATGTTGACCAAGATGGTCTCAATCTGTTGACCTCGTGATCCACCTGCCTCGGACTCCCAAAGTGCTGGGATTACA
+M_HWI-M01141:133:D05BR:1:1101:20698:4224  133:D05BR:1:1101:20698:4224 2:N:0:TGGACGTCCTGCGA
BCCCDFFFFFFFGGGGGGGGGGHHGG]]]]]]]]]]]]]]]]]]]]]]]]]]]]]]]]]]]]]]]]]]]]]]]]]]]]]]]]]]]]]]]]]]]]]]]]]]]]]]]]]]]]]]]]]]]]]]]]]]]]]]]]]]]]]]]]]]]]]]]]]]]]GHHGGCFGGGGGFFFBFFFFFAAAAA
@M_HWI-M01141:133:D05BR:1:1101:21731:4232  133:D05BR:1:1101:21731:4232 2:N:0:TGGACGTCCTGCGA
CAATACTAAATTAAATACAACGTAACTACTTTACTTACTTATCAGAAACACTCTGAAGATGTATTGGGCCAGCAAAAGTTAGGTAGAACAGGACTTCAAGAAGCATTGGAGTGGCTAAGGCTTTGACTCCTGCCCTTGAACCCTGGTCACAGGATTTTGGCCCTAAAG
+M_HWI-M01141:133:D05BR:1:1101:21731:4232  133:D05BR:1:1101:21731:4232 2:N:0:TGGACGTCCTGCGA
B@AB@FF@DFFFFGDFFG]]]]]]]]]]]X]]]]]]]]]]K]]]]]]]]]]]]]]]]]]]]]]]]]]]]]]]]]]]]]]]]]]]]]]]]]]\]]]]]]]]]]]]]]]]]]]]]]Z\]]]]]]]]]]]]]]]]]\]]]]]]]]]]]Z]]]]3FCGE1AAAF1CDAA>1>
@M_HWI-M01141:133:D05BR:1:1101:14901:4236  133:D05BR:1:1101:14901:4236 2:N:0:TGGACGTCCTGCGA
GCGATGAGAAGCAGGGACCCAGCTGCTGCTGGACCATTCTCCTTGGTGCTGAGGGAAGGAAAATGAGAGGG
+M_HWI-M01141:133:D05BR:1:1101:14901:4236  133:D05BR:1:1101:14901:4236 2:N:0:TGGACGTCCTGCGA
]Y]]]]]]]]]]]]]]]]]]]]]]]]]]]]]]]]]]]]]]]]]]]]]]]]]]]]]]]]]]]]]]]]]]]]]
@M_HWI-M01141:133:D05BR:1:1101:10846:4249  133:D05BR:1:1101:10846:4249 2:N:0:TGGACGTCCTGCGA
TTGTTTGAACCCAGGAGGCAGAGGTTGCAGTGAGACAAGATCTTGCCACTGCACTCTAGCCTGGGCAACAGAGCAAGACTACATC
+M_HWI-M01141:133:D05BR:1:1101:10846:4249  133:D05BR:1:1101:10846:4249 2:N:0:TGGACGTCCTGCGA
]]]]]]]]]]]]]]]]]]]]]]]]]]]]]]]]]]]]]]]]]]]]]]]]]]]]]]]]]]]]]]]]]]]]]]]]]]]]]]]]]]]]]
@M_HWI-M01141:133:D05BR:1:1101:17868:4252  133:D05BR:1:1101:17868:4252 2:N:0:TGGACGTCCTGCGA
AAAAAAAAACATTACTGGAATTAACCTGTAGTATAGCAAGAACAGGAGAGGACTGGAATTAATGCCCCAACTAAGGGAAGTGGTCCCCATAAAGGAGGCCTTGTTTTCTGGGCAGTTTCAGTTAGTTAGCTATGAATAAAAATACCTAGTCTCCAGAGAGAGGTTCTCAGG
+M_HWI-M01141:133:D05BR:1:1101:17868:4252  133:D05BR:1:1101:17868:4252 2:N:0:TGGACGTCCTGCGA
CCCCCBCCBCCFGGGGGGGGG]]]]]]]]]]]]]]]]]]]]]]]]]]]]]]]]]]]]]]]]]]]]]]]]]]]]]]]]]]]]]]]]]]]]]]]]]]]]]]]]]]]]]]]]]]]]]]]]]]]]]]]]]]]]]]]]]]]]]]]]]]]]]]]]]GFGGBGGGGFFBFFFFABA>A
@M_HWI-M01141:133:D05BR:1:1101:13962:4264  133:D05BR:1:1101:13962:4264 2:N:0:TGGACGTCCTGCGA
GAGAAAAATTAAAACAGACATTCACATAATAAACTGTGCATGAATGTTCACAGGAGCATTAATCTTAGTAACCAAAAAGTGGAAACAACCCATCAAACATCCATCAATTGATAAATGAATAAATAAAATGCAGTATATTCAAACAGTGTAGTATGGTTAAGCAATGACAAATAATGAATCACTTTTACATG
+M_HWI-M01141:133:D05BR:1:1101:13962:4264  133:D05BR:1:1101:13962:4264 2:N:0:TGGACGTCCTGCGA
A3AAAFCFFFFFFGGGGFGGBGHHHHHHFEHHHHFFDGHHH]]]]]]]]]]]]]]]]]]]]]]]]]]]]]]]]]]]]]]]]]]]]]]]]]]]]]]]]]]]]]]]]]]]]]]]]]]]]]]]]]]]]]]]]]]]]]]]]]]]]]]]]]]]]]HHFHHHGHHHGHHHGCHFHGGGFFGDFGFDBDDFDD3AA>>
@M_HWI-M01141:133:D05BR:1:1101:19787:4270  133:D05BR:1:1101:19787:4270 2:N:0:TGGACGTCCTGCGA
TCCACCTGCCTCAGCCTCCCAAAGTGCTGGAATTACAGGCTTGAGCCACCATGCTCGGTCACAAAATAATCTTAAATTTCATTTTTTAATA
+M_HWI-M01141:133:D05BR:1:1101:19787:4270  133:D05BR:1:1101:19787:4270 2:N:0:TGGACGTCCTGCGA
]]]]]]]]]]]]]]]]\]]]]]]]]]]]]]]]]]]]]]]]]]]]]]]]]]]]]]]]]]]][]]]]]]]]]]]]]]]]]]]]]]]]]]]]]V
@F_HWI-M01141:133:D05BR:1:1101:23640:4272  133:D05BR:1:1101:23640:4272 2:N:0:TGGACGTCCTGCGC
TATCCTTTTGCTGAATTAACCCCTTTATCATTATATAGAGACTTTCTTTGTCTCTTTTTTTTTTTTTTTTTTTTTTTTTGGATCCGAATTTTGGTTTTTTCCCCCAATTTGCATGTGAGTAACCAGATTTTGGTCCACTTAAACCTCTGC
+F_HWI-M01141:133:D05BR:1:1101:23640:4272  133:D05BR:1:1101:23640:4272 2:N:0:TGGACGTCCTGCGC
AABAAFFFFFFFGGGFFBGDGGEGHFFHHGHHFHHHHFDHCHHHHFGGHHHGFHGHHGFCGGGGGGGCEEGEGGGGG?########################################################################
@R_HWI-M01141:133:D05BR:1:1101:23640:4272  133:D05BR:1:1101:23640:4272 2:N:0:TGGACGTCCTGCGC
GAGGTAGGAGAATCGTTTGAATCTGGGGGCAGAGGTTGCAGTGAGCCAAGATCGTGTCACTGCACTGCAATCTGGGCGAAAGAGCCAAACTCTGTCTCAGAAAAAAAAAAAAAAAAAAAAAAAAAAAAAAACGAAATGTCGTCGATAAGA
+R_HWI-M01141:133:D05BR:1:1101:23640:4272  133:D05BR:1:1101:23640:4272 2:N:0:TGGACGTCCTGCGC
11>A1B1>1>AC1FAG1FEGG3ADFF000EE0/A/1B0CGFHFGHFCCGCF11/00FGDGB11B11F11F2F1G1FG?/>@/CEGGF0BFF@1GHHD2FDB11B>EE?//><@?/@@-C?CC############################
@M_HWI-M01141:133:D05BR:1:1101:14875:4277  133:D05BR:1:1101:14875:4277 2:N:0:TGGACGTCCTGCGA
GGCGGGTGACGTCTGGCACCAGGTCATCCTGGTCCGCTTCATGACAGTGTGGTTCAAGACCACAGGGATTGCCAGGCAGCCTTGGCCTGCTGGGTCTCAGCCCTGCCCTATTCAGCACTACTGGAGCCCAGCCGCTCCCAGTCGGCCTTCCCTTCCTGG
+M_HWI-M01141:133:D05BR:1:1101:14875:4277  133:D05BR:1:1101:14875:4277 2:N:0:TGGACGTCCTGCGA
A@AAAD>AA]]]Z]Z]]]]][]]]]]]]]]]]X]]]]]]]\]]]]]]]T]]\V]]]]]]]]]]Y]]]]]]]]]]]]]]T]]]][]]]W]]]]]]]]]Y]]]]XZ]]]]]X[]]]]EG]]]EY]]\U]Y]]]]]]]]]]]V]]]V]]]]]]@CC1A>>>1
@M_HWI-M01141:133:D05BR:1:1101:18253:4296  133:D05BR:1:1101:18253:4296 2:N:0:TGGACGTCCTGCGA
GAAAGATATATGATAGGCATCTAAAGCAATATATCTATAACTGAACCCTTGGTGTACCTCTTAGACCTGTTGTACTCTAGTTTAGTGGTTCAGGATGTGTAAACATAAAAATTTTAAAATTCTAAA
+M_HWI-M01141:133:D05BR:1:1101:18253:4296  133:D05BR:1:1101:18253:4296 2:N:0:TGGACGTCCTGCGA
]]]]]]]]]]]]]]]]]]]]]]]]]]]]]]]]]]]]]]]]]]]]]]]]]]]]]]]]]]]]]]]]]]]]]]]]]]]]]]]]]]]]]]]]]]]]]]]]]]]]]]]]]]]]]]]]]]]]]]]]]]]]]]
@M_HWI-M01141:133:D05BR:1:1101:22620:4310  133:D05BR:1:1101:22620:4310 2:N:0:TGGACGTCCTGCGA
ATCTCTACTAAAAATGTAAAAATTAGCTGGGCATGGTGGTACGCACCTGTAATCCCAGCTACTCGAGAGGCTGAGGCAGGAGACTCGCTTGAACCTGTGAAGCAGAGGTTGCAGTGAGCCGAGATCATGCCATTGCACTACAACCTGGGGAACAAAAGCGAGACTTCGCCTCCAAACAAAACAAAACAAAAAACAGGTAAGACAAGATACCTGCCCTCCAGGGACTCACAGTCTGCAGAGGAAGCCAAATGTGT
+M_HWI-M01141:133:D05BR:1:1101:22620:4310  133:D05BR:1:1101:22620:4310 2:N:0:TGGACGTCCTGCGA
BBBBAFFFFFFFGGGGDGCGGGHHHGHHFGGFHHHHAFEGDHGGGGGEGHHHHHGBFHGHHHHHGHGHGGFHHHHFGGGGGGHGHHGGGHFHHHHHHHGHGFFG]]]]]]]]]]]]]]]]]]]]]]]]]]]]]]]]]]]]]]]]]]]]]]HHHHGHEGEHHHGGFCEG?FFAFFFHGHHHHHGHGFEGGGHHHHHHHHHHFHFHEHGG2GGGGGGHFGHHHGHG5HGFG4HHGGGGGGGGGFFFFFFFFBBBAB
@M_HWI-M01141:133:D05BR:1:1101:8341:4311  133:D05BR:1:1101:8341:4311 2:N:0:TGGACGTCCTGCGA
ACTACATATGCTCTCTCATATAAAATACAAAAATTCTATATTTAAGCGAATCGAAAAAAATCTAAATATTATCTAGGCACCCCAATGTTAAAATCAAAATTGCTCTGAATATAATTTGTCAGAAAAAATATACAATGCCCTTTTCT
+M_HWI-M01141:133:D05BR:1:1101:8341:4311  133:D05BR:1:1101:8341:4311 2:N:0:TGGACGTCCTGCGA
]]]]]]]]]]]F]]]]]]]]]]]]]]]]]]]]]]]]]]]]]]]]]][]]]]]]]]]]]]]]]]]]]]]]]]]]][]]]]][]]]]]]]]]]]]]]]]]]]]]]]]]]]]]]]]]]]]]]]]]]]]]]]]]]]]]]]]]]]]]]]]]
@M_HWI-M01141:133:D05BR:1:1101:16395:4319  133:D05BR:1:1101:16395:4319 2:N:0:TGGACGTCCTGCGA
CCACGGCGAGTGTGGGGGCGCCGCCGGTGCGGGAGA
+M_HWI-M01141:133:D05BR:1:1101:16395:4319  133:D05BR:1:1101:16395:4319 2:N:0:TGGACGTCCTGCGA
]]]]]]]]]]]]]]]]]]]]]]]]]]]]]]]]]]]V
@M_HWI-M01141:133:D05BR:1:1101:9013:4320  133:D05BR:1:1101:9013:4320 2:N:0:TGGACGTCCTGCGG
TGGGATTACAGGGGTGAGCCACCACACCCAGCCCTCAACATTTTTAAACTATACAGATTATATACAGCTTCACAAATATAATTTCCCATT
+M_HWI-M01141:133:D05BR:1:1101:9013:4320  133:D05BR:1:1101:9013:4320 2:N:0:TGGACGTCCTGCGG
]]]]]]]]]]]]]]]]]]]]]]]]]U]]]]]]]]]]]]]]]]]]]]]]]]]]]]]]]]]]]]]]]]]]6]]]]]]]]]]]]]\]]]]]]]
@M_HWI-M01141:133:D05BR:1:1101:20270:4321  133:D05BR:1:1101:20270:4321 2:N:0:TGGACGTCCTGCGA
CTGGGTGCAGTAGCTCACACCTATAATCCCAGCACTATGGGAGGCCAAGGTGGGCAGATCGCTTGAGCTTGCCTGTAG
+M_HWI-M01141:133:D05BR:1:1101:20270:4321  133:D05BR:1:1101:20270:4321 2:N:0:TGGACGTCCTGCGA
]]]]]]]]]]]]]]]]]]]]]]]]]]]]]]]]]]]]]]]]]]]]]]]]]]]]]]]]]]]]]]]]]]]]]]]]]]]]]]
@M_HWI-M01141:133:D05BR:1:1101:7519:4323  133:D05BR:1:1101:7519:4323 2:N:0:TGGACGTCCTGCGA
TCCGTAGGGAATTGACTGACTTTGTTGGGAAGTTTGACACTTTCTGATTCTCTTCCTTTATGTGTGCAACAGGGATTCTCGCCTGACCAATATGGAGAAACCCTGTCTCTACTAAAAATACAAAATTAGCCTGGCATGGTGGCACATGCCTGTAATCCCAGCTACTCGGGAGGCTGAGGCAGGAGAATTGCTTGATCCCGGGAGGCGGAGGTTGTGGTAAACTGAGATCGCAGCACTGCATTCCAGCATGGGC
+M_HWI-M01141:133:D05BR:1:1101:7519:4323  133:D05BR:1:1101:7519:4323 2:N:0:TGGACGTCCTGCGA
AAAA1BAAAF1BGG1GDG1EFGHHHHHC00BEGGFHHHGHHFHHAGDEGFHFF2ABFGFFEGHHHHFFBGHFEGAGHHFHGFCEHFFGFEGGHFHHGGHGBFE]]]]]]]]]]]]]]]]]]]]]]]]]]]]]]]]]]]]]]]]]]]]]\]HDGEB0FG1FHFHFEEEGGBFHGCGGGG1FGGHHHFGGGG11FA//GGGGECFGCGHHHGGHHHGBHFBHGABFGECEGHHGGGGGF1CGB>1DFBBFAA>11
@M_HWI-M01141:133:D05BR:1:1101:12955:4326  133:D05BR:1:1101:12955:4326 2:N:0:TGGACGTCCTGCGA
CTGAGAACTCATGGCCCTACCTTTCTAGACAGTTTTACAGGAAAGCAGAGAGAGTTCAGATG
+M_HWI-M01141:133:D05BR:1:1101:12955:4326  133:D05BR:1:1101:12955:4326 2:N:0:TGGACGTCCTGCGA
]]]]]]]][]]]]]]]\]]]]]]]]]]]L]]]]]]]]\]]]]]]]]]]]]]]]]]]]ZZWZJ
@M_HWI-M01141:133:D05BR:1:1101:20033:4328  133:D05BR:1:1101:20033:4328 2:N:0:TGGACGTCCTGCGA
GGTTGGAGAAGTCACCATAATCTGTGTTCACATAGGTCATTGGAGCATACCCTTCATTCCAAGGGACGGGGAAGCTGTTACAAAACCCTGAATATTGATGAATTTTAAAAC
+M_HWI-M01141:133:D05BR:1:1101:20033:4328  133:D05BR:1:1101:20033:4328 2:N:0:TGGACGTCCTGCGA
Z]]]]]]]]]][\]\]]]]]]]]]]]]]][]V]\V]]]]]]]\]]]]]ZY\]]]]]]]]]]]]Y]]]]YZ][]]]]]]]]]]]]]]]]]]]]]]]]]][]]\]7]]I[U][
@M_HWI-M01141:133:D05BR:1:1101:23857:4330  133:D05BR:1:1101:23857:4330 2:N:0:TGGACGTCCTGCGA
GCCAGGGCTGTGGCACACCCTGTAATCCCCGCACTTTGGGAGGCTGAGGCGGGTGGGTCACTTGAGGGTTGGAGTTTGAGACCAGCCTGTCTAACATGGGGAAAACCCATCTCTACTACAGATACAAAAATTAGCCAGGCGTGATGGTGCACGCCTGTAGACCCAGATATGCGGGAGGCTGAGGCAGGAGAATCACTTGAACCACGAGTTGGAGGTTGCAGTGGGCTGAGATTGCGCCACTGCCTTCCAGCCTGG
+M_HWI-M01141:133:D05BR:1:1101:23857:4330  133:D05BR:1:1101:23857:4330 2:N:0:TGGACGTCCTGCGA
A3ABBBBBFBFFBCGGGFGGGGGHFGGHFCEGCGGFHFHA2FFAEGFGGFFGE//>/1?034?333B//0/<3?3BF4?//BF2B/?2B?2?22F222?////?0]]][[Z\[]%Z]][][]]]]]]]]]]]HECJJEJDHJIJCJJEFG/GFGFFG3FHHHFBGHHEE/GGGHHFGHHHFHHHFFHFFGHHGHGGE35FFGHHGHHHHHEFFEE3BHHGF2E3HGGBDHEAE?AFFGGEGGFFFF34?ABAAA>
@M_HWI-M01141:133:D05BR:1:1101:18672:4331  133:D05BR:1:1101:18672:4331 2:N:0:TGGACGTCCTGCGA
GTAATTCTATAAATTATGAAGCAGTCAGGAAGTGAGACTCCAGGAGAGATGGATTGGAAAGAGGCTTACTATGCTAGTGCCTTGACTATTTATAACCAATGCGAGGGCCCTTGTCACTTGTATAATTCGGAGGAACAAAGTTTCTTTGGTAGTTATC
+M_HWI-M01141:133:D05BR:1:1101:18672:4331  133:D05BR:1:1101:18672:4331 2:N:0:TGGACGTCCTGCGA
CCCCCFF]]]]]]]]]]]]]]]]]]]]]]]]]]]]]]]]]]]]]]]]]]]]]]]]]]]]]]]]]]]]]]]]]]]]]]]]]]]]]]]]]]]]]]]]]]]]]]]]]]]]]]]]]]]]]]]]]]]]]]]]]]]]]]]]]]]]]]]]]]]]]]]FFABAAA
@M_HWI-M01141:133:D05BR:1:1101:9794:4334  133:D05BR:1:1101:9794:4334 2:N:0:TGGACGTCCTGCGA
CAAAACCAAGTACTATGGGTGCTCCCCTAATTTTTGGTTCTTATGAAGGTGTTTTTCCCTGATTCTTTATAAAGCTGTTGTTAACTCAGTGTCTTTGCAGCTCTTCCGATC
+M_HWI-M01141:133:D05BR:1:1101:9794:4334  133:D05BR:1:1101:9794:4334 2:N:0:TGGACGTCCTGCGA
]]]]]]]]]]]]]]]]]]]]]]]]]]]]]]]]]]]]]]]]]]]]]]]]]]]]]]]]]]]]]]]]]]]]]]]]]]]]]]]]]]]]]]]]]]]]]]]]]]]]]]]]]]]]]]]
@M_HWI-M01141:133:D05BR:1:1101:14517:4344  133:D05BR:1:1101:14517:4344 2:N:0:TGGACGTCCTGCGA
ATCCATGATCAACATGGATGCAAAAATCTTCAATAAAATATTGGCAAGCCGATTGCAACAGCAAATCAAAAAACTTATTCATCATGATCAAGTAGGATTCATCCCAGGGATGCAAGGCTGGTTCAACATACGCA
+M_HWI-M01141:133:D05BR:1:1101:14517:4344  133:D05BR:1:1101:14517:4344 2:N:0:TGGACGTCCTGCGA
]]Z]]]]]]]]]]]]]]]]]]]]]]]]]]]]]]]]]]]]]]]]]]]]Y]]]]]]]]]]]]]]]]]]]]]]]]]]]]]]]]]]]]]]]]]]]]]]]]]]]]]]]]]]]]]]]]]]]]]]]]]]]]]]]]]]]]]]
@M_HWI-M01141:133:D05BR:1:1101:8408:4349  133:D05BR:1:1101:8408:4349 2:N:0:TGGACGTCCTGCGA
TTCTGCAGCTGTCAAAGGTTTTTACAATGTGGCCTCCATCTGCCTTTTGAAGTTCCACACCAGTTATCTGTGTTCCAGCCACAGAGTCCTGTCGGTTCTCTCTTTCTCTTGCCCCTGGCTTTTTCAAACA
+M_HWI-M01141:133:D05BR:1:1101:8408:4349  133:D05BR:1:1101:8408:4349 2:N:0:TGGACGTCCTGCGA
]]]]]]]]]]]]]]]]]]]]]]]]]]]]]]]]]]]]]]]]]]]]]]]]]]]]]]]]]]]]]]]]]]]]]]]]]]]]]]]]]]]]]]]]]]]]]]]]]]]]]]]]]]]]]]]]]]]]]]]]]]]]]]]]]]
@M_HWI-M01141:133:D05BR:1:1101:24108:4350  133:D05BR:1:1101:24108:4350 2:N:0:TGGACGTCCTGCGA
TATGTATTTTTCCTTTACCAATATACCATGAATATCTCTGTAAGTTAGCATATCTTGATCAATCTTCTCTACTTGTTTTTAACTTAGATACACGTTTTTTATAAATAAGATGATCTCATTCCTGCTTTTTATATTTCAGC
+M_HWI-M01141:133:D05BR:1:1101:24108:4350  133:D05BR:1:1101:24108:4350 2:N:0:TGGACGTCCTGCGA
[]]]]]]]Z]]]][]]]Y]]Z]]]]]]]]]]]]]]\]YK]]]]I]]]\\]]]]]]]][]]]]]]ZJ]K]]]]]]]]]]]]\I]]]]]]]]]]Z]ZF]]]]]]]]]]]J]]\]Y]]]\]]]I[]H]XW]]]]]]]]]]WV]
@M_HWI-M01141:133:D05BR:1:1101:14636:4359  133:D05BR:1:1101:14636:4359 2:N:0:TGGACGTCCTGCGA
CGTCTGGCGGGCGCTGACCGAGCCTGACGTCATGGCGCGGTGGTGGGCCGCCGGTGACATCGCCCCTGTCGTCGGACATTCCTTCACTCTCGACATGGGCGGGTTCGGGAAGCAGCCGTGCACGG
+M_HWI-M01141:133:D05BR:1:1101:14636:4359  133:D05BR:1:1101:14636:4359 2:N:0:TGGACGTCCTGCGA
]]]]]]]]]]]]]]]]]]]]]]]]]]]]]]]]]]]]]]]]]]]]]]]]]]]]]]]]]]]]]]]]]]]]]]]]]]]]]]]]]]]]]]]]]]]]]]]]]]]]]]]]]]]]]]W]]]]]]]]]]]]]]
@M_HWI-M01141:133:D05BR:1:1101:23054:4362  133:D05BR:1:1101:23054:4362 2:N:0:TGGACGTCCTGCGA
AGGAATCAGCTCTTTGAAATCCTGAGACCAAAGCAAGTCTCTCTGTCTTTTTTTTTAATAGAATAAGCCTTAATAGAGAAAGAATGTTACAGGTGACAACTAG
+M_HWI-M01141:133:D05BR:1:1101:23054:4362  133:D05BR:1:1101:23054:4362 2:N:0:TGGACGTCCTGCGA
]]]]]]]]]]]]]]]]]]]]]]]]]]]]]]]]]]]]]]]]]]]]]]]]]]]]]]]]]]]]]]]]]]]]]]]]]]]]]]]]]]]]]]]]]]]]]]]]]]]]]]]
@M_HWI-M01141:133:D05BR:1:1101:21390:4364  133:D05BR:1:1101:21390:4364 2:N:0:TGGACGTCCTGCGA
TGCTGTATGAGAAGGTTGCAAATTTCCTGGAGCAGCACAGTCAGCCTCCCTGGGGAGCGGTAGCACTTGCACGTGGCCCAAGTCAGACAGACCACGTGGAGCAGGGGCTGCAGCCGGGACTTCACCTCTGGAAATTCTGCATTCTCCAGAGTTTCCAGGTGTCGCTGTAGTGGCATCAGGTGCACA
+M_HWI-M01141:133:D05BR:1:1101:21390:4364  133:D05BR:1:1101:21390:4364 2:N:0:TGGACGTCCTGCGA
AAAAAFFFFBFBGGGGGFGG3GHFHHHHHHHCGHGH]]]]]]]]]]]]]]]]]]]]]]]]]]]]]]]]]]]]]]]]]]]]]]]]]]]]]]]]]]]]]]]]]]]]]]]]]]]]]]]]]]]]]]]]]]]]]]]]]]]]]]]]]]]]]]]]]]FB3BHHGGGFFCEHGGGFGG4GGFFBFFFFFBAAA>
@M_HWI-M01141:133:D05BR:1:1101:11175:4374  133:D05BR:1:1101:11175:4374 2:N:0:TGGACGTCCTGCGA
AGAGAGCATAATGAGTTGGTGTGTATACTCCAAAACAGAGTAGAATAGGGCATTGTATATTATTTCTGACA
+M_HWI-M01141:133:D05BR:1:1101:11175:4374  133:D05BR:1:1101:11175:4374 2:N:0:TGGACGTCCTGCGA
]]]]]]]]]]]]]]]]]]]]]]]]]]]]]]]]]]]]]]]]]]]]]]]]]]]]]]]]]]]]]]]]]]]]]]]
@M_HWI-M01141:133:D05BR:1:1101:8334:4376  133:D05BR:1:1101:8334:4376 2:N:0:TGGACGTCCTGCGA
GCCCCTATCCAACCCTGGAAGAGCCAGAAAGCACTGCTAAGAAGTGAGGGTGGGTGGTCATAAACAAACACACTGCCCTCCTTTCCCTTCCCACTGTGGATCCTACCACCTCAGTCTCCCAATTAGCTGATACCAGGCTAACTTTTTGTATTGATATTAGCCAACATACAAG
+M_HWI-M01141:133:D05BR:1:1101:8334:4376  133:D05BR:1:1101:8334:4376 2:N:0:TGGACGTCCTGCGA
BBAABAAFFCFFGGGGGCFGGG]]]]]]]]]]]]]]]]]]]]]]]]]]]]]]]]]\]]]]]]]]]]]]]]]]]]]]]]]]]]]]]]]]]]]]]]]]]]]]]]]]]]]]]]]]]]]]]]]]]]]]]]]]]]]]]]]]]]]]]]]]]]]]]]FBGGGGFGGGBFFFFDB>A>>>
@M_HWI-M01141:133:D05BR:1:1101:11512:4387  133:D05BR:1:1101:11512:4387 2:N:0:TGGACGTCCTGCGA
AAAATAGATTTCAAGACAAAAATTATAAGAAGAGACAAAAAAGTCATGACATAATGATAAAGAGGTCAATTCGTCAAGAGGATATAAGAATTGTAAGTATACACCCAACACTGGAGCATCCAGATACAAAGCAAATATTAGATCTAAAAAAAGAGACAGACTCTAATACAATAATAATACGGGACTTCAACACTCCACGGTAAGCATTAA
+M_HWI-M01141:133:D05BR:1:1101:11512:4387  133:D05BR:1:1101:11512:4387 2:N:0:TGGACGTCCTGCGA
CCDECFFFFFFFGGGGGGGGGGHHHHHHGHHGHHGHHHHHHGGHHHHGHHHHHHHGHHHH]]]]]]]]]]]]]]]]]]]]]]]]]]]]]]]]]]]]]]]]]]]]]]]]]]]]]]]]]]]]]]]]]]]]]]]]]]]]]]]]]]]]]]]]]]HHHHHHHHHHFGHHHHHHHHHHHGFHHEHGHHHGHHGGGGGGGGGGFGFFFFFFFDCCCC
@M_HWI-M01141:133:D05BR:1:1101:10212:4389  133:D05BR:1:1101:10212:4389 2:N:0:TGGACGTCCTGCGA
CAGCCCCAGCCCATGGCTCTGTCCACCACACTATGCTGCATCTTGGTTTTGCCCAGTGTTCCTCAGGCTGGCAATCAGTTGCAAACACTGTAGG
+M_HWI-M01141:133:D05BR:1:1101:10212:4389  133:D05BR:1:1101:10212:4389 2:N:0:TGGACGTCCTGCGA
]]]]V]]]]]]]]]]]]]]]]]]]]]]]]]]]]]]]]]]]]]]]]]]]]]]]]]]]]]]]]]]]]]]]]]]]]]]]]]]]]]]]]]Y]]]]Y]]
@F_HWI-M01141:133:D05BR:1:1101:20173:4390  133:D05BR:1:1101:20173:4390 2:N:0:TGGACGTCCTGCGA
CCTTGCATTCAACCATGTTGAAGAATTTAATCAATGTGTGTTAAATTAATCAATGCTTTTTGAATGAGTGACTTTAATTATCTATTATTGGCAATTTGTTCTTTTTTTTTGGATGGAGTTCAGTCGGAAGAGCACACGTCTGAACTCCAG
+F_HWI-M01141:133:D05BR:1:1101:20173:4390  133:D05BR:1:1101:20173:4390 2:N:0:TGGACGTCCTGCGA
1>1AAFF3DD3DFGCFGGFG3DFDGGHBDGGHFAFGDG3FGHB22FBFDGDDFD2FGHHHEEAGEFGFHHHHF2D22FEGGFHGGD2FFFBFBGFHGF@CGHHFFH@E/>>/FGHGFFEGHF2BFE?//EGH0FHFH?0GGG12FGHHFE
@R_HWI-M01141:133:D05BR:1:1101:20173:4390  133:D05BR:1:1101:20173:4390 2:N:0:TGGACGTCCTGCGA
GCGGCCCATCCAAACACTACAACAACAAAAAAAACAAACAACAAAATAATAAAATCAAAAACCAACTAAAATCATATAACTAACATAAACAACATAAACTTATTTACTTTCTTTTTTCTCGTCTATATCGCGAAGAGGACGAGAAGCACA
+R_HWI-M01141:133:D05BR:1:1101:20173:4390  133:D05BR:1:1101:20173:4390 2:N:0:TGGACGTCCTGCGA
>11111>11111111B01001110B00AA000AA///0A0//BE0011B2221A2B111B//?>//0B@1B2112@22B111111211111/>/0111>2>B222221>2121111/B################################
@M_HWI-M01141:133:D05BR:1:1101:24021:4405  133:D05BR:1:1101:24021:4405 2:N:0:TGGACGTCCTGCGA
GGCTTGGAAAAGAGAGGAAGTTTTGCTCCTCTGGTGGCCTAATCCCCACACCAAGGAAGCCAATCACACCTTAAGTCAGGTAGAACCAGAACCCAAAGATGTCTTTCTGACCACCTGGTCAAATCTCTGCTTGCTCCTCCAGGGGTAGCAAGCAACTGATTTCATCAACTTTGT
+M_HWI-M01141:133:D05BR:1:1101:24021:4405  133:D05BR:1:1101:24021:4405 2:N:0:TGGACGTCCTGCGA
ABBBBBBFFFFFGGFGGGCGGGHH]]]]]]]]]]]]]]]]]]]]]]]]]]]]]]]]]]]]]]]]]]]]]]]]]]]]]]]]]]]]]]]]]]]]]]]]]]]]]]]]]]]]]]]]]]]]]]]]]]]]]]]]]]]]]]]]]]]]]]]]]]]]]]HHGFGGFGGGGFFFFFFFC?A?AA
@M_HWI-M01141:133:D05BR:1:1101:16323:4405  133:D05BR:1:1101:16323:4405 2:N:0:TGGACGTCCTGCGA
AGTGTAAATTGGATTCCATAAAAATTTAAAAATTTTCAGGGGGCGGGGTAGG
+M_HWI-M01141:133:D05BR:1:1101:16323:4405  133:D05BR:1:1101:16323:4405 2:N:0:TGGACGTCCTGCGA
S]]]]]]]]]]]]]]]]]]]]W\X]]Z]]]]]]]]]]]]]]\\]Z]]]Q]]]
@M_HWI-M01141:133:D05BR:1:1101:18909:4406  133:D05BR:1:1101:18909:4406 2:N:0:TGGACGTCCTGCGA
GCCTAAATTTGCCATAAATAGATATTTGCCTTGCCTGTATTTGCATTGCCTTGTTTTGCCTATATTTGCCTTGCCTGGATTTGCCATGACTAA
+M_HWI-M01141:133:D05BR:1:1101:18909:4406  133:D05BR:1:1101:18909:4406 2:N:0:TGGACGTCCTGCGA
\]]]]]]]]]]]]]]]]\]]]]]]]]]]]]]]\]]]]]]]]]]]]]]]]]]]]\]]][]]]]]]]]]]]][]]]]]]]]]]]Z][]]]]]]]Y
@M_HWI-M01141:133:D05BR:1:1101:15006:4407  133:D05BR:1:1101:15006:4407 2:N:0:TGGACGTCCTGCGA
GGAAGGACCCAGAGCTCCGGTGGCAGTGGGGTCCTGGGGGGCCTGGAACAGACGGGGTGGCTGGCGGGGGAGCCCTCCAGGCCCAGGTGGGTTCCGCCCCCTCAGACCTCTTGTCCTGGGCACTGCGTCTGTTTCCGGTAGATTTGCTCAAGATGAAAAACAGGAAAGCAGAGAAGCGGTGGGGCGTGGGAGTTCTGGCAGGATAAGGGCCAGCGGCTCCGTCTGGGGTGAACGTG
+M_HWI-M01141:133:D05BR:1:1101:15006:4407  133:D05BR:1:1101:15006:4407 2:N:0:TGGACGTCCTGCGA
A@AA?1>1>A>1F1FG1EEAEEEFFACFH0EEEGHGHAEE//BFGECC<C0GH@/BC@<CHCC.CCGG@G?A?EGF?BB9FEA-B-G1DAB;<]]]]]S]UO]]Z]]Z&]]]]]]]]]ONA]UY]]]]]]]]]]]]W]ROV]W]Z334FD@2FHGF0111E@@DHF1GB21BBE>>//?//AF//F0A1FGEB01EB112D111AEFB0GGGEA0000EA1A1E@1BFFC1>>1A1
@M_HWI-M01141:133:D05BR:1:1101:16402:4409  133:D05BR:1:1101:16402:4409 2:N:0:TGGACGTCCTGCGA
TGAAGGATAGGGCATGTTTTATGGGAAAAGAAATAGTTCCATTTTGGATATGTGGAATTTGAAAGTCCTGAGAGCTAGTCAAATGGAGTTTTCTAGATAGCAATTAAATATGTGAAATTGAAGCTCATGACAATGTCTAAGGCTAAATTTGAG
+M_HWI-M01141:133:D05BR:1:1101:16402:4409  133:D05BR:1:1101:16402:4409 2:N:0:TGGACGTCCTGCGA
CCC]]]]]]]]]]]]]]]]]]]]]]]]]]]]]]]]]]]]]]]]]]]]]]]]]]]]]]]]]]]]]]]]]]]]]]]]]]]]]]]]]]]]]]]]]]]]]]]]]]]]]]]]]]]]]]]]]]]]]]]]]]]]]]]]]]]]]]]]]]]]]]]]]]]BAA
@M_HWI-M01141:133:D05BR:1:1101:17713:4410  133:D05BR:1:1101:17713:4410 2:N:0:TGGACGTCCTGCGA
CATAATCGTTAGATTCACCAGGATCCAAATGAAGGAGGAAATACTAATGGCAGCCAGAGAGAAAGGCCAGGTTACCCATAAAGGGAAGCCTATTAGACTTACAGCAGATCTCTCAGCAGAAACCCTACAAGCCAGAAGAGAGTGGGGGCCAATATTCAACATACTTAAAGAACAGAACTTTC
+M_HWI-M01141:133:D05BR:1:1101:17713:4410  133:D05BR:1:1101:17713:4410 2:N:0:TGGACGTCCTGCGA
CDDCCFFDCCDDGGGGGGGGGGHHHHHHHHHH]]]]]]]]]]]]]]]]]]]]]]]]]]]]]]]]]]]]]]]]]]]]]]]]]]]]]]]]]]]]]]]]]]]]]]]]]]]]]]]]]]]]]]]]]]]]]]]]]]]]]]]]]]]]]]]]]]]]]]HHHHHHHHHHGGGGGGGGGGFFFFFFFCCBAC
@M_HWI-M01141:133:D05BR:1:1101:17127:4410  133:D05BR:1:1101:17127:4410 2:N:0:TGGACGTCCTGCGA
CCTGCCAATTAGCTGGGATTACAGGAACCTACTATGATGCCCAGCTAATTTTTTG
+M_HWI-M01141:133:D05BR:1:1101:17127:4410  133:D05BR:1:1101:17127:4410 2:N:0:TGGACGTCCTGCGA
]]]]]]]]]]]]]]]]]]]]]]]]]]]]]]]]]]]]]]]]]]]]]]]]]]]]]]]
@M_HWI-M01141:133:D05BR:1:1101:12778:4419  133:D05BR:1:1101:12778:4419 2:N:0:TGGACGTCCTGCGA
TTTACGCGAATCGAATATAATGTAAATAATATCTGGGCGCCCCAGAGATAAAAGAAAATGGCTCTGAATATACACTGTTAGAGAAAATA
+M_HWI-M01141:133:D05BR:1:1101:12778:4419  133:D05BR:1:1101:12778:4419 2:N:0:TGGACGTCCTGCGA
]]]]]]]]]]]]]]]]]]]]]]]]]]]]]]]]]]]]]]]]]Z]]]]]]]]]]]]]]]]]]]]]]]]]]]]]]]]]]]]]]]]]]]]]]]
@M_HWI-M01141:133:D05BR:1:1101:12017:4422  133:D05BR:1:1101:12017:4422 2:N:0:TGGACGTCCTGCGA
AATGCTTGTGATTTTTGCACATTGATTTTATATCCTGAGACTTTGCTGAACTTGCTTATCAGTTTCAGGAGTTTTTGGGCTGAGGCGA
+M_HWI-M01141:133:D05BR:1:1101:12017:4422  133:D05BR:1:1101:12017:4422 2:N:0:TGGACGTCCTGCGA
]]WVF]]]]]]]]]L]]]]]]]Y]V]]]]\]]]]]]]]Z[]]]]]]]]Z]]]]]]]]]]]]]]]]]]][[XZ[Y\]]]V]WT]]T]F]
@M_HWI-M01141:133:D05BR:1:1101:20012:4436  133:D05BR:1:1101:20012:4436 2:N:0:TGGACGTCCTTCGA
CCCCGGCGATGCGCCTCACCATCGATTGCTTTCCTCTCATCTTCTCGCTTGCGGTCCACGCGCACCGAGGCTAGCGCCGACAGCGCGCCCGCCACCGCGAAACCGGCGATTACCAAGGGAAGCCAGA
+M_HWI-M01141:133:D05BR:1:1101:20012:4436  133:D05BR:1:1101:20012:4436 2:N:0:TGGACGTCCTTCGA
]]U]]]]]\]N]Y]WY]]]]]]]Z]V]]Z[[Z]]\\\]Z[]]]R]Z]V]]]]RCQ]]]]AX]]]]X]Z]Z]][]Z]X]]]]Z]Z]V]]S]]V]O]]]S]T]]]]]]X]]]]]]]]]]]]]]]\\\][
@M_HWI-M01141:133:D05BR:1:1101:9183:4444  133:D05BR:1:1101:9183:4444 2:N:0:TGGACGTCCTGCGA
GCTCCAGCTCCAGTGGGCCTCCTGGCAGCTTTCGTGCAGTTGGGAAAGTTTGCTCCTTGCCTGGTTGATTTCGTCTTGCGTTGACTTCAGGGACTCGATGATGGTTTCCAGCTGGACTCACTCAGCCTGCGTGCTCTGCTCCAGCTGGGTTTCCTCG
+M_HWI-M01141:133:D05BR:1:1101:9183:4444  133:D05BR:1:1101:9183:4444 2:N:0:TGGACGTCCTGCGA
ABBBBFF]Z]]]]]]]]]]]Z]]]]]]]]]]]]]]]]]]]]]]]]]]]]]]]]]]]]]]]]]]]]]]]]]]]]]]]]]]]]]]]]]]]]]]]]]]]]]]]]]]]]]]]]]]]]]]]]]]]]]]]]]]]]]]]]]]]]]]]]]]]]]]]]]FDAA>AA
@M_HWI-M01141:133:D05BR:1:1101:15655:4450  133:D05BR:1:1101:15655:4450 2:N:0:TGGACGTCCTGCGA
GGTTTATAGATTTGAGAGGTGTGAGACTGGGGGCTGTTTGGTCTACAGACATTCACTGACACATCCCACACACCATCACTGTCTAAACAGCAGTGATCAAATCTATCATTTCTTCTGT
+M_HWI-M01141:133:D05BR:1:1101:15655:4450  133:D05BR:1:1101:15655:4450 2:N:0:TGGACGTCCTGCGA
]]]]]]]]]]]]]]]]]]]]]]]]]]]]]]]]]]]]]]]]]]]]]]]]]]]]]]]]]]]]]]]]]]]]]]]]]]]]]]]]]]]]]]]]]]]]]]]]]]]]]]]]]]]]]]]]]]]]]]
@M_HWI-M01141:133:D05BR:1:1101:7128:4460  133:D05BR:1:1101:7128:4460 2:N:0:TGGACGTCCTGCGA
ACCTACAGAATGAGAAAAAATATTTGAAAACTGTGCATCTGACAAAAGTGTAATATCCAGAATCTATAAGAAACTTAAACAAATTAATATGTAAAAAACGACCCCATTAAAAAGTTGACAAAGGACATGAAGAGATACTTTTCAAAAGAAGATACAAGCAGAACCAACAAGCATATTAAAAAAGGTTTAACATCACTAATCATTAGAGAAATACAAATAAACCAACCGGAGACACCATCTCACAC
+M_HWI-M01141:133:D05BR:1:1101:7128:4460  133:D05BR:1:1101:7128:4460 2:N:0:TGGACGTCCTGCGA
BAAAA4@FFFDFDGFDGGFABFGFGEFHBDGGGGHBGHFHHGFGBBGE3B5FADBEFBGGFCFFHHGBFDDF3GFFHFHGDGG5GGBFGHEHHBG]]]]]]]S]]]\]]]]]]]]]]]]]]]]]]]]]]]]]]]]]]]]\]]]]]]]]]]FHGFHGHHFFFHEBHHGFGG2DFDB1/EBE1FFFF22FFFFFFGEGFFF2HEGBF2GBFEGGFEGFGFEB00ACEACGGGFFA@CFDB1DAAA>>
@M_HWI-M01141:133:D05BR:1:1101:18176:4463  133:D05BR:1:1101:18176:4463 2:N:0:TGGACGTCCTGCGA
ACCTATATTTCATTTAATCTTTACTTTGGGAAGAAATACATGGTTATCCCTAATTTTCAGACCACAAAATAGAGGTTTCACATAGACAAAGTAGCCTGTACAGGTTAAAATACTAGCAAGTAAAAGAGATAGAATGGAGGGTACACCTGACATGAAGTC
+M_HWI-M01141:133:D05BR:1:1101:18176:4463  133:D05BR:1:1101:18176:4463 2:N:0:TGGACGTCCTGCGA
>AAAAFFFF]]]]]]]]]]]]]]]]]]YL]]]]]]]]]]]]]]]]]]]]]]]]]]]]]]]]]]]]]]]]]]]]]]]]]]]]]]]]]]]]\Z]]]]]]]]]]]]]]]]]]]]]]]]]]]]]]]]]]]]]]]]]]]]]]]]]]]]]]]]]]]FFFDA>A>A
@M_HWI-M01141:133:D05BR:1:1101:21882:4475  133:D05BR:1:1101:21882:4475 2:N:0:TGGACGTCCTGCGA
CAGAGAGGGGAGTACTAAACACTGAGGTCTATAGGGGGGAAAAGGGGAGGACCAGTGGGAGGGGGAGGTGGGAAGGGATAGCCTGGGGAGAAATGCCAAATGTGGGTGAAGGGGAGAAAGCAAACAGAACACACTGCCATGTGTTTACCTATGCAACTGTATTGCA
+M_HWI-M01141:133:D05BR:1:1101:21882:4475  133:D05BR:1:1101:21882:4475 2:N:0:TGGACGTCCTGCGA
BBBBBFABBDABEGGG]]]]\]]]]][]]]]]]]]]]]]]]]]]]]]]]]]]]]]]]]]]]]]]]]]]]]]]]]]]]]]]]]]]]]]]]]]]]]]]]]]]]]]]]]]]]]]]]]]]]]]]]]]]]]]]]]]]]]]]]]]]]]]]]]]]]]GGGGFFFFFFF3ABAA
@M_HWI-M01141:133:D05BR:1:1101:10260:4479  133:D05BR:1:1101:10260:4479 2:N:0:TGGACGTCCTGCGA
CTAGGTAATTTCCACAGAAAAATGACTTGTAAGAAACATGTATGTTTCCTCTATTTCTAAGGAATTGATAGAATCATAACTTTGAGATCATGTAGTCTAGAACAATGCCCAAATAATCTTTTATTTAGGTCATTTT
+M_HWI-M01141:133:D05BR:1:1101:10260:4479  133:D05BR:1:1101:10260:4479 2:N:0:TGGACGTCCTGCGA
]]]]]]]]]]]]]]]]]]]]]]]]]]]]]]]]]]]]]]]]]]]]]]]]]]]]]]]]]]]]]]]]]]]]]]]]]]]]]]]]]]]]]]]]]]]]]]]]]]]]]]]]]]]]]]]]]]]]]]]]]]]]]]]]]]]]]]]]
@M_HWI-M01141:133:D05BR:1:1101:11407:4479  133:D05BR:1:1101:11407:4479 2:N:0:TGGACGTCCTGCGA
CCCAGTGTCTGTTTTTCCCCACCATGTGTCCATGTGTTTTCATTATTCAGCTCCCACTTCTAAGTGAGAACATGTGGTATTTGATTTTCTGTGCCTGTGTTAGTTTGCAGAGGATAATGGTTTCCAGCTCCATCCATGTCTCTGCAAAGGATATGATATCATTCCTTTTTATGGCTGCGCAGTATTCC
+M_HWI-M01141:133:D05BR:1:1101:11407:4479  133:D05BR:1:1101:11407:4479 2:N:0:TGGACGTCCTGCGA
>AABABCDDFDFGGGGGGGGGGGHHHDEFHG5GHFHDH]]]]]]]]]]]]]Z]]]]]]]]]]]]]]]]]]]]]]]]]]]]]]]]]]]]]]]]][]]]]]]]]]]]]]]]]]]]]]]]]]]]]]]]]]]]]]]]]]]]]][]]]]]]]]]]HGF2FFBHFHHHHGGGBF1AFFGEEA@AFFFFFA1>1>
@M_HWI-M01141:133:D05BR:1:1101:14627:4492  133:D05BR:1:1101:14627:4492 2:N:0:TGGACGTCCTGCGA
ATCCCCGCATGAATGTGTGCCTGTCCGCGCGCCAGTCTGTTCACTGTTGAGACTGGATAATAGGTTCTAGTGTTTGGCAGGACGGGGCCTCCTTGATCTTCTTCAGCGTTTTCTTGGCTAGTCTTGCCTATTTTTTCACATAA
+M_HWI-M01141:133:D05BR:1:1101:14627:4492  133:D05BR:1:1101:14627:4492 2:N:0:TGGACGTCCTGCGA
]]]]]]]]]]]]]]]]]]]]]]]]]]]]]]]]]]]]]]]]]]]]]]]]]]]]]]]]]]]]]]]]]]]]]]]]]]]]]]]]]]]]]]]]]]]]]]]]]]]]]]]]]]]]]]]]]]]]]]]]]]]]]]]]]]]]]]]]]]]]]]]
@M_HWI-M01141:133:D05BR:1:1101:15400:4503  133:D05BR:1:1101:15400:4503 2:N:0:TGGACGTCCTGCGA
ACTTGCTGCCTCCTCCATGAAATTGATTAAATATGCAGTGCCTCAGAATACAGTTATTACAGTAAATCAG
+M_HWI-M01141:133:D05BR:1:1101:15400:4503  133:D05BR:1:1101:15400:4503 2:N:0:TGGACGTCCTGCGA
]]]]]]]]]]]]]]]]]]]]]]]]]]]]]]]]]]]]]]]]]]]]]]]]]]]]]]]]]]]]]]]]]]]]]]
@M_HWI-M01141:133:D05BR:1:1101:10156:4504  133:D05BR:1:1101:10156:4504 2:N:0:TGGACGTCCTGCGA
GAGCTGCTTTGGATATGTTTGGTCTTTGTAGAAGCAGAGTCTGCTAGGTGCACAAGTTGGAGGGTTTAGCTTTATTCTGTTTATGGCCACCGAAAGGTGGTCACTGACACGAGGACACTCCCTTGACCAGATACAGTGAGTGACATTG
+M_HWI-M01141:133:D05BR:1:1101:10156:4504  133:D05BR:1:1101:10156:4504 2:N:0:TGGACGTCCTGCGA
]]]]]]]]]]]]]]]]]]]]]]]]]]]]]]]]]]]]]]]]]]]]]]]]]]]]]]]]]]]]]]]]]]]]]]]]]]]]]]]]]]]]]]]]]]]]]]]]]]]]]]]]]]]]]]]]]]]]]]]]]]]]]]]]]]]]]]]]]]]]]]]]]]]]
@M_HWI-M01141:133:D05BR:1:1101:21974:4511  133:D05BR:1:1101:21974:4511 2:N:0:TGGACGTCCTGCGA
GCTAATTTTTTTTTAATTTTTGGTAGAGACAGGATTTCACCATGTATGTTGGCCAGGCTGGTCTCTAACTCCTGACCTCAGGTGATCCATCCTTCTTAGCCTCCCAAAGTGCTGGGATG
+M_HWI-M01141:133:D05BR:1:1101:21974:4511  133:D05BR:1:1101:21974:4511 2:N:0:TGGACGTCCTGCGA
]]]]]]]]]]]]]]]]]]]]]]]]]]]]]]]]]]]]]]]]]]]]]]]]]]]]]]]]]]]]]]]]]]]]]]]]]]]]]]]]]]]]]]]]]]]]]]]]]]]]]]]]]]]]]]]]]]]]]]]
@M_HWI-M01141:133:D05BR:1:1101:7789:4514  133:D05BR:1:1101:7789:4514 2:N:0:TGGACGTCCTGCGA
CTTTTAACACTGAATACCATGAAGTATTAATCTGCCATTATATAGGAAAAACAAGATATTTCTCACTTTTAAACCAAGCATGTCAGAGAACCAATCAATTTCCCATTGCCTACAATCACTGGTAATACCAAATACTTTATCAATAAAGACTTGATTTCAGATGACAAAACCCT
+M_HWI-M01141:133:D05BR:1:1101:7789:4514  133:D05BR:1:1101:7789:4514 2:N:0:TGGACGTCCTGCGA
BBBBBFFFFFFFEGGGGGGGGFH]]]]]]]]]]]]]]]]]]]]]]]]]]]]]]]]]]]]]]]]]]]]]]]]]]]]]]]]]]]]]]]]]]]]]]]]]]]]]]]]]]]]]]]]]]]]]]]]]]]]]]]]]]]]]]]]]]]]]]]]]]]]]]]GGGGGGGGGGGFFFFBA>3A>>3
@M_HWI-M01141:133:D05BR:1:1101:14472:4517  133:D05BR:1:1101:14472:4517 2:N:0:TGGACGTCCTGCGA
TGGAATCCACACCCCTTGAGGAGGACATCTGTTTCAACTGTGCTTGGTTGAATATTCAAAGTGCTGAACATGAGTACTTCGGGGGAATAGAACTTTGAACCCAGGGCTGCTGCTTATCTAATGCCCACTGGGGAGACACGCATCTGTGGAGGATTTCCTGAGGCAAAGGATCCTCATCCCCCTCAGCCGACATTGTCCAACCCACTCCAGGAGTTGGATAGACCATAGGAGAGTCA
+M_HWI-M01141:133:D05BR:1:1101:14472:4517  133:D05BR:1:1101:14472:4517 2:N:0:TGGACGTCCTGCGA
BCCCCFFFFFFCGGGGGGCGGGGGGHHHHHHHHHHHHHHHHHHHHHGGHGHHHHHHHHHGHFHHHHHHHHHHHHHHHHHHFGGGGG]]]]]]]]]]]]]]]]]]]]]]]]]]]]]]]]]]]]]]]]]]]]]]]]]]]]]]]]]]]]]]]]HHHHHHHHHHHHHHHHHHHHHHHHGFCGCGFHHGGGGHHHHHHHHHGGGGGGHHHHHGHHHHHCGGGGGGGGGGFFFFFFFAAAA3
@M_HWI-M01141:133:D05BR:1:1101:19544:4521  133:D05BR:1:1101:19544:4521 2:N:0:TGGACGTCCTGCGA
CCTGGATTCAAGTGATTCTCCTGCCTCCACCTTGGGAGTAGCTGGGACTTCAGGTGCCCACCACCATGCCAAGCTAACG
+M_HWI-M01141:133:D05BR:1:1101:19544:4521  133:D05BR:1:1101:19544:4521 2:N:0:TGGACGTCCTGCGA
]]]]]]]]]]]]]]]]]]]]]]]]]]]]]]]]]]]]]]]]]]]]]]]]]]]]]]]]]]]]]]]]]]]]]]]]]]]]]]]
@M_HWI-M01141:133:D05BR:1:1101:13659:4525  133:D05BR:1:1101:13659:4525 2:N:0:TGGACGTCCTGCGA
TGGCAGACCCGCTGCATGGCGG
+M_HWI-M01141:133:D05BR:1:1101:13659:4525  133:D05BR:1:1101:13659:4525 2:N:0:TGGACGTCCTGCGA
]S]U]EUZVFV]Z]]]]]]]]]
@M_HWI-M01141:133:D05BR:1:1101:10889:4527  133:D05BR:1:1101:10889:4527 2:N:0:TGGACGTCCTGCGA
CAACTTTCTTTCCTTTTTTTTTTTTTTTGAGAAGGAGTTTCGC
+M_HWI-M01141:133:D05BR:1:1101:10889:4527  133:D05BR:1:1101:10889:4527 2:N:0:TGGACGTCCTGCGA
WU]]]]][]]]]]]]]]]]]]]]]]]]][\WI&]][Y]]Z]]]
@M_HWI-M01141:133:D05BR:1:1101:10439:4532  133:D05BR:1:1101:10439:4532 2:N:0:TGGACGTCCTGCGA
AGCCACCATGGGTGACCTTTCATGTGGTTTAATTTGCCCCACTTGCAGGAGACCTCTGCTTCCCTTTGAACACTTCCATGCAGAAGATGCTAATTAGGTTTGTAGGAATGGATAAGACCTTGATTGTCCTCTTATTCAGTCTTCCTTCTAATGCAGAGGTATCCTTTGCAAGATTCCTGACATTTGGCTTCTGTCTTCTGCTTGGATGTAAGAGA
+M_HWI-M01141:133:D05BR:1:1101:10439:4532  133:D05BR:1:1101:10439:4532 2:N:0:TGGACGTCCTGCGA
>AAAACF1FFF?BEEFGGGFGDFFFGD0AFFFFBGFHFHGGGHGEGGHF//AFFGHHHHHFHFHH]]]]]]WZ]]]]]]]]]]][]]]]]]]]]]]]]W]][]]]]]]]F]]]][]]]][]]]\]]\]]]]]]]]]]]]][]YF]]]]]]FGF1HDFGHHHGFGBBHFHHGFGAGFGFGF1AA00GG1HGBHGAG1GE11EGBCDFDFFD>AA1>
@M_HWI-M01141:133:D05BR:1:1101:11832:4542  133:D05BR:1:1101:11832:4542 2:N:0:TGGACGTCCTGCGA
TCTAATAAATATCTTTTCTGCCCAAGTTACTCAGAGTCCTCTTCTGTTGCTGGCAACCAAAGAACCCAGACTGATGCGTGCAGCAAACTCGTGGAATGAATAGGCTCTGAGCCCAGGACTCCCAAAGCTTAGTTCACTGCTATTTCCGTCCTGCCAAGCTGCC
+M_HWI-M01141:133:D05BR:1:1101:11832:4542  133:D05BR:1:1101:11832:4542 2:N:0:TGGACGTCCTGCGA
CDECCFFFFFFFG]]]]]]]]]]]]]]]]]]]]]]]]]]]]]]]]]]]]]]]]]]]]]]]]]]]]]]]]]]]]]]]]]]]]]]]]]]]]]]]]]]]]]]]]]]]]]]]]]]]]]]]]]]]]]]]]]]]]]]]]]]]]]]]]]]]]]]]]]GFFCFFFBAAAA>
@M_HWI-M01141:133:D05BR:1:1101:23142:4544  133:D05BR:1:1101:23142:4544 2:N:0:TGGACGTCCTGCGA
CTAATACAGCTTGCAGTCTCTCGCTTAATTTTAGACATTGGCCATTGGTCTCAACTGTTTGAAATCCTAAAGATTATTCACCTACCACATTTAGTTTTGTAATATGGTAGGGGAAGTGTGAAGTAAAATCTTCTTAAAAATTTTTTATGTTGGTCTTG
+M_HWI-M01141:133:D05BR:1:1101:23142:4544  133:D05BR:1:1101:23142:4544 2:N:0:TGGACGTCCTGCGA
AAABAFFF]]]]]]]]]]]]]]]]]]]]]]]]]]]]]]]]]]]]]]]]]]]]]]]]]]]]]]]]]]]]]]]]]]]]]]]]]]]]]]]]]]]]]]]]]]]]]]]]]]]]]]]]]]]]]]]]]]]]]]]]]]]]]]]]]]]]]]]]]]]]]]FFC>?AA3
@M_HWI-M01141:133:D05BR:1:1101:12564:4558  133:D05BR:1:1101:12564:4558 2:N:0:TGGACGTCCTGCGA
CCTGCCTAATGTCAGTCTTTTGGATATAGAGGGGTCAGGGAGCTGCTTGAGGAGACAGTTTGTACTTTATAGGGGTTTAATTGCTGAGCTCTGCACTCTCTTGTTTATTCAGGGCTGTTAGGCTGCTATGTTTGATTCTGCTGCAACAGAGCTCATTAAAAAACCCTTTTTTTTTCTCAAATGCTCTGTGTTGAGGGGTT
+M_HWI-M01141:133:D05BR:1:1101:12564:4558  133:D05BR:1:1101:12564:4558 2:N:0:TGGACGTCCTGCGA
AAB?ACFFFFFDGGG5FAFGGG?EHA5F55FC2EEE2GBFF?EHBFGDGE]]]]]]]]]]]]]]]]]]]]]]]Z]]]]]]]]]\]]]]]]]]]]]]]]]]]]]]]]]]]]]]]]]]]]]]][[]]\]]]]]]]]]]]\]]]]][]]]]\[F1FBHGF?FEAB0GGGGEEACBGGF0A3DFGFFGG1GFBFFFA?AAAAAA
@M_HWI-M01141:133:D05BR:1:1101:18391:4559  133:D05BR:1:1101:18391:4559 2:N:0:TGGACGTCCTGCGA
CACCAGAGTGAGGTTAAGAGCAGAAGTTTAATAGGTGAAAGAAAGAGAAGAGCTCTCTGCCCAGAGATGGGTCCTGGAGAAAAATGGGATGAGATTTCTGTGGTAAAATGCAGGAAGTTTTATAGGTGAACTTGAAGAACCAGTATCTGATTTACATAGGGCATGAAAGA
+M_HWI-M01141:133:D05BR:1:1101:18391:4559  133:D05BR:1:1101:18391:4559 2:N:0:TGGACGTCCTGCGA
BBBBBFFB@DDFGGGGGGGG]]]]]]]]]]]]]]]]]]]]]]]]]]]]]]]]]]]]]]]]]]]]]]]]]]]]]]]]]]]]]]]]]]]]]]]]]]]]]]]]]]]]]]]]]]]]]]]]]]]]]]]]]]]]]]]]]]]]]]]]]]]]]]]]]]FGGGGGGGFFFFFFFBAABA
@M_HWI-M01141:133:D05BR:1:1101:24588:4566  133:D05BR:1:1101:24588:4566 2:N:0:TGGACGTCCTGCGA
ATAAATGTTTAGGCATGACTTACTGAAGTAGTCAGATGTTTGCACCCC
+M_HWI-M01141:133:D05BR:1:1101:24588:4566  133:D05BR:1:1101:24588:4566 2:N:0:TGGACGTCCTGCGA
]]]]]]]]]]]]]]]]]]]]]]]]]]]]]]]]]]]]]]]]]]]]]]]]
@M_HWI-M01141:133:D05BR:1:1101:6796:4567  133:D05BR:1:1101:6796:4567 2:N:0:TGGACGTCCTGCGA
CATTCTCTAATCTTTGATACAGGACCAACATTCTTCCTTTAAATATAATTCACATCAATTGAGAACACCAGTTAACCTGATGAGTTGCTTAG
+M_HWI-M01141:133:D05BR:1:1101:6796:4567  133:D05BR:1:1101:6796:4567 2:N:0:TGGACGTCCTGCGA
]]]]]]]]]]]]]]]]]]]]]]]]]]]]]]]]]]]]]]]]]]]]]]]]]]]]]]]]]]]]]]]]]]]]]]]]]]]]]]]]]]]]]]]]]]]]
@M_HWI-M01141:133:D05BR:1:1101:15830:4568  133:D05BR:1:1101:15830:4568 2:N:0:TGGACGTCCTGCGA
AACATGTGGTGTTTGGTTTTCTGTTCTTGTGTCAGTTTGCTGAGAATGATGGTTTCCAGCTTCA
+M_HWI-M01141:133:D05BR:1:1101:15830:4568  133:D05BR:1:1101:15830:4568 2:N:0:TGGACGTCCTGCGA
]]]]]]]]]]]]]]]]]]]]]]]]]]]]]]]]]]]]]]]]]]]]]]]]]]]]]]]]]]]]]]]]
@M_HWI-M01141:133:D05BR:1:1101:15310:4580  133:D05BR:1:1101:15310:4580 2:N:0:TGGACGTCCTGCGA
AAAATTGCTCTGAATAAAATCTCTCAGGAAAAAAAATACAATGCCCTTTTCTACTCTGTTTTCGAGTATATAGACCAACTCCATATGCTCTCTCATATAAAATACAGAAATTCTATATTAAAGCAAATCGAAAAAAATCTAAATATGATATAGGCACCCGAATGTTAAAAGCAAA
+M_HWI-M01141:133:D05BR:1:1101:15310:4580  133:D05BR:1:1101:15310:4580 2:N:0:TGGACGTCCTGCGA
CCCCCFFFFFFFGGGGGFGGGGHHH]]]]]]]]]]]]]]]]]]]]]]]]]]]]]]]]]]]]]]]]]]]]]]]]]]]]]]]]]]]]]]]]]]]]]]]]]]]]]]]]]]]]]]]]]]]]]]]]]]]]]]]]]]]]]]]]]]]]]]]]]]]]]HFHGECGGGGGGGFFFFFFFBBAAA
@M_HWI-M01141:133:D05BR:1:1101:7781:4581  133:D05BR:1:1101:7781:4581 2:N:0:TGGACGTTCTGCGA
GTGTGGCCAGTGAGAAGTACTTGTAAGTCTGTAAATGTAGAAATAACCACCTGTGTTTTAGAAAGAGAATTCTGATTATAATAT
+M_HWI-M01141:133:D05BR:1:1101:7781:4581  133:D05BR:1:1101:7781:4581 2:N:0:TGGACGTTCTGCGA
]]]]]]]]\]]]]]]]]]]]]]]]]]]]]]]]]]]]]]]]]]]]]]]]]]]]]]]]]]]]]]]]]]]]]]]]]]]]]]]]]]]]
@M_HWI-M01141:133:D05BR:1:1101:10649:4585  133:D05BR:1:1101:10649:4585 2:N:0:TGGACGTCCTGCGA
GCTGGGGGAAAGAGCAGGTGGAGTTGAAGGGTTTCTCCAAGGTGGAGGTCCCAAAACCCCCCTCAGGAAGGCACTGATGCTGGGTGGGGCTGGGCATCCTCCAGGCA
+M_HWI-M01141:133:D05BR:1:1101:10649:4585  133:D05BR:1:1101:10649:4585 2:N:0:TGGACGTCCTGCGA
]]]]]]]]]]]]]]]]]]]]]]]]]]]]]]]]]]]]]]]]]]]]]]]]]]]]]]]]]]]]]]]]]]]]]]]]]]]]]]]]]]]]]]]]]]]]]]]]]]]]]]]]]]]
@M_HWI-M01141:133:D05BR:1:1101:12933:4594  133:D05BR:1:1101:12933:4594 2:N:0:TGGACGTCCTGCGA
GGTGCATTCCAGACCCGGTGCGCCCTCGGGATTGCCGACGGCCGTGTTCGCCCCGCGGAAAGACAGGTCGTCCATCGGGCCCGACGGGGGCACGCCGACCTGCCAGTAGCCCTTGCGTCCGGGG
+M_HWI-M01141:133:D05BR:1:1101:12933:4594  133:D05BR:1:1101:12933:4594 2:N:0:TGGACGTCCTGCGA
]]]]]]]]]]]]]]]]]]]]]]]]]]]]]]]]]]]]]]]]]]]]]]]]]]]]]]]]]]]]]]]]]]]]]]]]]]]]]]]]]]]\]]]]]]]]]]]]]]]]]]]]]]]]]]]]]]]]]]]]]]]]
@M_HWI-M01141:133:D05BR:1:1101:15518:4597  133:D05BR:1:1101:15518:4597 2:N:0:TGGACGTCCTGCGA
CCCTTTGAAATCCGGCACTAGACAAGGATGCCCTCTTTCATCACTCCTATTCAATATAGTACTGGAAGTTCTAGCCAGAGCAATCAGACAAGGAAAAGAAATAAAGGGCATTCAAATAGGAAAGGTGGAAGCCAAATTGTTTCTATTTGCAGATGACATGATAGTATACCTA
+M_HWI-M01141:133:D05BR:1:1101:15518:4597  133:D05BR:1:1101:15518:4597 2:N:0:TGGACGTCCTGCGA
DEEEDFFFFFFFGGGGGGGGGG]]]]]]]]]]]]]]]]]]]]]]]]]]]]]]]]]]]]]]]]]]]]]]]]]]]]]]]]]]]]]]]]]]]]]]]]]]]]]]]]]]]]]]]]]]]]]]]]]]]]]]]]]]]]]]]]]]]]]]]]]]]]]]]]GGGGGGGGGGFFFFFFFBCCCC
@M_HWI-M01141:133:D05BR:1:1101:20991:4609  133:D05BR:1:1101:20991:4609 2:N:0:TGGACGTCCTGCGA
CTGAATTATATAATATGTGAATTATTTTTAAATAAAACTATTCAAAGACAAGTTATTTTTTAATCAAACTTTTAAAAAGTTTATTTTTAAAACTGTTTAAAATTATTTTCAGGCCAGGCGCGGTGGCTCAAGCCTATAACCCAGCACTTTG
+M_HWI-M01141:133:D05BR:1:1101:20991:4609  133:D05BR:1:1101:20991:4609 2:N:0:TGGACGTCCTGCGA
C]]]]]]]]]]]]]]]]]]]]]]]]]]]]]]]]]]]]]]]]]]]]]]]]]]]]]]]]]]]]]]]]]]]]]]]]]]]]]]]]]]]]]]]]]]]]]]]]]]]]]]]]]]]]]]]]]]]]]]]]]]]]]]]]]]]]]]]]]]]]]]]]]]]]]A
@M_HWI-M01141:133:D05BR:1:1101:14987:4621  133:D05BR:1:1101:14987:4621 2:N:0:TGGACGTCCTGCGA
CAAAAATTAGCCAGGCGTGTGACAGTGCCTGTAATCTACTCAGGAGGCTGAGGCAGAGAATTGCTTGAACCCAGGTTGCAGTGAGCCAAGATTGCGCCACTGCGTTTCAGCCTGGGCGACAGGCGAGACTCTGTCTCAAAAACAAAGCAAAAAAAGAATCTATAACCTTCAT
+M_HWI-M01141:133:D05BR:1:1101:14987:4621  133:D05BR:1:1101:14987:4621 2:N:0:TGGACGTCCTGCGA
AAAAAA@@FFFCFFGGEE0FGE]]]]]]]]]]]]]]]]]]]]]Z][]]]]][]]]]]]]]]]]]]]]]]]]]X]]\]U]]]]]]]Y]]]Y]W]]]]]]]]]]]]]]]]]\]]]]X]YU]]]]]]]]]]]\]]]]]]Z]]]]]]]]Z]]]FGGCGGGFGGGFFFFFBDABAA>
@M_HWI-M01141:133:D05BR:1:1101:14876:4626  133:D05BR:1:1101:14876:4626 2:N:0:TGGACGTCCTGCGA
GTTAATATTTTCAAGTATTCAGCGTGCAGTGACTCTAGAGCAAAGTGTTATATAATAGAGGCTTTGGAAAATCACACAAATGATGTAGGTAAGTCACAGAAGAACTATTTTTAATTGTTAGTTTTGGTATGTAAACTGCTTTTGAAGAGTTTTAAATTATTCTCACATATGTTAATAAGTTCAGTG
+M_HWI-M01141:133:D05BR:1:1101:14876:4626  133:D05BR:1:1101:14876:4626 2:N:0:TGGACGTCCTGCGA
BCCCCFFFFFFFGGGGGGGGGGHGGGGHHHHHHHHH]]]]]]]]]]]]]]]]]]]]]]]]]]]]]]]]]]]]]]]]]]]]]]]]]]]]]]]]]]]]]]]]]]]]]]]]]]]]]]]]]]]]]]]]]]]]]]]]]]]]]]]]]]]]]]]]]]HHHHHHFHHHHHHHGGGGGGGGGGFFFFFFFCBAA3
@M_HWI-M01141:133:D05BR:1:1101:21081:4631  133:D05BR:1:1101:21081:4631 2:N:0:TGGACGTCCTGCGA
CCAGACGCACTTCTTTTATTTTAAAAATTATTTTTAGTTTTCAGCTAATGCATGTTTATCTTGAAAAGATGCAAAAATATGGATAAATAAAAAACAAATCATCACGTTTCCTCACAACGATGACCACGTTAGTCTTCTGCCGATGGTCCTTTTGGAGTTCTTTGTGCAAATGCATGT
+M_HWI-M01141:133:D05BR:1:1101:21081:4631  133:D05BR:1:1101:21081:4631 2:N:0:TGGACGTCCTGCGA
BBBBBBBDADDBG5FGFFAFFGB45GF\]]]]]]]]]]]]Z]]]]]]]]]J]]]]]]]]]]]]]]]]]]]]]\]]]]]]]]]]]]]]]]]]]]]\]]]]]]]]]]]]]]]]]]]]]Z]]W]]]]]]]]][]]I]][]Y[]]][][Y]]]]HHHFGG1EBGGBFFGFFB3FFFAA>1>
@M_HWI-M01141:133:D05BR:1:1101:7357:4633  133:D05BR:1:1101:7357:4633 2:N:0:TGGACGTCCTGCGA
TCACACCTCATGAAACCTCCTGACAGAGAGGGAGAAGGTAGTATAGCCAAATAGGCTAGGCCTCAAAAGTGCAGAAGTTCTTTCTCCTTCTTTTTCCTCTCTCCTCCCTCTCCTCCTTCCTTCTTTTTTTTTTTTTTAAATAGAGTCTCACTCTGT
+M_HWI-M01141:133:D05BR:1:1101:7357:4633  133:D05BR:1:1101:7357:4633 2:N:0:TGGACGTCCTGCGA
>11A1BX]]]]ZZ]]V]ZC]Z]]]][\[ZRE]]Z]][]7]Z]]]]]]F]]SWTZ]]]]]B\]]Z]]SW2\]]Z[[RV]]UX][%ZVX[][]]]]]BC]S]YC]W]]]]B]ZVYZBYZ%]]]]]]]]Y]]]]]]]]]Z]W]]]]]V][Q]$FAA1>A
@M_HWI-M01141:133:D05BR:1:1101:16016:4633  133:D05BR:1:1101:16016:4633 2:N:0:TGGACGTCCTGCGA
GAGCTTAGAGCTTTCTTGCGGCTGAGATGGAGGTGGTGTTAGCAATGCAGACAGCTTTCTAAGTCAATCGTTTAGCAGTTTAGCCCCTT
+M_HWI-M01141:133:D05BR:1:1101:16016:4633  133:D05BR:1:1101:16016:4633 2:N:0:TGGACGTCCTGCGA
[]]]]]]]]]]]]]]]]\]]]]]]]]]]]]Y]V%RV]]]]]][]]J]]]]J]]][]]YJ]]]]]]]]]]]]]Z]]]]]]]]]]]]]]]]
@F_HWI-M01141:133:D05BR:1:1101:20125:4635  133:D05BR:1:1101:20125:4635 2:N:0:TGGACGTCCTGCGA
CGCTCTTCCGATCTGAAAACTGTACACTTCACAATGGTTACACACTATGAGAACTGTAGGCTTCACAATGGTTACCACACAATGGGAACTTTACACTTCACAATGCTTATGACACAATGGAAACTTTACACTTCACAATGGTTCCCACAC
+F_HWI-M01141:133:D05BR:1:1101:20125:4635  133:D05BR:1:1101:20125:4635 2:N:0:TGGACGTCCTGCGA
BBBBBAFFFB22ACBFBGFGFFHHHHHHHHHHHFHFHFHHHHHHGHGDBFGFHHHHGHHGHHFGHHHHHBFFHHHFFHHGG1GHHACFGCFGGHHHHHHGHGHHGHGHGFDGGFHFCHHHHHFHFGFHHHHHEHHHHGHHEEFHB3FGGG
@R_HWI-M01141:133:D05BR:1:1101:20125:4635  133:D05BR:1:1101:20125:4635 2:N:0:TGGACGTCCTGCGA
GAAGCGTACAGTTATCATTGTGTTTTAACCATTGTGAAGTGTACAGTTTCCTTTGTTTGTAACCATTGTGAAGTGTAAAGTTCCAATTGTGTGGTAACCATCGTGAAGTGCACTTTTCTCATTGTCCGTAACCATTGTAAACTGTACATT
+R_HWI-M01141:133:D05BR:1:1101:20125:4635  133:D05BR:1:1101:20125:4635 2:N:0:TGGACGTCCTGCGA
A>AA1AAADAFDGGGBFFFFBGHBFFB1GHHFB1GF2EG2FFFHHHFHHGHHHGHFGBFFFHHEBGFBGHGH1FFFGFFBBGAFHFHHGDFFA?GFFE1FFEE>FCEDFGBDGFBHHF1BFGFFFBE//CEGHFHHB2>GG1FGGGGHGH
@M_HWI-M01141:133:D05BR:1:1101:16575:4648  133:D05BR:1:1101:16575:4648 2:N:0:TGGACGTCCTGCGA
CAAATTGATGGCTTGAAATTGCCAGAGCTGAGAGTATTTACACCATAGAAATCAGTAGATGCCACTGATGTGTTTTCTTTTTCCCTGAGAGCCAGCTATTAGCATTGACCAGCACCCCATGTACTACATAGGTCTGCAACAGAGAAAAGAACATAGTTCTTAAAACGGGAGTCACAGCTGGGACAACTCCACAGGAGAGGGTGGAACAAGCTTTATAAAGG
+M_HWI-M01141:133:D05BR:1:1101:16575:4648  133:D05BR:1:1101:16575:4648 2:N:0:TGGACGTCCTGCGA
ABAABFFFFFFFFGGGBGGFGGFFHAGHGHHHHHHHHGHGHHHHGHFHHHHHFEHHHGHHHGFFHHHHGGH]]]]]]]]]]]]]]]]]]]]]]]]]]]]]]]]]]]]]]]]]]]]]]]]]]]]]]]]]]]]]]]]]]]]]]]]]]]]]]]HGHHHHGFBFHGGCFEFHHGHHFHCEHFHHGHHG33HHBGBHGHGHHHGGGGGGGGGBGFDFFFBFBAAA3
@M_HWI-M01141:133:D05BR:1:1101:6699:4650  133:D05BR:1:1101:6699:4650 2:N:0:TGGACGTCCTGCGA
GGAAGAACAATTATAAAGACACAGCAAAAGCGCAAGTGGGAGATGATGTTGGGACCGGGAGAGTAGGGTCATCATGAGGAAGGAGAGAAGCAGCCAGATATGAGATCTTTAGAAGACAGTATGATCAGAATTATCTGGTGACAGGTTAGATGTAAGTGGATGGAGACGGTAAGGAGGCCAGGTGGATTCC
+M_HWI-M01141:133:D05BR:1:1101:6699:4650  133:D05BR:1:1101:6699:4650 2:N:0:TGGACGTCCTGCGA
AAAAAFFFFFFBD33DEGFG11FFCFGHGHHCG?0EFBGH]]]]]]]]]]]]]]]X]Y][][]]]]]][]]]]]]]]]]]][]]]]]]]]]]]]]]]]]]]]]]\]]]]]]]]]]]]]]]]]]]]]]]]]]]]]]]]]]]]]]]]]]]]]FGGDHGF0BFGGHHGFCGGDFGGGFFGGFFCC111A>>1>
@M_HWI-M01141:133:D05BR:1:1101:15071:4659  133:D05BR:1:1101:15071:4659 2:N:0:TGGACGTCCTGCGA
TCATCTTACAAATTAAATTAATCTTAATGCTTCTTTTTAACCAGCTAAAATCAGGAATCTGTACATGTCCTTTTACATATTTATACATCTTAACACTAAAGAAGCTCCTGTAAACATCCAATAAGTAGGATTTCACCTGTGAAATACATAAATTTGTGCAGGATTTGTAAAT
+M_HWI-M01141:133:D05BR:1:1101:15071:4659  133:D05BR:1:1101:15071:4659 2:N:0:TGGACGTCCTGCGA
CDCCCFFFFFFFGGGGGGGGGG]]]]]]]]]]]]]]]]]]]]]]]]]]]]]]]]]]]]]]]]]]]]]]]]]]]]]]]]]]]]]]]]]]]]]]]]]]]]]]]]]]]]]]]]]]]]]]]]]]]]]]]]]]]]]]]]]]]]]]]]]]]]]]]]GGGGGGGGGGFFFFFFFCCBAB
@M_HWI-M01141:133:D05BR:1:1101:21355:4667  133:D05BR:1:1101:21355:4667 2:N:0:TGGACGTCCTGCGA
CCCTGAGAATGGGTCCCAGGCAGAATGCAGCTTCAAG
+M_HWI-M01141:133:D05BR:1:1101:21355:4667  133:D05BR:1:1101:21355:4667 2:N:0:TGGACGTCCTGCGA
]]]]]]]]]]]]]]]]]]]]]]][]]]]]]]]]]]]]
@M_HWI-M01141:133:D05BR:1:1101:17741:4668  133:D05BR:1:1101:17741:4668 2:N:0:TGGACGTCCTGCGA
GGTTTTCTTAAATGGAGAATGAAGACTTTCCTCCCCTTCCTCCGAACAA
+M_HWI-M01141:133:D05BR:1:1101:17741:4668  133:D05BR:1:1101:17741:4668 2:N:0:TGGACGTCCTGCGA
]]]]]]]]]]]]]]]]]]]]]]]]]]]]]]]]]]]]]]]]]]]]]]]]]
@M_HWI-M01141:133:D05BR:1:1101:8472:4675  133:D05BR:1:1101:8472:4675 2:N:0:TCGACGTCCTGCGA
TTTAACCACGGAAGATACATTCCAAGACCCCCAGTGGAGCCTGAAACTTTAGACAGTACACCCAACCCTACGTGTTTTAGCCTGTGCTTACATGCCTATCATAGTTTAATGTCTAAATTAGGCACAGTAAGATTCACTGAGGTAACCCTAGCAACCTCAGCATACAGTATTTTTAATTTTTTTCTTCCCCGAGAACTTTTCACTTAATAGAAGCACTTGCCAGCTTTTTT
+M_HWI-M01141:133:D05BR:1:1101:8472:4675  133:D05BR:1:1101:8472:4675 2:N:0:TCGACGTCCTGCGA
BAAABFFFBAD?E2A5AB5GFGDFDH4FAAEEG233A32GGGA2G3EGDG5BBDGFBDGFHFEFFGGGHHA1GH??GGDG]\]]]]]]]]]]]]]]]]]]]]]]]]]]]]]]]]]]]]]]YV]]]]]]]]]]]]]]]]]]]Z]]][]]]]HFFF11FF5GGHFD5B3BGFFEB33C?CGF3E1AA2GECFD5GGHHFAF5D6BDHHCGFDDEAB5GGCA44FC2@AAA3A
@M_HWI-M01141:133:D05BR:1:1101:19131:4681  133:D05BR:1:1101:19131:4681 2:N:0:TGGACGTCCTGCGA
CAGCAGGCCCAGCTGGGATGGCATGGCATAGGGCACGCCTGCGGCCTGTCAGGTGGCTCTGAAGGGAGGGTCCAGCCTCTGCCCTCAGTGGTTATTTACATCCCACTCCCTCAAACTGACCCAGA
+M_HWI-M01141:133:D05BR:1:1101:19131:4681  133:D05BR:1:1101:19131:4681 2:N:0:TGGACGTCCTGCGA
]]]]]]]]]]]]]]]]]]]]\]]]]]]]]]]]]]]]]]]]]]]]]]]]]]]]]]]]]]]]]]]]][]]]]]]]]]]]]]]][]]]]]]]]]]]]]]]]]]]]]]]]]]]]]]]]]]]]]]]]X]C
@M_HWI-M01141:133:D05BR:1:1101:21905:4694  133:D05BR:1:1101:21905:4694 2:N:0:TGGACGTCCTACGA
CTATTGCTTATAATAGAATACAAAGAAACTGAGTAATTTATAAAGAAAAGAAATTTGTTTCCTATAGTTATCAAGGCTGGGAAGTTCAAGGTCAAAGGGCCACATCTGCAGAGGGTCTTCTTGCTGGAGGAGATTCTCTGCAG
+M_HWI-M01141:133:D05BR:1:1101:21905:4694  133:D05BR:1:1101:21905:4694 2:N:0:TGGACGTCCTACGA
]]]]]]]]]]]]]]]]]]]]]]]]]]]]]]]]]]]]]]]]]]]]]]]]]]]]]]]]]]]]]]]]]]]]]]]]]]]]]]]]]]]]]]]]]]]]]]]]]]]]]]]]]]]]]]]]]]]]]]]]]]]]]]]]]]]]]]]]]]]]]]\
@M_HWI-M01141:133:D05BR:1:1101:18102:4696  133:D05BR:1:1101:18102:4696 2:N:0:TGGACGTCCTGCGA
TTTTTGAGATGGAGTCTCGCTCTGTTTGCCCAGGCTGAAGTGCAATGGTGCACTCTTGGCTCACAGCAACCTCTGCCTCCTGGGTTCAAGTAATTCTCCTGCCTCAGCCTCCCAGTAGCCAAGGGATTACAGGTGTGCACCACCACACCCAGCTATTTTTTTGTATTTTTAAGTAG
+M_HWI-M01141:133:D05BR:1:1101:18102:4696  133:D05BR:1:1101:18102:4696 2:N:0:TGGACGTCCTGCGA
ABAAADAAAFFF4FBFGGGEAGHH5A]]]]]]]]]]]]]]]]]]]]]]]X]]]]]]]]]]]]]]]]]]]]V]]]]][]]Y]]]]]]]]]]]]]]]\]]]]]]]]]]\[]V[\]]Y]]]]]]]]]]]]]]]]]]]]]]\]]]]]]]]]]]]HFGGCCGGGGGFFGFFFBFFFBA>3>
@F_HWI-M01141:133:D05BR:1:1101:22328:4697  133:D05BR:1:1101:22328:4697 2:N:0:TGGACGTCCTGCGA
CTTGGATTTGGCTGCAAAAATGCATTTTCCGCTGCTTCACAGAAAGGGTTTACAAACTCCTGCAAACGCACATCAGTGTAACTCTGTAAGTTGAATGCACACATTGAAGACCGTTCTGTTAGGTAGCTGCTATTTGGTTCTAGAAGCAGA
+F_HWI-M01141:133:D05BR:1:1101:22328:4697  133:D05BR:1:1101:22328:4697 2:N:0:TGGACGTCCTGCGA
CCBCCFFFFFFFGGGGGGGGGGHHHGHHHHGGGGGHHHHHHHHHHHHGHHGHHHHHHHHHHHHHHHHGGGGGHHHHHHGHHHGHHHHHHHHHHHGHHHHHGHGHHGHGHHHHGGGHGHHHHHHHHHGHHHGHHHHHGHHHHHHHHHHFHH
@R_HWI-M01141:133:D05BR:1:1101:22328:4697  133:D05BR:1:1101:22328:4697 2:N:0:TGGACGTCCTGCGA
TGCAGCCAAATCCAAGCATTTCAGAAATAGCTGTAAATCTCCGTCTCAAACACAAAACGAACGTATCCTTCAAACTGCTCTGCTGTGCGTTCGCTTAACTAAGGGAGTTGAATCCGCGTTTAGATTCAGAGAGTGGGAAGCACGTTCCTT
+R_HWI-M01141:133:D05BR:1:1101:22328:4697  133:D05BR:1:1101:22328:4697 2:N:0:TGGACGTCCTGCGA
AAABCFCFFFFFGGGFGGGGGFHHHHHHFHHHHHHHHGHHHHGHHHHHHHHHHHGHHHGGGGGHHHHHHHHHHHHHHGHHHHHHHHGHGGGGGGGHGGHHHHHHHHGGHHGHHHFEGGFGGHHHHHHGHGHHGHHGHHGGHHH?GHGHHH
@M_HWI-M01141:133:D05BR:1:1101:12085:4704  133:D05BR:1:1101:12085:4704 2:N:0:TGGACGTCCTGCGA
TCCAAAACAGTCTCATTCTGTTACTCTGTTGCCAGGCTGGAGTGCAGTGGTGTGCTCTCGGCTCACTGCAACCTCCACCTCCTGGGTTCAAGAAATTCTCCTGCCTCAGTCTCCCCAGTAGCTGGGACTACAGGTGCACACCACCATTCCCTGCTAATTTCTGGATTTTTGGTGG
+M_HWI-M01141:133:D05BR:1:1101:12085:4704  133:D05BR:1:1101:12085:4704 2:N:0:TGGACGTCCTGCGA
>AAABFBFBFFFGGGGGGGGEGFFH]]]]]]]]]]]]]]]]]]]]]]]]]]]]]]]]]]]]]]]]]]]]]]]]]]]]]]]]]]]]]]]]]]]]]]]]]]]]]]]]]]]]]]]]]]]]]]]]]]]]]]]]]]]]]]]]]]]]]]]]]]]]]GCCGGGGGGGGGGFFBBBABAA>33
@M_HWI-M01141:133:D05BR:1:1101:17215:4706  133:D05BR:1:1101:17215:4706 2:N:0:TGGACGTCCTGCGA
GGGTCTGTGCTTGACTTACGCATAAGGAAAGCTCCTCTGAGGGAAGTGCCCTCGGTCTGCCCACGGCAAGCCCAGGCTTTTTTTTTGGCAGAGTCTTGCTCTGTCGCCCAGTCTGGAGTTCAGTGGCATGATCTCAGCTCACTGCAACCTCCA
+M_HWI-M01141:133:D05BR:1:1101:17215:4706  133:D05BR:1:1101:17215:4706 2:N:0:TGGACGTCCTGCGA
BBA]]]]]]]]]]]]]]]]]]]]]]]]]]]]]]]]]]]]]]]]]]]]]]]]]]]]]]]]]]]]]]]]]]]]]]]]]]]]]]]]]]]]]]]]]]]]]]]]]]]]]]]]]]]]]]]]]]]]]]]]]]]]]]]]]]]]\]]]]]]]]]]]]]]33A
@M_HWI-M01141:133:D05BR:1:1101:16873:4706  133:D05BR:1:1101:16873:4706 2:N:0:TGGACGTCCTGCGA
TGAGGAAATAAAGTAATTTTAGATATTTGCCCCCAGGATGTAAAAGAAAGGAATCAAGGATGACTTCTAGGGTTTGGTGAATGGTTATGCCATTTAATATAGAAGCATAAGAGTTTCATAAGCATTCTAAAATCAAGTGTTCAATTTGGGACAAGTAAAGA
+M_HWI-M01141:133:D05BR:1:1101:16873:4706  133:D05BR:1:1101:16873:4706 2:N:0:TGGACGTCCTGCGA
CCBBBFFFFFF]]]]]]]]]]]]]]]]]]]]]]]]]]]]]]]]]]]]]]]]]]]]]]]]]]]]]]]]]]]]]]]]]]]]]]]]]]]]]]]]]]]]]]]]]]]]]]]]]]]]]]]]]]]]]]]]]]]]]]]]]]]]]]]]]]]]]]]]]]]FFFFFFBCCBA
@M_HWI-M01141:133:D05BR:1:1101:17760:4711  133:D05BR:1:1101:17760:4711 2:N:0:TGGACGTCCTGCGA
GGAGATTCCCAGGTGTAGGAGCTCCATGGTATGCCAGCATGGCCATTTTGGCCGGCGCAGCTGTTTCAGCAGGTGCCGCAGCTCAGTGGCACTCTGTACAAAATACACTGGTCTAGCTGCCCT
+M_HWI-M01141:133:D05BR:1:1101:17760:4711  133:D05BR:1:1101:17760:4711 2:N:0:TGGACGTCCTGCGA
]]]]]]]]]]]]]]]]]]]]]]]]]]]]]]]]]]]]]]]]]]]]]]]]]]]]]]V]]]]]]]]]]]]]]]]]Z]]]]]]][]]]]]]]]]]]]]]]]]]\]]]]]]]]\]]]]]]]]]]HGS]
@M_HWI-M01141:133:D05BR:1:1101:14029:4715  133:D05BR:1:1101:14029:4715 2:N:0:TGGACGTCCTGCGA
AAAAAGAAGACTGGCTAGCTCCTGCAGTGCCTGATTAACTGATGTTGCCACATTCAGCCATTGTTCTGTCTCAACTGATAAGCCAACCTTGTGACACTGGACCTTGTACCTTGTCACAACGCCCCCAGCAACACCCACTGGTTTACAGAAACCACCCTG
+M_HWI-M01141:133:D05BR:1:1101:14029:4715  133:D05BR:1:1101:14029:4715 2:N:0:TGGACGTCCTGCGA
BBBBBBBFF]]]]]]]]]]]]]]]]]]]]]]]]]]]]]]]]]]]]]]]]]]]]]]]]]]]]]]]]]]]]]]]]]]]]]]]]]]]]]]]]]]]]]]]]]]]]]]]]]]]]]]]]]]]]]]]]]]]]]]]]]]]]]]]]]]]]]]]]]]]]]BDA4BBAA>
@M_HWI-M01141:133:D05BR:1:1101:14767:4716  133:D05BR:1:1101:14767:4716 2:N:0:TGGACGTCCTGCGA
GATTTGGCTGTAAAAACGCGTTTTCTGCTTCTTCACAGAAAGCGTCTAGAAACTACTGCAAACACACATTAGTTTAACTCTGTAAGTTGAATGCACCCGTTGAAGACCACTCTGTTAGGTAGCTCCGTTTTCGTTTCAGAAGGAGATATTTCTCAATACAGCGTTTACTGCCATTCGCTC
+M_HWI-M01141:133:D05BR:1:1101:14767:4716  133:D05BR:1:1101:14767:4716 2:N:0:TGGACGTCCTGCGA
DEEECFFFFDFFGGGGGGGGGGGGHHHHHH]]]]]]]]]]]]]]]]]]]]]]]]]]]]]]]]]]]]]]]]]]]]]]]]]]]]]]]]]]]]]]]]]]]]]]]]]]]]]]]]]]]]]]]]]]]]]]]]]]]]]]]]]]]]]]]]]]]]]]]]HFGHHHHGGGGGGGGGGGFFFFCBCCBAAA
@M_HWI-M01141:133:D05BR:1:1101:19800:4718  133:D05BR:1:1101:19800:4718 2:N:0:TGGACGTCCTGCGA
CGGAGTTAGGCTCCTCTGCACGGGGTTTCCAAGCACCGTCGTGGGCGCGTGGAGGGTAAAGGAAATGACCCCAGCAGTCAGACTGTTCATCTCCTGTGTGCTCCTCCCGGCTTCGGGAGTAACCCCGAGGAAATGGCCATGGTCCTGCAGACACTGG
+M_HWI-M01141:133:D05BR:1:1101:19800:4718  133:D05BR:1:1101:19800:4718 2:N:0:TGGACGTCCTGCGA
AA?AA>4]]]]]]]]]]]]]]]]Y]]]]]]]]]]]]]]]]]]]X]]][]]]]]]]]]]]]]]]]]]]]]]]]]]]]]]]]]]]]]]]]]]]]]]]]]]]]]]]]]]]]]]]]]]]]]]]]]\\]]]]]]]]]]]]]]]]]]]]]]]]]]]D@3ABAA
@F_HWI-M01141:133:D05BR:1:1101:10602:4721  133:D05BR:1:1101:10602:4721 2:N:0:TGGACGTCCTGCGA
GGGCCAGCCTACCCAGCCCCTGTACTTCCTGTTTTGTCAGCACCGCAGGACTCTTACTTTTCTTTCCTTTTTGAGACAGAGACTTGCTCTGTGGCCCAGGCTGGAGTACAGTGGCACAATCTCGGCTCACTGCAACCTGTGCCTCCCAGC
+F_HWI-M01141:133:D05BR:1:1101:10602:4721  133:D05BR:1:1101:10602:4721 2:N:0:TGGACGTCCTGCGA
AA?11>A1AFBFGGGFGGAA001FEG33FBF11ABFAGBFGGGFCGC?/AFGGHHFFFHBFFBGHHFHHHHGEECCFBEGHHB1EDGB1G1B20?FE>///BE?HFGCB2BGGGGEFHHF1GFGFFFECHHFEGF<0<0BBFDGHE/CG0
@R_HWI-M01141:133:D05BR:1:1101:10602:4721  133:D05BR:1:1101:10602:4721 2:N:0:TGGACGTCCTGCGA
CACTTTGGGAGGCTCAGGCAGGTGGACCACTCGAGGTCAGGAGTTCAAGACCAGGCTAGCCAACATGGAGAAACTCCACCTCTACTAAAAATACAAAAATTAGCTCGGCACAGTGGCGGCGTAGTCGAATACCAGATCTATCAGAGGGTG
+R_HWI-M01141:133:D05BR:1:1101:10602:4721  133:D05BR:1:1101:10602:4721 2:N:0:TGGACGTCCTGCGA
111>1B1BAAAAE1B11BA0A0BA0BCFGFFBA0AA/B100B/BGFFE2F0BF0/AA10FBDA//BE01B1EG01F110BE011BB12B@1FGH11B0?>GF10>1?/?E@HGG10?/@###############################
@M_HWI-M01141:133:D05BR:1:1101:22255:4722  133:D05BR:1:1101:22255:4722 2:N:0:TGGACGTCCTGCGA
CCCTAAAACTAAACTTTACTTTTTCTATTAATTATTTTTTTCATTATCAAGCTCCAATTATAAAAGGTCCATGTTAGCCATGTCTATTTCATTTTATTTCCAGCACAACTTTTTGTAATATAACAGCTTTGTCA
+M_HWI-M01141:133:D05BR:1:1101:22255:4722  133:D05BR:1:1101:22255:4722 2:N:0:TGGACGTCCTGCGA
]]]]]]]]]]]]]]]]]]]]]]]]]]]]]]]]]]]]]]]]]]]]]]]]]]]]]]]]]]]]]]]]]]]]]]]]]]]]]]]]]]]]]]]]]]]]]]]]]]]]]]]]]]]]]]]]]]]]]]]]]]]]]]]]]]]]]]
@M_HWI-M01141:133:D05BR:1:1101:12530:4724  133:D05BR:1:1101:12530:4724 2:N:0:TGGACGTCCTGCGA
CTTAACCTCGTGATCCACCCGCCTCAGCCTCCCAAAG
+M_HWI-M01141:133:D05BR:1:1101:12530:4724  133:D05BR:1:1101:12530:4724 2:N:0:TGGACGTCCTGCGA
]]V]WY[]6WW27ZZ]ZZ]]]]]]]]]]]]]]]]]]]
@M_HWI-M01141:133:D05BR:1:1101:9714:4734  133:D05BR:1:1101:9714:4734 2:N:0:TGGACGTCCTGCGA
CCGAGGAGATCTGGAAGCAGCTCACCGGCGGCCGCTCCGTGCACCTGACGGACTGGCCGGATGCGGACCTGTTCCCGCAGGATGCGGACCTCGTGGCCCGGAT
+M_HWI-M01141:133:D05BR:1:1101:9714:4734  133:D05BR:1:1101:9714:4734 2:N:0:TGGACGTCCTGCGA
]]]]]]]]]]]]]]]]]]]]]]]]]]]]]]]V]]]Z]]]]]]]]]]]]]]]]]]]]]]]]]]]]]]]]]]]]]\]]]]]]]]]]]]]]]]]]]]]]]]]]]]]
@M_HWI-M01141:133:D05BR:1:1101:21347:4745  133:D05BR:1:1101:21347:4745 2:N:0:TGGACGTCCTGCGA
ATGAAAAATTTTTTAAAAATTAGACAAATGTGGTGCCATGCACCTGTGGCTCCTGC
+M_HWI-M01141:133:D05BR:1:1101:21347:4745  133:D05BR:1:1101:21347:4745 2:N:0:TGGACGTCCTGCGA
]]]]]]]]]]]]]]]]]]]]]]]]]]]]]]]]]]]]]]]]]]]]]]]]]]]]]]]]
@M_HWI-M01141:133:D05BR:1:1101:13563:4754  133:D05BR:1:1101:13563:4754 2:N:0:TGGACGTCCTGCGA
ATTAACATTTTATCGGTATATACTTACACCAACAAGGTTTTAGTGTGTCTGTTTCTTTATAGACTCAACAGTACAGAGTGCTACTAGAGTTTATCTGATTGGTGAAAATGTTATTTTCTTCTAATTTTTAACTTATATATCTCTTTT
+M_HWI-M01141:133:D05BR:1:1101:13563:4754  133:D05BR:1:1101:13563:4754 2:N:0:TGGACGTCCTGCGA
]]]]]]]]]]]]]]]]]]]]]]]]]]]]]]]]]]]]]]]]]]]]]]]]]]]]]]]]]]]]]]]]]]]]]]]]]]]]]]]]]]]]]]]]]]]]]]]]]]]]]]]]]]]]]]]]]]]]]]]]]]]]]]]]]]]]]]]]]]]]]]]]]]]
@M_HWI-M01141:133:D05BR:1:1101:15709:4756  133:D05BR:1:1101:15709:4756 2:N:0:TGGACGTCCTGCGA
GGTGGTTAGAAGATGATGAAGAGGGAAGATGAATGACAGTGACAAGATACTAAAGTTGTTAACAATTATTGTATTAGTCCATTCCCACACTGTGTAATTTATAAAAGAAAGAGGTCTAATTGACTCACAGTTCTGCACAGCTGGGGAGGCCTCAGGAAACTTACAATTATGGCAGAATGGG
+M_HWI-M01141:133:D05BR:1:1101:15709:4756  133:D05BR:1:1101:15709:4756 2:N:0:TGGACGTCCTGCGA
1AAAAA1FFDFDFFG33BAEB1100EEAGDH\]]]]]]]]]]]]]\]]]]]]]]]]]]]]]]]]]]]]]]]]]]]]V\]]]]]]]]]]]ZE]]]W]]]]]]]]]]]]Y]]]]]Y]]W]]]]]]]]]]]]]]]]]]\]]\]]][]]]]]]]FFFGD333B3FDB3GF111CBFD3FFA>1>1
@M_HWI-M01141:133:D05BR:1:1101:10395:4757  133:D05BR:1:1101:10395:4757 2:N:0:TGGACGTCCTGCGA
AATACCTGTCTCATTGAAACCTCATGAGGCCAGTACTTATAATCAGTATAGTACAGATAAGGAAACTGAGCATCAGTAACTTGCTCCACATCGCACAGCTTGGAAGTGGGTCACATATCTTAG
+M_HWI-M01141:133:D05BR:1:1101:10395:4757  133:D05BR:1:1101:10395:4757 2:N:0:TGGACGTCCTGCGA
]]]]]]]]]]]]]]]]]]]]]]]]]]]]]]]]]]]]]]]]]]]]]]]]]]]]]]]]]]]]]]]]]]]]]]]]]]]]]]]]]]]]]]]]]]]]]]]]]]]]]]]]]]]]]]]]]]]]]]]]]]]
@M_HWI-M01141:133:D05BR:1:1101:17351:4767  133:D05BR:1:1101:17351:4767 2:N:0:TGGACGTCCTTCGA
CTGGCATCTGAAACAAATGCATATTCCTGGGAGGACCCTGGGAAAGTGAAGATCTTTGGTAGCACCCCTGGATGCAGCTCACATTTACTATTCCAGCAGAACATCGTAGAG
+M_HWI-M01141:133:D05BR:1:1101:17351:4767  133:D05BR:1:1101:17351:4767 2:N:0:TGGACGTCCTTCGA
]]]]]]]]]]]]]]]]]]]]]]]]]]]]]]]]]]]]]]]]]]]]]]]]]]]]]]]]]]]]]]]]]]]]]]]]]]]]]]]]]]]]]]]]]]]]]]]]]]]]]]]]]]]]]]]
@M_HWI-M01141:133:D05BR:1:1101:9580:4769  133:D05BR:1:1101:9580:4769 2:N:0:TGGACGTCCTGCGA
CCCAGGCTGGAGTGGTGTGATCTTGGTTCACTGCAATCTCTGCCTCCCAGGCTTAAGTGATTCTCCTGCCTCAACCTCCCGAGTAACTGGGACTACAGGCATGTGCCACCACACCTGGCCAATTTTTGCTGTTGCTGTAGAGATGAGGTTTCACCGTGTTGGCCAGGCTGGTCTCCAACTCC
+M_HWI-M01141:133:D05BR:1:1101:9580:4769  133:D05BR:1:1101:9580:4769 2:N:0:TGGACGTCCTGCGA
DDDDDDCFFDFFGGGGGGGGGGHHHHHHHHHH]]]]]]]]]]]]]]]]]]]]]]]]]]]]]]]]]]]]]]]]]]]]]]]]]]]]]]]]]]]]]]]]]]]]]]]]]]]]]]]]]]]]]]]]]]]]]]]]]]]]]]]]]]]]]]]]]]]]]]GHGGGGGGHHGGGGGGGGGGCFFFFFFABA?A
@M_HWI-M01141:133:D05BR:1:1101:7010:4774  133:D05BR:1:1101:7010:4774 2:N:0:TGGACGTCCTGCGA
TCTCCTGCTAGCAGGCTCGTGCTGAAGACGCCGTCCCTCACTGGCTTTAAAGAAGTAAGCTGCCATGCTATGGGAGAACCTAGGGAGGGGGCTATGTGGCAAAGGCCAGTGGGCA
+M_HWI-M01141:133:D05BR:1:1101:7010:4774  133:D05BR:1:1101:7010:4774 2:N:0:TGGACGTCCTGCGA
Z]]\]][]]]]]]]]]]]8]]]]]]]]]]]]]]ZZ]]WV]]]]]][]]]]][]\]]]]]]]]]]]]]][][]]]]]]]]]]]]]]]]]W]]]]]]]]]]]]]]Z]YU[\]]]]]]
@M_HWI-M01141:133:D05BR:1:1101:13415:4783  133:D05BR:1:1101:13415:4783 2:N:0:TGGACGTCCTGCGA
CACAGGCAGGCCCACCCTCCCCTCCCTGGAATCCCCTGCCCATCCCACTCCGCAGGGCCCAGTCCCGAGGAGGAGAGGAGGTCAGGAGACCCCGGCCCCCGCCACCTACACACCCCCTGGAGCTGTCACCC
+M_HWI-M01141:133:D05BR:1:1101:13415:4783  133:D05BR:1:1101:13415:4783 2:N:0:TGGACGTCCTGCGA
]]]]]]]]]]]]]6]]]A]UVXMS]Z7[]ZV]]]]]][Z]]]XY]]][]]][]]3QAVX]ZTU]]][Y]YYZU]ZS][][]]Z[ZZ]XS]]]]9]RUVX]$]]%Z]V]ZZU]]Q]]]]Y]VS9TX]]R%]]
@M_HWI-M01141:133:D05BR:1:1101:13450:4784  133:D05BR:1:1101:13450:4784 2:N:0:TGGACGTCCTGCGA
CGGCCCTGGGCTCTGCCTCTCCATGGGAAAGCCATGGACTTTGTGGATGTGACCGAGAGCAACGCACGCTCGGTGCAGGACTTCCGCCTCAAGGCCTACGCCAGCCCCGCCAAGCTTGAGTCCATCGACGGTAGGCCCAGGACCCACTCCCTGGGGTGG
+M_HWI-M01141:133:D05BR:1:1101:13450:4784  133:D05BR:1:1101:13450:4784 2:N:0:TGGACGTCCTGCGA
CBCCCCCFCE]]]]]]]]]]]]]]]]]]]]]]]]]]]]]]]]]]]]]]]]]]]]]]]]]X]]]]]]]]]]Z]]]]\]]]]]]]]]]]]]]]]]]]]][]]]]]]]]]]]]]]]]]]]]]]]]]]]]]]]]]]]]]]]]]]]]]]]]]]]]CCCCCBBB>
@M_HWI-M01141:133:D05BR:1:1101:18750:4789  133:D05BR:1:1101:18750:4789 2:N:0:TGGACGTCCTGCGA
CCTGAGACTGGGTAATTTGCAATAAAGAGGTTTAATTGGCTTATGGTTCCACAGGCTCTGCAGAAAGCATAGTGTCTTCTGCTTCTGGGGAGGCCTCAGGAAGCTTCCAAGCATGACAGAAGGTGAAGGGAAAGCAGACACATCTTATGAAGCCAGAGCAGGAGCAAGGGGG
+M_HWI-M01141:133:D05BR:1:1101:18750:4789  133:D05BR:1:1101:18750:4789 2:N:0:TGGACGTCCTGCGA
BBBBAFFFFFBBGGFGGGGGFG]]]]]]]]]]]]]]]]]]]]]]]]]]]]]]]]]]]]]]]]]]]]]]]]]]]]]]]]]]]]]]]]]]]]]]]]]]]]]]]]]]]]]]]]]]]]]]]]]]]]]]]]]]]]]]]]]]]]]]]]]]]]]]]]BGFGGGGGGGFFFFFCBBBAAA
@M_HWI-M01141:133:D05BR:1:1101:14298:4794  133:D05BR:1:1101:14298:4794 2:N:0:TGGACGTCCTGCGA
TTACATGAGAGATCATATTGAGTTAATGTATATACTACAAAACAGAGTAGAATAGGTCATTGTATATTTTTTCTGACAGATTTTATTCAGAGCAATTTTGCTTTTAAAAT
+M_HWI-M01141:133:D05BR:1:1101:14298:4794  133:D05BR:1:1101:14298:4794 2:N:0:TGGACGTCCTGCGA
]]]]]]]]]]]]]]]]]]]]]]]]]]]]]]]]]]]]]]]]]]]]]]]]]]]]]]]]]]Y]]]]]]]]]]]]]]]]]]]]]]]]]]]]]]]]]]]]]]]]]]]]]]]]]]]
@M_HWI-M01141:133:D05BR:1:1101:11381:4802  133:D05BR:1:1101:11381:4802 2:N:0:TGGACGTCCTGCGA
ATTCGTTGAATCAAGCTGTGAGTTGGAGACCTTTGCAGAACCATCATTGCCCCTCTTAGCTTGGACCTCCGCACCTAGAGTGCCCCCCCCCAAGATGATGAGGTGTCAGGCTTCAGTGGCCTGAGTTCT
+M_HWI-M01141:133:D05BR:1:1101:11381:4802  133:D05BR:1:1101:11381:4802 2:N:0:TGGACGTCCTGCGA
]V[][]]]]]]]]]]]]][]]][]]][]]]]]]]]]]]]]]]]Y]]]]]]]]]Y]][]]]Y]]]]]]]]S]]]]]BZ]]]NAA]]]AZ]][]]YXX\]]]][\]V]]]][]]Z]]]]WVQ]][ER[\]]
@M_HWI-M01141:133:D05BR:1:1101:19352:4806  133:D05BR:1:1101:19352:4806 2:N:0:TGGACGTCCTGCGA
TACACCAATAACAGACTTAAAGAAAGCCAAATCAAGAGCGAACTGCCATTCGCAATTGCTACAAAAAGAATAAAATACCTTGGAATACAACTCACAAGGAACGTAAGGGACCTCTTCAAGGAGAACTACAAACCACTGCTCAACGAAATCAGAGAGGACACAAACAGATGGAGAAACATTCCATGTTCATGGTTAGGAAGAATTAATATCGTGAAAATGGCTATACTGCCCAAAGTAATTTACAGAATCAACGCTATCCCCATC
+M_HWI-M01141:133:D05BR:1:1101:19352:4806  133:D05BR:1:1101:19352:4806 2:N:0:TGGACGTCCTGCGA
CCCCCFBBFFFFGGGGGGGGFFHGHHHHHFHHHHGHHHHFCGGHHHHHHHHHGGGGHGHHHHHHHHGDAGHHHGHHHHHHHHHHHHEGHHHHHGHHHGHHHHGHHEGFFHGGHH]]]]]]]]]]]]]]]]]]]]]]]]]]]]]]]]]]]]GHHHHHHHHHHGHHGHHHFHHHHHHHGHGGFFGBGHFHFHHFHHHFHHHHGHHHHGGHGHHHFHHGHHHHHHHFHGHHGHHHFHHHHHGHHHGGGGGFGGFGFFFBAA?AA>3>
@M_HWI-M01141:133:D05BR:1:1101:20917:4815  133:D05BR:1:1101:20917:4815 2:N:0:TGGACGTCCTGCGA
TGTTAACATTTTCTCGTTATTGTCTAGAATATGTTGTAAAAATTGATTCAAGGCCAGGCATGGTGGCCGACGCCTATAATCCCAGCACTTTGGGAGGC
+M_HWI-M01141:133:D05BR:1:1101:20917:4815  133:D05BR:1:1101:20917:4815 2:N:0:TGGACGTCCTGCGA
]]]]]]]]]]]]]]]]]]]]]]]]]]]]]]]]]]]]]]]]]]]]]]]]]]]]]]]]]]]]]]]]]]]]]]]]]]]]]]]]]]]]]]]]]]]]]]]]]]
@M_HWI-M01141:133:D05BR:1:1101:20680:4818  133:D05BR:1:1101:20680:4818 2:N:0:TGGACGTCCTGCGA
TCTAGGCACCCCAAAGTTAAAAGAAAATGGCTCTGAATATAGTCTGTTAGAAAAAATATACAATGCCATTTTCTACTCTGTTTTGGAGTATATTCACCAACTCCATATGCTCTCTCATGTAAAATACAGAAATTCTATATAAGCGAATCAAAAAAAATCTAAATATT
+M_HWI-M01141:133:D05BR:1:1101:20680:4818  133:D05BR:1:1101:20680:4818 2:N:0:TGGACGTCCTGCGA
CCCDDFFFFCCCGGGGG]]]]]]]]]]]]]]]]]]]]]]]]]]]]]]]]]]]]]]]]]]]]]]]]]]]]]]]]]]]]]]]]]]]]]]]]]]]]]]]]]]]]]]]]]]]]]]]]]]]]]]]]]]]]]]]]]]]]]]]]]]]]]]]]]]]]]GGGGGFFFFFFFA3A>A
@M_HWI-M01141:133:D05BR:1:1101:22356:4829  133:D05BR:1:1101:22356:4829 2:N:0:TGGACGTCCTGCGA
GGTTACCAGGAGATCCAGTGCCTGGCATTATCACCCCCTGGCTCTGGCCCCAGCGTCACATTCTCCAGGAAACCCTCCCTGATGCTGCCAGCCCTCCACTGTCTGGCCACAGTGAAGGGTCTTCATGCCTCTGCCCCCACTGGGTTGCACACTAAGGGCAGGGAGGGGTC
+M_HWI-M01141:133:D05BR:1:1101:22356:4829  133:D05BR:1:1101:22356:4829 2:N:0:TGGACGTCCTGCGA
ABABAFBF@AAA4GGGGFGF]]]]]]]]]]]]V]]]]]]]\][]]]]]]]]]]]]]]]]]]]]]]]]]]]]]]]]]]]]]]]]]]]]]]]]][]]]]]]]]]]]]]]]]Z]]]]]]]]]]]]]]]]]]]]]]]]]]]]]]]]]]]]]]]]BGGGGCFF@>2AAAAA3>>3
@M_HWI-M01141:133:D05BR:1:1101:20059:4838  133:D05BR:1:1101:20059:4838 2:N:0:TGGACGTCCTGCGA
GTAAATCTTGAAAATATGCTGAGTGAAAGAAGCTAGTCACAAAGGACCACATATTATATTATCGTATTTATATGAAGTGCCCAAATAGGCAAATGTTTTTTGAGACATAAAGTAGATTGGTGGTTGCCTAGGGCTTGGAGTTTGG
+M_HWI-M01141:133:D05BR:1:1101:20059:4838  133:D05BR:1:1101:20059:4838 2:N:0:TGGACGTCCTGCGA
]]]]]]]]]\]]]]]]]]]]]]]]]]]]]]]]]]]]]]X]]]]]]\]]]]]]]]]]]]]]]]]]]]]]]]]]]]\]]]]V]]]]]]]]Z]]]]Y]]Z]]]]]]]]]]]]]]]]]]]]]]]\]]]]Y[\S]]]]]]\]]]]]]]]]
@M_HWI-M01141:133:D05BR:1:1101:16367:4840  133:D05BR:1:1101:16367:4840 2:N:0:TGGACGTCCTGCGA
ACATTTACAATGATGGGAAAAAACCAGCGTAAAAAGGCTGAGAATACTCAAAATCAGAATGCCTCTCCCTCTACAGGGGATCACAGTTCCTCATCAACA
+M_HWI-M01141:133:D05BR:1:1101:16367:4840  133:D05BR:1:1101:16367:4840 2:N:0:TGGACGTCCTGCGA
]]]]]]]]]]]]]]]]]]]]]]]]]]]]]]]]]]]]]]]]]]]]]]]]]]]]]]]]]]]]]]]]]]]]]]]]]]]]]]]]]]]]]]]]]]]]]]]]]]]
@M_HWI-M01141:133:D05BR:1:1101:20072:4840  133:D05BR:1:1101:20072:4840 2:N:0:TGGACGTCCTGCGA
CTTTCTTTCTTTCTTCTTTCTTTTGGCAGACAGTGATTTAATTAAAGAGAGAGAGAAACAAGAGAAGAAGAGAACAAAATAGCTAACTCTCACGC
+M_HWI-M01141:133:D05BR:1:1101:20072:4840  133:D05BR:1:1101:20072:4840 2:N:0:TGGACGTCCTGCGA
V]]]]\]6]XT\]G][[]][]Z]Z[F]]\\\[]][YY]]Z[\]]\]]]Z7[[][Y][]]]]]9Y]]WYU]Z]]]]]]]V\][X]]]]4]F]]\$]
@M_HWI-M01141:133:D05BR:1:1101:16707:4845  133:D05BR:1:1101:16707:4845 2:N:0:TGGACGTCCTGCGA
GCAAAAAGACCCTCTAGGAACTGAAAGCTGCTGCCTTAAAATAAATACGTCTAACCAGGGAGCACAATGAAGCCTAAAACACTAGTGAAAACATTTTTCAACATCAAGGATATGATTGAAATAAATGAGACAGTGATAGCACACTGAAT
+M_HWI-M01141:133:D05BR:1:1101:16707:4845  133:D05BR:1:1101:16707:4845 2:N:0:TGGACGTCCTGCGA
]]]]]]W]]W]]]]]]]]]]]]]]]]X[]]]\][]]]]]]]]][]\]]]]]]\]]]]]]J]]]]]]\]W]\]]]]]]]X]]V]]]]]]]]]]]]]]]]]]]]]]]]]]]]]]]]]]]]]Z]]]]]]]]]]]]]]]]]]]]]]VI]]X]]
@M_HWI-M01141:133:D05BR:1:1101:7661:4856  133:D05BR:1:1101:7661:4856 2:N:0:TGGACGTCCTGCGA
AACCGTGCTTCTCACTCTCTGATTCTGAAGGCGGATTCAACTCCCTTAGCTGAGCGAACACCCAGCAGAGCACTTTGCAAGAT
+M_HWI-M01141:133:D05BR:1:1101:7661:4856  133:D05BR:1:1101:7661:4856 2:N:0:TGGACGTCCTGCGA
]]]]]]]]]]]]]]]]]]]]]]]]]]]]]]]]]]]]]]]]]]]]]]]]]]]]]]]]]]]]]]]]]]]]]]]]]]]]]]]]]]]
@M_HWI-M01141:133:D05BR:1:1101:9806:4859  133:D05BR:1:1101:9806:4859 2:N:0:TGGACGTCCTGCGA
TTTTGGTTTTAGAAGCAGATATTTCTCAATACAGCGTTTACTCCCATTCACTCTGGAATATCAAAACGCAGCTCCTAGAAGAAACGCGCTTCTCACCCTCTGAATCTCAAGG
+M_HWI-M01141:133:D05BR:1:1101:9806:4859  133:D05BR:1:1101:9806:4859 2:N:0:TGGACGTCCTGCGA
]]]]]]]]]]]]]]]]]]]]]]]]]]]]]]]]]]]]]]]]]]]]]]]]]]]]]]]]]]]]]]]]]U]]]][]]\]]]]]]]]]]]]]]]]]]]]]]\]]]]]]]]]]]]]]]
@M_HWI-M01141:133:D05BR:1:1101:13044:4869  133:D05BR:1:1101:13044:4869 2:N:0:TCGACGTCCTGCGC
CTGACTCCTTAGGCTGTTTATTTGGACTTCCTCAGTGGA
+M_HWI-M01141:133:D05BR:1:1101:13044:4869  133:D05BR:1:1101:13044:4869 2:N:0:TCGACGTCCTGCGC
Z]X]]Z]]]\]]][]]]]]]]]]]]Z]ZZ]]]]M]]]]]
@M_HWI-M01141:133:D05BR:1:1101:8968:4872  133:D05BR:1:1101:8968:4872 2:N:0:TGGACGTCCTGCGA
ACCTGTTACTTAATTACTACATGAACATTTGTATTGCTTTTATAATTCTTACAAACAAAAGTACCTCACAGAAGTTAAGGCGTAATTTACTAAGCACCTACTATATTCAATGTACTTTAGAAGATACTAAGAAGGAGAATCGCAGTGGTTTATGCCTGTAATCCTAGAACTTTGGGA
+M_HWI-M01141:133:D05BR:1:1101:8968:4872  133:D05BR:1:1101:8968:4872 2:N:0:TGGACGTCCTGCGA
ABBBABFFFFD5FGFGGGGGGGHHFFE]]]]]]]]]]]]]]]]]]]]]]]]]]]]]]]]]]]]]]]]]]]]]]]]]]]]]]]]]]]]]]]]]]]]]]]]]]]]]]]]]]]]]]]]]]]]]]]]]]]]]]]]]]]]]]]]]]]]]]]]]]]GGEFBBGGGGGGGGGFFFFFF>3AAAA
@M_HWI-M01141:133:D05BR:1:1101:10047:4872  133:D05BR:1:1101:10047:4872 2:N:0:TGGACGTCCTGCGA
CTGAAACTTCTGGGTTAAAGTCAGCCTCCTCAGTAGCTGGGAATACTGTGGTATGCCACCATGACCAGCTACACCTGCTATTTAATAAAATAATTTTGGATGTTATTTAAAATGCTTGTGCCAGGCCAGGCACGGCAGCTCAAGCCTGTAATCCCAGCACTTTG
+M_HWI-M01141:133:D05BR:1:1101:10047:4872  133:D05BR:1:1101:10047:4872 2:N:0:TGGACGTCCTGCGA
CCCABFFFFFFFGG]]]]]]]]]]]]]]]]]]]]]]]]]]]]]]]]]]]]]]]]]]]]]]]]]]]]]]]]]]]]]]]]]]]]]]]]]]]]]]]]]]]]]]]]]]]]]]]]]]]]]]]]]]]]]]]]]]]]]]]]]]]]]]]]]]]]]]]]GGBFFFFFFBAAA>
@M_HWI-M01141:133:D05BR:1:1101:16019:4875  133:D05BR:1:1101:16019:4875 2:N:0:TGGACGTCCTGCGA
CTGTTAAGGAGGTTCACATCTATGTATTCATCACATATAGTAGCCTGCAGTTTTCCTTTTTTTTTTTTTTTTTTTTTGAGATG
+M_HWI-M01141:133:D05BR:1:1101:16019:4875  133:D05BR:1:1101:16019:4875 2:N:0:TGGACGTCCTGCGA
Y]Z]]\]5]\V]]]66][Z8]9][]6]]6]]]]]]]]]][]:]]]]]]]]]]]]]][]]]]]]]]]]]]]]]]]]]]YUUUWW
@M_HWI-M01141:133:D05BR:1:1101:10319:4876  133:D05BR:1:1101:10319:4876 2:N:0:TGGACGTCCTGCGA
ACATATCCTGGGAAACCTCTGAGCCTGTGCACTCCAGCCCATGTGGACCAGTGAGAGAAGGTTTCTAGAAGAGGTGGCATAGAGGTGATGGTCACTGATGGCTGCTCCCAGATGTGCGGGATGTGGGGGCAAGGAGACTGGGG
+M_HWI-M01141:133:D05BR:1:1101:10319:4876  133:D05BR:1:1101:10319:4876 2:N:0:TGGACGTCCTGCGA
]]]]]]]]]]]]]]]]]]]]]]]]]]]]]]]]]]]]]]]]]]]]]]]]]]]]]]]]]]]]]]]]]]]]]]]]]]]]]]]]]]]]]]]]]]]]]]]]]]]]]]]]]]]]]]]]]]]]]]]]]]]]]]]]]]]]]]]]]]]]]]]
@M_HWI-M01141:133:D05BR:1:1101:12913:4878  133:D05BR:1:1101:12913:4878 2:N:0:TGGACGTCCTGCGA
AGCAAAAAGGTTTAATGACCATATATGAAGATGAAATGAAGCAGGAAATAGGAAGCAGAAGTTCCCTTGAATCTAATGGAAAAGGAGCAGACAAAAATAA
+M_HWI-M01141:133:D05BR:1:1101:12913:4878  133:D05BR:1:1101:12913:4878 2:N:0:TGGACGTCCTGCGA
]]]]]]]]]]]]]]]]]]]]]]]]]]]]]]]]]]]]]]]]]]]]]]]]]]]]]]]]]]]]]]]]]]]]]]]]]]]]]]]]]]]]]]]]]]]]]]]]]]]]
@M_HWI-M01141:133:D05BR:1:1101:24740:4886  133:D05BR:1:1101:24740:4886 2:N:0:TGGACGTCCTGCGA
CCAGAAAACAATGGGAGTGTGATACGCATTAAAACATACCACCATTAATGTAGTTAACAATTGCATTCATTTCTTTTTGGCAGCCATGCTACTCTTGTGACTCATATTGAGCGTGTGGCCTAGGTCATTTTCACATAGCAGTCAACAATGCAGTATAACTTGAG
+M_HWI-M01141:133:D05BR:1:1101:24740:4886  133:D05BR:1:1101:24740:4886 2:N:0:TGGACGTCCTGCGA
BBBBAFFFFAAFGG]]]]]]]]]]]]]]]]]]]]]]]]]]]]]]]]]]]]]]]]]]]]]]]]]]]]]]]]]]]]]]]]]]]]][]]]]]]]]]]]]]]]]]]]]]]]]]]]]]]]]]]]]]]]]]]]]]]]]]]]]]]]]]]]]]]]]]]GFFFFFF5FAA>3>
@M_HWI-M01141:133:D05BR:1:1101:7837:4888  133:D05BR:1:1101:7837:4888 2:N:0:TGGACGTCCTGCGA
AGCCATGTCAAAATGTGACTGGACAAAAAGGATATGATCTAATGCTAATAGAGTGG
+M_HWI-M01141:133:D05BR:1:1101:7837:4888  133:D05BR:1:1101:7837:4888 2:N:0:TGGACGTCCTGCGA
]]]]]]]]]]]]]]]]]]]]]]]]]]]]]]]]]]]]]]]]]]]]]]]]]]]]]]]]
@M_HWI-M01141:133:D05BR:1:1101:11230:4897  133:D05BR:1:1101:11230:4897 2:N:0:TAGACGTCCTGCGA
CTAACAATCAGAAAAATCCCTGGACCAGAAGGATTCACAGCCAAATTCTACCAAATGTATAAAGAAGAGCTGGTACCAATCCTACTGAAACCATTCCAAAATATTGAGGAGTGACTCTTCTCCAACTTATTCTATGATACCAGAATCATTTTGATACTAAATCCTGGC
+M_HWI-M01141:133:D05BR:1:1101:11230:4897  133:D05BR:1:1101:11230:4897 2:N:0:TAGACGTCCTGCGA
AA1A>C111111B1F111E]Z]VZ[]]]\]WEF\]E]Y]]]]]Z[]]]]]]G\]]]]]]]\]\[WZ\]Z]\]]T]FZY[V\UG]G]\YY]]VCY[]]H]\U]]]Y[]]Y]]EZ]]GEZVV[]]VG]\F][]\WW]Z]%%]HYZE]]F2GG3EB3B3331@B1111A>>
@F_HWI-M01141:133:D05BR:1:1101:10829:4900  133:D05BR:1:1101:10829:4900 2:N:0:TGGACGTCCTGCGA
GTTGTCGTAGCCGGTAGCCAGGTCGGCCAGCGTCATCGCCTCGGCGACCGGAGTCCACAACCGGCGATGCCGCTCGCGGATCTTGGTCTCCGGCACGTCATGGCCGCCGGCCCGCACCCGGTGCCGGACCCGTTCGACGGCAAGGTCTTC
+F_HWI-M01141:133:D05BR:1:1101:10829:4900  133:D05BR:1:1101:10829:4900 2:N:0:TGGACGTCCTGCGA
BBBBBFBAFBBFGFGGGGFGGGHHGCFGGGGGGGGHGEEEGGGGGGGGGEFGFEHHHHHHGGGGGGGEEGHGGGGCGGGGGGHHGHHHGHHGGCCGGHHEFGBGCFGGCCBBDGGGGFGC--;@FFFFFF.;:FFFFFFFFFFFFFFFFF
@R_HWI-M01141:133:D05BR:1:1101:10829:4900  133:D05BR:1:1101:10829:4900 2:N:0:TGGACGTCCTGCGA
GAAGGTCGCCGCCGACACCCGGGCGAAGCTGATCGACCTGGGCCGGTCGTTCATCGCCGAGACCGTGTTTTCCCATCCGTCCAAGCTGGACCTGCTGCACGCCGCCCGCCGCGCCGGCTTCACCGTCGTGCTGCACGTGCTGCTCACCCC
+R_HWI-M01141:133:D05BR:1:1101:10829:4900  133:D05BR:1:1101:10829:4900 2:N:0:TGGACGTCCTGCGA
A?A?AFFDDADDGGCGGGGGGCGEECF0EFHHFHCGEGGFAEGHGGFFGGGHGHGCEGGGFEGGDDEHHHHFHHHHHHGFHGGGHGHFFHHHHHFHHGHHGGEFGGGG?@DDAGGGCGGGGGGGGFFFFFFFFFFFFFFEFFFFFFFAFF
@M_HWI-M01141:133:D05BR:1:1101:13401:4900  133:D05BR:1:1101:13401:4900 2:N:0:TGGACGTCCTGCGA
CAAACACTAAGGAGCCTCTTAAAACTTCTTCCAGCCCTCTTGTATTTGTGGTCTTTTTACTATAAGCATGGTTTTAAAATACTTAAGAGCACTGTTGACCCCATTGTTAACAACATGTATAAAATCAGTTAGTATTGAAATGCAGGAT
+M_HWI-M01141:133:D05BR:1:1101:13401:4900  133:D05BR:1:1101:13401:4900 2:N:0:TGGACGTCCTGCGA
]]]]]]]]]]]]]]]]]]]]]]]]]]]]]]]]]]]]]]]]]]]]]]]]]]]]]]]]]]]]]]]]]]]]]]]]]]]]]]]]]]]]]]]]]]]]]]]]]]]]]]]]]]]]]]]]]]]]]]]]]]]]]]]]]]]]]]]]]]]]]]]]]]]]
@M_HWI-M01141:133:D05BR:1:1101:22437:4901  133:D05BR:1:1101:22437:4901 2:N:0:TGGACGTCCTGCGA
CCTTCCTTCATCCAACTGCCATCCACATTGTCACCTCCACCCACCCACCCTGGGCTGCCCATCCACTGGAAGCACCTCATTCACTCTGAAAAACATCAAAATCAGGAGGCTTCCTCCC
+M_HWI-M01141:133:D05BR:1:1101:22437:4901  133:D05BR:1:1101:22437:4901 2:N:0:TGGACGTCCTGCGA
]]]]]]]]]]]]]]]]]]]]]]]]]][]]]VX]HGY]]][]]]]]WX]]]]Y]\]]]]]]]]Z[[]]][[[HZZ]]]]]][]]]]]]]]]]]]]]]]]]]]]]]]]]]]]]\]]]]]]
@M_HWI-M01141:133:D05BR:1:1101:14735:4908  133:D05BR:1:1101:14735:4908 2:N:0:TGGACGTCCTGCGA
CTTGAGGTCAGGAGTTCAAGACCGCCTGACCAACATGGTCTCTACAAAATACAAAACTACAAAAATTAGGCTGGCATGGTAGTGCACGCCTGTAATCCCAGCTACTCGGGAGGCTAGACAGAATTGCTTGAACCCAGGAGGCAGAGGTTACAGCGATCC
+M_HWI-M01141:133:D05BR:1:1101:14735:4908  133:D05BR:1:1101:14735:4908 2:N:0:TGGACGTCCTGCGA
CCCCCFFFF]]]]]]]]]]]]]]]]]]]]]]]]]]]]]]]]]]]]]]]]]]]]]]]]]]]]]]]]]]]]]]]]]]]]]]]]]]]]]]]]]]]]]]]]]]]]]]]]]]]]]]]]]]]]]]]]]]]]]]]]]\]]]]]]]]]]]]]]]]]]]AFAAABAAA
@M_HWI-M01141:133:D05BR:1:1101:16061:4910  133:D05BR:1:1101:16061:4910 2:N:0:TGGACGTCCTGCGA
CTCCCTGGTTTCAAGTGAGTCTCCTGACTCAGCCTCCCGAGTAGCTGGGACTACAGGCACGTGACACCATGCCCAGCTAATT
+M_HWI-M01141:133:D05BR:1:1101:16061:4910  133:D05BR:1:1101:16061:4910 2:N:0:TGGACGTCCTGCGA
]]]]]]]]]]]]]]]]]]]]]]]]]]]]]]]]]]]]]]]]]]]]]]]]]]]]]]]]]]]]]]]]]]]]]]]]]]]]]]]]]]
@M_HWI-M01141:133:D05BR:1:1101:16149:4911  133:D05BR:1:1101:16149:4911 2:N:0:TGGACGTCCTGCGA
GAGTAGCTGAGATTACAGGCACATGTTACCATGCCCGGCTAATTTTTGTATTTTCAGTAGAGATGGGGTTTTGCTATGTT
+M_HWI-M01141:133:D05BR:1:1101:16149:4911  133:D05BR:1:1101:16149:4911 2:N:0:TGGACGTCCTGCGA
]]]]]]]]]]]]]]]]]]]]]]]]]]]]]]]]]]]]]]]]]]]]]]]]]]]]]]]]]]]]]]]]]]]]]]]]]]]]]]]]
@M_HWI-M01141:133:D05BR:1:1101:6440:4912  133:D05BR:1:1101:6440:4912 2:N:0:TGGACGTCCTGCGA
TACAGAAGATTGCATACCTTATATCTCAAATAATACTCAGGCCAGATCTCAAGGTACTAAACACACATTTGGGGTGAGGGTGATGGACAGGCAGAGACTTGAGCCAGGGGTGCCTAGTTAGCCCCCCACCCCGGGGCCAGTCCAAGTTCC
+M_HWI-M01141:133:D05BR:1:1101:6440:4912  133:D05BR:1:1101:6440:4912 2:N:0:TGGACGTCCTGCGA
]]]]]]]]]]]]]]]]][[]]]]]]]]]]]]]]]]][]]]]]]]]]]]]]]]]]]]]]]]]]]]\]]]]]]]]]]]]]]]]]]]]]]]]]]]]]]]]]]]]]]]]]]]]]]]]]]]]]]]]]]]]]]U]]]]]]]]]]]]]]]]]]]]]]
@M_HWI-M01141:133:D05BR:1:1101:7581:4917  133:D05BR:1:1101:7581:4917 2:N:0:TGGACGTCCTGCGA
GGGCTCCTGGGGCTGTCTTGGGAGCCCTCCTGATACCCAGGCCCCGGGCCAGTTTCCTCCTGGTGGAACATCCCAGACCTGAGCCCTCCTGCCCACTTTTCCATGGACCCACACACAAGGAGCTGGGGTGGCCGGCTGCCCCCAGGCTGAGGCCCTGGGCCAGGCCCCTACT
+M_HWI-M01141:133:D05BR:1:1101:7581:4917  133:D05BR:1:1101:7581:4917 2:N:0:TGGACGTCCTGCGA
BBAB@BAFBF@BGGGGFGGGF4]]Y]]]]]]]]]]\]]]]]Y]]]Z\\]]]]]]]]]]]]]]]]]]\]]]]]]]]][]]]]]]]][]Y]]F]V]]]]]]][]]]Y]]]]]]]]F\]]]]]]ZX]Z]]]]]V[]]]]]]]]]]]]]]]]Y]E2A2GCGGCG?A2DA3BAA>3>
@M_HWI-M01141:133:D05BR:1:1101:16337:4927  133:D05BR:1:1101:16337:4927 2:N:0:TCGACGTCCAGCGA
CCAGAAAACTGCATGCACCAGGGCTCCAGGATGCCT
+M_HWI-M01141:133:D05BR:1:1101:16337:4927  133:D05BR:1:1101:16337:4927 2:N:0:TCGACGTCCAGCGA
]]W]]]][]]]]]]]]]]]]]]]][]]][][]U[\]
@M_HWI-M01141:133:D05BR:1:1101:19368:4928  133:D05BR:1:1101:19368:4928 2:N:0:TGGACGTCCTGCGA
TCGAGACCAACCTGGTCAACGTGGTGAAACCCCGTCTCTGCTAAACATACTGGAAAATAGACAAATAAATAAATTAGCTGGGCACCGTGGCACGTGCCTGTAATCCCAGCTACTCGGGAGGCTGAGGCAGGAGAATTGCCTGAACCCAGGAGGCGGAGGTTGCGGTGAGCCGAGACCGCGCCATCGCACTCCAGCCTGGGTAACGAGAGCGAAACTCCGTCTCAAGAAATTAAAAAAGACCAGAGCACACAAACAGGACCATCCGCTTGA
+M_HWI-M01141:133:D05BR:1:1101:19368:4928  133:D05BR:1:1101:19368:4928 2:N:0:TGGACGTCCTGCGA
AAAABBBBFBBBGGGGGCFGGFFFCCBGFGGGGGFGHHGHHGGHHFFFFHHHEFCGHGHHFFHFHHGGEHDHFGHHFHHHGEGHEFFFHGGHHGFHHHGHHGHHHHHHHHHGHGHGGGCG]]]]]]]]]]]]]]]]]]]]]]]]]]]]]]GEDGHBGECCC?CHHGEE//HHEEE?GGGGAEHE?GGBB1EHGG1HGFHGHEGGEFHGGGFGGAB11FCG3DEHHGEFGFHGGHHHHGHHHHGHGFGGCFGGGGGCFFA2BDBBFAAA>>
@M_HWI-M01141:133:D05BR:1:1101:17949:4931  133:D05BR:1:1101:17949:4931 2:N:0:TGGACGTCCTGCGA
ATAAATAGCTCTACCTGCCCTCATACTGTGTGCAGATTGAAGCTTGGAAGATTATAAGATATTGAAATGGTCCTAGAT
+M_HWI-M01141:133:D05BR:1:1101:17949:4931  133:D05BR:1:1101:17949:4931 2:N:0:TGGACGTCCTGCGA
]]]]]]]]]]]]]]]]]]]]]]]]]]]]]]]]]]]]]]]]]]]]]]]]]]]]]]]]]]]]]]]]]]]]]]]]]]]]]]
@M_HWI-M01141:133:D05BR:1:1101:20014:4944  133:D05BR:1:1101:20014:4944 2:N:0:TGGACGTCCTGCGA
TGAGTATCCGTTGCACTTTCCTGCCCAGCTAGGGGGCAGTCTAGTCACTATTTGCCTGGTGAGGCTCCGCCCTTTAGGCGTTGGCTCCGCCCTACTGTGGCGGGCTCTGCTCTGTTGCCTTGGGCTTCATCCTGTTGCTGAGGGCTCTGCCCTGCTGTCTGTGCTCCGCTCTGTTGCCTCTGTATTGGCGGAGTCTCTCTGTTA
+M_HWI-M01141:133:D05BR:1:1101:20014:4944  133:D05BR:1:1101:20014:4944 2:N:0:TGGACGTCCTGCGA
AB@AAFFFFAAFEEGGGGGGFGHHHHHHHHGHHHGGGGGHHHFHHGFGHHHHHH]]]]]]]]]]]]]]]]]]]]]]]]]]]]Z]]]]]]]]]]]]]]]]]]]]]]]]]]][]X8]]]\]]]]]]\]]]]]]]]]]]\]]]]]]]Y]Y]][HGHHHHHHGHHHGFGGGHHGCHHHGFCC5HHHGGE?GGGGGFFBBFFFFABAA?
@M_HWI-M01141:133:D05BR:1:1101:9755:4945  133:D05BR:1:1101:9755:4945 2:N:0:TCGACGTCCTGCGA
GGTCACACAAGTGAATGGCATAGCTGGGATATAAATCTATGTCTGCTGACTCACATGTTCTTCACCAACTCTGGTGCCAACTCTCTGCCCAGGCAGGGAGAGTTAATATATTTGATCTCCTTGGATAATCTTTCTATGTTGGTGTAAGAGAAGGCAAGTAAGAAGTTTTGCATGGAGCATAAGACCTGGGATAGAAAATAAGCTTGGGGAGGCATGTAAAAAAGGAAGTGAACG
+M_HWI-M01141:133:D05BR:1:1101:9755:4945  133:D05BR:1:1101:9755:4945 2:N:0:TCGACGTCCTGCGA
AABBBFBF>3BBGFFFGFGGGGDH5GHEHGHHHGGHHHFGFHHHHHHHBGHHHHFHFFHHHHHFFFFHGFGFHFBGHHFCCCFH]Y]]]Z]]]]]]]]]]]]]]]]]]]]]]]]]][]Y]]]]]]]]][]]]]]]]]]]]]Z]]]]\]]]F11HFB1HHGF2AEG0GHHHFHFHG2F12HGFB1GHGFB2FBG2FFGD1GFCGEAAA01B1BA33DA1CGG3DFD1FFC>1>11
@M_HWI-M01141:133:D05BR:1:1101:12034:4948  133:D05BR:1:1101:12034:4948 2:N:0:TGGACGTCCTGCGA
AGAGAGCATATGAAGTTGGTGTATATATTTCAAAACAGAGTAGAATAGGGCGTTGTATATTTTTTCTTACAGATTATATTCAGAGAAATTTTGTTTTTTACATTGGGGTGCCTTGATAATATTTAGATTTCTTTGGATTCACGTAAATTTAGAATTTCTGTGT
+M_HWI-M01141:133:D05BR:1:1101:12034:4948  133:D05BR:1:1101:12034:4948 2:N:0:TGGACGTCCTGCGA
BBAAAABBFFFFG]]]]]]]]]]]]]]]]]]]]]]]]]]]]]]]]]][]]]]]]]]]]]]]]]]]]]]]]]]]]]]]]]]]]]]]]]]]]]]]]]]]]]]]]]]]]]]]]]]]]]]]]]]]]]]]]]]]]]]]]]]]]]]]]]]]]]]]]GFFFFFC4AAA>A
@M_HWI-M01141:133:D05BR:1:1101:16685:4953  133:D05BR:1:1101:16685:4953 2:N:0:TGGACGTCCTGCGA
TTATACATTTGCTCGTGTGTTCATCACAGGTTTATCAAGTGCCAGAGGGACCATATATGGGATGCTGGTTGACGGCATGCACTTTGGGTTCAAGCACAACTGCTCAATTTCCAGGTCTATCACTTGACCAGCTGTGTCCTTAGTCAAGTCGCTGGGCTTCTCTAAGCCTCAGTTGCCTACATTCAATTGAGTATGA
+M_HWI-M01141:133:D05BR:1:1101:16685:4953  133:D05BR:1:1101:16685:4953 2:N:0:TGGACGTCCTGCGA
BBBBBFFFFFFFGGGGGGGGGGHHHHHHHHHHHHHHHHHHHHHHHH]]]]]]]]]]]]]]]]]]]]]]]]]]]]]]]]]]]]]]]]]]]]]]]]]]]]]]]]]]]]]]]]]]]]]]]]]]]]]]]]]]]]]]]]]]]]]]]]]]]]]]]]FEHHHHHHHHHHHHHFGHHHHHHHGGGGGGGGGGFFFFFFFBABAA
@M_HWI-M01141:133:D05BR:1:1101:23664:4956  133:D05BR:1:1101:23664:4956 2:N:0:TGGACGTCCTGCGA
AACTTCATAAGTGAAGGAAAAATAAAATCTTTTACAGACAAGCAATTGCTGAGATATTT
+M_HWI-M01141:133:D05BR:1:1101:23664:4956  133:D05BR:1:1101:23664:4956 2:N:0:TGGACGTCCTGCGA
]]]WW]]]]]]]]]]]]]]]]]]]\[][]]]]]]\]\V][]]]]]][\]]]]]]]V[\]
@M_HWI-M01141:133:D05BR:1:1101:20679:4959  133:D05BR:1:1101:20679:4959 2:N:0:TGGACGTCCTGCGA
GCTCATTGCATCCTTTCCTGATTAACTTCTGGCTTCTTTCAGAGCCTTTGCTTAAGCAGTTACCTCTGACTTTGAAGACCTTTCC
+M_HWI-M01141:133:D05BR:1:1101:20679:4959  133:D05BR:1:1101:20679:4959 2:N:0:TGGACGTCCTGCGA
]]]]]]]]]]]]]]]]]]]]]]]]]]]]]]]]]]]]]]]]]]]]]]]]]]]]]]]]]]]]]]]]]]]]]]]]]]]]]]]]]]]]]
@M_HWI-M01141:133:D05BR:1:1101:20117:4961  133:D05BR:1:1101:20117:4961 2:N:0:TGGACGTCCTGCGA
GCTGGGTCAAATGGAATTTCTATTTCTAAGGCCTTGAGGAATCGCCACACTGTCTTCCACAATGGTTGAACTAATTTACACTCCCACCAACAGTGTAAAAGTG
+M_HWI-M01141:133:D05BR:1:1101:20117:4961  133:D05BR:1:1101:20117:4961 2:N:0:TGGACGTCCTGCGA
]]]]]]]]]]]]]]]]]]]]]]]]]]]]]]]]]]]]]]]]]]]]]]]]]]]]]]]]]]]]]]]]]]]]]]]]]]]]]]]]]]]]]]]]]]]]]]]]]]]]]J]
@F_HWI-M01141:133:D05BR:1:1101:11260:4968  133:D05BR:1:1101:11260:4968 2:N:0:TGGACGTCCTGCGA
TTAGATTTTTTCAATTCGGGTAAAATTTGAATTTCTGTATTTTACATGAGATAGCATATTGAGTTGAGTTGGTGTATATACTACAAAACAGAGAATAGGACATTGTATATTTTCTCTGACAGAATATATTAAGAGCAATCTTGTTTTTAA
+F_HWI-M01141:133:D05BR:1:1101:11260:4968  133:D05BR:1:1101:11260:4968 2:N:0:TGGACGTCCTGCGA
3ABB35DFFFDFGFGGGAFGC2CGHHHFFHCHHFGFHHHHHHFHHGHFHFHHHHHHGHFFHFG5GHGHBHHBEGHHHHAGEFGHFHEHFFHHFHEGHHHBFHFGFEGF@GFHHFH4GFFFHHHBGFFHEDGHHGHHGFHGHHHHHHFFHB
@R_HWI-M01141:133:D05BR:1:1101:11260:4968  133:D05BR:1:1101:11260:4968 2:N:0:TGGACGTCCTGCGA
ATATCTAAGGGCCCCCAAATTAAAAAAAAAAGGCTCTGAGAATAGTTTGTTAGAAAAAAAATACAAATCCCCATTCTCTGTTTTTTCGTATTTACACCAACTCAAAACACTATTCTCTCTCATGTAAAATAGAAAAATTATAATTTTTCT
+R_HWI-M01141:133:D05BR:1:1101:11260:4968  133:D05BR:1:1101:11260:4968 2:N:0:TGGACGTCCTGCGA
>11113B1@1111AE11A0B3BA3D10A?E///A1B01111D111DG210B2A12DEGC/>0F1@111B1B/0012@2212B1F/>0/0B012B2BF0/?/0B1BB1</0B012>@22111121>2FF1111?110F0C11?G11=F10=
@M_HWI-M01141:133:D05BR:1:1101:16663:4969  133:D05BR:1:1101:16663:4969 2:N:0:TGGACGTCCTGCGA
CGACAGCGCCGATCCGTAGCCGGTCTCCTGGTTGCGGAAGCCCTGCCGCACGGCGTGGTAGACGAGGGTGGTGGTGGAGTTCATGG
+M_HWI-M01141:133:D05BR:1:1101:16663:4969  133:D05BR:1:1101:16663:4969 2:N:0:TGGACGTCCTGCGA
]]]]]]]]]]]]]]]]]]]]]]]]]]]]]]]]]]]]]]]]]]]]]]]]]]]]]]]]]]]]]]]]]]]]]]]]]]]]]]]]]]]]]]
@M_HWI-M01141:133:D05BR:1:1101:10974:4977  133:D05BR:1:1101:10974:4977 2:N:0:TGGACGTCCTGCGA
AGTGACATTGAAGCTGAGCTCTGTATGACAAGGAGTGAGCCAAGCAAAGATCTGAGGGCAGAGCGTGCCAGGAAAAGAGGGTATCTATGGATGGGAT
+M_HWI-M01141:133:D05BR:1:1101:10974:4977  133:D05BR:1:1101:10974:4977 2:N:0:TGGACGTCCTGCGA
]]]]]]]]]]]]]]]]]]]]]]]]]]]]]]]]]]]]]]]]]]]]]]]]]]]]]]]]]]]]]]]]]]]]]]]]]]]]]]]]]]]]]]]]]]]]]]]]]
@M_HWI-M01141:133:D05BR:1:1101:13647:4982  133:D05BR:1:1101:13647:4982 2:N:0:TGGACGTCCTGCGA
CAGAGAAAGAGAGGGAGAAAGTGAGAAAAAAATGTTTT
+M_HWI-M01141:133:D05BR:1:1101:13647:4982  133:D05BR:1:1101:13647:4982 2:N:0:TGGACGTCCTGCGA
]]]]]]]]]]]]]]]]]]]]]]]]]]]]]]]]]]]]]]
@M_HWI-M01141:133:D05BR:1:1101:10603:4990  133:D05BR:1:1101:10603:4990 2:N:0:TGGACGTCCTGCGA
TGACAGCTCTCACTCTTTAATAATAAGTAATGGGAGTAGCAAATGAACAAGTCAATGGCAAAAAGGAGAGTCTCTCAGAAGAAGCAAAGAAAAAGTAGAGAAGGAGAGGTGAACTCAAAAGGCAAGTGCCAAAGAGTGAACCATCCCTGTGGGGTCTGCACTTTTTATTA
+M_HWI-M01141:133:D05BR:1:1101:10603:4990  133:D05BR:1:1101:10603:4990 2:N:0:TGGACGTCCTGCGA
BBBAABAFFFFFGGGGGGGC]]]]]]]]]]]]]]]]]]]]]]]]]]]]]]]]]]]]]]]]]]]]]]\]]]]]]]]]]]]]]]]]]]]]]]]]]]]]]]]]]]]]]]]]]]]]]]]]]]]]]]]]]]]]]]]]]]]]]]]]]]]]]]]]]]GGGGGDGFDBBFFDFBABAA
@M_HWI-M01141:133:D05BR:1:1101:18357:4990  133:D05BR:1:1101:18357:4990 2:N:0:TGGACGTCCTGCGA
CAGGCCTAATGCTGATGCCCAGGCTGGAGTGCAGTGGCATGATCACAGCTCACTGCAGCCTCACGCTCCTGGGCTCAAGCAATCCTCCTGTCTCAGCCTCCTGAGTAGCTGGGACTGCAGGCACACACCACCATGC
+M_HWI-M01141:133:D05BR:1:1101:18357:4990  133:D05BR:1:1101:18357:4990 2:N:0:TGGACGTCCTGCGA
]]]]]]]]]]]]]]]]]]]]]]]]]]]]]]]]]]]]]]]]]]]]]]]]]]]]]]]]]]]]]]]]]]]]]]]]]]]]]]]]]]]]]]]]]]]]]]]]]]]]]]]]]]]]]]]]\\]]]]]]]]]]]]]]]]]]]]]]
@F_HWI-M01141:133:D05BR:1:1101:23555:4995  133:D05BR:1:1101:23555:4995 2:N:0:TGGACGTCCTGCGT
CTTATAAGTAGCCACATCTGTTTATACGATCTCTAAAATGTTCCCAGTATCTCTCTCTTGTCCTCCTATCTTCTGCCCTTGTTCTGACCTCATCACCCATTGTATCAGCCAGCTATTCTAGCCTTCTTGCCTCCTTCTCTGTTCATTCCA
+F_HWI-M01141:133:D05BR:1:1101:23555:4995  133:D05BR:1:1101:23555:4995 2:N:0:TGGACGTCCTGCGT
AABBAFFFFFFFFGGAGGDGGGHHHHHHGHDHHHHHFHHGHGHFHHHHHHHHHGHHFHHHFHHHGHHHHHGGFHHGHHHHHHHHHHHHGGGHHGHHHGGHHHGHHHHHGHHFGHHHHFHHHHHHHHGHGHHHGHFHHHHHGHHHHHHGHH
@R_HWI-M01141:133:D05BR:1:1101:23555:4995  133:D05BR:1:1101:23555:4995 2:N:0:TGGACGTCCTGCGT
GGATAGAGCAGACATGGATTACATGCGGGAGTGGAAAGGGGTGCAGAAGCAGTGTAGTCAGAAAATGAGGCTACAGCCAGACTCTACTGCAGAAGCCACTGGTTTTTCAGCAAAAGATTGCTATAATTAAATTAGTATTTTAGAAAACAA
+R_HWI-M01141:133:D05BR:1:1101:23555:4995  133:D05BR:1:1101:23555:4995 2:N:0:TGGACGTCCTGCGT
AABACFFFFFFFGGGGGFGGGGGGHFEGG?FEHDHHHGFGGAEEHHHFHHHHHHHHHHHHHHHHHGHHHGGHHHHHGHHHGGGHHHFHHHHHFHHHHHGHHHFFHGGHHHHHHFHHGHHHHHFHHGHHGHHHHHFGHHHHHHHGHHGFHH
@M_HWI-M01141:133:D05BR:1:1101:11097:5001  133:D05BR:1:1101:11097:5001 2:N:0:TCGACGTCCTGCGA
ATTGTGAAGAACTGGTCCAACTCCAGAAGCAAAGTCAGGATGGGGAGAAGGAAGGGGCAAGCCCTGGGAGCAGCCAAGGTCACACACACCTCAATTCCAGCACACTGATAAATTCCTTAGAAGCTGGCTGGACTGCACAGTGAGCAAGTCTTTCCGATGATCCAGCAAGTATGTTGGAAAGG
+M_HWI-M01141:133:D05BR:1:1101:11097:5001  133:D05BR:1:1101:11097:5001 2:N:0:TCGACGTCCTGCGA
ABBBBFBFFFFFGGFGGGGGGGHHHHHHHHHH]]]]]]]]]]]]]]]]]]]]]]]]]]]]]]]]]]]]]]]]]]]]]]]]]]]]]]]]]]]]]]]]]]]]]]]]]]]]]]]]]]]]]]]]]]]]]]]]]]]]]]]]]]]]]]]]]]]]]]EFEGHHHHGHGGGGGGGGGGFBFFFFFAA>>>
@M_HWI-M01141:133:D05BR:1:1101:16462:5021  133:D05BR:1:1101:16462:5021 2:N:0:TGGACGTCCTGCGA
AATAGAAAACTTTATTTTATTGGAACTCTAGCAGCTTCACTTACATCAGAACACGCAGCTAAATGTCATAAAAATTTATCTAAGCTTTGTTCAAAGAAAA
+M_HWI-M01141:133:D05BR:1:1101:16462:5021  133:D05BR:1:1101:16462:5021 2:N:0:TGGACGTCCTGCGA
]]]]]]]]]][]]]]][\]]]\]\]]I]]]]]]\]Y\]]]]]]]]]]]]V]Z]]]]]]]]]]]]]]]]]]]]]]]]]]]\]]]]H]]]]\]]L]]J]][]
@M_HWI-M01141:133:D05BR:1:1101:8632:5022  133:D05BR:1:1101:8632:5022 2:N:0:TGGACGTCCTGCGA
ACTAAGTGTATCCCACATCTTATTGCTGTTTCAGCGATGTTCACAGCATCTTCACCTGCAGTAGATTCCATTTCAAGAAACCACTTTCTTTGCTCATCCAAAAGAAGCAAGTC
+M_HWI-M01141:133:D05BR:1:1101:8632:5022  133:D05BR:1:1101:8632:5022 2:N:0:TGGACGTCCTGCGA
]]]]]]]]]]]]]]]]]]]]]]]]]]]]]]]]]]]]]]]]]]]]]]]]]]]]]]]]]]]]]]]]]]]]]]]]]]]]]]]]]]]]]]]]]]]]]]]]]]]]]]]]]]]]\]]]]
@M_HWI-M01141:133:D05BR:1:1101:9088:5038  133:D05BR:1:1101:9088:5038 2:N:0:TGGACGTCCTGCGA
TGCACCTGTAGTCCCAGCTACTTGGGAGGCTGAGGCAGGAGAATTGCCTGAACCTAGGAGGAGGAGGTTGCGGTGAGCC
+M_HWI-M01141:133:D05BR:1:1101:9088:5038  133:D05BR:1:1101:9088:5038 2:N:0:TGGACGTCCTGCGA
]]]]]]]]]]][]]]]]]]]]]]]]]]]]]]]]]]]]]]]]]]]]]]]]]]]]]]]]]]]]]]]]]]]]]]]]]]]]]]
@M_HWI-M01141:133:D05BR:1:1101:19143:5039  133:D05BR:1:1101:19143:5039 2:N:0:TGGACGTCCTGCGA
GAATAGAAAGTCTAATCAGGCCAGAGAAGTCTATAATAATTTTTTCTACTAACTTTAAATACTATTACATGGGTATTGAATGACCAGTGCCTCTTTTTAGCAATCAGATGTTTCAATTTCTCATATGAATTTTTAACAACCATGGATGCTCGAGTGAATTCACTTAAAAATATAGAAAAGAAAGAGACACAATTTTTCA
+M_HWI-M01141:133:D05BR:1:1101:19143:5039  133:D05BR:1:1101:19143:5039 2:N:0:TGGACGTCCTGCGA
AAABBFFFFFFFGGGGGGGGGGHGHEFFHHHHHHHHHHDHHHHGEHHHH]]]]]]]]]]]]]]]]]]]]]]]]]]]]]]]]]]]]]]]]]]]]]]]]]]]]]]]]]]]]]]]]]]]]]]]]]]]]]]]]]]]]]]]]]]]\]]]]]]]]ZAFHHHHHHHHHHHFHHHHHE3FHHHGGGGGFFGGGFGD31FFBD>1AAA
@M_HWI-M01141:133:D05BR:1:1101:7623:5041  133:D05BR:1:1101:7623:5041 2:N:0:TGGACGTCCTGCGA
GCCTCCAGGACTGTGAGCCAATACATTTCTGTTCTTTATAAATGACCCTGTCTCAGTTATTCTGTTATAGCTGCACAAACAGACTAAGACACTGTTATACTTGGTACTAGGGAGCCGAAGACAAGGAGGCACAG
+M_HWI-M01141:133:D05BR:1:1101:7623:5041  133:D05BR:1:1101:7623:5041 2:N:0:TGGACGTCCTGCGA
TT]UU]GF\\]]]]]]]\]]]]]YW[][]]Y]]]Z]]]X]HZF]SCU]]E]]X]]][]]]]]]]W]]]]]F]]E]]]]]]]][]G]]]]]U][]]]]]]]]]]V]]Z]\]]]]\X]]T]]X\[]R%]XTC]]\]
@M_HWI-M01141:133:D05BR:1:1101:11177:5058  133:D05BR:1:1101:11177:5058 2:N:0:TGGGCGTCCTGCGA
CCCACTCAACGCCCCCCCCAACCTCTGCAAGATGGGCCCATGGCCTGATCCTGGTCCTCAGGGCCTTGCACATCATGAGTCAGGATCCCAGTGTCCTGAGGACAGTGCCCTTTGCAAATTCATCATGAACACGCATCTCCAGTGAGCAGGGGTGTGG
+M_HWI-M01141:133:D05BR:1:1101:11177:5058  133:D05BR:1:1101:11177:5058 2:N:0:TGGGCGTCCTGCGA
ABBAAFF]]]]]]]]]]]]]]]]]]]]]]]]]]]]]]]]]]]]]]]]]]]]]]]]]]]]]]]]]]]]]]]]]]]]]]]]]]]]]]]]]]]]]]]]]]]]]]]]]]]]]]]]]]]]]]]]]]]]]]]]]]]]]]]]]]]]]]]]]]]]]]]ABAA>3>
@M_HWI-M01141:133:D05BR:1:1101:18051:5065  133:D05BR:1:1101:18051:5065 2:N:0:TGGACGTCCTGCGA
GTGCCTGTAATCCCAGCTGAGGCAGGAGAATCGCTGGAACCCAGGAGGTGGAGGTTGCAGTGAGCCAAGATCGTGCCACT
+M_HWI-M01141:133:D05BR:1:1101:18051:5065  133:D05BR:1:1101:18051:5065 2:N:0:TGGACGTCCTGCGA
]]]]]]]]]]]]]]]]]]]]]]]]]]]]]]]]]]]]]]]]]]]]]]]]]]]]]]]]]]]]]]]]]]]]]]]]]]]]]]]]
@M_HWI-M01141:133:D05BR:1:1101:10541:5068  133:D05BR:1:1101:10541:5068 2:N:0:TGGACGTCCTGCGA
CAAGTAATTTCAATTCAAATCTCAAACCAGCATAGCTAATGTCATTTTTTTCTCCCCAAAATTGTTTCTTGTGTTCAAAATAATAGAACTGGGAGAATACCTGGTAATATGAGAACATTTATAAGTATTTGAATTTAAGCCATTTCCTTTTTATG
+M_HWI-M01141:133:D05BR:1:1101:10541:5068  133:D05BR:1:1101:10541:5068 2:N:0:TGGACGTCCTGCGA
A1A11]]]YU]Z]]]]]YHFU]Z]]]]]\]]F[[]]]]]]]]]][W]]]]]]X[]]]]][W]]]]X]]]]]]]]]]]]W]]]]]]]W[]ZE\]Z]]]][][]]]]]]]][]W]Z]]]]]]]]]]X]]I]]]]]]]]\]\\][]]]]]WVS1>1A>
@M_HWI-M01141:133:D05BR:1:1101:23750:5077  133:D05BR:1:1101:23750:5077 2:N:0:TGGACGTCCTGCGA
ACAGCCAAAAAAGATTGAAAAAGTTGGTAAAAGAACTGGTTAAAAAAAAACAAACGAACCAAAACTGTTACCAGAATGGTGTCTTGATTCTATTTTATGAATATTATTTAGTTTGATTTAAAAATGCATCAACTGGGAATTAGAGCACTTTTTAGCTCAGG
+M_HWI-M01141:133:D05BR:1:1101:23750:5077  133:D05BR:1:1101:23750:5077 2:N:0:TGGACGTCCTGCGA
BBBBBBFFBAB]]]]]]]]]]]]]]]]]]]]]]]]]]]]]]]]]]]]]]]]]]]]]]]]]]]]]]]]]]]]]]]]]]]]]]]]]]]]]]]]]]]]]]]]]]]]]]]]]]]]]]]]]]]]]]]]]]]]]]]]]]]]]]]]]]]]]]]]]]]FFFFFFB?AA3
@M_HWI-M01141:133:D05BR:1:1101:14415:5078  133:D05BR:1:1101:14415:5078 2:N:0:TGGACGTCCTGCGA
ATGATGGAAGATAAAATAGAGTCAAATGGAAATACTGGAAATAACAGAAATTAGAATATGGTAAAATGTTAGTTAACAAATTAGATCAGAATCAGTTTAT
+M_HWI-M01141:133:D05BR:1:1101:14415:5078  133:D05BR:1:1101:14415:5078 2:N:0:TGGACGTCCTGCGA
]]]]]]]]]]]]]]]]]]]]]]]]]]]]]]]]]]]]]]]]]]]]]]]]]]]]]]]]]]]]]]]]]]]]]]]]]]]]]]]]]]]]]]]]]]]]]]]]]]]]
@M_HWI-M01141:133:D05BR:1:1101:19291:5079  133:D05BR:1:1101:19291:5079 2:N:0:TGGACGTCCTGCGA
GATATAGTTTGACATTAGGGATAGTAAACAGTTTGCAAAATGAAAAGGGGCTCTTTAAGGAATGCTAGAAATTAAAAGAAGGGGAGAAAAATAGAGAGAAGTGGGAAATAACAGCAGTGACAAGAGTGACTATGGTTTTCCACATGCCATCTGGGAAGAGGT
+M_HWI-M01141:133:D05BR:1:1101:19291:5079  133:D05BR:1:1101:19291:5079 2:N:0:TGGACGTCCTGCGA
CCCCDFFFFFFF]]]]]]]]]]]]]]]]]]]]]]]]]]]]]]]]]]]]]]]]]]]]]]]]]]]]]]]]]]]]]]]]]]]]]]]]]]]]]]]]]]]]]]]]]]]]]]]]]]]]]]]]]]]]]]]]]]]]]]]]]]]]]]]]]]]]]]]]]]FFFFFFFDDDDD
@M_HWI-M01141:133:D05BR:1:1101:22880:5091  133:D05BR:1:1101:22880:5091 2:N:0:TGGACGTCCTGCGA
GGCATCGAGATCGGACCAGCGCAGCGCGATCGTGGTGCGGAACACGTCACTCCTCCGCGTCGTAGAGGGAGTCG
+M_HWI-M01141:133:D05BR:1:1101:22880:5091  133:D05BR:1:1101:22880:5091 2:N:0:TGGACGTCCTGCGA
]]]]]]\]]]]]]][]]]]]]]]]]]]]]]]]]]]]]]]]]]]]]]]]]]]]]]]]]]]]]]]]]]]]]T]]\]
@M_HWI-M01141:133:D05BR:1:1101:20758:5097  133:D05BR:1:1101:20758:5097 2:N:0:TGGACGTCCTGCGA
GTGCAGGCAGGACATTAAGGCCGGAGGAGCATCATGTAGGGACTGCCCCGGACATGGCAGGATGCCTCCCTG
+M_HWI-M01141:133:D05BR:1:1101:20758:5097  133:D05BR:1:1101:20758:5097 2:N:0:TGGACGTCCTGCGA
]]]]]]]]]]]]]]]]]]]]]]]]]]]]]]]]]]]]]]]]]]]]]]]]]]]]]]]]]]]]]]]]]]\]]]]]
@M_HWI-M01141:133:D05BR:1:1101:21524:5102  133:D05BR:1:1101:21524:5102 2:N:0:TGGACGTCCTGCGA
ACTAATAAGTAATTAAGTTGTGATACATATTACAAGAAGTATAATCTCCCCACCTTCTAACTCCAGTTATTATT
+M_HWI-M01141:133:D05BR:1:1101:21524:5102  133:D05BR:1:1101:21524:5102 2:N:0:TGGACGTCCTGCGA
]]]]]]]]]]]]]]]]]]]]]]]]]]]]]]]]]]]]]]]]]]]]]]]]]]]]]]]]]]]]]]]]]]]]]]]]]]
@M_HWI-M01141:133:D05BR:1:1101:11620:5104  133:D05BR:1:1101:11620:5104 2:N:0:TGGACGTCCTGCGA
CTAACCCTAACCCTAACCCTAACCCTAACCCTAACCCTAACCCT
+M_HWI-M01141:133:D05BR:1:1101:11620:5104  133:D05BR:1:1101:11620:5104 2:N:0:TGGACGTCCTGCGA
]]]]]]]]]]]]]]]]]]][]]]]]]]\]]]]]]]]]]]]]]]]
@M_HWI-M01141:133:D05BR:1:1101:19540:5104  133:D05BR:1:1101:19540:5104 2:N:0:TGGACGTCCTGCGA
CGTCCGCCAGCAGCTCAGGCCCTGTGGGGAGGAGGGCAGCCCTCAGGCCCTGCTCTGCCCTGCTCTGCTCTCCCTGTCTCAAGGCCTTACCTGGCTCTGGGGACCCACTGGCCTCCAGGCTGCTGATCTTCATCCGAAGCAGGGCCACCTTCAGCTGGCTGTCTCGCAGCA
+M_HWI-M01141:133:D05BR:1:1101:19540:5104  133:D05BR:1:1101:19540:5104 2:N:0:TGGACGTCCTGCGA
EEEEEEDCDCCFGGGGGGGGG]]]]]]]]]]]]]]]]]]]]]]]]]]]]]]]]]]]]]]]]]]]]]]]]]]]]]]]]]]]]]]]]]]]]]]]]]]]]]]]]]]]]]]]]]]]]]]]]]]]]]]]]]]]]]]]]]]]]]]]]]]]]]]]]]GGGGGGGGGFCCCCCFBCBAA
@M_HWI-M01141:133:D05BR:1:1101:6526:5111  133:D05BR:1:1101:6526:5111 2:N:0:TCGACGTCCTGCGA
GACATGATTTTAGAAAATCCATGCCTAACTAATTCATCTATATATATATATGTATTTTTAATGGAGTCTTGCTCTGTTGCAAGGCTGGAGTGCAATGGTGTGATCTCAGCTCACTGCAACATGCGCCTCATGGATTCAAGCAATTCTCCTGCCTCAGCCTCCTGAGTAGCTGGGACTACACA
+M_HWI-M01141:133:D05BR:1:1101:6526:5111  133:D05BR:1:1101:6526:5111 2:N:0:TCGACGTCCTGCGA
AAAAABFDF@DFFGGBGDGBFG31FFEHGHC1]]]]]]]]]]]]]]]ZX]]]]]]]]]]]]]]]]]S]]\EW]]Z[]]][]]]]]]]]YZ[]]X]]][[]]]]Y][]]]][]]]]]]]]]]]]]]]]]]]]]]]]]]]]]WE]Z]X]]]]FB0FGGEAB1F1BGFFGFFGBFF@BFFA1A1A
@M_HWI-M01141:133:D05BR:1:1101:17511:5114  133:D05BR:1:1101:17511:5114 2:N:0:TGGACGTCCTGCGA
CAGTTTCTCCTTCTGTGCTCTCTTTTCTCCTCCCTTACCCTTCCCTCTCCTCCCCTTTCCTCTCCTTCTTCTGTTCTCTCCTCTCCTCTTGTTCCTCCCTCACACCCACTTCCTATGAATTATGAATAAATATGTATTG
+M_HWI-M01141:133:D05BR:1:1101:17511:5114  133:D05BR:1:1101:17511:5114 2:N:0:TGGACGTCCTGCGA
]]]]]]]]]]]]]]]]]]]]]]]]]]]]]]]]]]]]]]]]]]]]]]]]]]]]]]]]]]]]]]]]]]]]]]]]]]]]]]]]]]]]]]]]]]]]]]]]]]]]]]]]]]]]]]]]]]]]]]]]]]]]]]]]]]]]]]]]]]]
@M_HWI-M01141:133:D05BR:1:1101:14775:5115  133:D05BR:1:1101:14775:5115 2:N:0:TGGACGTCCTGCGA
AATAAAATCCTTTGCAAACAAGCAAGTATTCAGAGATTTTGTCACCACCAAGCCTGCTTTACAAGAGCTCCTGAAAGAGGTACTACACATAAAAAGGAACAACCAGTACCAGCCATTCCAAAGATCGGAAGAGCGT
+M_HWI-M01141:133:D05BR:1:1101:14775:5115  133:D05BR:1:1101:14775:5115 2:N:0:TGGACGTCCTGCGA
]]]]]]]]]]]]]]]]]]]]]]]]]]]]]]]]]]]]]]]]]]]]]]]]]]]]]]]]]]]]]]]]]]]]]]]]]]]]]]]]]]]]]]]]]]]]]]]]]]]]]]]]]]]]]]]]]]]]]]]]]]]]]]]]]]]]]]]]
@M_HWI-M01141:133:D05BR:1:1101:16507:5117  133:D05BR:1:1101:16507:5117 2:N:0:TGGACGCCCTGCGA
ACCATAGCCCAACAGAGAGAAGGCAAATTTTACCCAGAGATCAAGAGAAAGGGCTTCTGAGGGAGAACTGGTGACTCTCCCTCTTCTCTATTTGAACACAGGGTTCATGGAAACCTGAAATATACT
+M_HWI-M01141:133:D05BR:1:1101:16507:5117  133:D05BR:1:1101:16507:5117 2:N:0:TGGACGCCCTGCGA
]]]]]]]]]]]X[\]]]]]]]]]]]]]]]]]]]]]]]]]]]]]]]]]]]]]]]]]]]]]]]]]]]]][]]]]]]]]]\]Z]]][]]\]]]]]]]]]]]]]]]]Z]]]]]]]]]]]]V]]]]]]]][
@M_HWI-M01141:133:D05BR:1:1101:18716:5121  133:D05BR:1:1101:18716:5121 2:N:0:TGGACGTCCTGCGA
CAGACTCAGAACTGTTTCTCCCCGCTGGCTCCCAGCACTCCAGTGAAGCATGCCTGCCTCGGAGGCCCATTGTGTGGTAGATTCACTCTCCACTCACAAGGCTCTACATGCACTGACCCCGCAATCCACTGGGGCTGAGTGCATGTA
+M_HWI-M01141:133:D05BR:1:1101:18716:5121  133:D05BR:1:1101:18716:5121 2:N:0:TGGACGTCCTGCGA
]]]]]]]]]]]]]]]]]]]]]]]]]]]]]]]]]]]]]]]]]]]]]]]]]]]]]]]]]]]]]]]]]]]]]]]]]]]]]]]]]]]]]]]]]]]]]]]]]]]]]]]]]]]]]]]]]]]]]]]]]]]]]]]]]]]]]]]]]]]]]]]]]]]
@M_HWI-M01141:133:D05BR:1:1101:12177:5124  133:D05BR:1:1101:12177:5124 2:N:0:TGGACGTCCTGCGA
TAAGTTTTTTTCCCCCAAGACAGAGTCTTGCCCTGTTGCCCAGGCTGTAGTGCAGTGATGAGATCTTGGCTCACTGCAGCCTCTGCCTCCTGCCTCAGCCTTCTGAGTAGCTGAGGCTACAGGTGTGTACCACCATGCCC
+M_HWI-M01141:133:D05BR:1:1101:12177:5124  133:D05BR:1:1101:12177:5124 2:N:0:TGGACGTCCTGCGA
]]]]]]]]]]]]]]]]]]]]]]]]]]]]]]]]]]]]]]]]]]]]]]]]]]]]][]]]]]]]]]]]\]]]]]]]]]]]]]]]]]]]]]]]]]]]]]]]]]]]]]]]]]]]]]]]]ZV]Z]]]]]]]]]]]]]]]]]]]]]]
@M_HWI-M01141:133:D05BR:1:1101:7857:5128  133:D05BR:1:1101:7857:5128 2:N:0:TGGACGTCCTGCGA
GAGAATATGCGGTGTTTCATTTTCTGTTCTTGTGTCAGTTTGCTGAGAATGATGTTCTCCGGATTCATCCATGTCCCTACAAACAACACAAACTCATCATTGATATATTT
+M_HWI-M01141:133:D05BR:1:1101:7857:5128  133:D05BR:1:1101:7857:5128 2:N:0:TGGACGTCCTGCGA
]]\]]UW]]]T]]]]X]]]]V\]]]]]]][]]]]]]]]]]YW]]]\Z]]]]]]]]]]YEV$[W][[\]X]Y]]Z[]]X\]]Y]]]]]6]]V]]]]Y[]]]]\]]]]GW]]
@M_HWI-M01141:133:D05BR:1:1101:13314:5129  133:D05BR:1:1101:13314:5129 2:N:0:TGGACGTCCTGCGA
CCAGCATCCCAAGTAATAAACAGAAACACCTTCAGCCACAAAGTAGGAGAAGTGGGCAGAGGGTGAGGAAACAAATCTTTCCCTTTTTTGTTTCATTAGAGTAGCTGGTAGTGCCCAGATTGACAGCAGCAGCAGCAGGTGGTGATTTGAAGCATCGTGGACCTGCCACCTGTGTACTTGG
+M_HWI-M01141:133:D05BR:1:1101:13314:5129  133:D05BR:1:1101:13314:5129 2:N:0:TGGACGTCCTGCGA
BBBBBFFFFBFFGGGGGGGFGGHGGFFHHGF]]]]]]]]]]]]]]]]]]]]]]]]]]]]]]]]]]]]]]]]]]]]]]]]]]]]]]]]]]]]]]]]]]]]]]]]]]]]]]]]]]]]]]]]]]]]]]]]]]]]]]]]]]]]]]]]]]]]]]]HGGHGGHFHGGCGFGGGAGFFFFFDFAAAAB
@M_HWI-M01141:133:D05BR:1:1101:24998:5132  133:D05BR:1:1101:24998:5132 2:N:0:TGGACGTCCTGCGA
CTCTCATTCCTGTTTGCAAAAAGCTTTTTGATCAACTTCACCAAGATAACAGCAAACAACAATTTGGTCCCAAATATCACCACATTCATAGACTTCTATGTGCATTTGCCTGTATA
+M_HWI-M01141:133:D05BR:1:1101:24998:5132  133:D05BR:1:1101:24998:5132 2:N:0:TGGACGTCCTGCGA
][]]S]VG]]VEWF]]]]]]]]]\]]Y]WZ]IY]Y]]]]\]]Y]]]]]]]]VZ]]W]Z[]]]Y]]]]BZ]]]]]Z]\U]]]]]]]]\]]]]]]][]]]Z]]]\]]Y[G\\]][\][
@M_HWI-M01141:133:D05BR:1:1101:17526:5136  133:D05BR:1:1101:17526:5136 2:N:0:TGGACGTCCTGCGA
GTTTTCCAGTGGTAGAACATTGTAGAACATCATGATATATTTACCTGTGCAGCAAGAATTGAGAATAATTGTCTAAAAAGAAGGATGACC
+M_HWI-M01141:133:D05BR:1:1101:17526:5136  133:D05BR:1:1101:17526:5136 2:N:0:TGGACGTCCTGCGA
]]]]]]]]]]]]]]]]]]]]]]]]]]]]]]]]]]]]]]]]]]]]]]]]]]]]]]]]]]]]]]]]]]]]]]]]]]]]]]]]]]]]]]]]]]
@M_HWI-M01141:133:D05BR:1:1101:8515:5136  133:D05BR:1:1101:8515:5136 2:N:0:TGGACGTCCTGCGA
ATATTGTGGGAATTATTAATATGTGACACAAAAATATGAAATGAGCACATGCTATTGGAAAAATTATGCCATTAGACTTGCTCAATG
+M_HWI-M01141:133:D05BR:1:1101:8515:5136  133:D05BR:1:1101:8515:5136 2:N:0:TGGACGTCCTGCGA
]]]]]]]][]]]]]]]]]]]]]]]]]]]]]]]]]]]]]]]]]]]]]]]]]]]]]]]]]]]]]]]]]]]]]]]]]]]]]]]]]]]]]]
@M_HWI-M01141:133:D05BR:1:1101:13087:5141  133:D05BR:1:1101:13087:5141 2:N:0:TGGACGTCCTGCGA
GCCTCCTAAGTTCCTGGGACCACAGGCATGCAGCACCAGTCCTAGCTAAGTATTTTTTGAAAATTATCATAGAGACTGTGTCCC
+M_HWI-M01141:133:D05BR:1:1101:13087:5141  133:D05BR:1:1101:13087:5141 2:N:0:TGGACGTCCTGCGA
]]]]]]]]]]]]]]]]]]]]]]]]]]]]]]]]]]]]]]]]]]]]]]]]]]]]]]]]]]]]]]]]]]]]]]]]]]]]]]]]]]]]
@M_HWI-M01141:133:D05BR:1:1101:15064:5142  133:D05BR:1:1101:15064:5142 2:N:0:TGGACGTCCTGCGA
CCCAGCTACTCGGGGGAGGCTGAGACAGGAGAATTGCTTGAACCTGGGACGGAGAGGCTGTAGTTAGCTGAGATCATGCCACTGTACTCCAGCCTGGGTGACAGAGCAAGAGGGGAGGGGAGGGGAGGGAAGATCTTTAACCAATACAATCTACTTAAAGTTAATGCTGTACTATTAAAC
+M_HWI-M01141:133:D05BR:1:1101:15064:5142  133:D05BR:1:1101:15064:5142 2:N:0:TGGACGTCCTGCGA
B@AAB?FFBFFA2EEG?2EEGFHFHCFGGH][]]]]]]]]]]]]][]]]]]]]]]]]X]]]]]]]]]]]]]]]]\][]]]]]]]]]]IWT]][\]Z]]X]]]]]]]\[C]2]]]]]]]]]]]BQV]V]\]]\]]]]]]]]]]]]]]]]]]GFBGDDGBGGEBFG4F5DFFFFFD5AA>>A
@M_HWI-M01141:133:D05BR:1:1101:18625:5150  133:D05BR:1:1101:18625:5150 2:N:0:TGGACGTCCTGCGA
CTGCAGGCTCCTGAGCTCAGCTGATCCTCCTACCTCAGCCTCCAGAGTAGCTGGGACCGCAGACATGTACCACCACATCTGGCTAATAATGATTAGTTTTCACAGAGGCACAGTCTCACTTTGTTGGCCAGACTGGTCTCAAACTCCTGGTCTCAAGTGATCCTCT
+M_HWI-M01141:133:D05BR:1:1101:18625:5150  133:D05BR:1:1101:18625:5150 2:N:0:TGGACGTCCTGCGA
CCCCCFFCFFCFGGGG]]]]]]]]]]]]]]]]]]]]]]]]]]]]]]]]]]]]]]]]]]]]]]]]]]]]]]]]]]]]]]]]]]]]]]]]]]]]]]]]]]]]]]]]]]]]]]]]]]]]]]]]]]]]]]]]]]]]]]]]]]]]]]]]]]]]]]GGGGFFFFFBFBBBAB
@M_HWI-M01141:133:D05BR:1:1101:11893:5151  133:D05BR:1:1101:11893:5151 2:N:0:TGGACGTCCTGCGA
TTCAACAAATATTTATTGGATACTCACCACGGCATGTGTCAAGTACTATATTAATGAACAAAATAGGAAAATATAAAATAAAATCTTTACTCTCTTTGGGCTTATATTCTAGCACAGTGAAACAGACAATATAAAATTTGAGAAAGCAAAATAGGCATGATATATGAAAATAAATTTTATGGA
+M_HWI-M01141:133:D05BR:1:1101:11893:5151  133:D05BR:1:1101:11893:5151 2:N:0:TGGACGTCCTGCGA
AABBBFFBFFFFGGGGGFGGGGHHHBGHHHGGG]]]]]]]]]]]]]]]]]]]]]]]]]]]]]]]]]]]]]]]]]]]]]]]]]]]]]]]]]]]]]]]]]]]]]]]]]]]]]]]]]]]]]]]]]]]]]]]]]]]]]]]]]]]]]]]]]]]]]G5HHGHHHHCHGGGGGGGGGGFFFFFFFBAAB@
@M_HWI-M01141:133:D05BR:1:1101:17956:5157  133:D05BR:1:1101:17956:5157 2:N:0:TGGACGTCCTGCGA
AGCACGATACGCATAGCATCTAGCTATGACGATGTGGACAAAGCCCTGCGTTTAGTACGAGAAGCACAAGGTGAAATCAAAGCATTGGATTATGAAACAGCACGTGTACGCATTACAGTTGAAATACGGCAAGATTTGGCAGAGCATTTACGCGAACTTATCCGTAAAGTTTATAC
+M_HWI-M01141:133:D05BR:1:1101:17956:5157  133:D05BR:1:1101:17956:5157 2:N:0:TGGACGTCCTGCGA
BBBBBBBCCCCBGGGGGGGGGGHHHH]]]]]]]]]]]]]]]]]]]]]][]]]]]]]]]]]]]]]]]]]]]]]]]]]]]]]]]]]]]]]]]]]]]]]]]]]]]]]]]]]]]]]]]]]]]]]]]]]]]]]]]]]]]]]]]]]]]]]]]]]]]CGGGGGGGEECEGGFFFFFFFA>3AA
@M_HWI-M01141:133:D05BR:1:1101:16124:5158  133:D05BR:1:1101:16124:5158 2:N:0:TGGACGTCCTGCGA
CCTGGATGATAGGTTCCTGTGGGCCTCTGTGCCTGGCCTGCCGACTTTAT
+M_HWI-M01141:133:D05BR:1:1101:16124:5158  133:D05BR:1:1101:16124:5158 2:N:0:TGGACGTCCTGCGA
]]]]]]]]]]]]]]]]]]]]]]]]]]]]]]]]]]]]]]]]]]]]]]]]]]
@M_HWI-M01141:133:D05BR:1:1101:9254:5158  133:D05BR:1:1101:9254:5158 2:N:0:TGGACGTCCTGCGA
GCTCCAGTTCTGCAGGAAGCTCACCCTGCAGGATCAAAGACCAAGGAATACCACATACCCGGGGCTTGACCAGCAGCTTCCCAGTGACCGAGAACATTCGGGCAAGACCCAGTGGAGTACACACTGTGGGGACAAGAGCCAGTCACCTGCCAGACCCTGCGCTCCACCCCTTCCCTAACATGCCCCTCCATTCCCTCTCCTTCTAGCCT
+M_HWI-M01141:133:D05BR:1:1101:9254:5158  133:D05BR:1:1101:9254:5158 2:N:0:TGGACGTCCTGCGA
3AABBFFFFFFFGGGGGGFGGGHGHHHHHHFGEGHHHHGHHHHHHGHFHHHHHHHHHHH]]]]]]]]]]]]]]]]]]]]]]]]]]]]]]]]]]]]]]]]]]]]]]]]]]]]]]]]]]]]]]]]]]]]]]]]]]]]]]]]]]]]]]]]]]]EHHHGGGGGGG/FEAGGGGGHBHHHFGE0ACGGGFGGGGE1GGGECC1CDFFFFAA>1>
@M_HWI-M01141:133:D05BR:1:1101:8983:5159  133:D05BR:1:1101:8983:5159 2:N:0:TGGACGTCCTGCGA
AAAATGTATAGTATTGTAAATATTTAAACCAGTAACATGGTTTTTTATGATTATTATCAAGTATTCTGTACTGTATGTGATTGTATGTGCTGTACTCTTATACAACAGGTAGTGCAGCAGATTTGTTTACACCAGCATCCCCACAAACCAGTGAGTAATATGTTGTGCTATGACAGCCGCACCTTCCTTAGGCAATAG
+M_HWI-M01141:133:D05BR:1:1101:8983:5159  133:D05BR:1:1101:8983:5159 2:N:0:TGGACGTCCTGCGA
AAA?AF3B3DFBFDFBGCFB3GGFDGHGDBGHB1D3FFAABEGFEECG]T]WX]T]G\]]]]]]][]\T]G]]\]]Z\Y]]\]]Y[TUW]]WX]GXX]]]]]]]]UYVB[\]WSF]F[[]Z[\]]]]]UZF]E]V]Y]UBARV]]IH2CFAD12G2G21FFAA0AFF2G2F1A000A1EBAA1C111C11DDBAA111
@M_HWI-M01141:133:D05BR:1:1101:13740:5159  133:D05BR:1:1101:13740:5159 2:N:0:TGGACGTCCTGCGA
AAACAGTTTCCTTGGTACAACCTCCTTCCTGGGAGGCCAGAGTCAGGTGTGTATGTTCAGGAGCCCCCGGCTGAACCTCAGGGCCTCCAAGTGGGGTCGGGAAATCCACTCAAGGCCTAGAGGACTCTTTAGCCC
+M_HWI-M01141:133:D05BR:1:1101:13740:5159  133:D05BR:1:1101:13740:5159 2:N:0:TGGACGTCCTGCGA
]]]]]]]]]]]]]]]]]]]]]]]]]]]]]]]]]]]]]]]]]]]]]]]]]]]]]]]]]]]]]]]]]]]]]]]]]]]]]]]]]]]]]]]]]]]]]]]]X]]]]]]]]]]]]]]]]]]]]]]]]]]]]]]]]]]]]]]
@M_HWI-M01141:133:D05BR:1:1101:24363:5162  133:D05BR:1:1101:24363:5162 2:N:0:TGGACGTCCTGCGA
TAGTTATTTCTTGTCTTCTGCTGGGTTTTGAGTTTGTTTGATCTTGCTCCTCTAGCTCTTTCAATTTTGACGATAGAGTGTCAATTTTGGACCTCTCCATTCTCCTCATATGGGCACTTATTGCTATATACTTTCCTCTAGAG
+M_HWI-M01141:133:D05BR:1:1101:24363:5162  133:D05BR:1:1101:24363:5162 2:N:0:TGGACGTCCTGCGA
]]]]]]]]]X]]]]][]]]]]]]]]3]]]Z]]]]]]]]]]][]]]]]]]]Y]]]]]]]]]]]]]]Z]]]Z]W]]]]]]]]]]]]]]J]JC]]]]]]]]]]]]]]]]]]]]]]Y]]]]W]]]]]]]]]]]]]]I][]][]]]][
@M_HWI-M01141:133:D05BR:1:1101:22303:5169  133:D05BR:1:1101:22303:5169 2:N:0:TGGACGTCCTGCGA
TCAAATGGAATTTCTATTTCTAGGTCCTTGAGGAATCGCCACACTGTCTTCCACAATGGTTGAACTAATTTACACTCCCACCAACAGTGTAAAAGTGTTTCTATTTCTCCACATCCTCTCCAGCATCTGTTGTCTCCGAATTTTTTAATGATCGCCATTCTAACAGGTGTGAGA
+M_HWI-M01141:133:D05BR:1:1101:22303:5169  133:D05BR:1:1101:22303:5169 2:N:0:TGGACGTCCTGCGA
BBBBBFFFFFFFGGGGGFFGFGHF]]]]]]]]]]]]]]]]]]]]]]]]]]]]]]]]]][]]]]]]]]]]]]]]]]]]]]]]]]]]]]]]]]]]]]]]]]]]]]]]]]]]]]]]]]]]]]]]]]]]]]]]]]]]]]]]]]]]]]]]]]]]]GGGGFGGGGGGGFFFBFFFBAABB
@M_HWI-M01141:133:D05BR:1:1101:12758:5174  133:D05BR:1:1101:12758:5174 2:N:0:TGGACGTCCTGCGA
GCTAATTTTTGTATTTTGTGTAGAGATAGGCTTTCGCCATGTTGTCCACATTGGTCTCAAACTCCTGAGGTCAAGTGATTAGCCTGCCTCAGCCTCCCAAAGCGCTGGGATTATAGGCATGAGCCACCAGGCCCAGCCTAGGTCTCAGACTTTTAATGA
+M_HWI-M01141:133:D05BR:1:1101:12758:5174  133:D05BR:1:1101:12758:5174 2:N:0:TGGACGTCCTGCGA
DCDCCFFFF]]]]]]]]]]]]]]]]]]]]]]]]]]]]]]]]]]]]]]]]]]]]]]]]]]]]]]]]]]]]]]]]]]]]]]]]]]]]]]]]]]]]]]]]]]]]]]]]]]]]]]]]]]]]]]]]]]]]]]]]]]]]]]]]]]]]]]]]]]]]]FFFFBAAA>
@M_HWI-M01141:133:D05BR:1:1101:24640:5174  133:D05BR:1:1101:24640:5174 2:N:0:TGGACGTCCTGCGA
AATTTTAGAAGGCAACTTGCAAAGTAAATTTTTAAAAATTCATGTAGCATGAGGTAGGTAATCTGAGAAGTTTTATTTCCTCCTTGTGAAG
+M_HWI-M01141:133:D05BR:1:1101:24640:5174  133:D05BR:1:1101:24640:5174 2:N:0:TGGACGTCCTGCGA
]Z]]]]]]]]]X]]]]]]]]]]]]]]]]]]]]]]]]]XZ]]]]]]]]2N]]]]]][]]]]Z]N]]]]]]]]]N]]]ZZWM\]]]]]Z]]]]
@M_HWI-M01141:133:D05BR:1:1101:9388:5174  133:D05BR:1:1101:9388:5174 2:N:0:TGGACGTCCTGCGA
ACTCAGGAGGCTGAGGCAGGAGAATTGCTTAAACCTGGGAGGTGAAGGTTGCAGTGAGCCAAGATCGTGCTATTACACTCCAGCCTGGGCAACAAGAGTGAAACTCCATCTCGGGGGAAAAAAAAACATGGAAATTGTGTCTGTTCACAGCTGCTAACATTTGTGCA
+M_HWI-M01141:133:D05BR:1:1101:9388:5174  133:D05BR:1:1101:9388:5174 2:N:0:TGGACGTCCTGCGA
DEDDEFFFCCCCGGGGG]]]]]]]]]]]]]]]]]]]]]]]]]]]]]]]]]]]]]]]]]]]]]]]]]]]]]]]]]]]]]]]]]]]]]]]]]]]]]]]]]]]]]]]]]]]]]]]]]]]]]]]]]]]]]]]]]]]]]]]]]]]]]]]]]]]]]GGGFGFFFFFFFBA>3>
@M_HWI-M01141:133:D05BR:1:1101:6271:5175  133:D05BR:1:1101:6271:5175 2:N:0:TCGACGTCCTGCGA
CCAAACTACAGTCATGATGGCAAACTGCCGCACCACTTTGTAGTTATAAGTTTGTGTGTCCATGAGAGTCTCCATAGATTATGGTAATAAAAATTTTTATCCGCTTAACTGGTCTGGTGTTATGCAAACACAATACAGTCAACTTTAAA
+M_HWI-M01141:133:D05BR:1:1101:6271:5175  133:D05BR:1:1101:6271:5175 2:N:0:TCGACGTCCTGCGA
]]]]]]]]]]]]]]]]]][]][\]]]C]Z\]]]]\]F]]]]]]]]]]]]]]]]]]]]]]]WZ]]F\]ZX][]]]\]]]]]]Z\]V\[Z]]]]]]]]][]][]]]]U]]][]]]]]][[]C]]\]\]]]]]]]]]]]]]]]]]]]]]]G]
@M_HWI-M01141:133:D05BR:1:1101:18258:5176  133:D05BR:1:1101:18258:5176 2:N:0:TGGACGTCCTGCGA
GCATTCAAGAAATAGCTGGAAATCTCCGTCTAAAACACAAAAAGAACGTATCTTGCAAACTGCTCTGCTGGGTGTTCGCTCAGCTAAGGGAGTTGAATCCGCTTTC
+M_HWI-M01141:133:D05BR:1:1101:18258:5176  133:D05BR:1:1101:18258:5176 2:N:0:TGGACGTCCTGCGA
]]]]]]]]]]]]]]]]]]]]]]]]]]]]]]]]]]]]]]]]]]]]]]]]]]]]]]]]]]]]]]]]]]]]]]]]]]]]]]]]]]]]]]]]]]]]]]]]]]]]]]]]]]
@M_HWI-M01141:133:D05BR:1:1101:14482:5181  133:D05BR:1:1101:14482:5181 2:N:0:TGGACGTCCTGCGA
AAATCCATCACTTCAAGTTTCTTACAGAGACTCTCTGAAATTCAATAAACAGTTAACTTTTTGAAGAAGATGAGACCTTAAACAC
+M_HWI-M01141:133:D05BR:1:1101:14482:5181  133:D05BR:1:1101:14482:5181 2:N:0:TGGACGTCCTGCGA
]]]]]]]]]]]]]]]]]]]]]]]]]]]]]]]]]]]]]]]]]]]]]]]]]]]]]]]]]]]]]]]]]]]]]]]]]]]]]]]]]]]]]
@M_HWI-M01141:133:D05BR:1:1101:23568:5183  133:D05BR:1:1101:23568:5183 2:N:0:TGGACGCCCTGCGA
ACAAGAACAACCTTACAAGAGATACTTAAGGGAGCTCTAAATGTAGGAATAAAAGAATGATACCTGCTACCCCACAAAACACATTTAAATACATCGCTGCAGTCCCTGTAAAGTAACCACACAATAGAAACTAAAAATCAACTGTCTAACAACTTCACAATT
+M_HWI-M01141:133:D05BR:1:1101:23568:5183  133:D05BR:1:1101:23568:5183 2:N:0:TGGACGCCCTGCGA
AAA?ACFFFF1A]V]]]]]]\F]]]X]]]X]]]Z]\]]]X]]]]]X\]]]]]]]]]]][]]Z]]]]]]]]Y]]]Z]]Z]][]W]Z]]]]]]T]UU]ZV$]]][]]]G][]]]\]]]]]]]]][]]S][]7Z\]]]VW6]],]]VGY]]]VDB@3B33>1>11
@M_HWI-M01141:133:D05BR:1:1101:13332:5188  133:D05BR:1:1101:13332:5188 2:N:0:TGGACGTCCTGCGA
ACAAGGGTAATTCAGTTCATATTACTGCATCTCCCAGAGAAAGAGCCCCCTATCCAGGACTTGATGACAGGAAGTCAGGGGTTGGCAGGTGAGGGAGAAATCAAAGAGCAGCAGCAACAGGAGCTTAGTCCTAAGCCCCAGCTCTAACTTGGTAATTGACC
+M_HWI-M01141:133:D05BR:1:1101:13332:5188  133:D05BR:1:1101:13332:5188 2:N:0:TGGACGTCCTGCGA
AABBBBBFFFF]]]]]]]]]]]]]]]]]][]]]]]]]]]]]]]]][]]]]]]]]]]]]]]]]]]]]]]]]]]]]]]]]]]]]\][]]]]]]]]]]]]]]]]]]]]]]]]]]]]]]]]]]]]]]]]]]]]]]]]]]]]Z]]]]]]]]]]]]BFFFFFBA>@A
@F_HWI-M01141:133:D05BR:1:1101:17760:5191  133:D05BR:1:1101:17760:5191 2:N:0:TGGACGTCCTGCGA
TGAGAGAACATATTGAGTTGGTGTATATACTATAAAACAAAGTAGAGAAGGTCATTATATATTTTCTCTTAAAGATTATCTTCAGAGCAATTTTGTTTTTAACATTGGGGTGGCTAGATAATACTTAGATTTTTTTCGATTCGCTTAAAT
+F_HWI-M01141:133:D05BR:1:1101:17760:5191  133:D05BR:1:1101:17760:5191 2:N:0:TGGACGTCCTGCGA
CCCCCFDFFFFFGGGGGGGGGGGHHHHHHHHHHHHHHHHHHHHHHHHHHHHHHHHHHHHHIIHHIIHHHHHHHHHHHHHHHHHHHHHHHHHHHHHHHHHGHHHHHHHHGGGGGHHHHHHHHHHHHHHHHHIHHHGGHGGHHHGGGHGHHH
@R_HWI-M01141:133:D05BR:1:1101:17760:5191  133:D05BR:1:1101:17760:5191 2:N:0:TGGACGTCCTGCGA
CACTATGCAATCTCATATAAAATACCGAAATTCAAATTTTGCGGGAATCGAAAAAAATCTAAATACTTTTAATGCACTCCAATGTTAAAAACAAAATTGCTCTGAATATAATCTTTAAGAAAAATACAATTCCCTATTCTACTCTGTTTT
+R_HWI-M01141:133:D05BR:1:1101:17760:5191  133:D05BR:1:1101:17760:5191 2:N:0:TGGACGTCCTGCGA
AABCCFFFFFFFGGGGGGGGGGHHHHGFGGGHHHHHHHHHHGGGGGGHHHGGGGHGGHHHHHHHHGHHHHHHHHGHHHHHHGHGHHHHGHHGHHHHHHEGHHFHGHHHHHHHHHHHHHHGHHHFHHHHHHFH3FD?GGHHHHHHHHGHHH
@M_HWI-M01141:133:D05BR:1:1101:7379:5195  133:D05BR:1:1101:7379:5195 2:N:0:TGGACGTCCTGCGA
CATGTGGTCTGAATCAGTGTTGTCCAAGGACACTACCCTGAGAAGCACTGTCACTGGGGCACCAACAGCACCTTTGGCATGCTTTGGTTTGCATACCTGTCTACATCTACTAGACTGTGTCCTTCAAACAGAAACCAAGTCTGTGCAGCCAAAGCCCCTAGGTTGGCTCATGGTAAAG
+M_HWI-M01141:133:D05BR:1:1101:7379:5195  133:D05BR:1:1101:7379:5195 2:N:0:TGGACGTCCTGCGA
AAAA>3DBFDFFBFG1FGGGGGFFF3G1][]\]]V]]]]]]]]]]]T][]]]]][Y]Z]RC]]]]]]]]]]V]]]]]]]]]]]]]]]]]]]]]]]]]]]]]]]]]]]]]]]]]]]]]]]]]]]]]]]]]]]]]]]]]]]]]]]]]]]]]]FF2EA444FGCCBGGBBB55DFFAAAAA
@M_HWI-M01141:133:D05BR:1:1101:18330:5198  133:D05BR:1:1101:18330:5198 2:N:0:TGGACGTCCTGCGA
CCAGTCTGGCTGCAGGGACCCAATACTTTTTCTGGCCTTGTGTGGATGTTAAGCACTGTTCTTTTTAATTCTTTTGGATGGTTCTTTCACAGCTTCTGACAGTTACCTCAAATGCATACAGTGATCAGTACTATGTGGAATACTCAGTTAATCTTTTTTACTTGATAAGCATGGAGAAGTTAATCTGGGCTTTCAAGGAGTG
+M_HWI-M01141:133:D05BR:1:1101:18330:5198  133:D05BR:1:1101:18330:5198 2:N:0:TGGACGTCCTGCGA
CCCCCFFFFFFBGGGGGGGGGGHHHHHHHHHHHHHHHHHHFFHHGFHFHHHH]]]]]]]]]]]]]]]]]]]]]]]]]]]]]]]]]]]]]]]]]]]]]]]]]]]]]]]]]]]]]]]]]]]]]]]]]]]]]]]]]]]]]]]]]]]]]]]]]]HGGGHGHHHHHHGHHHHGHHHHHHHHHHHHGGGFGGGGFFFFFDFBFBBBAA
@M_HWI-M01141:133:D05BR:1:1101:10379:5201  133:D05BR:1:1101:10379:5201 2:N:0:TAGACGTCCTGCGA
CCCTATATATCCACATTCTTCCCAGCCCCTAGTAACTATTATTCCTTTCTCAACCTCCGTGAGATCAACCTTTCAAGCTCTCACCTAAAAGACAACTGCTAAGAAAAAGAAAGGTTAATAATGAGTAACATCTTGCATTTTTTGATG
+M_HWI-M01141:133:D05BR:1:1101:10379:5201  133:D05BR:1:1101:10379:5201 2:N:0:TAGACGTCCTGCGA
X]]]]]]]]]]]]]]]]]]]]]]]]Y]]]]]]]]]]]]]]]]]\]]]]]\]]]]]]]]]]]]]]]]\]]]]]]]]][YL]Z]]]]]]]]]Z]]LX]]]]]]]]]]]]]]]Y]]J]]]]]]]]]]]]]]]]]]]]]]]]]]]]]]]]]
@M_HWI-M01141:133:D05BR:1:1101:11950:5206  133:D05BR:1:1101:11950:5206 2:N:0:TGGACGTCCTGCGA
AACTGAATTTGGGAATACTATGAAAGGAATAGCTTGATGGGGAGTGCAGGAGTAGGAATTATGAGTTTGGGAGATGATAAAATTTTAAATGCCTATTAGACGTCTAAGTGAAGATAGTGAGTAGGCTGGGAGATTTTCAGTCTGAATTGTGAGAGAAAGGTCAAAGCTAGAAATATGAGTCTGGAGCTCATCATTGTATAGATG
+M_HWI-M01141:133:D05BR:1:1101:11950:5206  133:D05BR:1:1101:11950:5206 2:N:0:TGGACGTCCTGCGA
BCCCCFFFFFFFGGGGGGGGGGHHHHHHHHHHHHHHHHHHHGGGGHHHHHGGHH]]]]]]]]]]]]]]]]]]]]]]]]]]]]]]]]]]]]]]]]]]]]]]]]]]]]]]]]]]]]]]]]]]]]]]]]]]]]]]]]]]]]]]]]]]]]]]]]HHHHHHHHHHHHHHHHHHHHHHHHHHHHGHHHGGGGGGGGGGFFFFFFFCCCCC
@M_HWI-M01141:133:D05BR:1:1101:22508:5219  133:D05BR:1:1101:22508:5219 2:N:0:TGGACGTCCTGCGA
TGTGTATATATATGACACACACACACACACACACACACATACACACACACCACTTAAGTCAGATTTCAGGATTCAGAACATACGGAAGATGGTGATTATCTTCTAGACACTATATTCCAATGAAAGATAATATTTTCTTTTGGGAGGTATTTAATATATCTCACAATTTG
+M_HWI-M01141:133:D05BR:1:1101:22508:5219  133:D05BR:1:1101:22508:5219 2:N:0:TGGACGTCCTGCGA
DDDDDFFFFFFFGGGGGGGG]]]]]]]]]]]]]]]]]]]]]]]]]]]]]]]]]]]]]]]]]]]]]]]]]]]]]]]]]]]]]]]]]]]]]]]]]]]]]]]]]]]]]]]]]]]]]]]]]]]]]]]]]]]]]]]]]]]]]]]]]]]]]]]]]]GGGGGGGGFFFFFFFBAAA>
@M_HWI-M01141:133:D05BR:1:1101:9532:5222  133:D05BR:1:1101:9532:5222 2:N:0:TGGACGTCCTGCGA
CTCCGGACCGGACGCCTGTGCCGTCCAGCAGGCACCGGCGCCAGGTGTTGGCGCGATGTTGTCCGAACACCGCGGACCCGCGGGGGACACCCGCCGCTGGGCAGGCTGGCCCCATGGCCGTCCCCATCCGATTCGCCAACCCCGTCACCGTCGCCATGCGAGCACCCGACCAGATCCAGGTCGGG
+M_HWI-M01141:133:D05BR:1:1101:9532:5222  133:D05BR:1:1101:9532:5222 2:N:0:TGGACGTCCTGCGA
A3AAADABD@DBG?EEFAGGGGEEEGGHG1B11FFEC2GIGGFIJJEIHJHIIIIFIFCHHA5EHIIIFJIIIIEEIIIIIBBEBBCIGHG]]]]]]]]]]]]]]]]]]]@W]]]X]]]]]]]]]]]]]]]]]]]]]]]Z]]]X]]]]]]EEFAGGGGGHHGEGEEEF5AFFGFFFFBBBABAAA
@M_HWI-M01141:133:D05BR:1:1101:18296:5227  133:D05BR:1:1101:18296:5227 2:N:0:TGGACGTCCTGCGA
CAGAGTTTCAGGTTGTGACGGGTCTGTGACAGCTGTGCTGACTTGGGTGGAGAGCTACCTTGGACAGGGGAGTCAGTGAAGGCCTCTCTGAGGGGGTAAAATTTAGGATAACAAAGAGATTCAG
+M_HWI-M01141:133:D05BR:1:1101:18296:5227  133:D05BR:1:1101:18296:5227 2:N:0:TGGACGTCCTGCGA
]]]]]]]]]]]]]]]]]]]]]]]\]]]]]]]]]]]]]]]]]]VV[]]\]]\]]]]]]]]]]]]]]]]]]X]Z][]]]]]]]]]]]]]]]]]]]]]][]]]]]]]]]]]]]]]]]]]]]]]]]]]
@M_HWI-M01141:133:D05BR:1:1101:13590:5227  133:D05BR:1:1101:13590:5227 2:N:0:TGGACGTCCTGCGA
AGTGATCAATGTAGAGGCAAGAGCCTTCACCAACAAAACGATTATGGTTCAATGAAGAAGCGCTCTTATTCTTTAATTCTCCATTTGAAAGTTTAACTTCCTTGTAGTTTCAATAAAAACCTTTTCCACGAGTTCTAATCAGTAGTTCACAGCTGTTTCCCCTGTCCCC
+M_HWI-M01141:133:D05BR:1:1101:13590:5227  133:D05BR:1:1101:13590:5227 2:N:0:TGGACGTCCTGCGA
AABB@FFFFFFDFFGGGGA]]]]]]]]]]]]]]]]]][]]]]]]]]]]]]]]]]]]]]]]]]]]]]]]]]]]]]]]]]]]]]]]]]]]]]]]]]]]]]]]]]]]]]]]]]]]]]]]]]]]]]]]]]]]]]]]]]]]]]]]]]]]]]]]]]GGGGGGGBB@BBBDBBBBB
@M_HWI-M01141:133:D05BR:1:1101:19017:5232  133:D05BR:1:1101:19017:5232 2:N:0:TGGACGTCCTGCGA
TCAAATGTCAAACCATTGCCTTCTCTTCCTTTAAGAGTATTCTCTCTTTGACATGACCATTTTTCTTCTCTCTGTTTGCTATGGAAAATTCATTCATCTTTAAATTTAGTAACAAATTCTACCTCTTGTTGGAAATGTTCCTGATCTTCTTGGGGGATTTTTCTCTTCTGTCCACCCCCTCTTTGTGCCCATAACAACAAGGTATGTTGTAATTAATTTATTATAAAACATTCCCACTCT
+M_HWI-M01141:133:D05BR:1:1101:19017:5232  133:D05BR:1:1101:19017:5232 2:N:0:TGGACGTCCTGCGA
CCDDDFFFFFFFGGGGGGGGGGHHHHHHHHHHHHHHHHHHHHHHHHHHHHHHHHHHHHHIIHHIHHHHIHHHHHHHHHHHHHHHGHHHHH]]]]]]]]]]]]]]]]]]]]]]]]]]]]]]]]]]]]]]]]]]]]]]]]]]]]]]]]]]]]GGGHHHHHHHHHHHHHHGHHGC@EGEGHHHGHHHGHHGHHHHHHHHHHHHHHHHHHHHHHHHHHHHHHGGGGGGGGGGFFFDCBFBCCBB
@M_HWI-M01141:133:D05BR:1:1101:11618:5239  133:D05BR:1:1101:11618:5239 2:N:0:TGGACGTCCTGCGA
CACCTGTGTTCCCAGCACACTCGGTCACCCAACCTGCAATGCTGTGAAGTATTCCTGGTGTGGGTAACAGTCCTTAGTTGTGCAAGATGTCACCGTTGAGGGAAGCTGGGAGATGGACCGTGGGACCTTTCTGTGTCATTTTTGCA
+M_HWI-M01141:133:D05BR:1:1101:11618:5239  133:D05BR:1:1101:11618:5239 2:N:0:TGGACGTCCTGCGA
]]]]]]]]]]]]]]]]]]]]]]]]]]]]]]]]]]]]]]]]]]]]]]]]]]]]]]]]]]]]]]]]]]]]]]]]]]]]]]]]]]]]]]]]]]]]]]]]]]]]]]]]]]]]]]]]]]]]]]]]]]]]]]]]]]]]]]]]]]]]]]]]]]
@M_HWI-M01141:133:D05BR:1:1101:23292:5241  133:D05BR:1:1101:23292:5241 2:N:0:TGGACGTCCTGCGA
TCTTGGCTCACTGGAGCCTTGAACCCCTAGGCTTAAGTGATCCTTCTGCCTCAGCTTCCTGAGTAGCTGGGATTACAGGCACATGCCAGCATCCCC
+M_HWI-M01141:133:D05BR:1:1101:23292:5241  133:D05BR:1:1101:23292:5241 2:N:0:TGGACGTCCTGCGA
]]]]]]]]]]]]]]]]]]]]]]]]]]]]]]]]]]]]]]]]]]]]]]]]]]]]]]]]]]]]]]]]]]]]]]]]]]]]]]]]]]]]]]]]]]]]]]]]
@M_HWI-M01141:133:D05BR:1:1101:24184:5245  133:D05BR:1:1101:24184:5245 2:N:0:TGGACGCCCTGCGA
CCTTCAACGTGTGCATTCAACTTACGGAGTTAAACTAATGTGTGTTTGCAGTAGTTTCTAGACGCTTTCTGTGAAGAAGCAGAAAACGCGTTTTTACAGGCAAATCCAAGTATTTCAGCAATAGCGGTAAGTCTCCGTCTAAAACACCAAACAAA
+M_HWI-M01141:133:D05BR:1:1101:24184:5245  133:D05BR:1:1101:24184:5245 2:N:0:TGGACGCCCTGCGA
AABA3]]]]]]]]\]]]]]]]]]]][]]]H]]]]\]]]W]]Z]]]]]\]J]]]]]]][]ZZ]]\VFF[W]]][]]]]]]\Y[]\]]]]]YS][]]]Y]]][]7]U]]\I]]Z]]][]]]]]]]]]]]]]]]]Z]]]]]Z]]]]]TQE]]@>1AA1
@M_HWI-M01141:133:D05BR:1:1101:12508:5246  133:D05BR:1:1101:12508:5246 2:N:0:TGGACGTCCTGCGA
GCCCAGGGATGGCACGGACGGAGGCAATAAATACTGATGGCCAGGCAGGGCTCCTGGCTGGGCCCAGGCGGGGTGGGTGAGGCTGTCCCTCCAGGGCTCTCTTGGGGGTGGGCTCTGGGCGCTGCCTGCCGAGACAGAAAAGGCAGAGGCAGGAAAACA
+M_HWI-M01141:133:D05BR:1:1101:12508:5246  133:D05BR:1:1101:12508:5246 2:N:0:TGGACGTCCTGCGA
AABBBBBBB]]]]]W]]]]]]]]]]]]]]]]]]]]]]]]]]]]]]]]]]]]]]]]]]]]]]]]]Z]]]]]]]]Z]]]]]]]]]]]]]]]]]]]]]]]]]]]]]]]]]]]]]]]]]]]]]]]]]]]]]]]]]]]]]]]]]]]]]]]]]]]]FFFFAAA3A
@M_HWI-M01141:133:D05BR:1:1101:7508:5250  133:D05BR:1:1101:7508:5250 2:N:0:TGGACGTCCTGCGA
AAACCAGGAAAGGCAAGGCAATGCAAATCCAGGCAAGGCAAATCTAGGCAACTCAAATTCAGCCAAGGAAAACTCAAGCAAGACAGCAAGAAAAGGCAAATTTAGGCAAGGCAAGGGAAGGCAAGGCAAATCAAGGCTAGCCAAATCCAGGAAAGGCAAAAAAGGG
+M_HWI-M01141:133:D05BR:1:1101:7508:5250  133:D05BR:1:1101:7508:5250 2:N:0:TGGACGTCCTGCGA
AAAAAAAAAB>C1GA1[V]]\]]]]]]]]]]]]]]]]]]]]]]]]]]]]]]XV]]]]]Y]]]\]]]UW]]]]][]]]]]]]]]]][\]]]]]\]]]]]]\]]]][]]]]]ZX]]]]]]]UZ][]]]]]]]]]]]]]]]]]]\]]]]]]]]GBFGBFDDFDC>>1>>
@M_HWI-M01141:133:D05BR:1:1101:15535:5251  133:D05BR:1:1101:15535:5251 2:N:0:TGGACGTCCTGCGA
CAGCACCATATCAGATAACATTATCATTTTTGCTACTTGATATTAAAATCTCATGAGGAGGACAGTTTGTTTTATTT
+M_HWI-M01141:133:D05BR:1:1101:15535:5251  133:D05BR:1:1101:15535:5251 2:N:0:TGGACGTCCTGCGA
]]]]]]]]]]]]]]]]]]]]]]]]]]]]]]]]]]]]]]]]]]]]]]]]]]]]]]]]]]]]]]]]]]]]]]]]]]]]]
@M_HWI-M01141:133:D05BR:1:1101:13212:5256  133:D05BR:1:1101:13212:5256 2:N:0:TGGACGTCCTGCGA
CAAAACTATCACCTCATTTGATTTCCTTGTTCTGAACATGAAAACATACTGTCCACTCAATAAACATTCACCCAGCACCTGCTATGTTATGTCTGAGAGTCACAAAGATGAATGATCATGACCTATCTTCAAGATTCATTGTTTCTTGG
+M_HWI-M01141:133:D05BR:1:1101:13212:5256  133:D05BR:1:1101:13212:5256 2:N:0:TGGACGTCCTGCGA
]]]]]]]]]]]]]]]]]]]]]]]]]]]]]]]]]]]]]]]]]]]]]]]]]]]]]]]]]]]]]]]]]]]]]]]]]]]]]]]]]]]]]]]]]]]]]]]]]]]]]]]]]]]]]]]]]]]]]]]]]]]]]]]]]]]]]]]]]]]]]]]]]]]]]
@M_HWI-M01141:133:D05BR:1:1101:21394:5256  133:D05BR:1:1101:21394:5256 2:N:0:TGGACGTCCTGCGA
CGCTGCGCAGGCTGGTACTTCGGATCGGAACAACACTACGGTGAATGAGTCCCCCGAGGCTGCAACTCTGAGCTGGTCGATCACCACCACC
+M_HWI-M01141:133:D05BR:1:1101:21394:5256  133:D05BR:1:1101:21394:5256 2:N:0:TGGACGTCCTGCGA
]]]]]]]]]]]]]]]]]]]\]]]]]]]]]]]]]]]]]]]]]]]]]]]]]]]]]]]]]]]]]]]]]]]]]]]]]]]]]]]]]]]]]]]]]]]
@M_HWI-M01141:133:D05BR:1:1101:6699:5266  133:D05BR:1:1101:6699:5266 2:N:0:TGGACGTCCTGCGA
CAAATTTTTAAAATAAACAAAAACTAATATCAAATAACAAGTGATGCGTTCTTGACCTCGTGATCCACCCGCCTCGGCCTCCCAAAGTGCTGGGATTACAGGGGTCAACATGGTGAAACCCCATCTCT
+M_HWI-M01141:133:D05BR:1:1101:6699:5266  133:D05BR:1:1101:6699:5266 2:N:0:TGGACGTCCTGCGA
W]]]]]]][]]]]]]]]]]]]]]]]]]]]]]]]]]]]]]]]]]][][]]]]]]]][][]]]]][]][]]]]]]]]\]]]]]]]]]]]]]]]]]]]]]]]]]]]]]]]]]]]]]]]]]]]]]]]]]]]]
@M_HWI-M01141:133:D05BR:1:1101:9040:5270  133:D05BR:1:1101:9040:5270 2:N:0:TGGACGTCCTGCGA
TTGAAGCCCCCACCTTCCGGCTTTAATGTGTGTACTGGGGGCCATAGTGGTCTCTTTCCAGTAAGAGTGTGCTAAGGATAGAATGA
+M_HWI-M01141:133:D05BR:1:1101:9040:5270  133:D05BR:1:1101:9040:5270 2:N:0:TGGACGTCCTGCGA
]]]]]]]]]]]]]]]]]]]]]]]]]]]]]]]]]]]]]]]]]]]]]]]]]]]]]]]]]]]]]]]]]]]]]]]]]]]]]]]]]]]]]]
@M_HWI-M01141:133:D05BR:1:1101:13913:5274  133:D05BR:1:1101:13913:5274 2:N:0:TGGACGTCCTGCGA
TGTTTCCAGCCAAAGTGACTGAGTCACAGCAACACAGGCTGCTCCAAGGCCTCTGTTCTCTGCTGACTCTACAGAGAGAGTGCCTGTGATTTACAAGTCTGCTCCTTTAGACCTTTCCAAA
+M_HWI-M01141:133:D05BR:1:1101:13913:5274  133:D05BR:1:1101:13913:5274 2:N:0:TGGACGTCCTGCGA
]]]]]]]]]]]]]]]]]]]]]]]]]]]]]]]]]]]]]]]]]]]]]]]]]]]]]]]]]]]]]]]]]]]]]]]]]]]]]]]]]]]]]]]]]]]]]]]]]]]]]]]]]]]]]]]]]]]]]]]]]
@M_HWI-M01141:133:D05BR:1:1101:18149:5275  133:D05BR:1:1101:18149:5275 2:N:0:TGGACGTCCTGCGA
GCGTTGACATATTACCTTTCCTCTAGTCTTTCTTTGTTTGGGAAGTAACTTCATCTAGTTGCCCCTATTGTCCAACTATGTAACAAGGGATTTGTCGGAAGAAATCGTTTGAACATTTAAAGATTA
+M_HWI-M01141:133:D05BR:1:1101:18149:5275  133:D05BR:1:1101:18149:5275 2:N:0:TGGACGTCCTGCGA
ZQ[]]][]]][]]W]\]]]]]]W]]]]]\]Y]]]]]]]ZZZ[]]Z]X]]]]]]]]]]]YE]C]][[]]]]VY]]\]]]]]]]]]]F]]ZU]Y]\\]]]]\\]]Z]]WU]]]]]]W[]]\Y[]V]]]
@M_HWI-M01141:133:D05BR:1:1101:16855:5279  133:D05BR:1:1101:16855:5279 2:N:0:TGGACGTCCTGCGA
ATTACAAGACAGACAATTTTGATATAACTCATCTTTAGAACAAACCGATTCTCAAAGTTGAACCAGAATCCCACAGAGGGCCTGTTAAACTCCTCCTTCCTCCCAGTGGGTTTCTAATTTAGTATGTGTGGGAGGAACTGCAAAAGTTGCATT
+M_HWI-M01141:133:D05BR:1:1101:16855:5279  133:D05BR:1:1101:16855:5279 2:N:0:TGGACGTCCTGCGA
BBA]]]]]]]]]]]]]]]]]]]]]]]]]]]]]]]]]]]]]]]]]]]]]]]]]]]]]]]]]]]]]]]]]]]]]]]]]]]]]]]]]]]]]]]]]]]]]]]]]]]]]]]]]]]]]]]]]]]]]]]]]]]]]]]]]]]]]]]]]]]]]]]]]]]AAA
@M_HWI-M01141:133:D05BR:1:1101:11130:5290  133:D05BR:1:1101:11130:5290 2:N:0:TGGACGTCCTGCGA
CCACCCCCCACTGTCCCTCCCCTATTCCCTCCAACAGACCCCAGTGTGTAGTGCTCCCCTCCCTGTGTCCATGTGTTCTTATTGTTCAACACCCACCTATGA
+M_HWI-M01141:133:D05BR:1:1101:11130:5290  133:D05BR:1:1101:11130:5290 2:N:0:TGGACGTCCTGCGA
]]]]]]]]]]]]]]]]]]]]]]]]]]]]]]]]]]]]]]]]]]]]]]]]]]]]H]]]]]]]]]]]]]]]]]]]]]]]]]]]]]]]]]]]]]]]]]]]]]]]]]
@M_HWI-M01141:133:D05BR:1:1101:6395:5290  133:D05BR:1:1101:6395:5290 2:N:0:TGGACGTCCTGCGA
TATTTGTTTTTCTGTGGTCTCTTCAAGGATTCCCCAGAGTACAACAATAAAGACTTAATGTTTCATAAATGTTTTACAAGAAATGCCTAGAAGACTTACAAATTTTCAGCCAAAATTAAAGAAAATATTTTGTTATATTATCTAGACATATTATTAGCATGTTTGTTAAAATGGGGATTTAACTTTCAAT
+M_HWI-M01141:133:D05BR:1:1101:6395:5290  133:D05BR:1:1101:6395:5290 2:N:0:TGGACGTCCTGCGA
AAAA@FFFFFAF1FFE11FAFGHGHHHHAGHD3AFGFFHF]]]]]\\]]]]]]]]]][]]]]]]\]]]]]]\]]E]]]]]]]]]]]]]]]]]]]]\]]]]]]]]Y\]]]Y]]]X]]]]U]]]]]]]]]]\[]]]]]]]]]]]]]]]]]\]2GF3FB1F100FFD1GHBGG111B1DB33@B31FBAAAAA
@M_HWI-M01141:133:D05BR:1:1101:12088:5294  133:D05BR:1:1101:12088:5294 2:N:0:TGGACGTCCTGCGA
CACGTAAAATTACAATTTCGGTATTTTACATGAGAGAGCATACTGAGTTGGTGTTTATACTCCAAAACAGAGTAGAAATAGGCATTGTAT
+M_HWI-M01141:133:D05BR:1:1101:12088:5294  133:D05BR:1:1101:12088:5294 2:N:0:TGGACGTCCTGCGA
]]]]]]]]]]]]]]]]]]]]]]]]]]]]]]]]]]]]]]]]]]]]]]]]]]]]]]]]]]]]]]]]]]]]]]]]]]]]]]]]][]]]]]]]]
@M_HWI-M01141:133:D05BR:1:1101:11278:5294  133:D05BR:1:1101:11278:5294 2:N:0:TGGACGTCCTGCGA
TAAATATGTCCTTATTTTTGGTTTTGTCCATTCAGGGTACCAGAGTTTTGATTTGTATTTGTCTTTTAATTCCGGGATTTTTGGAAAAGACCTTCGGGTTTGTTAATCTATTGAGACAGGCTGAACCCCCATTCTCAAAAACATCCAAGGTTTACTGAATAAATAAAATACACTA
+M_HWI-M01141:133:D05BR:1:1101:11278:5294  133:D05BR:1:1101:11278:5294 2:N:0:TGGACGTCCTGCGA
CBBCCFFFFFFFGGGGGGGGGGGHG]]]]]]]]]]]]]]]]]]]]]]]]]]]]]]]]]]]]]]]]]]]]]]]]]]]]]]]]]]]]]]]]]]]]]]]]]]]]]]]]]]]]]]]]]]]]]]]]]]]]]]]]]]]]]]]]]]]]]]]]]]]]]GHHFGGGGGGGGGFFFFFFFAAA?A
@M_HWI-M01141:133:D05BR:1:1101:21030:5297  133:D05BR:1:1101:21030:5297 2:N:0:TGGACGCCCTGCGA
TGGGTTGTGTCTAATTGGGGAACCAAGTAGTAAGATCGGTTTCAGAGATTACTTGAAAAGCTACCGTGCCTGATCTCCCTGCCCTCCTTTTTCTCCCCTCTGAACAATAGTATAAAGTGAGTTGTGTTGCCCTGGCTTTATGCAAGTGGGGTGGCATGTCAAGTA
+M_HWI-M01141:133:D05BR:1:1101:21030:5297  133:D05BR:1:1101:21030:5297 2:N:0:TGGACGCCCTGCGA
AAAAAAD1>1BDBGF]]]]]]]]]]]]\]]]]]]]]]]]]U]]]]]]\]]]]]\]]]]]WTZ]]]]]]]][]]]]]]]]]]XW]]]]]\][]]W]]]]]Y]]]K]]]]]\Y]]]ZK]]]]]Z][]]Z]]]]]]]]]]]]]]]]]]]]]]]GGGFFDBFD5>A33?
@M_HWI-M01141:133:D05BR:1:1101:19606:5298  133:D05BR:1:1101:19606:5298 2:N:0:TGGACGTCCTGCAA
AGAGAGCCTGCTTTCCACCTAGACCGAACCCAGTACGCTTTGAAAACCATTCGGAGTGGGATGTTCTCGGGTGGTGGTGGGAAA
+M_HWI-M01141:133:D05BR:1:1101:19606:5298  133:D05BR:1:1101:19606:5298 2:N:0:TGGACGTCCTGCAA
]]]]]]]]]]]]]]]]]]]]]]]]]]]]]]]]]]]]]]]]]]]]]]]]]]]]]]]]]]]]]]]]]]]]]]]]]]]]]]]]]]]]
@M_HWI-M01141:133:D05BR:1:1101:18854:5299  133:D05BR:1:1101:18854:5299 2:N:0:TGGACGTCCTGCGA
CCATAACATGGAGGAGTGTCAACATTTCTGGTAGCTCTGCCAGCCCACGGCAGGGCTCTAGCTGGAGCTGCTCCTGGCACACTGATGCCTCCACCCCCACATCCCACACGTGAATACCGACACCCGGGGCTGGAGCTGGGGGCCTCTCCCATCAAGCTGTGGCCCTGCAGGCTG
+M_HWI-M01141:133:D05BR:1:1101:18854:5299  133:D05BR:1:1101:18854:5299 2:N:0:TGGACGTCCTGCGA
BCCCBFFFFFFFGG?FGGGGGGHH]]]]]]]]]]]]]]]]]]]]]]]]]]]]]]]]]]]]]]]]]]]]]]]]]]]]]]]]]]]]]]]]]]]]]]]]]]]]]]]]]]]]]]]]]]]]]]]]]]]]]]]]]]]]]]]]]]]]]]]]]]]]]]HHGGGGGGGGGGCFFFFFFAAAA>
@M_HWI-M01141:133:D05BR:1:1101:12369:5299  133:D05BR:1:1101:12369:5299 2:N:0:TGGACGTCCTGCGA
TGTATCCTCTGACCAATGGAGAAACTGAAGCACGGGTCAGCCAGTGTACAAACAGAATGAGTACATCATGGAGTCAGCCTTCATATGAAGAAACTGAGGCCCAGA
+M_HWI-M01141:133:D05BR:1:1101:12369:5299  133:D05BR:1:1101:12369:5299 2:N:0:TGGACGTCCTGCGA
]]]]]]]]]]]]]]]]]]]]]]]]]]]]]]]]]]]]]]]]]]]]]]]]]]]]]]]]]]]]]]]]]]]]]]]]]]]]]]]]]]]]]]]]]]]]]]]]]]]]]]]]]
@M_HWI-M01141:133:D05BR:1:1101:15816:5300  133:D05BR:1:1101:15816:5300 2:N:0:TGGACGTCCTGCGA
TTTCTTCATTCCAAAGTTACTTCACTTAGAATAGTGGTCTCCATTTCAATCCAGGTTGCTGCTAATGTC
+M_HWI-M01141:133:D05BR:1:1101:15816:5300  133:D05BR:1:1101:15816:5300 2:N:0:TGGACGTCCTGCGA
]]]]]]]]]]]]]]]]]]]]]]]]]]]]]]]]]]]]]]]]]]]]]]]]]]]]]]]]]]]]]]]]]]]]]
@M_HWI-M01141:133:D05BR:1:1101:23370:5302  133:D05BR:1:1101:23370:5302 2:N:0:TGGACGTCCTGCGA
CAACCCGTCAATCGATATCGTCAAAACAT
+M_HWI-M01141:133:D05BR:1:1101:23370:5302  133:D05BR:1:1101:23370:5302 2:N:0:TGGACGTCCTGCGA
]]]]]]]]]]]]]]]]]]]]]]]]]]]]]
@F_HWI-M01141:133:D05BR:1:1101:19465:5305  133:D05BR:1:1101:19465:5305 2:N:0:TGGACGTCCTGCGA
TGGAGGTCAATCACAGTAGATTCCTAGGAAAATATTTTAAAACTCTCAAAACTCAACAGTAAAAAAACAATCTAATTGAAAAATACACAAAAATATACACTAACACTGAGGAATATGGATCAGCAATAAAAATGAATGAACTATTGATAT
+F_HWI-M01141:133:D05BR:1:1101:19465:5305  133:D05BR:1:1101:19465:5305 2:N:0:TGGACGTCCTGCGA
CCCCDCBFFFFFGGGGGGGGGGHHHHHHHHHHHHHHHHHHHHHGHHHHHHHHHHHHHHHHHIHIHGGGHHGHGHHHHHHHHHHHHHHHHGHHHHHHHHHHGHHHHHHHHHGHHHHHGHHHHHHGHHHHHHHHHGHHHHHHHHHHHHGHHH
@R_HWI-M01141:133:D05BR:1:1101:19465:5305  133:D05BR:1:1101:19465:5305 2:N:0:TGGACGTCCTGCGA
TGAAGACAAAGCATGACGCTGTCAAAGTGGAGCTTAGGGAGAAATCATAGCATGGCATTTTTATATACGATTAGAGGAATGGGATGAAACCAGTGATCCACCTTTCCATCTTAAAAAGCTAGATGAAGAAAAGTAAACTCTAAGTAAGAG
+R_HWI-M01141:133:D05BR:1:1101:19465:5305  133:D05BR:1:1101:19465:5305 2:N:0:TGGACGTCCTGCGA
ABBCCFFFFFFFGGGGGGGGGGHHHHHHHHHHHHHHHHHHGGHHHHHHHHHHHHHHHHHGHHHHGHHHGGGHGHHGGHHHHHHHHGHGHHHHHHHHHGGHHHHHGHHHHHHHHHHHHGHHHHHGHHHHHHHHHHHHHHGGHHHFHHHHGH
@M_HWI-M01141:133:D05BR:1:1101:9150:5311  133:D05BR:1:1101:9150:5311 2:N:0:TGGACGTCCTGCGA
CTTCTATTTACATAGTTGTAGTACTTTTGGCTTCACACAAAATATTTTTGTTAACATTTTTCAAGATTAAACATCAAATAAGT
+M_HWI-M01141:133:D05BR:1:1101:9150:5311  133:D05BR:1:1101:9150:5311 2:N:0:TGGACGTCCTGCGA
]]]]]]]]]]]]]]]]]]]]]]]]]]]]]]]]]]]]]]]]]]]]]]]]]]]]]]]]]]]]]]]]]]]]]]]]]]]]]]]]]]]
@M_HWI-M01141:133:D05BR:1:1101:22817:5311  133:D05BR:1:1101:22817:5311 2:N:0:TGGACGTCCTGCGA
CTAGTGATTCAATCAGATGATACTGGTTCAATAATTGAGAGAAGGATCAGTGCAAAGAGATGAAATGTGCGTAAATTAGACTCTGATATATAAAACAATGATAAGAGTAATGTAGTGGATAAGGAAAGGAATGGAAGGATGAGGGAATAACACACTTTCTAATAGG
+M_HWI-M01141:133:D05BR:1:1101:22817:5311  133:D05BR:1:1101:22817:5311 2:N:0:TGGACGTCCTGCGA
BBBBAFFFFFFFGFGD]]]]]]]]]]]]]]]]]]]]]]]]]]]]]]]]]]]]]]]]]]]]]]]]]]]]]]]]]]]]]]]]]]]]]]]]]]]]]]]]]]]]]]]]]]]]]]]]]]]]]]]]]]]]]]]]]]]]]]]]]]]]]]]]]]]]]]GBEFFFFFFFFBBBBA
@M_HWI-M01141:133:D05BR:1:1101:10666:5312  133:D05BR:1:1101:10666:5312 2:N:0:TCGACGTCCTGCGA
GGCAGGAGGACAGAGACTGCCTCTCCAGAGCAAAGCCCGGCCGGGCAGAGGGTGGAAAAGAGAAATGTGAGCATGAGAAATGTGACCGCAGCCCCAAGCCCCACGCCCTGCCTCCTGAAATGGTTTCCACCC
+M_HWI-M01141:133:D05BR:1:1101:10666:5312  133:D05BR:1:1101:10666:5312 2:N:0:TCGACGTCCTGCGA
]VVUU]]]]]]]][W]]]]]]\]]]]]I]Z]]]]UU&]]]XZZ\]\]]YVY]W[]]]]]]]]UY\IZ]]]]]]]]]]]X]]YGU]]UA]7]]XXV]]]]YVY]]]YU]T]X]W]]]]]]\][]Y]]\]]]]]
@M_HWI-M01141:133:D05BR:1:1101:21725:5321  133:D05BR:1:1101:21725:5321 2:N:0:TGGACGTCCTGCGA
TCTGATGACCAGTGACGATGAGCGTTTTTTCATATGATTGTTGGCCTCATATATGTCTTCTTTCATAAAGTGTCTGTTCATATCCTTTGCCCACTTTTGAATGGGCTTGTTTGTTTTTTTCCTGTAAATCTGTTTGAGTTCTTTG
+M_HWI-M01141:133:D05BR:1:1101:21725:5321  133:D05BR:1:1101:21725:5321 2:N:0:TGGACGTCCTGCGA
]]]]]]]]]]]]]]]]]]]]]]]]]]]]]]]]]]]]]]]]]]]]]]]]]]]]]]]]]]]]]]]]]]]]]]]]]]]]]]]]]]]]]]]]]]]]]]]]]]]]]]]]]]]]]]]]]]]]]]]]]]]]]]]]]]]]]]]]]]]]]]]]]
@M_HWI-M01141:133:D05BR:1:1101:18096:5321  133:D05BR:1:1101:18096:5321 2:N:0:TGGACGTCCTGCGA
GAAAATGGGCGGATCTCCATTAGCACACTTCACATCCGAAGCGTCTTTCTCTATTAATGCCTGCACGAAAGTTAGAGAC
+M_HWI-M01141:133:D05BR:1:1101:18096:5321  133:D05BR:1:1101:18096:5321 2:N:0:TGGACGTCCTGCGA
]]]]]]]]]]]]]]]]]]]]]]]]]]]]]]]]]]]]]]]]]]]]]]]]]]]]]]]]]]]]]]]]]]]]]]]]]]]]]]]
@M_HWI-M01141:133:D05BR:1:1101:20058:5323  133:D05BR:1:1101:20058:5323 2:N:0:TCGACGTCCTGCGA
TCTCTGCATCAATTGAGATAATCATGTGGTTTTTGTTTTTGGTTCTGTTTATGTGGTGAATTACGTTTATAGACTTGCGTATGTTGAACCAGCCTTGCATCCCCGGGATGAATCCTACTTGATCATGATGAATAAGTTTTTTGATTTGCTGTTGCAATCGGCTTGCTAATGCTTTA
+M_HWI-M01141:133:D05BR:1:1101:20058:5323  133:D05BR:1:1101:20058:5323 2:N:0:TCGACGTCCTGCGA
AAA?AFFFFFFFGGB1FAFFB3FGHH]]]]Z]]]]]Z]]]]]]]]]]]]]]]]]]]]]]]]]]]]]\]]]]]]]T]]]]]]]]]]]]]]]]]T][[]]]]]]]X]Z]]Z]V]\\]G]][]]]]]]]]]]]][X]]]]]]]]]]]]]]]][FDBDEE?EEFCC1FB11B1B1A>>11
@M_HWI-M01141:133:D05BR:1:1101:18604:5331  133:D05BR:1:1101:18604:5331 2:N:0:TGGCCGTCCTGCGA
CACACCCGCGTCGGGTGCGGTGGCGATGACGGCCTCGGTGGACGGGGACAGGTCGTCGTAGCGACCGTCCTGCGGCTCGACCCACTGGCCGTCGATGTAGAGCTGGTAGGTCTGGACAAGAGCGGGCGGATCGGCCATGTTGCTTCCTCCGGTCATCTGATCACTTGGTGTACACCCCCGCATGTCCGC
+M_HWI-M01141:133:D05BR:1:1101:18604:5331  133:D05BR:1:1101:18604:5331 2:N:0:TGGCCGTCCTGCGA
CCCCCCCCBBBCGGGGGGGGGGGHGGGGHHGGGGGGGGE]]]]]]]]]]]]]]]]]]]]]]]]]]]]]]]]]]]]]]]]]]]]]]]]]]]]]]]]]]]]]]]]]]]]]]]]]]]]]]]]]]]]]]]]]]]]]]]]]]]]]]]]]]]]]]]HHHHHHHHHHDFGHHHHGGGGGEEGGGBAFFFCBABBA3
@M_HWI-M01141:133:D05BR:1:1101:16951:5332  133:D05BR:1:1101:16951:5332 2:N:0:TGGACGTCCTGCGA
TCCACTTCAACCAAGTGCCACTGAAAAATATGATGCCACCCCCACCTATACCAGCAGAGACTGAGTGGTAAGCCTAGACTTCCAGTTTCATGGGGCTATAATGAGTTGTCCCAATGCCCCTGCTGGAGAGGTGTCAGAGTAGCCACCTAGGACTTTAATTCCTGCTGGATTATAAGAATCCAACCCTCCATACATACACA
+M_HWI-M01141:133:D05BR:1:1101:16951:5332  133:D05BR:1:1101:16951:5332 2:N:0:TGGACGTCCTGCGA
>A3>AFFFFFFFGGGGDGFFGFHGFAF4FGGF6FGG4FHGEGGEEGGGHH]]]]]]]]]]]]]]]]]]]]]]]]]]]]]]]]]]]]]]]]]]]]]]]]]]]]]]]]]]]]]]]]]]]]]]]]]]]]]]]]]]]]]]]]]]]]]]]]]]]]HGHGBBHHHGHGGHHHGHHHHHHHHHHFGGGGEGCGGBFFFFFFFAAA>A
@M_HWI-M01141:133:D05BR:1:1101:11182:5337  133:D05BR:1:1101:11182:5337 2:N:0:TGGACGTCCTGCGA
GGTCAGGAGTTTGAGACCAGCCTGACCAACATGTG
+M_HWI-M01141:133:D05BR:1:1101:11182:5337  133:D05BR:1:1101:11182:5337 2:N:0:TGGACGTCCTGCGA
]]]]]]]]]]]]]]]]]]]]]]]]]]]]]]]]]]]
@M_HWI-M01141:133:D05BR:1:1101:7124:5339  133:D05BR:1:1101:7124:5339 2:N:0:TGGACGTCCTGCGA
TATACTGCAAAAGAGAAAAAGCTCAAAGTTATTCCAACCTTCTATTGTCGTATTATATATTTGCTGCATATTTTCATGAATCAATAAGAACTA
+M_HWI-M01141:133:D05BR:1:1101:7124:5339  133:D05BR:1:1101:7124:5339 2:N:0:TGGACGTCCTGCGA
]]]]]]]]]]]]]]]]]]]]]]]]YG]\]]]]]]]]]]\]]]]\[[]]]]]]]]]]]GVW\W]]\YH]]]]]]]]]]]]]]]]Y]]]]]]]]V
@M_HWI-M01141:133:D05BR:1:1101:15009:5340  133:D05BR:1:1101:15009:5340 2:N:0:TGGACGTCCTGCGA
TCTACAGTGAATATATACAATATTTGAAACCAGGAGAAATAATATTTTTAAGCCTCTAGCCACAACCACATCTTCCAGCTCTGCCTACACCAAAAATCAGCAACACTAATCAATCAAAAACTTAGGTTTGG
+M_HWI-M01141:133:D05BR:1:1101:15009:5340  133:D05BR:1:1101:15009:5340 2:N:0:TGGACGTCCTGCGA
]]]]]]]]]]]]]]]]]]]]]]]]]]]]]]]]]]]]]]]]]]]]]]]]]]]]]]]]]]]]]]]]]]]]]]]]]]]]]]]]]]]]]]]]]]]]]]]]]]]]]]]]]]]]]]]]]]]]]]]]]]]]]]]]]]]
@M_HWI-M01141:133:D05BR:1:1101:8050:5340  133:D05BR:1:1101:8050:5340 2:N:0:TGGACGTTCTGCGA
TGATTAGCTTGATAGCTGGCTTTGAACTCCGGGTCCTATTTATTTTCCTGCCAGGACCTAACTGTCTTGGTTCTTTCAGTTCTGGCTACTCACTCTGACTCTGTGATAGACTGCAATCAATGGATATAAAGTTTCAGCCTTTCATACACCTCTCACCA
+M_HWI-M01141:133:D05BR:1:1101:8050:5340  133:D05BR:1:1101:8050:5340 2:N:0:TGGACGTTCTGCGA
A?AA@F1C]]]]]]]]]]]]]\[]]CC]C]]]G]\X]]]]]]]]][EZ]]]\]]]]]]]]]]]]W]]]][VY]]]]]]XIGGI]W]]]]]]]]]]]]]]]]][[]][]]]]]]]]]]]]]]]]]]]]]]]]]]]]]]]]]]]]]]]]]]]FFFA3>A>
@M_HWI-M01141:133:D05BR:1:1101:25505:5342  133:D05BR:1:1101:25505:5342 2:N:0:TGGACGTCCTGCGA
ACTACACATCTGTATTTATTTGATCCACGTGGAATTATCCTTCTGTCAGAAGGAAAAGAGGCTGGTGGCCTTTGGGTAATAGTGATTCATCTCCGTAACACTTCTG
+M_HWI-M01141:133:D05BR:1:1101:25505:5342  133:D05BR:1:1101:25505:5342 2:N:0:TGGACGTCCTGCGA
]]]]]]]]]]]]]]O]]]]]]]]]]]]]]]]]\]]]]]]]]]]]]]]]]]]]]]]]]]]WHW]]][]]8]]]]]]]]]]]]]]]]]]]M]]]]Z]]Z]]]]]]]]]
@M_HWI-M01141:133:D05BR:1:1101:7147:5344  133:D05BR:1:1101:7147:5344 2:N:0:TCGACGTCCTGCGA
TTATATATATTAAAAAACAAGAAATATAATTGACAAATAATAAATAGTATATTTATTATTTATTACTGAGAATAGATTTGTGGAAGTAGTCCACCTTGGAAGCAGGTAATAAGGGGGTATGTTTTCTGTAGAGAATTTTGAAACAAGAAAAAACA
+M_HWI-M01141:133:D05BR:1:1101:7147:5344  133:D05BR:1:1101:7147:5344 2:N:0:TCGACGTCCTGCGA
AABBB]]]]]]]]]]]]]]]]]]]]]]]]]]]]]]]]]]]]]]]]]]]]]]]]]]]]]]]]]]]]]]]]]]]]]]]]]]]]]]]]]]]]]\]]\]]]Y]\]]]L]Z]]]]]]]\]]]]]]]]]]]]]]]]]]]]]]]]]]]]]]]]]]]]A3>AA
@M_HWI-M01141:133:D05BR:1:1101:13005:5345  133:D05BR:1:1101:13005:5345 2:N:0:TGGACGTCCTGCGA
CCAAAATAAAGACAAGGCAAGGTAAGGCATCGAGGGGCATGTAAAGGCATCTAAAGGCAAGGCAAGGCAAGGCTAAGCTAGGCAAGGCTAGTCAAGGCAAGGCCTGTAAATGCATGTAAAGGCATCTAAAGGCAAGAAAATGCCTGGCATCTAAAGGCATGTAAAGGCATCTA
+M_HWI-M01141:133:D05BR:1:1101:13005:5345  133:D05BR:1:1101:13005:5345 2:N:0:TGGACGTCCTGCGA
AAAAAAFFDFFFGFFGAGFA10A]]\]]]]]]]]]]]]]]]]]]]]]]]]]]]]]]]]]]]]]]]]]]]]]]]]]]]]]]]]]]]]]]]]]]]]]]]]]]]]]]]]]]]]]]]]]]]]]]]]]]]]]]]]]]]]]]]]]]]]]]]]]]]]HGGGGGGGGGGFFFFFFFBCCBA
@M_HWI-M01141:133:D05BR:1:1101:18853:5349  133:D05BR:1:1101:18853:5349 2:N:0:TGGACGTCCTGCGA
GCCGGATTCGATCCGTGCGAAGATCGCCGGTGCCTGCGACGTCGAGACCGAAGCGGTCGTGTC
+M_HWI-M01141:133:D05BR:1:1101:18853:5349  133:D05BR:1:1101:18853:5349 2:N:0:TGGACGTCCTGCGA
]]]]]]]]]]]]]]]]]]]]]]]]]]]]]]]]]]]]]]]]]]]]]]]]]]]]]]]]]]]]]]]
@M_HWI-M01141:133:D05BR:1:1101:18798:5355  133:D05BR:1:1101:18798:5355 2:N:0:TGGACGTCCTGCGA
TATGCGCGGCCAGGACCAATGCTATCACGTTGGCCATTCAGTTTCAACTTATGTATTTGGGGGAACACATCATGACCGAAACACCCACACATCACTTTCTTTTTTTGAAAGTTGAGAGCGTTGCATTAAAAAGTTTCTAGCA
+M_HWI-M01141:133:D05BR:1:1101:18798:5355  133:D05BR:1:1101:18798:5355 2:N:0:TGGACGTCCTGCGA
]]]]]]]]]]]]]]]]]]]]]]]]]]]]]]]]]]]]]]]]]]]]]]]]]\]]]]]]]]]]\]]R]]]]]]]]Y]]]]]]]Z]]]]Z]]]]]]]7]\]YY][]\]Y]][]]]]Y]]]]]]]]]]]]]]]]X][]H[]]]]]\]
@M_HWI-M01141:133:D05BR:1:1101:24871:5355  133:D05BR:1:1101:24871:5355 2:N:0:TGGACGTCCTGCGA
TCAAAATTCCACTCAGGGTGTTTTTGTTGCCTGTTGCTGCATAACAAATAACTTTCAAACTTAGTGACTTAAAACAACTACCACCAGCCAGGCACAGTGGCTCGCGTCTACCA
+M_HWI-M01141:133:D05BR:1:1101:24871:5355  133:D05BR:1:1101:24871:5355 2:N:0:TGGACGTCCTGCGA
]]]]]]]]]WJ]]]]]YW]]]]]]]]]]TY]]]Z]]]]\]]]]]]\X]]]]]]][][]]]W]]]]]]YZZ]]]]][]Z]8]XW]]]]V][]]V\]]]G\XZ]]QSU]]]ZI]]
@M_HWI-M01141:133:D05BR:1:1101:22320:5356  133:D05BR:1:1101:22320:5356 2:N:0:TGGACGTCCTGCGA
AGGAAGCATGATGAAACATGTAGGTAAAATTTTGAGGTGTAGACAGCAGTAAGGTGAAGTTTCTCAACGCTCTGTTTTGCAAGGGAATTAGAACATGAATATATATTTTGAGAAATGAGTTATAAGAATAAACCTGGAAGCTAGAAATAGGAATTTTTTTAGGAAAATATGAAAATTTCAAGACAGTATTCAGATGT
+M_HWI-M01141:133:D05BR:1:1101:22320:5356  133:D05BR:1:1101:22320:5356 2:N:0:TGGACGTCCTGCGA
BBBBBFBFFFFFGGGGGGGGFGHFGHHHFHHHHGCGHHHHHHHHHGH]]]]]]]]]]]]]]]]]]]]]]]]]]]]]]]]]]]]]]]]]]]]]]]]]]]]]]]]]]]]]]]]]]]]]]]]]]]]]]]]]]]]]]]]]]]]]]]]]]]]]]]HHHGGHHHGHHHHHHHHHHHHGHHHGGGGGGGGGGFFFFFFFCCDCC
@M_HWI-M01141:133:D05BR:1:1101:6534:5358  133:D05BR:1:1101:6534:5358 2:N:0:TGGACGTCCTGCGA
TCCCTTTGTGGGTAACCTGACCTTTCTCTCTGGCTGTGCTTAGCATTTTTTTCTTCATTTCAACCTTGGTGAATCTGGCGATTAGGTGCCTTGGCGTTTCTCTTCTTGAGGAATATCTCTGTGGTGTTGTCTGTATTTCCTGGACTTGAATATTGGCCTGCCTTGCT
+M_HWI-M01141:133:D05BR:1:1101:6534:5358  133:D05BR:1:1101:6534:5358 2:N:0:TGGACGTCCTGCGA
CCCCCFFFFFCCGGGGG]]]]]]]]]]]]]]]]]]]]]]]]]]]][]]]]]]]]]]]]]]]]]]]]]]]]]]]]]]]]]]]]]]]]]]]]]]]]]]]]]]]]]]]]]]]]]]]]]]]]]]]]]]]]]]]]]]]]]]]]]]]]]]]]]]]]GGGGGCCBFBAFBAA>A
@M_HWI-M01141:133:D05BR:1:1101:23689:5359  133:D05BR:1:1101:23689:5359 2:N:0:TGGACGTCCTGCGA
TCCAGGGCTGCAGGGTGAGTGCTGCTGGTGCTGTTGGCAAAGGGGTGTTTTCACAAAGCAAGGAGGTTCACACCAGGCAGCCCGGCCTCCTGCTGTTTCATCTACTCTGAAATTTCTCCTGTCCCAGTGCCCTCCTTTACCTGCCTCTCCATTCTTCCCTCAAAACAAGTGACCAGTCCTGGTGTGCTGGTTCACGCCTGTAATCCCA
+M_HWI-M01141:133:D05BR:1:1101:23689:5359  133:D05BR:1:1101:23689:5359 2:N:0:TGGACGTCCTGCGA
ABBBAFABFB@FGGGGGGGGGGHHGHHHHHHHHGHFHHHHHHHGGEFCEHHGHFHGHH]]]]]]]\]]YW]]]]]]]]]]]]]]]]]]]]]]]]]]]]]]]]]]]]]]]]]]]]]]]]]]]]]]]]]][]]]]]]]]]]]]]]]]]]]]]GHHGHGGGGGHHHHGHGFHFGGGHHFHECHGGHHHHGGGGGGGGFGFFFFFFFBBAAA
@M_HWI-M01141:133:D05BR:1:1101:14365:5361  133:D05BR:1:1101:14365:5361 2:N:0:TGGACGTCCTGCGA
AACAGTGTTTGAGTATGTCTGAAATACTGGCGGAAACATCATTAGAGAGACCCCGAACGTGGTGATGGAAGTAGTAAGGCTATACCT
+M_HWI-M01141:133:D05BR:1:1101:14365:5361  133:D05BR:1:1101:14365:5361 2:N:0:TGGACGTCCTGCGA
]]]]]]]]]]]]]]]]]]]]]]]]]]]]]]]]]]]]]]]]]]]]]]]]]]]]]]]]]]]]]]]]]]]]]]]]]]]]]]]]]]]]]]]
@M_HWI-M01141:133:D05BR:1:1101:11452:5361  133:D05BR:1:1101:11452:5361 2:N:0:TGGACGTCCTGCGA
GCAGGCCCATCAGGGTATGTAGCTTCGGGGGAGGCTGACTCAATTCTAACCGCCTTGGGTTGAGCCTGGGGTGTCCTGTCTGCTAATCTGCCCAGGTCTGAGCTCAGCAGAGTCCCTTAGTGTCAGGTTATCCAAAAGTGGATGTGCCCAGGCTCTTCTCTGGTTCCCATTTGCAATTGAG
+M_HWI-M01141:133:D05BR:1:1101:11452:5361  133:D05BR:1:1101:11452:5361 2:N:0:TGGACGTCCTGCGA
AABABABCCFFFGGGGGGGGGGHHGHGGGEC]]]]]]]]]]]]]]]]]]]]]]]]]]]]]]]]]]]]]]]]]]]]]]]]]]]]]]]]]]]]]]]]]]]]]]]]]]]]]]]]]]]]]]]]]]]]]]]]]]]]]]]]]]]]]]]]]]]]]]]HHGGHHHGHGGGGGGGGGGFFFFFFFBBAA>
@M_HWI-M01141:133:D05BR:1:1101:13100:5365  133:D05BR:1:1101:13100:5365 2:N:0:TGGACGTCCTGCGA
CCCTCCCCCCTCCTCCTCCCCCGCCTCCGCCCTCGGCCTCCGCAGCCTACGTGGCGCGGCCGGCTGCGCATGCTCCGTACGCGTGGCTCG
+M_HWI-M01141:133:D05BR:1:1101:13100:5365  133:D05BR:1:1101:13100:5365 2:N:0:TGGACGTCCTGCGA
]]]]]]]]]]]]]]]]]]]]]]]]]]]]]]]]]]]]]]]]]]]]]]]]]]]]]]]]]]]]]]]]]]]]]]]]]]]]]]]]]]]]]]]]]]
@M_HWI-M01141:133:D05BR:1:1101:19816:5367  133:D05BR:1:1101:19816:5367 2:N:0:TGGACGTCCTGCGA
GTGGTGGCGCAGGGCGTTCTCAGTGGCACGCTGGGGCGTGGGGCAAAAAGCCTATCCGCAGGTGGCGTGGCTTGAAAACGCGTTTTGCCGACAAGCTTTGTATTGTCGGCAAAAGGCTGCGTCAAGTCTTAGCTCGCAGTGTCCTCAAATTCTGCACGCAGTACGCTGAGCAGGTGGTCTACGGTGTCTTCTTCAA
+M_HWI-M01141:133:D05BR:1:1101:19816:5367  133:D05BR:1:1101:19816:5367 2:N:0:TGGACGTCCTGCGA
BABBBBCFCCCCGGGGGGGGFGHHHHGGHGGGGGGGGGGGGGGGGG]]]]]]]]]]]]]]]]]]]]]]]]]]]]]]]]]]]]]]]]]]]]]]]]]]]]]]]]]]]]]]]]]]]]]]]]]]]]]]]]]]]]]]]]]]]]]]]]]]]]]]]]HHHGGGGHHHGGGGHHHHHHHHGHGGGGGGGGGGFFFFFFFDDCCC
@M_HWI-M01141:133:D05BR:1:1101:6213:5370  133:D05BR:1:1101:6213:5370 2:N:0:TGGACGTCCTGCGA
GCCTGATCAAAATCCAGACTCATCTCTGAGATGGGAGGTGACCCAAAAAAGCATTTGGAGGAAGGTGACATTCACCTCCCCTGGGACCCAAGCAAGGAATATTCGCTGTGCAGGCAGCAGGCCAGATGCAGGTTAGACAC
+M_HWI-M01141:133:D05BR:1:1101:6213:5370  133:D05BR:1:1101:6213:5370 2:N:0:TGGACGTCCTGCGA
]]]]]]]]]]]]]]]]]]]]]]]]]]]]]]]]]]]]]]]]]]]]]]]]]]]]]]]]]]]]]]]]]]]]]]]]]]]]]]]X]]]]]]]]]]]]]]]]]]]]]]]]]]]]]X]]]]]]]]]]]]]]]]]]]]]]]]]]]]]]
@M_HWI-M01141:133:D05BR:1:1101:20393:5370  133:D05BR:1:1101:20393:5370 2:N:0:TGGACGTCCTGCGA
CACAGGAGGGCTTGGCCCCCAAGAATCGCACAGGCCTAACCTAGACACATCTCAGAAATGTCATAGGTGGTCTAAGGCATGACCTGGGCTGTGTTCCAGGTGTGACACAGGTGTCCTGGGTATAGTAAAGTACCCAGTCAAGGTAGGGCTAGCTGGAAGGAGTCTTGGA
+M_HWI-M01141:133:D05BR:1:1101:20393:5370  133:D05BR:1:1101:20393:5370 2:N:0:TGGACGTCCTGCGA
CCCCCCFCCCCFGGGGGGG]]]]]]]]]]]]]]]]]]]]]]]]]]]]]]]]]]]]]]]]]]]]]]]]]]]]]]]]]]]]]]]]]]]]]]]]]]]]]]]]]]]]]]]]]]]]]]]]]]]]]]]]]]]]]]]]]]]]]]]]]]]]]]]]]]]GGGGGGGFFFFFFFCCCCB
@F_HWI-M01141:133:D05BR:1:1101:9211:5374  133:D05BR:1:1101:9211:5374 2:N:0:TGGACGTCCTGCGA
AGTCTGTTTTATGTAAAAGTTATCTTTTTTATGTATACTGCTAGAAACATTTGGTATTTATCCTATTAAAGATAAGAATGGCAAAGGAGACTATCAGTCATTATGTTATCATAAGCTGTCCAGGAAAAAAAATTCCCAAATTTTAAATTT
+F_HWI-M01141:133:D05BR:1:1101:9211:5374  133:D05BR:1:1101:9211:5374 2:N:0:TGGACGTCCTGCGA
CCDDDFFFFFFFGGGGGGGGGGHHHHHHHGHHGHHHHHHHHHHHHHHHHHHHHHHHHHIHHHHHHIIHHHHHHHHEHHHHEHHHHHEHHHGHHHHHHHHHHHHHGHHHHHHHHHGHHGHHHHHGHHHHHGGGHGHHHHHHHHHGHHHHHH
@R_HWI-M01141:133:D05BR:1:1101:9211:5374  133:D05BR:1:1101:9211:5374 2:N:0:TGGACGTCCTGCGA
ATCCATGAAAATAAAATTGAATGCACTATTTCATAGATTTTCCATTTTTGTTCTGATATATTCTTTATTTAATGATAGGCTATGTGACAATAGGGTGAATTATGAATTTGTCCTTCTTTAACTCATCTTTATACTCTTGGACTTAGAACA
+R_HWI-M01141:133:D05BR:1:1101:9211:5374  133:D05BR:1:1101:9211:5374 2:N:0:TGGACGTCCTGCGA
BBCCCFFFFFFFGGGGGGGGGGGHHHHHHHHHHHHHHHHHHHGHHHHHHGFHHHHHFHHHHHHHHHHIHIIHHHGHHHGHHHHHHHHHFGGGFHHHGHHHHHHHEHHGHFHFHHHHHHHHHGFHHHHHHHHHHGGHGHHFGHHHHGFHFF
@M_HWI-M01141:133:D05BR:1:1101:8336:5380  133:D05BR:1:1101:8336:5380 2:N:0:TGGACGTCCTGCGA
CCAGAGAGTTTCCAATTTAATTTGCCCAGATCCATCAAAGGATTCAGTATCTATGGCAGCAGTTA
+M_HWI-M01141:133:D05BR:1:1101:8336:5380  133:D05BR:1:1101:8336:5380 2:N:0:TGGACGTCCTGCGA
]]]VV]]]]]][]\Z]]]]]]]]]]]]]]X\]]]]]]]]]]]]]]]]]][]]]]]]]]]]U]]]\
@M_HWI-M01141:133:D05BR:1:1101:13181:5385  133:D05BR:1:1101:13181:5385 2:N:0:TGGACGTCCTGCGA
GAAAATAGCTTTATTGGTTCTTGAGGCCTGGAAAAAA
+M_HWI-M01141:133:D05BR:1:1101:13181:5385  133:D05BR:1:1101:13181:5385 2:N:0:TGGACGTCCTGCGA
]]]]]]]]]]]]]]]]]]]]]]]]]]]]]]]]]]]]]
@M_HWI-M01141:133:D05BR:1:1101:11037:5396  133:D05BR:1:1101:11037:5396 2:N:0:TAGACGTTCTGCGA
CCCAGCACTTTGGGAGGACGAGGGAAGATCACTTGAGCTCAGGAGTTCGAGACCAGCCTGCCAACATGGTAGAGAAACTCCGTCTCTACCAAGAATGCAAAAATTAGCAGGGCTTCGTGGGCTGCACCTGTAGTTTCAGCTACTCTGGAGGCTGAGGCAGGAAATTGCTTAAACCCAGG
+M_HWI-M01141:133:D05BR:1:1101:11037:5396  133:D05BR:1:1101:11037:5396 2:N:0:TAGACGTTCTGCGA
ABA@AFFFFFBFGGGG?A4EFEGEDGDHF]]]]]]]]]]]]]]]]]]]]]]]]]]]]]]W]]]]]]]]]]]]]]]]][]Z][]]W]]]]]]]]]]]]]]]]]]]]]]Z]]]]]]]]]]]WX]]]]]]]\]]]]]]]]]]]]]]]]]]]]]FBHGFHGDCFGGB11BB1FC1AFAAA>11
@M_HWI-M01141:133:D05BR:1:1101:23563:5403  133:D05BR:1:1101:23563:5403 2:N:0:TGGACGTCCTGCGA
GACAGAGTCTCACTCTGTCACCTAGGCTGGAGTGCAATGGTGCGGTCTTGGCTCACTGCAGCCTCCACCTCCCGGGTTCAAGCAATCCTCCTGCCTGGGATTATAGGCATGAGCCACCG
+M_HWI-M01141:133:D05BR:1:1101:23563:5403  133:D05BR:1:1101:23563:5403 2:N:0:TGGACGTCCTGCGA
]]]]]]]]]]]]]]]]]]]]]]]]]]]]]]]]]]]]]]]]]]]]U]]]]]]]]]]]]]]]]]]]]]]]]]]]]]]]]]]]]]]]]]]]]]]]]]]]]]]]]]]]]]]]]]]]]]]]]]]
@M_HWI-M01141:133:D05BR:1:1101:17481:5415  133:D05BR:1:1101:17481:5415 2:N:0:TGGACGTCCTGCGA
GGCCTGCGAGGGAGGGGGGCAAGTGCCAAGGCTTCTGCGGCCTCCGAGGAGGCAGCCGTTGCCATGGTGACCACCATTACCTGGCAACTGAGCCGCATCGTCCTGGGCACCTGCTGTCTCTTCTCTGGAGCTGCTGGCTGGCTCTGGGGACAGACCTGTGTCCAAGAGCCCCCTGTCTCAGAAAACCTAGCTGTG
+M_HWI-M01141:133:D05BR:1:1101:17481:5415  133:D05BR:1:1101:17481:5415 2:N:0:TGGACGTCCTGCGA
AAAAAAF1>>DAEFG00AEEEA/BFDFB<CCFHGHFDGC/BCCGC]]]T]]9]]]]]]]]]]Z]]]]\]]]]]]]]]]]]]]]]]]\]]]]]]]]]]Y]Z]]]Z[]Y]Z]][]]]]]Z]][]]]]]]]B]]]]]]]X]]]W]]]]]]]]]G1FHCFCA1FCFDDGF0AA0001CGFGBFFFFA@BB1BB111>1A
@M_HWI-M01141:133:D05BR:1:1101:18735:5415  133:D05BR:1:1101:18735:5415 2:N:0:TGGACGTCCTGCGA
AAACAAGTTGGTTTTTAAAGTTCTTGAATGGATCCTAAATATGTATGTCATAATTAGAAAAAAAATTCTCTT
+M_HWI-M01141:133:D05BR:1:1101:18735:5415  133:D05BR:1:1101:18735:5415 2:N:0:TGGACGTCCTGCGA
]]][][X]]]]]]]]]]]]]]]]]]]]]]]]]]]]]]]]]]]]]]]]]]]]]]]]]]]]]]]]]]]]]]]]]
@M_HWI-M01141:133:D05BR:1:1101:19929:5417  133:D05BR:1:1101:19929:5417 2:N:0:TGGACGTCCTGCGA
CAATGAATTAGGCTTGGAAAACGTGTTGTTTGCTCGTCCTAAAATCCGCAACAAGTCTAACGTATGGTAAGGCAGTACCCACACTATCTATTTGCCTTGACAACGGGAGAATCAACA
+M_HWI-M01141:133:D05BR:1:1101:19929:5417  133:D05BR:1:1101:19929:5417 2:N:0:TGGACGTCCTGCGA
]]]]]]]]]]]]]]]]]]]]]]]]]]]]]]]]]]]]]]]]]]]]]]]]]]]]]]]]]]]]]]]]]]]]]]]]]]]]]]]]]]]]]]]]]]]]]]]]]]]]]]]]]]]]]]]]]]]]]
@M_HWI-M01141:133:D05BR:1:1101:8996:5419  133:D05BR:1:1101:8996:5419 2:N:0:TGGACGTCCTGCGA
CCCTGGGTGGCCTTCAGAACATAGCACTAGATCC
+M_HWI-M01141:133:D05BR:1:1101:8996:5419  133:D05BR:1:1101:8996:5419 2:N:0:TGGACGTCCTGCGA
]]]]XY]]]V[]]]]]]]]]]]]]]N]]L]W]X]
@M_HWI-M01141:133:D05BR:1:1101:6214:5423  133:D05BR:1:1101:6214:5423 2:N:0:TGGACGTCCTGCGA
TCAGAGAAGCAGCTCAAAGCCACAAGACTCACCCCCCCACGCCCGCAAACTCTCTCACCAGCTCCCCATCCATTTTCTCCTTCATCAGGTCGCTTCCACCTCATCCCCA
+M_HWI-M01141:133:D05BR:1:1101:6214:5423  133:D05BR:1:1101:6214:5423 2:N:0:TGGACGTCCTGCGA
]]]]UY]]]]]]]]]]]W]]]]][][]X]]X]]]X]Z]XT]]]]]]]]\]]]]]]]\\]][]Z]]][]]]]]\]]]]]]]]]]]]]\\Y[]]]]]\]]]]]][]]]]\W
@M_HWI-M01141:133:D05BR:1:1101:6871:5423  133:D05BR:1:1101:6871:5423 2:N:0:TCGACGTCCTGCGA
GTGATCCACCCGCCTCGGCCTCCCAAAGTGCTGGGAATACAGGCTTG
+M_HWI-M01141:133:D05BR:1:1101:6871:5423  133:D05BR:1:1101:6871:5423 2:N:0:TCGACGTCCTGCGA
]]]XWZ]]]]]]]]]]]]]]]]]]]]]]]]]]]]]]]]]]]]]]]]]
@M_HWI-M01141:133:D05BR:1:1101:16086:5425  133:D05BR:1:1101:16086:5425 2:N:0:TGGACGTCCTGCGA
TTATTCTATGTCAATCTGGGTATTTTGTATTAAATTATTTTTCAGTTCACAAATCTCATCTGCACTGTTTAATTTTCCCCTAAATCATTCTTTTGAGTTCATAGCGTCAGTTGTTGGATTTTTGTTTTGTTTTGTATTGTATTTGAGATGAAGTCTGGCTCTGTCGCCCAGGCTGGAGTGCAGTAGTATAATCTCAGCTCACCGCAACCTCTGCCTTCCAGGTTCAAGTGATTCTCCTGCCTCAACCTCCTGAGTAGCT
+M_HWI-M01141:133:D05BR:1:1101:16086:5425  133:D05BR:1:1101:16086:5425 2:N:0:TGGACGTCCTGCGA
BCCCCFFFFFFFGGGGGGGGGGHHHHHHHHHHHHHHHHHHHHHHHHHHHHHHHHHHHHHIHIHHHHHHHHHIHIHHHHHHHGHHHHHHHHHHHHHGGHHHHHHHHGGGG]]]]]]]]]]]]]]]]]]]]]]]]]]]]]]]]]]]]]]]]]HHGHHHHGHHGGGGGHGGHHGHHHHHHHHHHHHGHHHGHHHHHHHHHHGGGGGHHHHGGGGHHGHHHHHGHHHHFHHHHHHHHGGGGGGGGGGGGGGFFFFFFFACBAB
@M_HWI-M01141:133:D05BR:1:1101:9862:5432  133:D05BR:1:1101:9862:5432 2:N:0:TGGACGTCCTGCGA
AATGTAACATCAAAATAAAACTTTTCCCAACATAAAAGAACTCAGAATTTTATCTTATTTTTTTAGGTAAATTGAGGAGGTTCTCCAGTAAAATTGGTTAAGAATTTATTTTTTGAGTTTTTATGTATGAAT
+M_HWI-M01141:133:D05BR:1:1101:9862:5432  133:D05BR:1:1101:9862:5432 2:N:0:TGGACGTCCTGCGA
]]]]]]]]]]]]]]]]]]]]]]]]]]]]]]]]]]]]]]]]]]]]]]]]]]]]]]]]]]]]]]]]]]]]]]]]]]]]]]]]]]]]]]]]]]]]]]]]]]]]]]]]]]]]]]]]]]]]]]]]]]]]]]]]]]]]
@M_HWI-M01141:133:D05BR:1:1101:23141:5439  133:D05BR:1:1101:23141:5439 2:N:0:TGGACGTCCTGCGA
CACATGGCTAGCCTGTTTTCCCAATGCCATTTATTAAACAGGGAATCCTTTCCCCATTGCTTGTTTTTGCCTGATTTGTCAAAGATCGGATGATTGTAGATGTGTGGTGTCGCCTCTGAGGCCTCTGTTCTGTT
+M_HWI-M01141:133:D05BR:1:1101:23141:5439  133:D05BR:1:1101:23141:5439 2:N:0:TGGACGTCCTGCGA
]]]]]]]]]]]]]][[]]]]]]]]]]\]]]]]]]]]][]]]]]]]]Z[]]U[[]]TC]]]]]]\\W]]]Y]]]]]]]]]]]]]]]]]VYY]]]]]]]]]]]]EZ]]]]]\[]]ZYY]]][X]X]]]]]Y]]]Y]
@M_HWI-M01141:133:D05BR:1:1101:18602:5441  133:D05BR:1:1101:18602:5441 2:N:0:TGGACGTCCTGCGA
GCTTTGCAGCTGCCCCAACACCTAGACTGGGGCTTCTGGCTTCTCCTTTCCTGTGGGCTCAGGGCAGAGTTGTGTACACGTGTGTAAACATGCATATAC
+M_HWI-M01141:133:D05BR:1:1101:18602:5441  133:D05BR:1:1101:18602:5441 2:N:0:TGGACGTCCTGCGA
]]Y]]]]]]]]]]]]]]]]]]]]]]]]]]]]]]]]]]]]]]]]]]]]]]]]]]]]]]]]]]]]]]]]]]]]]]]]]]]]]]\]]]]]]]]]]]]]]]]]
@M_HWI-M01141:133:D05BR:1:1101:8085:5442  133:D05BR:1:1101:8085:5442 2:N:0:TGGACGTCCTGCGA
AAGAAATTGTTAATTAAACCCAATCACTGGCTCCCTAAAAATTTAACGTTTTAAGATAATGTTTATAATTCATGTATAAAATTTAAAAATCCTAGTGTTTACTTTGAAACTTCATATCAGTTTGTTAGAAGAATATTGACCAAATACAATATTTAAAAATCTCTAATTATTTAT
+M_HWI-M01141:133:D05BR:1:1101:8085:5442  133:D05BR:1:1101:8085:5442 2:N:0:TGGACGTCCTGCGA
BCCCCFFFFFFFGGGGGGGGGGHH]]]]]]]]]]]]]]]]]]]]]]]]]]]]]]]]]]]]]]]]]]]]]]]]]]]]]]]]]]]]]]]]]]]]]]]]]]]]]]]]]]]]]]]]]]]]]]]]]]]]]]]]]]]]]]]]]]]]]]]]]]]]]]HHGGGGGGGGGGFFFFFFFBBA>A
@M_HWI-M01141:133:D05BR:1:1101:25168:5450  133:D05BR:1:1101:25168:5450 2:N:0:TGGACGTCCTGCGA
AAATCTCCGGGAAATACTATGTATCTTTAGGACAAAATAGGATTTTAATTCTGCCTCACTAATTTAAGAACATCATTTCCTTCTATGACTTATTTTCGTTACCTGTAAAATAGAGATGA
+M_HWI-M01141:133:D05BR:1:1101:25168:5450  133:D05BR:1:1101:25168:5450 2:N:0:TGGACGTCCTGCGA
]]]]]]]]]]]]]]]]]]]]]]]]]]]]]]]]]]]]]]]]]]]]]]]]]]]]]]]]]]]]]]]]]]]]]]]]]]]]]]]]]]]]]]]]]]]]]]]]]]]]]]]]]]]]]]]]]]]]]]]
@M_HWI-M01141:133:D05BR:1:1101:24390:5462  133:D05BR:1:1101:24390:5462 2:N:0:TGGACGTCCTGCGA
CCAACTTTTACTTTTAAATGAGAAAGTGCGATTAAATAGCCTTGGCCTTGCCTGCATCCCTTTTCCTTTCTCCTCCCAGGATTGACTTGAGGCCATCTGGGATATCTAAGTGAATATGATAAAGGCAATTTGAGTCGTACCTCATAATTTG
+M_HWI-M01141:133:D05BR:1:1101:24390:5462  133:D05BR:1:1101:24390:5462 2:N:0:TGGACGTCCTGCGA
>]]]]]]]]]]]]]]]]]]]]]]]]]]]]]]]]]]]]]]]]]]]]]]]]]]]]]]]]]]]]]]]]]]]]]]]]]]]]]]]]]]]]]]]]]]]]]]]]]]]]]]]]]]]]]]]]]]]]]]]]]]]]]]]]]]]]]]]]]]]]]]]]]]]]]A
@M_HWI-M01141:133:D05BR:1:1101:20908:5463  133:D05BR:1:1101:20908:5463 2:N:0:TGGACGTCCTGCGA
AACCCTGTCTCTACTAAAACTACAAAATTAGTCGGGTGTGATGGTGCATGCCTGTAATCCCAGCTAGTGGGGAGGCTGAGGCAAATGAATCACTTGAACCCGGGAGGTGGAGGTTGTGGTGAGCCGAGATCATACCACTGTACTCCAGCCGGGTAAC
+M_HWI-M01141:133:D05BR:1:1101:20908:5463  133:D05BR:1:1101:20908:5463 2:N:0:TGGACGTCCTGCGA
BBBBBFF]]]]]]]]]]]]]]]]]]]]]]]]]]]]]]]]]]]]]]]]]]]]]]]]]]]]]]]]]]]]]]]]]]]]]]]]]]]]]]]]]]]]]]]]]]]]]]]]]]]]]]]]]]]]]]]]]]]]]]]]]]]]]]]]]]]]]]]]]]]]]]]FFAA>3>
@M_HWI-M01141:133:D05BR:1:1101:23413:5467  133:D05BR:1:1101:23413:5467 2:N:0:TGGACGTCCTGCGA
AGGAGTTCAAGACCAGCCTGACCAACATGATAAAACCCCATCTCTACTGAAAAAAAAAGTACAAAAAATTAGCCAGGTGTGGTGGCTCACGCCTATAATCCCAGCACTTTGGGAGGTCAAGGCGGGTGGATCACAAGGTCAAGAGATCGAGACCATCCTGGTCAACAAGGTGAAACCCCATCTCTACTAAAAATACAAAAATTAGC
+M_HWI-M01141:133:D05BR:1:1101:23413:5467  133:D05BR:1:1101:23413:5467 2:N:0:TGGACGTCCTGCGA
BBABBFFDFFBBFFGGGFGGGGHHHGGHHCHFHHCHGGGGHHFFHHHHHHHHHGCC]]]]]]]]]]]]]]]]]]]Y]]]]][]]]]]]]]]]]]]]]]]]]]]]]]]]Z]]]]]]]]]]]]]]]]]V]]Y][]]Y]ZXZ]]]\ZW]3DIIBGGFGGAGF11FFGDHFHHGBGEAEEFGEF1CHFG3GCGGGGDGC?FFBBFAA>1>
@M_HWI-M01141:133:D05BR:1:1101:19702:5469  133:D05BR:1:1101:19702:5469 2:N:0:TGGACGTCCTGCGA
AAATGCTTTTTCTGCATCATTGAGATGATTATATGATTGTTTTTAATTCCCTTTATGTAATATATCACATTTATTGACTTGCAGGTTTTAAACCGTCCCTGCATTCCTGGTATGAAACTTTCTTGATCAAGGTATATTATCTTTTTGCTATGCTGTTGGATTCTGTTAACTAG
+M_HWI-M01141:133:D05BR:1:1101:19702:5469  133:D05BR:1:1101:19702:5469 2:N:0:TGGACGTCCTGCGA
>AAABFFFFFFFGFGGGGGFGGH]]]]]]]]]]]]]]]]]]]]]]]]]]]]]]]]]]]]]]]]]]]]]]]]]]]]]]]]]]]]]]]]]]]]Y]]]]]]]]]]]]]]]]]]]]]]]]]]]]]]]]]]]]]]]]]]]]]]]]]]]]]]]]]]HGGGGGGGGGFFFFFFFFABAAA
@M_HWI-M01141:133:D05BR:1:1101:10544:5469  133:D05BR:1:1101:10544:5469 2:N:0:TGGACGTCCTGCGA
TGCAGTTTCCAACATATGGAGCAACTTTAATAAAGAGTTACACTTGGGCTTCATGGTCACACATTAATGGGGTCAAGTTCCAGTCCCTCCATTTATACATTGTGTGGTCTTGGGCTAAGACCCCCTCTAAGCCTGTTTTCTCATTAGAAAAAATGAGGGATG
+M_HWI-M01141:133:D05BR:1:1101:10544:5469  133:D05BR:1:1101:10544:5469 2:N:0:TGGACGTCCTGCGA
BBBBBDFFFFFF]]]]]]]]]]\]\]]]]]]]]]]]]]]]]]]]]]]]]]]]]]]]]]]]]]]]]]]]]]]]]]]]]]]]]]]]]]]]]]]]]]]]]]]]]]]]]]]]]]]]]]]]]]]]]]]]]]]]]]]Z]]]]]]]]]]]]]]]]]]FFFFFFAAAA>>
@M_HWI-M01141:133:D05BR:1:1101:14891:5470  133:D05BR:1:1101:14891:5470 2:N:0:TGGACGTCCTGCGA
AGCGAAACTCTATCTCAAAAAAACAAACAAACAAAAAAACAACTTAACTGTGTCTCCCTAGTACTAACTAGAGTAAAAATCAAA
+M_HWI-M01141:133:D05BR:1:1101:14891:5470  133:D05BR:1:1101:14891:5470 2:N:0:TGGACGTCCTGCGA
]]]]]]\]]]]]]]]]]]]]]]]]]]]]]]]]]]]]]]]]]]]]]]]]]]]]]]]]]]]]]]]]]]]]]]]]]]]]]]]]]]]]
@M_HWI-M01141:133:D05BR:1:1101:23604:5472  133:D05BR:1:1101:23604:5472 2:N:0:TGGACGTCCTGCGA
TGAGAGAATACAAGGCACCTGGGGGGGTGGTAAACACAATAATTATCAGGAGAATAATAGCCAAGATTGAAAAATGCCTCTGAGCAAAGATTCCCAGGAGCCAAGACTTAACCAACTGAATGAGTCAATGGAGAAGGCAGTGCCTATCTCATGAAAAACTCATATA
+M_HWI-M01141:133:D05BR:1:1101:23604:5472  133:D05BR:1:1101:23604:5472 2:N:0:TGGACGTCCTGCGA
BBAABFCFFFFFGGGG]]]]]]]]]]]]]]]]]]]]]]]]]]]]]]]]]]]]]]]]]]]]]]]]]]]]]]]]]]]]]]]]]]]]]]]]]]]]]]]]]]]]]]]]]]]]]]]]]]]]]]]]]]]]]]]]]]]]]]]]]]]]]]]]]]]]]]GGGGFFFFFFFCCBBA
@M_HWI-M01141:133:D05BR:1:1101:15792:5476  133:D05BR:1:1101:15792:5476 2:N:0:TGGACGTCCTGCGA
AATTTTAGTATAAGGTGTAAGGAATGGGTCAAGTTTCAGCTTTCTGCACATGGGTAGCCAGTTTTCCCAACATCATTGAT
+M_HWI-M01141:133:D05BR:1:1101:15792:5476  133:D05BR:1:1101:15792:5476 2:N:0:TGGACGTCCTGCGA
]]]]]]]]]]]]]]]]]]]]]]]]]]]]]]]]]]]]]]]]]]]]]]]]]]]]]]]]]]]]]]]]]]]]]]]]]]]]]]]]
@M_HWI-M01141:133:D05BR:1:1101:12639:5478  133:D05BR:1:1101:12639:5478 2:N:0:TGGACGTCCTGCGA
TCTCTTGTCTCTTACCGCCATGTAAAAAGTAAAATTTCTTCTCATGCCCGAAAGTTATAAAGCTCTTATGTGGCCATATGAACTTCAAAGCATTTAAGTTTCTTATGGATGTTATATGATTAAATGTGTGGCATCCTGAATATTGAATATC
+M_HWI-M01141:133:D05BR:1:1101:12639:5478  133:D05BR:1:1101:12639:5478 2:N:0:TGGACGTCCTGCGA
A]]]]]]]]]]]]]]]F]]]]]]]]]]]]]]]]]]]]]]]]]]]]]]]]]]]]]]]]]]]]]]]]]]]]]]]]]]]]]]]]]]]]]]]]]]]]]]]]]]]]]]]]]]]]]]]]]]]]]]]]]]]]]]]]]]]]]]]]]]]]]]]]]]]]]A
@M_HWI-M01141:133:D05BR:1:1101:8296:5488  133:D05BR:1:1101:8296:5488 2:N:0:TGGACGTCCTGCGA
ATATATATATATATTTAAAGGAGAGAAGGTGTCTCCATGTTGCCCAGGCTGGAGTACAGTGGCATGGTATCACCACTCACTGCCACCTTGAACTCCTGGGCTCAAGCAATCCCTTTGCTTTTGTTTCTCGAGTAGCTAGGTAGTTAGGAGTACAGATGCATGCCACCAGGCTTAAGTTTTTATTTTTTAATTG
+M_HWI-M01141:133:D05BR:1:1101:8296:5488  133:D05BR:1:1101:8296:5488 2:N:0:TGGACGTCCTGCGA
BBBBABFFFFFFFFFGGFDGFBGHECFFAHGHHHGGFHFGHHH]]]]]]]]]]]]]]]]]]]]]]]]]]]]]]]]]]]]]]]]]]]]]]]]]]]]]]]]]]]]]]]]]]]]]]]]]]]]]]]]]]]]]]\]]]]]]]]]]]]]]]]]]]]FHFHFHHFFHHGEB4HFFHFFGGBGCGEFGGFBFFFFFAAAAA
@M_HWI-M01141:133:D05BR:1:1101:9588:5500  133:D05BR:1:1101:9588:5500 2:N:0:TGGACGTCCTGCGA
GCAAATGACCCAGAAAGACACCAGCTGGGGTGGCCAAAGGAGTGCTGGAAACACTCTTCTC
+M_HWI-M01141:133:D05BR:1:1101:9588:5500  133:D05BR:1:1101:9588:5500 2:N:0:TGGACGTCCTGCGA
]]]]]]]]]]]]]]]]]]]]]]]]]]]]]]]]]]]]]]]]]]]]]]]]]]]]]]]]]]]]]
@M_HWI-M01141:133:D05BR:1:1101:17883:5503  133:D05BR:1:1101:17883:5503 2:N:0:TGGACGTCCTGCGA
GGCAAATCCCTGTCTCTTATAATTATAAATAAAAATTAAGTCCCTTATAAATTTTATAAAAATATAAAAATTAGCCAGGCATGGTGGTGCATGCCTGTAATCCCAGCTACTGAGAGGCTGACACAGGAGAATCACTTGAACCTGGGAGGAGA
+M_HWI-M01141:133:D05BR:1:1101:17883:5503  133:D05BR:1:1101:17883:5503 2:N:0:TGGACGTCCTGCGA
A1]]]]]SV]]]Z]]]]]]]]]]]]]]]]]]Y]]Y]X\X][\]]]]]\]]V]7X]]]]]]]]]]]]Z]G]]\]][]]\]]]][Y]][]]]V]EE]Z]]]\]][]\Z]]Z][]]]E]]]]]]]]]]ZU]]]]]]]]]]]]]]]]]]]]]]]1>
@M_HWI-M01141:133:D05BR:1:1101:15907:5506  133:D05BR:1:1101:15907:5506 2:N:0:TGGACGTCCTGCGA
AAGGCCTATCAGGCCGCGGCTGAGAAGATCGCCGCAGATGTGAACTAC
+M_HWI-M01141:133:D05BR:1:1101:15907:5506  133:D05BR:1:1101:15907:5506 2:N:0:TGGACGTCCTGCGA
]]]\]]]]]X]V]]]]]]]]]][]]]]Z]]VCC\]]]]]]]]]]]]]]
@M_HWI-M01141:133:D05BR:1:1101:7377:5509  133:D05BR:1:1101:7377:5509 2:N:0:TGGACGTCCTGCGA
GGTAATGAGATAAAGCCTTAGTTTTTCTTCTGAGGACTGTGCTTATTTGATTAATAAGGAAATATTGAATTT
+M_HWI-M01141:133:D05BR:1:1101:7377:5509  133:D05BR:1:1101:7377:5509 2:N:0:TGGACGTCCTGCGA
]][]]]]]]]]]]]][FF][]]Z]U]]]]]]]5]]][]]]]]]]]]G]]I]]]\]]]]H]VX\]]]]]]T]T
@M_HWI-M01141:133:D05BR:1:1101:10648:5514  133:D05BR:1:1101:10648:5514 2:N:0:TGGACGTCCTGCGA
GGAAAATAGGATGGGATAACCCACCTATTTTCACCAATCAGTACTTTGTTTATTAAAGGGCTGAAGCACAACTGTAGTGTGCTATGTAATAGCCCAGAAGGCTTAAGAGCAAGTTAAGGTCACATAGACAATAATTGGCAGGAGAGAGGTATAGATGCACATTGGGTTTTCTGACCATA
+M_HWI-M01141:133:D05BR:1:1101:10648:5514  133:D05BR:1:1101:10648:5514 2:N:0:TGGACGTCCTGCGA
3AAA@FFFFF4FC24C4BGGGGGGGHHHH]]]]]]]]]]]]]]]]]]]]]]]]]]]]]]]]]]]]]]]]]]]]]]]]]]]]]]]]]]]]]]]]]]]]]]]]]]]]]]]]]]]]]]]]]]]]]]]]]]]]]]]]]]]]]]]]]]]Y]]]]]DHGHFGBGDGGCFEAFFFFFCFFDAABBB
@M_HWI-M01141:133:D05BR:1:1101:18003:5520  133:D05BR:1:1101:18003:5520 2:N:0:TGGACGTCCTGCGA
AGTATTTAGGAGAAACTGAACAGGTGCTGGAGAAGATGCCTGTACTGCACCAGGCCTTGCATCTGGTAGTGAAACTCCTGAGGACTGACGGCCCCTCCCACTGTTTCTTGCAGGAGCCGGGCCACCAGAGCCAGGGTCCTGCACAGGCTTGGAACTGCTCCCCAAA
+M_HWI-M01141:133:D05BR:1:1101:18003:5520  133:D05BR:1:1101:18003:5520 2:N:0:TGGACGTCCTGCGA
AA1AAFFF3CDFEGGG]]]]]]]]]]]]]]]]]]]]]]]]]]]]]]]]]]]]]]]]]]]]]]]]]]W]]]]]]]]]]]]]]]]]]]]]]]Y]X]]]]]]]]]]]]]]]]]]]]]X]]]]Z]]]]]]]\]]]]]]]]]]]]]]]]]Z]]]]GGEFFBA@A@?ABAA3
@M_HWI-M01141:133:D05BR:1:1101:25613:5521  133:D05BR:1:1101:25613:5521 2:N:0:TGGACGTCCTGCGA
AGATGAAGACTATCTGGGTCATTTAATCTATGGAGTCTAAGCCTGTAATTGATCTAAAGTTTGTTGAAAATGTAGAAAAATAGCTGTTTTGGGCAGTCAGAAAATGAAGTACTGAATGATCTTTAATACTTCAATAA
+M_HWI-M01141:133:D05BR:1:1101:25613:5521  133:D05BR:1:1101:25613:5521 2:N:0:TGGACGTCCTGCGA
]]]]]]\]]]\W]\]G\]]]]H]]]]]]]]]]]]]]\]]]]]]\]]]]]]]]]]]][\]XZ][Y]]]]]\]]]]]]]]\X]]]]][]]]]]]]]]]]]]]]][\]][][W]I]]]]Y]\]]]]]]]]]]G]]]Y]]]
@M_HWI-M01141:133:D05BR:1:1101:9862:5522  133:D05BR:1:1101:9862:5522 2:N:0:TGGACGTCCTGCGA
GCCTATTTCCAACGTTTATCTTTTTACTCTGCTACCCATGTCTCCTGACACTCAACCACAGACACCACAAGGATGAAACCAGTGCCACTAGGTTTTTCCTGTGGGAGCCCATTGAAACCTCAAAACGACTTCATTTTAGTTGAAGGAACGTGGACTTAATTAAGTAGTTCTCTGA
+M_HWI-M01141:133:D05BR:1:1101:9862:5522  133:D05BR:1:1101:9862:5522 2:N:0:TGGACGTCCTGCGA
BBBBBFFFFFFFGGGGGGGGFGHGH]]]]]]]]]]]]]]]]]]]]]]]]]]]]]]]]]]]]]]]]]]]]]]]]]]]]]]]]]]]]]]]]]]]]]]]]]]]]]]]]]]]]]]]]]]]]]]]]]]]]]]]]]]]]]]]]]]]]]]]]]]]]]HHHFGDCGGGGGGFFFFFFCAA>3A
@M_HWI-M01141:133:D05BR:1:1101:23088:5522  133:D05BR:1:1101:23088:5522 2:N:0:TGGACGTCCTGCGA
AAAAGCTGTTTTAACAGTCACAGAATTCCAGCTTATCAGGAGGAAGGAGTTGGTTGGGAGTAGTGTCCAGCAGTTTAGTGAGAAGAGAATGGGAGGGAAGGGCTGTGCGCCCTCTGGGGGAAGGTCAGAGCCTGCCATGTCTTTGATGATTTTGGCCTTTGG
+M_HWI-M01141:133:D05BR:1:1101:23088:5522  133:D05BR:1:1101:23088:5522 2:N:0:TGGACGTCCTGCGA
AAAAAFFFDFDF]]]]]]]][]]]YF]X]]]]]]]]\]]]][]]]]]]]]]]]UU]]Z]]U]]]WZV]\]]Y]]\]]]]]H]G]]Z]]][]]]\[YX]]]XZ]]]]]]]]TX]]X]]]][]]W]][VU]]Y]]]]]\]]]]]]]][]][V11AAA1B1A11>
@M_HWI-M01141:133:D05BR:1:1101:11299:5525  133:D05BR:1:1101:11299:5525 2:N:0:TGGACGTCCTGCGA
CCTGAACTCAGGGAGTCCACCTGCCTCAGCCTCCCAAAATACTGGGATTACAGGCGTGAGCCACTGTGCCTGGCCCAGTGGGTGCTTTTAACAGACACTGTCAGCACCCTACCCCTATCCCCATGCTTGAGGCACTTCAGTGTACACAGCCCTCTTGTAGTACCATCTCCCTTTTTGG
+M_HWI-M01141:133:D05BR:1:1101:11299:5525  133:D05BR:1:1101:11299:5525 2:N:0:TGGACGTCCTGCGA
BBBBBFFFFFFCFFGEGGGGGGGHHHHH]]]]]]]]]]]]]]]]]]]]]]]]]]]]]]]]]]]]]]]]]]]]]]]]]]]]]][]]]]]]]]]]]]]]]]]]]]]]]]]]]]]]]]]]]]]]]]]]]]]]]]]]]]]]]]]]]]]]]]]]]HHHHHHGGGGGGGGGGBBBBBBBBABAA
@M_HWI-M01141:133:D05BR:1:1101:8095:5531  133:D05BR:1:1101:8095:5531 2:N:0:TGGACGTTCTGCGA
AAAAAAATCAATCAATCAATCAATCAATCAATCAATCAATCCCTGTCATCTCTAGAGTGTAGAAGACAAAACTTTCTCTTTGACCTAGCAGACTTCCTTTTTGTTTGTTTTTTAGTGAGACAGGGTCTCACTCTGTTACACAGGCTGGAGTGCAGTGGCGCTATCTCAACTTGTTGCAGCCTCGACCTCCCGGGCTCAAATGATCCTG
+M_HWI-M01141:133:D05BR:1:1101:8095:5531  133:D05BR:1:1101:8095:5531 2:N:0:TGGACGTTCTGCGA
BBBAABDFFFFFGGGGGFGGGGFHFHCHHFFHHHCHGH3GHHHHHFHHGFHHHGHHHF]]]]]]]]][]]]]]]]]]]]]]]]]]]]]]]]]]]]]]]]]]]]]]]]]]]]]]]]]]]]]]]][]]]]]]]]]]]]]]]]]]EV]]]]]]FHFHEECCABGHGHHHHFGFHFFGHFCEEA?E2FEEGFGGGGGGCGFFFD>BFAAAA3
@M_HWI-M01141:133:D05BR:1:1101:21467:5532  133:D05BR:1:1101:21467:5532 2:N:0:TGGACGTCCTGCGA
CCTCACTCAAGGAAAGAGGGTTACAGAGGGGCATGAGTAGCAGGATACAGGGTTA
+M_HWI-M01141:133:D05BR:1:1101:21467:5532  133:D05BR:1:1101:21467:5532 2:N:0:TGGACGTCCTGCGA
]]]]]]]]]]]]]]]]]]]]]]]]]]]]]]]]]]]]]]]]]]]]]]]]]]]]]]]
@M_HWI-M01141:133:D05BR:1:1101:16558:5537  133:D05BR:1:1101:16558:5537 2:N:0:TGGACGTCCTGCGA
GTAGTCGAGCGTCGAACGAACGAGCTGGACCGTTTCCTGGAGCGAAAGGGAGCTGCCGGATTCACCGG
+M_HWI-M01141:133:D05BR:1:1101:16558:5537  133:D05BR:1:1101:16558:5537 2:N:0:TGGACGTCCTGCGA
]]]]]]]]]]]]]]]]]]]]]]]]]]]]]]]]]]]]]]]]]]]]]]]]]\]]]]]]]]]]]]]]]]]]
@M_HWI-M01141:133:D05BR:1:1101:13539:5539  133:D05BR:1:1101:13539:5539 2:N:0:TGGACGTCCTGCGA
AAAAACAGATATCTTTGTCTTGTTCATGATCTTAAAGGAATGCTTTCA
+M_HWI-M01141:133:D05BR:1:1101:13539:5539  133:D05BR:1:1101:13539:5539 2:N:0:TGGACGTCCTGCGA
]]]]]]]]]]]]]]]]]]]]]]]]]]]]]]]]]]]]]]]]]]]]]]]]
@M_HWI-M01141:133:D05BR:1:1101:24434:5541  133:D05BR:1:1101:24434:5541 2:N:0:TGGACGTCCTGCGA
TATAATCTGTCAGAAAAAATATACAATACCGTATTCTACTGAGTTTCGTTGTATATACACCAACTCCATATGCTCTCTCATGTAAAATACAGAAATTTTATATTTAAGCCTATCGAATAAAATCTAAATATTATCG
+M_HWI-M01141:133:D05BR:1:1101:24434:5541  133:D05BR:1:1101:24434:5541 2:N:0:TGGACGTCCTGCGA
]]]]]]]]]]]]]]]]]]]]]]]]]]]]]]]]]]]]]]]]]]]]]]]]]]]]]]]]]]]]]]]]]]]]]]]]]]]]]]]]]]]]]]]]]]]]]]]]]]]]]]]]]]]]]]]]]]]]]]]]]]]]]]]]]]]]]]]]
@M_HWI-M01141:133:D05BR:1:1101:8016:5541  133:D05BR:1:1101:8016:5541 2:N:0:TGGACGTCCTGCGA
TGCTCAGAGGAGGGGCCCTTTGCTTCCTTGCTCCCCTGGAGGGAACGGGGGCTAGGAAGGCTTGGAGAGGGCATACCTGAGTAAATTTTGAGAGCCCTGGTTCTCTCACTGCATAAACTCCATAAACATA
+M_HWI-M01141:133:D05BR:1:1101:8016:5541  133:D05BR:1:1101:8016:5541 2:N:0:TGGACGTCCTGCGA
]]]]]]]]]]]]]]]]]]]]]]]]\]]]]]]]]]]]]]]]]]]]]]]]]]]]]]]]]]]]]]]]]]]]]]]]]]]]]]]]]]]]]]]]]]]]]]]]]]]]]]]]]]]]]]]]]]]]]]]]]]]]]]]]]]
@M_HWI-M01141:133:D05BR:1:1101:10442:5542  133:D05BR:1:1101:10442:5542 2:N:0:TGGACGTCCTGCGA
TGCACAGGTCCTCTAACCAAATGCCATTAACCCCCATCTTTATCTTTAAGTTCATCACCAATCCTT
+M_HWI-M01141:133:D05BR:1:1101:10442:5542  133:D05BR:1:1101:10442:5542 2:N:0:TGGACGTCCTGCGA
]]]]]]]]]]]]]]]]]]]]]]]]]]]]]]]]]]]]]]]]]]]]]]]]]]]]]]]]]]]]]]]]]]
@M_HWI-M01141:133:D05BR:1:1101:14255:5551  133:D05BR:1:1101:14255:5551 2:N:0:TGGACGTCCTGCGA
ATTTAGATTGTTTCGATTCGCTTAAATATAGAATTTATGTATTTTTTATTTGAGAGCATATGAAGTTGGTGTATATACACCAAAACAGAGTAGAATAGGGCATTGTATATTTTTTCTGACAGACTATATTCAGAGCTATTTTGTTTCAAACATTGGGGTGCCTAGATAATATTTAGATTTTTTCGATTCAGGTAAAATTAGAATTTCGGTATTTTACATGAGAGAGCATAGTGAGTTGTTGTATAT
+M_HWI-M01141:133:D05BR:1:1101:14255:5551  133:D05BR:1:1101:14255:5551 2:N:0:TGGACGTCCTGCGA
ABBBBFFFFFFFGGCEGGGGGGHGHHHHGFBFGGHHHHGHHHHHHHGHHHHHFGHFHHHFHGHHHFHH3EFHGHHHHHGHHGHHHHGHGHHHHHHH]]]]]]]]]]]]]]]]]]]]]]]]]]]]]]]]]]]]]]]]]]]]]]]]]]]]]]GHGGGGGFHFGFHHFHHHHHHHHHHGHGHGGHGFHHHHHHHHHHGHHFFGHHHGGGGHHFHHFHHHGHHHHHHHGGGGGGGGGGBBBFFFFAAAAA
@M_HWI-M01141:133:D05BR:1:1101:7875:5556  133:D05BR:1:1101:7875:5556 2:N:0:TGGACGTCCTGCGA
GCACATAGCCGTGGCAGTGCTCTACCTGGCCCTGCAGGTCTATGGAGTCGAGGTACCTGCTGAGGTCGAGGCTGAGAAGCCATGGTGGCAGGTGAGATGGCCGCTTGGTGCACTGGACGTGCCCCCTTTCCTTCTGGAAGTCTCTGTATTGCTGTTCTTGTGTCAGTTTGCTGAGAATGATGTTCTCCAGATTCATCCACGTCCCTACAAATGAC
+M_HWI-M01141:133:D05BR:1:1101:7875:5556  133:D05BR:1:1101:7875:5556 2:N:0:TGGACGTCCTGCGA
CCDDDFFFFFDCGGGGGGGGGGHHHHHHHHHHHHHHHHHHHHHHHHGHHGGGGGHHHHHHHHHHG]]]]]]]]]]]]]]]]]]]]]]]]]]]]]]]]]]]]]]]]]]]]]]]]]]]]]]]]]]]]]]]]]]]]]]]]]]]]]]]]]]]]]HHHHHHGGHHGHHHHHHHHHGHHHHHHHHHHHHHHHHHHHHHHGGGGGGGGGGFFFFFFFCBBBB
@M_HWI-M01141:133:D05BR:1:1101:12292:5558  133:D05BR:1:1101:12292:5558 2:N:0:TGGACGTCCTGCGA
CTAACTTTTCAAGAAAGAGTGAGAGTGAGAGAGAGAAAAAGAGAGAAAGGGAGTATCCTCTCTTCACTCACAACCAAACCTGAATCGTAATGCAGGTGGCA
+M_HWI-M01141:133:D05BR:1:1101:12292:5558  133:D05BR:1:1101:12292:5558 2:N:0:TGGACGTCCTGCGA
]]]]]]]]]]]]]]]]]]]]]]]]]]]]]]]]]]]]]]]]]]]]]]]]]]]]]]]]]]]]]]]]]]]]]]]]]]]]]]]]]]]]]]]]]]]]]]]]]]]]]
@M_HWI-M01141:133:D05BR:1:1101:17615:5562  133:D05BR:1:1101:17615:5562 2:N:0:TGGACGTCCTGCGA
CTCTTGTCCTTCTGCAAAGCTTCTAATTCTCAAACAAC
+M_HWI-M01141:133:D05BR:1:1101:17615:5562  133:D05BR:1:1101:17615:5562 2:N:0:TGGACGTCCTGCGA
]]U]R]]XU][[]]]]]]\ZY]Y[]]]ZV\[][]]]]V
@M_HWI-M01141:133:D05BR:1:1101:8993:5564  133:D05BR:1:1101:8993:5564 2:N:0:TGGACGTCCTGCGA
GAGCCATTTGTTGTTTGTTGTAGCACTATGG
+M_HWI-M01141:133:D05BR:1:1101:8993:5564  133:D05BR:1:1101:8993:5564 2:N:0:TGGACGTCCTGCGA
]]]]]]]]]]]]]]]]]]]]]]]]]]]]]]]
@M_HWI-M01141:133:D05BR:1:1101:16107:5569  133:D05BR:1:1101:16107:5569 2:N:0:TGGACGTCCTGCGA
CAAGGAAAAGAAAAAAAAAAAAGAGCAACTCTTTTATTAGATGGTTTGAGGTATGAGAGTCACCATTGCACTTATGAGCTAGGCCAAAATATATTTTACAATCCCACCTGTGAATAGGCAGAGAGGAGGGTGACATCACCTGGGTTTTTGGCCAGGAATAC
+M_HWI-M01141:133:D05BR:1:1101:16107:5569  133:D05BR:1:1101:16107:5569 2:N:0:TGGACGTCCTGCGA
BCCCDFFFFFC]]]]]]]]]]]]]]]]]]]]]]]]]]]]]]]]]]]]]]]]]]]]]]]]]]]]]]]]]]]]]]]]]]]]]]]]]]]]]]]]]]]]]]]]]]]]]]]]]]]]]]]]]]]]]]]]]]]]]]]]]]]]]]]]]]]]]]]]]]]FFFFFFAAA>>
@M_HWI-M01141:133:D05BR:1:1101:16537:5571  133:D05BR:1:1101:16537:5571 2:N:0:TGGACGTCCTGCGA
TTGACCTTGGGCTCCTAGCTAGATTCTGAGTTAAATTGTTGTTCTACCAGTACAAATTTTGGACAAGTCCAACCAGTGAATTTTTTTTTCTTTTACAATGTAGATCAATTTC
+M_HWI-M01141:133:D05BR:1:1101:16537:5571  133:D05BR:1:1101:16537:5571 2:N:0:TGGACGTCCTGCGA
]Z]X]][]]Z]]Z]]]]]]]]]]]]]]]]]]]]]]]]]]]]]]]]]]]]]]]]]]]]]]]]]]]]]]]]]]]]]]]]]]]]]]]I]]]]]]]]]]]]]]\]]]]]]]V]]]]
@M_HWI-M01141:133:D05BR:1:1101:21253:5579  133:D05BR:1:1101:21253:5579 2:N:0:TGGACGTCCTGCGA
GTAATCCCAGCACTTTGGGAGGCTGAAGCAGGCGGGTAACTTGAGGTCAGGAGTTAAGATCAGCCTGGCCAACATGGTGAAACCCCATCTCTACTAAAAGTACATAAATAACTGGG
+M_HWI-M01141:133:D05BR:1:1101:21253:5579  133:D05BR:1:1101:21253:5579 2:N:0:TGGACGTCCTGCGA
]]]]]]]]]]]]]]]]]]]]]]]]]]]]]]]]]]]]\\]]]]]]]]]]]]]]]]]]]]]]]X]X]]]]]]]]7]]]]]]]\]]]]]U]]X]]]]]]]]]]]]]]]]]]]\]X]Y]]
@M_HWI-M01141:133:D05BR:1:1101:9669:5583  133:D05BR:1:1101:9669:5583 2:N:0:TGGACGTCCTGCGA
GATAGAGCCAGACTTTGTCTTAAAAAAAAAAGTTAAGAAAAATTGTTCAGAGCTGCAGTCTCACTATGTTGCTTAGGTGGGAGTGCAGTGGCTATTGACTGGCAAAATCATAACTCACTGCAGCTGAACTCCTGGGCTCAAGCAATCCTTCCCCCTCCACGCC
+M_HWI-M01141:133:D05BR:1:1101:9669:5583  133:D05BR:1:1101:9669:5583 2:N:0:TGGACGTCCTGCGA
CCCDCFFFFFFFG]]]]]]]]]]]]]]]]]]]]]]]]]]]]]]]]]]]]]]]]]]]]]]]]]]]]]]]]]]]]]]]]]]]]]]]]]]]]]]]]]]]]]]]]]]]]]]]]]]]]]]]]]]]]]]]]]]]]]]]]]]]]]]]]]]]]]]]]]GCCCCCCBBCBBB
@M_HWI-M01141:133:D05BR:1:1101:12165:5585  133:D05BR:1:1101:12165:5585 2:N:0:TGGACGTCCTGCGA
CGGACTGGAACTCACTTGATGGGATTATTCGTTAAATGCGAGTGTTTAGGGGCCACGGAGAGTTGAGAGAGCGCGTGAGATGGGAAGAAGTTGTTTCCGTTGGATTCTCCTTGGCCCTTCCCCTTTCCCTGGAACTGTGAACCCGGAGTGGCTGTAACTGCACAGCCCCATG
+M_HWI-M01141:133:D05BR:1:1101:12165:5585  133:D05BR:1:1101:12165:5585 2:N:0:TGGACGTCCTGCGA
CDDDECCCFFFFGGGGGGGGGG]]]]]]]]]]]]]]]]]]]]]]]]]]]]]]]]]]]]]]]]]]]]]]]]]]]]]]]]]]]]]]]]]]]]]]]]]]]]]]]]]]]]]]]]]]]]]]]]]]]]]]]]]]]]]]]]]]]]]]]]]]]]]]]]GGGGGGGGGGFFCCBBCABAAA
@M_HWI-M01141:133:D05BR:1:1101:24838:5591  133:D05BR:1:1101:24838:5591 2:N:0:TGGACGTCCTGCGA
GCACCAGCGCGACCCCGGCCACGCCCGTGCGGGACAGGGCCGGGACGTCGGCCGGGGTGACGTCCCCGATCGCGACGATGGGCAGCATCGT
+M_HWI-M01141:133:D05BR:1:1101:24838:5591  133:D05BR:1:1101:24838:5591 2:N:0:TGGACGTCCTGCGA
]]]]]]]]]]]]]]]]]]]]]]]]]]]]]]]V]]]]]]]]]]]]]]]]]]R]]]]]]]]]]]Z]]]]]]]]]]]]]]W]]]]]]]]]]]]]
@M_HWI-M01141:133:D05BR:1:1101:6973:5594  133:D05BR:1:1101:6973:5594 2:N:0:TGGACGTCCTGCGA
GGTGTAGTGGCTCATGCCTGTAATCCCAGCACTTTGG
+M_HWI-M01141:133:D05BR:1:1101:6973:5594  133:D05BR:1:1101:6973:5594 2:N:0:TGGACGTCCTGCGA
]]]]]]]]]]]]]]]]]]]]]]]]]]]]]]]]]]]]]
@M_HWI-M01141:133:D05BR:1:1101:23950:5602  133:D05BR:1:1101:23950:5602 2:N:0:TGGACGTCCTGCGA
CTGAGGTAGGAGAATTGCTTGAATCCAGGAGGCGGAGGTGGCAGTGAGCTGAGATCGCACCATTGCACACCAGCTTGGGCAAGAGTAAAACTTTGTGTCAAAAAA
+M_HWI-M01141:133:D05BR:1:1101:23950:5602  133:D05BR:1:1101:23950:5602 2:N:0:TGGACGTCCTGCGA
]]]]]]]]]]]]]]]]]]]]]]]]]]]]]]]]\]Y]]]]]]]]]]]]]]]]]]]]]]]]V]]]]]]]]]]4]]]]]]]]]]]]]]]]]]]]]]]]]]]]]]]]]]
@M_HWI-M01141:133:D05BR:1:1101:6169:5607  133:D05BR:1:1101:6169:5607 2:N:0:TGGACGTCCTGCGA
CCCAAGCCTAAACCAGGAGGAAGCTGAAACTATGAATAGACCAATAACAAGGTCTGAATTCGAGTCAGCAATTAAGAGCCTACCTCACAAAAAAAGCCCAGGTCCAGACGGGTTCACAGCCGAATTCTACCAGACACACAAGGAGGAGCTGGTACCATTCCTTCTAAAAC
+M_HWI-M01141:133:D05BR:1:1101:6169:5607  133:D05BR:1:1101:6169:5607 2:N:0:TGGACGTCCTGCGA
BBBBBABBFFFFGFGGGGGG]]]]]]]]]]]]]&]]]]%]]]]]]]]]]]%(]]])]]$]]%]%%]]%]]]]]]]']%]]]]]]]]]]]]]]]]]]]]]]]]]]]]]]]]]]]]]]]]]]]]]]]]]]]]]]]]]]]]]]]]]]]]]]]]GGGFGGGGFFFFC4FAAAAA
@M_HWI-M01141:133:D05BR:1:1101:12822:5609  133:D05BR:1:1101:12822:5609 2:N:0:TGGACGTCCTGCGA
GAACATCCCGCTGTAACCCCACTTTTCCCGCGCGAGCAGACGCAAAAGCCCCGCGACACGCCACGCATCAGGGGCTTTTGCGTCTGCTCGCGCCCTAACGTGCCCGGCCCAAGCACAGCGAAAGCGCTTGGCGGAGAGCGGTTTGCGGGTCGACGGGCAGCTCGACGGCGCGCCACCCGACGAAATCGTCGGGCCGGATCAGCAGTGCCCCGTCCGGCACCAGCCCGG
+M_HWI-M01141:133:D05BR:1:1101:12822:5609  133:D05BR:1:1101:12822:5609 2:N:0:TGGACGTCCTGCGA
BAABAFFFAABBGGGGGGGGGGHHHHHHH?FAEEEFFFCGGEGGGGFHFHHGGGGCGEGGGGGGGGGGGFFBFDFCHF]]]]]]]]]Z]]]]]V]]]]]]U]]]]]]]]]]]]]]]]]]]]]]]]]]]]]]]]]]]]]]]]]]]]]]]]]GGGGHHHHDB/F?DCGGGGGGHGEF@//EGHHGFF@EGGGGGGGHHHHGGHHHHGCGGCGGGGGGGFFCAA@BBBAAA
@M_HWI-M01141:133:D05BR:1:1101:12079:5610  133:D05BR:1:1101:12079:5610 2:N:0:TGGACGTCCTGCGA
TTCTGTTCTTGTGTCGGTTTGCTGAGAATGATGGTCTCCAGGTTCATCCATGTCCCTACAAAGGACACGAACT
+M_HWI-M01141:133:D05BR:1:1101:12079:5610  133:D05BR:1:1101:12079:5610 2:N:0:TGGACGTCCTGCGA
]]]]]]]]]]]]]]]]]]]]]]]]]]]]]]]]]]]]]]]]]]]]]]]]]]]]]]]]]]]]]]]]]]]]]]]]]
@M_HWI-M01141:133:D05BR:1:1101:19646:5617  133:D05BR:1:1101:19646:5617 2:N:0:TGGACGTCCTGCGA
ATATTTGATGAATAAATGAATCAATCTCCAGACTCAAGAATACTCAGCTTCTAAACCACTAGGTAATCCTGAAGTCACACTTGTAAACACAATTAACAAAAATTACATATTTCTTTGGGCCCATTATGTC
+M_HWI-M01141:133:D05BR:1:1101:19646:5617  133:D05BR:1:1101:19646:5617 2:N:0:TGGACGTCCTGCGA
]]]]]]]]]]]]]]]]]]]]]]]]]]]]]]]]]]]]]]]]]]]]]]]]]]]]]]]]]]]]]]]]]]]]]]]]]]]]]]]]]]]]]]]]]]]]]]]]]]]]]]]]]]]]]]]]]]]]]]]]]]]]]]]]]]
@M_HWI-M01141:133:D05BR:1:1101:14298:5620  133:D05BR:1:1101:14298:5620 2:N:0:TGGACGTCCTGCGA
CTCAATACCGTGCATGACCGCATAGAACAGCCCTCTTGTATGACACTAAGGTTTTGTGGGTGACCTGCCACCTGTTCGTTTTCCACTTCCTTTGTTCTTCTATGGTGAGGTCT
+M_HWI-M01141:133:D05BR:1:1101:14298:5620  133:D05BR:1:1101:14298:5620 2:N:0:TGGACGTCCTGCGA
]]]]]]]]]]]]]]]]]]]]]]]]]]]]]]]]]]]]]]]]]]]]]]]]]]]]]]]]]]]]]]]]]]]]]]]]]]]]]]]]]]]]]]]]]]]]]]]]]]]]]]]]]]]]]]]]]
@M_HWI-M01141:133:D05BR:1:1101:7426:5630  133:D05BR:1:1101:7426:5630 2:N:0:TGGACGTCCTGCGA
GCACTTTGGGAGGCCAAGGAGGGTGGATCACTTCAGGTCAGGAGTTTTGAGATCAGCCTGGCCAACAGAGTGAAACCCCATCTCTACTAAAAATACAAAAATTATCTGGGTGTGGTAGCGCATGCCTGTAATCCCAGCTACT
+M_HWI-M01141:133:D05BR:1:1101:7426:5630  133:D05BR:1:1101:7426:5630 2:N:0:TGGACGTCCTGCGA
]]]]]]]Y]]]]]]]]]]]]][]]]]]]]]]]]]]]]]]]]]]]]]]]]]]]]]]]]]]]]]]]]]]]]]]]]]]]]Z]]W]]]]]]]]]]]]]]]]]]]]]]][]]]]]]]YY]]]]]]]]]]]]]]]]]]]]]]]]]]]]
@M_HWI-M01141:133:D05BR:1:1101:14411:5631  133:D05BR:1:1101:14411:5631 2:N:0:TGGACGTCCTGCGA
CCATGTGGTTCAACGGTATCACTGAAAATTAGCAAACATAACACATTCTAAATGTCCACTTGTTCTTTATCTGGTTGAAATTATTGAAATTCCAGGATTTTCATAAAGGTAAGGCCATGAATTTCTTGTTAGTAAATCAAGTTAAAATTCAAATA
+M_HWI-M01141:133:D05BR:1:1101:14411:5631  133:D05BR:1:1101:14411:5631 2:N:0:TGGACGTCCTGCGA
BBBBB]]]]]]]]]]]]]]]]]]]]]]]]]]]]]]]]]]]]]]]]]]]]]]]]]]]]]]]]]]]]]]]]]]]]]]]]]]]]]]]]]]]]]]]]]]]]]]]]]]]]]]]]]]]]]]]]]]]]]]]]]]]]]]]]]]]]]]]]]]]]]]]]]BA>A>
@M_HWI-M01141:133:D05BR:1:1101:16407:5632  133:D05BR:1:1101:16407:5632 2:N:0:TGGACGTCCTGCGA
ATTGGAGCGCAGCGTTGGAGACGACCAGATCCACCTGCTCGGCCGGGGAAAAGGTGCGAATATCTGCCCGCTGATAGGTGATTTTGGCGTCGCCGTGCGTTTTTTCTTCCGCCGCA
+M_HWI-M01141:133:D05BR:1:1101:16407:5632  133:D05BR:1:1101:16407:5632 2:N:0:TGGACGTCCTGCGA
]]]]]]]]]]]]]]]]]]]]]]]]]]]]]]]]]]]]]]]]]]]]]]]]]]]]]]]]]]]]]]]]]]]]]]]]]]]]]]]]]]]]]]]]]]]]$]]]]]]]]]]]]]]]]]]]]]]]
@M_HWI-M01141:133:D05BR:1:1101:16188:5632  133:D05BR:1:1101:16188:5632 2:N:0:TGGACGTCCTGCGA
ATAGATTACATGGTTCAGCAGAAAGTGGTTCTATTTCCTTTCGTGATAATTATGGTTTCTGGGTTAGCACTCAGTGCTGCCAACTTTTTGAGGATGTGGGGAAAGTCAGTTCTATTTCTTACCAGCCTTTGA
+M_HWI-M01141:133:D05BR:1:1101:16188:5632  133:D05BR:1:1101:16188:5632 2:N:0:TGGACGTCCTGCGA
]]]]]]]]]]]]]]]]]]]]]]]]]]]]]]]]]]]]]]]]]]]]]]]]]]]]]]]]]]]]]]]]]]]]]]]]]]]]]]]]]]]]]]]]]]]]]]]]]]]]]]]]]]]]]]]]]]]]]]]]]]]]]]]]]]]]
@M_HWI-M01141:133:D05BR:1:1101:16808:5632  133:D05BR:1:1101:16808:5632 2:N:0:TGGACGTCCTGCGA
ACATGAAAAATGTGATATTAAAAAACATAAGGGATATCAAAGAAGAAATGTAGGGCATGTATATTCAAGAATGAATTAATATCTATCAGTAGCAAAAGTTTTTCAAGTCAACGAAAAGAG
+M_HWI-M01141:133:D05BR:1:1101:16808:5632  133:D05BR:1:1101:16808:5632 2:N:0:TGGACGTCCTGCGA
]]]]]]]]]]]]]]]]]]]]]]]]]]]]]]]]]]]]]]]]]]]]]]]]]]]]]]]]]]]]]]]]]]]]]]]]]]]]]]]]]]]]]]]]]]]]]]]]]]]]]]]]]]]]]]]]]][]]]]]
@M_HWI-M01141:133:D05BR:1:1101:12814:5638  133:D05BR:1:1101:12814:5638 2:N:0:TGGACGTCCTGCGA
GGGCAAGGTGTGGGCGGCGATGGCCATCACTGAGCCCGACTTCGGATCGGACTCGGCGGCGGTGTCGACGACCGCCACCCTGGACGGCGACGAGTACGTAATCAACGGCGAGAAGATCTTCGTCACCGCCGGCTCGCGGGCCACCCACATCGTGGTGTGGGCGACGCTGGACAAGTCGAAGGGCCGCCCGGCGATCAAGTCATTCATCGTGCCGCGCGAGCATCCCGGCGTCACCGTCGAGCGGCTCGAGAAGAAGCTCGGCATCAAGGGC
+M_HWI-M01141:133:D05BR:1:1101:12814:5638  133:D05BR:1:1101:12814:5638 2:N:0:TGGACGTCCTGCGA
AAAAAAB@F4DAAFFEGCEGG?FHHHHHHFHGHHHGGGGGGGHFE1EGEEFECHF1FEGGCGCCGHGHGG/CDCGGGGHGFCAGHCGGGGGG@GDFGGGBFGGGGGF?BBBBBFFFFFFFF]]]]]]]]]L]]]]]]]]]R]]X]]]]]]DAAEDGGGDBBAGFGHFGHFGHGGGHEFHHGGGCD?GDDDDFHFFHFGHHHFFFFGEFE/EEEE/GGHHFGDGECAGE?HGHECGGGGGCGGGEEHGHHGGGGGEEEAGFFFFFFFABAAA
@M_HWI-M01141:133:D05BR:1:1101:24878:5653  133:D05BR:1:1101:24878:5653 2:N:0:TGGACGCCCTGCGA
CACTATTTGGCTGTGAAGCATCTATTCCTTCTTCCCGCAGAACTCCTGATTTCCTTTGCAGAATTATCGTCTCTCCTACTGTATTTAGGTGTTATGGGGTGATAAATAAAAAATCCAGGCCAGGTGCGGTGTCTCACGCCTGTAATCCCAGCACGTTGGG
+M_HWI-M01141:133:D05BR:1:1101:24878:5653  133:D05BR:1:1101:24878:5653 2:N:0:TGGACGCCCTGCGA
?AA?AFF@DD[X[]V]]]]W\][]]Z]ZGG]]Z]]]$V]]7]TZ]]Z]]V8X]]]G]]]]]]]CT]Y]]]]XV\]][[]F]]VY]]]]W8]C]]Y]]CE]E]]]]]Z]]Z]]]\Y]]\Z]]\]XY]E]Y]T3V]Z]]]]]]Z][]\]]]]11AAA>>>>1
@M_HWI-M01141:133:D05BR:1:1101:16571:5653  133:D05BR:1:1101:16571:5653 2:N:0:TGGACGTCCTGCGA
CGTGCAATGTGGGCCAGCAGGTCAGGGAGTGGGAGCCCTGCTACACAGGGTCATTCATGGGTTATATTCTTTCTGTATTGTCTCCTTGCCATCTTCTAGGACTTTGAAGTCCTCCATTGAAGCTGCCTGGAAGATGAGGGAAATGAGAAAGCTTGGAGGGAGATTTTATAAGT
+M_HWI-M01141:133:D05BR:1:1101:16571:5653  133:D05BR:1:1101:16571:5653 2:N:0:TGGACGTCCTGCGA
BBBABCFFFFFFGGGGGGGGGGG]]]]]]]]]]]]]]]]]]]]]]]]]]]]]]]]]]]]]]]]]]]]]]]]]]]]]]]]]]]]]]]]]]]]]]]]]]]]]]]]]]]]]]]]]]]]]]]]]]]]]]]]]]]]]]]]]]]]]]]]]]]]]]]GGGGGGGGGGGFFFFFFFCCBBB
@M_HWI-M01141:133:D05BR:1:1101:14775:5659  133:D05BR:1:1101:14775:5659 2:N:0:TGGACGTCCTGCGA
GAAACTCGCGAAGAAGAAGGAATGCTAAAAGATAAGGCAGGCGACTTAGAAACAAAGATAGAGACCAACTTGTTGCGTAGCTTTAAGCGTATTC
+M_HWI-M01141:133:D05BR:1:1101:14775:5659  133:D05BR:1:1101:14775:5659 2:N:0:TGGACGTCCTGCGA
]]]]]Y]]]]]]]]]]]]]]]]]]]]]]]]]]]]]]]]]]]]]]]]]]]]]]]]]]]]]]]]]]]]]]]]]]]]]]]]]]]]]]]]]]]]]]]]
@M_HWI-M01141:133:D05BR:1:1101:13106:5659  133:D05BR:1:1101:13106:5659 2:N:0:TGGACGTCCTGCGA
CTTGGGATTGATGTCTGCTGGGACGGGGATGGAATGCTGTTTATCAGCAGTAGGCATTATTCTGTTCCCCACCCAGCTGGCTGTTTGCAGAGCCCCCTTGATACCTGGAGAAGTTCCGTCTCTAGGGGGATTTGGAAATGTGAGAGAGAGGCCTTTCGGTGA
+M_HWI-M01141:133:D05BR:1:1101:13106:5659  133:D05BR:1:1101:13106:5659 2:N:0:TGGACGTCCTGCGA
AABCCCBFFFFF]]]]]]]]]]]]]]]]]]]]]]]]]]]]]]]]]]]]]]]]]]]]]]]]]]]]]]]]]]]]]]]]]]]]]]]]]]]]]]]]]]]]]]]]]]]]]]]]]]]]]]]]]]]]]]]]]]]]]]]]]]]]]]]]]]]]]]]]]]CFCB@BCCCCAA
@M_HWI-M01141:133:D05BR:1:1101:18547:5659  133:D05BR:1:1101:18547:5659 2:N:0:TGGACGTCCTGCGA
TGTTGCCCAGGCTGGAGTGCAATAGTGTGGTCTTGGCTCACTGCAACCTCCACCTCCTGGGTTCAAGCTATTCTCCTGCATCAGCCTCCCGAGTGGCTGGGATTACAGATGCCCACCACCACGTCCAGCTATTTTTGTATTTTTAGTAGAGATGAGAGATTTCACCATGT
+M_HWI-M01141:133:D05BR:1:1101:18547:5659  133:D05BR:1:1101:18547:5659 2:N:0:TGGACGTCCTGCGA
AAAABFBFFBBBGGFFEFGF]]]]]]]]]]]]]]]]]]]]]]]]]]][Z[]]]]]]]]]Y]]]]]]]]]]\]]]]]]]]]\\]][]\]]]]V]]]]]]]Z]]]]]]]]]]]]]]]]]\]]]]][]]]]]]]]]]]]]]]]]X]]]]]]]]GGGGFGGGB5FFFFFBBABB
@M_HWI-M01141:133:D05BR:1:1101:7175:5660  133:D05BR:1:1101:7175:5660 2:N:0:TGGACGTCCTGCGA
AGGCACAGCTCTGGTTGCCTTTGATTTATTCATCAATGCGAGGAATCTGAAATTTTCTGAAGTTGAATTTTTGAAAAAAATATTGAAGTGGTCTCTGCATTAAACCATCTGCTCTACATGATTGCAGTGACTCAATTTTAGC
+M_HWI-M01141:133:D05BR:1:1101:7175:5660  133:D05BR:1:1101:7175:5660 2:N:0:TGGACGTCCTGCGA
]]]]]]]]UZY]]U]]]]\]]]]]]Y]]]]]]]]]]]]]]]]]]]]]]]]]]Z]]]]]]]]]]]]]]Y]]]]]]]]]]]][]]]]]]]]]\]]]]]]]]]]]]]]]]]]]]]]]]]]]]]]]]]]]][]]]]]]]]]]]]]]
@M_HWI-M01141:133:D05BR:1:1101:12357:5663  133:D05BR:1:1101:12357:5663 2:N:0:TGGACGTCCTGCGA
ATCTAACTAGTGTAATTGGAATATCTGTCACCTTAAATATTTATATGTTCTTTATGCTAGAAATACACAAAATATTCTTTTTCAGCTATTTTGAAATATACAATAGATTACTGGAAACTGTAGTCACCCTACTCATCTATCAAATGCTAGGTCTTATTTTTTTCTATCATACTCTATATTTGGACCCATTAATCAGCCTCTCTTTATCTCCTTCTCCTTCCTACTCTTCCTGGGCTATGGTAACAACCAATATGCTGTCTTCATGAGATCCACATTTTT
+M_HWI-M01141:133:D05BR:1:1101:12357:5663  133:D05BR:1:1101:12357:5663 2:N:0:TGGACGTCCTGCGA
BBBBBFFFFFFFGGGGGGFGGGFGHHFHHGHHHHFHFHHHHHHHHHHHHHHHHHHHGHHFGHGHHHGHHGFHFHHHHHHHHHHHHHHGHHHHHGHEGHHGHGHHHHHGHHHHHHFHHHGHHHHHHHHHH]]]]]]]]]]]]]]]]]]]]]GGEBFG?CFHFHGGEHHHHHGGBFHGGG11BHHHHHHHHFHHEGCEFEFHHHHHBGAEAHGHHHHEFD1F1EAGEG0EGHHGHGBHGFHHGHGEEDFGHHFHHHHFG1GGGFGCGGG@1FD@FFAAAAA
@M_HWI-M01141:133:D05BR:1:1101:21282:5664  133:D05BR:1:1101:21282:5664 2:N:0:TGGACGTCCTGCGA
GCCATCCCTCGGGGCAGCCATGTCTAAC
+M_HWI-M01141:133:D05BR:1:1101:21282:5664  133:D05BR:1:1101:21282:5664 2:N:0:TGGACGTCCTGCGA
]V]]]\\]\]]]]\][ZZZ]]]]]]]]]
@M_HWI-M01141:133:D05BR:1:1101:7465:5664  133:D05BR:1:1101:7465:5664 2:N:0:TGGACGTCCTGCGA
TGAAAATCTCTGCAAAACTACAGAATCTTCATCCTCCATCAGTTATGCCTGATTTTAAGCCAAATTGAACAGTGCCCTATTCCGTGACAGTGGGATGATTTACATGTCCCCTGGCACTCCCTGCATGGGAACCTTGACCTTTTGCTCCTCATAAAGCAATAACCA
+M_HWI-M01141:133:D05BR:1:1101:7465:5664  133:D05BR:1:1101:7465:5664 2:N:0:TGGACGTCCTGCGA
CCCCCFFFFFFFGGG]]]]]]]]]]]]]]]]]]]]]]]]]]]]]]]]]]]]]]]]]]]]]]]]]]]]]]]]]]]]]]]]]]]]]]]]]]]]]]]]]]]]]]]]]]]]]]]]]]]]]]]]]]]]]]]]]]]]]]]]]]]]]]]]]]]]]]]GGGFFFFFFFCBAAA
@M_HWI-M01141:133:D05BR:1:1101:16551:5668  133:D05BR:1:1101:16551:5668 2:N:0:TGGACGTCCTGCGA
AAATCAAATATAGCTTAATCCTGAAACTAGGGAAGAGGCAATTAATTGAGAACTTCTTTGGCCAGGTCTTAACTTTGGAATGAACTTAAAAGAAAACAATATTCTAGTTTCTTCTTAAGTCTCAAGTTACCTACCTGAATTGCAGCTTTTCCAAGATTATAGC
+M_HWI-M01141:133:D05BR:1:1101:16551:5668  133:D05BR:1:1101:16551:5668 2:N:0:TGGACGTCCTGCGA
ABAABFCFFFFFF]]]]]]]]]]]]]]]]]]]]]]]]]]]]]]]]]]]]]]]]]]]]]]]]]]]]]]]]]]]]]]]]]]]]]]]]]]]]]]]]]]]]]]]]]]]]]]]]]]]]]]]]]]]]]]]]]]]]]]]]]]]]]]]]]]]]]]]]]GFFFFFFFACBBA
@M_HWI-M01141:133:D05BR:1:1101:11079:5672  133:D05BR:1:1101:11079:5672 2:N:0:TGGACGTCCTGCGA
CAGAATGGGAAAAAATTTTTGCGATCTACCCATGTGACAAAAGGCTAATATGTAGAATCTGCAAATAACTAAAACAGATTTACAAGAAAAAAA
+M_HWI-M01141:133:D05BR:1:1101:11079:5672  133:D05BR:1:1101:11079:5672 2:N:0:TGGACGTCCTGCGA
]]]]]]]]]]]]]]]]]]]]]]]]]]]][]]]]]]]]]]]]]][]]]]]]]]]]]]]]]]]]]]]]]]]]]]]]]]]]]]]]]]]]]]]]SZ]
@M_HWI-M01141:133:D05BR:1:1101:21816:5673  133:D05BR:1:1101:21816:5673 2:N:0:TGGACGTCCTGCGA
GCTAGGATTATGGTGCACACCACCCCACCCTGCTAATTTTTGTGTTTTTAGTAGAGACGGGGTT
+M_HWI-M01141:133:D05BR:1:1101:21816:5673  133:D05BR:1:1101:21816:5673 2:N:0:TGGACGTCCTGCGA
]]]]]]]]]]]]]]]]]]]]]]]]]]]]]]]]]]]]]]]]]]]]]]]]]]]]]]]]]]]]]]]]
@M_HWI-M01141:133:D05BR:1:1101:20209:5680  133:D05BR:1:1101:20209:5680 2:N:0:TGGACGTCCTGCGA
GGATCAATTGAGGGCAGGAGTTCCAGACCAGCCTGGCCAACATGGTGAAATCCCATCTCTACTAAAAATAC
+M_HWI-M01141:133:D05BR:1:1101:20209:5680  133:D05BR:1:1101:20209:5680 2:N:0:TGGACGTCCTGCGA
]]]]]]]]]]]]]]]]]]]]]]]]]]]]]]]]]]]]]]]]]]]]]]]]]]]]]]]]]]]]]]]]]]]]]]]
@M_HWI-M01141:133:D05BR:1:1101:14262:5681  133:D05BR:1:1101:14262:5681 2:N:0:TGGACGTCCTGCGA
TGGAACTTGTGGGCTCAAGAAATCCTCCTGCCTTAGCCTCCCAATAGCTAGGATTACAGGCATGAGCCACTGCATCTGACTAGAGTATAGATACTGTTTTGGTTTAAAGCAAGTTATCTCTTTTGATTCATGTCTTATAAAATCATTGTGAAAATAACTCATCTTGAAATGTTTTTAGGATCCAGGAAAATTTAGAAAAAAGATGAAAAATTAAATGG
+M_HWI-M01141:133:D05BR:1:1101:14262:5681  133:D05BR:1:1101:14262:5681 2:N:0:TGGACGTCCTGCGA
BCCCCFFFFFFCGGGGGGGGGGHHHHHHHHHHHHHHHHHHHGHHHHHHHHHHHHHHHHHHGHHHHHHH]]]]]]]]]]]]]]]]]]]]]]]]]]]]]]]]]]]]]]]]]]]]]]]]]]]]]]]]]]]]]]]]]]]]]]]]]]]]]]]]]]HHHHHHHGGHHHGHHHHHHHGHHHHGHHHHHHGHHHHHHHHHHHHGGGGGGGGGGGFFFFFFFBBBAA
@M_HWI-M01141:133:D05BR:1:1101:22369:5681  133:D05BR:1:1101:22369:5681 2:N:0:TGGACGTCCTGCGA
GAGATTATCTGTGGCACGTGTAAATGAGAAATGCTAAGAGAAATTGATTATTTAACACATGATTTTTCCTGTAAATTGAG
+M_HWI-M01141:133:D05BR:1:1101:22369:5681  133:D05BR:1:1101:22369:5681 2:N:0:TGGACGTCCTGCGA
]]]]]]]]]]]]]]]]]]]]]]]]]]]]]]]]]]]]]]]]]]]]]]]]]]]]]]]]]]]]]]]]]]]]]]]]]]]]]]]]
@M_HWI-M01141:133:D05BR:1:1101:12402:5686  133:D05BR:1:1101:12402:5686 2:N:0:TGGACGTCCTGCGA
GACTCCTTTGCAGTACTACTTAGCGTAAAACACATTGTACAGCTGTATAAAAATAATTTTTGTTTTTTTGTTTTTTTACTTTGTAAACTCTTTTTTTAAAAAACTAAGACAAACACATACAGTACTCTAGGCCTACACAGACTCAGGATCATCAGTATCACTGTC
+M_HWI-M01141:133:D05BR:1:1101:12402:5686  133:D05BR:1:1101:12402:5686 2:N:0:TGGACGTCCTGCGA
BCCCBFFFFFFFGGG]]]]]]]]]]]]]]]]]]]]]]]]]]]]]]]]]]]]]]]]]]]]]]]]]]]]]]]]]]]]]]]]]]]]]]]]]]]]]]]]]]]]]]]]]]]]]]]]]]]]]]]]]]]]]]]]]]]]]]]]]]]]]]]]]]]]]]]GGGFFFFFFFCAAAA
@M_HWI-M01141:133:D05BR:1:1101:16233:5690  133:D05BR:1:1101:16233:5690 2:N:0:TGGACGTCCTGCGA
TCTTCAAATATTGTGGATCAAATTGGTACCAGTTATTCAGGATATACTTTCAGGTGATTTTGCCTTGGGAGTAGCACCT
+M_HWI-M01141:133:D05BR:1:1101:16233:5690  133:D05BR:1:1101:16233:5690 2:N:0:TGGACGTCCTGCGA
]]]]]]]]]]]]]]]]]]]]]]]]]]]]]]]]]]]]]]]]]]]]]]]]]]]]]]]]]]]]]]]]]]]]]]]]]]]]]]]
@M_HWI-M01141:133:D05BR:1:1101:20078:5692  133:D05BR:1:1101:20078:5692 2:N:0:TGGACGTCCTGCGA
CCATCTCAAAAAAAAAGTCAAAATTAAAGAAAATCAGAGAATCAAATCAGAAGATCTAATAGAAAACTGGGAGTGTAAATTGGTTCAGCCACTGTAGAAAGCAGTTTGGAGATTTCTTAAAGAATTTATTTATTTATTTACTCTTTTTTTTTTTTTTGAG
+M_HWI-M01141:133:D05BR:1:1101:20078:5692  133:D05BR:1:1101:20078:5692 2:N:0:TGGACGTCCTGCGA
BCCCCFFFFF]]]]]]4Z\]]]]]]]]]]]]]]\]]]]]]]]]]]]]]]]]]]]]]]]]]]]]]]]]\]]]\\]]]]]]]]]]]]]]]]]]]]]]][]]][]\Z]]]]\]]]\]]]]]]]]]]]]]]]]]]Z]]]]]]]][[[[]]]]]]DDAFFAAA>1
@M_HWI-M01141:133:D05BR:1:1101:15186:5693  133:D05BR:1:1101:15186:5693 2:N:0:TGGACGTCCTGCGA
TGGCCCACAGTGCCTGACACACGCTAGAGATGAGTCAGCCCAAGGTGTAATGAGTTAGGTAAGAGCCACCCTCTGCTAAGCCATCGAGAGTTTGTAGGCGGCAGTGGTGGGGAGAGGGCAGGACTGAGAGCTTTAGAACAAGACTGGAGCATGCC
+M_HWI-M01141:133:D05BR:1:1101:15186:5693  133:D05BR:1:1101:15186:5693 2:N:0:TGGACGTCCTGCGA
ABBBB]]]]]]I[\]]]]]]]]]]]]]]]]]]]]]]]]]]]]]]]]]]]]]]]]]]]]]]]]YJ[]]]][Z]]]]]]]]]]]]]]]]][]]]]]]]]]]]]]]]]]]]]]]]]]]]]]]]]]]]]]]][]]]]]]]]]]]]]]]]]]ZZ]AA>>3
@F_HWI-M01141:133:D05BR:1:1101:11050:5694  133:D05BR:1:1101:11050:5694 2:N:0:TGGACGTCCTGCGA
CAGAGTGCACAGCTCAGCAATTAAACCCCTATAGAGTACAAACTGTCTCCTCAAGCAGCTCCCTGACCCCTCTATATCCAAAAGACTGACATTAGGCAGGCATCATCCTGGGACAAAGAGAGCAGAAAAAGAAACTGGTAGCATCCCTCG
+F_HWI-M01141:133:D05BR:1:1101:11050:5694  133:D05BR:1:1101:11050:5694 2:N:0:TGGACGTCCTGCGA
A@AABFFFFFFFEFGGGFFGGGHEGGHEGFGGHHFHHHHFHFHBHHHHFHHHFHBFGFFGHGGHHHHHHGGGHHHHHHHH3EGFFHHHHHHHHHGHHH??FHHHHHHHHHFEHHGHGHCEHGHHGHHHHHGGHHHGHEHHHGHHHHHHHG
@R_HWI-M01141:133:D05BR:1:1101:11050:5694  133:D05BR:1:1101:11050:5694 2:N:0:TGGACGTCCTGCGA
TTTGCACTGGTTTCTTCCCATCTTTGTGGATTTGTCCGCTGGTCGTCTGCGTAGTTGCTGACTTTTCGTTTGGGTCTCTGAGTGGACACCCAATGTTGATGATGAAGTATTTCTGTTGCTTGGTTTTCCTTCTACCAGTCTAGCCCCTTC
+R_HWI-M01141:133:D05BR:1:1101:11050:5694  133:D05BR:1:1101:11050:5694 2:N:0:TGGACGTCCTGCGA
>>>1>3@DC>1@FFGGGDG1GGGFFBAF01FGHGAFFEEEEEGFGGCAFFEEAEGHHFHB1GBGHHH/GEF/FEEFHHHEGFG1/@CGFEEFEFGHGFDGHGHGHFFHHHHHHHFHHHGHHFEHHHGGHHHHHHHGHGHGHHHHFHGHHH
@M_HWI-M01141:133:D05BR:1:1101:11628:5700  133:D05BR:1:1101:11628:5700 2:N:0:TGGACGTCCTGCGA
ATCTTCTGGGTATATATCCTGGAAAATTTCTCACCAGGGTCCATAAGGAACATGCATAAAA
+M_HWI-M01141:133:D05BR:1:1101:11628:5700  133:D05BR:1:1101:11628:5700 2:N:0:TGGACGTCCTGCGA
]]]]]]]]]]]]]]]]]]]]]]]]]]]]]]]]]]]]]]]]]]]]]]]]]]]]]]]]]]]]]
@M_HWI-M01141:133:D05BR:1:1101:18144:5704  133:D05BR:1:1101:18144:5704 2:N:0:TGGACGTCCTGCAA
GAAAATTCAAAGAAGAAAGCACAGTTTTCTCAGGACCACACAGCTAGTAAGTTGCCCAGCTGGGCTTGAAATCCAGGTGAGATACATCTGTTCATCAACAATTAGTTGCTGACACCTGCTG
+M_HWI-M01141:133:D05BR:1:1101:18144:5704  133:D05BR:1:1101:18144:5704 2:N:0:TGGACGTCCTGCAA
]]]]]]]]]]]]]]]]]]]\]]]]]]]]]]]\]]]]]]]]]]]]]]]]]]]]]\]]]]]]]]]]]]]]]]]]]]]]]]]]]]]]]]]]]]]]]]]]]]]]]]]]]]]]]]]]]]]]]]]]]
@M_HWI-M01141:133:D05BR:1:1101:9069:5705  133:D05BR:1:1101:9069:5705 2:N:0:TGGACGTCCTGCGA
GGGCAGTACGGCGAGTACTTGAGCAAGATCGCGGCGTCGATAATCGG
+M_HWI-M01141:133:D05BR:1:1101:9069:5705  133:D05BR:1:1101:9069:5705 2:N:0:TGGACGTCCTGCGA
]]]]]]]]]]]]\Y]]X]]][F]]]]Z]Z]]]X]]]CZ]]V]]]][]
@M_HWI-M01141:133:D05BR:1:1101:20251:5707  133:D05BR:1:1101:20251:5707 2:N:0:TGGACGTCCTGCGA
TCTTGAATCTGTAAACATACGATCCTTTGCCAAATTAGGAAGGTTTTAGATATTTTTCTTCTCTAATCTCTTTCGTCTCTCCCTGTGACACTCAAATGGCTCATATAGTAGACTTTTCATTACTATCCCGTGGGTCTCCTTGAGTCTCTGTCTTTTTTTTCTCTCTTCAGATTGGGTAATTTCCGTTGACC
+M_HWI-M01141:133:D05BR:1:1101:20251:5707  133:D05BR:1:1101:20251:5707 2:N:0:TGGACGTCCTGCGA
BBBBBFFFFFFFGGGGGGGGGGHHGHHHHHHHHHHHHHHHG]]]]]]]]]]]]]]]]]]]]]]]]]]]]]]]]]]]]]]]]]]]]]]]]]]]]]]]]]]]]]]]]]]]]]]]]]]]]]]]]]]]]]]]]]]]]]]]]]]]]]]]]]]]]]GGGGGHHHHGGHHHHFHHHGGGGGGGGGGCCCCCFFCBBAA
@M_HWI-M01141:133:D05BR:1:1101:17943:5707  133:D05BR:1:1101:17943:5707 2:N:0:TGGACGTCCTGCGA
CCTCTTGCACTCAATAACGCAATTATTGACTTGGTGAACATTCTTTTCAATTCCCAGTGGTGAAGAGGATTAAAAGCAGTTCACATTTATATGGGAAGAAAAGCTAAACAAATTGTCTTGCTGCTTGCTGTTTTTTGTTTTTTGGTTTTTTTTTTGAGACGGAGTTTCGCTCTTGTTACCCAGGCTGGAGTGCAATGGCACGATCTCGGCTCACCGCAATCTCCGCCTCCCGGGTTCAGG
+M_HWI-M01141:133:D05BR:1:1101:17943:5707  133:D05BR:1:1101:17943:5707 2:N:0:TGGACGTCCTGCGA
BBBBBD@FFFFFCFFGFGFGC2AFBGGDFFHF4GGE5GH5GFHHFBF55FFGFHHFFFCGFE53E51FFFHGBGFHHCFFEHBFHHGFED]]W][]]]]]]]]]]]]]]]]\]Z]]Y]]]]]]]]]]]]]W]]\]Z]U]U]]]]]Y]]]]F3HHGGEAFGGHHEE/G?GECHHGGF@3AGGEAHFCGEHHF33FHHHGHGFBF0CGGGE1FAAE1FFFGE2AA?GE2?BBBA4B@3AA3A
@M_HWI-M01141:133:D05BR:1:1101:17135:5711  133:D05BR:1:1101:17135:5711 2:N:0:TGGACGTCCTGCGA
ACAAGGTTTGTGTAACTTCGGGGCAAAATCCAGAGCAAGTCCACTGGCAAACCTGGGGCAGGGAACTAGCGATTATTTTCTAACATGCAGATAAACGAGACAAACACTCCGACCATAAATCCCTGAGCCCGGCAGTGGAACAACCCCGAGTCCGGGGCCGCCACTCACAGACCATACTCC
+M_HWI-M01141:133:D05BR:1:1101:17135:5711  133:D05BR:1:1101:17135:5711 2:N:0:TGGACGTCCTGCGA
CCDCCDFFFCFFGGGGGGGGGGGGGGHHHH]]]]]]]]]]]]]]]]]]]]]]]]]]]]]]]]]]]]]]]]]]]]]]]]]]]]]]]]]]]]]]]]]]]]]]]]]]]]]]]]]]]]]]]]]]]]]]]]]]]]]]]]]]]]]]]]]]]]]]]]CGGGGGGGGGGGGGGGGGFFFFFFFCBCCB
@M_HWI-M01141:133:D05BR:1:1101:15226:5720  133:D05BR:1:1101:15226:5720 2:N:0:TGGACGCCCTGCGA
AGGGCGAAAGCAACCGTACCTCCTCCTGATGACCAGAGTCAATTACCGCTGCCAGGATGGTGTCCATTCTTG
+M_HWI-M01141:133:D05BR:1:1101:15226:5720  133:D05BR:1:1101:15226:5720 2:N:0:TGGACGCCCTGCGA
ZTQ]]]]]F]]]]Y]\]]]]]]Z]]]]]]]]]]]\]]]]]]]]]]]]][W]Z]]]Z]\]Z[]][]]X]]Z[]
@M_HWI-M01141:133:D05BR:1:1101:16430:5739  133:D05BR:1:1101:16430:5739 2:N:0:TGGACGTCCTGCGA
AGTGGCCTCCTGCGTCTGGGTCCTTTCACAGAGCGTGACGTCCTCAAGGCGCAGCCACAAACACGCCGTGGGCCCTGGCAGAGCCTCATTCCTTTCCGAGGCTGAGTCACACTCCATGGTGGCGTTTGCTGTGAACGGCGGGACAGGATGGGCATTTCAATGGTCCTCTGATGTCTGACCACGTCCTTCGCCCTGATCAGG
+M_HWI-M01141:133:D05BR:1:1101:16430:5739  133:D05BR:1:1101:16430:5739 2:N:0:TGGACGTCCTGCGA
CCCCCCFFFCFFGGGGGGGGGGHHHHHHHHHHHHGGGGGGGGGGHHHHHHG]]]]]]]]]]]]]]]]]]]]]]]]]]]]]]]]]]]]]]]]]]]]]]]]]]]]]]]]]]]]]]]]]]]]]]]]]]]]]]]]]]]]]]]]]]]]]]]]]]]HHHHHHFGHGGHHHGHHHHHHHHHHHHHGGGGGGGGGGGA@FFFFFBBBAA
@M_HWI-M01141:133:D05BR:1:1101:16510:5742  133:D05BR:1:1101:16510:5742 2:N:0:TGGACGTCCTGCGA
AGCCCTGTAGTGAGCTGTGATCACACCAGTGCACTCCTTTCTGGGCAACAGAGTGACAGCCTGCCTCAAAACAAAAAT
+M_HWI-M01141:133:D05BR:1:1101:16510:5742  133:D05BR:1:1101:16510:5742 2:N:0:TGGACGTCCTGCGA
]]]]]]]]]]]]]]]]]]]]]]]]]]]]]]]]]]]]]]]]]]]]]]]]]]]]]]]]]]]]]]]]]]]]]]]]]]]V]]
@M_HWI-M01141:133:D05BR:1:1101:25611:5742  133:D05BR:1:1101:25611:5742 2:N:0:TGGACGTCCTGCGA
CAGAATTTACAAAGAACTCAAACAGATTTACAGGAAAAAAACAAACAAGCCCATTCAAAAGTGGGAAAAGGATATCAACAGACACTTTACGAAAGAAGACATATATGAGGCCAACAATCATATGAAAAAATGCTCATCGTCACTGGTCATCAGAGAGATGCAAATCAAAACC
+M_HWI-M01141:133:D05BR:1:1101:25611:5742  133:D05BR:1:1101:25611:5742 2:N:0:TGGACGTCCTGCGA
ABBBBFFFFFFFFGFCEFGFGG]]]]]]]]]]]]]]]]]]]]]]]]]]]]]]]]]]]]]]]]]]]]]]]]]]]]]]]]]]]]]]]]]]]]]]]]]]]]]]]]]]]]]]]]]]]]]]]]]]]]]]]]]]]]]]]]]]]]]]]]]]]]]]]]GGGGGFGGFGFFFFBFBBAAAA
@M_HWI-M01141:133:D05BR:1:1101:7521:5745  133:D05BR:1:1101:7521:5745 2:N:0:TGGACGTCCTGCGA
AGTATCTTGCAAAAGTTAAACAATTAGTAAGGAACAGAGTCAGGATTAGAACTCAGAGCTGTCTGACTCCAAAGGGCGAACTCCTCTCCCTTTTACTGTCTCCTGTCTTTTCAATCCAAGGAGCCCTTCAGGTGCTAATAATTAAAGGAATTATCAGTTCACAGATTCCAGG
+M_HWI-M01141:133:D05BR:1:1101:7521:5745  133:D05BR:1:1101:7521:5745 2:N:0:TGGACGTCCTGCGA
BBBBCFFFFFFFGGGGGGGFGG]]]]]]]]]]]]]]]]]]]]]]]]]]]]]]]]]]]]]]]]]]]]]]]]]]]]]]]]]]]]]]]]]]]]]]]]]]]]]]]]]]]]]]]]]]]]]]]]]]]]]]]]]]]]]]]]]]]]]]]]]]]]]]]]GGGGGGGGGGFFFFFFFBAAAA
@M_HWI-M01141:133:D05BR:1:1101:25170:5745  133:D05BR:1:1101:25170:5745 2:N:0:TGGACGTCCTGCGA
AGCCATCATTTCTGAGTGTGAACTTCTGGTTTCTGTAAGGAATAAAGAGATAGGCATGAACTGGTTAGTGCCTGACCTCATGAAGCATACAACGTAGTTGGAGACGTAGCATAGACAAAGAGCCATACTAGATGTAATGGGTTAAGATATTTGAATGCGCTAACA
+M_HWI-M01141:133:D05BR:1:1101:25170:5745  133:D05BR:1:1101:25170:5745 2:N:0:TGGACGTCCTGCGA
ABBBCFFFFFFFGGG]]]]]]]]]]]]]]]]]]]]]]]]]]]]]]]]]]]]]]]]]]]]]]]]]]]]]]]]]]]]]]]]]]]]]]]]]]]]]]]]]]]]]]]]]]]]]]]]]]]]]]]]]]]]]]]]]]]]]]]]]]]]]]]]]]]]]]]FGGDCCCCFFBBBBB
@M_HWI-M01141:133:D05BR:1:1101:17661:5748  133:D05BR:1:1101:17661:5748 2:N:0:TGGACGTCCTGCGA
AAAGAATGAAGTCAGACCAGGTGAAATCAATCACAGCAGTCCAAGTAAGAGAAAATAAGAGCTTGGACTCATGTATTAGCAGTAGAGCAGAATGGAGAGATGACAGATGGAGAGAGATACAGG
+M_HWI-M01141:133:D05BR:1:1101:17661:5748  133:D05BR:1:1101:17661:5748 2:N:0:TGGACGTCCTGCGA
Z\]]Y]]]]]]]]]]]]]]]]]Z]]]]]]]]]]]]]]][]X]]]]]]]]]]]Z]U]H]]]\]]]]]]]]V[]]]]]]]]]]]]]J]]]]]\\]]]]]]Z]]]\]]][]]]]]]]]]]]]]]]]
@M_HWI-M01141:133:D05BR:1:1101:19091:5749  133:D05BR:1:1101:19091:5749 2:N:0:TGGACGTCCTGCGA
GCATTTTTACTAGAGATGGGGTTTCTCCATGTGGGTCAGTCTGTTCTGGAACTCCTAACTTCAGGTGATTCGCCAACCTTGGCCTCCTAAAGTGCTGGGATTATAGGTGTGAGCCACTACACCCAGTTAAAACTAAGCTTATTTATTGGCCTCTCACAAGTGATTAC
+M_HWI-M01141:133:D05BR:1:1101:19091:5749  133:D05BR:1:1101:19091:5749 2:N:0:TGGACGTCCTGCGA
CCCCBFFFCFFFGGGGG]]]]]]]]]]]]]]]]]]]]]]]]]]]]]]]]]]]]]]]]]]]]]]]]]]]]]]]]]]]]]]]]]]]]]]]]]]]]]]]]]]]]]]]]]]]]]]]]]]]]]]]]]]]]]]]]]]]]]]]]]]]]]]]]]]]]]GGGGGFFFFFFFBAA>>
@M_HWI-M01141:133:D05BR:1:1101:7414:5753  133:D05BR:1:1101:7414:5753 2:N:0:TGGACGTCCTGCGA
TCATTTGGCAGTTACTTTAAAAATTATTTTGGTTATTTATATATGGTAGCTTTTCCACACTTCCTTCTCATTTTTTATGTATCTTTACGTGATGAAAGTATTTCATTAAATATCATATAGTATGGCTTTCTTATTTGCTTTTAAATAACAGTATTTAGCCCATTTATTTTT
+M_HWI-M01141:133:D05BR:1:1101:7414:5753  133:D05BR:1:1101:7414:5753 2:N:0:TGGACGTCCTGCGA
BB@ABFFFFFAFGGGGGGFGG]]]]]]]]]]]]]]]]]]]]]]]]]]]]]]]]]]]]]]]]]]]]]]]]]]]]]]]]]]]]]]]]]]]]]]]]]]]]]]]]]]]]]]]]]]]]]]]]]]]]]]]]]]]]]]]]]]]]]]]]]]]]]]]]]GGGGGGGGGFFFFFFFABBAA
@M_HWI-M01141:133:D05BR:1:1101:15283:5756  133:D05BR:1:1101:15283:5756 2:N:0:TGGACGTCCTGCGA
GCCATTTTCATAATAGCAACTGATTCTGATGACTAACCTCCAGTCCTTGGGTCTTCTAATGTCAGAGATATAGGGGATTTCCCTGGTAAGAGTCTGGTATGCTATCTTCAAGATTCAGAGA
+M_HWI-M01141:133:D05BR:1:1101:15283:5756  133:D05BR:1:1101:15283:5756 2:N:0:TGGACGTCCTGCGA
]]]]]]]]]]]]]]]]][]]]][]]]]]]]]]]]][]]W]ZZ]]\]]]ZX]]]]]]]]]]]]]]]]]]]]]]]]]]]Y]]]]]]]]]]]]]]]Z]]]]]]]]]ZW]\]Y]]Z]][X]]]]R
@M_HWI-M01141:133:D05BR:1:1101:22167:5760  133:D05BR:1:1101:22167:5760 2:N:0:TGGACGTCCTGCGA
CCAACTTTTAAAACGAACAGATCTTGTGAGACTCATTCACCATCAAGAGAACAGTGCAGGAAAGCCCCTCCCCATAATTCAACCACCTCCCACTGGGTTCCTCCCATGACATGTGGGAATTACAATTCAAGATGAGATTTGCTTGGG
+M_HWI-M01141:133:D05BR:1:1101:22167:5760  133:D05BR:1:1101:22167:5760 2:N:0:TGGACGTCCTGCGA
]]]]]]]]]]]]]]]]]]]]]]]]]]][]]]]]]]]]]]]]]]]]]]]]]]]]]]]]]]]]]]]][]]]]]]]]]]]]]]]]]]]]][]]]]]]]]]]]]]]]]]]]]]]]]]]]]]]]]]]]]]]]]]]]]]]]]]]]]]]]]]]]
@M_HWI-M01141:133:D05BR:1:1101:24832:5765  133:D05BR:1:1101:24832:5765 2:N:0:TGGACGTCCTGCGA
CATTGCTATGTAATAATTTATTAGTTTTCTGACTTTAACCCTCTTTTGAAAGAATTTCCAAAGAAAAACAAACTGAAAGAAATCGTTTTCTTCCCTAAATACAGTTGATTTTAGCTGGTTTAATATGGTTCAAATTCTATTGG
+M_HWI-M01141:133:D05BR:1:1101:24832:5765  133:D05BR:1:1101:24832:5765 2:N:0:TGGACGTCCTGCGA
]]]]]]]]]]]]]]]]]]]]]]]]]]]]]]]]]]]]]]]]]]]]]]]]]]]]]]]]]]]]]]]]]]]]]]]]]]]]]]]]]]]]]]]]]]]]]]]]]]]]]]]]]]]]]]]]]]]]]]]]]]]]]]]]]]]]]]]]]]]]]]]
@F_HWI-M01141:133:D05BR:1:1101:14789:5766  133:D05BR:1:1101:14789:5766 2:N:0:TGGACGTCCTGCGA
CTTTACCTACCTGCAAATATCAGAATATTCTGAAACCTCATTCACCATCTCAGACGGAATTTATGGATCCACTTTCTTTATAGCTACAGGCTTCCATGGCCTACACGTTATCATCGGAACTACATTCCTTACTACCTGCTACTTCCGCCA
+F_HWI-M01141:133:D05BR:1:1101:14789:5766  133:D05BR:1:1101:14789:5766 2:N:0:TGGACGTCCTGCGA
B@AAAFFFFFFDGGGFGGDFGGGHFHHHHHHHFFGHFHHHHHHHHHGFHGHHFGFGGEFEBFGHHHEFGHGGHFFFHHDFGFFFHHHHGBEGHHGGFBBGHHHHGHGHGHHHHHHFEEGGHHFHHGHHHHHHHHHHHFFHHHHHHGCGGG
@R_HWI-M01141:133:D05BR:1:1101:14789:5766  133:D05BR:1:1101:14789:5766 2:N:0:TGGACGTCCTGCGA
AATAGTACTGTTTATACTAAGAGAGTAAGATCCTCATCAGTAGATAGAGATGTATAGGAATAGTCAAACTACATCTACGAAGTGTCAGTATCATGCAGCAGCTTCAAATCCGAAGTGGTGGCTAGACGTGAAGTGATATAGTTGTTGGCG
+R_HWI-M01141:133:D05BR:1:1101:14789:5766  133:D05BR:1:1101:14789:5766 2:N:0:TGGACGTCCTGCGA
A>AA?FFFFFFDFGGFFFGGFGAFEGAFHHHFHGHHGHHFHFHFHHHHHBGHA5FGHHFHHHFGHHHHDGFFHHHHHHGG1EGHFGHHHHHFFHDGHHHHHHGFHHGFHHHG?AFFG3FFGHHHHHGDFFEGHGHHHBGGHFHHHHHAGF
@M_HWI-M01141:133:D05BR:1:1101:17614:5767  133:D05BR:1:1101:17614:5767 2:N:0:TGGACGTCCTGCGA
GTAAATTTTTAATTTTAATGGGTATTACAAAATTGTTTCCAGAAAGATAATAGTACTTTATATTTGAACAGCAATTTATCAGTGTTCTTTTCCCTGCATTTTCATCAGGAAAGGATGTTAGCACTATTATTTTC
+M_HWI-M01141:133:D05BR:1:1101:17614:5767  133:D05BR:1:1101:17614:5767 2:N:0:TGGACGTCCTGCGA
]]]]]]]]]]]]]]]]]]]]]]]]]]]]]]]]]]]]]]]]]]]]]]]]]]]]]]]]]]]]]]]]]]]]]]]]]]]]]]]]]]][]]\]]]]]]]]]]]]]]]]]]]]]]]]]][]]]]]]]]]]]]]]]]]]\]
@M_HWI-M01141:133:D05BR:1:1101:7377:5779  133:D05BR:1:1101:7377:5779 2:N:0:TCGACGTCCTGCGA
TGCCTGTATATCTATAGATATCTATCACATAATAAATTAAAATGAAGAAAACAATAGAAACAATTTAAAATAAGCCAGTTATATAATACTATAAAGATTTTAATGTTAAAAACTCTATTTTCAAA
+M_HWI-M01141:133:D05BR:1:1101:7377:5779  133:D05BR:1:1101:7377:5779 2:N:0:TCGACGTCCTGCGA
]]]]]]]]]]]\]]]]]]]]]]]]]]]]]]]]]]]]]]]]]]]]]]]]]]]]]]]]]]]]]]]]]]]]]]]]]]]]]]]]]]]]]]]]]]]]]]]]]]]]]]]]]]]]]]]]]]]]]6]]]]]]]
@M_HWI-M01141:133:D05BR:1:1101:19102:5780  133:D05BR:1:1101:19102:5780 2:N:0:TGGACGTCCTGCGA
GAGCAAATAAGCCTGAAGTTGACATGTG
+M_HWI-M01141:133:D05BR:1:1101:19102:5780  133:D05BR:1:1101:19102:5780 2:N:0:TGGACGTCCTGCGA
]]]]]]]]]]]]]]]]]]]]]]]]]][]
@M_HWI-M01141:133:D05BR:1:1101:6197:5794  133:D05BR:1:1101:6197:5794 2:N:0:TGGACGTCCTGCGA
AATGATAAAAATTCACAAAACAGGCCGGGCGTGGTGGCTCAAGCCTGTAATCCCAGCACTTTGGGAGGCCGAGGCGGGTGGATCACGAGGTCAAGAGATTGAGACCATCCTGGTCAACATGGTAAAACCCCGTCTCTACTAAAAACAGAAAAATTAGCTGGGCATGGTGGCGCATGCCTGTAATCCCAGC
+M_HWI-M01141:133:D05BR:1:1101:6197:5794  133:D05BR:1:1101:6197:5794 2:N:0:TGGACGTCCTGCGA
BBBBCFFFFFFFGGGFGGGGGGHHCGGGGGGGGGEFGHHH]]]]]]]]]]]]]]]]]]]]]]]]]]]]]]]]]]]]]][]]]]]]]]]]][]]]]]]][][]]Z]]]]\]]]]]]]]]]]]]\]]\]]]Y]]]]\]]]]][]]]]]]]]]HHGDCHHGGBHFHHGFGGGGGGGGGEBGFFFFFFBBBBBB
@M_HWI-M01141:133:D05BR:1:1101:10067:5795  133:D05BR:1:1101:10067:5795 2:N:0:TGGACGTCCTGCGA
AAGGCGATGAGGAGAGACAGAGAGAGAGGAGGCAGGTAGGGAGAGGAAGGG
+M_HWI-M01141:133:D05BR:1:1101:10067:5795  133:D05BR:1:1101:10067:5795 2:N:0:TGGACGTCCTGCGA
I[]]]]]]]]]]]]]]]]]]]]]]]]]]]]]]]]]]]]]]]]][]]]]]]]
@F_HWI-M01141:133:D05BR:1:1101:12534:5804  133:D05BR:1:1101:12534:5804 2:N:0:TGGACGTCCTGCGA
CACTGCTGCCCCCGGGGCCTGGCACGCTCCCCCCACACCTGCACGGCTCGCACCTTCCCTCCAGCTCAGACGTCACCTTTTCACTGGCTGCCCTCCTCCCCCCCCCCCCCCCCCCCCCCCCCCCCCCCCCCCCCCCCCCCCCCCCCGCGC
+F_HWI-M01141:133:D05BR:1:1101:12534:5804  133:D05BR:1:1101:12534:5804 2:N:0:TGGACGTCCTGCGA
AAAAAFFF1BAAAA0EEGEG0AFFH/EEEGFGGGGGCGGHFHHHG/E/?>FGEGBEGFH10EFFGBGHFGH//?/ED<<FG2F2BBC<G//0F1//00?//?/<-<@--;A@@=-;@-@-@@?==;@@######################
@R_HWI-M01141:133:D05BR:1:1101:12534:5804  133:D05BR:1:1101:12534:5804 2:N:0:TGGACGTCCTGCGA
TGCAAATGTATGAGACCCCCGGCCGAGGCTGGGAGACGCGGCAGCGGGGAGGGGCAGGGTGGGTGGGTGGGAGGGCAGCCACTGAAAAGGTGACGTCTGAGCTGGAGGGAAGGTGCGAGCCGTGCAGGTGTGGGGGGAGCGTGCCAGGCC
+R_HWI-M01141:133:D05BR:1:1101:12534:5804  133:D05BR:1:1101:12534:5804 2:N:0:TGGACGTCCTGCGA
BAAAADFFFFFFBGCGCGGG?2EEE22E2F2EEF1EEAEA000>1/>>@@EECCECDC/0?/<??CC<DGGG.--DEGGHFHHGGHHBFG0;CGG.DGGHF:GHFFHGG?FAD=FGGGG@G?.:AEFF.B99DFB=-=?DBFDDFFFEAE
@M_HWI-M01141:133:D05BR:1:1101:14937:5804  133:D05BR:1:1101:14937:5804 2:N:0:TGGACGTCCTGCGA
GGTTGAAATAAAGGAGAAAATACTAAGGGCAGCCAGAGAGAAAGGTCGAATTACCCACAAAGGGAAGCCCATAAGACTCACAGCAGATCTCTCGGCAGAAACACTACAAGCCAGAAGAGAGTGGGGGCCAATATTCAACATTCTTAAAGAATAGAACTTTCAACCCAGAATTTCATATC
+M_HWI-M01141:133:D05BR:1:1101:14937:5804  133:D05BR:1:1101:14937:5804 2:N:0:TGGACGTCCTGCGA
BCBABFFFFFFFGGGGGGFGGGHHHHHHH]]]]]]]]]]]]]]]]]]]]]]]]]]]]]]]]]]]]]]]]]]]]]]]]]]]]]]]]]]]]]]]]]]]]]]]]]]]]]]]]]]]]]]]]]]]]]]]]]]]]]]]]]]]]]]]]]]]]]]]]]HHHHHHHGGGGFGGGGGFFFFFFFCCBAA
@M_HWI-M01141:133:D05BR:1:1101:17635:5807  133:D05BR:1:1101:17635:5807 2:N:0:TGGACGTCCTGCGA
CCACCAGGCCTGCTTTACAAGAGCTTCTGAAAGAAGCATTACCCATAGAAAGGAACAACCAGTATTAGCCTTTCTAAAAATATACCAAAAAACAAAGAGTATCAACATAATGAAGAATTTATATTAACTAATGGTCAAAATAGCCAGCTA
+M_HWI-M01141:133:D05BR:1:1101:17635:5807  133:D05BR:1:1101:17635:5807 2:N:0:TGGACGTCCTGCGA
]]]]]]]]]]]]]]]]]]]]]]]]]]]]]]]]]]]]]]]]]]]]]]]]]]]]]]]]]]]]]]]]]]]]]]]]]]]]]]]]]]]]]]]]]]]]]]]]]]]]]]]]]]]]]]]]]]]]]]]]]]]]]]]]]]]]]]]]]]]]]]]]]]]]]]
@M_HWI-M01141:133:D05BR:1:1101:17919:5807  133:D05BR:1:1101:17919:5807 2:N:0:TGGACGTCCTGCGA
TCCTGGAATTGCCTTGCCTGGAATTGTTTAGCCTGGATATGCGTTGCCTGGAATTGCCTTGCCTGAAAATGCCTAAAGTTGCATTGCCTGGATTTGCCTTCCTGACATTCCATGA
+M_HWI-M01141:133:D05BR:1:1101:17919:5807  133:D05BR:1:1101:17919:5807 2:N:0:TGGACGTCCTGCGA
]]]]]]]]]]]]]]]]]]]]]]]]]]]]]]]]]]]]]]]]]]]]]]]]]]]]]]]]]]]]]]]]]]]]]]]]]]]]]]]]]]]]]]]]]]]]]]]]]]]]]]]]]]]]]]]]]]]
@M_HWI-M01141:133:D05BR:1:1101:19079:5808  133:D05BR:1:1101:19079:5808 2:N:0:TGGACGTCCTGCGA
GAGCAGTTCCGCGGCCTGGTCCCAGTGGCCGGCACGCTGCAACTGCGTCACAGCTCGGAAATCGACGGAGTCCAACAACAGTTCGGCTGAGGCCAAGCCGCCGAGGCGGTCCCTGACCCCTTCGTTGATGTGCCGGTAGTACAGCGCCGTCGACTCCCAACTCACCCCGCCGATCAGTCCGATGGTCCGCA
+M_HWI-M01141:133:D05BR:1:1101:19079:5808  133:D05BR:1:1101:19079:5808 2:N:0:TGGACGTCCTGCGA
BBCCCFFFFFEDGGGGGGGGGGHHHHHHGHGGGGGGGGGGHJJJJJIIIIIJJJJJIIIIIJJIJFIIIIIJJIJJIJJJJJJJIIIIIJJIIIJJJIIIIIII]]W]Y]]]]]Z[]]]Z]][]]]]]]]]Z]Z]]]]]]]]Y]]Z]]][@F1B1E33F@B?/>0EGGGGGGGGGGGGGCFFCCBBBBA?A
@M_HWI-M01141:133:D05BR:1:1101:10092:5810  133:D05BR:1:1101:10092:5810 2:N:0:TGGACGTCCTGCGA
CAAACCTGTAATCCCAGCACTTTGGGAGGCCGAGGCGGGTGGATCACGAGGTCAAGAGATCGAGACCATCCTGGTCAATATGGTGAAACCCCATCTCTACTAAAAAATACAAAAAATTAGCTGGGCAT
+M_HWI-M01141:133:D05BR:1:1101:10092:5810  133:D05BR:1:1101:10092:5810 2:N:0:TGGACGTCCTGCGA
]]]]]]]]]]]]]]]]]]]]]]]]]]]]]]]]]]]]]]]\[]]]]]]]][]\]]]]]]]]]]][[]]]]]]]]]]]]]]]]]]]]]]]]]]][]]]]]]]]]]]]]]]]\]]]]]]]]]]]]]]]]]]
@M_HWI-M01141:133:D05BR:1:1101:15761:5816  133:D05BR:1:1101:15761:5816 2:N:0:TGGACGCCCTGCGA
TGCTTCCCATTGTCCTCCCCTCAGGCTGGGTCTGCCTGGCGGACGCCCAGTCTCGGTTCAGAAGCACAGGCACTAG
+M_HWI-M01141:133:D05BR:1:1101:15761:5816  133:D05BR:1:1101:15761:5816 2:N:0:TGGACGCCCTGCGA
]]]]]]]]]]]]]XT]XT][ZE]\ZZ][U]]][]]]]C]]XXT]9]B]C]VVET]C]CSF[W$U]7]V\FCCE]VF
@M_HWI-M01141:133:D05BR:1:1101:5534:5820  133:D05BR:1:1101:5534:5820 2:N:0:TGGACGTCCTGCGA
AGTCTAGCCGATGCTGAAGAAATGAGTCTGAAGACCACAGACATGTAGAATGTGTCACAGCCGGCTGTGCCAAGGACACAGCTACATACTGTTATATCCCTGACTCCAGAATCTCTACCTGGAGGGTCTTGGCAAACATAACAGGTGTATTTCTCGGGCACATAGATCGGAAGAC
+M_HWI-M01141:133:D05BR:1:1101:5534:5820  133:D05BR:1:1101:5534:5820 2:N:0:TGGACGTCCTGCGA
AAAAABFBB@1>EFGGB1FFG0FFB]]]]]]]]]]]]]]]]]]]][]]]]]]]]]]]]]]]]]]]]]]]]]]]]]]Z]]]]]]][]X]]]]]]]]]]]]]]X\]]]]]]]]]]]]]]]WZY]]]]W[U]Z[F]]]]]]]]]]]]]Y[ZY[?0A0FBFGGGGD3>1>1AFF1>>11
@M_HWI-M01141:133:D05BR:1:1101:15710:5824  133:D05BR:1:1101:15710:5824 2:N:0:TGGACGTCCTGCGA
ACCTCAGGATTTTAAAACTTCAGTAATCTTACAGTGAATAGATTTACACATTTTACAGATGCTCCTTGACTTGCGATGGGGTTATGTCCCAATAAACCCTTGGGAGGTTGAAATCACCCA
+M_HWI-M01141:133:D05BR:1:1101:15710:5824  133:D05BR:1:1101:15710:5824 2:N:0:TGGACGTCCTGCGA
]]]]]]]]]]]]]]]]]]]]]]]]]]]]]]]]]]]]]]]]]]]]]]]]]]]]]]]]]]]]]]]]]]]]]]]]]]]]]]]]]]]]]]]]]]]]]]]]]]]]]]]]]]]]]]]]]]]]]]]]
@M_HWI-M01141:133:D05BR:1:1101:24195:5831  133:D05BR:1:1101:24195:5831 2:N:0:TGGACGCCCTGCGA
ATTTAAAGATGGTATTTTAAACTCACTCCCAGAGCAGCTAGGTTGTAATAATAGCC
+M_HWI-M01141:133:D05BR:1:1101:24195:5831  133:D05BR:1:1101:24195:5831 2:N:0:TGGACGCCCTGCGA
\V]]]]]]]\[H]]]]]]]]J]]]][]WZ]]WH\[]][W]V[]Y]]]]]]\]]IYV
@M_HWI-M01141:133:D05BR:1:1101:25411:5833  133:D05BR:1:1101:25411:5833 2:N:0:TGGACGTCCTGCGA
ATCATTGTATAATGAACCTTATTTGTCTGTTATATTTTTTGTCTTGAAATCCGTTTTATCTGACATAAGTAAAACAATTCCTGCTCTGTTTTTTGTTTCCATTTGCATAGAATATCTTTTTTCATCTCTTTATTTTCAGTATATGTGTATCTTTATA
+M_HWI-M01141:133:D05BR:1:1101:25411:5833  133:D05BR:1:1101:25411:5833 2:N:0:TGGACGTCCTGCGA
CBCCCFF]]]]]]]]]]]]]]]]]]]]]]]]]]]]]]]]]]]]]]]]]]]]]]]]]]]]]]]]]]]]]]]]]]]]]]]]]]]]]]]]]]]]]]]]]]]]]]]]]]]]]]]]]]]]]]]]]]]]]]]]]]]]]]]]]]]]]]]]]]]]]]]FFCCCBA
@M_HWI-M01141:133:D05BR:1:1101:18833:5841  133:D05BR:1:1101:18833:5841 2:N:0:TGGACGTCCTGCGA
TGACCTCTGAAGGAAACTAGCTACTCTCATTTCCTGATATATTTTGACTATGTATATTTTTCAAGTATTAGTTTCTACTCAACTTAAATGTGGAATATTATTTGAAAGATCATTTGTCAGTGGTTTAGAAGGTTAGTAATGTACTTAAATTAA
+M_HWI-M01141:133:D05BR:1:1101:18833:5841  133:D05BR:1:1101:18833:5841 2:N:0:TGGACGTCCTGCGA
DCE]]]]]]]]]]]]]]]]]]]]]]]]]]]]]]]]]]]]]]]]]]]]]]]]]]]]]]]]]]]]]]]]]]]]]]]]]]]]]]]]]]]]]]]]]]]]]]]]]]]]]]]]]]]]]]]]]]]]]]]]]]]]]]]]]]]]]]]]]]]]]]]]]]]CBB
@M_HWI-M01141:133:D05BR:1:1101:14745:5860  133:D05BR:1:1101:14745:5860 2:N:0:TGGACGTCCTGCGA
GCCTCAGCCTACCAAGTATCTGGGATTACAGGCATCCACCACCACGCCCAGCTAATTTTTGTGTTTTTAGTAGAGACATGGTTTCACTGTGTTGGCCAGGCTGGTCTTGAACTCCTGACCTTGTGATCTGCCTGCTTCAGCCTCCCAAAGTGCTGGGATTACAAGCATGAACCACTGCACCTGGCCAAAAAC
+M_HWI-M01141:133:D05BR:1:1101:14745:5860  133:D05BR:1:1101:14745:5860 2:N:0:TGGACGTCCTGCGA
DDDDCFFFFFFFGGGGGGGGGGHHHHHHHHHHGHHHHGHHHH]]]]]]]]]]]]]]]]]]]]]]]]]]]]]]]]]]]]]]]]]]]]]]]]]]]]]]]]]]]]]]]]]]]]]]]]]]]]]]]]]]]]]]]]]]]]]]]]]]]]]]]]]]]]HGHHGHHHHHHHHGGHHHHGGGGGGGGGGGBFFFDBAAAA>A
@M_HWI-M01141:133:D05BR:1:1101:6895:5861  133:D05BR:1:1101:6895:5861 2:N:0:TCGACGTCCTGCGA
TCTTCTGCTTGGTCAATTCGGCTATTGAAACTTGTGCATGCTTCGCGAAGTTCTCGTATTGTGTTTCTCAGCTCCTTTAATTCATTCATATTCCTCTCTAAGTTATCCATTCTTGTTATCATTTCCTCAAATCTTTTTTCAAATCTTTTCTCAAGGTTCTTAGTTTCTTTGCATTGATTTAATA
+M_HWI-M01141:133:D05BR:1:1101:6895:5861  133:D05BR:1:1101:6895:5861 2:N:0:TCGACGTCCTGCGA
3AAAADFFFFB>GGGFFFGGCCFGHCD5EG45EG]]]]]]]]]]]]]]]]]]]]]]]]]]]]]]]]]]]]]]]]Y]Z]]]]]]]]]]]]]]]]]]]]]]]]]]]]]]]]]]]]]]]]]]]]]]]\]]]]]]]]]]]]]]]]]]]]]]K]]BGF444HGGBF5FGGEG5FBGGFBFF@DD3333>
@M_HWI-M01141:133:D05BR:1:1101:12133:5863  133:D05BR:1:1101:12133:5863 2:N:0:TGGACGTCCTGCGA
GATGCGCGCCTGACGAAGGCACAGCGCAGCAGTGGCTATCGTTCAGAAACAAAAGCAATACACGGCTG
+M_HWI-M01141:133:D05BR:1:1101:12133:5863  133:D05BR:1:1101:12133:5863 2:N:0:TGGACGTCCTGCGA
]]]]]]V[X]]]]]]]]]]]]]]]]]]]]]]]]]]Y]]]]]\]]]]]]]]]]]]]]]]]]]]]]]]]]
@M_HWI-M01141:133:D05BR:1:1101:19945:5865  133:D05BR:1:1101:19945:5865 2:N:0:TGGACGTCCTGCGA
CCTTGGTTATCCTCCCCACCAACCTGCCTACCTCCTCCCACCCCGACCTGATGGGCCGCCACCCCCCAAGTACCCGCCACCTCCTCCACCACCTCCTCACATCTATGACTTTGTGAACTCCTTGGAGCTCATGGACCGACTCGGGGCTCAG
+M_HWI-M01141:133:D05BR:1:1101:19945:5865  133:D05BR:1:1101:19945:5865 2:N:0:TGGACGTCCTGCGA
B]]]]]]]]]]]]]]]]]]]]]]]]]]]]]]]]]]]]]]]]]]]]]]]]]]]]]]]]]]]]]]]]]]]]W]]]]]]]]X]][]]]]][]]Z]][\]]]]]]]]]]]]]]]]]]]]]]]]]]]]]]]]]]]]]]]Z\]]]]]]T]]]]R]@A
@M_HWI-M01141:133:D05BR:1:1101:20833:5865  133:D05BR:1:1101:20833:5865 2:N:0:TGGACGTCCTGCGA
CTCTTCCGATCTTGTGAAGTCTGCTTCCTAAATTGGAATGTTCTCACTCTGTATACAATCTCTTGCTTACTTAACTGC
+M_HWI-M01141:133:D05BR:1:1101:20833:5865  133:D05BR:1:1101:20833:5865 2:N:0:TGGACGTCCTGCGA
]]]]]]]]]]]]]]]]]]]]]]]]]]]]]]]]]]]]]]]]]]]]]]]]]]]]]]]]]]]]]]]]]]]]]]]]]]]]]]
@M_HWI-M01141:133:D05BR:1:1101:15811:5878  133:D05BR:1:1101:15811:5878 2:N:0:TGGACGTCCTGCGA
TACAGATGAGAAAACAGAGACCGCGAAGTTATGCACCTCATCAGGCGTGTCTGACTCACACTAGGCTCTCTAAGGGGCACACCAAAGCAGAAAGTAGTTTCTATGTCACCAAGTTCGTGAGACAAATGAACATCCATGAAATCTGTAAGTCCTAAAGTATGTGTAG
+M_HWI-M01141:133:D05BR:1:1101:15811:5878  133:D05BR:1:1101:15811:5878 2:N:0:TGGACGTCCTGCGA
BBABBFFFFFFFGGGG]]]]]]]]]]]]]]]]]]]]]]]]]]]]]]]]]]]]]]]]]]]]]]]]]]]]]]]]]]]]]]]]]]]]]]]]]]]]]]]]]]]]]]]]]]]]]]]]]]]]]]]]]]]]]]]]]]]]]]]]]]]]]]]]]]]]]]BEGFFFFF4FFABAAA
@M_HWI-M01141:133:D05BR:1:1101:18698:5882  133:D05BR:1:1101:18698:5882 2:N:0:TGGACGTCCTGCGA
TGAAGGATACGTTCGTTTTGAGTTTTAGACGGAGATTTACAGCTATTTCTGAAATGCTTGGATTCGGCTGGAAAATTGAGTTTTCCGCGTCTTCACAGAAAGGATTTACAAACTCTTGCAAACACACGTCAGTTTACCTCTGTAAGTTTAACGCACACATTGAAGGCCGT
+M_HWI-M01141:133:D05BR:1:1101:18698:5882  133:D05BR:1:1101:18698:5882 2:N:0:TGGACGTCCTGCGA
ABBC?FFFFFCFGGGGGGGG]]]]]]]]]]]]]]]]]]]]]]]]]]]]]]]]]]]]]]]]]]]]]]]]]]]]]]]]]]]]]]]]]]]]]]]]]]]]]]]]]]]]]]]]]]]]]]]]]]]]]]]]]]]]]]]]]]]]]]]]]]]]]]]]]]GGGGGGGGFFFFFCDCCCBB
@M_HWI-M01141:133:D05BR:1:1101:12654:5884  133:D05BR:1:1101:12654:5884 2:N:0:TGGACGTCCTGCGA
TCTCTCCATTCTCCTCATATGGGCACTTATTGCTATATACTTTCCTCTAGAGACTGCTTTAAATGTGTCCCAGAGGTTCTGGCACGTTGTGTCTTCGTTCTCATTGGTTTCAAAGAACTTCTTTATTTCTGCCTTCATTTCGTTGTTTACCCAGTCAACATTCAAGAGCCAGTTGTTCAGTTTCCATGAAGCTGTGCGGTTCTGGGTCGGTTTCTG
+M_HWI-M01141:133:D05BR:1:1101:12654:5884  133:D05BR:1:1101:12654:5884 2:N:0:TGGACGTCCTGCGA
AAA@AF4DFDFFGFGGGFF6DFC4E2GCGHHHGHHGBGFHHHGFBFGHHFFBHHHHGHHHHHFFFA]]]]]]]]]]]]]]]]]]]]]]]]]]]]]]]]]]]]]]]]]]]]]]]]]]]]]]]]]]]]]]]]]]]]]]]]]]]]]]]]]]]]F5GEHHF5GHHGEFC3FGCHHHHHGHHGBHHGHHGHHHFCHHGGGCGGGGEFGGBDDD?FFA3>3>
@M_HWI-M01141:133:D05BR:1:1101:18555:5887  133:D05BR:1:1101:18555:5887 2:N:0:TGGACGTCCTGCGA
TGGCGCAGCGGATCCATCTGGTCGATGAACCCGAGGAGGCCGTGG
+M_HWI-M01141:133:D05BR:1:1101:18555:5887  133:D05BR:1:1101:18555:5887 2:N:0:TGGACGTCCTGCGA
]]]]]]]]]]]]]]]]]]]]]]]]]]]]]]]]]]]]]]]]]]]]]
@M_HWI-M01141:133:D05BR:1:1101:25125:5890  133:D05BR:1:1101:25125:5890 2:N:0:TGGACGTCCTGCGA
TCTTCATGGCTTCATGTCTGTTGAGGGATGTCCATCAGAGCAGTGCTCCTGGCCCGACTAACCTGGTTGGTGAGCATGGAAGAATAATCTGCTGTGAACATTTGAGTCCTCCTTTCC
+M_HWI-M01141:133:D05BR:1:1101:25125:5890  133:D05BR:1:1101:25125:5890 2:N:0:TGGACGTCCTGCGA
]]]]][]]]]]]]]]]]]]]]]]]]]Z]]]]]]]]]]]]]]]]]]]]T]]]]]U]X]]]]]]]]YV]]]]]]]]]]]]]X]]]]]]]]]]]]]]6]U]]]]]I]]]Y\]]]]]HY\]
@M_HWI-M01141:133:D05BR:1:1101:23957:5893  133:D05BR:1:1101:23957:5893 2:N:0:TGGACGTCCTGCGA
TTCAGGAGGCTGAGGCAGAAGAATCGGTTGAACTTGGAGGCAGAGGTTGCAGTGAGCCCAGATCGTGCCACTGCACTCCAGTCTGGGCAACAAGAGTAAAACT
+M_HWI-M01141:133:D05BR:1:1101:23957:5893  133:D05BR:1:1101:23957:5893 2:N:0:TGGACGTCCTGCGA
1]V]]W]]]TS]][X]]][\]]]]Z]]]]]]G]\ZY]]]]]]]W]V]]ZY\]]]]]VE[]]]]E]]]]Z]]]]]]]]]]]]]\Z]]]\]]]]]]]]Y]]\]]]
@M_HWI-M01141:133:D05BR:1:1101:11202:5894  133:D05BR:1:1101:11202:5894 2:N:0:TGGACGTCCTGCGA
CCTCAAACGGCTCAACTCTGCAAGTCAGACTGGTCCTAGTACCCCTACCA
+M_HWI-M01141:133:D05BR:1:1101:11202:5894  133:D05BR:1:1101:11202:5894 2:N:0:TGGACGTCCTGCGA
]]]]]]]]]]]]]]]]]]]]]]W]]]]]]]]]]]]]]]]]\]Z]]]]]]]
@M_HWI-M01141:133:D05BR:1:1101:7554:5895  133:D05BR:1:1101:7554:5895 2:N:0:TGGACGTCCTGCGA
AACCTGGAAGAAATTGATAACTTCCTGGATGCCTGCGTCCTCCCAAGCCTAAACCAGGAGGAAGCAGAAACTATGAATAGACCAATAACAAGGTCTGAAGTTGAGGCAGCAATTAAGAGCCTACCACACAAAAAAAGCCCAGGTCCAGATGGGTTCACAGCCGAATTCTACCAGACACACAAAGAGGA
+M_HWI-M01141:133:D05BR:1:1101:7554:5895  133:D05BR:1:1101:7554:5895 2:N:0:TGGACGTCCTGCGA
CCCCCFFFFF@FGGGGGGGGGGHGHHHGHHGGHHHHGG]]]]]]]]]]]]]]]]]]]]]]]]]]]]]]]]]]]]]]]]]]]]]]]]]]]]]]]]]]]]]]]]]]]]]]]]]]]]]]]]]]]]]]]]]]]]]]]]]]]]]]]]]]]]]]]]DHHHHHHGGGHGHHHHGGGGGGGGGGFFFFFFFBAA3A
@M_HWI-M01141:133:D05BR:1:1101:9529:5895  133:D05BR:1:1101:9529:5895 2:N:0:TGGACGTCCTGCGA
GACTAGTTAGGGGGCTGCTGCAGTCATCCAAGTGACAGCTGACAGATGCTGGAGCAA
+M_HWI-M01141:133:D05BR:1:1101:9529:5895  133:D05BR:1:1101:9529:5895 2:N:0:TGGACGTCCTGCGA
]]]]]]]]]]]]]]]]]]]]]]]]]]]]]]]]]]]]]]]]]]]]]]]]]]]]]]]]]
@M_HWI-M01141:133:D05BR:1:1101:13919:5904  133:D05BR:1:1101:13919:5904 2:N:0:TGGACGTCCTGCGA
CTTATAATACTGCTGTTTCCCACTATGAAGTGTCTATCACACA
+M_HWI-M01141:133:D05BR:1:1101:13919:5904  133:D05BR:1:1101:13919:5904 2:N:0:TGGACGTCCTGCGA
]]]\]]]]]]V]]W[][]]]]]]HW]]]]]7]Z]]T]XT]\]]
@M_HWI-M01141:133:D05BR:1:1101:15287:5906  133:D05BR:1:1101:15287:5906 2:N:0:TGGACGTCCTGCGA
GGCTAATTTTTATATTTTATTGGCTAAAGACAAGGTTTCACCATGTTGCTCAGGATGTTCTTGAACTCCTGGGCTCAAGTGATCTCCCTGCCTCGGCCT
+M_HWI-M01141:133:D05BR:1:1101:15287:5906  133:D05BR:1:1101:15287:5906 2:N:0:TGGACGTCCTGCGA
]]]]]]]]]]]]]]]]]]]]]]]]]]]]]]]]]]]]]]]]]]]]]]]]]]]]]]]]]]]]]]]]]]]]]]]]]]]]]]]]]]]]]]]]]]]]]]]]]]]
@M_HWI-M01141:133:D05BR:1:1101:10964:5910  133:D05BR:1:1101:10964:5910 2:N:0:TGGACGTCCTGCGA
ACTAAAGAAAATACTGAAGAGTCGAAAGAAAGACGCTTCGTAAAACATTGTACACGTGGGGCAGATGAAAAGCCTGCTCAAGGAAACCTCTGAACTCGGGGGTGAGAATGTGG
+M_HWI-M01141:133:D05BR:1:1101:10964:5910  133:D05BR:1:1101:10964:5910 2:N:0:TGGACGTCCTGCGA
]]]]]]]]]]]]]]]]]]]]]]]]]]]]]]]]]]]]]]]]]]]]]]]]]]]]]]]]]]]]]]]]]]]]]]]]]]]]]]]]]]]]]]]]]]]]]]]]]]]]]]]]]]]]]]]]]
@M_HWI-M01141:133:D05BR:1:1101:25850:5916  133:D05BR:1:1101:25850:5916 2:N:0:TGGACGTCCTGCGA
AGGCAGGAGAATCACTTGAACCAGGGAGGCAGAGACTGCAGTGAGCCAAGATAGCGCTACTGCACTCCAGCCTGGGTGATGCTCCTTCCCTCACTTGCCTGAGGTTTTGGCCAAATGTCATTTTTCTTAAATGATTTATTTTATTAT
+M_HWI-M01141:133:D05BR:1:1101:25850:5916  133:D05BR:1:1101:25850:5916 2:N:0:TGGACGTCCTGCGA
]]]]]]]]]]]]]]]]]]]]]]]]]]]]]]]]]]]]]]]]]]]]]]]]]]]]]]]]]]]]]]]]]]]]]]]]]]]]]]]]]]\]]]]]]]]]]]]]]]]]]]]]]]]]]]]]]]]]]]]]]]]]]]]]]]]]]]]]]]]]]]]]]]]
@M_HWI-M01141:133:D05BR:1:1101:11310:5919  133:D05BR:1:1101:11310:5919 2:N:0:TGGACGTCCTGCGA
AGTCCTCATTTAAAAGTAATTTTGATTTTGATTATGTTTGCTTTCCAGGCATGCTGAGAATTTAGTAAGG
+M_HWI-M01141:133:D05BR:1:1101:11310:5919  133:D05BR:1:1101:11310:5919 2:N:0:TGGACGTCCTGCGA
]]]]]]]]]]]]]]]]]]]]]]]]]]]]]]]]]]]]]]]]]]]]]]]]]]]]]]]]]]]]]]]]]]]]]]
@M_HWI-M01141:133:D05BR:1:1101:21399:5924  133:D05BR:1:1101:21399:5924 2:N:0:TGGACGTCCTGCGA
GGGAGGAGAATCGCTTTAACCTGGGAGGCAGAGGTTGCAGTGAGCCGAGATTGCGCTACTGTACTTCAGTCTGGGCGACAGTGTGAAACTCCGTCTCAGAGTTGGGGGGCGGGGTGGGAAGAAACTCTGTCTCAAAAACAAACAAACAAAAAAACATAGAGGGGTGGGTTTGCCCAGTCTGGTCTTGAACTTCTGGGCTCAAGCAATTCTCCCATCTTGGCCTCCCAAAGTGTTGGGATTACAGGTGTGAGCCACTG
+M_HWI-M01141:133:D05BR:1:1101:21399:5924  133:D05BR:1:1101:21399:5924 2:N:0:TGGACGTCCTGCGA
BBBBBB?AAFFFGGGGGGGGGGHHGHGGGGGDHGGGHHHHHHHHHHGGGGGHHHGGGGGHHHHHHHHHHHHHHHHHGGGGGHHHHHHHHHHHGHHHHHHHHHHHHGG]]Z]]]]]]]]]]]]]]]\]]]]]Y]]]][]]]]Z]]]]]]]]HHHHHHFHGGGGGGGGGHHFHHHHHHGFHHHHHGFHHHHHEGGHGHHHHHHHHHHHHGGFGGHHHHFHGGGGGGGHHHHGGGHHHGGG6FGGGGGFFFFFAFBBA?A
@M_HWI-M01141:133:D05BR:1:1101:22580:5924  133:D05BR:1:1101:22580:5924 2:N:0:TGGACGTCCTACGA
TGCCTGCAAATGGGTGCGCGTCACTCCTCCCAGTCAGGGTGTCGCCAAGGCCTCCTGGAGCCGAACTCCCAAATATTTCTTGACTCTGTCCTTTCCTTCCCCTGCCCTGGTCT
+M_HWI-M01141:133:D05BR:1:1101:22580:5924  133:D05BR:1:1101:22580:5924 2:N:0:TGGACGTCCTACGA
]]]]]]\]]]]]]]]]]]]]]]]]]]YZ]]]]]Z]]Z\[Y]]]]]]]W]X]]]]]]]]W]]ZZ\]]]]]]]YW]][]]ZZ\]Y]]]V]]]]]]]]]]V]]Y]U]X]]]]]]]]
@M_HWI-M01141:133:D05BR:1:1101:7121:5925  133:D05BR:1:1101:7121:5925 2:N:0:TGGACGTCCTGCGA
GAGGTGAGCTAATTTTCTGACCAGCTTGGGCCATCATTTCAGCCACTGGTCACAGTCTTTGCTTCAAACTGAAATTCAGTTTGGCTTTGTGTAT
+M_HWI-M01141:133:D05BR:1:1101:7121:5925  133:D05BR:1:1101:7121:5925 2:N:0:TGGACGTCCTGCGA
]]]]]]]]]]]]]]]]]]]]]]]]]]]]]]]]]]]]]]]]]]]]]]]]]]]]]]]]]]]]]]]]]]]]]]]]]]]]]]]]]]]]]]]]]]]]]]
@M_HWI-M01141:133:D05BR:1:1101:16838:5937  133:D05BR:1:1101:16838:5937 2:N:0:TGGACGTCCTGCGA
CTCCCATTACCGCCTCCTCTATCACTTTCCCTGTCATTCCCAGAAGTCAAACGTCTTTACATCGGTCAACATAAAAAATTGGAAAGGGGTCAGGCATGGTGGCTCACACCTGTAATTCCAGCACTTTGGGAGGCCAAAGCAGATTATTTGA
+M_HWI-M01141:133:D05BR:1:1101:16838:5937  133:D05BR:1:1101:16838:5937 2:N:0:TGGACGTCCTGCGA
A]]]][]]]]]]]]]]]]]]]]]]]][]]]]]]]]]]]]]]]]\[]]]]]]]]]]]]]]]]]]]]]]]]]]]]]]\]]]]]]]]]]]]]]]]]]]]]]]]]]]]]]]]]]]]]]]]]]]]]]]]]]]]]]Z]]]]]]]]]]]]]]]]]]]A
@M_HWI-M01141:133:D05BR:1:1101:26072:5942  133:D05BR:1:1101:26072:5942 2:N:0:TGGACGTCCTGCGA
CCTTTGCAAACGGGTAACTGTTTTGCTATAGCAATATAAAAAGACAGAAAAATAAATAATTCTAGGCAGAAAGAAGGCAAATGTGATTA
+M_HWI-M01141:133:D05BR:1:1101:26072:5942  133:D05BR:1:1101:26072:5942 2:N:0:TGGACGTCCTGCGA
]]Z[]]]]]]]]\]]]]]]]]]]]]]]]]]]]]]]]]]]]]]]]]]]]]]]]]]]]]]]]]]]]]]]]]\]]]]\]]]]]]]]]][]]]
@M_HWI-M01141:133:D05BR:1:1101:13032:5945  133:D05BR:1:1101:13032:5945 2:N:0:TGGACGTCCTGCGA
AGTCTTGTACCACAGAGCCTCAGTTTCCCCATCTGTAAAGTGGGGTGGGTGCCCCACTG
+M_HWI-M01141:133:D05BR:1:1101:13032:5945  133:D05BR:1:1101:13032:5945 2:N:0:TGGACGTCCTGCGA
]]]][]]]]]]]]]]]]]]]]]]]]]]]]]]]]]]]]]]]]]]]]]]]]]]]]]]]]]]
@M_HWI-M01141:133:D05BR:1:1101:13735:5946  133:D05BR:1:1101:13735:5946 2:N:0:TGGACGTCCTGCGA
AAAAAAAAAACGGCTGAAATGTCCAGACAGACACATCCATGGATATAGGAAGTAGATTAGTGGTTTGTCGGGGGCTGGAGAGAGCGGGGAACAGAGTCACTGCTAAT
+M_HWI-M01141:133:D05BR:1:1101:13735:5946  133:D05BR:1:1101:13735:5946 2:N:0:TGGACGTCCTGCGA
]]]]]]]]]]]]]]]]]]]]]]]]]]]]]]]]]]]]]]]]]]]]]]]]]]]]]]]]]]]]]]]]]]]]]]]]]]]]]]]]]]]]]]]]]]]]]]]]]]]]]]]]]]]
@M_HWI-M01141:133:D05BR:1:1101:6214:5955  133:D05BR:1:1101:6214:5955 2:N:0:TGGACGTCCTGCGA
TGTTGGGGGCCACATCCAGAACAGATGCCATCTGCCCCCAAGTGTGGCCCACTGAGCAGGAAGGAATGGGCCCAGGACCAGCCCCCGGGTCCTCCCTCAGGGTCTCAGGTCTTGCCCGAGGGTCCCTTGTCAGCCAGCACCAGCCCTGCCCTCTGCAGGCCCACGCTCCCCCTGCCGGGCCCTGGCTGGTAGC
+M_HWI-M01141:133:D05BR:1:1101:6214:5955  133:D05BR:1:1101:6214:5955 2:N:0:TGGACGTCCTGCGA
A1>>A111110AFGGEGGGCGGGF0A1BGH1FE1FF/FE/AFB]]]Y]Y]]]Z]]]]]]]Z]]]8M]]]]]Z]]]]]]]V]]]]]]]]]]]]Y]]]\]]]]]]]]W3S]]]Z]]]]]]Z]]SZ]]]]]]\]]]]]:RT]]]Z@]M]Z]]]>D@0GAGFA//EA/B/GECGEA0ECEA1E111FAAC1FAAAA1
@M_HWI-M01141:133:D05BR:1:1101:14116:5955  133:D05BR:1:1101:14116:5955 2:N:0:TGGACGCCCTGCGA
GGTTCTATTTCTTCTTTGCATCCAAACCCTCCCTCCCTCCCAGCTGGGCTCTGCTGCAGGCACCTCGAGCCACTGGCCCCACCCTGGTGCCCCGTGGCCTCAGGCCCGCCCATCCTGACACCTGCTGCACTGTCAGCTGCAGGACCCTTG
+M_HWI-M01141:133:D05BR:1:1101:14116:5955  133:D05BR:1:1101:14116:5955 2:N:0:TGGACGCCCTGCGA
]]]]]]]Y]]]]Z]]ZY]]]]]]]]*]]]9]]]]]]]W]]]]]]]]]]]W\]]]]]]\][]]]]]]]]]]]]]]]]]]]]]]]]]\]]]]]]]]]]]Z]]]]]]]]]][]]]]]]]]]]5]TT[]]]]]]]]]]]]]\]]]]]]]]]]SR
@M_HWI-M01141:133:D05BR:1:1101:14421:5962  133:D05BR:1:1101:14421:5962 2:N:0:TGGACGTCCTGCGA
CAGTGAGAATAAGAGGCATTAGTCCTATTATCTGAATATTTAATAC
+M_HWI-M01141:133:D05BR:1:1101:14421:5962  133:D05BR:1:1101:14421:5962 2:N:0:TGGACGTCCTGCGA
]]]]]]]]]]]]]]]]]]]]]]]]]]]]]]]]]]]]]]]]]]]]]]
@M_HWI-M01141:133:D05BR:1:1101:19864:5962  133:D05BR:1:1101:19864:5962 2:N:0:TGGACGTCCTGCGA
GTAATCAAGTGCACGCGAATCCACAGGAAAGAAATTCAACTACCCCTATGTGCAGATTGCATGATTATAGA
+M_HWI-M01141:133:D05BR:1:1101:19864:5962  133:D05BR:1:1101:19864:5962 2:N:0:TGGACGTCCTGCGA
]]]]]]]]]]]]]]]]]]]]]]]]]]]]Z]]]]\]]]]]]]]]]]]]]]]]]]]]\]]]]]]][]]]]]]W
@M_HWI-M01141:133:D05BR:1:1101:6509:5962  133:D05BR:1:1101:6509:5962 2:N:0:TGGACGTCCTGCGA
AATTTAAAAAGAAATATTCAAAAGCATATCAATTCAACAGATATTTTCTTCACCTAAGTATTTTTATTTTACACAGTTCTGTAGCTTCCTGGAAGACATTTTACCATGAAAAAATTTTGTCTTTTATTTCCTGGAATAATTGGCATCAAAGTAAATTGAAATCTTTGTGTTCTCAGCAAAACTGGG
+M_HWI-M01141:133:D05BR:1:1101:6509:5962  133:D05BR:1:1101:6509:5962 2:N:0:TGGACGTCCTGCGA
BBBBBFDFFFBBGGGGGGFFGGHFHHHHHHHHHHHH]]]]]]]]]]]]]]]]]]]]]]]]]]]]]]]]]]]]]]]]]]]]]]]]]]]]]]]]]]]]]]]]]]]]]]]]]]]]]Z]]]]]]]]]]]]]]]]]]]]]]]]]]]]]]]]]]]]HFHFG5GHHGF4HGAFGGGFGGGGFFFFFFFBA>3A
@M_HWI-M01141:133:D05BR:1:1101:17723:5963  133:D05BR:1:1101:17723:5963 2:N:0:TGGACGTCCTGCGA
TCCCGAGTAGCTGGGATTACAGGCACGTACCACCATGCCC
+M_HWI-M01141:133:D05BR:1:1101:17723:5963  133:D05BR:1:1101:17723:5963 2:N:0:TGGACGTCCTGCGA
]]]]]]]]]]]]]]]]]]]]]]]]]]]]]]]]]]]]]]]]
@M_HWI-M01141:133:D05BR:1:1101:9707:5965  133:D05BR:1:1101:9707:5965 2:N:0:TGGACGTCCTGCGA
AGTTGTGAATGTCCAGAGTGGACATTTGACCCAAGCCGGGCAATGAGCCTCATGCAGGCTGGCACACATGCTTCGTTCATTGCGAAAATGAGGCTCTTTTCAGTTGCAGATGTTTCAAATTCTTTGTATTTAAGCCTAGA
+M_HWI-M01141:133:D05BR:1:1101:9707:5965  133:D05BR:1:1101:9707:5965 2:N:0:TGGACGTCCTGCGA
]]]]]]]]]]][]]]]]]]]]]]]]]]]]]U]Y]TW]]Z[U]]]]Z]C]7\]]]]]][X]E]]\]Z]T]ZX]]]]X[]V]E]]%]GYSZ]Z]UB/]]][\]X\]]]Y][]]]]]]]]WG][]]]7]]]\]]]]][]]V]V
@M_HWI-M01141:133:D05BR:1:1101:16222:5971  133:D05BR:1:1101:16222:5971 2:N:0:TGGACGTCCTGCGA
CTGCTGCGCCACGCGCCGTCGCTGCTGGCGTTCACCTAGTTGAGAGTTACAAATTTTCATAGCAGTTGGAAGCAGTGATAAGGAAAGCGGATAAGGAAGGCTTCCTAG
+M_HWI-M01141:133:D05BR:1:1101:16222:5971  133:D05BR:1:1101:16222:5971 2:N:0:TGGACGTCCTGCGA
]]]]]]]]]]]]]]]]]]]]]]]]]]]]]]]]]]]]]]]]]]]]]]]]]]]]]]]]]]]]]]]]]]]]]]]]]]]]]]]]]]]]]]]]]]]]]]]]]]]]]]]]]]]]
@M_HWI-M01141:133:D05BR:1:1101:24684:5974  133:D05BR:1:1101:24684:5974 2:N:0:TGGACGTCCTGCGA
TAATAAATATTTAATGAACTATGGAAACGTCCCAAAAAAGTTTAATTTATTTAGCATTAAGATAAATAGGCCTTACTTTCAGTTCTGAGGGAATTAATAAAGTCCTGAACGTATAAACTTTGTCTAGGAGATTCACCTTATAATCTTTCCTTTGTGTGCTGAGACTAAGAGCTGACTACCATGCTGAAACTTCAGAAGCCTAACATCCAGAATTGACTTTCTCCGTTAA
+M_HWI-M01141:133:D05BR:1:1101:24684:5974  133:D05BR:1:1101:24684:5974 2:N:0:TGGACGTCCTGCGA
BAAAADFBFFFFFEGGFFDFGGFHFHHHGHFFEFGHED2EGFGHHHFHFHFHHHHFHHHEHHHHHGHHHBFGHHHFHHH]]]]]]]]]]]]]]]]]]]]]]]]]]]]]]]]]]]]]]]]]]]]]]]]]]]]]]]]]]]]]]]]]]]]]]]AGGHCCGHGHHHHFFFGHHHGEHGFFAGAFHGHHHHHGGDDEGDGHHHHHHHHHGDHGGGGGGGFEGC>2A??AA?BBA
@M_HWI-M01141:133:D05BR:1:1101:8557:5991  133:D05BR:1:1101:8557:5991 2:N:0:TCGACGTCCTGCGA
TTACTAAGGGATATAAAACTTGCAATGGCTCATGGGCAAAATACAACTTCACTTTCCTAGGATTTTACT
+M_HWI-M01141:133:D05BR:1:1101:8557:5991  133:D05BR:1:1101:8557:5991 2:N:0:TCGACGTCCTGCGA
T]]]]]]]]]]Y]\]]\]]]X]]]]]]]]X]W]]]V]]]]V]\]]]F]V\XW]]]]]]]]]]Y]8]]\]
@M_HWI-M01141:133:D05BR:1:1101:7972:5993  133:D05BR:1:1101:7972:5993 2:N:0:TGGACGTCCTGCGA
GCATAATATTCCATGGTGTATATGTGCCACATTTTCCCAATCCAGTCTATCTTTGATGGGCATTTGGGTTGATTCCAGGTCTTTGCTATTGTAAACAGTGCTGCAATGAACATTCGTGTGCATGTGTCCTTGTAGTAGAACGATTTATAGTCCTTTGGATA
+M_HWI-M01141:133:D05BR:1:1101:7972:5993  133:D05BR:1:1101:7972:5993 2:N:0:TGGACGTCCTGCGA
AB@ABFFFFFF]]]]]]]]]]]]]]]]]]]]]]]]]]]]]]]]]]]]]]]]]]]]]]]]]]]]]]]]]]]]]]]]]]]]]]]]]]]]]]]]]]]]]]]]]]]]]]]]]]]]]]]]]]]]]]]]]]]]]]]]]]]]]]]]]]]]]]]]]]]FFFFFFBBA>A
@M_HWI-M01141:133:D05BR:1:1101:20645:5994  133:D05BR:1:1101:20645:5994 2:N:0:TGGACGTCCTGCGA
AAAGAACGTATCTTGCAAACTGCTGTGCTGGGTGTTCGCTCAGCTAAGGGAGTTGAATCCGCCTTCAGAATCAGAGAGTGAGAAGCACGGTTC
+M_HWI-M01141:133:D05BR:1:1101:20645:5994  133:D05BR:1:1101:20645:5994 2:N:0:TGGACGTCCTGCGA
]]]]G]]]]]Z]]]]]]]]]]]]]]]]]]]]]]]]T]]]]YX]]]]]]]]]]]]]]]]][]]\]Z]]]]]]]]]]]Y]]]]]]]]]X]]QTT[
@M_HWI-M01141:133:D05BR:1:1101:13335:5999  133:D05BR:1:1101:13335:5999 2:N:0:TGGACGTCCTGCGA
TCCTTCTCTCATTCTCCACTCTCTGAAAGGCTCTAGTGTGTGTTGTTCTTCCGCCTGTTGTATGTTCCTGTGTTCTCATCATTTAGCTCCCACTTGCAAGTGAAAATATCTGGTATTTGAATTTTGTGTTCCTGCATTAGTTTGCTAAGAATAATAGTCTCCAGCTTCATCTATGTCCCTGAAGA
+M_HWI-M01141:133:D05BR:1:1101:13335:5999  133:D05BR:1:1101:13335:5999 2:N:0:TGGACGTCCTGCGA
ABBBBDDFFFFFGGGGGGGGGGHHHHHHHGHHHHH]]]]]]]]]]]]]]]]]]]]]]]]]]]]]]]]]]]]]]]]]]]]]]]]]]]]]]]]]]]]]]]]]]]]]]]]]]]]]]]]]]]]]]]]]]]]]]]]]]]]]]]]]]]]]]]]]]]HHHHHHGHHGFGHGGGCGGGGFGAAA?DBBBBBAA
@M_HWI-M01141:133:D05BR:1:1101:9680:6004  133:D05BR:1:1101:9680:6004 2:N:0:TGGACGTCCTGCGA
CTGTGAGGGTGTGGCCAGAGCAGATTAACATTTGAGTCAGTGGGCTGAAGAAGACAGACTCACCCTTAACGTGAGTGATCACCATCTAATCCGCCAGCAAGTATAAAGCAGGCAGAAAAACGTGAAAAGGCTAGACTGGCTTAGTCTCCTAGTCTACATCTTTCTTCCATGTTG
+M_HWI-M01141:133:D05BR:1:1101:9680:6004  133:D05BR:1:1101:9680:6004 2:N:0:TGGACGTCCTGCGA
AAABBFFFBAADEGGGGGF4FGHH]]]]]]]]]]]]]]]]]]]]]]]]]]]]]]]]]]]]]]]]]]]]]]]]]]]]]]]]]]]]]]]]]]]]]]]]]]]]]]]]]]]]]]]]]]]]]]]]]]]]]]]]]]]]]]]]]]]]]]]]]]]]]]HHGGGGGGGGGGFFFBFCF?AAAA
@M_HWI-M01141:133:D05BR:1:1101:23566:6016  133:D05BR:1:1101:23566:6016 2:N:0:TGGACGTCCTGCGA
AGTATTTGGGAAAAAACTTAAACTTTAATGTCATCTTGTTTTAGTTCTCCATCGATAGAACATCCCAAGTGGCTGGGACTACAGGCATGCACCACCACGCCTGGCTAATTTTATATTTTTAGTAGAGATGGGGGTTCTCCATGTTGATCAGGCTGCTCTTGAATTTCTGACCTCAGGTGATCTGCCTACCTTGGCTTCCCAAAATGCTGAGATTACAGGC
+M_HWI-M01141:133:D05BR:1:1101:23566:6016  133:D05BR:1:1101:23566:6016 2:N:0:TGGACGTCCTGCGA
>A>3>DBFFBAFCFGCEFGG55GFHHGHHHHHHHFHHHDDGGHHGFHHEFHHHGHHH15EGFHFGGEHHH]]]]]]]]]]]]]]]]]]]]]]]]]]]]]]]]]]]]]]]]]]]]]]]]]]]]]]]]]]]]]]X]]]]]]]]]]]]]]8][GGCHBFHHHFHHGCGGGFCBFFGBGHHGCGGGHHGGFAFCF4GAGHHFEFGDGGFGFFFBFFBBFA?AA>
@M_HWI-M01141:133:D05BR:1:1101:18654:6018  133:D05BR:1:1101:18654:6018 2:N:0:TGGACGTCCTGCGA
TAGTCCCACATTTCTTGGAGACTTTGTTTATTCCTTTTTGCGCTTTTTTCTCTAATCTTGGCTTCTCGTTTTATTTCGTTGAGTTGATCTTCAACTTCTGGTATCCTTTCTCCTGCTTGGTCAATTCGGCTATTGAAACTTGTGCATGCTTCGCGAAGTTCTCG
+M_HWI-M01141:133:D05BR:1:1101:18654:6018  133:D05BR:1:1101:18654:6018 2:N:0:TGGACGTCCTGCGA
A?AABFFFC3@DGG]]]]]]]]][]]]]]]]]]]][]]]Y]]]]\]]]\]]]]]]]]I]]]]\V]]]]]]]]]]][]][]]]]]]]][]]]]]]]]]]]]]]]]]]]]]]]]]]]]]]]C\]]]]]]]]]]]]]]]]]]]]]]]]]]]\]CGAAFD@@>1>11>
@M_HWI-M01141:133:D05BR:1:1101:20919:6018  133:D05BR:1:1101:20919:6018 2:N:0:TGGATGTCCTGCGA
TCACATCTGCCAACTGGTCCCTTCATTTTCCAGCCAGCCACCGTGTTTTGCTAGG
+M_HWI-M01141:133:D05BR:1:1101:20919:6018  133:D05BR:1:1101:20919:6018 2:N:0:TGGATGTCCTGCGA
[]\]]]]]]]]]]]]]]]]]]]]]\]J]]]]]]]]]]]]]]]]]]]Z]]]]]X]]
@M_HWI-M01141:133:D05BR:1:1101:16412:6024  133:D05BR:1:1101:16412:6024 2:N:0:TGGACGTCCTGCGA
CCAGCAAAACCCAGGGACAGGGGCCTGCTGGCCTCAGAAGGCAGGCAGTTTAAAGTAAGACGTTCTCAGGATTTCTGGAACGTCTTTCCCTGTTCGTATGTAGTTTATTATTTAGTAGTCGCAGTACACTCCTTATTTTCTTCACTGTTCAGTGTCATGCAGTGTGTTTCACACGGTGCT
+M_HWI-M01141:133:D05BR:1:1101:16412:6024  133:D05BR:1:1101:16412:6024 2:N:0:TGGACGTCCTGCGA
AAAA1FFFFFA?FGGGCGGACF0EEFCFE1]]]\]]]]]]]]]]]]]]]]]]]]]]]]]]]]]]]]]]]\]]]]]]]]Z]]]]]]]]]]]]]]]]]]]]]]]]]]]]]]]]]]]]]]]]]]]]]]]]]]]]]]]]]]]]]]]]]]]]]]]HHFGCHHHGGGGGGGGGGFBFBCDBAA>3>
@M_HWI-M01141:133:D05BR:1:1101:17347:6027  133:D05BR:1:1101:17347:6027 2:N:0:TGGACGTCCTACGA
TCTTCAGAATGTTTCTGGCCCAATATTGAGTGGTAATTAAACACTACCTTGCCAAAAGAAGGAATGGGTATTTTTGAGGAATTGGGAGCAACCTAGGGAGAGAGTTGAGATGATTGTGGTTGAAGAGAAATCAATGTAAGTGGAAAGCAGACCATGCAGTGAGGTCACTAATAGTGATATTGAAAAGATAGCCAATTT
+M_HWI-M01141:133:D05BR:1:1101:17347:6027  133:D05BR:1:1101:17347:6027 2:N:0:TGGACGTCCTACGA
?AAAAFFFFFFFGGGG3BFGFE1FGHHHFGF1AGHFHFA11B1BGHFF]]][]]]Z[]]\]]]]]]\]]][]]]]]]]]]]]]]]]]]]]]]]]]]]X\]]]T[]]]]]]]]]]]]]]]]]]]]]]\]]]]]]]]]]]]]]]]]]]]]]]BFHGG3ADHGGFGDD5F6BFHGHGDDCGFFGGGGGGFFF@FCFAA>33
@M_HWI-M01141:133:D05BR:1:1101:11107:6028  133:D05BR:1:1101:11107:6028 2:N:0:TGGACGTCCTGCGA
CACCTATGCCGCCAACGGGGGCTACGGTCACCCCGACCACGTGCGGGTGCACGAGGCCACGACCGCGGCAATCGACTTCGC
+M_HWI-M01141:133:D05BR:1:1101:11107:6028  133:D05BR:1:1101:11107:6028 2:N:0:TGGACGTCCTGCGA
]]]]]]]]]]]]]]]]]]]]]]]]]]]]]]]]]]]]]]]]]]]]]]]]]]]]]]]]]]]]]]]]]]]]]]]]]]]]]]]]]
@M_HWI-M01141:133:D05BR:1:1101:25539:6030  133:D05BR:1:1101:25539:6030 2:N:0:TGGACGTCCTGCGA
AATGACACGATCTCAGCTCACTGCAACCTCCGCCTCTGGGGTTCAAGCAATTCTCCTGCCTCGGCTTACCAAGTAGCTGGGATTACAGGTGCCCACCACAATGCCCAGCTAATTTTGTGTATTTTTATTAGAAATGGGGTTTCATCATGTTGGCCAGGCTGGTCT
+M_HWI-M01141:133:D05BR:1:1101:25539:6030  133:D05BR:1:1101:25539:6030 2:N:0:TGGACGTCCTGCGA
AAAAA1DFA?>1FGD]]\]]]]]]]\]]]V]]U]][]]]U]]]\]]]]]]]]]X[]YY]]Z]]]]]]]]]]]]]]]]]]]]\]Y]]]][]]]]]]]]W]]]][]\]]]]]]]][[]]]]]]]]]]]]G]]]]]][]VZ]]]]]]]]]]]]GGGA1FAAFFAA1AA
@M_HWI-M01141:133:D05BR:1:1101:12423:6032  133:D05BR:1:1101:12423:6032 2:N:0:TGGACGTCCTGCGA
CCTAGGACATAGGCAGAAAACCAAGACAGAAAGTTTTAGGCAAAGCTGGAAAGGATCTGAAGCCACCAGGAATGAGAGAGC
+M_HWI-M01141:133:D05BR:1:1101:12423:6032  133:D05BR:1:1101:12423:6032 2:N:0:TGGACGTCCTGCGA
]]]]]]]]]]]]]]]]]]]]]]]]]]]]]]]]]]]]]]]]]]]]]]]]]]]]]]]]]]]]]]]]]]]]]]]]]]]]]]]]]
@M_HWI-M01141:133:D05BR:1:1101:15649:6033  133:D05BR:1:1101:15649:6033 2:N:0:TGGACGTCCTGCGA
CCTGGGCTTTTTCTGGTTGGTAGGCTTTTTATTACTGATTTAATTTCAGAACTCATTATTGATCTGTTCATAGTTTTAATTTCTTCTTAGTACAACTTTGGGAGGTTGTATGTTTTCAGGGATTTATCAGTTTCTTCTAGGTTTCCATCTGGTGTGCATTGAGGATCTCATAGTAGTCTCT
+M_HWI-M01141:133:D05BR:1:1101:15649:6033  133:D05BR:1:1101:15649:6033 2:N:0:TGGACGTCCTGCGA
CDDDCCDFDFFFGGGGGGGGGGHGHHHHHHF]]]]]]]]]]]]]]]]]]]]]]]]]]]]]]]]]]]]]]]]]]]]]]]]]]]]]]]]]]]]]]]]]]]]]]]]]]]]]]]]]]]]]]]]]]]]]]]]]]]]]]]]]]]]]]]]]]]]]]]GHHHFCHHGGGGGGGGGGGFFFFFFFAA3BB
@M_HWI-M01141:133:D05BR:1:1101:9736:6036  133:D05BR:1:1101:9736:6036 2:N:0:TGGACGTCCTGCGA
GGCAGGGGAAAGGCAGCCCCAGAACAGAGTTCTTCCTACACAAGTAACCTCACCGAGTCCTCCCGTAGACGAAATGGACACGTACCTCCTCCTGCCCACAGGAGGGGACATATAACTTCTCCAGAGAGGAGAGGGGACATCTGGGTGAGACATGGGGACTGAGTGGGGGA
+M_HWI-M01141:133:D05BR:1:1101:9736:6036  133:D05BR:1:1101:9736:6036 2:N:0:TGGACGTCCTGCGA
CBCBCCCDDDDFGGGGGGGG]]]]]]]]]]]]]]]]]]]]]]]]]]]]]]]]]]]]]]]]]]]]]]]]]]]]]]]]]]]]]]]]]]]]]]]]]]]]]]]]]]]]]]]]]]]]]]]]]]]]]]]]]]]]]]]]]]]]]]]]]]]]]]]]]]GGGGGGGGFFFFDCCDCCDC
@M_HWI-M01141:133:D05BR:1:1101:16723:6044  133:D05BR:1:1101:16723:6044 2:N:0:TGGACGTCCTGCGA
GACATATTGAAACTTTTAAGGTGAAGGAATGTGAGAAAATGGCAGAAGGAGGAAGGTGTCTCCGGCCTCCCCCTGCCCTTTTCTCTTGAAACAGATCATAAAACCTGGGAACTATTTTTTGACCTCTCCCTGAAGTA
+M_HWI-M01141:133:D05BR:1:1101:16723:6044  133:D05BR:1:1101:16723:6044 2:N:0:TGGACGTCCTGCGA
]]]]]]]]]]]]]]]]]]]]]]]]]]]]]]]]]]]]]]]]]]]]]]]]]]]]]]]]]]]]]]]]]]]]]]]]]]]]]]]]]]]]]]]]]]]]]]]]]]]]]]]]]]]]]]]]]]]]]]]]]]]]]]]]]]]]]]]]]
@M_HWI-M01141:133:D05BR:1:1101:19900:6052  133:D05BR:1:1101:19900:6052 2:N:0:TGGACGTCCTGCGA
GGTGTTGCGCTTGACCGTCAGGTTGCGGG
+M_HWI-M01141:133:D05BR:1:1101:19900:6052  133:D05BR:1:1101:19900:6052 2:N:0:TGGACGTCCTGCGA
]]]]]]]]]]]]]]]]]]]]]]]]]]]]]
@M_HWI-M01141:133:D05BR:1:1101:20494:6058  133:D05BR:1:1101:20494:6058 2:N:0:TGGACGTCCTGCGA
GCCTGCTGGGGTCCCTGAATGTGAGTGGAGCAGTGGTTCCTGGATTTACAGTGTGGGTAGAAGTTGCCATTGTTCTCATGACTGACTATGCAGGCAAACTGGTGCAGACTTGGGCTGAAGCAATTCCCAAG
+M_HWI-M01141:133:D05BR:1:1101:20494:6058  133:D05BR:1:1101:20494:6058 2:N:0:TGGACGTCCTGCGA
]]]]]V]]]]]Z]]]]]]]]]]]]]\]]]]]]]]]]]]]]]]]]]]]]]]]]\]]]]]]]]]]Y]]]]]]]]][]]]]]]]]]]]]]]]]]]]]]]]]]]]\]]]]]]]]]]]]]]]]]]]]]]]]]]]]]
@M_HWI-M01141:133:D05BR:1:1101:13540:6060  133:D05BR:1:1101:13540:6060 2:N:0:TGGACGTCCTGCGA
GTCCATGAACGTTCTGAGGCTGTAATTTATAATACCATTTATACTAATGTGTTTACACCATACAATAAATGATTTCAGGTAAGAAGAGAATCAACCAAAATTTAGG
+M_HWI-M01141:133:D05BR:1:1101:13540:6060  133:D05BR:1:1101:13540:6060 2:N:0:TGGACGTCCTGCGA
]]]]]]]]]]]]]]]]]]]]]]]]]]]]]]]]]]]]]]]]]]]]]]]]]]]]]]]]]]]]]]]]]]]]]]]]]]]]]]]]]]]]]]]]]]]]]]]]]]]]]]]]]]
@M_HWI-M01141:133:D05BR:1:1101:13751:6064  133:D05BR:1:1101:13751:6064 2:N:0:TGGACGTCCTGCGA
AAGATACTGCAATTAAAGCCATAGAAGCCAAAGCAAAAGCAGAAATCAATAGTGTCAACGCAACTGCAGATGCAACTGATGAAGAAAAAGCAGCAGAAATCGCGAAAGTAAATGCGAAAAAAGACGCAGCGATTAACGCGATTAAAGATAGTGCAGTTAAAACACAAGCACAAGTAGATAGTACATTAGCAAC
+M_HWI-M01141:133:D05BR:1:1101:13751:6064  133:D05BR:1:1101:13751:6064 2:N:0:TGGACGTCCTGCGA
CBCCCFFFFFFFGGGGGGGGGGHHHHHHHHHGHHHHHHHHHHH]]]]]]]]]]]]]]]]]]]]]]]]]]]]]]]]]]]]]]]]]]]]]]]]]]]]]]]]]]]]]]]]]]]]]]]]]]]]]]]]]]]]]]]]]]]]]]]]]]]]]]]]]]]HHHHHHHHHHHHGFHHHGHHHGGGGGGGGGGFFFFFFFBA>3A
@M_HWI-M01141:133:D05BR:1:1101:24042:6064  133:D05BR:1:1101:24042:6064 2:N:0:TGGACGTCCTGCGA
TTAATAAGAACACCTGAGGAAAATGCAGCACATACACCCAAAAACTTTCTAGAGCTCAAAGCTTAAAAAAAAAAAAATCTGTATTAGTCCATTTTCAAACTG
+M_HWI-M01141:133:D05BR:1:1101:24042:6064  133:D05BR:1:1101:24042:6064 2:N:0:TGGACGTCCTGCGA
W]]]]]]]]][]]]]]]2]]]]]6Z\]]]Z[J\]]]Y]]]]]]Z]]]]]W\[]]U]]]]]]]]Z[]]]]]]]]]]]U\]\]]]]]]][]]]]]]]]]]Y]\]
@M_HWI-M01141:133:D05BR:1:1101:7669:6072  133:D05BR:1:1101:7669:6072 2:N:0:TGGACGTCCTGCGA
CTCCGTTTTTGTTTTAGAAGCAGATATTTCTCCAAACGGCGTTTACTCCCATTCACTCTGGCTTATCAAAACG
+M_HWI-M01141:133:D05BR:1:1101:7669:6072  133:D05BR:1:1101:7669:6072 2:N:0:TGGACGTCCTGCGA
Z]]]]]]]]]]]]]]]]][]Y]]]]]]]]]]]]]]]]]]][]]]]]]]Z][]]]]]]]]]]]]]]]]]]]]]]
@M_HWI-M01141:133:D05BR:1:1101:18330:6073  133:D05BR:1:1101:18330:6073 2:N:0:TGGACGTCCTGCGA
CTTGTTCGGTTGCTGATGAGTCCTTTTCCATCAGGGCTTGTTCCGTTGCTGATGGGTTCTGATTTTGAGTATACTTAGGCTGTTTTTATCCCTTCATTGTAGATGACCCGCCTTTCTAATTAGGTTTCTGAGTCGACGTCCGACTTACTGATTCCCAGTGCTGGGATCCGAGCAACCCGCTGTGGCAACCTAAATAGCAGTG
+M_HWI-M01141:133:D05BR:1:1101:18330:6073  133:D05BR:1:1101:18330:6073 2:N:0:TGGACGTCCTGCGA
BBBABFFBBAADFFGFGGFFGGHFHHHGFHFHBDCGGHHGHHHHFCGFGHHF]]]]]]]]]]]]]]]]]]]]]]]]]]]]]]]]]]]]]]]]]]]]]]]]]]]]]]]]]]]]]]]]]]]]]]]Z]]]]]]]]]]]]]]]]]]]]]]]]]]HHAFFHHGGAGGHFEEGGGHCFEGEGGEHG4FGGGGGGFFFBFFFFFBBA>A
@M_HWI-M01141:133:D05BR:1:1101:17050:6077  133:D05BR:1:1101:17050:6077 2:N:0:TGGACGTCCTGCGA
TTTAAATTAACTTTTTCAGAAACTACGCCGGTCATTCACATGCATAGCAGAACCTTCTGATTTTGGATTTTTTATATTATTCTTTTGGATTATACATTTCTTGTGAATTAAACCCTTTGTGAATCAAAATAACTTGGATAAAGAAACTACTTATCGATAGATAATAGAGAAGACTTGATCTGGAGACAGTTAATGTTGATATGGAGACAGCTCCTGCAAGCGCGCGCGCACACACACACAC
+M_HWI-M01141:133:D05BR:1:1101:17050:6077  133:D05BR:1:1101:17050:6077 2:N:0:TGGACGTCCTGCGA
AABBBFDFFDDFFGFG4FGFFGHHHGEEC??FGEHHHCHHHHHFHGHGFFBEHFEGHFFGGHFFFEGHHHHGGHHGGHBEGHHDGHH?3FG]]]]]]]]]]]]]]]]]]]]]]G]]]]]]]]]]]]]]]]]]]]]]]]]]]]]]]]]]]]EHHEFHHHFHHHHHHHHHHHHHHHGHGHGHHHHHHHHHHEHHHGHHGEFFFHHHHHHHHGFAAGHHGGE/GEEEAEEB11FFFFFFAAAA>
@M_HWI-M01141:133:D05BR:1:1101:22866:6081  133:D05BR:1:1101:22866:6081 2:N:0:TGGACGTCCTGCGA
ATTCTTTTGCTCACCTTTTATCATTTTGACCAGTAATGGATTCAGGTCAAGTATTGGCATATCTAAGTAACTATATTTTTCAGTCATTTGAAAAAGATACAGGGTGAAATATTCTTTTATAGTAAGGGCATAAGATCTCTG
+M_HWI-M01141:133:D05BR:1:1101:22866:6081  133:D05BR:1:1101:22866:6081 2:N:0:TGGACGTCCTGCGA
]]]]]]]]]]]]]]]]]]]]]]]]]]]]]]]]]]]]]]]]]]]]]]]]]]]]]]]]]]]]]]]]]]]]]]]]]]]]]]]]]]]]]]]]]]]]]]]]]]]]]]]]]]]]]]]]]]]]]]]]]]]]]]]]]]]]]]]]]]]]]
@M_HWI-M01141:133:D05BR:1:1101:19968:6084  133:D05BR:1:1101:19968:6084 2:N:0:TGGACGTCCTGCGA
CTGAGACACAAAAATATTGAAATTCAGGCAGCTAACAAACCCTGTAATAGCCTCTAAGAATTCAAGTGAAAGCAAGAGTTTCATGTTCGTCGCTTTAAATCAAAAGCTAGAAATGATTAAGC
+M_HWI-M01141:133:D05BR:1:1101:19968:6084  133:D05BR:1:1101:19968:6084 2:N:0:TGGACGTCCTGCGA
]]]]]]]]]]]]]]]]]]]]]]]]]]]]]]]]]]]]]]]]]]]]]]]]]]]]]]]]]]]]]]]]]]]]]]]]]]]]]]]]]]]]]]]]]]]]]]]]]]]]]]]]]]]]]]]]]]]]]]]]]]
@M_HWI-M01141:133:D05BR:1:1101:10697:6084  133:D05BR:1:1101:10697:6084 2:N:0:TGGACGTCCTGCGA
ATCCAAGAGCTGGTTTTTTGAAAAGATCAACAAAATAGACAGACCACTAGCCAGACTGATGAAAAATAAAAGAGAGAACAACCAAATAGATGCAATAAAAAATGATAAAGGGGAAATCACCAGAGATTCCACAGAAATTCAAACCATTATCAGAGAATATTACAAACAA
+M_HWI-M01141:133:D05BR:1:1101:10697:6084  133:D05BR:1:1101:10697:6084 2:N:0:TGGACGTCCTGCGA
CCBCCFFFFFFFGGGGGGG]]]]]]]]]]]]]]]]]]]]]]]]]]]]]]]]]]]]]]]]]]]]]]]]]]]]]]]]]]]]]]]]]]]]]]]]]]]]]]]]]]]]]]]]]]]]]]]]]]]]]]]]]]]]]]]]]]]]]]]]]]]]]]]]]]]GGGGGGGFFFFFFFCBAAB
@M_HWI-M01141:133:D05BR:1:1101:21324:6086  133:D05BR:1:1101:21324:6086 2:N:0:TGGACGTCCTGCGA
CCCAGCAGCGCCAGCAGCAGGAGCAGGGCCGTCTCGACCGTCTGAAGCAGCAGATGACCGCCGGAAAGC
+M_HWI-M01141:133:D05BR:1:1101:21324:6086  133:D05BR:1:1101:21324:6086 2:N:0:TGGACGTCCTGCGA
]]]]]]]]]]]]]]]]]]]]]]]]]]]]]]]]]]]]]]]]]]]]]]]]]]]]]]]]]]]]]]]]]]]]]
@M_HWI-M01141:133:D05BR:1:1101:22504:6092  133:D05BR:1:1101:22504:6092 2:N:0:TGGACGTCCTGCGA
GAGTAGAGTGGACCAGGACAGATGGTTATTTTATACAATCATGATTCGCTGAAGGGAGTTCTTGATCTGAAATACAAATACAGTTCTGTAACTATGTCC
+M_HWI-M01141:133:D05BR:1:1101:22504:6092  133:D05BR:1:1101:22504:6092 2:N:0:TGGACGTCCTGCGA
]]]]]]]]]]]]]]]]]]]]]]]]]]]]]]]]]]]]]]]]]]]]]]]]]]]]]]]]]]]]]]]]]]]]]]]]]]]]]]]]]]]]]]]]]]]]]]]]]]]
@M_HWI-M01141:133:D05BR:1:1101:11901:6093  133:D05BR:1:1101:11901:6093 2:N:0:TGGACGTCCTGCGA
ACGCTCATTGGTAATAGGAAAGTTTCCAGGGGCTGGCAAGATCTAATTGGTGTGTGAAACAG
+M_HWI-M01141:133:D05BR:1:1101:11901:6093  133:D05BR:1:1101:11901:6093 2:N:0:TGGACGTCCTGCGA
]]]]]]]]]]]]]]]]]]]]]]]]]]]]]]]]]]]]]]]]]]]]]]]]]]]]]]]]]]]]]]
@M_HWI-M01141:133:D05BR:1:1101:8364:6095  133:D05BR:1:1101:8364:6095 2:N:0:TGGACGTCCTGCGA
GGGAAGTCACTCTGCTATAAGAACTCCTCCTCCTCTGGAGGGACACAGGGTCTTCCAGGGCACAGTGGAATCCACAGGCTGCTGAATACGGAACCTCCTGGGGTGGCAGCTGTGGAGCCTCCATAGGAGAAGCCAGTGCCAGCCATCCCTGTTCCTCCCCAGGTCC
+M_HWI-M01141:133:D05BR:1:1101:8364:6095  133:D05BR:1:1101:8364:6095 2:N:0:TGGACGTCCTGCGA
AAABABFFFFFFGGGG]]]]]]]]]]]]]]]]]]]]]]]]]]]]]]]]]]]]]]]]]]]]]]]]]]]]]]]]]]]]]]]]]]]]]]]]]]]]]]]]]]]]]]]]]]]]]]]]]]]]]]]]]]]]]]]]]]]]]]]]]]]]]]]]]]]]]]GGECBADAFFFBAA3A
@M_HWI-M01141:133:D05BR:1:1101:6936:6096  133:D05BR:1:1101:6936:6096 2:N:0:TGGACGTCCTGCGA
GAGTGCAGTGGCAGGATCTCAGCTCACTGCAACCTCCACCTCTAGGGATGAAGCAATCCTCCCACCTCAGCTTCCTGAGTAGCTGGGATTACAAGTGTGCATCACCACACCCAGCTAATTTTTGTATTTTTCATAGAGATG
+M_HWI-M01141:133:D05BR:1:1101:6936:6096  133:D05BR:1:1101:6936:6096 2:N:0:TGGACGTCCTGCGA
]]]]]]]]]]]]]]]]]]]]]]]]]]]]]]]]]]]]]]]]]]]]]]]]]]]]]]]]]]]]]]]]]]]]]]]]]]]]]]]]]]]]]]]]]]]]]]]]]]]]]]]]]]]]]]]]]]]]]]]]]]]]]]]]]]]]]]]]]]]]]
@M_HWI-M01141:133:D05BR:1:1101:11131:6097  133:D05BR:1:1101:11131:6097 2:N:0:TGGACGTCCTGCGA
TCACAAACCACCTTGCTGCCAGCCCTCCTCTGTGGAGCCCACCCTGCCCACATAGAAAGTTGGCCAAACTCCCGCCCCAGCTGTGTGACGGCTATCCTCAGGATGCCCAGCTCGGCGCCAGGTTCTCC
+M_HWI-M01141:133:D05BR:1:1101:11131:6097  133:D05BR:1:1101:11131:6097 2:N:0:TGGACGTCCTGCGA
U]]]][\]]]S]]]]]]T]]]]]Y][]]]]]]]]]]]]]]]]]]]]]]]]]]]]]]]]]]]]]U]]]]]]]]]]]]]]]]]]]]]]]]]]Y]]]]]][]]]]\]]]]W]]]]]]V]]]]]T]]]]]]]
@M_HWI-M01141:133:D05BR:1:1101:6209:6098  133:D05BR:1:1101:6209:6098 2:N:0:TGGACGTCCTGCGA
TTTATTAAAACCATATGTAAAATAAAACTTGAAAACAACCACGGTCATGATCAATGAGTAGTTCGTTGGTATTAAGAATGTC
+M_HWI-M01141:133:D05BR:1:1101:6209:6098  133:D05BR:1:1101:6209:6098 2:N:0:TGGACGTCCTGCGA
]]]]]]]]]]]]]]]]]]]]]]]]]]]]]]]]]]]]]]]]]]]]]]]]]]]]]]]]]]]]]]]]]\]]]]]]]]]]]]]]]]
@M_HWI-M01141:133:D05BR:1:1101:22704:6098  133:D05BR:1:1101:22704:6098 2:N:0:TGGACGTCCTGCGA
GTAGATATAAATAAAAAATGGGAAAAAGTTATGAAAACATGCCTTATACTTGACATTAAAATGATGCTTTTTTAATACTCCCTTCTCTGTTTCCATGATGAGAGAATGAATGAATCAGGCAGAAGGAAACTGACTATAGGCCACTGAGTGGTAGTAAACTAG
+M_HWI-M01141:133:D05BR:1:1101:22704:6098  133:D05BR:1:1101:22704:6098 2:N:0:TGGACGTCCTGCGA
AAABAFFFFFFF]]]]]]]]]]]]]]]]]]]]]]]]]]]]]]]]]]]]]]]]]]]]]]]]]]]]]]]]]]]]]]]]]]]]]]]]]]]]]]]]]]]]]]]]]]]]]]]]]]]]]]]]]]]]]]]]]]]]]]]]]]]]]]]]]]]]]]]]]]FFFFFFFABBBB
@M_HWI-M01141:133:D05BR:1:1101:17858:6105  133:D05BR:1:1101:17858:6105 2:N:0:TGGACGTCCTGCGA
CCCTTTGAAATCCGGCACTAGACAAGGATGCCCTCTGTCACCACTCCTATTCAATATAGTACTGGAAGTTCTAGCCAGAGCAATCAGGCAAGAAAAAGAAATAAAGGGTATTCAAATAGGAAAGGTGGAAGCAAAATTGTCTCTATTTGCAGACGACATGATAGTATACCT
+M_HWI-M01141:133:D05BR:1:1101:17858:6105  133:D05BR:1:1101:17858:6105 2:N:0:TGGACGTCCTGCGA
BBBBAFFFFFFFGCGGCCGGG]]]]]]]]]]]]]]]]]]]]]]]]]]]]]]]]]]]]]]]]]]]]]]]]]]]]]]]]]]]]]]]]]]]]]]]]]]]]]]]]]]]]]]]\]]]]]]]]]]]]]]]][]]]]]]]]]]]]]]]]]]]]]]]]AFEAFGGGGFFFFFFFBAAAA
@M_HWI-M01141:133:D05BR:1:1101:20983:6106  133:D05BR:1:1101:20983:6106 2:N:0:TGGACGCCCTGCGA
GTTACAGTAGCCCCACCGCTTTGCTGAGTACTTGGTCTGCTTGATACCTCAGCCAGGCCTGTCTGTGTTAAAGGCAGGATATAATGGATAAAAATGAACCTCGCA
+M_HWI-M01141:133:D05BR:1:1101:20983:6106  133:D05BR:1:1101:20983:6106 2:N:0:TGGACGCCCTGCGA
]]]]]]]]]]]]]]]]]]]]]]]]]]]]]]]]]]]]]]]]]]]]]]]]]]]]]]]]]]]]]]]]]]]]]]]]]]]]]]]]]]]]]]]]]]]]]]]]]]]]I]]\]
@M_HWI-M01141:133:D05BR:1:1101:24797:6109  133:D05BR:1:1101:24797:6109 2:N:0:TGGACGTCCTGCGA
ACTCCAGGACTAGAGAGAGTCCTGGCGGTGAATCCCGGCTCTGCTGAAGCCACAGCTTGTGCATCTGGACAACAGGGACAGCACAGTGCCCCGTCACTGAAGGTGATGGCTCCTGGAGGTGGTACACACAAGCTTGTGGCATGGCG
+M_HWI-M01141:133:D05BR:1:1101:24797:6109  133:D05BR:1:1101:24797:6109 2:N:0:TGGACGTCCTGCGA
]]]]]]]]]]]]]]]]]]]]]]]]]]]]]]]]]]]]]]]]]]]]]]]]]]]]]]]]]]]]]]]]]]]]]]]]]]]]]]]]]]]]]]]]]]]]]]]]]]]]]]]]]]]]]]]]]]]]]]]]]]]]]]]]]]]]]]]]]]]]]]]]]]
@M_HWI-M01141:133:D05BR:1:1101:8828:6114  133:D05BR:1:1101:8828:6114 2:N:0:TGGACGTCCTGCGA
TAGTCAATTTTTAAATAATGATTTGATTCTGTGAGGGGTATGGTGGTTGTGAACAGGTGAGAGATCTCTGCCAGAGAATAGATTTTAAGAA
+M_HWI-M01141:133:D05BR:1:1101:8828:6114  133:D05BR:1:1101:8828:6114 2:N:0:TGGACGTCCTGCGA
]]]]]]]]]]]]]]]]]]]]]]]]]]]]]]]]]]]]]]]]]]]]]]]]]]]]]]]]]]]]]]]]]]]]]]]]]]]]]]]]]]]]]]]]]]]
@M_HWI-M01141:133:D05BR:1:1101:10956:6115  133:D05BR:1:1101:10956:6115 2:N:0:TGGACGTCCTGCGA
GAAATGGGGAGGTAGAGCTGGAATCCAGGACCCCTTGCTAGGTGGAAGATGAGCCCAGTGTCATGTGTCTA
+M_HWI-M01141:133:D05BR:1:1101:10956:6115  133:D05BR:1:1101:10956:6115 2:N:0:TGGACGTCCTGCGA
]]]]]]]]]]]]]]]]]]]]]]]]]]]]]]]]]]]]]]]]]]]]]]]]]]]]]]]]]]]]]]]]]]]]]]]
@M_HWI-M01141:133:D05BR:1:1101:6183:6117  133:D05BR:1:1101:6183:6117 2:N:0:TGGACGTCCTGCGA
ATTTTTAGTAGAGACAGTGTTTTGCCATGTTGGCTAGTCTGGTCTCAAACCCCTGACCTCAGGTAATCAAGCCTTCTCAGCCTCCCAAAGTGCTGAGATTACAGGCATAAGCCACCATGCCTGGCTTCTTATAAATAGTATTAACCTAAACATAATTGGCTTATTTCACTAATATTGGTA
+M_HWI-M01141:133:D05BR:1:1101:6183:6117  133:D05BR:1:1101:6183:6117 2:N:0:TGGACGTCCTGCGA
BBBBBFBFFFFFGGGGFFGGGGHHHHGHHG]]]]]]]]]]]]]]]]]]]]]]]]]]]]]]]]]]]]]]]]]]]]]]]]]]]]]]]]]]]]]]]]]]]]]]]]]]]]]]]]]]]]]]]]]]]]]]]]]]]]]]]]]]]]]]]]]]]]]]]]GDFGGEHGGGFFGFGGGGFFFFCFF?AA3A
@M_HWI-M01141:133:D05BR:1:1101:15828:6120  133:D05BR:1:1101:15828:6120 2:N:0:TGGACGTCCTGCGA
GAGAAGCTCGCGACCACTATGCGTGAGCTTGGAGCGAAGCGTTACCTCACGGTGCACCACGGGAAGTTTGCCCTCGCCAAGCACGCTTGGAAAGAGCCACTCGAGCATGCACGTCAGCTTCGTGAGCGTGAGGGCTTCGCCATCCTCATGCCCAAGATGGGGCAGATCGTAGCCTATAAGGACAGTACGCTGGTCGTAGAGGACTGGTGGCAGTCCCTACGCTAGCTATCCAGCA
+M_HWI-M01141:133:D05BR:1:1101:15828:6120  133:D05BR:1:1101:15828:6120 2:N:0:TGGACGTCCTGCGA
AABBBFFCFBBBGGGGGGGFGFGGGGGHHHFGHHHGCGFGGGGGGHHHHHHGFAEHHHHHGGGGGGHHHHHHGFHGGGGGHGGHG]]]]]]]]]]]]]]]]]]]]]]]]]]]]]]]]]]]]]]]]]]]]]]]]]]]]]]]]]]]]]]]]]GHHHHHHGFFGEGAAHGGHHFHGEGFFHFHHGHGEA1GHHGGDGGHGHHHHGDCHHFHHHFHFCCFGEAEFGGFFFFFFCAAA33
@M_HWI-M01141:133:D05BR:1:1101:21721:6127  133:D05BR:1:1101:21721:6127 2:N:0:TGGACGTCCTGCGA
GCATCTTTCCCTTTCCCCTCTGTTAGTCAGGGTCCAATCAGGAAGTAACAACAATACCAGTTGTTGAAACAGATAAATCTTAATAAAAAGATGTGTAAACTAGTAAAAGGTGGTCAACTGG
+M_HWI-M01141:133:D05BR:1:1101:21721:6127  133:D05BR:1:1101:21721:6127 2:N:0:TGGACGTCCTGCGA
]]]]]]]]]]]]]]]]]]]]]]]]]]]]]]]]]]]]]]]]]]]]]]]]]]]]]]]]]]]]]]]]]]]]]]]]]]]]]]]]]]]]]]]]]]]]]]]]]]]]]]]]]]]]]]]]]]]]]]]]]
@M_HWI-M01141:133:D05BR:1:1101:24640:6130  133:D05BR:1:1101:24640:6130 2:N:0:TGGACGTCCTGCGA
TACCTCTATTGCTTAAATGCTTGGGTTTACCTGAAAAAATTTGTTTTCTGCTTCTTCACAGAAAGGGTTTACAAACTACTGCAAACACACATCAGTTTAACTCTGTAAGTTGAATGCACACATTGAAGCCCGTAATGTTAGGTAGCTTTGTTTTGGTTTCAAA
+M_HWI-M01141:133:D05BR:1:1101:24640:6130  133:D05BR:1:1101:24640:6130 2:N:0:TGGACGTCCTGCGA
ABABAFFFFDFFG]]]]]]]]]]]]]]]]]]]]]]]]]]]]]]]]]]]]]]]]]]]]]]]]]]]]]]]]]]]]]]]]]]]]]]]]]]]]]]]]]]]]]]]]]]]]]]]]]]]]]]]]]]]]]]]]]]]]]]]]]]]]]]]]]]]]]]]]]GCBAFFFFCBA@B
@M_HWI-M01141:133:D05BR:1:1101:8304:6144  133:D05BR:1:1101:8304:6144 2:N:0:TGGACGTCCTGCGA
CTCTTCCGATCTTTTGGCTATACTTTTGGCTTAGCATTGCTTTGACTATTTTTTGGTTCCATATTAATTTTAGAATAGCTTTTTTCTAGTTCCTTAAATAATAATAATGGTATTTTGATGGGAATTATATTGAATCTATAGACTGCTTTTGGCAATATGGTCATTTTCACAATATTGATTCTTCCCATCCATGTTTTGTATCATCTATGA
+M_HWI-M01141:133:D05BR:1:1101:8304:6144  133:D05BR:1:1101:8304:6144 2:N:0:TGGACGTCCTGCGA
BBBBBFFBAADFGGFDEEEFGFHHHHHHCFGFHHFEEFFHHHHHGHHFHGFHHGGEHHFF]]]]]]]]]]]]]]]]]G]]]]]]]]]]]]]]]]]]]]]]]]]]]]]]]]]]]]]]]]]]]]]]]]]]]]]]]]]]]]]]]]]]]]]]]]HGGHHGHHHHGHFGHFGGGGHFHFGFHF0FAGBCAC11BGGGGGGGFGFFFFD@31A>11
@M_HWI-M01141:133:D05BR:1:1101:10929:6145  133:D05BR:1:1101:10929:6145 2:N:0:TGGACGTCCTGCGA
CCCTAACCCTAACCCTAACCCTAACCCTAACCCTAACCCTAACCCTAACCCTAACCCTAACCCTAACCCTAACCCTAACCCTAACCCTAACCCTAACCCTAACCCTAACCCTAACCCTAACCCTAACCCTAACCCTAACCCTAACCCTAA
+M_HWI-M01141:133:D05BR:1:1101:10929:6145  133:D05BR:1:1101:10929:6145 2:N:0:TGGACGTCCTGCGA
]U]]]Z]V]\\5Z]]]Z8[][]\]\]Z[Z]]\X]\]\]][W]]]]]\4]]]][]]]Z]\\]W]]]]]]]]]]]][]]]]]]]WX]][]]Y]]]]]]]]\]]I]]]]]]]]Y[\]]]]]\]]]]]]]]]Z]]]]]]]]]\]YUYJ5W1WV]
@M_HWI-M01141:133:D05BR:1:1101:10605:6145  133:D05BR:1:1101:10605:6145 2:N:0:TGGACGTCCTGCGA
GGGGTGTATATTCAAGAAGGCTCCGTGGGCAGGACATTTAACCTTCTAAATGTCATTATTCTCATCTACAAGTCGGAGATGAATATGAGTGGTCTCGTAGGTTGAGAGGAGAGAAAACTTGAGGAGGGCTGGGAGCCTACACCCAGAAGGAGCGTGGTAATGAGTCCAACAAGAG
+M_HWI-M01141:133:D05BR:1:1101:10605:6145  133:D05BR:1:1101:10605:6145 2:N:0:TGGACGTCCTGCGA
AA?BAADFFFFFFGGBGGFFGBGGG]][]]]]]]]]]]]]]]]]]]]]]]]]]]]]]]]]]]]]]]]]]]]]]]]]]]]]]]]]]]]]]]]]]]]]]]]]]]]]]]]]]]]]]]]]]]]]]]]]]]]]]]]]]]]]]]]]]]]]]]]]]]FGGGGGGGGGGGGFFAFFFFAAAAA
@M_HWI-M01141:133:D05BR:1:1101:13413:6146  133:D05BR:1:1101:13413:6146 2:N:0:TGGACGTCCTGCGA
TTTTTCCTCTTTAAAAGATGGAATAAGAAGAAGCAAGATTCTCTGAAATATCTACACACTAAAAACTATAAAGAATTTGAGGAACATGAAAATAAATAGAAAGATATTCTTTGTTTATGGATTGGAATAATTTATATTGATAGAATGCCCAT
+M_HWI-M01141:133:D05BR:1:1101:13413:6146  133:D05BR:1:1101:13413:6146 2:N:0:TGGACGTCCTGCGA
CC]]]]]]]]]]]]]]]]]]]]]]]]]]]]]]]]]]]]]]]]]]]]]]]]]]]]]]]]]]]]]]]]]]]]]]]]]]]]]]]]]]]]]]]]]]]]]]]]]]]]]]]]]]]]]]]]]]]]]]]]]]]]]]]]]]]]]]]]]]]]]]]]]]]]BC
@M_HWI-M01141:133:D05BR:1:1101:14763:6151  133:D05BR:1:1101:14763:6151 2:N:0:TGGACGTCCTGCGA
CTCTTTGTCAGATGGGTAGACTGCAAAATTTTTTTCCCATTCTCTTGGTTGCTGCTTCACTCTAATGATAGTTTCTTTTGCTGTGCAGAAGTTCTTAAGTTTAATTAGGTCCCATTTGTCTATTTTGCCTTTTGTTGCCATTGCTTTTGATGTTTTAGTCATGAAGTCCTTGCATATGCCTATGTCCT
+M_HWI-M01141:133:D05BR:1:1101:14763:6151  133:D05BR:1:1101:14763:6151 2:N:0:TGGACGTCCTGCGA
BBBBBFFFFFFFGGGGFGGGGGHGHHGHGHHHHGGHHH]]]]]]]]]]]]]]]]]]]]]]]]]]]]]]]]]]]]]]]]]]]]]]]]]]]]]]]]]]]]]]]]]]]]]]]]]]]]]]]]]]]]]]]]]]]]]]]]]]]]]]]]]]]]]]]]HHHGFFHHHFHGEHFHGGGFGGFGGGFFFDFD4AAAAA
@M_HWI-M01141:133:D05BR:1:1101:12573:6151  133:D05BR:1:1101:12573:6151 2:N:0:TGGACGTCCTGCGA
GCTAATTTTTTGTATTTTTAGTAGAGATGGGGTTTCACCATGTTGACCAGGATGGTCTCGATCTCTTGACCTCATGATCTACCCGCCTCGGCCTCCCAAAGTGCTGGGATT
+M_HWI-M01141:133:D05BR:1:1101:12573:6151  133:D05BR:1:1101:12573:6151 2:N:0:TGGACGTCCTGCGA
]XY]]]]]]]]Y][]]]]]]]]]]]]]]]]]]]]]]]]]]]]]]]]]]]]]]]]\]]]]]]]]]]]]]]]]]]]]]]]]]]]]]]]]]]]]]]]]]]]]]]]]]]]]]]]]
@M_HWI-M01141:133:D05BR:1:1101:18636:6152  133:D05BR:1:1101:18636:6152 2:N:0:TGGACGTCCTGCGA
ACCCACATTGATGCTGATATTTACAACTCAAATTTTATTTCAGATTCTATTTATCTATTATCTATCTATCTATCTATCTAT
+M_HWI-M01141:133:D05BR:1:1101:18636:6152  133:D05BR:1:1101:18636:6152 2:N:0:TGGACGTCCTGCGA
]]]]]]]]]]]]]]]]]]]]]]]]]]]]]]]]]]]]]]]]]]]]]]]]]]]]]]]]]]]]]]L]\]]]JZ]]]]]]]]]]]
@M_HWI-M01141:133:D05BR:1:1101:16249:6155  133:D05BR:1:1101:16249:6155 2:N:0:TGGACGTCCTGCGA
ATTACTTTACCTCTTGCAATGCACAAATTCCATGGGAAGATACAGCAGAGTGCAGAGTTGGAGATGAATCCATTCTGCTTAACTAGAAGGCAAAAAAAGGAAAAAAAAATTGGCTTCAGATAGCCAAAGTGAAGAAAGAGTAAGGATGAGACATACTGTAAACACATTAGGAATGAAATGCTTGATTTTATTCCTGTATAATAT
+M_HWI-M01141:133:D05BR:1:1101:16249:6155  133:D05BR:1:1101:16249:6155 2:N:0:TGGACGTCCTGCGA
AAA3AFFBFFFFBFDEGG554FDDGBGFHHH6FGB4BFEFFBE5DFGF3FAFDH]]]]]]]]]]]]]]]]]]]]]]]]]]]]]]]]]]]\T]C]]]]Z]]]]]]]Z]]]8ZS]]]]]]]]]]Z]]]]]]]]]]]]]]]]]]]]]]]]]]]FB22GEAFBGCGFAFA1BEE3D3BHGGGFBA11B311A1AB111D33B3A>1>1
@M_HWI-M01141:133:D05BR:1:1101:11688:6160  133:D05BR:1:1101:11688:6160 2:N:0:TGGACGTCCTGCGA
GGGAAGGTGAGGCAGGCAGATCACTGGAGGTCAGGAGTTAAAGACCAGCCTGGCCAACATGGTGAAACCCCATCTCTACTAAAAATACAGAAATTAGCTGGGTGTGGTGGTGGGCACCTGTAATCCCAGCTATTTGGAGGATGAGGCAGGAGAGTTGCTTGAAGCT
+M_HWI-M01141:133:D05BR:1:1101:11688:6160  133:D05BR:1:1101:11688:6160 2:N:0:TGGACGTCCTGCGA
?BBABBBFFFFFGGGG]]]]]]]]]]]]]]]]]]]]]]]]]]]]]]]]]]]]]]]]]]]]]]]]]]]]]]]]]]]]]]]]]]]]]]]]]]]]]]]]]]]]]]]]]]]]]]]]]]]]]]]]]]]]]]]]]]]]]]]]]]]]]]]]]]]]]]GGGGCBFFFFFAAA>A
@M_HWI-M01141:133:D05BR:1:1101:10302:6160  133:D05BR:1:1101:10302:6160 2:N:0:TGGATGTCCTGCGA
CCTGCACGCACACACAGCAGGGACCCTGCACACCCAAGTGCCACCTGCACCTGGCCTCTTCT
+M_HWI-M01141:133:D05BR:1:1101:10302:6160  133:D05BR:1:1101:10302:6160 2:N:0:TGGATGTCCTGCGA
]]]]]]]][]]Z]]]]]]]]Z]]]]]]]]Y\]]]]]]]]]V]F]E]]VE]]]]]]]]UX\]]
@M_HWI-M01141:133:D05BR:1:1101:20412:6163  133:D05BR:1:1101:20412:6163 2:N:0:TGGACGTCCTGCGA
AATGCTTCCAGGTTTTGCCCATTCAGTATGATATTGGCTGTGGGTTTGTCATAAATAGCTTTTATTATTTTGAGATACTTTTCATCGATACCTAGTTTATTGAGGGTTTTCAGCATAAAGGGCTGTTGA
+M_HWI-M01141:133:D05BR:1:1101:20412:6163  133:D05BR:1:1101:20412:6163 2:N:0:TGGACGTCCTGCGA
]]]]]]]]]]]]]]]]]]]]]]]]]]]]]]]]]]]]]]]]]]]]]]]]]]]]]]]]]]]]]]]]]]]]]]]]]]]]]]]]]]]]]]]]]]]]]]]]]]]]]]]]]]]]]]]]]]]]]]]]]]]]]]]]]
@M_HWI-M01141:133:D05BR:1:1101:7948:6166  133:D05BR:1:1101:7948:6166 2:N:0:TGGACGTCCTGCGA
TCCCCGAGCTGGTCGCGCTCGATGCCGACGCCGGCCC
+M_HWI-M01141:133:D05BR:1:1101:7948:6166  133:D05BR:1:1101:7948:6166 2:N:0:TGGACGTCCTGCGA
]]]]]]]]]]]]]]]]]]]]]]]]]]]]]]]]]]]]]
@M_HWI-M01141:133:D05BR:1:1101:12255:6170  133:D05BR:1:1101:12255:6170 2:N:0:TGGACGTCCTGCGA
GACCTCACACGCTCCGATCATGGTGTGCTGGTGGGTCACCGATTCCGGCTCCGGTAGTGAACCTTGGGTGAGATCTCCAGGGCTGGTGTGGCCTGC
+M_HWI-M01141:133:D05BR:1:1101:12255:6170  133:D05BR:1:1101:12255:6170 2:N:0:TGGACGTCCTGCGA
]]]]]]]]]]]]]]]]]]]]]]]]]]]]]]]]]]]]]]]]]]]]]]]]]]]]]]]]]$]]]]]]]]]]]]]]]]]]]]]]]]]]]]]]]]]]]]]]
@M_HWI-M01141:133:D05BR:1:1101:11596:6185  133:D05BR:1:1101:11596:6185 2:N:0:TGGACGTCCTGCGA
TGGAGTGCTGTGGAGGGCCTCTGCGCTCTGGCGTGGGCCGCAGCCACATCGGCAGCCAGCTACACCAGCCAAAACCTCTGCCTGGCATCCCGTGTCTCTTT
+M_HWI-M01141:133:D05BR:1:1101:11596:6185  133:D05BR:1:1101:11596:6185 2:N:0:TGGACGTCCTGCGA
]]]]]]]]]]]]]]]]]]]]]]]]]]]]]]]]]]]]]]]]]]]]]]]]]]]]]]]]]]]]]]]]]]]]]]]]]]]]]]]]]]]]]]]]]]]]]]]]]]]]]
@M_HWI-M01141:133:D05BR:1:1101:21046:6185  133:D05BR:1:1101:21046:6185 2:N:0:TGGACGTCCTGCGA
CTTAGAAAACTAAAAAAAGGAGATTTTTAGCATAGAGATGGGAGCATTATATAAAGTAAAAGCTTATGGAGAATGAACTAATTATAA
+M_HWI-M01141:133:D05BR:1:1101:21046:6185  133:D05BR:1:1101:21046:6185 2:N:0:TGGACGTCCTGCGA
]]]]]]]]]]]]]]]]]]]]]]]]]]]]]]]]]]]]]]]]]]]]]]]]]]]]]]]]]]]]]]]]]]]]]]]]]]]]]]]]]]]]]]]
@M_HWI-M01141:133:D05BR:1:1101:14866:6188  133:D05BR:1:1101:14866:6188 2:N:0:TGGACGTCCTGCGA
GTCACCTCCGTCTGGGCCTGGGCCACCTCACAGCTCAGTGTGGCACTGGCCCCCGCCTCAGCCTGCACCTCATTATGCACCGACTGCTCCTTGGCAAACACCACCTTGGGCTCTGAGGGTGGACAAAGAGGGATACACAGTCAGAGACACAAATCTGGGGCCAACCCATTTCACAGGCACTAAAGCTTCAGGATTCAGTAACAGAAAACAACTGATGAAAGACATAAACCCACAGACTCAAGATGCTCTACAGTCCAACCAGGATG
+M_HWI-M01141:133:D05BR:1:1101:14866:6188  133:D05BR:1:1101:14866:6188 2:N:0:TGGACGTCCTGCGA
CCCCCFFFDCDFGGGGGGGGGGHHGGHHHGHHHHHHHHHHHHGHHHHHHHHHGGGGGGGHHHHHHHHHHHHHHHHHHHHHHGGGGGHHHHHHHHHHHHHHHGHHGHHHHHHHHHHH]]]]]]]]]]]]]]]]]]]]]]]]]]]]]]]]]]HHHGEGGHFHFGGHHHGHHHGHHHHHHFHHHHHHHHHHHHHHHHGHHHHHHHHHHHHHHHHHHHHHHHHHHHHHGEGGGGHHFHFHFHHHHHHHGGFGGGGGGGBAFFFFFBBA>A
@M_HWI-M01141:133:D05BR:1:1101:13681:6190  133:D05BR:1:1101:13681:6190 2:N:0:TGGACGTCCTGCGA
GAACACTTACAAATCATTGCATGAGGCCAGCATTATTCTAATACCAAAATCAGCCAAAGACACAAGGAAAGGAAACTATAGACCAATATCCCTGATAAATGTTGAAAAATTCCTCAACAAAATACTAGTAAACTGAATTCAACAGCATCTAAATGGATTACATA
+M_HWI-M01141:133:D05BR:1:1101:13681:6190  133:D05BR:1:1101:13681:6190 2:N:0:TGGACGTCCTGCGA
CCBCCFFFFFFFGG]]]]]]]]]]]]]]]]]]]]]]]]]]]]]]]]]]]]]]]]]]]]]]]]]]]]]]]]]]]]]]]]]]]]]]]]]]]]]]]]]]]]]]]]]]]]]]]]]]]]]]]]]]]]]]]]]]]]]]]]]]]]]]]]]]]]]]]]GGFFFFFFFABBBA
@M_HWI-M01141:133:D05BR:1:1101:17988:6191  133:D05BR:1:1101:17988:6191 2:N:0:TGGACGTCCTGCGA
ACCAGCCCCAGGTCTGTGGGGGCAGGGGCAGGGACAGCAGCCAGGAACAAAGGAGAGGGAGAGGACCTGGCCCAGAAGGGGCAGCGTGGAGAGAGACTGGGGAACACCCTAAGTCAGCCCCAATCCTGCCCTCCTGTCCCCGCAGTACGACAAGCTCTCCAGGATG
+M_HWI-M01141:133:D05BR:1:1101:17988:6191  133:D05BR:1:1101:17988:6191 2:N:0:TGGACGTCCTGCGA
>AAAAABBBBB2FEFG]]]Y]]]]]]]]]]]]]\]]]]]]]]]]][]]]]]]]\]]]Y]]]]]]]]]]]]]]]]]Y]]]]]]]]]]]]]]]]]]]]]]]]]]Y]]Z]]]]]]]]]]]]]]]]]]]]Z]]]]\]]]]]]]]]]][]]]]]]GGGGA@FFCFFAAA1A
@M_HWI-M01141:133:D05BR:1:1101:16656:6192  133:D05BR:1:1101:16656:6192 2:N:0:TGGACGTCCTGCGA
CCAGGATGGATTTGGCTATCTGTGTTGCCCCTTCTGGTCAGCTGTGACTGAAGCCAGATGTGACTGGTCTTGCCTGAGAAAGAACCTATGTCAGGCAGTGGAGCAACATATGCCAACTCTGTGTGTAAGAGTCAGAGAGGGAAGCATTTCAGGGCCTGG
+M_HWI-M01141:133:D05BR:1:1101:16656:6192  133:D05BR:1:1101:16656:6192 2:N:0:TGGACGTCCTGCGA
CDECDCFFD]]]]]]]]]]]]]]]]]]]]]]]]]]]]]]]]]]]]]]]]]]]]]]]]]]]]]]]]]]]]]]]]]]]]]]]]]]]]]]]]]]]]]]]]]]]]]]]]]]]]]]]]]]]]]]]]]]]]]]]]]]]]]]]]]]]]]]]]]]]]]CDCCCCCCB
@M_HWI-M01141:133:D05BR:1:1101:17027:6193  133:D05BR:1:1101:17027:6193 2:N:0:TGGACGTCCTGCGA
TCACTGTTCCAAACGAGGTGCAGGGTTCTTTTCTGTGGGGCTGATAGGGCACTGAAATTGGGCCCAGGGAATGAGCCACAGGGCAAGAGCTGCCAGGGGGGCAAATCAAGACGGCAGGGCGGGGGGCGGGGGTGGGGGTCGGAGGGTGTTCCTCACCTG
+M_HWI-M01141:133:D05BR:1:1101:17027:6193  133:D05BR:1:1101:17027:6193 2:N:0:TGGACGTCCTGCGA
ABBBBFDFFHHHIBHGAECGHEHJHHEBJHIJGGHFIJIAFEDHAHIDHGIEJJJ5IJGD5DIBGGIHCIHGEFIJGGFEJJIFHGIJGGGJJEEJJIIIIFIHGFGJGJGGIIF,FI]Z%]]]][7]]]]]B]]]\]]]]]]]]]X]]]FFDC3AA?A
@M_HWI-M01141:133:D05BR:1:1101:8858:6197  133:D05BR:1:1101:8858:6197 2:N:0:TGGACGTCCTGCGA
CACATACACACATTACTGATTTTTCCTCATTAATATAATAAATGAGGAAGTTAATTTAAATCCTCATACTGGTAAAAAATCATTCAGGGTGTGAAACTAATGGTTTTTGTTTTTTAAGA
+M_HWI-M01141:133:D05BR:1:1101:8858:6197  133:D05BR:1:1101:8858:6197 2:N:0:TGGACGTCCTGCGA
WT]]W]]]]Z]]]]]]]]]ZZ]U[\]ZUW\]]]]]]]]]]]]]]\][[]]V]]][]]]]]ZY]]]]]]]]]]]]W]\]]]\][Z]]]]]]]]]]]]]]YW]]Z[Y\]]]]]Z]]]]]\]
@M_HWI-M01141:133:D05BR:1:1101:26302:6203  133:D05BR:1:1101:26302:6203 2:N:0:TGGACGTCCTGCGA
ATGCACCAATCAAAACACACAGACTGGCAAATTGGATAAAAATCCAAAACCCATCAGTGTGCTGTATACAGGAAACCCATCTCACATGCAAGGATACACAAAGGCTCAAAATAAAGGGATGGAGGAAGATTTACCAAGCTAATGGAAAGCAAAAAAAAGCAGGAGTTGCAATTCTCATCTCTGATAAAATAGACTTTAAAGTAACAAAGATCAAAAGAGACAAAGAAGGCCATTACATAAT
+M_HWI-M01141:133:D05BR:1:1101:26302:6203  133:D05BR:1:1101:26302:6203 2:N:0:TGGACGTCCTGCGA
BBBBBFFFBFFFGGGGGGFGGGGHFHHHHHHHHFHHHHHHGHHHHGFHHGDGGHHHHHHHHHHHHHHHHHHHHHHFHGGHGHHHHHGGHFF]]]]]]]]]]]]][]]]]]]]]]]]]]]]]]]]]]]]]]]]]]]]]]]]]]]]]]]]]]GGGHHHHHGHHHHHHHHHHHGGGHGHHHFHGHHHHHHHHFHHHHFFHHHHHHGHHHHFHHFHHHHHHHHGGGGGGGGGGFFFFFFFCCBBA
@M_HWI-M01141:133:D05BR:1:1101:16944:6203  133:D05BR:1:1101:16944:6203 2:N:0:TGGACGTCCTGCGA
GGTTGGTAAATCTTTCTCCATCCCTTTGTTTTGAGTCTTTGTGTATCCTTGCATGTGAAACAGGTCTGGATGTAACATGCCATTGGGTCTTGGCTGTGTCTTTTGATTAGGGGATTTAGTCAGTTTAAATTTAGGGTTACTGCCATTTGATGTTGACTGGTTGTTTTATCCATTCGTTGGTGTAAATTC
+M_HWI-M01141:133:D05BR:1:1101:16944:6203  133:D05BR:1:1101:16944:6203 2:N:0:TGGACGTCCTGCGA
BBBBBBBFFFFFGGGGGGGGGGHHHHHHGHHHHFFHHHH]]]]]]]]]]]]]]]]]]]]]]]]]]]]]]]]]]]]]]]]]]]]]]]]]]]]]]]]]]]]]]]]]]]]]]]]]]]]]]]]]]]]]]]]]]]]]]]]]]]]]]]]]]]]]]]FGEHHHHGGHHAHFHG5GGGGG2F?GGBFFFFFFBAA>3
@M_HWI-M01141:133:D05BR:1:1101:26006:6205  133:D05BR:1:1101:26006:6205 2:N:0:TGGACGTCCTGCGA
CTCCTTTCCCTACCCTGGATCCTGAAGAGAAATGCCAGGCTTTTAAAAATAACAAAGAATCCTTTCTAA
+M_HWI-M01141:133:D05BR:1:1101:26006:6205  133:D05BR:1:1101:26006:6205 2:N:0:TGGACGTCCTGCGA
]]]]]]]]]]]]]]]]]]]]]]]]]]]]]]]]]]]]]]]]]]]]]]]]]]]]]]]]]]]]]]]]]]]]]
@M_HWI-M01141:133:D05BR:1:1101:13036:6207  133:D05BR:1:1101:13036:6207 2:N:0:TGGACGTCCTGCGA
CTAGCCTCCCTTTGTAGGTGGGAGAAGTGAATGTGGGGCCACCGTCTTAGTGGCTGCCCATGGCGTGGCAGCTTATGTTCTTTCATCAGGCCCAGCCAATCACATCCACCCCCCAACCTCGCCAAGTCAGGCAAA
+M_HWI-M01141:133:D05BR:1:1101:13036:6207  133:D05BR:1:1101:13036:6207 2:N:0:TGGACGTCCTGCGA
]]]]]]]]]]]]]]]]]]]]]]]]]]]]]]]]]]]]]]]]]]]]]]]]]]]]]]]]]]]]]]]]]]]]]]]]]]]]]]]]]]]]]]]]]]]]]]]]]]]]]]]]]]]]]]]]]]]]]]]]]]]]]]]]]]]]]]]
@M_HWI-M01141:133:D05BR:1:1101:7632:6209  133:D05BR:1:1101:7632:6209 2:N:0:TGGATGTCCTGCGA
AGTTAAGATGGTACATTTTTAAGTGTATTTTATCACAATTTAGAGACAACATTCTTGGGAAGTGATGGGGAACCCTGAGT
+M_HWI-M01141:133:D05BR:1:1101:7632:6209  133:D05BR:1:1101:7632:6209 2:N:0:TGGATGTCCTGCGA
]]]]]]]]\]]]]]][]]]]]]]]]]]][]]]Z][]]]][W]\]]]]]]]]]]]]]]]]]]\]]]]]]]][\]\7]]]6]
@M_HWI-M01141:133:D05BR:1:1101:17846:6213  133:D05BR:1:1101:17846:6213 2:N:0:TGGACGTCCTGCGA
ACTTCCTCTATATTAAAGGCAGTGGCAAGTCCGGCCCACAGTCAGCATGGGAGGGAATTATACAACGGCATGAATATTGGGGAACGTGTTCATCTGGATTATTGAAATA
+M_HWI-M01141:133:D05BR:1:1101:17846:6213  133:D05BR:1:1101:17846:6213 2:N:0:TGGACGTCCTGCGA
[]]]R[]\Z]]]]]]]]]]]]]\[]]8]RU]]]]YU]]ZZ]\][]]F][[]\]]]ZX]]]]Z][]]ZX]W]]1W3][]][]]]]]XSY[]][]YX]W]Y][]]YGV]YV
@M_HWI-M01141:133:D05BR:1:1101:19974:6217  133:D05BR:1:1101:19974:6217 2:N:0:TGGACGTCCTGCGA
TCACAGCTACCCTTCTTGATAGAGTGTTCTGCATACAATATTCACATTTTCTCATTTCATAAATGCTGGTGAAACCACATCAACTCAGTTTATATTCACCACCCAGCTGAAACTATTTTCAGTAGGCAACAGT
+M_HWI-M01141:133:D05BR:1:1101:19974:6217  133:D05BR:1:1101:19974:6217 2:N:0:TGGACGTCCTGCGA
]]]]]]]]]]]]]]]]]]]]]]]]]]]]]]]]]]]]]]]]]]]]]]]]]]]]]]]]]]]]]]]]]]]]]]]]]]]]]]]]]]]]]]]]]]]]]]]]]]]]]]]]]]]]]]]]]]]]]]]]]]]]]]]]]]]]]
@M_HWI-M01141:133:D05BR:1:1101:18054:6217  133:D05BR:1:1101:18054:6217 2:N:0:TGGACGTCCTGCGA
ATACCTAGGAATACAACTAACAAGGAACATAAGGGACCTCTTCAAGGAGAACTACAAACCAATGTTCAATGAAATAAGAGAGGACACAAACAGATGGAG
+M_HWI-M01141:133:D05BR:1:1101:18054:6217  133:D05BR:1:1101:18054:6217 2:N:0:TGGACGTCCTGCGA
]]]]]]]]]]]]]]]]]]]]]]]]]]]]]]]]]]]]]]]]]]]]]]]]]]]]]]]]]]]]]]]]]]]]]]]]]]]]]]]]]]]]]]]]]]]]]]]]]]]
@M_HWI-M01141:133:D05BR:1:1101:25344:6220  133:D05BR:1:1101:25344:6220 2:N:0:TGGACGTCCTGCGA
ATTTGGAGGGGCCAGAGGCAGAATGATATGGTTTGGCTGTATCCCCATCCACATCTCAACTTGAATTGTACTCCCAGAATTCTCACA
+M_HWI-M01141:133:D05BR:1:1101:25344:6220  133:D05BR:1:1101:25344:6220 2:N:0:TGGACGTCCTGCGA
]]]]]]]]]]]]]]]]]]]]]]]]]]]]]]]]]]]]]]]]]]]]]]]]]]]]]]]]]]]]]]]]]]]]]]]]]]]]]]]]]]]]]]]
@M_HWI-M01141:133:D05BR:1:1101:23365:6239  133:D05BR:1:1101:23365:6239 2:N:0:TGGACGTCCTGCGA
CCTATTGGCAAGCTGACCTTAGAATAACTCCCGGCCCTATCAGGGAATTTTCTCCCTGAAGCCCCTAGTCCTGCTTCCCTTCTATGTAGAAGCATCTTCCTTCTCTTCTCTCCCTCTTGCATTTCAAGATCCTGCCCAGAAACAATGTCCTTCATGTTGCCTTCA
+M_HWI-M01141:133:D05BR:1:1101:23365:6239  133:D05BR:1:1101:23365:6239 2:N:0:TGGACGTCCTGCGA
BBBABFFFFFFCGGG]]]]]]]]]]]]]]]]]]]]]]]]]]]]]]]]]]]]]]]]]]]]]]]]]]]]]]]]]]]]]]]]]]]]]]]]]]]]]]]]]]]]]]]]]]]]]]]]]]]]]]]]]]]]]]]]]]]]]]]]]]]]]]]]]]]]]]]GGFFFBFFBFAB@AA
@M_HWI-M01141:133:D05BR:1:1101:19575:6246  133:D05BR:1:1101:19575:6246 2:N:0:TGGACGCCCTGCGA
GGATTATAGGCATGAGCCACTGCTCCTG
+M_HWI-M01141:133:D05BR:1:1101:19575:6246  133:D05BR:1:1101:19575:6246 2:N:0:TGGACGCCCTGCGA
]]]]]]]]]]]]][\]WZ]]]][]]]]]
@M_HWI-M01141:133:D05BR:1:1101:19075:6247  133:D05BR:1:1101:19075:6247 2:N:0:TGGACGTCCTGCGA
AGTCCATCCGTGGTTTAGTTAATAGCATTAAACCAATGTTAATTTTTTAGATTTCACAAATGTGCCATGGTTATGTAAGAGGATAACGTTAGGGGAAGCTGGGTGAAGGTGAAGGGTATATGGGAACCATTT
+M_HWI-M01141:133:D05BR:1:1101:19075:6247  133:D05BR:1:1101:19075:6247 2:N:0:TGGACGTCCTGCGA
]]]]]]]]]]]]]]]]]]]]]]]]]]]]]]]]]]]]]]]]]]]]]]]]]]]]]]]]]]]]]]]]]]]]]]]]]]]]]]]]]]]]]]]]]]]]]]]]]]]]]]]]]]]]]]]]]]]]]]]]]]]]]]]]]]]]
@M_HWI-M01141:133:D05BR:1:1101:14312:6250  133:D05BR:1:1101:14312:6250 2:N:0:TGGACGTCCTGCGA
GTCAACTTTTACTTTTGTTGCAGTTTTTTTTTTTTTTTTTTTTGAACTGGAGTCTTACTCTGTCCCTCAGGCCGGAGTGCAGTGGCTCGATCTCGACTC
+M_HWI-M01141:133:D05BR:1:1101:14312:6250  133:D05BR:1:1101:14312:6250 2:N:0:TGGACGTCCTGCGA
ACCDD]]]ZZ9V]]Z[5]]6]JZ]]]]]]]]]]]]]]]]]]]]:Z]]]J]Y4]]]]L/[]]]]X]]]]7X]]X]]4U]Z]]XW7Z]]]H@DFCDCC=5@
@M_HWI-M01141:133:D05BR:1:1101:17892:6253  133:D05BR:1:1101:17892:6253 2:N:0:TGGACGTCCTGCGA
AACAAATACTCGAGGTCAAGGTTCTCTAAGTGTCCAGCACTGTCCTTGGTGCTGAAGGCACTGAAGTCAATGCAACAGGCAAAAAATCGCTGCCCATATACGCAAGGATAACACTAAGGAGGGAGATAGGAAAGCTGATGGTATTGATGACAGCTTCATGGG
+M_HWI-M01141:133:D05BR:1:1101:17892:6253  133:D05BR:1:1101:17892:6253 2:N:0:TGGACGTCCTGCGA
AAAAAFFFFFFB]]]]]]]]]X]]]]]]]]]]]]]]]]]]Z\]]ZY]]]]]]]]]]]]]]]]]]]]]]]]]]]]]]]]]]]]]]]]\]]]]]]]]]]]]]]]]][]]]]]]]]]]]]]]]]]]]]]]]]]]]]]]]]]]]]]]]]]]]]]FFFBFFFAA>3A
@M_HWI-M01141:133:D05BR:1:1101:19168:6256  133:D05BR:1:1101:19168:6256 2:N:0:TGGACGTCCTGCGA
GTTAGTTTTTGTATTTTTAGTAGAGATGGGGTTTCACCATGTTGGCCAGGATGGTCTTGATCTCTTGATCTCATGATCTGCCTGCATCGGCTTCACAAACTACTGGGATTACAGATGTGAGCCACAGCACCCAGCCACTTCCCTTATTCT
+M_HWI-M01141:133:D05BR:1:1101:19168:6256  133:D05BR:1:1101:19168:6256 2:N:0:TGGACGTCCTGCGA
[\]]]]Z]]]]]]]]]]]]]]]]]]]]]]]]]]]]]]]]]]]]]]E\]]]]]]]]]]]]]]]]]\[]]\]]]]]]]]]]]]]]]]]C]RZZ\]]]]]]Z]][]]][][]]]]]]]]]]][]]]]]]]]]Z]]]]Z]]E[]]]]]]]][]]
@M_HWI-M01141:133:D05BR:1:1101:15072:6257  133:D05BR:1:1101:15072:6257 2:N:0:TGGTCGTCCTGCGA
TAGAGGGTCTAGTGGAAAAAGAAATGACATACCCCAAACTGCAGATTTAATAACTCTCATTAAAGTCATGTTATAATTAGTCACATAAAATGACGTTAGATTTTAAAAGAATATGACGTTTCCACTTACTATTGATGTTTAATGTAAAATAAATTGTTATTATATATTTAATCATTATTTTACCATGTTACCTTTTCATGTAT
+M_HWI-M01141:133:D05BR:1:1101:15072:6257  133:D05BR:1:1101:15072:6257 2:N:0:TGGTCGTCCTGCGA
CCCCCFCCFFFFGGGGGGGGGGHHHHHHHHHHHHHGGHHHHHHHHHHHHFGFH]]]]]]]]]]]]]]]]]]]]]]]]]]]]]]]]]]]]]]]]]]]]]]]]]]]]]]]]]]]][]]]]]\]]]]]]]]]]]]]]]]]]]]]]]]]]]]]]HHHFHHHGHHFGFHHGHHHHGGHG1DGAGGCGG1A1FFBBCF1FFFB@1A>1A
@M_HWI-M01141:133:D05BR:1:1101:13229:6257  133:D05BR:1:1101:13229:6257 2:N:0:TGGACGTCCTGCGA
GTTGCAAGATTTAGCAAGCAAATAAAGGATTCCCAGTTAAATTTGAATTTCAGATAAATAACAAATAATTTATTTGTAG
+M_HWI-M01141:133:D05BR:1:1101:13229:6257  133:D05BR:1:1101:13229:6257 2:N:0:TGGACGTCCTGCGA
]]]]]]]]]]]]]]]]]]]]]]]]]]]]]]]]]]]]]]]]]]]]]]]]]]]]]]]]]]]]]]]]]]]]]]]]]]]]]]]
@M_HWI-M01141:133:D05BR:1:1101:24485:6258  133:D05BR:1:1101:24485:6258 2:N:0:TGGACGTCCTGCGA
AAAAAATTCTTTGAAATAAATGAAAATAAAGATTCAACATACCAAAATCCCTGGGATGCAGTAAAATCAGTGTTA
+M_HWI-M01141:133:D05BR:1:1101:24485:6258  133:D05BR:1:1101:24485:6258 2:N:0:TGGACGTCCTGCGA
]]]]]]]]]]]]]]]]]]]]]]]]]]]]]]]]]]]]]]]]]]]]]]]]]]]]]]]]]]]]]]]]]]]]]][]]]]
@M_HWI-M01141:133:D05BR:1:1101:19104:6259  133:D05BR:1:1101:19104:6259 2:N:0:TGGACGTCCTGCGA
CCGCAGTCGACGAGCAGAGGGCGGATGACGTCGGCGGACATCGAGGTGGCAGTGTACGCCCCTGAGATCGCCTGGGCCGCCCAGTAGCCGGGG
+M_HWI-M01141:133:D05BR:1:1101:19104:6259  133:D05BR:1:1101:19104:6259 2:N:0:TGGACGTCCTGCGA
]]]]]]]]]]]]]]]]]]]]]]]]]]]]]]]]]]]]]]]]]]]]]]]]]]]]]]]]]]]]]]]]]]]]]]]]]]]]]]]]]]]]]]]]]]]]]
@M_HWI-M01141:133:D05BR:1:1101:22663:6266  133:D05BR:1:1101:22663:6266 2:N:0:TGGACGTCCTGCGA
ATCAGCCCGGAGGGCAGCGGGTCGAGCCACACGAGCTGACCGCCTTGTTCGTCGACGGGCGGCCAATCGGCCGCGGCCGGGGCGGTC
+M_HWI-M01141:133:D05BR:1:1101:22663:6266  133:D05BR:1:1101:22663:6266 2:N:0:TGGACGTCCTGCGA
]]]]]]]]Z]]][Y]]]]]]]X]]]]]]]]\]]]]]]]][]]]]]]]]]]]X]]]]ZZ]]]]]]XT]]]]]]Y]]]]]]]]]]]]W]
@M_HWI-M01141:133:D05BR:1:1101:6930:6268  133:D05BR:1:1101:6930:6268 2:N:0:TGGACGTCCTGCGA
TGATTCAGGATTCCCTTATGTGATTCCATGACCAGAGAGTCTCAGGAGAAAATGCATCCCTTACTGTCAAGGGAAAATTGAATTCATCTTGGGGGAGATTATTTCCTTCATCTGCTAGATAAGGAGAACAAAAGAAAGGTCGGCTTTCCTGTCTCTCAGAGAACAGAAATC
+M_HWI-M01141:133:D05BR:1:1101:6930:6268  133:D05BR:1:1101:6930:6268 2:N:0:TGGACGTCCTGCGA
ACBCBFFFFFFFGGGGGGGGG]]]]]]]]]]]]]]]]]]]]]]]]]]]]]]]]]]]]]]]]]]]]]]]]]]]]]]]]]]]]]]]]]]]]]]]]]]]]]]]]]]]]]]]]]]]]]]]]]]]]]]]]]]]]]]]]]]]]]]]]]]]]]]]]]CGGGGGFGGFBFFFFFBBBBA
@M_HWI-M01141:133:D05BR:1:1101:8721:6269  133:D05BR:1:1101:8721:6269 2:N:0:TGGACGTCCTGCGA
TATATTCTGTGGACTTGGGGTGGAGAGTTTTGTAAATGTCTATCAGGTTTGCTTGTTCCAGGTCTGAGTTCAAGCCCTGGATATCCTTGTTGATTTTCTGTC
+M_HWI-M01141:133:D05BR:1:1101:8721:6269  133:D05BR:1:1101:8721:6269 2:N:0:TGGACGTCCTGCGA
]]]\]]]]][]]]]]]]]]]]]\]]]]]]F]][]]]\]]]]]]]]]]]]]]]]]]]]]]]]]Z]]][]Z]\]]]\[]]\]]\]]]]][]]]]ZZ]U7]]]Y]
@M_HWI-M01141:133:D05BR:1:1101:16864:6272  133:D05BR:1:1101:16864:6272 2:N:0:TGGACGTCCTGCGA
CTACCCTGAGAACTACCCTATAATGTATTTACTATTATCTCTTTTTTCGGATGAAGAAACTGAGGCATAGAGAAGTTACC
+M_HWI-M01141:133:D05BR:1:1101:16864:6272  133:D05BR:1:1101:16864:6272 2:N:0:TGGACGTCCTGCGA
]]W]]]]]]]]]]]]\]]]]]]]]]]]]]]]]]]]]]]]]]]]]]]]]]]]]]]]]]]]]]]]]]]Z][]]]]]]]]]]]
@M_HWI-M01141:133:D05BR:1:1101:24739:6279  133:D05BR:1:1101:24739:6279 2:N:0:TGGACGTCCTGCGA
AAAGATCACCTCTATTGGGGTTTGTAATAACATTTTCAGCTGATTTACTTTTTAAATTATTTTTAGGCTAATATTAAAACCAATTTGCAATACTTTAAAATATACTAACTGGGTATCAGAGACCTAGAAATATTTA
+M_HWI-M01141:133:D05BR:1:1101:24739:6279  133:D05BR:1:1101:24739:6279 2:N:0:TGGACGTCCTGCGA
]]]W]]][Z]]]]]ZI]Y]]]]]]]]]]]]]]]]]]]]]]]]]]]]]]]]Y]]]]]]]]]J]]]]]]]]]]]]]]]]]\]\]]]]]]]]]]]]]]]]]]]]]]]]]]]]]]]]]]]]]]\]]]]]]]]]]XV\]]]
@M_HWI-M01141:133:D05BR:1:1101:7809:6282  133:D05BR:1:1101:7809:6282 2:N:0:TGGACGTCCTGCGA
TATAATGTACAATGTACATATTATCTAATTTTAAATACTCTAAAAATAGGT
+M_HWI-M01141:133:D05BR:1:1101:7809:6282  133:D05BR:1:1101:7809:6282 2:N:0:TGGACGTCCTGCGA
\]]]]]]]]]]]]]]]]]]]]]]]]]]]]]]]]]]]]]]]]]]]]]]]]Z]
@M_HWI-M01141:133:D05BR:1:1101:24605:6283  133:D05BR:1:1101:24605:6283 2:N:0:TGGACGTCCTGCGA
CTGACATCTTACGTTGTCAACTCAGGGATCCCCTCACAGGTACATTTTCCAAAGAGAAAGAGCCAAATAGAAGCTGTGTCA
+M_HWI-M01141:133:D05BR:1:1101:24605:6283  133:D05BR:1:1101:24605:6283 2:N:0:TGGACGTCCTGCGA
]]]]]]]]]]]]]]]]]]]]]]]]]]]]]]]]]]]]I]]]]]]]]]]]]]]]]]X]]]]]]]]]]]]]]]]]]]]]]]]]]
@M_HWI-M01141:133:D05BR:1:1101:15543:6291  133:D05BR:1:1101:15543:6291 2:N:0:TGGACGTCCTGCGA
CAGAAATCACAAGCATTTCTATACACCAATAACAGACTAACAGAGAGCCTAATCAAGAATGAACTGCCATTCACAATTGTTACAAAGAGAATAAAATATCTATTTTATTTACTAACAAAGGGTGTAAAGGTCCTCTTCAAGGAGAACTACAAACCACTGCTCAAGGAAATAAGAGAGGATACAAACAGATGGAAAAACATTCC
+M_HWI-M01141:133:D05BR:1:1101:15543:6291  133:D05BR:1:1101:15543:6291 2:N:0:TGGACGTCCTGCGA
CCCCBFFFFFFFGGGGGGGGGGHHHHHHHHGHHHGHHHHHHHHHHHGHHHHHH]]]]]]]]]]]]]]]]]]]]]]]]]]]]]]]]]]]]]]]]]]]]]]]]]]]]]]]]]]]]]]]]]]]]]]]]]]]]]]]]]]]]]]]]]]]]]]]]]HGHHFHFHHGHHHHHHHHHHHHHHHHHHHGHGGGGGGGGGGFBFFFFFA>AA>
@M_HWI-M01141:133:D05BR:1:1101:8574:6295  133:D05BR:1:1101:8574:6295 2:N:0:TGGACGTCCTGCGA
ATCAAAAAGTGGGTGAAGGATATGAACCAATACTTCTCAAAAGAAGACATTTATACAGACAACAAATATATGAAAAAATGCTCATTATTACTGGTCATTAGAGAAATGCAAATCAAATCCACAATGAGTTACCATCTCACACCAATTAGAATG
+M_HWI-M01141:133:D05BR:1:1101:8574:6295  133:D05BR:1:1101:8574:6295 2:N:0:TGGACGTCCTGCGA
CCC]]]]]]]]]]]]]]]]]]]]]]]]]]]]]]]]]]]]]]]]]]]]]]]]]]]]]]]]]]]]]]]]]]]]]]]]]]]]]]]]]]]]]]]]]]]]]]]]]]]]]]]]]]]]]]]]]]]]]]]]]]]]]]]]]]]]]]]]]]]]]]]]]]]A>>
@M_HWI-M01141:133:D05BR:1:1101:20277:6297  133:D05BR:1:1101:20277:6297 2:N:0:TGGACGTCCTGCGA
TGCCTGAACCCAGGAGGCGGAGGCTGCGGTGAGCCGAGATCGTGCCATTGCACTCCAGCCTGGGTAACAAGAGCGAAACTCCGTCTCAAAAAAAAAAAAAAAAAATGTTGATCATTATCACCAAGAACTGGACATCTGATCTAAAGCAATGGGTAGAACAACATTAGTGTTTGCTAATGTTCCGTCATGGATGCTGACATTTTTATTGAAACATAAC
+M_HWI-M01141:133:D05BR:1:1101:20277:6297  133:D05BR:1:1101:20277:6297 2:N:0:TGGACGTCCTGCGA
>ABBAFFFFBBBFGCAE?ECGCGGHHGCAFFACGBGGGGGHHFFFGEGHFHGGHHGHHHGHHGGHHFJJHGHJJI]]]W]]]]ZZZY]]]]]]]]]]]]]]]]]]]]\]]]][[][[[]\][]]ZZ]9]\[][]]]\\]]XZ]]]Z]]JIHHHGHHGHHGFGHHGGGCCBHHHGHHHHGGGGGHHFFFFHHHHGFFFGGGFDFGGFFFFFD@AAA>A
@M_HWI-M01141:133:D05BR:1:1101:22872:6299  133:D05BR:1:1101:22872:6299 2:N:0:TGGACGTCCTGCGA
CAAGAAAAAAACAAACAACTCCATCAAAAAGTGGG
+M_HWI-M01141:133:D05BR:1:1101:22872:6299  133:D05BR:1:1101:22872:6299 2:N:0:TGGACGTCCTGCGA
]]]]]]]]]]]]]]]]]]]]]]]]]]]]]]]]]]]
@M_HWI-M01141:133:D05BR:1:1101:13544:6301  133:D05BR:1:1101:13544:6301 2:N:0:TGGACGTCCTGCGA
CTATGTTCTTATATCAGGAGAGGGTACCGAACTTCAGTCTCATGATTCCATTTCTACATTGCAGAAGGAGGCAAAACTAGTCCTTGATGTTGG
+M_HWI-M01141:133:D05BR:1:1101:13544:6301  133:D05BR:1:1101:13544:6301 2:N:0:TGGACGTCCTGCGA
]]]]]]]]]]]]]]]]]]]]]]]]]]]]]]]]]]]]]]]]]]]]]]]]]]]]]]]]]]]]]]]]]]]]]]]]]]]]]]]]]]]]]]]]]]]]]
@M_HWI-M01141:133:D05BR:1:1101:12897:6308  133:D05BR:1:1101:12897:6308 2:N:0:TGGACGTCCTGCGA
TTTCTGCTGCTAGTATATTCACTGCTCCTGAGTCCATGCATCTTCGTTAAAACCCTGTCATGCATAGCGAGCACAAGCTGAGAGAGCTTGTCATTTTACAATGCCCTTTTGCCTACATTCACCCATGTGAGAGTGACTACCAGGTGTGCGACTAGGGAAGCCCAGCCC
+M_HWI-M01141:133:D05BR:1:1101:12897:6308  133:D05BR:1:1101:12897:6308 2:N:0:TGGACGTCCTGCGA
ABCCCFFFFFFFGGGGGG]]]]]]]]]]]]]]]]]]]]]]]]]]]]]]]]]]]]]]]]]]]]]]]]]]]]]]]]]]]]]]]]]]]]]]]]]]]]]]]]]]]]]]]]]]]]]]]]]]]]]]]]]]]]]]]]]]]]]]]]]]]]]]]]]]]]GGGGGGFCFBBBCBBBAA
@M_HWI-M01141:133:D05BR:1:1101:8084:6310  133:D05BR:1:1101:8084:6310 2:N:0:TGGACGTCCTGCGA
TGCAACTCCCTCCTCCCAGGTTCAAGCGATTCTCCCATCTTAGCCTCCCAAGTAGCTGAGATT
+M_HWI-M01141:133:D05BR:1:1101:8084:6310  133:D05BR:1:1101:8084:6310 2:N:0:TGGACGTCCTGCGA
]]]]]]]]]]]]]]]]]]]]]]]]]]]]]]]]]]]]]]]]]]]]]]]]]]]]]]]]]]]]]]]
@M_HWI-M01141:133:D05BR:1:1101:19074:6317  133:D05BR:1:1101:19074:6317 2:N:0:TGGACGTCCTGCGA
CCTCTGTTTCCAAGCAGTCGATGTGAATTTGTTTCTAAGCAG
+M_HWI-M01141:133:D05BR:1:1101:19074:6317  133:D05BR:1:1101:19074:6317 2:N:0:TGGACGTCCTGCGA
]]]]]]]]]]]]]]]]]]]]]]]]]]]]]]]]]]]]]]]]]]
@M_HWI-M01141:133:D05BR:1:1101:8546:6317  133:D05BR:1:1101:8546:6317 2:N:0:TGGACGTCCTGCGA
CCAAGAGAGACTAGGATTGCTGAGTAAGAGATTTGAAAAGCTAGAAGGAAAGGAAGATATTGAAGTTACTCTTACTGCATAATATATAACTCCCAAACTTTGGACGCTTAAAATAACAATCTTATTTTTTTCATGGTCTGGGAGTTGACTGGGTTCAGGT
+M_HWI-M01141:133:D05BR:1:1101:8546:6317  133:D05BR:1:1101:8546:6317 2:N:0:TGGACGTCCTGCGA
CCCCCFFFBC]]]]]]]]]]]]]]]]]]]]]]]]]]]]]]]]]]]]]]]]]]]]]]]]]]]]]]]]]]]]]]]]]]]]]]]]]]]]]]]]]]]]]]]]]]]]]]]]]]]]]]]]]]]]]]]]]]]]]]]]]]]]]]]]]]]]]]]]]]]]CCFFFBBBBB
@M_HWI-M01141:133:D05BR:1:1101:16765:6317  133:D05BR:1:1101:16765:6317 2:N:0:TGGACGTCCTGCGA
AACCAAGTAACAGAAATACTCCATCATCAACAATCTGGGTGTCCACTCAGAGATCCAATCAAAAAGTCAGTAACTACACAGACGACAGGTGGATAAATCCACAAAGATGGGAAGAAACCAGCGCAAAAAGGAGGAAAACACCCAAAACCAGAACACCTCGCCACCTAGA
+M_HWI-M01141:133:D05BR:1:1101:16765:6317  133:D05BR:1:1101:16765:6317 2:N:0:TGGACGTCCTGCGA
BBBBBBFFFFFFGGGGGGG]]]]]]]]]]]]]]]]]]]]]]]]]]]]]]]]]]]]]]]]]]]]]]]]]]]]]]]]]]]]]]]]]]]]]]]]]]]]]]]]]]]]]]]]]]]]]]]]]]]]]]]]]]]]]]]]]]]]]]]]]]]]]]]]]]]DEGGEGE1DFAB@FA?AAA
@M_HWI-M01141:133:D05BR:1:1101:17992:6317  133:D05BR:1:1101:17992:6317 2:N:0:TGGACGTCCTGCGA
TCTCTTGAGCCTTTTCCCTAGCTCAGGGGGTGAAGTTTGAGGTGTTGGTAC
+M_HWI-M01141:133:D05BR:1:1101:17992:6317  133:D05BR:1:1101:17992:6317 2:N:0:TGGACGTCCTGCGA
]]]]]]]]]]]]]]]]]]]]]]]]]]]]]]]]]]]]]]]]]]]]]]]]]]]
@M_HWI-M01141:133:D05BR:1:1101:9074:6324  133:D05BR:1:1101:9074:6324 2:N:0:TGGACGTCCTGCGA
TAGTCATGAAAAATGTTCGGCCCGGCGGGGTGGCTCAAGCCTGTAATCCCAGCACTTTGGGAGGCCGAGGCAGGTGGATC
+M_HWI-M01141:133:D05BR:1:1101:9074:6324  133:D05BR:1:1101:9074:6324 2:N:0:TGGACGTCCTGCGA
]]]]]]]]]]]]]]]]]]]]]]]]]]]]]]]]]]]]]]]]]]]]]]]]]]]]]]]]]]]]]]]]]]]]]]]]]]]]]]]]
@M_HWI-M01141:133:D05BR:1:1101:22135:6324  133:D05BR:1:1101:22135:6324 2:N:0:TGGACGTCCTGCGA
TCCAGGATCTTGTCTGAATGTAGACTCTGGTTCAGTAGGTCTGAGTTGGAGTCTGAGATTCTGTGTTCCCAACAAGCTTCTGGATGCCTAAGCTGCTGGTCCATGAACCATGCTTTGAGTAGCAGGGATTTAGGGCACTTTCACAAGAGGAGAGGGGC
+M_HWI-M01141:133:D05BR:1:1101:22135:6324  133:D05BR:1:1101:22135:6324 2:N:0:TGGACGTCCTGCGA
CCCCCFCF]]]]]]]]]]]]]]]]]]]]]]]]]]]]]]]]]]]]]]]]]]]]]]]]]]]]]]]]]]]]]]]]]]]]]]]]]]]]]]]]]]]]]]]]]]]]]]]]]]]]]]]]]]]]]]]]]]]]]]]]]]]]]]]]]]]]]]]]]]]]]]FBCCCBAA
@M_HWI-M01141:133:D05BR:1:1101:19456:6326  133:D05BR:1:1101:19456:6326 2:N:0:TGGACGTCCTGCGA
CTGCTGTCTGCTCGCTTACCTAAGTTAGTTGAATCTGCCTTGAGATTCAGAGAGTGAGAAGCGCGTTTCTTCTAGGAGCGGCGTTTGGATATTCCAGAGTGAATGGGAGTAAACGCTGTATTGAGAAATATCTGCTTCTAAAACCAAACGGAGCAACCTAACCGAACGGCCTTCAATGTGTGCGTTTAACTTACAGAGTAAAACTGACGTGT
+M_HWI-M01141:133:D05BR:1:1101:19456:6326  133:D05BR:1:1101:19456:6326 2:N:0:TGGACGTCCTGCGA
BBACCFFFFFFFGGGGGGGGGFFHHHHHHGHHHHGHHHHHHHHHHHHHHHHHBEHHHHHHHH]]]]]]]]]]]]]]]]]]]]]]]]]]]]]]]]]]]]]]]]]]]]]]]]]]]]]]]]]]]]]]]]]]]]]]]]]]]]]]]]]]]]]]]]HHHHHHHHGGGGGHGGGHEHFFHHHHGHGGGGGHGHGHHGGGGGGGGGGGFFFCCCFAAAAA
@M_HWI-M01141:133:D05BR:1:1101:14717:6329  133:D05BR:1:1101:14717:6329 2:N:0:TGGACGTCCTGCGA
GCGAAATTTTGTTTTAAACATTAGGGTGCCTAGATAATATTTAGATTTTTTTCGATTCAGTAAAATTAGAATTTCTGTATTTTACATGAGAGAGCATACTGAGTTGGTGTATATACTCTAAAATAGAGTAGAATAGGGCATTGTATATAT
+M_HWI-M01141:133:D05BR:1:1101:14717:6329  133:D05BR:1:1101:14717:6329 2:N:0:TGGACGTCCTGCGA
]]]]]]]]]]]]]]]]]]]]]]]]]]]]]]]]]]]]]]]]]]]]]]]]]]]]]]]]]]]]]]]]]]]]]]]]]]]]]]]]]]]]]]]]]]]]]]]]]]]]]]]]]]]]]]]]]]]]]]]]]]]]]]]]]]]]]]]]]]]]]]]]]]]]]]
@M_HWI-M01141:133:D05BR:1:1101:26350:6337  133:D05BR:1:1101:26350:6337 2:N:0:TGGACGTCCTGCGA
CACACGCTAGAATAGAATAGAATAGAATGGAACAGAATAAAATAGAATTGAACGAACGAACGAATGAATGAATGAATGAATGAGCAATTTTTCAGGAACAAAGAAAACCCATGGTGACACAAACCTATGCTTCTCGCCTTTTGAGGCAGCAATGACGCTACAAATTATGTGTGATTTCT
+M_HWI-M01141:133:D05BR:1:1101:26350:6337  133:D05BR:1:1101:26350:6337 2:N:0:TGGACGTCCTGCGA
A@ABAD@AAA4DG54FGFGGGFHHGBGGF]]]V]]]]]]]]]X]]]]]]]]]]]]]]]]Z]]]]]]]]]]]]]]]]]]]]]]]][]]]]]]]]]]]]]]]]]]][]Z]]]]]]]]]]]]\]]]]]]]]]]]]]]]]]]]]]]]]]]]]]]FF0AACEDFGGGFB1EF@FFFDFD>11A>
@M_HWI-M01141:133:D05BR:1:1101:22309:6351  133:D05BR:1:1101:22309:6351 2:N:0:TGGACGTCCTGCGA
TAATACCATCCTGGACATAAGAAAAAGCAAAGATTTTATGACAAAGTTGTGAAAAGCAATTGTAACAAAAGCAAAAATTGACAAATTTGATCTAATTAAACTAAAGAGCCTCTGCACAGCAAAAGAAACTATCAAAGGAGTAAACAGACAACCTACAGAATGGGAGAGAAATTCTGCA
+M_HWI-M01141:133:D05BR:1:1101:22309:6351  133:D05BR:1:1101:22309:6351 2:N:0:TGGACGTCCTGCGA
AAAAAFFFF1FFGGGGGEG1FGHG00FH]]]]]]]]]]]]]]]]]]]]]]]]]]]]]]]]]]]]]]]]]]]]]]]]]]]]]]]]]]]]]]]]]]]]]]]]]]]\]]]]]]][\\]]]]]]]]]]]]]]]]]]]]]]]]]]]]]]]]]]]]D1GFDDG3GF1B1GGDFDDB1FFAAA?A
@M_HWI-M01141:133:D05BR:1:1101:10237:6352  133:D05BR:1:1101:10237:6352 2:N:0:TGGACGTCCTGCGA
AGCTGGACAAAGACGGAGCCCCAAGCCCTGTGGCCTGGG
+M_HWI-M01141:133:D05BR:1:1101:10237:6352  133:D05BR:1:1101:10237:6352 2:N:0:TGGACGTCCTGCGA
]]]]]]]]]]]]]]]]]]]]]]]]]]]]]]]]]]]]]]]
@M_HWI-M01141:133:D05BR:1:1101:20463:6356  133:D05BR:1:1101:20463:6356 2:N:0:TGGACGTCCTGCGA
TTATATTCTAAGTGAATACTAAAAGAAAATGTATTGGCTTCATAAAGTAAAATATAAAATAAAATTGACAAACACAGATGATTTTGCTTGAATTCCCTTAGTTGGAAAAAGATAAAAATACTTACAATATTTGAACAGTTTAAAAAGAACTCTCAATGAACTTTAAAAAGAACACCTTGAATATTTAATTGAATACCTTATGAAA
+M_HWI-M01141:133:D05BR:1:1101:20463:6356  133:D05BR:1:1101:20463:6356 2:N:0:TGGACGTCCTGCGA
BBBBCFFFFFFFGGGGGGGGGGHHHFFFHHHHGHHHHHHHHHHHHHHHHHHHHHH]]]]]]]]]]]]]]]]]]]]]]]]]]]]]]]]]]]]]]]]]]]]]]]]]]]]]]]]]]]]]]]]]]]]]]]]]]]]]]]]]]]]]]]]]]]]]]]FFHGHHHGHHHGHHHHHHHGGHGGHGFHHHHHHGGGGGDGGGGFDFFFFFBBABA
@M_HWI-M01141:133:D05BR:1:1101:19680:6365  133:D05BR:1:1101:19680:6365 2:N:0:TGGACGTCCTGCGA
TATAGTTCTGCAATGGATGAAATATATACTGTGGCTGACCATGTACAATGAGACAGCCATTACATCAAACCTCTGAACCAGAGAACGAAGAGTCTGAATGGAGTCTTCTCTTGTGGTCAGTTCTGGGAAATGCACAAAGACAAAATTCAGATAATCCA
+M_HWI-M01141:133:D05BR:1:1101:19680:6365  133:D05BR:1:1101:19680:6365 2:N:0:TGGACGTCCTGCGA
AAAAA@DF]]]]]]]]]]]]]]]]]]]]]]]]]]]]]]]]]]]]]]]]]]\]]]]]]]]]]]]]]]]]]]]]]]]]]]]]]]]]]]]]]]]]]]]]]]]]]]]]]]]]]]]]]]]]]]]]]]]]]]]]]]]]]]]]]]][]]]]]]]]]]FBFBAA?A
@M_HWI-M01141:133:D05BR:1:1101:11131:6366  133:D05BR:1:1101:11131:6366 2:N:0:TGGACGTCCTGCGA
TCCCCACCTGACACACACCGCCTGCACATAGCCTCCCCACCTGACACACACCACCCGCACACAGCCTCGCCCTCCACCTACCACACACACACAACCTCCCCCACACCTGCCACACAGCCTCCCCACCCACCACCCACACACAGCCTCTCAGCTGCCACCGTCCTCCAACTGCTTCTTGTTGGTTCATTTGG
+M_HWI-M01141:133:D05BR:1:1101:11131:6366  133:D05BR:1:1101:11131:6366 2:N:0:TGGACGTCCTGCGA
CCCCCFCCFFFFGGGGGGGGGGGHHHHHHHBFHHGHGGHGGIJIJJJJIIIIHJIIIIIIIJIIJJJJGIIHIJIJJJIIJJJJJIIIIIGIG1GIFHIHHIEIFIII>IJHJJIIEIJJ2BCFFFFFFIIGJIIFIFIII-;B0]\]]\/B00/AB000A0011D310F1B111A1EA1111B11A1>11
@M_HWI-M01141:133:D05BR:1:1101:6599:6367  133:D05BR:1:1101:6599:6367 2:N:0:TGGACGTCCTGCGA
AGTAGCTGGGGCTACAGGCATGCTCCACCTCACCTGGCTAATTTTGTTGTTTTGTTTTTAGTAGAGACGAGATTTCCTTATGTCTCCCAGGTGAGTCTTGAACTCTTGGCCTCCTATAGTGCGGTGCTTACAACTGTTAGCCATGCTACCAGGCCTATGTCTTAGTTTCTTTATACATA
+M_HWI-M01141:133:D05BR:1:1101:6599:6367  133:D05BR:1:1101:6599:6367 2:N:0:TGGACGTCCTGCGA
CACCCFFFFBCCGGGGGGGGGGGHHHHHH]]]]]]]]]]]]]]]]]]]]]]]]]]]]]]]]]]]]]]]]]]]]]]]]]]]]]]]]]]]]]]]]]]]]]]]]]]]]]]]]]]]]]]]]]]]]]]]]]]]]]]]]]]]]]]]]]]]]]]]]]HGFFHHGGGGCGGGGGGFFFFFFFBBAAA
@F_HWI-M01141:133:D05BR:1:1101:24401:6370  133:D05BR:1:1101:24401:6370 2:N:0:TGGACGTCCTGCGA
GGGTGAGGTAGGGTGACATGGCCTAGGGTTACAGTCCTCTAATTCTATTCCCATGGCTCATTGGTTGGCTCATGATCATCATCCAGGCCAAGGGTAATTAGGCCTTGGTCTTTTGTTAAAAGCTATAGAAGAGAAGCCCTATTTTCAGGT
+F_HWI-M01141:133:D05BR:1:1101:24401:6370  133:D05BR:1:1101:24401:6370 2:N:0:TGGACGTCCTGCGA
AAA1>AFFC1F111AEFFBFFFHH0GHGHGGHGHHHHHHGG1GGFDGBDGGHHGHGHGFGFHHGBGFCHEFGFHFHHHGHHHEGH1FFGEGGEGHFGFBGB1FGBFGF@@FHHHGHHHHHEHHHHHFFEHFHHGHFGHHHFFHHHHHFBG
[truncated: 6,795,235 more chars]
