# Supplementary material for: Validation of qPCR Methods for the Detection of Mycobacterium in New World Animal Reservoirs
Source: PLoS Negl Trop Dis. 2015 Nov 16;9(11):e0004198. doi: 10.1371/journal.pntd.0004198 (PMC4646627; doi:10.1371/journal.pntd.0004198)
Supplement: S1 Dataset — (ZIP) [file pntd.0004198.s002.zip › Sample_CJA025.FandR_merged.txt]

@M_HWI-M01141:133:D05BR:1:1101:14859:1773  133:D05BR:1:1101:14859:1773 2:N:0:CCAATCCTGCAGAG
TCCCGGCTCGACGTCCGGCTTCGCCAGCGCGTTCGGGACGAGATCGACCTGCACAGACGCAAATGAGCTCATCTGGCTGAGGTACCGCATGCGGCCTT
+M_HWI-M01141:133:D05BR:1:1101:14859:1773  133:D05BR:1:1101:14859:1773 2:N:0:CCAATCCTGCAGAG
@3@3@33CCFFF2/CHCC22C2CG11CGAA]X]RXXVZ]]Z]]V]]][TE\FYXV]VUE]TU9]\\F][[VEERVVFE][ETV]REUBQCCFCU]C36
@M_HWI-M01141:133:D05BR:1:1101:15098:1787  133:D05BR:1:1101:15098:1787 2:N:0:CCAATCCTGCTGAG
CTCTTCCGATCTGGGTCCGTTGGTCTGGGAGAATGTTTCGCGCAAGATCAAAGCAGTCACGCTGCCTTGCAATTGGCTCCAATGTGTGGACAACGCTCTCGATCC
+M_HWI-M01141:133:D05BR:1:1101:15098:1787  133:D05BR:1:1101:15098:1787 2:N:0:CCAATCCTGCTGAG
EUC]TSY]WT]Y]UXYZV]Z]]]X[]]]]]]]]]]][]WA]Z]X]]]]]]]]Z[]][ZCT][6VAS[[]]]]\]]EV8F]]VZ]]\YWY[[]Y]S]5X][VS235
@M_HWI-M01141:133:D05BR:1:1101:12299:1804  133:D05BR:1:1101:12299:1804 2:N:0:CCAATCCTGCAGAG
CGCCAGCGCGCCGGGGACGACATCACCCTCGAGGTCAATCTCTCGGGCGCCTCGATCACCGACGCCGAGCTCTGCGAGTTCCTCGAGTCCTCGGTCCGGGATTCGGGCATCGATGCGACGAAGCTGATCTTCGAGGTGAC
+M_HWI-M01141:133:D05BR:1:1101:12299:1804  133:D05BR:1:1101:12299:1804 2:N:0:CCAATCCTGCAGAG
Y]]]]]]]]]]]]]]]]]]]]]]]]]]]Z]]]]]]]]]]X]]]]]]]]]]ZZ]]]]]]]]]]]]Z]]]]]W]]]]]]]]]]]]]]]]]]]]]]]X]]]]]]]]]]]]]]]]]]]]]]]]]]]]]]]]]]]]]]]]]X]Q]
@M_HWI-M01141:133:D05BR:1:1101:17250:1815  133:D05BR:1:1101:17250:1815 2:N:0:CCAATCCTGCAGAG
CGGCCTGATGCTCTGGCGGCTGCACGGATTCGAGCTGGAGCCGGTCGCCCGACGGGACACCGTACGGCTGTCCGACCTCTTCGCCGTACCGGAGTGGG
+M_HWI-M01141:133:D05BR:1:1101:17250:1815  133:D05BR:1:1101:17250:1815 2:N:0:CCAATCCTGCAGAG
][W]]]]]X]X8]9Y]]]]]]]]]]]X]57]]]ZCCQS$T]]]]ZZXZVZ]]]]]]Y]YY]]]]]]]]V]ZC]]]]]W]]5ZBCCTQ]]]B]2S]TTA
@M_HWI-M01141:133:D05BR:1:1101:17194:1852  133:D05BR:1:1101:17194:1852 2:N:0:CCAATCCTGCAGAG
GGGCGTCGGCGGCCTGGGCCAAGGGTGCAAAGGCAGCGGCCGCCAGTAACGCGAGAAGGGATTTGCCAAGAAGACGATTGACCATGTTCAAAGCTCCT
+M_HWI-M01141:133:D05BR:1:1101:17194:1852  133:D05BR:1:1101:17194:1852 2:N:0:CCAATCCTGCAGAG
0]QX]T]]]]]]]]]]]]][]V]]]F]Z]]]]]]]]]Z]]]]]]]]]]]]]]]]][]]]]]]]]]]]]]]Z]]X]]]]]]]\]]]]]]]]]]]]]]\]
@M_HWI-M01141:133:D05BR:1:1101:14670:1862  133:D05BR:1:1101:14670:1862 2:N:0:CCAATCCTGCAGAG
CGCCACCTTTCGACAGCGCGCCAAAACGAACCACCTGGGTCCCCTTCCCTCACGCCGCACGCTGATGCGCGCGACGTTCGCCGGGGGATGACAAGTGTTGTTACTGCTTCCCGGCCAGCAGTTCG
+M_HWI-M01141:133:D05BR:1:1101:14670:1862  133:D05BR:1:1101:14670:1862 2:N:0:CCAATCCTGCAGAG
]]]]]]]]]]]]]]]]]]WZ]]]]]]]]]]]]]]]]]]]]]]]]]]]]]]]]][]]]]]]]]]]]]]]]]]]]]]]]]]]]]]]]]]]]]]]]]]]]]]]]]]]]]]]]]]]]]]]]]]]]]]]]
@M_HWI-M01141:133:D05BR:1:1101:12843:1878  133:D05BR:1:1101:12843:1878 2:N:0:CCAATCCTGCAGAG
CGTGTGCGTTCAACTTACAGAGTTAAACTGATGTGTGTTTGCAGGAGTTTGTAAACCCTTTCTGTGAAGAAGCGGAAAACGCATTTTTCCAGCCAAATCCAAGCATTTCAGAAATA
+M_HWI-M01141:133:D05BR:1:1101:12843:1878  133:D05BR:1:1101:12843:1878 2:N:0:CCAATCCTGCAGAG
%X]]]]]]]WZ[]YW]GY]\]]]]]]]]]][]]]\\]]]\]]]]\]]]]]][]]]VZ][][]]]]]]]]]]Y]]]ZZ]]]]]]]Y]]8[]]]\]]]]\]]]]]]V2]]\\]W]][]
@M_HWI-M01141:133:D05BR:1:1101:14026:1884  133:D05BR:1:1101:14026:1884 2:N:0:CCAATCCTGCAGAG
ATGACCAACCTACTGTCAAAAAGTGTTACCATGTCGAATTTCCTTTGCATCGGTCTAAAACGAGATGATTGCCATGCGGCCAAGCTTTGACTCAAGAAATCATTACACAAAAAGGC
+M_HWI-M01141:133:D05BR:1:1101:14026:1884  133:D05BR:1:1101:14026:1884 2:N:0:CCAATCCTGCAGAG
7]]\]\[F]]][]W]Z]]]]][]FYW][]]]]]]Y\]T]Z]]V\Y[]][]V]UC]]]]\\]Z[Y]]]W[]]EVVY]]Z]]]6]]]]][]WU[W\]]][]][]]]]]][]]]]QQS[
@M_HWI-M01141:133:D05BR:1:1101:17895:1917  133:D05BR:1:1101:17895:1917 2:N:0:CCAATCCTGCAGAG
GTTTTATCAGATATTTACGATGGACAAATCTGGCAAAATTTTAAGGAATCGTCCCAACAAGGGTCGAATAATTTTTTCTGACCTGAAATGGCCGATTCCCATCTCGGTTTAATGTTGAACCTAGACTGGTTTCAACCGTACGATGGTGTTAGCCATAGCACCGG
+M_HWI-M01141:133:D05BR:1:1101:17895:1917  133:D05BR:1:1101:17895:1917 2:N:0:CCAATCCTGCAGAG
ABBCCFFFFFFFGG]]]]]]]]]]]]]]]]]]]]]]]]]]]]]]]]]]]]]]]]]]]]]]]]]]]]]]]]]]]]]]]]]]]]]]]]]]]]]]]]]]]]]]]]]]]]]]]]]]]]]]]]]]]]]]]]]]]]]]]]]]]]]]]]]]]]]]]]GGFFFFFBDBBBBA
@M_HWI-M01141:133:D05BR:1:1101:13320:1919  133:D05BR:1:1101:13320:1919 2:N:0:CCAATCCTGCAGAG
CTCTAGCCTCTAGTCTCAAAGAGACATCAATGTCAGAACACGTTCAAGCAGTTCCAACGTTTGCGCCGGCGCGGGAAATCGCAGAGAGACGGCAGGCTGTGGATCCCACGACGCGCGAATGGATCAGACATTCCGCACTCTTTCTGCTTACATTCATCACTGCGACCTTCGCCGGAATTGTGTTTGCCGCTGCCGAGGGAAACGCAGTC
+M_HWI-M01141:133:D05BR:1:1101:13320:1919  133:D05BR:1:1101:13320:1919 2:N:0:CCAATCCTGCAGAG
3AAAAFFFFFFFGGGGGGGGGGHFFHHHHFBFDFBGHGGHHGHHHEBGHHGHHHEGHHG]]]]]]]]]]]]]]]]Z[]]]]]]]]]]]]]]]]]]]]]]]]]]]V][]]]]]]]]]]]W]][]]]]]]]VZ]]]]]]]]]]]]]]]]]]]FGF3FFBFGECGGGF1EA0GE?HHHGFACHFHHEGEA?GECGGGGGGFCDBBACAA>33
@M_HWI-M01141:133:D05BR:1:1101:13580:1927  133:D05BR:1:1101:13580:1927 2:N:0:CAAATCCTGCTGAG
AGATCCGCCATGTCGAAACGAATCGTGTTTTGTGCCGATGGCACCTGGAACGGACCGGAAGCGCAGACCGGCGTAGCGCCGATGGACGCGGGCGACGAGCACGGCGAGCTGCACGGCGCC
+M_HWI-M01141:133:D05BR:1:1101:13580:1927  133:D05BR:1:1101:13580:1927 2:N:0:CAAATCCTGCTGAG
3]N]]]]]U]]]]]]\]]]]\]]Y]]]]]]]]]Y][\]]]OE]]V]]][]]X]U]]\]]]]Y]\]Q]TQ]QRX]]]XT]CU]]X]YE]]]V]]U]]]]Y]]]]]]W]]]PX]]]QQ]T]W
@M_HWI-M01141:133:D05BR:1:1101:16345:1931  133:D05BR:1:1101:16345:1931 2:N:0:CCAATCCTGCAGAG
CACCAGACCCACTCGACGATCCTGAACCAGCCCAGCCCGGCCACCACGGCGT
+M_HWI-M01141:133:D05BR:1:1101:16345:1931  133:D05BR:1:1101:16345:1931 2:N:0:CCAATCCTGCAGAG
]]]]]]]]]]]]]]]]]]]]]]]]]]]]]]]]]]]]]]]]]]]]]]]]]]]]
@M_HWI-M01141:133:D05BR:1:1101:17759:1941  133:D05BR:1:1101:17759:1941 2:N:0:CCAATCCTGCAGAG
GAACATCCTCGCCGACCGCCTCGTGCGGCTCGTCGACGCAGGGATCCTGACCCGCGGCACCGCAGCGCGGGGACAGCGCGCTCGCTACAGCCTCACCGAG
+M_HWI-M01141:133:D05BR:1:1101:17759:1941  133:D05BR:1:1101:17759:1941 2:N:0:CCAATCCTGCAGAG
R]]]]]]]V]Q]]]YY]]]]]]]]]]]V]ZTX]]]]]]]][SW]]][]]]]]]]]]]]]]]]]]]]]ZZ]]]]]XA]W]]W]]]]]]]]]]X]]T]S]]]
@M_HWI-M01141:133:D05BR:1:1101:14890:1958  133:D05BR:1:1101:14890:1958 2:N:0:CCAATCCTGCAGAG
CGGGGGTCATGGCGGCGGCCGGCTCGCTGCTGGTCGCGGTGGGCATGGTCGTCGGTGCGACCACCGGGCTGGGCGATGGCTT
+M_HWI-M01141:133:D05BR:1:1101:14890:1958  133:D05BR:1:1101:14890:1958 2:N:0:CCAATCCTGCAGAG
]]]]]]]]]]]]]]]]]]]]]]]]]]]]]]]]]]]]]]]]]]]]]]]]\[]]]]]]]]]]]]]]]]]]]]]]]]]]]]]]]]
@M_HWI-M01141:133:D05BR:1:1101:17098:1971  133:D05BR:1:1101:17098:1971 2:N:0:CCAATCCTGCAGAG
TGTGCGTTACATCGTGTGGATCGACGGCGTGACGCAGAAGACCGATGGCGGCGGCAGCATCGCCTGCGCGGCCGGTCCGGGCGGCGCCGGCTGTCTGGGTCTCGGCTGGTGGGAAAAGACGTCCGATTACGAGGCGACGATCTGGGATCTGCGACAGGGCGTGAGCGCGGGCAGCCTGACGACCGACGTGAAAGGC
+M_HWI-M01141:133:D05BR:1:1101:17098:1971  133:D05BR:1:1101:17098:1971 2:N:0:CCAATCCTGCAGAG
BCBCCCCCCCFFGGGGGGGGGGGGGGGGGGGGGGGGGGHHHHHGGG]]]]]]]]]]]]]]]]]]]]]]]]]]]]]]]]]]]]]]]]]]]]]]]]]]]]]]]]]]]]]]]]]]]]]]]]]]]]]]]]]]]]]]]]]]]]]]]]]]]]]]]]GGHHHGGGHGHGGGGGGGHHGGHHGGGGGGGGGGCFCFFFFCBAAA
@M_HWI-M01141:133:D05BR:1:1101:12290:1989  133:D05BR:1:1101:12290:1989 2:N:0:CCAATCCTGCAGAG
TTGTGATGCGTATTCCCGTACACCTGCTCTCACAGGTGCCCAACTTCCTGTGCTCTGT
+M_HWI-M01141:133:D05BR:1:1101:12290:1989  133:D05BR:1:1101:12290:1989 2:N:0:CCAATCCTGCAGAG
]]]]]XY\]Y]2]T]W]]]]]]G]]]\]]]]]][E]][[]V]]]]]]]]]V]]]]]]8
@F_HWI-M01141:133:D05BR:1:1101:16009:2010  133:D05BR:1:1101:16009:2010 2:N:0:CCAATCCTGCAGAG
CACACGTCTGAACTCCAGTCACCCAATCCATCTCGTATGCCGTCTTCTGCTTGAAAAAAAAAAAAAAACAGCAACAAACTAAATCAAAATAGCAGACATAGAACAGAGGGCAGGCAATAACATAAAATAAAACTGAAGTGAAGACTTAAG
+F_HWI-M01141:133:D05BR:1:1101:16009:2010  133:D05BR:1:1101:16009:2010 2:N:0:CCAATCCTGCAGAG
BBABBBFBFBFFGGGFGGGGGGHHGHFHHHH5GFHFGHHHHGGGHGHHHHHHGFFHHHGCE@EFE/////202200/0??3334433333322?220?222?22?222=/?///?/01??G=1?11?#######################
@R_HWI-M01141:133:D05BR:1:1101:16009:2010  133:D05BR:1:1101:16009:2010 2:N:0:CCAATCCTGCAGAG
AGTTAGTTATGGCGACTAAGAGTGAGGTAAGAACGGCGGAAGGTAACATATGAAAAGAGGAAAAAAGCAAGGGAAGACACGCCAGAATAACAGCTAGTGAGTAAAATATAAAAAAGGAAAGTCAATCACAGATATGAACAATAATTTAAA
+R_HWI-M01141:133:D05BR:1:1101:16009:2010  133:D05BR:1:1101:16009:2010 2:N:0:CCAATCCTGCAGAG
11111333@311111110111AD11100121110000//////1121A212222110/0/00>B0//010>//?>/B0BC/////00111111011111>B1B>2B2<2B########################################
@M_HWI-M01141:133:D05BR:1:1101:19332:2012  133:D05BR:1:1101:19332:2012 2:N:0:CCAATCCTGCAGAG
ACACGGCGGCAGCGCGAAGAATGTTATCCCCGGAGAGTGTCGCTTCACGCTGGAGTGGCGTCCCATTCCCGGCCAGGATCCGAAACATTTGCT
+M_HWI-M01141:133:D05BR:1:1101:19332:2012  133:D05BR:1:1101:19332:2012 2:N:0:CCAATCCTGCAGAG
]]]]]]]]]]]]]]]]]]]]]]]]]]]]]]]]]]]]]]]]]]]]]]]]]]]]]]]]]]]]]]]]]]]]]]]]]]]]]]]]]]]]]]]]]]]]]
@M_HWI-M01141:133:D05BR:1:1101:13387:2020  133:D05BR:1:1101:13387:2020 2:N:0:CCAATCCTGCAGAG
CAGAGCACAGGAAGTTGGGCACTTGTGAGAGCAGGTGTACGGGAATACGCATCACAA
+M_HWI-M01141:133:D05BR:1:1101:13387:2020  133:D05BR:1:1101:13387:2020 2:N:0:CCAATCCTGCAGAG
]]]]]]]]]]]]]]]]]]]]]]]]]]]]]]]]]\][]]]]]]]\]]]]]]]]]]]]]
@M_HWI-M01141:133:D05BR:1:1101:14192:2030  133:D05BR:1:1101:14192:2030 2:N:0:CCAATCCTGCAGAG
GAGAGCGATGCGATAGATCAGCGCGAGAGGGGCGTGCTTGAAGAAATCAACCGCCTGGCGCGGCCTTCAA
+M_HWI-M01141:133:D05BR:1:1101:14192:2030  133:D05BR:1:1101:14192:2030 2:N:0:CCAATCCTGCAGAG
]]TVV]T]VVFV]\]][]WZV]]]]]]]]]Z][]]]Y]]]ZV]]]]]]]]]5]]]]]]]]W]]]W]]]]]
@M_HWI-M01141:133:D05BR:1:1101:19388:2032  133:D05BR:1:1101:19388:2032 2:N:0:CCAATCCTGCAGGG
CGGAAGCCGGGACGTTGCAGGTCAGTGGCGCCGGCACCACGAAGTCGCTGCCCTGCCATGCCGGCTACCTCTCGGTGAGCGGAAAAGACAACACGGTCACCCTGACGGGGCACTGCACCAGCGTCAGCGTCTCGGGCAGCGGCAACCGCATCGCGGTCGACAGCAGCGAGGCCGTGAGCGCCGCGGGCGCCGGCAATGTC
+M_HWI-M01141:133:D05BR:1:1101:19388:2032  133:D05BR:1:1101:19388:2032 2:N:0:CCAATCCTGCAGGG
AAAAAA?1>DDDEEEFEF1FGGHF0GGFGCEEEGC/ECGG?EAEFBEEE?U]]]]W]]T]]]SQ]U]]]]T]]\]T]]]]]]Y]]Y]N]WY]V]]]]]]]]]]][T]]W@T]]]]\]]]Z]Z]Z]VSB]]]]]]Z]]]]]]]RRSX]]]]/?CEEGHGHHHH?E1E?1B0?DGHGGGECGECGGEA?GDD3FFBDA>3AA
@M_HWI-M01141:133:D05BR:1:1101:14755:2039  133:D05BR:1:1101:14755:2039 2:N:0:CCAATCCTGCAGAG
AAAATAACGGCTTAGCTCGTTGGGGGTGCGCAAGTCTACCTTGCGCCCGCCGAGCATGGCTGACAGTTCCCGTTCCATTCGAGCCAGGTCGATCAAGCTCGGCGCCGCACCG
+M_HWI-M01141:133:D05BR:1:1101:14755:2039  133:D05BR:1:1101:14755:2039 2:N:0:CCAATCCTGCAGAG
]]]T]]]]]WV]]]]Y]]]]]]]U]R]]]]\]]\]]]]]Z]]]]X]]Z]]]]]]\]]\]]]]]]]]][]]]]]]]]]]][]]][[]]\]]]]]]]]]]\]]]\]]7]]]]]]
@M_HWI-M01141:133:D05BR:1:1101:13102:2073  133:D05BR:1:1101:13102:2073 2:N:0:CCAATCCTGCAGAG
GGCAGCAGCCGCGAGTCCTGGAAGACCACCGACAGATCGGAAGAG
+M_HWI-M01141:133:D05BR:1:1101:13102:2073  133:D05BR:1:1101:13102:2073 2:N:0:CCAATCCTGCAGAG
]]]]]]]]]]]]]]]]]]]]]]]]]]]]]]]]]]]]]]]]]]]]]
@M_HWI-M01141:133:D05BR:1:1101:13397:2082  133:D05BR:1:1101:13397:2082 2:N:0:CCAATCCTGCAGAG
GTGATAGCCGTCAGCCATGGCGGTGATCAACGATCGCGTGACAGGACGTAGTCCGGGAGCGTCAGTAATGCCTCGCGCTCCGGGCTGGGCGGGAACGAGTAGAGATGTTTCTTGGCGCCTTCG
+M_HWI-M01141:133:D05BR:1:1101:13397:2082  133:D05BR:1:1101:13397:2082 2:N:0:CCAATCCTGCAGAG
]]]]]]]]]%]]]]]]]]]]]]]]]]]]]]]]]]]]]]]]]]]]]]]]]]]]]]]]]]]]]]]]]]]]]]]]]]]]]]]]]]]]]]]]]]]]]]]]]]]]]]]]]]]]]]]]]]]]]]]]]]]
@M_HWI-M01141:133:D05BR:1:1101:18694:2136  133:D05BR:1:1101:18694:2136 2:N:0:CCAATCCTGCAGAG
TTTCTTTTGGCATGTTCATGATGAAATCTTTGCCTGTGCTTATGTTTTGAATGGCATTGTCTCGTGTCTTGCAGAGCTTTTATAGTTTTTGGTTTTACATATCAGTGTTTAATCTATCATGAGCAAATTTTTGTATGTAATGTAAAGAAGGGGTCTAGTTT
+M_HWI-M01141:133:D05BR:1:1101:18694:2136  133:D05BR:1:1101:18694:2136 2:N:0:CCAATCCTGCAGAG
BBBBBFFFFBF]]]]]]]]]]]]]]]]]]]]]]Z]]]]]]]]]]]]]]]]]]\]]]]]]]]]W]]]]]]]]]]]]]]]]]]]]]]]]]]]]]]]]]]]]]]]]]]]]]]]]]]]]]]]]]]]]]]]]]]]]]]]]]]]]]]]]]]]]]]]AB1@DBAAAAA
@M_HWI-M01141:133:D05BR:1:1101:19627:2145  133:D05BR:1:1101:19627:2145 2:N:0:TCAATCCTGCAGAG
GCCTTCGGTACCAAGGTCGTGCACGGTGACGATGTTGGGATGCCTGAGCGCGGAGACGGCCCTGGCTTCCTGGAGAAAACGCGCTTGGCGATCCTCGTCCGCCATCAGATCGG
+M_HWI-M01141:133:D05BR:1:1101:19627:2145  133:D05BR:1:1101:19627:2145 2:N:0:TCAATCCTGCAGAG
]]]]]]]]]]]]]]]]]]]]]]]Z]]]]]]]]]]Y]]]]\]\]]]]]]Y]]]]ZZ]XZ]]]]]]Z]]]]]]]]]]]]]]]]]]]]]]Z]]ZR]]]]]]]]]]]]]]]]]]]]]
@M_HWI-M01141:133:D05BR:1:1101:16935:2150  133:D05BR:1:1101:16935:2150 2:N:0:CCAATCCTGCAGAG
GCTCGTGCTGTATGTGCTGGCGCTGCATCGGCATCTGCGCACCAGGCTGGGCGATTACGACTACGACCGTCATAT
+M_HWI-M01141:133:D05BR:1:1101:16935:2150  133:D05BR:1:1101:16935:2150 2:N:0:CCAATCCTGCAGAG
]T]]]]]]]]]]]]]]]]]]]]]]]]]\]]]]]]]]]]]]]]]]]]]]]]]]]]]]]]]]]]]]]]]]]]]]]]]
@M_HWI-M01141:133:D05BR:1:1101:12109:2157  133:D05BR:1:1101:12109:2157 2:N:0:CCAATCCTGCAGAG
ATCAATTCAATGACCTCGTGCGCGCTCGCGTCCAAACTCTCAATGAGCAGAAGAAAGAGGGAGAGCGGGACGAACAGGCTGACACGACCGAAGTCGATAGCACTTACA
+M_HWI-M01141:133:D05BR:1:1101:12109:2157  133:D05BR:1:1101:12109:2157 2:N:0:CCAATCCTGCAGAG
]]]]]]]]]][]]]]]]]]]]Y]]]]]]]]]]]]]]][]]]]]]]]]]][]]]]]]]]]Y\]]]]]]]]]]]]]]]]]]]]]]]]]]]]]]]T]]]]]]]]]]]]]]\
@M_HWI-M01141:133:D05BR:1:1101:15517:2179  133:D05BR:1:1101:15517:2179 2:N:0:CCAATCCTGCAGAG
AGTTGCGCCAGGCGCTTGCGCAATTGCGTGGCCTTGATGTTGAGGCTACGCGCAACCTGCATGAAACAGCCACAGCGCGCGCTGATCAGGAAATACTGCGCCACCTCGGGCTCGATGG
+M_HWI-M01141:133:D05BR:1:1101:15517:2179  133:D05BR:1:1101:15517:2179 2:N:0:CCAATCCTGCAGAG
]]]]]]]]]]]S]]]]]]]\]]]]]]X]]]]]]]]]J]Y]Y\]]]]C]]]T]]]]]]]]]\]]]]]]]]]]][]\]]X]]]]]]]]]]]]]]]]]]]]]Z]]Z]Y]]]]T]]]]NGS]
@M_HWI-M01141:133:D05BR:1:1101:13428:2194  133:D05BR:1:1101:13428:2194 2:N:0:CCAATCCTGCAGAG
CGGCCCCAATCTGCGCTCGCAGCGTCGGGACATCTGTCCCGGCCGATGCGTAGAATCGGATCTCGTGAAGCTCTTCCCCCTCGTCTGGGCTGGGATCTGGCGCAAGCCGGCGCGCGCTGTTT
+M_HWI-M01141:133:D05BR:1:1101:13428:2194  133:D05BR:1:1101:13428:2194 2:N:0:CCAATCCTGCAGAG
]]TP]V]UU]]]]]]]]]]]]]]]]Y\]]]\]]]]][]]]]V]]]]]]Z]]]]]]Z]]]]]][]]]]][]][[[]]]]]]]]]]][]]]]]]\]]]]]]]]V]]]]]Z]]]]]]]]SQ]]]]
@M_HWI-M01141:133:D05BR:1:1101:18607:2206  133:D05BR:1:1101:18607:2206 2:N:0:CCAATCCTGCAGAG
CGGCGCAGCAGGCTCAGCCGCGGTTGCGCGGTCTGCAGAATCTCGCCCAGCGGCCGTGACGCTAAAGCCGCCGCCTCGTAACACTCCTGACTCGCCACATAGGTCCCGAACCCG
+M_HWI-M01141:133:D05BR:1:1101:18607:2206  133:D05BR:1:1101:18607:2206 2:N:0:CCAATCCTGCAGAG
]]]]]]]]]]]]]]]]]]]]]]]]]]]]W]]]]\]]]]]]]]]]]]]]]]]]]]]]]]]]]]]]]]]]]V]]X]]]]]\]]]]]]]]]]]Z]][]]X]]]]]]]]]]V]]]]PV
@M_HWI-M01141:133:D05BR:1:1101:15676:2212  133:D05BR:1:1101:15676:2212 2:N:0:CCAATCCTGCAGAG
ATTATGCTGATTCATCTTTTGGGGTTGCTGTGGATGCATTACGTCGTTGCCAACTAGGACTGCGCGAAGGACGTGGACGTGATCTTCACATTGAATGCATTCTCGGTGAGCAGGACAAAGATG
+M_HWI-M01141:133:D05BR:1:1101:15676:2212  133:D05BR:1:1101:15676:2212 2:N:0:CCAATCCTGCAGAG
\]]]]]]]]]]]6]F]]]]][]]]]]]]\]]Z]]]]]]]]]]]]]\]]Z]]][]Z]]ZZ]]]]]]]Z]]]]]]X]]]]]]]Z]]]]]]]]]]]]]]]]]]]]]]]YZ]Z]]]]]Y]]]]]R]]
@M_HWI-M01141:133:D05BR:1:1101:19149:2229  133:D05BR:1:1101:19149:2229 2:N:0:CCAATCCTGCAGAG
CTACCTCGGCGGCGACTTCTCCCAGGTCGACGGGGTCAACCACCGC
+M_HWI-M01141:133:D05BR:1:1101:19149:2229  133:D05BR:1:1101:19149:2229 2:N:0:CCAATCCTGCAGAG
Y]]]]]]]]]]]]]]]]]]]]]]]]]]]]]]]]]]]W]]]]]]]\]
@M_HWI-M01141:133:D05BR:1:1101:20339:2234  133:D05BR:1:1101:20339:2234 2:N:0:CCAATCCTGCAGAG
ACTCTTGATAGCTACGCGCTCGGGATACTTCTCAACCTCTCGCGCAAAGCGATCAGCGATAGATTGTTCAATCTCTTCCCTGCGAAATTCGATGAA
+M_HWI-M01141:133:D05BR:1:1101:20339:2234  133:D05BR:1:1101:20339:2234 2:N:0:CCAATCCTGCAGAG
]]]]]]]]]]]]]\]]]]]]]]]]]]]Y]]]]]]]]]]Z]\TZ]]Z]]\]Z\]]\X]]]]]]]]]]]]]]]]]]]T]Z[\]]]]]T]]T]]]I]WH
@M_HWI-M01141:133:D05BR:1:1101:17272:2250  133:D05BR:1:1101:17272:2250 2:N:0:CCAATCCTGCAGAG
CCTGCCCCGACCACGATTTCATCGTGCTCATTGCGCACGGAGGGGAGGAGATTGCCATATAAAATGTTATTCAGCGTTCCGGACCAATTCAGACGAAGAACCGGGGCACCGCCGGG
+M_HWI-M01141:133:D05BR:1:1101:17272:2250  133:D05BR:1:1101:17272:2250 2:N:0:CCAATCCTGCAGAG
]]]]TYT]]]]]]]]]]]]]]]]EEW[V]]W]]]X]]]]XUXTYBCZYUZC]]]]]]]]]]\]VU]]]]][][W]AXQ]]]C6ZX]]\]]]]][]]]]Z]]]]]]B]]\]]/]]]\
@M_HWI-M01141:133:D05BR:1:1101:11545:2279  133:D05BR:1:1101:11545:2279 2:N:0:CCAATCCTGCAGAG
GGTTTTACGCTACTCGATTAGCTAGCGCGCCCGCGCGCGTTTCCTGCCGAAGCCGCGTGTGGTCTTTGACCGAGACTTGGTTTTAGCGCCTGACTTGG
+M_HWI-M01141:133:D05BR:1:1101:11545:2279  133:D05BR:1:1101:11545:2279 2:N:0:CCAATCCTGCAGAG
]]]]]]]]]]]]]]]]]]]]]]]]]]]]]]]]]]]]]]]]]]]]]]]]]]]]]]]]]]]]]]]]]]]]]]]]]]]]]]]]]]]]]]]]]]]]]]]]]]
@M_HWI-M01141:133:D05BR:1:1101:15464:2284  133:D05BR:1:1101:15464:2284 2:N:0:CCAATCCTGCATAG
ACTGGCGCTCGCGATCAGCGGCACCTTCGCGTTGATCATGTACGTCACGACCGGTCCCGTGATGGTCCGGTCGAC
+M_HWI-M01141:133:D05BR:1:1101:15464:2284  133:D05BR:1:1101:15464:2284 2:N:0:CCAATCCTGCATAG
]]]]]U\]T\]]]]]]Y]]][C]X]YCTQ]B]Y]EX]\U[]E]UZXA]]]]]]]YYB]]S]]]]S]G]QCCQS%]
@M_HWI-M01141:133:D05BR:1:1101:16436:2314  133:D05BR:1:1101:16436:2314 2:N:0:CCAATCCTGCAGAG
CTGTGGCAACAGCCACACAGAAACTCAGGCAAATAAACAAAAGCGGATCGCTTAAACGGCTCTTCATCATCAGCCCTCCTAAAATTGACCCAGCGGCCGAAGTTCTCTAGCCGTTTGACGCGGGATACCTTGTATTGTTCCC
+M_HWI-M01141:133:D05BR:1:1101:16436:2314  133:D05BR:1:1101:16436:2314 2:N:0:CCAATCCTGCAGAG
]]]]]]]]]]]]]]]]]]]]]]]]]]]]]]]]]]]]]]]]Y]]]]]]]]]]]]]]]]]]]]]]]]]]]]]]]]]]]]]]]]]]]]]]]]]]]]]]]]]]]]]]]]]]]]]]]]]]]]]]]]]]]]]]]]]]]]]]]]]]]]]
@M_HWI-M01141:133:D05BR:1:1101:18508:2320  133:D05BR:1:1101:18508:2320 2:N:0:CCAATCCTGCAGAG
CCTAACTCCAGTGTCAAGGCTCAGGAAGATTGTGAAAATATCTATTAAAGGTGTACTCATCGGCGGCATCACGGATGTTGTTCTGTCGTCGATCCTTGGCATTCCGTTGGTCATCTATGTCATGGCCAGCCATGACCTGCTCAAGCTACCCAAGCAGCAAGTCAGCGCTACGTTGA
+M_HWI-M01141:133:D05BR:1:1101:18508:2320  133:D05BR:1:1101:18508:2320 2:N:0:CCAATCCTGCAGAG
>AAAAFFFFBFFGGGGGGGGGGGHHF]]]]]]]]]]]]]]]]]]]]]]]]]]]]]]]]]]]]]]]]]]]]]]]]Y]]]]]]]]]]]]]]]]]]]]]]]]]]]]]]]]]]]]]]]]]]]]]]]]]]]]]]]]]]]]]]]]]]]]]]]]]]]GHGHGGGGGFFEEFDBA@FBAA?AAA
@M_HWI-M01141:133:D05BR:1:1101:16074:2342  133:D05BR:1:1101:16074:2342 2:N:0:CCAATCCTGCAGAG
GTGATGTAGCTGCCTGAACTCTCACCATGCGCCTGGAAATCGAACAGCAGCACGGAGTACCCGGCCCGATGAAGCATCTCGGCGCGACCGATCATGGCCAGCCGATTTGCCCGAACG
+M_HWI-M01141:133:D05BR:1:1101:16074:2342  133:D05BR:1:1101:16074:2342 2:N:0:CCAATCCTGCAGAG
]]V]]]]]]]]]]]]]]]]]]]]]]]]]]]]]]]]]]]]]]]]]]]]]]]]]]]\]]]]Z]]][]]]]]V]]]]]]]]]]]]]]]]]]]]]]]]]]]]]]]]]]]]]]]]]]]]]]\
@M_HWI-M01141:133:D05BR:1:1101:18258:2347  133:D05BR:1:1101:18258:2347 2:N:0:CCAATCCTGCAGAG
GGATGGACAGTAAATACCAGGGCTATTGCGCCTTGCTGCGCGATCGATGCGCAGCCTGTTTTGCGCGATTGCCGCAGATCGCCATGCTGCACCAGCGCCGCGCGTGGCCTTTCGTCTTGTCGACAAACATCA
+M_HWI-M01141:133:D05BR:1:1101:18258:2347  133:D05BR:1:1101:18258:2347 2:N:0:CCAATCCTGCAGAG
]]]]]]]]]]]]]]]]]]]]]]\]]]]]]]]]]]]Z]XZ]]]]]]]]]]]]]]]]]Y\GZ[]V]]]]]]]]]U]]YZ]Z\]]]]]]]]]]]Z]]]]]]]]]X]]Y]]]]]]]]]]T]]]QV]XV]]]]]][U
@F_HWI-M01141:133:D05BR:1:1101:12166:2373  133:D05BR:1:1101:12166:2373 2:N:0:CCAATCCTGCAGAG
CACACGTCTGAACTCCAGTCACCCAATCCATATCGTATGCCGTCTTCTGCTTGAAAAAAAATCGAAAGATCACACGTCTGAACTCCAGTCACCATGAACACCTCGTATGCCGTCTTCTCCCTGTGAAAAAAATTCCAGCCCTATTCATAG
+F_HWI-M01141:133:D05BR:1:1101:12166:2373  133:D05BR:1:1101:12166:2373 2:N:0:CCAATCCTGCAGAG
A1AAADF1CAFF1GGGCGGCG1FGCCE0FF3A32BB0AFHFGEEGGHFA1FF10AAFAE/E01/00B?011B>1FE0BG/@2B1FEB1BB11B11111110/0>>/?0>2FE?#####################################
@R_HWI-M01141:133:D05BR:1:1101:12166:2373  133:D05BR:1:1101:12166:2373 2:N:0:CCAATCCTGCAGAG
GCTAAGCACAGAAAGTTGGCGACGTGTGGGATCAGGCGTACGAGAATGCGCAGCACAAGGATCGGAAGAGCCTCGTGTAGGGAAAAAGAACCGCTTCTCTATATATCTCGTTGGTCCGCGTATCTTTAAAACAAACACGTGTGTGGATCT
+R_HWI-M01141:133:D05BR:1:1101:12166:2373  133:D05BR:1:1101:12166:2373 2:N:0:CCAATCCTGCAGAG
1111>11@1CB11B1BF31B1A0000000AA1A011B///A/////11BAAA//000B0?0FCE######################################################################################
@F_HWI-M01141:133:D05BR:1:1101:11149:2374  133:D05BR:1:1101:11149:2374 2:N:0:CCAATCCTGCAGAG
CACACGTCTGAACTCCAGTCACCCAATCCATCTCGTATGCCGTCTTCTGCTTGAAAAACAAAACAAATGCTGACATGAGGTGTCCATCACGTGCACCCCCCCGGCGACTGTACAGTACAGCAGCAACTCCTCGCCGCAGTACTGCCCGCT
+F_HWI-M01141:133:D05BR:1:1101:11149:2374  133:D05BR:1:1101:11149:2374 2:N:0:CCAATCCTGCAGAG
ABABADCABBFBGGFGGGFFGFFFF4FEG45FBG2BEFFEGAEEGFF5FGADF1BAFG11A11111BA5D55D2353333313B@D5@FF1?1F13EE/>>/>///<<//22222222@>2@02??C01?####################
@R_HWI-M01141:133:D05BR:1:1101:11149:2374  133:D05BR:1:1101:11149:2374 2:N:0:CCAATCCTGCAGAG
GGTTTTCGCACCGGGCTTAGCGGATGGCAAGCATGGTGTAGCCTTTGAGCCGGACCGGATACGGCATCCGATTGACGCTTACAGGTTTCGGCTCGACCGCGTGCACTTCCTAGATATAGTTGGTTAAGTCCAGCATCGCGGTGACCACCT
+R_HWI-M01141:133:D05BR:1:1101:11149:2374  133:D05BR:1:1101:11149:2374 2:N:0:CCAATCCTGCAGAG
11>111B111>1A0000011A000///0BB//0DA011/11A1111A2/B####################################################################################################
@M_HWI-M01141:133:D05BR:1:1101:12413:2393  133:D05BR:1:1101:12413:2393 2:N:0:CCAATCCTGCAGAG
CGGTGACCGACGTGGCGGCCTGGCACCCGATCGGCGAGCCGCCCACCCCAGCCGGATAGCCCAGCACGCTGACCCGGCTGCCCGACGGGGGTGTGACGCCCAGCGTCAGCGCCAACCCGGCCCGGGACTCGACGGCGCCGCCGCTGTCGTTGCTGACCCGCGCCACCGCGTAATCGGCGTGCGGATCCTTGCCGTTGGTCCAGCGCGGATCGAGGTACACCGCGTCGGCTTTCCACACGTCGGCGGGCCCGGGCGCGGCATCGCCGGCGAAGCCGGGAACAAAC
+M_HWI-M01141:133:D05BR:1:1101:12413:2393  133:D05BR:1:1101:12413:2393 2:N:0:CCAATCCTGCAGAG
AABAAA@DADBBGGGGGGGE?EHGFCFGGCCGGEEEECEGGGGCEEEDGEGHGGGGGGHHGHHGHHHGGGFGFFHGGCFCAGHD<DGCGGGCB-AFBGGGAFEFGDGD.FACADFFDFFFFFFAFFFFFFFFFF]]]]]V]]]]]]]]]]FFFFB;BB<D=9.@;-BBGFDBGB@A@GBBCC/FFHEGGGGCD?HGBHHCD?GCGHDFHGGGGD<G<<ACCGCBEECGHGFDFHEGEE@EEEE>//C?>0A0EEECE1E2?A2E2?GEFEE?A3FFDCCAAA3A
@M_HWI-M01141:133:D05BR:1:1101:11989:2393  133:D05BR:1:1101:11989:2393 2:N:0:CCAATCCTGCAGAG
CCTTCTTAGGGCAGATGATCGGGGTATCTACACACATCGCCATTGCGGCATTATTCGGTGCCAGTAGCGAGATGGATGCGT
+M_HWI-M01141:133:D05BR:1:1101:11989:2393  133:D05BR:1:1101:11989:2393 2:N:0:CCAATCCTGCAGAG
]]]]]]]]]]]]]]]]]][]]]]]]]]]]]]]]]][\]]]][]]]]]]]]]]]]]]]]]]]]]]]]]]]]]]]]]]]]]]]
@M_HWI-M01141:133:D05BR:1:1101:20034:2431  133:D05BR:1:1101:20034:2431 2:N:0:CCAATCCTGCAGAG
TCGACACCTACGACGACCACCGCATGGCGATGTGCTTCTCGCTCGCGAGCTTCGGGCCGCGGCCGGTGGTCATCAACGACCCGGGCTGCGTCGCCAAGACCTTCCCGGCCTACTTCGCCGAATTCGCCAAGGTGGTGGCGTG
+M_HWI-M01141:133:D05BR:1:1101:20034:2431  133:D05BR:1:1101:20034:2431 2:N:0:CCAATCCTGCAGAG
]]]]]]]]]]]]]]]]]]]]]]]]]]Y]]]]]]]]]]]]]]]]]]]]]]]WW]]]]]]]]]]]]]]]][]]\Y]]]]W]]]]]]]]]]]]]]]]]]]]]]]\]][]]]]]]]]]]]]]]]]]]]]]]]]]]]]]]]]]]]]]
@M_HWI-M01141:133:D05BR:1:1101:12404:2432  133:D05BR:1:1101:12404:2432 2:N:0:CCAATCCTGCAGAG
TCATTGCCTGGTCTTGCCGCCGGAATTTGGCCTCAAGCGCTTGTTTTCGCCCGGACAGCCGATCCATGGCAAGCGCCCGCGCTCCCTTGTCGAACCTCGAGGAAACGCCAATAAG
+M_HWI-M01141:133:D05BR:1:1101:12404:2432  133:D05BR:1:1101:12404:2432 2:N:0:CCAATCCTGCAGAG
]]]]]]]]]]]]]]]]]]]]]]]]]]]]]]]]]]]]]]]]]]]]]]]]]Z]]]]]]]]]]]&]]]]]]]]]]]]]]]]]]]]]]]]]]]]]]]]]]]]]]]Z]]]]]]]]]]V]]
@M_HWI-M01141:133:D05BR:1:1101:13847:2436  133:D05BR:1:1101:13847:2436 2:N:0:CCAATCCTGCAGAG
AGTATTTTTTTAATCAGAGATAAAAGGGATATTTTTTAAACTGAAATAAGAATATGTGGATCTGCCTAGATAAATAGAAGTGACAAATGATTCTTTTGTTCCTACAATTCACATACTGCTTGGAAGAGAGTTTTTAATGTATCCTAATAATGCTACTTT
+M_HWI-M01141:133:D05BR:1:1101:13847:2436  133:D05BR:1:1101:13847:2436 2:N:0:CCAATCCTGCAGAG
ACAAAFFFF]]]]]]]]]]]]]]]]]]]]]]]]]]]]]]]]]]]]]]]]]]]]]]]]]]]]]]]]]]]]]]]]]]]]]]]]]]]]]]]]]]]]]]]]]]]]]]]]]]]]]]]]]]]]]]]]]]]]]]]]]]]]]]]]]]]]]]]]]]]]]FFFFABAAA
@M_HWI-M01141:133:D05BR:1:1101:16739:2439  133:D05BR:1:1101:16739:2439 2:N:0:CCAATCCTGCAGAG
CCGCCTGGTTTGCCGGGGCCGGAGTCCTTCGTTAACGTAGCAACGCTCCAAACAGCCCGCTCCATTGAAGGTTCTGCATGCACGCTCTTCCCACGTTCGACCTGATCCTGTTCGGCGGCA
+M_HWI-M01141:133:D05BR:1:1101:16739:2439  133:D05BR:1:1101:16739:2439 2:N:0:CCAATCCTGCAGAG
]]]]]]]]]]]]]]]]]]]]]]]]]]]]]]]]]]]]]]]]]]]]]]]]]]]]]]]]Z]]]X]]]]]]]]]]]]]]]]]]]]]]]Z[]]]]]]]]]]]]]]]]]]]]]]]]]]]]]]]]]]
@M_HWI-M01141:133:D05BR:1:1101:18599:2445  133:D05BR:1:1101:18599:2445 2:N:0:CCAATCCTGCAGAT
GCAGCGAAAGTCTCGAAGTAGTTGGTGCGATCGGACCAGGTCGAGCCGTTGGGACGGGTGCCATGCGAGGTTAACTCCTGCGGAATGTTCG
+M_HWI-M01141:133:D05BR:1:1101:18599:2445  133:D05BR:1:1101:18599:2445 2:N:0:CCAATCCTGCAGAT
]]]]]]]X]]]]]Z\]]]]ZW]]][Z]]]VXZ]\]]]]]ZY[]XZ]]]YT]ZR]]X]\]Y]Z\]]\[]\\]]]]]\]]]]]]]]]\]Z]]Y
@M_HWI-M01141:133:D05BR:1:1101:16926:2464  133:D05BR:1:1101:16926:2464 2:N:0:CCAATCCTGCAGAG
ATGCGCATTTCCAGATTGCCGCCGAGCTGGATGTCGGTGCCGCGACCGGCCATGTTGGTGGCGATGGTGATGGCGCCGGGCAGGCCGGCAT
+M_HWI-M01141:133:D05BR:1:1101:16926:2464  133:D05BR:1:1101:16926:2464 2:N:0:CCAATCCTGCAGAG
]]]]]]]]]]]]]]]]]]]]]]]]]]]]]]]]]]]]]]]]]]]]]]]]]]]]]]]]]]]]]]]]]]]]]]]]]]]]]]]]]]]]]]]]]]]
@M_HWI-M01141:133:D05BR:1:1101:15713:2470  133:D05BR:1:1101:15713:2470 2:N:0:CCAATCCTGCAGAG
GTCGCGGGCCGAGCGATCGGCCATCAGCACGTCGTAATTCTGTCGATAATTGGCGAGCTCCGCCGGATCCCCGGAAACGGCATAGCTCTCCAGCGAGATC
+M_HWI-M01141:133:D05BR:1:1101:15713:2470  133:D05BR:1:1101:15713:2470 2:N:0:CCAATCCTGCAGAG
]]]]]]]]]]]]]]]]]]]]]]]]]]]]]]]][]]]]]]]]]]]]]]]]]]]]]]\]]]]]]]]]]]UR]]]]]]]]]]]]]]]]]]]]]]]]]]]]]]]
@M_HWI-M01141:133:D05BR:1:1101:19754:2490  133:D05BR:1:1101:19754:2490 2:N:0:CCAATCCTGCAGAG
GTCACAGCGCGGCGTCACGCGCATGCAAAATGCGCGACGTTGCGCGGACAGCGAATATGCAATCGGGATTCGCCACGCCGGATCGTATTACCGGCGCTGCCAAG
+M_HWI-M01141:133:D05BR:1:1101:19754:2490  133:D05BR:1:1101:19754:2490 2:N:0:CCAATCCTGCAGAG
]]]]]]]]]]]]]]Z]]]]]]]]]]]]]]]]]]]]]]]]]]]]]]]]]]]]]]]]]]]]]]]]]]]]]]]]]]]]]]]]]]]]]]]]]]]]]]]]]]]]]]]]]
@M_HWI-M01141:133:D05BR:1:1101:19781:2492  133:D05BR:1:1101:19781:2492 2:N:0:CCAATCCTGCAGAG
CAGGAAGCGCGAGGCCGCGTCGCCATAGTCGTCCGCAATTAGCAGCCGGGTAATTGTTACTAACTCGTCTTGCTTCCAACCGATTTTCTTTGCGGCGCGCGCTTTCTCTAATTGGACAAATACTTCGGGCGATCGCTGGTACGCGTTTTTCGAGTAGTGGAGCAGCCTTACAGCAGTATCAAAATCGG
+M_HWI-M01141:133:D05BR:1:1101:19781:2492  133:D05BR:1:1101:19781:2492 2:N:0:CCAATCCTGCAGAG
BAABBFFBBBBBGGGGGCGGGCGGGGGFFHEFFGCGGG]]]]]]]]]]]]]]]]]]]]]]]]]]]]]]]]]]]]]]]]]]]]]]]]]]]]]]]]]]]]]]]]]]]]]]]]V]]]]]]]]]]]]]]]]]]]]]]]]]]]]]]]]]]]]]]]GHHGCHHGHHHGHHFFFFGGGGGGGGFFCFFCCCBAAA
@M_HWI-M01141:133:D05BR:1:1101:11775:2556  133:D05BR:1:1101:11775:2556 2:N:0:CCAATCCTGCAGAG
GAAATAGACCACCAGCATCGGCAGCAGCGGCAGCCAGAACCAGTCGAACATGCCCTTGGGGCCGGCCTGCGCCTCGACGATGGCGCTCAGGTTGAGGGTGCCGGCCAG
+M_HWI-M01141:133:D05BR:1:1101:11775:2556  133:D05BR:1:1101:11775:2556 2:N:0:CCAATCCTGCAGAG
]]]]]]]]]]]]]]]]]]]]]]]]]]]]]]]]]]]]]]]]]]]]]]]]]]]]]]]]]]]]]]]]]]]]]]]]]]]]]]]]]]]]]]]]]]]]]]]]]]]]]]]]]]]]
@M_HWI-M01141:133:D05BR:1:1101:16916:2556  133:D05BR:1:1101:16916:2556 2:N:0:CCAATCCTGCAGAG
CTAAAATTAAGTCTTGCCTTTTTTTTTTTTGAGACAGAGTCTTGCTCTGGGTTCACTGCAACCTCAAGTTTATGCAGGATGATCACAATTTACGTGGAGAGTATTTATTTGAGCCTAAATTG
+M_HWI-M01141:133:D05BR:1:1101:16916:2556  133:D05BR:1:1101:16916:2556 2:N:0:CCAATCCTGCAGAG
]]]]]\]]]]]\]]X]]]]]][]]]]]]]]]]]Z]]]]]]]]]]]][]\]\]]]]]\]]GW]]Z\][]]]][]]]]]]Y]]]][]]]]]]]]]V]]][]]]]]]]]]]]]]]]]]][]]]]S
@M_HWI-M01141:133:D05BR:1:1101:20248:2556  133:D05BR:1:1101:20248:2556 2:N:0:CCAATCCTGCAGAG
CGTTGGCACGCTGCCGGAAGGCGCCGATCTGCGCCGAGTTCTCGAGGAGCTCGCGCTCGGCTACCCCGACTGCTGGACCTACTCCGTCGACGGCATGTTTGGCTCGAGCCCCGAGACGCTGATCACCGCCAACCAC
+M_HWI-M01141:133:D05BR:1:1101:20248:2556  133:D05BR:1:1101:20248:2556 2:N:0:CCAATCCTGCAGAG
]]]]]]]]]]]]]]]]]]]]]]]]]]]]]]]]]]]]]]]]]]]]]]]]]]]]]]]]]]]]]]]]]]]]]]]]]]]]]]]]]]]]]]]]]]]]]]]]]]]]]]]]]]]]]]]]]]]]]]]]]]]]]]]]]]]]]]]]
@M_HWI-M01141:133:D05BR:1:1101:15161:2587  133:D05BR:1:1101:15161:2587 2:N:0:CCAATCCTGCAGAG
TGGGCGAGCGACAACTCGCTGACGAGAGCGCGGGGGGAGATATCGGATGCATCGAATTCCGCCAGGATTTCGGCG
+M_HWI-M01141:133:D05BR:1:1101:15161:2587  133:D05BR:1:1101:15161:2587 2:N:0:CCAATCCTGCAGAG
]]]]]]]]]]]]]]]]]]]]]]]]]]]]Y]]]]]]]]W]]]]]]]]]]]]]]]]]]]]W]]]]]]]]]]]]]]]]
@M_HWI-M01141:133:D05BR:1:1101:18957:2592  133:D05BR:1:1101:18957:2592 2:N:0:CCAATCCTGCAGAG
AATCCCCGCCTGCTTGAGACGGCGGATCACGCCCAGGACGTCATCCACGATCTTGGGGGCGAGGCCCTGGCTCGGCTCGTCGAGCAGCATGAGGCCGGGCGCGCCCAGCAGTGCGCGGGCGATGGCCACCAT
+M_HWI-M01141:133:D05BR:1:1101:18957:2592  133:D05BR:1:1101:18957:2592 2:N:0:CCAATCCTGCAGAG
]TR]]]]]]]]]]]]Z]]S]]]]]]]]]]]]]]]][]]]]]]]]]]]]]]]]]]]]]]]]]]]]]]]]]]]]]]ZY]]]]]]WVZ]]]]\]]]]]]]]]]W]]WS]Z]]]]]\[]]\]]]]]]]]S]]]]]]
@M_HWI-M01141:133:D05BR:1:1101:17257:2596  133:D05BR:1:1101:17257:2596 2:N:0:CCAATCCTGCAGAG
CACCGTGGTAGCGACTGCGCTGCCGCAGATGGCGGTTTCATTCGATTCGACACCAGTGGAACTCAGCATAGGCATCACGGCGTACATGCTCACTGTCGCCATCTTCATCTTGGTAAG
+M_HWI-M01141:133:D05BR:1:1101:17257:2596  133:D05BR:1:1101:17257:2596 2:N:0:CCAATCCTGCAGAG
]VT]]]]]]]]]]]]]]]]]]]]]]]]]]]]]]]]Y]Z]]]]]]]]]]]]]][]]]]]]]]]]]]]]]]]]]]]]]]]]]]][]]]]]]]]]]]Y]]]]]]]]]]]]]]]]][]][]
@M_HWI-M01141:133:D05BR:1:1101:18307:2611  133:D05BR:1:1101:18307:2611 2:N:0:CCAATCCTGCAGAG
CTGGCACTTTGTATTCAAGAACTCATCTGCCTCAGTTTCCTTATCTTATATGGGGTTACAA
+M_HWI-M01141:133:D05BR:1:1101:18307:2611  133:D05BR:1:1101:18307:2611 2:N:0:CCAATCCTGCAGAG
]]]\]]]]]]]]]]]]]]]]]]]]]]]]]\]]]]]]]]]][]]]]]]][][]]]]]]T][]
@M_HWI-M01141:133:D05BR:1:1101:18183:2635  133:D05BR:1:1101:18183:2635 2:N:0:CCAATCCTGCAGAG
CCCCAAAGGCACAAGAAAAATCTATTAACAGAACATTTTGAAGGAGAGGGGCCAAAATGTAAAGGAAG
+M_HWI-M01141:133:D05BR:1:1101:18183:2635  133:D05BR:1:1101:18183:2635 2:N:0:CCAATCCTGCAGAG
]]]]]]]]]]]]]]]]]]]]]]]]]]]]]]]]]]]]]]]]]]]]]]]]]]]]]]]]]]]]]]]]]]]]
@M_HWI-M01141:133:D05BR:1:1101:11227:2658  133:D05BR:1:1101:11227:2658 2:N:0:CCAATCCTGCAGAG
AGCTGGCAAATCCACGCACAAAACACCTGGTCACAGAATTGCAGGAGAGAGACCCGACGAAACTGCGAAACCCCGAAACCAA
+M_HWI-M01141:133:D05BR:1:1101:11227:2658  133:D05BR:1:1101:11227:2658 2:N:0:CCAATCCTGCAGAG
]]]]]]]]]]]]]]]]]]]]]]]]]]]]]]]]]]]]]]]]]]]]]]]]]]]]]]]]]]]]]]]]]]]]]]]]]]]]]]]]]]
@M_HWI-M01141:133:D05BR:1:1101:11616:2672  133:D05BR:1:1101:11616:2672 2:N:0:CCAATCCTGCAGAG
CGGGGTGGGACGCTTACTTGAAAGGTCTCGTCGCGATCCTCCATTACGCCGAGCACAGCGAAGCGAACCTGCGCGACGCGCACGGTGCATTGTGC
+M_HWI-M01141:133:D05BR:1:1101:11616:2672  133:D05BR:1:1101:11616:2672 2:N:0:CCAATCCTGCAGAG
XSTT]]XW]X]]]]]]6]]]]]]Z[Y]]]Z]]]]]]]][]]ZZY]]]]SZ]]]]S]]]Z]]]Z]]]]]T]]]BY]B]]]]Z]]]X]]]]]]]]]]
@M_HWI-M01141:133:D05BR:1:1101:13255:2681  133:D05BR:1:1101:13255:2681 2:N:0:CCAATCCTGCAGAG
ACCAGCTGCACATCGCCTCGGGGAACTTCCTGCGCTTCGCGCTGAGTCGCAAACACTGAAGCGCATGTCACCGGCACAGCAGGCATCGC
+M_HWI-M01141:133:D05BR:1:1101:13255:2681  133:D05BR:1:1101:13255:2681 2:N:0:CCAATCCTGCAGAG
]]]]]]]]]]]]]]\]]]]]]]]]]]]]]]]]]]]]]]]]]]]]]]]]]]]]]]]]]]]]]]]]]]]]]]]]]]]]]]]]]]]]]]]]]
@M_HWI-M01141:133:D05BR:1:1101:16436:2729  133:D05BR:1:1101:16436:2729 2:N:0:CCAATCCTGCAGAG
GGCGACCTGCACGGCTTTCTGGAGCAGGTACGCAAGTTGGAGGGCGACCTCCCGCTCTTTATCCTGGGGAACAGTCTCGGAGGCCTGGTGGTACTCGACTATGCGTTGCATTACCCTACCGGACTGCGCGGGGTA
+M_HWI-M01141:133:D05BR:1:1101:16436:2729  133:D05BR:1:1101:16436:2729 2:N:0:CCAATCCTGCAGAG
]]RS]]]]]]]]]]]]Z]Y]]\]W[]][TZ]]]]U]]]]]]][]]]X]]T]]]]YZ]]]]]]]]]]]]]]]]][]]]]]]]]]Z]]]]]X]B]]]]]]]]]Z]]]]]XRW]]\Z]UVZY]]]]W]]]]]]X]]]Y
@M_HWI-M01141:133:D05BR:1:1101:21706:2730  133:D05BR:1:1101:21706:2730 2:N:0:CCAATCCTGCAGAG
CCCGATCGACAGGCCGAGGCGCCGGAAGACCCGCAGGTACGGGTCGGCGGTGTCGCGCAGGAAGTCGAGGATCCCGTT
+M_HWI-M01141:133:D05BR:1:1101:21706:2730  133:D05BR:1:1101:21706:2730 2:N:0:CCAATCCTGCAGAG
UU]VU]]]]]]]]]]]R]R]Z]Z]]]]]]]][]][]]]]]]ZZ]]X]]]]]]]]]]\]]Y]]]]]T]]YQQEUU]]B]
@F_HWI-M01141:133:D05BR:1:1101:16133:2773  133:D05BR:1:1101:16133:2773 2:N:0:CCAATCCCGCAGAG
GGAAGGTGGAGAAGATGACCGGGCGCACCGACTGACCGGTGAACTCCAGCAGCGAAATGATGCCCCGGCCTTCGCCGTCGCTGCGCAGCAGGTCGTTCGGGTCGAGCTTGGGTTCGCCGAAGAAGGTGTCCCCGCCCTCGGCGTCGAGGT
+F_HWI-M01141:133:D05BR:1:1101:16133:2773  133:D05BR:1:1101:16133:2773 2:N:0:CCAATCCCGCAGAG
AA1AAA1BAAAFG1GG1FEGE0E0E0AEEAA/EECFHG/AAABGDFGGCGFHF>EGGHD1BBGGGFC//EEFH/?EE@EECC?CGCC/BF<CF1<CCG?C/GGGCCGGHHC.<<<@CGC-CCGHG.;FBFBCGGGGGGGGBG@@@@?@<B
@R_HWI-M01141:133:D05BR:1:1101:16133:2773  133:D05BR:1:1101:16133:2773 2:N:0:CCAATCCCGCAGAG
CCGGCACGGCCTGGCGACCAGCGCGCCGGGCACAGGCAAGACCAAGACGCTGCAACTGATCGCCGAGCAGCTCAGCGCCGCGGGCGTGCCGGTGTTGATGGCCGACGTCAAGGGTGACCTGTCCGGGCTGTCGCGGCCGGGGCAGGGCGA
+R_HWI-M01141:133:D05BR:1:1101:16133:2773  133:D05BR:1:1101:16133:2773 2:N:0:CCAATCCCGCAGAG
1>1>A1D1111>0FG00EE000/////AECCEE0>>F/0F0B0FE000/>>E/FG1B01FHGC?/?E@E000<101BCC/@///->@CCECCCCACHGHCH/;-@@??BC.;/CF.9B9F/0/9.;---AFB-A@?@@@?@??@-?@F?@
@M_HWI-M01141:133:D05BR:1:1101:17965:2774  133:D05BR:1:1101:17965:2774 2:N:0:CCAATCCTGCAGAG
AGAGTGACCGTACTGGGCGCTGGAATCGTCGGCATCGCCACCGCCTATTACTTGGCGTTGGAGGGCCTGGAGGTGGAAGTCTTCGAGCGGCGCGATGCCGCCGCAATGGAAACGAGCTTTGGCAACGGCGGGGTGCTTCATGCAAG
+M_HWI-M01141:133:D05BR:1:1101:17965:2774  133:D05BR:1:1101:17965:2774 2:N:0:CCAATCCTGCAGAG
]]]]]]]X]]]]]]]]]]]]]]]]]]]]]]]]]]]]]]]]]]]]]]]]]]]]]]]]]]]]]]]]]]]]]]]]]]]]]]]]]]]]]]]]]]]]]]]]]]]]]]]]]]]]]]]]]]]]]]]]]]]]]]]]]]]]]W]]]]Z]]VU]]U
@M_HWI-M01141:133:D05BR:1:1101:11959:2776  133:D05BR:1:1101:11959:2776 2:N:0:CCAATCCTGCAGAG
CCGGAGGTGCGGCACCGCGTCGCCTACCTGCCCAACTACGACATCGCGATGGCGCAGCCGCTCTACCCCGGCTGCGACGTGTGGCTCA
+M_HWI-M01141:133:D05BR:1:1101:11959:2776  133:D05BR:1:1101:11959:2776 2:N:0:CCAATCCTGCAGAG
]]]]]]]]]]]]]]]]]]]]]]]]]]]]]]]]]]]]]]]]]]]]]]]]]]]][Z]]]]]]]]]]]]]]]]]]]]]]]]]]]]]]]]]]
@M_HWI-M01141:133:D05BR:1:1101:18423:2814  133:D05BR:1:1101:18423:2814 2:N:0:CCAATCCTGCAGAG
GACTCGCTCGCCGACCAAATCGCCAATTGGATAGTCAACCATCGCTGTCGCAATGCCGGTCTGCAGGCGGAAGCAATCAGCCAGATTG
+M_HWI-M01141:133:D05BR:1:1101:18423:2814  133:D05BR:1:1101:18423:2814 2:N:0:CCAATCCTGCAGAG
]]]]]]]]]]]]]]]]]]]]]]]]]]]]]]]]]]]]]]]]]]]]]]]]]]]]]]]]]]]]]]]]]]]]]]]]]]]]]]]]]]]]]]]]
@M_HWI-M01141:133:D05BR:1:1101:15264:2817  133:D05BR:1:1101:15264:2817 2:N:0:CCAATCCTGCAGAG
TTATCGGCATTGGGAAGAGACCTGGTCTAGCAACGATGTAGCGCTGACAAACGCCTCTTCCCGCAAACGGGAGAGGCGCTCGGTGGTAGCGAAGGGCCTCTCCCCAA
+M_HWI-M01141:133:D05BR:1:1101:15264:2817  133:D05BR:1:1101:15264:2817 2:N:0:CCAATCCTGCAGAG
]]]]]]]]]]]]]]]]]]]]]]]]]]]]]]]]]]]]]]]]]]]]]]]]]]]]]]]]]]]]]]]]]]]]]]]]]]]]]]]]]]]]]]]]]]]]]]]]]]]]]]]]]]]
@M_HWI-M01141:133:D05BR:1:1101:17431:2824  133:D05BR:1:1101:17431:2824 2:N:0:CCAATCCTGCAGAG
CCTGGCCACACGGGCATCCGAGAGCGGTCACCCGTCGTCCGCACTCGACGGTGGCTGTCCCGACCCGCTACAGCTTCGACTGGACTGGGGCTCCCAGACGCAGCCGCTGCGGCCGCATCGGAC
+M_HWI-M01141:133:D05BR:1:1101:17431:2824  133:D05BR:1:1101:17431:2824 2:N:0:CCAATCCTGCAGAG
]S]]B]]B[]]X]\OWY]]]]N]QV]]]]]]X]]]]]]]]]]]]]]TV]]BUAA]PY[YZZ]QQ]]]]][[\]]]]]]][]]]]]]]]]]]]WZX]]]]V]TSR]]]]]]]]TU]]]]]]S]]
@M_HWI-M01141:133:D05BR:1:1101:18782:2862  133:D05BR:1:1101:18782:2862 2:N:0:CCAATCCTGCAGAG
CCGCCGATGCACCGGACGGCGACGCCGATCTGGAAGGCCACGACTTCTCCCGCTTCGACATACCGCCCTGCCCGCATTGCGGCGGCATCG
+M_HWI-M01141:133:D05BR:1:1101:18782:2862  133:D05BR:1:1101:18782:2862 2:N:0:CCAATCCTGCAGAG
]]]]]]]]]]]]]]]]]]]]]]]]]]]]]]]]]]]]]]]]]]]]]]]]]]]]]]]]]]]]]\]]]]]]]]]]]]]]]]]]]]]]]]]]]]
@M_HWI-M01141:133:D05BR:1:1101:13472:2872  133:D05BR:1:1101:13472:2872 2:N:0:CCAATCCTGCAGAG
AACCGATACGCTTGCCGGTTGTCCGACCTGTCGTTCGATGGATGCGATTGGTCCTAACCTGAAGAATCAGGTGGT
+M_HWI-M01141:133:D05BR:1:1101:13472:2872  133:D05BR:1:1101:13472:2872 2:N:0:CCAATCCTGCAGAG
]]]]]]W]]]]]]]]]]]]]]]]]]]]]]]][]]]]]]]]]W]]]]]]]]]]]]]]]]]]]]]]]]]]]]]]]]V
@M_HWI-M01141:133:D05BR:1:1101:12588:2886  133:D05BR:1:1101:12588:2886 2:N:0:CCAATCCTGCAGAG
GGAAGCCGCGAACTCTTGAACTGATTTCCGACCACCCGTCCGGGCAGTCCAAGTACCCAGTCATCGGCGATGCCCGCGCTCCGGTCTGCGAT
+M_HWI-M01141:133:D05BR:1:1101:12588:2886  133:D05BR:1:1101:12588:2886 2:N:0:CCAATCCTGCAGAG
]]]]]]]T]]]SZ]]]]]]]]]][TYEYE]OT]X[]]]R]]Z]SX]Y]U[[]]\ZESZYCF]]W]]]]]Z]]Z]]]]BY]]XVQR]WE]]2V
@M_HWI-M01141:133:D05BR:1:1101:17142:2887  133:D05BR:1:1101:17142:2887 2:N:0:CCAATCCTGCAGAG
ATGTGATCGGTGCCTTTCGGGGGCGCAGAGCAAACATTCCGGGGAGCTGCGACCACCACGCGGCCTCGAGACCAAGATCCT
+M_HWI-M01141:133:D05BR:1:1101:17142:2887  133:D05BR:1:1101:17142:2887 2:N:0:CCAATCCTGCAGAG
]]]S]]]]TU]]]]]]]]]]]]]]]]]]]]]]]]]]]]]]]]]]]]]]]]]Y[]]]]]]]]]]]]]]]]]]]]]]]]]]]]
@M_HWI-M01141:133:D05BR:1:1101:16849:2908  133:D05BR:1:1101:16849:2908 2:N:0:CCAATCCTGCACAG
ACCAATTCCCAGGTTGTAAAACGGAAGGAGTTTGTGCCTCCCATTGAATGGTGCGATGAAGCCTGGGTCGAAAAGAAATTTGGCGTACCCGCAGACAAAGTGGTTGACCTGTTAGGACTGATGGGAGACTCGATCGACAACATAC
+M_HWI-M01141:133:D05BR:1:1101:16849:2908  133:D05BR:1:1101:16849:2908 2:N:0:CCAATCCTGCACAG
]]VVEQUW]X\U]]]\]]]Y]]ZZ]X[]ZW\\Z\Y]TT[ZEWFG]]]W][]7X]][]]]]XU[]]SYZQTT]]U]]]]T\]]]]]XV]]Z2]:Y]S]]]]]]][TZX[[]Z[\]\Z]X\W]\]\]]Z\\]\ZCTU][]]]]Z]]Y
@M_HWI-M01141:133:D05BR:1:1101:17765:2917  133:D05BR:1:1101:17765:2917 2:N:0:CCAATCCTGCAGAG
GGCAAAGGCGCGCGTTTGCGCCCAGGCATCCTGGGCCCCGCGCTCGACGGCGGCGTGATCGTATCGTTCCTGCATCGAGGAAGGATAAGGGAGAGAGGGT
+M_HWI-M01141:133:D05BR:1:1101:17765:2917  133:D05BR:1:1101:17765:2917 2:N:0:CCAATCCTGCAGAG
]]]]]]]]]]]]]]]]]]]]]]]]]]]]]]]]]]]]T]]]]]]]]]]]]]]]]]]]]]]]]]]]]]]]]]]]]]]]]]]]]]]]]]]]]]]]]]]]]]]]
@M_HWI-M01141:133:D05BR:1:1101:11574:2918  133:D05BR:1:1101:11574:2918 2:N:0:CCAATCCTGCAGAG
GCGTCACGGAGTTCGGTCACTATCGCGAGTTCCTCGTCTACGTGACGGTGCTCGTTGGCATGGCCGCCTTCGGCATCAACAGCAGCCTGCT
+M_HWI-M01141:133:D05BR:1:1101:11574:2918  133:D05BR:1:1101:11574:2918 2:N:0:CCAATCCTGCAGAG
]U]]]]]]]]]]Z]]]]]]]Z]W[Z]]]]]X][]]]]]]]]]]]]]]]XZ]]]]]]]]]\]][]]]]]Y]]]W\]Z]]]]ZX]Z]]]]]Z]
@M_HWI-M01141:133:D05BR:1:1101:12580:2925  133:D05BR:1:1101:12580:2925 2:N:0:CCAATCCTGCAGAG
GAGCTCCTTCTGTGTGGGCGCGCGACCTGCGGGCTTAGGCAGATCTTTGGCTGAGATCACTTCTTCTGCATTACGCAAAGTAACCAGCATTAA
+M_HWI-M01141:133:D05BR:1:1101:12580:2925  133:D05BR:1:1101:12580:2925 2:N:0:CCAATCCTGCAGAG
]\]]]]]]]]]]\]]]]\]]]]Y]]]]]]]]V]]]]]]]]]]]]]]]]]]]]]]]]\]]]]]]]][]]]]]]]]]Y]]Y]]]]]]]]]]]]]]
@M_HWI-M01141:133:D05BR:1:1101:15285:2930  133:D05BR:1:1101:15285:2930 2:N:0:CCAATCCTGCAGAG
ACTGACGCTCACCACGGACCTTATTCATGTATCGGAAGGAACGTTCGATGTCAATGACGTTCGTCGGCTCAGACCCCAGGCCAACTC
+M_HWI-M01141:133:D05BR:1:1101:15285:2930  133:D05BR:1:1101:15285:2930 2:N:0:CCAATCCTGCAGAG
]]]]]]]]]]]]]]]]]]]]]]]]]]]]]]]]]]]]]]]]]]]]]]]]]]]]]]]]]]]]]]]]]]]\]]]]]]]]]]]]]]]]]]]
@M_HWI-M01141:133:D05BR:1:1101:14766:2941  133:D05BR:1:1101:14766:2941 2:N:0:CCAATCCTGCAGAG
CGACGAAGAGACCTGCCGCTGTTGGGAGCCCGACGGACATGTTGGCGGATGCGGCGCGGCATGCGCCGCGCGGATCGCTGCCTCGGTCGCAT
+M_HWI-M01141:133:D05BR:1:1101:14766:2941  133:D05BR:1:1101:14766:2941 2:N:0:CCAATCCTGCAGAG
]]]]V]]]]]]]]]]]]]]]]]]]]]]]]]]]]]]]]]]]]]]]]]]]]]]]]]]]]]]]]]]]]]]]]]]]]]]]]]]]]]]]]]]]]]]]
@M_HWI-M01141:133:D05BR:1:1101:13549:2942  133:D05BR:1:1101:13549:2942 2:N:0:CCAATCCTGCAGAG
GACCTCGGCATCCAGCCGTTTCTCATCTCGTCGACGCTGATCGGTGCGATGGCGCAGCGCCTGGTGCGTCAGATCTGCGAA
+M_HWI-M01141:133:D05BR:1:1101:13549:2942  133:D05BR:1:1101:13549:2942 2:N:0:CCAATCCTGCAGAG
]]]]]]]]]]]]]]]]]]]]]]]]]]]]]]]]]]]]]]]]]]]]]]]]]]]]]]]]]]]]]]]]]]]]]]]]]]]]]]]]]
@M_HWI-M01141:133:D05BR:1:1101:17892:2950  133:D05BR:1:1101:17892:2950 2:N:0:CCAATCCTGCAGAG
CGATCTTCAGCCTCGTCAACGCCTTGCTACTCCGGCCGCTCCCGGTCGCCGATCCCGGGTCGCTGGTGGTGGTCTCGACGACCGACCAGCGCAACCCCGGCAATCTGCCGGTCTCTCATCTCAACTTCAAGGATCTTCGCGC
+M_HWI-M01141:133:D05BR:1:1101:17892:2950  133:D05BR:1:1101:17892:2950 2:N:0:CCAATCCTGCAGAG
]]]]]]]]]]]]]]]]]]]]]]]]]]]]]]]]]]]]]]]]]]]]]]]]]]]]]]]]]]]]]]]]]]]]]]]]]]]]]]]]]]]]]]]]]]]]]]]]]]]]]]]]]]]]]]]]]]]]]]]]]]]]]]]]]]]]]]]]]]]]]]
@M_HWI-M01141:133:D05BR:1:1101:9471:2951  133:D05BR:1:1101:9471:2951 2:N:0:CCAATCCTGCAGAG
GCCCTGCGTTCGAACCGATTCAACATGCCAGACCCAACCCGCTACGCGATCGCAACCTC
+M_HWI-M01141:133:D05BR:1:1101:9471:2951  133:D05BR:1:1101:9471:2951 2:N:0:CCAATCCTGCAGAG
]]]]]]]]]]]]]]]]]]]]]]]]]]]]]]]]]]]]]]]]]]]]]]]]]]]]]]]]]]]
@M_HWI-M01141:133:D05BR:1:1101:14516:2965  133:D05BR:1:1101:14516:2965 2:N:0:CCAATCCTGCAGAG
GGCACACATGCTCATGGCACACAGGAGCAGGGCACACCCAGAGCTCTGCAGTCAGCAGCCTTTGCCAGCACCTCATGCAGCTCCCACAGACCCTGAGGTTGGGTGGCGTCCAGGAAGACCCTGCCAAATTGCATTTCCTTTCTGTCCAGGCCTCTGTTGTGGCTGGGAGCAGCCCCTACCTCCACCCACACATCCCACGCAGGCCTCTGC
+M_HWI-M01141:133:D05BR:1:1101:14516:2965  133:D05BR:1:1101:14516:2965 2:N:0:CCAATCCTGCAGAG
?A>AAFFAFFF1GGG111GFGGFCGHGCAGEEFGGHHEGCHEGHHHFHHFGDFFFHE0FH]]]]]]]]]Y]]]]]]]]]]]]]]]]]]\]]\]]][[]]]]T]]XRZ]]]]]]]]]]]]]]]]]]]]]]]]]]]]]]]]]]]]]]]]]]WE3FG1ECGGHFF3HEGE3EECGCFCGFA22FEAB2AF6EBGFEE2AACFAFAAAA@A>>A
@M_HWI-M01141:133:D05BR:1:1101:12500:2968  133:D05BR:1:1101:12500:2968 2:N:0:CCAATCCTGCAGAG
CCCATTTCTTCCATGGCTCTCTGCCCTCCCGCGCGGCGCGCAAACGGTCGGCTTCGCGCGTTTGTGTCACGACGTAAGTCGACGCGTGCCGCCTGACAGAGCCGAGCG
+M_HWI-M01141:133:D05BR:1:1101:12500:2968  133:D05BR:1:1101:12500:2968 2:N:0:CCAATCCTGCAGAG
]]]]]]]]]]]]]]]]]]]]]]]]]]]]]]]]]]]]]]]]]]]]]]]]]]]]]]]]]]]]]]]]]]]]]]]]]]]]]]]]]]]]]]]]]]]]]]]]]]]]]]]]]]]]
@M_HWI-M01141:133:D05BR:1:1101:9386:2970  133:D05BR:1:1101:9386:2970 2:N:0:CCAATCCTGCAGAG
ACCACCTCCAGTTGGTCCAGCGCCGCGAGCAGACTCGGTCCGGCAAACCAGGGCATCGCCTGATTGTCCTCGGTGGTTACATTTTCCCCGCTGCTCGCAGAAAGCGGGATAAAGACGCGCGCGGCCAGCCCGAGCTCTTGCAGGAAGGCGGCATAAT
+M_HWI-M01141:133:D05BR:1:1101:9386:2970  133:D05BR:1:1101:9386:2970 2:N:0:CCAATCCTGCAGAG
3AB@AAF]]]]]]]]]]]]]]]]]]]][]]]]]]]]]]]]]Y]]X]]]]]]]]]]]]]]]]]]\]]]]]]]]]]]]]]]]]]]]]Z]]Y]]]]]]]]]]]RZ]]]\]SY]]]]\]]]]]]]]]]]]]]]]]]]]][]]]]]]]]]][]]]B3>>>11
@M_HWI-M01141:133:D05BR:1:1101:18473:2977  133:D05BR:1:1101:18473:2977 2:N:0:CCAATCCTGCAGAG
GGGCTGGCCGGCATCAGTCCAAACGTCCTGACGCAGCGTCTGGAAGAACTGGAGTGCGCCGCGATCGTTCAACGCCGCAAGCTCGCTCCACCTGCCGCTGCGTGGGTCTACGAG
+M_HWI-M01141:133:D05BR:1:1101:18473:2977  133:D05BR:1:1101:18473:2977 2:N:0:CCAATCCTGCAGAG
X\S\VQXXU]EQ]]3FVH[TS]]]R]W]]UTYA]]]]AVZ]][W%]U6]]\]]RC0CA]XQ$QYU]V]]Y]]CVX]]]YXX]CCBQ]ATEUY][][]7XTTTTQY]V1S]SQB]
@M_HWI-M01141:133:D05BR:1:1101:13593:2979  133:D05BR:1:1101:13593:2979 2:N:0:CCAATCCTGCAGAG
ACATCGCCGGAGGCGACGGGAAATTCCGTCCCGACGAAAAGTGCGGTGTCGCGCAAGCCGAGCGCATCACGCCGTTCGCGCAGCACCGCGGCGTAGTCAGCACTGCGCGGGTTGTGCGGGTCGGCCGCGCCGGTGATGAGCGTCAC
+M_HWI-M01141:133:D05BR:1:1101:13593:2979  133:D05BR:1:1101:13593:2979 2:N:0:CCAATCCTGCAGAG
]]]]]]]]]]]]]]]]]]]]]]]]]]]]]]]]]]]]]]]]]]]]]]]]]]]]]]]]]]]]]]]]]]]]]]]]]]]]]]]]]]]]]]]]]]]]]]]]]]]]]]]]]]]]]]]]]]]]]]]]]]]]]]]]]]]]]]]]]]]]]]]]]]
@M_HWI-M01141:133:D05BR:1:1101:15205:2981  133:D05BR:1:1101:15205:2981 2:N:0:CCAATCCTGCAGAG
CGATCCGATGCGCGCGCTCGTGGTGGACGGCAATGACGTGGCGCGCGGCATCATCGTGAAGGCTCTGCGCGAATGGGGCGCACGTCCGATCGGCGTGGCTTCGATGGCGG
+M_HWI-M01141:133:D05BR:1:1101:15205:2981  133:D05BR:1:1101:15205:2981 2:N:0:CCAATCCTGCAGAG
PAS]S]]]]X]]]]W]]]]]]]]]Y]]]C]]]]]]]]]]]]V]]]Z]][]]]]]]]]]]]]]][]]]]]]]]]]]]]]]]]]]]]]]]]]]]S]]]W]]X]T]]X]]]]]
@M_HWI-M01141:133:D05BR:1:1101:12754:2981  133:D05BR:1:1101:12754:2981 2:N:0:CCAATCCTGCAGAG
TGGCTGTTCGCCAATTAAAGTGGTACGCGAGTTGGGTTCAAAACGTCGTGAGACAGTTTGGTCCCTATCTTTTGTGGGCGCAGGATACTTGAGAGGAGCTGCT
+M_HWI-M01141:133:D05BR:1:1101:12754:2981  133:D05BR:1:1101:12754:2981 2:N:0:CCAATCCTGCAGAG
]]]]]]V]]]2]]]]]]]]]]]]XX]]]]]]]]]]]]]]]]]V[]]]]]]]]]]]]]]]]][[]]]]]]]]]]]]]]]]]]]]]]]]]]]]]]]]]]]]]]]]
@M_HWI-M01141:133:D05BR:1:1101:14258:2984  133:D05BR:1:1101:14258:2984 2:N:0:CCAATCCTGCAGAG
CAGCCGTCCGAGCCTTTGGCAAAGATGAAAGAGCGCAAGTTCGTCAATGTCGACAAGGACAACTTCGACGACGTGCTCAAGGGCATGAAGC
+M_HWI-M01141:133:D05BR:1:1101:14258:2984  133:D05BR:1:1101:14258:2984 2:N:0:CCAATCCTGCAGAG
]]]]]ST]]]]]]Y]]]]]]]]]]]]]]]]]]W]Z]]XE]]]]]Z]]]]]]]]]]]]]]]][]]]]]]]]\]]]]\]I]]]ZWFY][]][]
@M_HWI-M01141:133:D05BR:1:1101:10019:2988  133:D05BR:1:1101:10019:2988 2:N:0:CCAATCCTGCAGAG
TGTTCATGAAGCTTCACCGCAGCGAAAGCCATTTCGAGTTGCTGGTGAAAAACGCCGCCGACTATGCCGTCTACATGCTGGACCCGAAGGGCAACATCGCCAGCTGGAACGAGGGAGCTGCGCG
+M_HWI-M01141:133:D05BR:1:1101:10019:2988  133:D05BR:1:1101:10019:2988 2:N:0:CCAATCCTGCAGAG
]]]]]]]]]]]]]]]]]]]]]]]]]]]]]]]]]]]]]]]]]]]]]]]]]]]]]]]]]]]]]]]]]]]]]]]]]]]]]]]]]]]]]]]]]]]]]]]]]]]]]]]]]]]]]]]]]]]]]]]]]]]]
@M_HWI-M01141:133:D05BR:1:1101:16374:3026  133:D05BR:1:1101:16374:3026 2:N:0:CCAATCCTGCAGAG
CCACGCGGCGGCGGTGACGGACTCGGCCGTCTCCAGCATCTCGGCGCACACGTGCTTGATCGCCTGGAACTGCCCGATCTTCTGGCCGAACTGCTCGCGCACGCCGGCGTACTCGACCGCCGTCTCGAGGCACCACCGGGCGGTCCCCGACGC
+M_HWI-M01141:133:D05BR:1:1101:16374:3026  133:D05BR:1:1101:16374:3026 2:N:0:CCAATCCTGCAGAG
AAB]]]]]]]]]]]]]]]]]]]]]]]]]X]][R]]]]]]]W]V]]L]]]Y]R]ZU]]]]]]NVXSZ]]]]]\]]]]]]V]\Z]]]YY]]]]]]]9]]]]]]]]]]]T]][U]]]W]]]]]]?]]]]]]ZW]XY]]]]W@UMN3]]]]]]]AAA
@M_HWI-M01141:133:D05BR:1:1101:12004:3041  133:D05BR:1:1101:12004:3041 2:N:0:CCAATCCTGCAGAG
AAAGCATAAGTTCTTGTTCCGTTATTCGTGTTGGCTGCGGAATTAGCGGCACTTTTCAAAACTAAAATCTGACATGAGACAAAGGTAGCAA
+M_HWI-M01141:133:D05BR:1:1101:12004:3041  133:D05BR:1:1101:12004:3041 2:N:0:CCAATCCTGCAGAG
]]]]]]]]]]]]]]]]]]]]]]]]]]]]]]]]]]]]]]]]]]]]]]]\]\]]]]]]]]]]]]]]]]]]]]]]]]]]]]]]]]]]]]]]]]]
@M_HWI-M01141:133:D05BR:1:1101:10061:3059  133:D05BR:1:1101:10061:3059 2:N:0:CCAATCCTGCAGAG
GAAGTAGCTGGTGTTGGACAAGGCCGCGAGGATCGAGCGGGCCAGATCGCTGTCCTCGTGCATCAGCACAGCCGTCGGCAGCTGGCGCGGGGTGGTGTTGATGGCAAAGCCGAACAGCAGCAGCTGCACCACCGGAATGAAGATCATGGT
+M_HWI-M01141:133:D05BR:1:1101:10061:3059  133:D05BR:1:1101:10061:3059 2:N:0:CCAATCCTGCAGAG
]S]U]]]XX]]]]]]]U]]]]X]]]]]]]W]]]W]]]]]]]]]]]]]]X]]]]]]]]]S]]]]]]]]]]]]]X]]]]]]]]]]]]]V]]V]]]]]]]]]]]]]X]]]]]]]]]]\]T]][]]]]\\T]]]]S]]]]]]]]]]]]]]]]]W
@M_HWI-M01141:133:D05BR:1:1101:18556:3061  133:D05BR:1:1101:18556:3061 2:N:0:CCAATCCTGCAGAG
CAGTCGCGACTCGGTGTAGTCGTGATAGAGCGCGAACGCGTTGGTCTCGGGCTGCTGCAGGAAGTAAACGATG
+M_HWI-M01141:133:D05BR:1:1101:18556:3061  133:D05BR:1:1101:18556:3061 2:N:0:CCAATCCTGCAGAG
]]]]]]]]]]]]]]]]]]]]]]]]]]]]]]]]]]]]]]]]]]]]]]]]]]]]]]]]]]]]]]]]]]]]]]]]]
@M_HWI-M01141:133:D05BR:1:1101:19377:3075  133:D05BR:1:1101:19377:3075 2:N:0:CCAATCCTGCAGAG
CTCTGCCCTGAGCCACCTGGTGAGTCCCTGTGGTCCTTTACAGGTTTGTTTTGAGTGTGGTGCATTCAATCCTC
+M_HWI-M01141:133:D05BR:1:1101:19377:3075  133:D05BR:1:1101:19377:3075 2:N:0:CCAATCCTGCAGAG
]]]]]]]]]]]]]]]]]]]]]]]]]]]]]]]]]]]]]]]]]]]]]]]]]]]]]]]]]]]]]]]]]]]]]]]]]]
@M_HWI-M01141:133:D05BR:1:1101:18467:3076  133:D05BR:1:1101:18467:3076 2:N:0:CCAATCCTGCAGAG
CCTTCGTTGCGTGTCGGATCATCCTGGGTCAGATCCTGGCCAGCGTGGGTCGGGCCCTCGTCGATCGCGTTCCGTGGCGCCGTGGTTACGGAGGCCGGGCCAACCAGTTC
+M_HWI-M01141:133:D05BR:1:1101:18467:3076  133:D05BR:1:1101:18467:3076 2:N:0:CCAATCCTGCAGAG
]]]]]]]]]]]]]]]]]]]]]]]]]]]]]]]]]]]]]]]]]]]]]]]]]]]]]]]]]]]]]]]]]]]]]]]]]]]]]]]]]]]]]]]]]]]]]]]]]]]]]]]]]]]]]]
@M_HWI-M01141:133:D05BR:1:1101:13316:3109  133:D05BR:1:1101:13316:3109 2:N:0:CCAATCCTGCAGAG
CACCTTGCTCTCGGCGAAGATGATGCTCTTCCGTCCGTTCGCGTTCATGCTTGCGCAGCCGGAAGAAGATCCCGACGAGATCGTGGCGGCGCTCGGTGCCGGCGCGTTCGCCGACGACAAGTACGACGGCATCCGCGCGCAGATCCACACGGACGGGCAGCAGGTACGCATCTACTCACGAACGCTCGACGACGTAACGCATCGAGATCGGAAGAGCA
+M_HWI-M01141:133:D05BR:1:1101:13316:3109  133:D05BR:1:1101:13316:3109 2:N:0:CCAATCCTGCAGAG
>AAABFFFFFFF?FGGGGGGGGHHCGHHHHFHGHHGGHHGEGCECFFGHHGFGHGGFGGHGGGEGHHH]]]]]]]]]]]]]]]]]]]]]]]]]]]]]]]]]]]]]]]]]]]]]]]]]]]]]]]]]]]]]]]]]]]]]]]]]]]]]]]]]]FEEGEHHFEHHHFEGGEGEEG5FGFFFECGGF?E?E?GGGHHFF?GGGGGGGGGGFAABFFFFBBAA>
@M_HWI-M01141:133:D05BR:1:1101:13060:3112  133:D05BR:1:1101:13060:3112 2:N:0:CCAATCCTGCAGAG
GCCACATCCACAGGAAGCGCCCGCCGTAGGCACGACCGCACATGGCGTAGTTGCCGGCGCCAAAGCTGCCGCCGATCACCACGGTGAACTTTGGCACG
+M_HWI-M01141:133:D05BR:1:1101:13060:3112  133:D05BR:1:1101:13060:3112 2:N:0:CCAATCCTGCAGAG
=CDEEHHHHHHHIIIFIIH]]]]]]]]]]]]]]]]]]]]]]]]]]]]]]]]]]]\]]]]]]]]]]]]]]]]]]]]]]]]]]]]]]]]]]]]]]]]]]]
@F_HWI-M01141:133:D05BR:1:1101:12386:3112  133:D05BR:1:1101:12386:3112 2:N:0:CCAATCCTGCAGAG
CACACGTCTGAACTCCAGTCACCCAATCCATCTCGTATGCCGTCTTCTGCTTGAAAAAAAAAAAAAACAGACCCGGGACATCTACTCACTCGTTGTTTTGTCGTACTTCCCCGTCAGCATCATTTTCCTCGTTGAGCTGCAGCTTGCGCA
+F_HWI-M01141:133:D05BR:1:1101:12386:3112  133:D05BR:1:1101:12386:3112 2:N:0:CCAATCCTGCAGAG
AABBB@FBFBFFGGGGGGGGGGHHGCGHHGFBGHHGFHHHHGEEHGHHGFGDFG3FDGAE0E>//>/?12BB?///////3B44222?22B/0/2?/2?F?#################################################
@R_HWI-M01141:133:D05BR:1:1101:12386:3112  133:D05BR:1:1101:12386:3112 2:N:0:CCAATCCTGCAGAG
ATGGCCGGCCATATGGACAACATTCCCCGAAGGCGGGCCAGCGACGTCCGCAAAACCCTGGTCGTTACAGTCTAAGCTGACTTCGCAGTTCCACCCAATCTAGCAACTTATCTACCGTGCCAGCACATACAGGTCTAGGGGAAGACGACT
+R_HWI-M01141:133:D05BR:1:1101:12386:3112  133:D05BR:1:1101:12386:3112 2:N:0:CCAATCCTGCAGAG
111>11111>111BB11B100003121B##########################################################################################################################
@M_HWI-M01141:133:D05BR:1:1101:8977:3121  133:D05BR:1:1101:8977:3121 2:N:0:CCAATCCTGCAGAG
TCATTCGCGGGATGGCATTGGCCAAAGCCGGATCGGCAGAGGCCGAAAAAGCCATCGCTGAATTGCAAACCATCAGAAAGCAGATGAGCGTCGGCAATGCTTATGTGGCAAAGG
+M_HWI-M01141:133:D05BR:1:1101:8977:3121  133:D05BR:1:1101:8977:3121 2:N:0:CCAATCCTGCAGAG
T]]TT]]]]EVEZ\[]VU\[]V]EBR]YVXXAXX]]]]]QT8V7V\]]]\ZB]BUZ]E]]][W]\][WF%]TG\]]]]]]]][EEWRER]TXS]]]CFQYS]]W]X\[YUSRQR
@M_HWI-M01141:133:D05BR:1:1101:11054:3123  133:D05BR:1:1101:11054:3123 2:N:0:CCAATCCTGCAGAG
CTTCAAGTTCCGCGTGCAATGGAATGGCCGGTACGTCGCCGGCATCACGAAGGTCGGGCCACTGAAGCG
+M_HWI-M01141:133:D05BR:1:1101:11054:3123  133:D05BR:1:1101:11054:3123 2:N:0:CCAATCCTGCAGAG
]]]]]]]]]]]]]]]]]]]]]]]]]]]]]]]]]]]]]]]]]]]]]]]]]]]]]]]]]]]]]]]]]]]]]
@M_HWI-M01141:133:D05BR:1:1101:19194:3143  133:D05BR:1:1101:19194:3143 2:N:0:CCAATCCTGCAGAG
GTTTACTTGTATTTTACAGAGGCAAAATCCGGGGATGGAAAAGATGTGTGCACTAGCACAGCCCATTGTGTGCCTGCCAATGAGCCAATTGGTAATCGACTTTACAAGTACGAAT
+M_HWI-M01141:133:D05BR:1:1101:19194:3143  133:D05BR:1:1101:19194:3143 2:N:0:CCAATCCTGCAGAG
]]]]]]]]]]]]]]]]]]]]]]]]]]]]]]]]]]]]]]]]]]]]]]]]]]]]]]]]]]]]]]]]]]]]]]]]]]]]]]]]]]]]]]]]]]]]]]]]]]]]]]]]]]]]]]]]]]]
@M_HWI-M01141:133:D05BR:1:1101:8918:3145  133:D05BR:1:1101:8918:3145 2:N:0:CCAATCCTGCAGAG
AGCACCTCGCGAGCCTTCTTAAACATTTCACCTTCCTCTTCCTCGACATGATGTTCAATATTCTCTTTTAGCACCGTAAACTTCGCTGTCCATTCTTCCGTGTCCTTCGGCTCAGCTTCCAGCTCACTCAGTAGCTGTTTTACGAGA
+M_HWI-M01141:133:D05BR:1:1101:8918:3145  133:D05BR:1:1101:8918:3145 2:N:0:CCAATCCTGCAGAG
]]]]]]]]]]]]]]]]]]]]]]]]]]]]]]]]]Z]]]]]]]]]]]]]]]]]]]]]]]]]]]]]]]]]]]]]]\]]]]]ZF]]]]]]]]]]]]]]]]]]]]]]]]]]]]]][]]]]]]]]]]]]]]]]]]]]]]]]]]]]]]]]]]][
@M_HWI-M01141:133:D05BR:1:1101:19909:3157  133:D05BR:1:1101:19909:3157 2:N:0:CCAATCCTGCAGAG
GTACCAAAACATGGTGGATTCCGGACATTACATGATGTCTTGATAATGTCCGGAATTTGTACCAAAACATGGTGGATTCCGGACATTATCTGGACACTATGACAAATTCTGGACAAATTCCAG
+M_HWI-M01141:133:D05BR:1:1101:19909:3157  133:D05BR:1:1101:19909:3157 2:N:0:CCAATCCTGCAGAG
]]]]]]]]]]]]]]]]]]]]]]]]]]]]]]]]]]]]]]]]]]]]]]]]]]]]]]]]]]]]]]]]]]]]]]]]]]]]]]]]]]]]]]]]]]]]]]]]]]]]]]]]]]]]]]]]]]]]]]]]]]]
@M_HWI-M01141:133:D05BR:1:1101:14538:3157  133:D05BR:1:1101:14538:3157 2:N:0:CCAATCCTGCAGAG
GCACCTCTTCCGCCTGCGGCGCTACAAGGTGCTCGAGCAGAAGGCGGCGCACAACGCCGACGGCGCCCAGCGCCTGGAGAGCTCGCTGCGCGACCTGGTCTCCGACCTGCGCCTGGA
+M_HWI-M01141:133:D05BR:1:1101:14538:3157  133:D05BR:1:1101:14538:3157 2:N:0:CCAATCCTGCAGAG
]]]]]]]]]]]]]]]]]]]]]]]]]]]]]]]]]]]]]]]]]]]]]]]]]]]]]]]]]]]]]]]]]]]]]]]]]]]]]]]]]]]]]]]]]]]]]]]]]]]]]]]]]]]]]]]]]]]]]
@M_HWI-M01141:133:D05BR:1:1101:8994:3165  133:D05BR:1:1101:8994:3165 2:N:0:CCAATCCTGCAGAG
AGATCGCGCGCTTCCTGCGTGTCGGTGCGCAGCACGTTCTGAATCATCGAAGGATCCAGAATCACCGCGAAGGTTCGCAT
+M_HWI-M01141:133:D05BR:1:1101:8994:3165  133:D05BR:1:1101:8994:3165 2:N:0:CCAATCCTGCAGAG
\[QQ5USC]CUWS]]0]WYTS3TX]]$TY]TTAUTU]F]W[]]G]G]]WFER]]FETVW]FTVEE]STSCZUQSWFT]5]
@M_HWI-M01141:133:D05BR:1:1101:13194:3166  133:D05BR:1:1101:13194:3166 2:N:0:CCAATCCTGCAGAG
TATAAGGGTCGCGACTCATTTTTGTACCACCGCCATAATTCCAATGCAAACAAAATGATTTTGCATTGTCCATGCACATGGTTAAAAAATAAAGCCCGATGTGAGCATGCTTTAATGCTTTATACT
+M_HWI-M01141:133:D05BR:1:1101:13194:3166  133:D05BR:1:1101:13194:3166 2:N:0:CCAATCCTGCAGAG
]]Y]Z]]Y]Y]W]]5]][]]]]]]]]]Z]]]]]]]]]]]]]]]]]]]]]]]]]]]]]]]]]]]]]]]]]]]]]]]]]]]]]]]]]]]]]]]]]]]]]]]]]]]]]]]]]]]]]]]]]]]]]]]]]]
@M_HWI-M01141:133:D05BR:1:1101:18929:3169  133:D05BR:1:1101:18929:3169 2:N:0:CCAATCCTGCAGAG
CTTCCTCGCGGACAGCGCCCGCACCCACTCGCTCGTGATGTGCATGCGTTGCAACTGGGTGCGGTTCTCCGAGAGCATCCACTTCTTCGCACGCGACCGGAAGGAAGAGGTCCGCCTCCTCGGC
+M_HWI-M01141:133:D05BR:1:1101:18929:3169  133:D05BR:1:1101:18929:3169 2:N:0:CCAATCCTGCAGAG
]]]]]]]]]]]]]]]]]]]]]]Y]]]]]\]]]]]]]]]]]]]]]]]]]]]]]]]]]]]]]]]]]]]]]]]]]]]]]]]]]]]]]]]]]]]]]]]]]]]]]]]]XZ]]W]]]]]]]]]]]T]]S]
@M_HWI-M01141:133:D05BR:1:1101:17065:3183  133:D05BR:1:1101:17065:3183 2:N:0:CCAATCCTGTAGAG
AGTAAAATAGGTTATACAATTTCCATTATAGTTACTGCAAAAATTTAAGTCACGAAACCCCAATTAGAATGAATTTTCTGTAGAA
+M_HWI-M01141:133:D05BR:1:1101:17065:3183  133:D05BR:1:1101:17065:3183 2:N:0:CCAATCCTGTAGAG
]]]]]]]]]]]]]]]]]]]]]]]]]]]]]]]]]]]]]]]]]]]]]]]]]]]]]]]]]]]]]]]]]]]]]]]]]]]]]]]]]]]]]
@M_HWI-M01141:133:D05BR:1:1101:13599:3205  133:D05BR:1:1101:13599:3205 2:N:0:CCAATCCTGCAGAG
CCTGACGGTGGCCAAGCTGGATGCGAAGATCAGCGGGCCCGCCGACCTCTACGAGAAGTCGGTCGCCACTGTCGCCGACACCACCGCATCCGCGTTCCTGCGCGGCTTGGGGATCGACGCCACCA
+M_HWI-M01141:133:D05BR:1:1101:13599:3205  133:D05BR:1:1101:13599:3205 2:N:0:CCAATCCTGCAGAG
]]]]]]]]]]]]]]]]]]]]]]]]]]]]]]]]]]]]]]]]]]]]]]]]]]]]]]]]]]]]]]]]]]]]]]]]]]]]]]]]]]]]]]]]]]]]]]]]]]]]]]]]]]]]]]]]]]]]]]]]]]]]]
@M_HWI-M01141:133:D05BR:1:1101:19787:3210  133:D05BR:1:1101:19787:3210 2:N:0:CCAATCCTGCAGAG
CAAGGGCGTACGTCAATCGGGCAATGAAGCCGGCAACTGTCGATTATTCGACTGTGTCGGCTTTTTCTTATGGCCACAATAACAGCTTCATACAAAGAGGAGAGATTTCGATGGCTGGAAAAGGATTTATGCACGTAGGACACAAGC
+M_HWI-M01141:133:D05BR:1:1101:19787:3210  133:D05BR:1:1101:19787:3210 2:N:0:CCAATCCTGCAGAG
]]]]]]]]]\]]]]]]]]]]]]]]]]]]]]]]X]]]]]]]]]]]]]]]]]]]]]]]]Y]]]]]]]]]]]]]]]]]]]]]]]]]]]]]]]]]]]]]\]]]\]]]]]]]]]]]]]]]]]]]]]]]]]]]]]]]]]]]]]]]]]]]]]]]
@M_HWI-M01141:133:D05BR:1:1101:15547:3220  133:D05BR:1:1101:15547:3220 2:N:0:CCAATCCTGCAGAG
CGATGACCTCGCAACAGCAGCCACAGACGGCGGAGCAGAAGAAGGAGATGACGTTCGACGGGCAAAACCAATGAACCAATGAAGGG
+M_HWI-M01141:133:D05BR:1:1101:15547:3220  133:D05BR:1:1101:15547:3220 2:N:0:CCAATCCTGCAGAG
]]]]]]]]]]]]]]]]]]]]]]]]]]]]]]]]]]]]]]]]]]]]]]]]]]]]]]]]]]]]]]]]]]]]]]]]]]]]]]]]]]]]]]
@M_HWI-M01141:133:D05BR:1:1101:18155:3227  133:D05BR:1:1101:18155:3227 2:N:0:CCAATCCTGCAGAG
GCTGCGCAAAGCCCACGAGGTACTGCTTGTCCTGGCCCGGTACGAAGCCGCCCGGTACTGTCTTGAACAGACCGAACGTGAGTCCAACCAGCACAAGATAGACGCCCATCATAACGGCCTTGCGCGAAATGACGCGCCCGACGCTCGTGCTGTAG
+M_HWI-M01141:133:D05BR:1:1101:18155:3227  133:D05BR:1:1101:18155:3227 2:N:0:CCAATCCTGCAGAG
ABAAB]]]]]]]]]]]]]]]]]]]]]]]]]]]]]X]]]]]]]]]]]]]]Z]]]]]]]]]]]]]]]]]]]]]][]]]]]]]]]]]]]]]]]]]]]]]]]]]]]]]]]]]]]]]]\]]]]]]]]]]]]]]]]]]U]]]]U]]]]]]]]]]DHBAAAA
@M_HWI-M01141:133:D05BR:1:1101:18734:3242  133:D05BR:1:1101:18734:3242 2:N:0:CCAATCCTGCAGAG
GGCCTCGGCTTCGGCGGTCCGAGCGTGGCCATCCCGTGGTCGCTCGCCGCCCAATTGGCCGAGACCATCGGGCGTCATGGCAAGGTCCC
+M_HWI-M01141:133:D05BR:1:1101:18734:3242  133:D05BR:1:1101:18734:3242 2:N:0:CCAATCCTGCAGAG
]]]]]]]]]]]]]]]]]]]]]]]]]]]]]]]]]]]]]]]]]]]]]]]][]]]]]]]]]]]]]]]]]]]]]]]]]]]]]]]]]]]]]]]]
@F_HWI-M01141:133:D05BR:1:1101:9821:3270  133:D05BR:1:1101:9821:3270 2:N:0:CCAATCCTGCAGAG
CACACGTCTGAACTCCAGTCACCCAATCCATCTCGTATGCCGTCTTCTGCTTGAAAAAAAAAAAAAAACGCTGGTGCTTCACCGATGGTCGTAGGCCCAGCCCCTGATCGCCAGCTGAATCAGCAGTGTCTTCAGCGCCAGATCGGCAGA
+F_HWI-M01141:133:D05BR:1:1101:9821:3270  133:D05BR:1:1101:9821:3270 2:N:0:CCAATCCTGCAGAG
B@BBADFBFBFFGGGGGGGGGGHHGGHHHHHFHHFGGHHHGGGGHGGFFFFHH13BGH?000>////////?//323B4B33B/ECB/BF############################################################
@R_HWI-M01141:133:D05BR:1:1101:9821:3270  133:D05BR:1:1101:9821:3270 2:N:0:CCAATCCTGCAGAG
CGTGCGGCCGACCCTGCCTCGCCGGAGGGAGATCGTCGGAACCTCCTACGAACATAGTGGCAACCCCACATCCCTGTGTAATGGACCATCCTCCTGGACACCTCGACAGCGACCTAGGTGTTGGCCAGCTGGGTATCGGAGAACTGAAGA
+R_HWI-M01141:133:D05BR:1:1101:9821:3270  133:D05BR:1:1101:9821:3270 2:N:0:CCAATCCTGCAGAG
1>11111A?0000000001100A/////A///01/0//////?0B>FB@///>>11@220/0B/0/?/?/110/1111222B2F1FF/110110?100?1?#################################################
@M_HWI-M01141:133:D05BR:1:1101:12338:3289  133:D05BR:1:1101:12338:3289 2:N:0:CCAATCCTGCAGAG
GCGCGACAGCGAGTGCCACGCAGCGGCCGACTTGGAATCTGCCTTCGTCCACGCGACGCCGTTGGCGTAGAGCTTGGCCCACTCGCGCCGCGCCAGCAGC
+M_HWI-M01141:133:D05BR:1:1101:12338:3289  133:D05BR:1:1101:12338:3289 2:N:0:CCAATCCTGCAGAG
]]]]]]]]]]]]]]]]]]]]]]]]]]]]]]]]]]]\]]]\Z]]]]]]]]]]]]]]]]]]]]]Z]]]]]]]]]]]]]]]]]X]]]]]]]]]]]]]U]]]]]
@M_HWI-M01141:133:D05BR:1:1101:11382:3304  133:D05BR:1:1101:11382:3304 2:N:0:CCAATCCTGCAGAG
CGTGAGCGACGCGGACGGGCAGGACCAGGACGTCACCGACGGTCAGCGCCCACCCGCAGGTCCGGTGGGTGCCGAGACCACCGGGGCGACGACGGTGAGGGTGGTGGTGGTCGACGAC
+M_HWI-M01141:133:D05BR:1:1101:11382:3304  133:D05BR:1:1101:11382:3304 2:N:0:CCAATCCTGCAGAG
]]SST]]PP]]]]]]]]]]]]]]X]]Y][]]Z]Z]Z]ZB]]]V]]]]R]]O]]]]]]YRRV]ZX]S]YY]Q]]]\FU]]Y]]]]]UV]]]Q]]V]]]]]UYU]]]]]]]]PY]]]]]]
@M_HWI-M01141:133:D05BR:1:1101:15070:3334  133:D05BR:1:1101:15070:3334 2:N:0:CCAATCCTGCAGAG
CCATCAGCAAGGTCTTGGCCAGATGCAGACGGCCGCGTTCGCCGCCGGACAGGTTGCCGACGTTTTTTTGCTGGTCGCCACCTTTGAAATTGAACCGACCC
+M_HWI-M01141:133:D05BR:1:1101:15070:3334  133:D05BR:1:1101:15070:3334 2:N:0:CCAATCCTGCAGAG
]]]]]]]]]]]]]]]]]]]]]]]]]]]]]]]]]]]]]]]]]]]]]]]]]]]]]]]]]]]]]]]]]]]]]]]]]]]]]]]]]]]]]]]]]]]]]]]]]]]]]
@M_HWI-M01141:133:D05BR:1:1101:13022:3351  133:D05BR:1:1101:13022:3351 2:N:0:CCAATCCCGCAGAG
AATTCGAGCTACTCAGGAAGCTGAAACAGGAGAATCACATGAACCCGGGAGGTGGAGCCTGCAGTGAGCCGAGATCACGCCACTGCACTCCAGCCTGGGGGACAGAGCGAGACTGTCTCAAAAGGAAAAGGAGTTTTCCTCAGGGTGGTTGTGAGGGGGAATGAGGAGCTCCTCGAATTCTAACCAGAGTAAGAATGCCAAGAGTGACTTACAAGTGCTCACGAGTAGGATGAAGACAAGCAGTGGCTCGGCTCGCTTTTGT
+M_HWI-M01141:133:D05BR:1:1101:13022:3351  133:D05BR:1:1101:13022:3351 2:N:0:CCAATCCCGCAGAG
AA1AA>@1?1@F1FEGG1AF0GBEF110F00BAGEGHC1DH11EGF////A/A/AF/0BB0BEF1F1FGHCG/ECFFGEHFEE11B1C@0>GCGGEC////<<//0BG/<C/]Z]Z[]\G]]\]]]]]]]Z[Y[V]]]][]]TQ]S@]V@G0EE>0B@22BD>1@1GC/>/G2/@1F21C1B1B12D11GHGFGEGFGGBAA2D2HGDFD1GBGHFBE0B0EB11211AAFGBBGFHGEBFCGA00A0A11A1AB1>>111>
@M_HWI-M01141:133:D05BR:1:1101:10172:3376  133:D05BR:1:1101:10172:3376 2:N:0:CCAATCCTGCAGAG
GGCCCGCGATGAGCTGCTGTACTTGCTTTTGGCTCTTACCGCAGAAGGAGCATTTGAGTAGGTCGGCTCTCTCGCCTATACGGGCCATGCTCCGCCTCCTCCTGGTCGGGATCCTCGCCTATGCGGAGCACAAGCTATGCGAATGGAAAAACTCTG
+M_HWI-M01141:133:D05BR:1:1101:10172:3376  133:D05BR:1:1101:10172:3376 2:N:0:CCAATCCTGCAGAG
AAAA1A3C322DH3C33DID0H44]Q]EX[]CFF2SUWTYV[CCVE]EFVY6]]C]]U[]C+E]BWZ%RA$1SCT]CUUCUQX:YXACC.&E%V.]OABC$VU]B]QPTB]UV]12CD32222GH350ICIG53D3C3GIH5CD03CD351>1>1>
@M_HWI-M01141:133:D05BR:1:1101:13701:3386  133:D05BR:1:1101:13701:3386 2:N:0:CCAATCCTGCAGAG
GCTTACATCCGGGCCAGGGTGCCATCGTCACCCACCAACGGCCGATTAGAGACTTGCAGTCAGACCTTCGCTCCAGCACGCGCAGCGCAAAGTGGTATCACCGGGAGAATCGAGATCGCGCCAACTATGAGCAGAAG
+M_HWI-M01141:133:D05BR:1:1101:13701:3386  133:D05BR:1:1101:13701:3386 2:N:0:CCAATCCTGCAGAG
]]]]]]]]]]]]]]]]]]]]]]]]]]]]]]]]]]]]]]]]]]]]]]]]]]]]]]]]]]]]]]]]]]]]]]]]]]]]]]]]]]]]]]]]]]]]]]]]]]]]]]]]]]]]]]]]]]]]]]]]]]]]]]]]]]]]]]]]]
@F_HWI-M01141:133:D05BR:1:1101:21439:3392  133:D05BR:1:1101:21439:3392 2:N:0:CCCATCCTGCAGAG
CACACGTCTGAACTCCAGTCACCCAATCCATCTCGTATGCCGTCTTCTGCTTGAAAAAAAACAACAATATCTTAACTTCGCCAATCGGCAAGCATTTTGATAACCTAATTAGTATCGTACATTAGCGAGGTGCGCAGCTCGGCCCTGAAT
+F_HWI-M01141:133:D05BR:1:1101:21439:3392  133:D05BR:1:1101:21439:3392 2:N:0:CCCATCCTGCAGAG
CBCBBDFBFCFFGGGGGGGGGGHHGHHHFHHDBGHFAGF5GGG2GCGHFFFHHFBFFHC0A11?111BFD5@E55544B11B1/3?11>///?234B44/44BB333B44434B####################################
@R_HWI-M01141:133:D05BR:1:1101:21439:3392  133:D05BR:1:1101:21439:3392 2:N:0:CCCATCCTGCAGAG
GTACACGTAAACTTCTCCTCTGCAGTGCTTCATCGCAACAAAGACCTCCAGGAACGGAGACTCTGCGACCGCCAGCTCCGCGTCGGCTCCCGCCCCCTACTCCAATATATCCGCCCACCCGCCCTCTCCCCGTGCATGTTCCGCTCTCTT
+R_HWI-M01141:133:D05BR:1:1101:21439:3392  133:D05BR:1:1101:21439:3392 2:N:0:CCCATCCTGCAGAG
1>111B11111B313311111113111133313DBE00000B0A0011/010/B0/B#############################################################################################
@M_HWI-M01141:133:D05BR:1:1101:15597:3393  133:D05BR:1:1101:15597:3393 2:N:0:CCAATCCTGCAGAG
CAGGCCGCCGCGCACGACTTCCGCGAGATAGGCGCCGGCGAACAGGATGAAGGCAATCTGCGCCCGCAGCAATTTGTCGATGTTGACGCCGTCGGGCATGAACAGCGGAAACATCACGCTCGCCATGAACAGCAGACTGATCAGCGGCACGCC
+M_HWI-M01141:133:D05BR:1:1101:15597:3393  133:D05BR:1:1101:15597:3393 2:N:0:CCAATCCTGCAGAG
>11C3@3F3@BF]]]]]@]]V]S]]YBY]]]]]]UN]]WZ]]Z]]]]]X[]Y\][]V]]]]]]]]CQ]]]]]S]]Z]YQ]][ZO9SZ]XS]]]]XT]VR]]]]]]]]Y]]]XVY]U]ZU]]]]]]X]]]U]]]]]]FG3FG3333@3@@311A
@M_HWI-M01141:133:D05BR:1:1101:20704:3397  133:D05BR:1:1101:20704:3397 2:N:0:CCAATCCTGCAGAG
CGACGTCGAGGGCGTCACCGACCCGCGCGGCCTGTTCTGCGAAACCCTGGCCGCCAGGCTGCACGTCATCGACGCGGTGACCACCTCGCTGCGTACGCTGGATGCCTGCCTCGCCCGCTGCGACC
+M_HWI-M01141:133:D05BR:1:1101:20704:3397  133:D05BR:1:1101:20704:3397 2:N:0:CCAATCCTGCAGAG
]]]]]]]]]]\]]]]]W]]]]]]]]]]]]]]]]]]]]]]]]]]]]]]]]]][]]]]]]]]]]]]]]]]]]]]]]]]]]]]]]]]]]]]]]]]]]Y]]]]]]]]]]]]]]]]]]]]]]]]]]]]]]
@M_HWI-M01141:133:D05BR:1:1101:16342:3414  133:D05BR:1:1101:16342:3414 2:N:0:CAAATCCTGCAGAG
GATTTACTTACATGCCTTTAGATGCCTTGCCTTGCTTTTCCTTGCCTTTAGATGACTTTACATACTTGTAGATTTTTTGCCTTGCCTTTTCTTGCCTTGTATTGCCTTTAGATACCTTTACATGCCTTTTTATGCCTTGCCTTGACTTG
+M_HWI-M01141:133:D05BR:1:1101:16342:3414  133:D05BR:1:1101:16342:3414 2:N:0:CAAATCCTGCAGAG
]]]]]]]]]]]]]]]]]]]]Z\\H]]Y]G]]]]]]]]]]]]]]YY][Y]]]]]]]I]]]]]]][\W]]]]J]WWZ\\Y]]T]]U]]]Y]GH]]ZHU]]]]Z]]H]]]]\I\]]I]IX\XWY]]VYY&]]H]]]]]]][][]]]]\]]]Y
@M_HWI-M01141:133:D05BR:1:1101:14611:3415  133:D05BR:1:1101:14611:3415 2:N:0:CCAATCCTGCAGAG
CTGCTCTACGACCAGACTTACCAGATCCTCAGCAAGCTCCACTACTGGGTGTTAAACCTCCTTAATCCATCCTCCTACACAAGCTTCTTTCCCCGTGCTTAATGGAAGGAATGGGGGCAGACGCCCAAGAAAGCAATAGGGTTGTTTTTCTGCTGGAAAATCAGAGATGAGGGACCCATTCCCAGGGTTCCGTGGGTGAGAAGCAGAAAAAGACCGTTTAGGTACGGAGCAGCACCAGAGACCTGGCCTCTGCCAGTACCCAAGTTGA
+M_HWI-M01141:133:D05BR:1:1101:14611:3415  133:D05BR:1:1101:14611:3415 2:N:0:CCAATCCTGCAGAG
AABABFFFFBBBGGGGGGGGGFHFHHHHFHHHGFHHCFHHHHGHHHHHGFFGGHHHHHHHHHHHGFHHHHHHHHHHHHHHHGHGHGHHHHHHHHGGGGGHGHHHHFFFFAGHHHGGGG]]]]]]]]]]]]]]]]]]]]]]]]]]]]]]]]HHHFHHHHHHFHHHHHHHHHHHHHGHHHEHGHHGGEGGGCGFGGGHHHHHHHHHHHEHHGGCGEEHFHHHGGHCFHHHHFHHFFGGHHHGGFDGFEEGGGGGGGGGDABFFFFBBAAA
@M_HWI-M01141:133:D05BR:1:1101:14090:3422  133:D05BR:1:1101:14090:3422 2:N:0:CCAATCCTGCAGAG
GGATAACATGTTTAGAGTGTAATGGAGTGAGTGAGGCAAAGAATAGTAAGAGATGAGTTCAGA
+M_HWI-M01141:133:D05BR:1:1101:14090:3422  133:D05BR:1:1101:14090:3422 2:N:0:CCAATCCTGCAGAG
]]]]]\[[]]]]]]]]]]]]\]]]]]]]]]]W]]]]]]]]]]]]]]]]]]][]]]]]][]]]]
@M_HWI-M01141:133:D05BR:1:1101:22528:3429  133:D05BR:1:1101:22528:3429 2:N:0:CCAATCCTGCAGAG
CGACGCGTCAACTGCCAGGCGTCGAGCAGCATGCGCTCGGCGTCCGCCACATGTTCGATCACTTCGCTGAGGACCACGTGATCGAACCGCTCGCCGCACGCGATCAGATCGGCCACCGGTTGGACCCGCGCATCGAC
+M_HWI-M01141:133:D05BR:1:1101:22528:3429  133:D05BR:1:1101:22528:3429 2:N:0:CCAATCCTGCAGAG
]]]]]]]]]]]]]]]]]]]]]]]]]\]]]]]]]]]]]]]]]]]]]]]]]]]]]]]]]]]]]]]]]]]]]]]]]]]]]]]]]]]]]]]]]]]Z]]]]]]]\]]]W]]]]]]]]]]]]]]]]]]]]]]]]]]]]]]]]]
@M_HWI-M01141:133:D05BR:1:1101:9622:3434  133:D05BR:1:1101:9622:3434 2:N:0:CCAATCCTGCACAG
TCATTGGCGAATCCGGAGTCGATGCCGGTGGTGAAGAAGGACACCTGCCCCTCGAGCGTGGCCGCCCGAAGCGGCTCGGTGAAGGCGCTGTCGACGGCGTCGGGAAAGACCAGCGGCACCACCGAACACGACACCACGTTCTTTCCGGCGCGCTGTAACA
+M_HWI-M01141:133:D05BR:1:1101:9622:3434  133:D05BR:1:1101:9622:3434 2:N:0:CCAATCCTGCACAG
BB?ABD4CDD]]Q]]]]]XW]UV]]]]]]XX]]]YZ]]]]X]S]U]]V&A]W]WZ]UY]OU?V]WXXRX]VS]X]X]UO]]]]]VYXZ]]]]Z]]]UOU]O]VB]T]]]Y]]VZ\]U]UZZ]]]]]Z]]]]U]]Y]X]]ZZ]]Z]ZV233ABBB311>1>
@F_HWI-M01141:133:D05BR:1:1101:10222:3440  133:D05BR:1:1101:10222:3440 2:N:0:CCAATCCTGCAGAG
CACACGTCTGAACTCCAGTCACCCAATCCATATCGGATGCCGTCTTCTGCTTGAAAAAAAAACAAAAACCACCTCGTATGCCACGTTCCCCTTGTAACGAAGCTTTACGCGCAGTTCCGTCGCACTAGTTGCCTTCCTCCGCCGCTGTTT
+F_HWI-M01141:133:D05BR:1:1101:10222:3440  133:D05BR:1:1101:10222:3440 2:N:0:CCAATCCTGCAGAG
>1AAAD1AFAFFGFFFC1AGD11B0C0B0B33DGC0AAEB1//AAF2D1D111011BA/A>E///00///?//B0//?B0BF11>FCGC10B##########################################################
@R_HWI-M01141:133:D05BR:1:1101:10222:3440  133:D05BR:1:1101:10222:3440 2:N:0:CCAATCCTGCAGAG
CGGAAACCTCGACCGCAGCATGCCCCTGTCGGTCCTAAACTCGTCGCGCAGGACCAACCTGTGGAGCCCGGGCCAAGCCCCGTTAGTGTTGTTCGCCTACACGAAGAAACTGACCACCGCGTTCCAGGCCCCCAAACACATCAGACTTCC
+R_HWI-M01141:133:D05BR:1:1101:10222:3440  133:D05BR:1:1101:10222:3440 2:N:0:CCAATCCTGCAGAG
1>1111B1B1>>110000AAA1110AA011B///A1211121/0AE########################################################################################################
@M_HWI-M01141:133:D05BR:1:1101:14773:3441  133:D05BR:1:1101:14773:3441 2:N:0:CCAATCCTGCACAG
ACGATTGAGAGTCCAAAGGACAGACTGGTGACGATTCTCGTGGCCCCATTGATGAGCTGCTCGGCGAGACTTCCGGTCTATACACT
+M_HWI-M01141:133:D05BR:1:1101:14773:3441  133:D05BR:1:1101:14773:3441 2:N:0:CCAATCCTGCACAG
C]]]G]]]]V]][UYGG]]]]]Z]]]]]ZZ]]\V][]]]VTB]AVW[Z]][WX]U]]Z]ZZV]YVTY]]]Z]]Z]C]YUY]]FW]]
@M_HWI-M01141:133:D05BR:1:1101:21588:3447  133:D05BR:1:1101:21588:3447 2:N:0:CCAATCCTGCAGAG
ATCGCACTGTCCGCGCCATCGGGCTCGGATTTAAAATCGTCAAGCACTTTCGCATTTCGGATCTGGGCAATCGATTGATGCACAACGAACGCGACGTCAATGAAGTGACCGATGCGTTCGCCAGCCGCATTGTTGATCGAATCCGTTTTGACAAAAATG
+M_HWI-M01141:133:D05BR:1:1101:21588:3447  133:D05BR:1:1101:21588:3447 2:N:0:CCAATCCTGCAGAG
>AAA@?D3F]]]]]]]]]]]]TOO]Z]]]]]]]]]]YZ[U]UG]]][]]]]]\]]]]]]]\]]]]]]]]XY]]]]]]]]]]]\]]ZV]]]]5]]WY]]]]]]]][]\][]TUT][]]]]]]]]]]V]]]]]]]]]]]]]]]]]]]]]]]]FBFFBBAAA
@M_HWI-M01141:133:D05BR:1:1101:11557:3455  133:D05BR:1:1101:11557:3455 2:N:0:CCAATCCTGCAGAG
GATCGACGGAATTGCGGACCAGCCGCGCGACGAAGAAAGGGCACGACTCGTGCGGTTGTACCTGTCGGTCTTTCCCGACGGCGTGGAGCGCCAG
+M_HWI-M01141:133:D05BR:1:1101:11557:3455  133:D05BR:1:1101:11557:3455 2:N:0:CCAATCCTGCAGAG
]]]]]]]]]]]]]]]]]]]]]]]]]]]]]]]]]Z]]]]]]]]]]]]]]]]]]]]]]]]]]]]]][]Z]]]]]]]]V]]]]]]]Y]]]]]]]]T]
@M_HWI-M01141:133:D05BR:1:1101:16679:3480  133:D05BR:1:1101:16679:3480 2:N:0:CCAATCCTGCAGAG
ATATATGTTTTAGCCAATCAAAGGCACCAAAAGTGTTATCCACTT
+M_HWI-M01141:133:D05BR:1:1101:16679:3480  133:D05BR:1:1101:16679:3480 2:N:0:CCAATCCTGCAGAG
]]]]]]]]]]]]]]]]]]]]]]]]]]]]]]]]]]]]]]]]]]]]]
@M_HWI-M01141:133:D05BR:1:1101:10529:3482  133:D05BR:1:1101:10529:3482 2:N:0:CCAATCCTGCAGAG
GATCGTGCAGGCCGGAGGCGTTGGTGAACCGGGTGCGGGTCATACCGATAGCCTTGGCGCGGCTGTTCATCAGGGTGGCGAAATTGCTTTCCGAGCCGCCGACGGCTTCGGCCAGGGTG
+M_HWI-M01141:133:D05BR:1:1101:10529:3482  133:D05BR:1:1101:10529:3482 2:N:0:CCAATCCTGCAGAG
]]]]]]]]]]]]]]]]]]]]]]]]]]]]]]]]]]]]]]]]]]]]]]]]]]]]]]]]]]]]]]]]]]]]]]]]]]]]]]]]]]]]]]]]]]]]]]]]]]]]]]]]]]]]]]]]]]]]]]]
@F_HWI-M01141:133:D05BR:1:1101:10969:3489  133:D05BR:1:1101:10969:3489 2:N:0:CCAATCCTGCAGAG
CACACGTCTGAACTCCAGTCACCCAATCCATCTCGTATGCCGTCTTCTGCTTGAAAAAAAAATCAAAACCTCATTATTAACTGAAGTCTTGTGATTTACAATGCCACGCAATATTTAAGAAGGCGCTACTTGAGACTGATTCACTCATGA
+F_HWI-M01141:133:D05BR:1:1101:10969:3489  133:D05BR:1:1101:10969:3489 2:N:0:CCAATCCTGCAGAG
AAABBBFBFBFB4FAEGGFGCBG4FHHGFHFCDGFGGHHFGE22F2FF5D5EFB3F51AE0>13B33B1B3333@4B444344333B44433344B44B4343?33B///>A344444343B0////<B111@1?11112@2GF11?<<1
@R_HWI-M01141:133:D05BR:1:1101:10969:3489  133:D05BR:1:1101:10969:3489 2:N:0:CCAATCCTGCAGAG
GCATTGTGTCATGACCCATATATTTTCGGAAACTATTAGACGAGCATAGCGGTGAGAAGTAAACTGGAAGCCCTGTATATCTCCCATTTGGTAATCTTACTCAAATAAACGCAGCATACCAACTCCTCGTCGTCACCCTCGTCTCCGTCT
+R_HWI-M01141:133:D05BR:1:1101:10969:3489  133:D05BR:1:1101:10969:3489 2:N:0:CCAATCCTGCAGAG
>11>113BB33B33B11111333333300000011222D11A0///1111A/A//011012221D10A1B/0/>012222D22100112B1/BBF22B21111@@21111/////01BB0BE/0B1B#######################
@M_HWI-M01141:133:D05BR:1:1101:9643:3516  133:D05BR:1:1101:9643:3516 2:N:0:CCAATCCTGCAGAG
TCCGGTGGATTCGAATCGAATGTTCCAAAAGATGCCAGGTGGATAAAAGGAGACCTCAGAGACCCTGAGTTCACGAGTTTATTGTGGGCAGATG
+M_HWI-M01141:133:D05BR:1:1101:9643:3516  133:D05BR:1:1101:9643:3516 2:N:0:CCAATCCTGCAGAG
]]]]]]]]]]]]]]]]]]]]]]]]]]]]]]]]]]]]]]]]]]]]]]]]]]]]]]]]]]]]]]]]]]]]]]]]]]]]]]]]]]]]]]]W]]]]]]
@M_HWI-M01141:133:D05BR:1:1101:21076:3525  133:D05BR:1:1101:21076:3525 2:N:0:CCAATCCTGCAGAG
ATATTCATCGAGCCCAGAAACCTTGCCGGCGCCGACGGCGACCAATCTGTCAAGCGCGCT
+M_HWI-M01141:133:D05BR:1:1101:21076:3525  133:D05BR:1:1101:21076:3525 2:N:0:CCAATCCTGCAGAG
]]]]]]]Y]]]]]]]]]]]]]]]]]]]]]]]]]]]]]]]]]]]]]]]]]]]]]]]]]]]]
@M_HWI-M01141:133:D05BR:1:1101:12237:3528  133:D05BR:1:1101:12237:3528 2:N:0:CCAATCCTGCAGAG
ACCGGCCGCTCCATCGGCACGCCGGCATCCATCAGCGACAGCGAGCCGCCGCAGACCGAAGCCATCGAGGAGGAGCCGTTGCTCTCGGTAATCTCCGACACAATGCGGATCGTGTAGGGGAACTTGTCCTTGCTCGGCAGC
+M_HWI-M01141:133:D05BR:1:1101:12237:3528  133:D05BR:1:1101:12237:3528 2:N:0:CCAATCCTGCAGAG
5]]]]]]W]]]]]]]]]]WWS]]]]]]]]]]]Z]]Z]]]]]]]]]]]]]]]]]]]]]]]]]]]]]]]]]]]]]]]]]]]]]]]]]]]]]]]]]]]]]]]]]]]]]]]]]]]]]]]]]]]]]]]]]]]]]]]]]]]]]]]]]
@M_HWI-M01141:133:D05BR:1:1101:10782:3540  133:D05BR:1:1101:10782:3540 2:N:0:CCAATCCTGCAGAG
CGGAAGTTTTCCTTTTCGACGAACCGTTGTCGAATCTCGATGCCAAGCTGCGCTCGCACATGCGCACCGAGATCAAGGCGCTGCACCAGTCGCTCAAGACGACGGCGATCTACG
+M_HWI-M01141:133:D05BR:1:1101:10782:3540  133:D05BR:1:1101:10782:3540 2:N:0:CCAATCCTGCAGAG
]]]V]UZ]]]Z]]Z]]Z]]]X]7]]]]]BYU]]]]]]]]]]Z][]Y]]]]Y]]RX]]]A]U]]XZ]]]]]\]]\]Y]V]]]]Z]]]]]]]]]C]]]]]]]]]]T]T]]]PR[]3
@M_HWI-M01141:133:D05BR:1:1101:18394:3543  133:D05BR:1:1101:18394:3543 2:N:0:CCAATCCTGCAGAG
CGTACAACATGCCCATGGGGCTCTCCTGGATGAGCATCATCATCCTCATCTTCGCGGCGATCATTCCCGCCCCGCCGGCGAAGA
+M_HWI-M01141:133:D05BR:1:1101:18394:3543  133:D05BR:1:1101:18394:3543 2:N:0:CCAATCCTGCAGAG
CDCCD]]ZU]W]][[Z]][89]:9]]]]7]]]77]]]]]]]]]]]\]][:]Z[Z6]X]6]\]XY[]]]]]]]]]]]]]]]]]]]
@M_HWI-M01141:133:D05BR:1:1101:13883:3544  133:D05BR:1:1101:13883:3544 2:N:0:CCAATCCTGCAGAG
GTGCCCGATGACACCCTGCACGCGGCTCCGGAACTGGCGGGCGACACGATCTCGACCTTCGTGACTTCCGTTTTGACAATTGAAGAGCGCATGATCTG
+M_HWI-M01141:133:D05BR:1:1101:13883:3544  133:D05BR:1:1101:13883:3544 2:N:0:CCAATCCTGCAGAG
]]]]]]]]]]]]]]]]]]]]]]]]]]]]]]]]]]]]]]]]]]]]]]]]]]]]]]]]]]]]]]]]]]]]]]]]]]]]]]]]]]]]]]]]]]]]]]]]]]
@M_HWI-M01141:133:D05BR:1:1101:11220:3547  133:D05BR:1:1101:11220:3547 2:N:0:CCAATCCTGCAGAG
GGAATCCGTGTATTCTGCGTAATCTGTGGATTAAATTTATTAAGGAGTCAACCAAATGAAATGCACCCAGATCGGAAGAG
+M_HWI-M01141:133:D05BR:1:1101:11220:3547  133:D05BR:1:1101:11220:3547 2:N:0:CCAATCCTGCAGAG
]]]]]]]]]]]]]]]]YZ]]Z]]]]]]]]]]]]]]]]]]]]]]]]]]][\]]]]I]]]]]]]Z]]]]\XF]]]]Z]]]][
@M_HWI-M01141:133:D05BR:1:1101:19020:3569  133:D05BR:1:1101:19020:3569 2:N:0:CCAATCCTGCAGAG
GTCCTTCATGGACAATCCTGCCTTTGCAAGAGCGGCCTTCGAGGCTGGAACTGGTCCGATTCCCATCACTGCCGGATCCACGCCCGCCAAGCCCCACGACACCAGCCTTCCGAGCGGCTCGAGCTTTCGCTCG
+M_HWI-M01141:133:D05BR:1:1101:19020:3569  133:D05BR:1:1101:19020:3569 2:N:0:CCAATCCTGCAGAG
T]]S]X]]V]]]Y]]]WX]Y]]]]]]\]]]]]]]]]YZSY]Y]]\]]][]]]]W]]\]]Y[]]]]]]]][H]]]]]QXZ]Z]]]]]]]]]]]]]]]]]]]]Z]]]]]]]]]Z]]]]]]]]]V]T]]VV]]SPN
@F_HWI-M01141:133:D05BR:1:1101:14618:3587  133:D05BR:1:1101:14618:3587 2:N:0:CCAATCCTGCAGAG
CTCTTCCGATCTGAAGAGCACACGTCTGAACTCCAGTCACCCAATCCATCTCGTATGCCGTCTTCTGCTTGAAAAAAAAAAAAACAAAAAGACTTAGGGACCTCAATTCTGTCAAAGATTTCTATCCCACATGGTCAGAGTACGCGCAAT
+F_HWI-M01141:133:D05BR:1:1101:14618:3587  133:D05BR:1:1101:14618:3587 2:N:0:CCAATCCTGCAGAG
@ABCCFFBCCCFGGGGGGGGGGHGHHHGHHHHHHHHHHHHHHGHHHHHHFHHHGFHHFHGEFHGHHHGHHHHHHHHG>EC>//>//?00///23422202//2?2232D222?22D2222222211?110/?##################
@R_HWI-M01141:133:D05BR:1:1101:14618:3587  133:D05BR:1:1101:14618:3587 2:N:0:CCAATCCTGCAGAG
GCGGAAAGGTAGGACATGTTGGGAGGGAGACAGGAAAATCGGCAGAGAGAGACGAAGAGGGCTGAGGACCGGGAGAGATGGTAGTTATTGTAGTCAGTCGAGGTCGGGGGACTGTCTATAGAAAGAAAAACCGTCCTAAATACGAACCTG
+R_HWI-M01141:133:D05BR:1:1101:14618:3587  133:D05BR:1:1101:14618:3587 2:N:0:CCAATCCTGCAGAG
1111111111BB11B111BA300BA000A00A0/000B11/////B/BEE####################################################################################################
@M_HWI-M01141:133:D05BR:1:1101:18835:3589  133:D05BR:1:1101:18835:3589 2:N:0:CCAATCCTGCAGAG
CGTTGGAATTCGCCCTCGCCCGCGCCTTCGATCGGTCTCGTGTCGCGCAGGAGATGAACGACGGAGATCACGCTTCGCGGTTGCAGCCAC
+M_HWI-M01141:133:D05BR:1:1101:18835:3589  133:D05BR:1:1101:18835:3589 2:N:0:CCAATCCTGCAGAG
]]]]]]]]]]]]]]]]]]]]]]]]]]]]]]]]]]]]]]]]]]]]]]]]]]]]]]]]]]]]]]]]]]]]]]]]]]]]]]]]]]]]]]]]]]
@M_HWI-M01141:133:D05BR:1:1101:13439:3601  133:D05BR:1:1101:13439:3601 2:N:0:CCAATCCTGCAGAG
CACAGCGCGTCCACCGTGTCGCTGGTGGGTGGGGGCACGTTGTCGCTGCGTCCCGGCGAGATTTCGATGGCACATTGCGGTGTCCTGTTCCTCGACGAGCTCGGCGAGTT
+M_HWI-M01141:133:D05BR:1:1101:13439:3601  133:D05BR:1:1101:13439:3601 2:N:0:CCAATCCTGCAGAG
]]]Q]]]]]]]]]]]]]]]]]]]]]]]]]Y]]]]]]]]]]]]]]]]]]]]]]]]]]]]]]]]]]]]]]]]]]]]]]]]]]]]]]]]]]\]]]]]]]]]]]]]]]]]]]]]
@M_HWI-M01141:133:D05BR:1:1101:10073:3614  133:D05BR:1:1101:10073:3614 2:N:0:CCAATCCTGCAGAG
AGCAAGGCCTGAATAAATCCCATGCCGGAAGAAGCTGCGCCGGTAACGCCAGACAAGCCAAAACTGTACCAATCAAAT
+M_HWI-M01141:133:D05BR:1:1101:10073:3614  133:D05BR:1:1101:10073:3614 2:N:0:CCAATCCTGCAGAG
]]]]]]]]]]]]]]]]]]]]]]]]]]]]]]]]]]]]]]]]]]]]]]]]]]]]]]]]]]]]]]]]]]]]]]]]]]]]]]
@F_HWI-M01141:133:D05BR:1:1101:19552:3618  133:D05BR:1:1101:19552:3618 2:N:0:CCAATCCTGCAGAG
CACACGTCTGAACTCCAGTCACCCAATCCACATTGTATGCCGCCTTCTGCTTGAAAAAACAACCCATCATCACCCGCACTTCGCTGCTCGAAACCCCACTCAACGGTCTACCGCTTGCGTTGCCACCGGTTGCGCGCCAGCTCTACCGTC
+F_HWI-M01141:133:D05BR:1:1101:19552:3618  133:D05BR:1:1101:19552:3618 2:N:0:CCAATCCTGCAGAG
>1>A1ACA1A1DGFGGG1311EEGF00BB111B2D2DFF21A0//A111A11BG11B0//A//A//00122210B/////11B///?1B//0//BEF//0B0<<//E//11BCG/CC#################################
@R_HWI-M01141:133:D05BR:1:1101:19552:3618  133:D05BR:1:1101:19552:3618 2:N:0:CCAATCCTGCAGAG
GCTCGTGTTCGTGCGCCGACCGTCGGTCGGAGAAACCAGCGCGCTCGGTGGGACGTCCGCGTCTGGTCTCTTGACTGTGTTTAAGGCCTGCTCGCCAGCACTCCCAACCCACTCGCCCCACCGTAACGCGTGTGCTCGGCTCTCCAGTGT
+R_HWI-M01141:133:D05BR:1:1101:19552:3618  133:D05BR:1:1101:19552:3618 2:N:0:CCAATCCTGCAGAG
111>11>11B>1A110000AE0////A//////A10B///EEE/////?/?//F///>//<//?/BB1B12212<1111>?02211?FB/?1F?########################################################
@M_HWI-M01141:133:D05BR:1:1101:17114:3623  133:D05BR:1:1101:17114:3623 2:N:0:CCAATCCTGCAGAG
CATAGTTTCGGCAGAGTTTCGGTTTCGGATTTAGGTTAGTAATAATTTTGAAAATCCTTTGACGAAATCTGAAACTCCAGCCGAAATCTGAAACCCTAGCTGAAATCCGAAATCTCAGCCGAAAGGTCTGAAACTGGCTGAAACCGTCCAAAACCATCCAAA
+M_HWI-M01141:133:D05BR:1:1101:17114:3623  133:D05BR:1:1101:17114:3623 2:N:0:CCAATCCTGCAGAG
>AAAA3DDF?1>]]]UT]X]]SW]]]]][TPU%]X]]]]\]]G]\]]]]]Y]]]]]]]YY]]]]]]]W\]]\]F]]V]]]]YE]W]EUX]ETW]\][]]]]]]]]]X7]]]\]]]]]WCO]Y]]]]GX]]]Y]]\]]]]]]]]]E]TX\]CBBA@111AAA>
@M_HWI-M01141:133:D05BR:1:1101:14151:3627  133:D05BR:1:1101:14151:3627 2:N:0:CCAATCCTGCAGAG
CAACGTCCAGGAGCCCACAGCCGACCCGCAGGGCATCGGGCGCATCCCCAAAGGCTTCACCCTCGTACTCGACGCCGACGACCAGTGCCGCCACCACGCCGGCTGGCTCCTGC
+M_HWI-M01141:133:D05BR:1:1101:14151:3627  133:D05BR:1:1101:14151:3627 2:N:0:CCAATCCTGCAGAG
]]]]]]]]]]]]UU]]]]]]]]]]]]]]]]]]]]]]]]]]]]]]]]]]]]]]]]]][]]]]]]]]]]]]]]]]]]]]]]]]]]]]]][]]]]]]]]]]]]]]]]]]]]]]][]
@M_HWI-M01141:133:D05BR:1:1101:22585:3631  133:D05BR:1:1101:22585:3631 2:N:0:CCAATCCTGCTGAG
GCTCTTCCGATCTCCGAAGAACGGGTCCCACGAGAACAGGTCGCGGGCGATCGAGAACGGGTCGCGGTAGCGGACGACGGAGTTGCCATTGTTGCTGTTACGAAGCGCGAGAGACATGCGATTTCCT
+M_HWI-M01141:133:D05BR:1:1101:22585:3631  133:D05BR:1:1101:22585:3631 2:N:0:CCAATCCTGCTGAG
Y]X]]]]\]TQ]]]]]]]Y]]]]]]E]U]]]]X]]UZ]]XYF]]]]X]]]]]]5Y]]]]]]]]W]]]X]T]]]]]]W]]W]]]]]]]\YZ]]][]\]U]]]]U]]U]]]]CWR][]E]]]7OBP]]]
@M_HWI-M01141:133:D05BR:1:1101:14538:3632  133:D05BR:1:1101:14538:3632 2:N:0:CCAATCCTGCAGAG
TACGTCGACCAGGTGTACGTCGCTTCGATCGCGATGATGGCGTTCGACATGTTCGACGTCGAGCGCATCGAAGTGCTCAAGGGCCCGCAGGGTACGCTGTACGGCCGCAACTCCACTGCGGGCGC
+M_HWI-M01141:133:D05BR:1:1101:14538:3632  133:D05BR:1:1101:14538:3632 2:N:0:CCAATCCTGCAGAG
]]]]]]]]]]V]]]]]]]]]]]]]]]]]]]]]]]]]]]]]]]]]]]]]]]]]]]]]]]]]]]]]]]]]]]]]]]]]]]]]]]]]]]]]]]]]]]]]]]]]]]]]]]]]]]]]]]]]]]]]]]]]]
@M_HWI-M01141:133:D05BR:1:1101:18680:3634  133:D05BR:1:1101:18680:3634 2:N:0:CCAATCCTGCAGAG
ATGAACGCGAATTCCCGCGGATCTGAAAACAAAATGAGACGAGTATCGGGCTTCTCCCAATTCCCAGAATCGATTCAGAGGCTTAAATTCTTCTGA
+M_HWI-M01141:133:D05BR:1:1101:18680:3634  133:D05BR:1:1101:18680:3634 2:N:0:CCAATCCTGCAGAG
]]]]]]]]]]]]]]]]]]]]]]]]]]]]]]]]]]]]]]]]]]]]]]]]]]]]]]]]]]]]]]]]]]]]]]]]]]]]]]]]]]]]]]]]]]]]]]]]
@F_HWI-M01141:133:D05BR:1:1101:8598:3636  133:D05BR:1:1101:8598:3636 2:N:0:CCAATCCTGCAGAG
CACACGTCTGAACTCCAGTCACCCAATCCATCTCGTATGCCGTCTTCTGCTTGAAAAAAAAAACCAACGCGTAAATGTCCGGCTAATCCGACACAGCCACGATAGTCAAATATCATAATAGAACACAATTGAACAACATTCACCCAATCT
+F_HWI-M01141:133:D05BR:1:1101:8598:3636  133:D05BR:1:1101:8598:3636 2:N:0:CCAATCCTGCAGAG
A?AB3DFBFCFFGGGGGGGCEGHHGHFF4GFFHHHEDGH5FEGCHGHHFGEHFAFGFHGFE0E1111?1//>/1?444B4//>//B4BB////>B0?/02/<F?/2@>2>2?2@111@F111?10?//111=>11><G011>11<.<<B0
@R_HWI-M01141:133:D05BR:1:1101:8598:3636  133:D05BR:1:1101:8598:3636 2:N:0:CCAATCCTGCAGAG
GAGACGATCCCGAAAGGAGCAAATTCGAAAAACGCCAACAAATAGATCAAGGCTAAGATCGAGTATAAATCGGAGTTGTTCTGCCGCGCCCATTCCTTCCATAAAAAAAAAATCGAACGAGACACTCATAGCTCACGAGTATGCTCAACG
+R_HWI-M01141:133:D05BR:1:1101:8598:3636  133:D05BR:1:1101:8598:3636 2:N:0:CCAATCCTGCAGAG
111>1>1>A11111100000001111A200000////////01D11211111/A11112A//>1B12D222/////B11?1@1B1////>/>01B22BBFB#################################################
@M_HWI-M01141:133:D05BR:1:1101:16618:3642  133:D05BR:1:1101:16618:3642 2:N:0:CCAATCCTGCAGAG
GGCACAGCTTGGGTTGACATCCAGAACAAGCCCTCGCTCTCTCCTTCTCCCTGCGCTCGCTTCCTCTCTCTGCTTGTCCCTCCCGGCCTTCTTTGTGTTGCACGTCGGATCGGGGAGGACGCGGCATCTCGCAGCCGCTCCTCCACCAAGGGGATCCGGACGCTGACCCATACGCTCCCTTTGCC
+M_HWI-M01141:133:D05BR:1:1101:16618:3642  133:D05BR:1:1101:16618:3642 2:N:0:CCAATCCTGCAGAG
A3AAAFFBFFFBCEEEGGGGGGHHHHHHGFEGHHC]]]]]]]]]]]]]]]]]]]]]]]]]]]]]]]]]]]]]]]]]]]]]]]]]]]Z]]]]]]]]]]]]]]]]]]Y]]X]]]]]]]]]]]]]]]]]]]]]]]]][]]]]]]]]]]]]]]]HHEEE2EEAEGGFGFGAFGFEEE?BA3FFFAA>>3
@M_HWI-M01141:133:D05BR:1:1101:20937:3647  133:D05BR:1:1101:20937:3647 2:N:0:CCAATCCTGCAGAG
TCGCGTCGCGCGGCTTCGAGGGCGGGCTCACCGCGCGCAACTCGATGTCGACGATCGAGGTGCGGTTCTACGGGCGCG
+M_HWI-M01141:133:D05BR:1:1101:20937:3647  133:D05BR:1:1101:20937:3647 2:N:0:CCAATCCTGCAGAG
]]]]]]]]]]]]]]]]]]]]]]]]]]]][]]]]]]]]]]]]]]YZ]][]]]]]]]]]]]]]]]]]]]T]]]T]]]]]]
@M_HWI-M01141:133:D05BR:1:1101:17585:3648  133:D05BR:1:1101:17585:3648 2:N:0:CCAATCCTGCAGAG
CGATTCTCGGAATCTATGTTCAGAATCTTTCTCATGCGCGCCAGCTCGATCACGATGCCTCGATTGATTGCCAGCGCGCCTCCGGAAAGTCCGGTACCGGCCCCTCGGGGCGCGAAACTCACATTTTCACGTGCCAGCAACTTCACCACTTCCGACACTTCTTCGGTTGAGTTGGGAAACACGACGGC
+M_HWI-M01141:133:D05BR:1:1101:17585:3648  133:D05BR:1:1101:17585:3648 2:N:0:CCAATCCTGCAGAG
ABABBFFFBBBBGGFFGGGGGGHGHHHHHHHHHGHHH?]]]]]]]]]]]]]]]]]]]]]]]]]]]]]]]]]]]]]]]]]]]]]]]]]]]]]]]]]]]]]]]]]]]]]]]]]]]]]]]]]]]]]]]]]]]]]]]]]]]]]]]]]]]]]]]]FGFFFFFCGCGGFGG4GGGGGGGFFGFFBBBDBBBB@A
@M_HWI-M01141:133:D05BR:1:1101:13206:3673  133:D05BR:1:1101:13206:3673 2:N:0:CCAATCCTGCAGAG
GGGCCTCGACCTCACGCAGGAGCAGATCTTCGAGAGCTTCGTCGGCTACTCGCTGCCGCACTGCCAGCGGCTCATCGAGAGC
+M_HWI-M01141:133:D05BR:1:1101:13206:3673  133:D05BR:1:1101:13206:3673 2:N:0:CCAATCCTGCAGAG
]]]]]]]]]]]]]]]]]]]]]]]]]]]]]]]]]]]]]]]]]]]]]]]]]]]]]]]]]]]]]]]]]]]]]]]]]]]]]]]]]]
@M_HWI-M01141:133:D05BR:1:1101:13078:3685  133:D05BR:1:1101:13078:3685 2:N:0:CCAATCCTGCAGAG
ACAGAGCACAGGAAGTTGGGACAGAGTACGGGAATACGCATCACAA
+M_HWI-M01141:133:D05BR:1:1101:13078:3685  133:D05BR:1:1101:13078:3685 2:N:0:CCAATCCTGCAGAG
]Y]]]]]]]]]]\]X]]]]]]]]]]YX]]]]]][]]]]]]]]]]]Y
@M_HWI-M01141:133:D05BR:1:1101:12577:3688  133:D05BR:1:1101:12577:3688 2:N:0:CCAATCCTGCAGAG
GTGTGTGAAAGAGCTGCCTGAGCTGCCGACCACTGCGCACGCCGAGATGCTGTGTG
+M_HWI-M01141:133:D05BR:1:1101:12577:3688  133:D05BR:1:1101:12577:3688 2:N:0:CCAATCCTGCAGAG
]]]]]]]]]]]]][]]]]]]\]]]]]]]]]][]]]]]]]]]]]]]]]]]]]]]]]]
@M_HWI-M01141:133:D05BR:1:1101:14915:3692  133:D05BR:1:1101:14915:3692 2:N:0:CCAATCCTGCAGAG
CGAGGTCAGGACGTCGCAGCATGAGAATTGGGGATGGTCCGACTGGAGCACTGCTACTGCTGGTACGCATAGCGTGGATGTCGGCACCTACGTGCAAATCCGTGCGGTGGATGCCGATAGCAACGACAGCTACACCCTGAAGTACAAGAGCCACGGCTGGAAGTGGGACGCCGAGATCGACCACC
+M_HWI-M01141:133:D05BR:1:1101:14915:3692  133:D05BR:1:1101:14915:3692 2:N:0:CCAATCCTGCAGAG
ABBBCAFFFFFCGGGGGGGGGGHHHHHHHHHHGGG]]]]]]]]]]]]]]]]]]]]]]]]]]]]]]]]]]]]]]]]]]]]]]]]]]]]]]]]]]]]]]]]]]]]]]]]]]]]]]]]]]]]]]]]]]]]]]]]]]]]]]]]]]]]]]]]]]]GGGGGGHHHHHHHGGGGEEGEGGFFBBBFAAAA@A
@M_HWI-M01141:133:D05BR:1:1101:13132:3703  133:D05BR:1:1101:13132:3703 2:N:0:CCAATCCTGCAGAG
GGCCGCTGGTCAAGGTCAACTGCGGGGCGATCGCCGCCGGCCTCGTCGAGAGCGAGCTCTTCGGCCACGTGAAGGGGGCCTTCACCGGGGCGCTGGAGAAGCGGGTCGGGCGCTTCGAGCTGG
+M_HWI-M01141:133:D05BR:1:1101:13132:3703  133:D05BR:1:1101:13132:3703 2:N:0:CCAATCCTGCAGAG
]]]]]]]]]]]]]]]]]]]]]]]]]]]]]]]]]]]]]]]]]]]]]]]]]]]]]]]]]]]]]]]]]]]]]]]]]]]]]]]]]]]]]]]]]]]]]]]]]]]]]]]]]]]]]]]]]]]]]]]]]]]
@M_HWI-M01141:133:D05BR:1:1101:14344:3709  133:D05BR:1:1101:14344:3709 2:N:0:CCAATCCTGCAGAG
GGTCGAAGAAGACGAAGAAACTCTTCGGGGTGTCGACAAGAAACAAGGTCAGTACGCGCATGGAATCGTCAATGGC
+M_HWI-M01141:133:D05BR:1:1101:14344:3709  133:D05BR:1:1101:14344:3709 2:N:0:CCAATCCTGCAGAG
]]]]]]]]]]]]]]]]]]]]]]]]]]]]]]]]]]]]]]]]]]]]]]]]]]]]]]]]]]]]]]]]]]]]]]]]]]]]
@M_HWI-M01141:133:D05BR:1:1101:11501:3709  133:D05BR:1:1101:11501:3709 2:N:0:CCAATCCTGCAGAG
CTAGGATTACAGGCGCCCACTACAAAAATTATTTTTGTATTTTTAGTAGAGATGGGGTTT
+M_HWI-M01141:133:D05BR:1:1101:11501:3709  133:D05BR:1:1101:11501:3709 2:N:0:CCAATCCTGCAGAG
]]Z]]]]]]]]]]\%]]]]]]]]]]VZX[I]]]]]]]]]]]J]]]]\]\]][]]WU]QX]
@M_HWI-M01141:133:D05BR:1:1101:16222:3713  133:D05BR:1:1101:16222:3713 2:N:0:ACAATCCTGCAGAG
TTGTGATGCGTATTCCCGTATTGTGATGCGTATTCCCAACTTCCTGTGCTCTGT
+M_HWI-M01141:133:D05BR:1:1101:16222:3713  133:D05BR:1:1101:16222:3713 2:N:0:ACAATCCTGCAGAG
]]]]]]]]]]]]]]]]]]]]]]]]]]]]]]]]]]]]]]]]]]]]]]]]]]]]]]
@M_HWI-M01141:133:D05BR:1:1101:17692:3713  133:D05BR:1:1101:17692:3713 2:N:0:CCAATCCTGCAGAG
ATTTATCATTTTGCTAAAACAAATAACAGCAACTGTCACTGAAAATAGGAGATTGACTACTAATTGAATAGATATGTGTTACGATAGGTACCTTATATGTCAAGCAAAGATCTCTGCTGAGGGAAGCCATCCAATAGAACTTTCTGTGATGGTGTTCTACATCTTCACTGTCTAATATGGTAGCCACTAGCCATGTGCATATTA
+M_HWI-M01141:133:D05BR:1:1101:17692:3713  133:D05BR:1:1101:17692:3713 2:N:0:CCAATCCTGCAGAG
BBBAAFFFFFFFGGGGGFFGGGHGHCHFHHHGHHHDGFGHGHHGHHHHFFGAFG]]]]]]]]]]]]]]]]]]]]]]]]]]]]]\]]]J]]]]]]]]]]]]]]]]]]]]]]]]]]]]]]]]]W]]]]]]]]]]]]]]]]]]]]]]]]]\]]EFGF5F5GHGHFCGFFFHHFGDHFHGCHHHHGFAGGGDGGGGFFFBFDDAAA3>
@M_HWI-M01141:133:D05BR:1:1101:23535:3734  133:D05BR:1:1101:23535:3734 2:N:0:CCAATCCTGCAGAG
CGCCCGAGCACTGTGCGATGCCTTGGAAGTGCGGCAAATCACAGGCGCGGAGCAGGAGACCGCCCTGGCGCGGGA
+M_HWI-M01141:133:D05BR:1:1101:23535:3734  133:D05BR:1:1101:23535:3734 2:N:0:CCAATCCTGCAGAG
CQ]TTF]]SF]S]]Z]]WZ]X3WE]E]S]C]ZCY]WEFGWF]UTY]T]7]4CSCYCRTB]Z]]]TZW\,5CQT]W
@M_HWI-M01141:133:D05BR:1:1101:11896:3745  133:D05BR:1:1101:11896:3745 2:N:0:CCAATCCTGCAGAG
CGTTTACTGCCATTCACTCGGGAATATCCAAAAGCAGCTCCAAGAAGAAAGGTGT
+M_HWI-M01141:133:D05BR:1:1101:11896:3745  133:D05BR:1:1101:11896:3745 2:N:0:CCAATCCTGCAGAG
]]]]]]]]]]]]]]]]]]]]]]]]]]]]]]]]]]]]]]]]]]]]]]]]]]]]]]]
@M_HWI-M01141:133:D05BR:1:1101:8215:3748  133:D05BR:1:1101:8215:3748 2:N:0:CCAATCCTGCAGAG
CAACCGGGACTTCGGATGCAACTTGCTGATGCCCTGGGCGAACTGATCCGCATCGCCCACGACCACTACCTTGCTGTTCG
+M_HWI-M01141:133:D05BR:1:1101:8215:3748  133:D05BR:1:1101:8215:3748 2:N:0:CCAATCCTGCAGAG
]]]]]]]]]]]]]]]]]]]]]]]]]]]]]]]]]]]]]]]]]]]]]]]]]]]]]]]]]]]]]]]]]]]]]]]]]]]]]]]]
@M_HWI-M01141:133:D05BR:1:1101:14934:3759  133:D05BR:1:1101:14934:3759 2:N:0:CCAATCCTGCAGAG
CCGCGCGAGGAATTCGTGCCGCCGCAGTACCGCAACCTCGCCTTCACCGATATGGAAATCCCCTTGAAGGCGGAAGCGGACGAAGGGCAGAG
+M_HWI-M01141:133:D05BR:1:1101:14934:3759  133:D05BR:1:1101:14934:3759 2:N:0:CCAATCCTGCAGAG
]]]]]]]]]]]]]]]]]]]]]]]]]]]]]]]]]]\]]]]]]]]]]]]]]]]]]]]]]]]]]]]]]]]]]]]]]]]]]]]]]]]]]]]]]]]]
@M_HWI-M01141:133:D05BR:1:1101:21137:3761  133:D05BR:1:1101:21137:3761 2:N:0:CCAATCCCGCAGAG
GGACCGTCGTACCCCGCACGGTGCGCCTCTCGGAGGCACCGTCGTTCGGTCAGCCGATCATCACGTTCGACTCGACGTCTCGCGGTGCAGCGGCGTATCGCAGTGTGGCAAAGGAGGTG
+M_HWI-M01141:133:D05BR:1:1101:21137:3761  133:D05BR:1:1101:21137:3761 2:N:0:CCAATCCCGCAGAG
]]]]]]]]]]]]]W]Y]]]]]V]]]]]Z]]]]]]]]]]Z]]Y]]]]]]]]]]]]]]]]]]]]\]]]]]]]]]]]]]][]]]]]]]]]]]]]]]]]]]]]]]]]]]]]]]]Z]]]]]]]]
@F_HWI-M01141:133:D05BR:1:1101:21292:3765  133:D05BR:1:1101:21292:3765 2:N:0:CCAATCCTGCAGAG
CACACGTCTGAACTCCAGTCACCCAATCCATCTCGTATGCCGTCTTCTGCTTGAAAAAAAAACACAACCCAGCCCCGGTGTCCGATCCGCTCCCGCTGGGGTACCCGGCCACCTGCTCAGCCCGGGCCAGCTAGCTACGTTCCCCGTACC
+F_HWI-M01141:133:D05BR:1:1101:21292:3765  133:D05BR:1:1101:21292:3765 2:N:0:CCAATCCTGCAGAG
AA?AADFAFAFDGGGGGGGGGGBG0AFFHH3BBFAFGHHGHCEEAFAEG1EGFCBAD#############################################################################################
@R_HWI-M01141:133:D05BR:1:1101:21292:3765  133:D05BR:1:1101:21292:3765 2:N:0:CCAATCCTGCAGAG
GCAGTGTACCAGCAGCTGGGACTGCCCGGGAGCACCAGCCCCGCCGTGCGGTCGAACCTCGGGTCCGCCAGTCTCAACTCGTCTGTCCGCCTCTTGCTCTCCCGAGCAGGCCCGGCCACCGACCCTCCCCCCACACACACCCGGCCACTC
+R_HWI-M01141:133:D05BR:1:1101:21292:3765  133:D05BR:1:1101:21292:3765 2:N:0:CCAATCCTGCAGAG
11>111B3333B11A1BA111100000000000A0/0B////AA/A########################################################################################################
@M_HWI-M01141:133:D05BR:1:1101:16906:3775  133:D05BR:1:1101:16906:3775 2:N:0:CCAATCCTGCAGAG
AGGCCGGCGCCCAGCCGGTCCTGGTGACCGGCCCCCCTGCCAGCATCCGGGGACGCCGGGTCCTCGTGGTGGACGAGACCTGCGATACC
+M_HWI-M01141:133:D05BR:1:1101:16906:3775  133:D05BR:1:1101:16906:3775 2:N:0:CCAATCCTGCAGAG
]]]]]]]]]]]]]]]]]]]]]]]]]]]]]]]]]]]]]]]]]]]]]]]]]]]]]]]]]]]]]]]]]]]]]]]]]]]]]]]]]]]]]]]]]
@M_HWI-M01141:133:D05BR:1:1101:8887:3785  133:D05BR:1:1101:8887:3785 2:N:0:CCAATCCTGCAGAG
GAATAGAAAATCTTAATAAACTTTCAAAGCATGGATAAAGGGCAATTAACTTTATAAAAAAACAGAATAGTGGCAATCTTGATAAAACAGATAAACTGTTATAAATAAGACAAAACACCTCCAGTAATATTTAACACTTGACTACAGTTCAAGTAAGCAAAATCATAATGATTAATTCAACTTATTAGATTTTTATATACTTTTTATAACAAC
+M_HWI-M01141:133:D05BR:1:1101:8887:3785  133:D05BR:1:1101:8887:3785 2:N:0:CCAATCCTGCAGAG
?A1AAF1FF1BF3GFFGGGGFGHBHHHHHHFGGGA13AAFF?EE0GFBGHFDDGHH2GBFGCG]]]]]]]]]]]]]]]]]]]]]\]]]]]]]]]]]]]]]]]]]]]]]]]]]]]]]]][[]]]]]]]]]]]]]]]]]]]]]]]]\]]\]]EHFHGBHHFGBEFHFGDAHFGABEFD33D3F3BFBGDHHHGED3F3B31EFDB3DD3?AA>11
@M_HWI-M01141:133:D05BR:1:1101:20817:3786  133:D05BR:1:1101:20817:3786 2:N:0:CCAATCCTGCAGAG
GTCTGGGCATTGGCGCGAACACCGCGATCTTTAGCGTGCTTTACGGCGTGTTGCTCAAGCCTCTGTCTTATCCCAACCCGGGTCCGATCGTCAGAGTCTGGCAGG
+M_HWI-M01141:133:D05BR:1:1101:20817:3786  133:D05BR:1:1101:20817:3786 2:N:0:CCAATCCTGCAGAG
[]]V][[V]]YX]Z\]]SZ]]][]]]]]]]]]]]]]]]]]]]]]Z]R]]]]]]]]]\]]][]]\][]Y[]YV]][]]]]][]]SZZ]]]]]]]]W]]]][]]]]]
@M_HWI-M01141:133:D05BR:1:1101:18713:3790  133:D05BR:1:1101:18713:3790 2:N:0:CCAATCCTGCAGAG
GCTTGGAGGGCTGCTCCTGGCCTCGGGTCTCTTCCACGGCGTGGTCGCGGTGGTGGACGGGGCCTCGTGGTGGGGGCCGGTGTCGTGGCGCAAGCCGGTGGTGTTCGCGCTGTCGTTCGCCGCGAT
+M_HWI-M01141:133:D05BR:1:1101:18713:3790  133:D05BR:1:1101:18713:3790 2:N:0:CCAATCCTGCAGAG
]]]]]]]]]]]]]]]]]]]]]]]]]]]]]]]]]]]]]]]]]]]]]]]]]]]]]]]]]]]]]]]]]]]]]]]]]]]]]]]]]]]]]]]]]]]]]]]]]]]]]]]]]]]]]]]]]]]]]]]]]]]]]]
@F_HWI-M01141:133:D05BR:1:1101:12648:3798  133:D05BR:1:1101:12648:3798 2:N:0:CCAATCCTGCAGAG
CACACGTCTGAACTCCAGTCACCCAATCTAACTCGTATGCCGTCTTCTGCTTGACAAATAATGACCTCGATACACCGCACGGTGTCGCACCGCGCGCTAATCGCCTTCGCGCTCGCCCATGCCGTCCTGGCCAACACCGCAACGATGGCT
+F_HWI-M01141:133:D05BR:1:1101:12648:3798  133:D05BR:1:1101:12648:3798 2:N:0:CCAATCCTGCAGAG
1>>AADC1C1@BFEFG1GGBF1EGFHFH13111BEF0C0D10/A0/2A1FGB1011B0111B2DB111//GAE11A##########################################################################
@R_HWI-M01141:133:D05BR:1:1101:12648:3798  133:D05BR:1:1101:12648:3798 2:N:0:CCAATCCTGCAGAG
CCATCTGAATGCTCTGGCTGCGTGTGAACCGGGTGATGGTCTGCGGTTTGATCAGGTCGACCACCGTTGACCTAGTCACCTCTCCGCGGGCGCCCGAGATGCGATGCCCCGAGTCCTACAACAAGCGCCCAACTGCCTTGGCCACAGGCA
+R_HWI-M01141:133:D05BR:1:1101:12648:3798  133:D05BR:1:1101:12648:3798 2:N:0:CCAATCCTGCAGAG
>A11111@DF313131AA11A100003F1AEA00/FD21AD20D///AAA12D211BA############################################################################################
@M_HWI-M01141:133:D05BR:1:1101:12634:3800  133:D05BR:1:1101:12634:3800 2:N:0:CCAATCCTGCAGAG
GCGTCTGGACGCCGCCTCCAAGCTGATGATGCAGCCCGGCGCTGAACCCGTTCACGAGTCATCCTGCGGCCACCGTCACTGAGTTCCAACCGCCCGACAAACGTCTAGGTCCGCCCTCTTGCGCTTGGACGGCATGTTGAAACGACGGCTCTTCGCATCCGGCTCCGGCAGCGTAAGAT
+M_HWI-M01141:133:D05BR:1:1101:12634:3800  133:D05BR:1:1101:12634:3800 2:N:0:CCAATCCTGCAGAG
>>A>AAAFFF11EEEG?E0FGGGGFHHCH\\]]]]]]]]]Y]]]]]]]]]]]]]]]]]]]]]]]]]]]]]]]]]]]]]]]]]]]]]]]]]]]]]]]]]]]]]]]]]]]]]]]]]]]]]]]]]]]]]]]]]]]]]]]]]]]]]]]]]]]]]GGGGHGGEGGGGGGGGGBAACBBFBBBAB
@M_HWI-M01141:133:D05BR:1:1101:14566:3809  133:D05BR:1:1101:14566:3809 2:N:0:CCAATCCTGTAGAG
GAGAATGAAGCCCGGGAGGGCGCGCAGGGGCTGGGCCGGGTGAAAACAGGATCATTTTCAGCATCCGTGGAGAATTAGATGCCACCTGATGAACGACTAGGACAGATCGCCAGCGAAGACGAGATGCGCTCATCGTACTTGAGTTACGCGATGGGGATCATCGTCGGCC
+M_HWI-M01141:133:D05BR:1:1101:14566:3809  133:D05BR:1:1101:14566:3809 2:N:0:CCAATCCTGTAGAG
1>1AA1@@DFCFGA1A0A022/CCC11C1C1C1C1C1GS4\[][]\V]\]FFEE]XGG[XF]TU]SBQO&U]W]FFSWW%]O4U]Q]FFQ]ETO\]XU]]5]XZ]]]OZZR5$ZWQY]VC]UUW@]BRBV]O3]YCC]X]UF][]ZCS]200A0A331>111DDA>11A
@M_HWI-M01141:133:D05BR:1:1101:20995:3811  133:D05BR:1:1101:20995:3811 2:N:0:CCAATCCTGCAGAG
GTCTTGCCCCGCATGACATCGTCGAGCACACTGCCGAACGGCTGTGCTCCGAGTACGCCAATGATGAAGGATGGTGCACTCTCCTGGATAGTCGT
+M_HWI-M01141:133:D05BR:1:1101:20995:3811  133:D05BR:1:1101:20995:3811 2:N:0:CCAATCCTGCAGAG
]]]TXX]SV]]]]]]]]]]]]Y]][]]\]][]]Z]]]Z]]]]]][CVZX]X]]]]\[][Z]]Y\]]]]]]]]]]W]]]]]]]]]]]Z]]W]Y]]]
@M_HWI-M01141:133:D05BR:1:1101:21318:3833  133:D05BR:1:1101:21318:3833 2:N:0:CCAATCCTGCAGAG
GCTGCGAGACCAGCTTGATCCTCGCTTCCGTGACATGATTGCCGGCCCCAGGAGATAGCGATGCTGTGCGTCAGCAATCTCACGATTTCCGTCGGCGCGGCCGGTG
+M_HWI-M01141:133:D05BR:1:1101:21318:3833  133:D05BR:1:1101:21318:3833 2:N:0:CCAATCCTGCAGAG
]]]]]]]]]]]]]]]]]]]]Z]]]]]]]]]]]]]]]]]]]]]]]]]]]\]]]]]][]]]]]]][[]]]]]]]]\]]]]]]]][]]]]Y]]]]][]]]]]]]]\]X]
@M_HWI-M01141:133:D05BR:1:1101:16005:3835  133:D05BR:1:1101:16005:3835 2:N:0:CCAATCCTGCAGAG
CCTTATCCTCCGCCCAAAAGCGTACCCCGCATTTCCATCGGCTGAGACAGCAGCCAGATTGCCGCCAGCCACAGAATCAATGACACGCCGGCCCACGGGGCGAAGATTCTAAGCGGATGCGGGGCCTGGTCC
+M_HWI-M01141:133:D05BR:1:1101:16005:3835  133:D05BR:1:1101:16005:3835 2:N:0:CCAATCCTGCAGAG
]]]]]]]]]]]]]]]]]]]]]]]]]]]]]]]]]]]]]]]]]]]]]]]]]]]]]]]]]]]]]]]]]]]]]]]]]]]]]]]]]]]]]]]]]]]]]]]]]]]]]]]]]]]]]]]]]]]]]]]]]]]]]]]]]]]]
@M_HWI-M01141:133:D05BR:1:1101:13698:3836  133:D05BR:1:1101:13698:3836 2:N:0:CCAATCCTGCAGAG
CTCACAGCTCAGCACTTGAGCTCCTATAAAAGACAGACTGCCTCCTCATGCAGCTCCCCGACACCCATATATCCAAAGAGTAACCTCATAAAGGAGAGCTCAGACTGACATTTGGCGGGTATCCTACCAGGACAAAGATAGCAGAAGAAGAAACTGCCAGCAACCTTTACTGTTCTGCAGCCACTGCAGGTGAGTCACA
+M_HWI-M01141:133:D05BR:1:1101:13698:3836  133:D05BR:1:1101:13698:3836 2:N:0:CCAATCCTGCAGAG
ABBBBFFACFFCF5AFFA4F4FGGCDGEEFHHCGFGCGHFFGFHAGHFF]]]]]FYFTY]]W]]]]]]]]]]X]]]]]]X]]]]\]]]]]]]]\]]]]]]\]W\U]]]]]]]]]]\Y]Z]Q]]W]\P]]][]]]]]\]]][]]YEXU]\]DFAEF01DFB0F1GDGG3GGA0HGBF0A1A1B1FFFA1FFFFFF>1>>1
@M_HWI-M01141:133:D05BR:1:1101:9432:3846  133:D05BR:1:1101:9432:3846 2:N:0:CCAATCCTGCAGAG
ACACACACACACACACATATGAAATACCTCAATTTACTT
+M_HWI-M01141:133:D05BR:1:1101:9432:3846  133:D05BR:1:1101:9432:3846 2:N:0:CCAATCCTGCAGAG
]]]]]]]]]]Y]]]]]]]]]]]]]]]]]]]]]]]]]]]]
@M_HWI-M01141:133:D05BR:1:1101:10273:3863  133:D05BR:1:1101:10273:3863 2:N:0:CCAATCCTGCAGAG
TGTAGTTCGCGTCGTACACGCATCCGTGAAAGAATCATCTCACATCCCCCACAGTCGCCCAGATGGTGCAAGCCGCTGGCTTCGATGGCCGCAGCGCCGAACCGAGCAAGGCCTCGATGG
+M_HWI-M01141:133:D05BR:1:1101:10273:3863  133:D05BR:1:1101:10273:3863 2:N:0:CCAATCCTGCAGAG
]]]]]]]]]]]]]]]]]]]]]]]]]]]]]]]]]]]]]]]]]]]]]]]]]]]]]]]]]]]]]]]]]]]]]]]]]]]]]]]]]]]]]]]]]]]]]]]]]]]]]]]]]]]]]]]]]]]]]]]]
@M_HWI-M01141:133:D05BR:1:1101:18738:3879  133:D05BR:1:1101:18738:3879 2:N:0:CCAATCCTGCAGAG
ACGGAGCCGATGGCGAGCGGCGGGATGCCGATGATGCCGTCATGACGCCCCAGCATGTCGATCTTGCCGAACAGGTAATACAGGCTGATGCCCCAGGCGATGGTG
+M_HWI-M01141:133:D05BR:1:1101:18738:3879  133:D05BR:1:1101:18738:3879 2:N:0:CCAATCCTGCAGAG
]]]]]]]]]]]]]]]]]]]]]]]]]]]]]]]]]]]]]]]]]]]]]]]]]]]]]]]]]]]]]]]]]]]]]]]]]]]]]]]]]]]]]]]]]]]]]]]]]]]]]]]]]
@M_HWI-M01141:133:D05BR:1:1101:22318:3890  133:D05BR:1:1101:22318:3890 2:N:0:CCAATCCTGCAGAG
GATTCGATTCGTCAGCTCCATGGATCACCATCGTTGGAGTTGTCGGAGACGTGCATGGCTACGGACTAGACAAGGCTGCAAAAAGCGAAATTTATCTGCCTTATCAACAACAGAG
+M_HWI-M01141:133:D05BR:1:1101:22318:3890  133:D05BR:1:1101:22318:3890 2:N:0:CCAATCCTGCAGAG
[]]]]]]]]Z]]]][]][]]]H]]][T]]][]]]]]\[]Z]Z]Z]Y]]XU[]]]]]]]][[]][]]]]]]]]]]]\]]BW]EZBB]]]]\]]]]]]W\]]]]][[]Z][]]][[]
@F_HWI-M01141:133:D05BR:1:1101:8994:3903  133:D05BR:1:1101:8994:3903 2:N:0:CCAATCCTGCAGAG
CGTCTGAACTCCAGTCACCCAATCCATATCGTATGCCGTCTTCTGCTTGAAAAAAACAAAGAAATCTCGTCAAAGGGCCTCCCGAATCCCAAGCAGCCCATCACTTCCGCTCCCTTGTATCTGGCGTAATCCCGAATCTATATGCAGCTC
+F_HWI-M01141:133:D05BR:1:1101:8994:3903  133:D05BR:1:1101:8994:3903 2:N:0:CCAATCCTGCAGAG
AAAAA11BCFBFG1BDB1FC1FBGHH3333AF0E02AEA00BA21111A0BB1AA//B/0000B1D2A0?B//11>//B/0/>////?1B10?/B0BF//00111111/?/>//<<0BF2B221B//</?221//>??11@111?1??0<
@R_HWI-M01141:133:D05BR:1:1101:8994:3903  133:D05BR:1:1101:8994:3903 2:N:0:CCAATCCTGCAGAG
TCAGCGGGAGAAGCATTTGCGCCCTATAGTGACTTACGACTACGCCGACTACACTGGAGGGGCTGTCTAGCGCCACATTGGCTTCGAGCGTCCCCTCTAAGAAATTCCGCTGCTGCTGCACCACTTCGTCCTCCGCCTCCCCGTATATAC
+R_HWI-M01141:133:D05BR:1:1101:8994:3903  133:D05BR:1:1101:8994:3903 2:N:0:CCAATCCTGCAGAG
>111>111>1000BE133330000001BD#########################################################################################################################
@M_HWI-M01141:133:D05BR:1:1101:22534:3904  133:D05BR:1:1101:22534:3904 2:N:0:CCAATCCTGCAGAG
GGTGGAAATTCCCGAGCTGCTCGAGGAGCTGGCGAGGACCACCCTCCCTCCCACGATGACGTCGCGACTGGCGCTCGATCCTTCCACCCCCCCCTTGCTCGGCCACTACGATCCGCTCAGGCGCGCC
+M_HWI-M01141:133:D05BR:1:1101:22534:3904  133:D05BR:1:1101:22534:3904 2:N:0:CCAATCCTGCAGAG
]]]TT]]]]]]]]]]]XOD]]U]OX]]]]]]]]]]XZ]]]]X]]Q]]]]]]]W]]]Z[]]T]US]]Y]UWOS]]]]]]]Z]]]]]]]]]]]VV][]]Z]]]]X]&PY9]]]]U]]]]]SC]]]]T]A
@M_HWI-M01141:133:D05BR:1:1101:22557:3908  133:D05BR:1:1101:22557:3908 2:N:0:CCAATCCTGCAGAG
TTTCCCGGCTTTTCATCGTGTACCAAAAGCCGGACTCGGAGCGGCAAACCGCTGTCGCGAGTGCGCGTGTTATACTTTCGAGCTATTTCGGATCGGTCGGGAATCATCAAGAATGGCTGAGTTTATTTGCCGACTAGGCACGCCCGCGGGCGAGGTG
+M_HWI-M01141:133:D05BR:1:1101:22557:3908  133:D05BR:1:1101:22557:3908 2:N:0:CCAATCCTGCAGAG
ABCAAFC]]]W][]]]]]]]]]]]]]]]]]]]]]]]]]]]]]]]]]]]]]]]]]]]]]]]]]]]]]]]]]]]]]]]]]]]]]]]]]]]]]]]]]]]]]]]]]]]]]]]]]]]]]]]]]]]]]]]]]]]]]]]]]]]]]]]]]]]]]]]]]BFBCCBA
@M_HWI-M01141:133:D05BR:1:1101:15471:3908  133:D05BR:1:1101:15471:3908 2:N:0:CCAATCCTGCAGAG
TAGGAAGTGAGAAACACGCCGCCGTCTTTCGCGTCCCGCAGAAACGAGTCCAGCATCGTTTGGATCT
+M_HWI-M01141:133:D05BR:1:1101:15471:3908  133:D05BR:1:1101:15471:3908 2:N:0:CCAATCCTGCAGAG
]]]]]]]]]]]]]]]]]]]]]]]]]]]]]]]]]]]]]]]]]]]]]]]]]]]]]]]]]]]]]]W]]]]
@M_HWI-M01141:133:D05BR:1:1101:19363:3910  133:D05BR:1:1101:19363:3910 2:N:0:CCAATCCTGCAGAG
GCTCTTCCGATCTCTCGCACCACGCTTGCGCGGTTGGGCGAATACCGTGATATGCCTGCGACGATATCCTCGATCAATTGTGCCCG
+M_HWI-M01141:133:D05BR:1:1101:19363:3910  133:D05BR:1:1101:19363:3910 2:N:0:CCAATCCTGCAGAG
U]]]]]]]]]]]]]Z]]]]]]]]]]]]]]]]\[T]S]]]]F[]]]\]\]]]]]]]]]]]]]W[[]]]]]W]]Z]]Y]]]]]YY]]]
@M_HWI-M01141:133:D05BR:1:1101:13911:3921  133:D05BR:1:1101:13911:3921 2:N:0:CCAATCCTGCAGAG
CATCGACCATCTGCGCAAGCAGGCGAAAGAGCTGCTGCGTCTTTACCGAAACCACGACCCTGCTGCGTTCGCACGGCTGCGCCACGCATTGCCGGTCGCGCAAGCAAAGACCGATGCGCAGCTGATCTCACTCGATCTGCGCCTGCACGACATGCAGTCCTGCATCGCT
+M_HWI-M01141:133:D05BR:1:1101:13911:3921  133:D05BR:1:1101:13911:3921 2:N:0:CCAATCCTGCAGAG
>3AABFB?DFFFGFFEEEG]]]]]]]]]]]]]]]]]]]]]]]]]]]]]]]]]]]]]]]]]]]]]]]]]]]\]]]]]]]]]]]]]]]]]]]]]]]]]]]]]]]]]]]]]]]]]]]]]]]]]]]]]]]]]]]]]]]]]]]]]]]]]]]]]]]FGGGGFGBFFBBBBAABBA
@M_HWI-M01141:133:D05BR:1:1101:13116:3922  133:D05BR:1:1101:13116:3922 2:N:0:CCAATCCTGCAGAG
CCAGTTCGGGATCGATTGCGAACAAGCCCGATAGCTTAATAGAATGGAAGAGCCCTGCAGTGAGTACAGCTGTTGCGCCAAACCGACTTTGTGCAACATTAAGGAGGAGTGCAAGCCTCGCGTGGAAATATGAGAGTTGCAAACCAATATCTACACAAAGTTAGAAGGTCAATACTAATTCGAAGAGGCAGTCC
+M_HWI-M01141:133:D05BR:1:1101:13116:3922  133:D05BR:1:1101:13116:3922 2:N:0:CCAATCCTGCAGAG
CCCCCFFCCCCCGGGGGGGGGGGGHHHGHGGGGGHHHHHHHHHH]]]]]]]]]]]]]]]]]]]]]]]]]]]]]]]]]]]]]]]]]]]]]]]]]]]]]]]]]]]]]]]]]]]]]]]]]]]]]]]]]]]]]]]]]]]]]]]]]]]]]]]]]]HHHHHGHHHHFHHHHHHHHGHHGGGGGGGGGGFFFFFFCBBA?A
@M_HWI-M01141:133:D05BR:1:1101:9523:3927  133:D05BR:1:1101:9523:3927 2:N:0:CCAATCCTGCAGAG
ACCAGGAAGGCGTTGACGTCGTCGAGGTCGAAGGCCAGCTTGACGAAGCCGATCAGCGGCCCGTTGAGCCAGGTGACGAAGCCGAAGATGAAGAA
+M_HWI-M01141:133:D05BR:1:1101:9523:3927  133:D05BR:1:1101:9523:3927 2:N:0:CCAATCCTGCAGAG
X]]]]]]]]]]]]]]]]]]]]]]]]]]]]]]]]]]]]]]]]]]]]]]]]]]]]]]]]]]]]]]]]]]]]]]]]]]]]]]]]]]]]]]]]]]]]]]
@M_HWI-M01141:133:D05BR:1:1101:14798:3930  133:D05BR:1:1101:14798:3930 2:N:0:CCAATCCCGCAGAG
CAGATGGGCAATGGCATGCCTGAGACATGGGACAGCAGACTACCCCACGGGGCCAGAGTCACCACCTGCAGATCTGTGG
+M_HWI-M01141:133:D05BR:1:1101:14798:3930  133:D05BR:1:1101:14798:3930 2:N:0:CCAATCCCGCAGAG
]]]U]]]][]]]]][[]]]]]]]]]]]]]\]]]\]]]]]]]Z]]]]]]]][]]]]]]]\]\]]8]]]]]]\\][]]]\]
@M_HWI-M01141:133:D05BR:1:1101:9550:3934  133:D05BR:1:1101:9550:3934 2:N:0:CCAATCCTGCAGAG
CCTCACACCAACCCGTCCACCACACCCGACCCGCTACGTTCCCGCATTATCAAACTGCGGCAGCAGCTGACCGCGGACGGCCTCGACGCCGGACCAGTCACGATCGCCTGGCACCTGGTGCGGGAA
+M_HWI-M01141:133:D05BR:1:1101:9550:3934  133:D05BR:1:1101:9550:3934 2:N:0:CCAATCCTGCAGAG
][]]]]]\W]]]&]]B]]R]Z]W]]]]@]]]]]RY]]]TB]W]][]]Z]Z]]X]ZYYQ]]UZ]X]E]ZY]]]]]X]]ATXQ]AY]X]V]XY]]VR]VX]C]XW]WV]]]TXO]EXY\XQQ]]N[V]
@M_HWI-M01141:133:D05BR:1:1101:16109:3944  133:D05BR:1:1101:16109:3944 2:N:0:CCAATCCTGCAGAG
AAAAGCTGGATATCCTTCGCCACGCCGATGCGGTGTACATCGATCAGATCCGCAAGGCCGGATTATACGACACTATCTGGCAGGCGTTTGCCGTGTTGCTGCCGGTGAAGACCGTGGGTGTGATGGGCGACGGCCGCACCTACGAATTCGT
+M_HWI-M01141:133:D05BR:1:1101:16109:3944  133:D05BR:1:1101:16109:3944 2:N:0:CCAATCCTGCAGAG
B]]]]]]]]]]]]Y]]]]]]]]]]]]]]]]]]]]]]]]]]]]]]]]]]]Y]]]]]]]]]]]]]]\]]]]]]]]]]]]]]]]]]]]]]]]]]]]]]]]]\]]]]]]X]]][G[]]]]]V[]X]]]\]]]]]]]]]]]]]]]]]]]]]]]]]A
@M_HWI-M01141:133:D05BR:1:1101:12638:3948  133:D05BR:1:1101:12638:3948 2:N:0:CCAATCCCGCAGAG
GGAGCATGTTCGTATTTACGCGCAATTGGGCACTGCCCGCCAGACCGATCTGGTTGCTGTTTACGACAC
+M_HWI-M01141:133:D05BR:1:1101:12638:3948  133:D05BR:1:1101:12638:3948 2:N:0:CCAATCCCGCAGAG
]]]Z\]]]Y[]X\]]\]]]][]Z]]SH\]]]V]]]]]]]]]WX]X]]]]]]]]]\]]]]]]]]]]T]]]
@M_HWI-M01141:133:D05BR:1:1101:13921:3981  133:D05BR:1:1101:13921:3981 2:N:0:CCAATCCTGCAGAG
CTGTAGCGACCATAGAAATATAGGAAAACTCGCCAGGCTCAAGCGCTGCCAAGCCCTCAAGAAGCATAGCAGTCACCTCGGGTACGAACGACGACAATCGCCGGCCAGCGAC
+M_HWI-M01141:133:D05BR:1:1101:13921:3981  133:D05BR:1:1101:13921:3981 2:N:0:CCAATCCTGCAGAG
]]X]]]]]]]]]]][]\]]]]]]]]]]Y]]]]]]]]]]]Y][]ZXT[]]]X]VX][]]]]]]]][[]]V]]]WVY]]]]]]]]]]YZ[]]]]]]]]YXZX[]]]]]]Z]]]]
@M_HWI-M01141:133:D05BR:1:1101:14131:3982  133:D05BR:1:1101:14131:3982 2:N:0:CCAATCATGCAGAG
GGGCACGACGTCGTCCTCCTGCTCGACTCGATCACCCGGCTCGGCCGCGCCTACAACCTGGCAGCTCCCGCCAGCGGCCGGATCATGTCCGGTGGTGTGGACTCCAGCGCGCTGTACCCGCCGAAGCGCTTCTTCGGGGCCGCTCGGAACATCGAGCACGGCGGTTCGCTGACCATCCTGGCGACGGCTCTGGTGGAGACCGGCTC
+M_HWI-M01141:133:D05BR:1:1101:14131:3982  133:D05BR:1:1101:14131:3982 2:N:0:CCAATCATGCAGAG
BBCCBBCCDCDDGGGGGGGGGGHHGGGGGGHGHGHHHGGGGGGGGGGGGGGGGHHHJIGJJJJIIG]]]Y]]WWW]]]Y]]]]]\]XX]Z]Y]]Y[]\]]]]Z]XXX]WW][]]]W]]]]]]]]]]]]]]]]]]]]]]]]]]]]]]]]]]HGGHGGGFGGGGGGGGGHHHHHGHHDGGGGGGGGGGGGGGGGGGFFCCCCCCCCCC
@M_HWI-M01141:133:D05BR:1:1101:22490:3983  133:D05BR:1:1101:22490:3983 2:N:0:CCAATCCTGCAGAG
CCCTTGCGCACGTCCTCACGCCAGGGGAATACCCACCCAGCAACATCGGAAAGCGGCC
+M_HWI-M01141:133:D05BR:1:1101:22490:3983  133:D05BR:1:1101:22490:3983 2:N:0:CCAATCCTGCAGAG
]]]]]]]]]]]]]]]]]]]]]]]]]]]]]]]]]]]]]]]]]]]]]]]]]]]]]]]]]]
@M_HWI-M01141:133:D05BR:1:1101:15522:3991  133:D05BR:1:1101:15522:3991 2:N:0:CCAATCCTGCAGAG
AAGGATAACCGCCAACGTCGTCCAAAAGAACAGAGTTATTGTCAGCGTATGTGTTTGTGATCAGCGAATCTCGCAGCAGGAGAAATTTTCCGCTAACAACGTCATGTCGGTAGACTGCATATTGAAGAATGCCTGGTATTACATCCCAAACTAGAT
+M_HWI-M01141:133:D05BR:1:1101:15522:3991  133:D05BR:1:1101:15522:3991 2:N:0:CCAATCCTGCAGAG
?ABB@B]]]]]]]]]]]]]]]]]]]]]]]]]]]]]]]]]]]]]]]]]]]]]]]]]]]]]]]]]]]]\]]]]]]]]]]]]]]]]]]]]]]]]]]]]]]]]]]]]]]]]]]]]]]]]]]]]]]]]]]]]]]]]]]]]]]]]]]]]]]]]]]]D3AAA>
@M_HWI-M01141:133:D05BR:1:1101:15967:3997  133:D05BR:1:1101:15967:3997 2:N:0:CCAATCCTGCAGAG
CAGCTTGTTTCACTTCCGCTTTTTGATAGAAATCTTTTGCGGATCCGGAGGCAGAACCACGATCCTGCAGCGCTTTTTCTTTCGCTTTTTTTGCCTCGAGAA
+M_HWI-M01141:133:D05BR:1:1101:15967:3997  133:D05BR:1:1101:15967:3997 2:N:0:CCAATCCTGCAGAG
]]]]]]]]]]]]]]]]]]]]]]]]]]]]]]]]]]]]]]]]]]]]]]]]]]]]]]]]]]]]]]]]]]]]]]]]]]]]]]]]]]]]]]]]]]]]]]]]]]]]]]
@M_HWI-M01141:133:D05BR:1:1101:19123:4010  133:D05BR:1:1101:19123:4010 2:N:0:CCAATCCTGCAGAG
GATGTACTTGATGAAATGCTATTACGTTCATTGCCGGATCTTGCCCAGAGCAACGCCGAGTTTCAAAGCGGGTTCCTGTCGAAGTGGGGCCGTGAGAACTGCATCATCTGGGGGCGGACCCGGCTCGCAGAGTTCGGCCCC
+M_HWI-M01141:133:D05BR:1:1101:19123:4010  133:D05BR:1:1101:19123:4010 2:N:0:CCAATCCTGCAGAG
UU]]]]]]]]]]]]]]]]]]]]]]]]]]]]]]]]]]]X]]]]]]]]]]]]]]]]]]]]]]\]]]]]]]]]]]Z]]]]]]]]][]]]]\]]]][][]]]]]][]]]][]]]]]]]7]]]]]]Z]]QU]]UXQ]R]Y\]]B]N
@M_HWI-M01141:133:D05BR:1:1101:19051:4022  133:D05BR:1:1101:19051:4022 2:N:0:CCAATCCTGCAGAG
TATCGCGTTCAGAAAGAGGGCAAAGAAGTTGGCCCCGAACTTACGGCCATTGGCAAAAAGTATTCGCGAGGGCAGTTGCTCGAGAGCATGCTTGAACCGTCGAAGCTGATTGAGCCGAAGTACGTCACTTATCTGGCGGAAACGACAGAAGGCCAACTGCTAACCGGAGTGC
+M_HWI-M01141:133:D05BR:1:1101:19051:4022  133:D05BR:1:1101:19051:4022 2:N:0:CCAATCCTGCAGAG
BBAAAA@ADBFFFFECB4F22F]]]]]]]]]]]]]]]]]]]]]]]]]]]]]]]]]]]]]]]]]]]]]]]]]]]]]V]]]]]]]]]]]]]]]]]\]]]]]TZ[]YY]]WQ]]]]]]]]]T]]Z[ZXR\]]\]\]]]]]]][]]]]]]]]]]A11DB11GGGAA>DAFCAAA>1
@M_HWI-M01141:133:D05BR:1:1101:11326:4025  133:D05BR:1:1101:11326:4025 2:N:0:CCAATCCTGCAGAG
AGCTCGCTTCGACACGAGCATCACGCAGTTTATACAGTCTTGGCCCCAGTGGCTCGAGTTACCTATGGTGGGTGTTACTTTTCTTGGTCAGCCAT
+M_HWI-M01141:133:D05BR:1:1101:11326:4025  133:D05BR:1:1101:11326:4025 2:N:0:CCAATCCTGCAGAG
]]]]]]]]]]]]]]Z]]]]]]Y]]]]]X]]]]]]]][]]Z[]]]]]]]]][]]]\]]]]\]]Z]]]]]Z]]][Y]]\]]]]]]]]]]Y]IZ]]E]
@M_HWI-M01141:133:D05BR:1:1101:16621:4028  133:D05BR:1:1101:16621:4028 2:N:0:CCAATCCTGCAGAG
ACTTCTCGATCGACGGCGTGAACTGGACCCAGCGCGGCACCGTCACGATGGCCAGCCTGCCGGCGACTGTCTACGTCGGCCTGGCCATGACCAGTCACCTCGACGGCACGATCGCGACCTCGACGCTCGACAGCGT
+M_HWI-M01141:133:D05BR:1:1101:16621:4028  133:D05BR:1:1101:16621:4028 2:N:0:CCAATCCTGCAGAG
]]]]S]]]]]OTV]W]][]]]]]]D]]]]]]T]]]]]]Z]]]]]]]][\]][]]]]]]]]]]]]]Z]]Z]\[]]]Y]X]]]Z]]]]]]]]]]]]]]]]EE]]]S]X]]]]]]XU]]U]U]]]]]]]]]]]Q]]]]]
@M_HWI-M01141:133:D05BR:1:1101:8710:4029  133:D05BR:1:1101:8710:4029 2:N:0:CCAATCCTGCAGAG
AGTTTGGAGGGAGGCAGCCCTCTAGCTGGCGTGTGACCCGGCCGTCTCAGCAGCCGCTG
+M_HWI-M01141:133:D05BR:1:1101:8710:4029  133:D05BR:1:1101:8710:4029 2:N:0:CCAATCCTGCAGAG
]V]]W[]]]V]]]]]]]]]]]]]]]]X]]]]]]]]]]]]YY]]]]]]]]]]]]]V]]\]
@M_HWI-M01141:133:D05BR:1:1101:10212:4031  133:D05BR:1:1101:10212:4031 2:N:0:CCAATCCTGCAGAG
CACTAGTCTGCTGAAATATGGGCCCACCTTCGCGAAAGTAATAGGCGAAGGCAAACGACGCCGTTGCGATTAGGCTGTCTGTAACCAACAATACGGTTTTGATGGAAGGTATGACCCAATGCGGCGCACGCGAGGGAGCACGCACTATGCTTGCTTCAACCAGCGGATTTTTGATTTGCTCAACTC
+M_HWI-M01141:133:D05BR:1:1101:10212:4031  133:D05BR:1:1101:10212:4031 2:N:0:CCAATCCTGCAGAG
BCCCCFFFFFFFFGGGGGGGGGHHGGGGHHHHGGGG]]]]]]]]]]]]]]]]]]]]]]]]]]]]]]]]]]]]]]]]]]]]]]]]]]]]]]]]]]]]]]]]]]]]]]]]]]]]]]]]]]]]]]]]]]]]]]]]]]]]]]]]]]]]]]]]]]HHHHHHGHHGGGGCGGGGGGGGGGFFFFFFFCBCBC
@M_HWI-M01141:133:D05BR:1:1101:21865:4032  133:D05BR:1:1101:21865:4032 2:N:0:CCAATCCTGCAGAG
CCCAATTCCTGTTCCATATCAGTGTCCTCCATATCTGCATCTGTTTCAACTGCCATGGACCCTGCGTCAACGTCAGCGTCTGCCCCAAGGTCCATGCTGCCAGAGGGAGTCTTTGTTTGATTGCGCTTCTTTTTGGCATT
+M_HWI-M01141:133:D05BR:1:1101:21865:4032  133:D05BR:1:1101:21865:4032 2:N:0:CCAATCCTGCAGAG
]]]]]]]]]]]]]]]]]]]]]]]]]]]]]]]]]]]]]]]]]]]]]]]]]]]]]]]]]]]]]]]]]]]]]]]]]]]]]]]]]]]]]]]]]]]]]]]]]]]]]]]]]]]]]]]]]]]]]]]]]]]]]]]]]]]]]]]]]]]]
@M_HWI-M01141:133:D05BR:1:1101:10494:4038  133:D05BR:1:1101:10494:4038 2:N:0:CCAATCCTGCAGAG
GATCCCGGTAACCGTCTCGGGGGAGCCATCAGGCTGCCAGCCGCCCGTCGGCATCGATCGTCCCGTCGGGGTGTGGCACGAATGAAGCTTCATCGTCCCCGCCTGGCTGCTCGCGCTCGGCGTAAGC
+M_HWI-M01141:133:D05BR:1:1101:10494:4038  133:D05BR:1:1101:10494:4038 2:N:0:CCAATCCTGCAGAG
]]]]]]]]]]S]]]]]]]]Z]]]]][]]]]]]]]]]]]]]]]]]]W]]]]]]YY[]]]]]]]]]]]]]]]]]]]]]]]]]]]]]]]]]]]]]]]]]]]]]]]]]]]]]]]]]]]]]]]]]]]]]]]]
@M_HWI-M01141:133:D05BR:1:1101:19961:4053  133:D05BR:1:1101:19961:4053 2:N:0:CCAATCCTGCAGAG
CAAGGCCGAGGGCGGCCCGGTGCCCGACGTGCTCGTGATGACGGCCACCCCGATCCCGCGCACCGCCGCGATGACCGTGTACGGCGACCTGGACGTGTCGATCCTCGGCGAGAAGCCGGCCGGACGGCAGCCCATCGTCACGACCTGGGCGAAGGG
+M_HWI-M01141:133:D05BR:1:1101:19961:4053  133:D05BR:1:1101:19961:4053 2:N:0:CCAATCCTGCAGAG
CDDCCC]]]]]]]]]]]]]]]]]]]]]]]]]]]]]]]]]]]]]]]]]]]]]]]]]]]]]]]]]]]]]]]]]]]]]]]]]]]]]]]]]]]]]]]]]]]]]]]]]]]]]]]]]]]]]]]]]]]]]]]]]]]]]]]]]]]]]]]]]]]]]]]]FBABAA
@M_HWI-M01141:133:D05BR:1:1101:19031:4056  133:D05BR:1:1101:19031:4056 2:N:0:CCAATCCTGCAGAG
GGCCAAGGAAATGCGCGGCAAGAACATCACGGTCAACGCCGTGGCGCCGGGCCCGACCGCGACCGCCTTGTTCCTGGACGGTAAAACACCGGAG
+M_HWI-M01141:133:D05BR:1:1101:19031:4056  133:D05BR:1:1101:19031:4056 2:N:0:CCAATCCTGCAGAG
]]T]]V]V]]]X]V]]Z\]]]]]]]\[[]]]ZYZ]]]]]]]]]]]]]]Z][Y]Y]]T]]]]]]]]]V]U]]]W]\]]]]]]Z]]]]]]]]Q]ZV
@M_HWI-M01141:133:D05BR:1:1101:13653:4057  133:D05BR:1:1101:13653:4057 2:N:0:CCAATCCTGCAGAG
CATGGACACAAGGAGGGGAGCACTATACACTGGGGTCTGTTGGGGGGAAATAGGGGAGGGACAGT
+M_HWI-M01141:133:D05BR:1:1101:13653:4057  133:D05BR:1:1101:13653:4057 2:N:0:CCAATCCTGCAGAG
]]]]]]]]]]]]]]]]]]]]]]]]]]]]]]]]]]]]]]]]]]]]]]]]]]]]]]]]]]]]]]]]]
@M_HWI-M01141:133:D05BR:1:1101:18159:4069  133:D05BR:1:1101:18159:4069 2:N:0:CCAATCCTGCAGAG
TATTCCATTTTCCATCCGTTAGTTTTATCGTTCTTCTCAAAATCCTTATATCGCGATGTCGGCAAAAACTGGCGCGGCACAGGCCTGCTTT
+M_HWI-M01141:133:D05BR:1:1101:18159:4069  133:D05BR:1:1101:18159:4069 2:N:0:CCAATCCTGCAGAG
]]]]]]]]]]]]]]]]]]]]]]]]]]]]]]]]]]]]]]]]]]]]]]]]]]]]]]]]]]]]]]]]]]]]]]]]]]]]]]]]]]]\]]]]]\]
@M_HWI-M01141:133:D05BR:1:1101:21683:4072  133:D05BR:1:1101:21683:4072 2:N:0:CCAATCCTGCAGAG
CCCACATGGTAGCTGCAAGGGAAGGGTGCCTTCCACTGGCTGCCCTGCTGCTCAGTTCCTGCTGCCTGCTTGCTGCCTCTGCCACTGTCCATGG
+M_HWI-M01141:133:D05BR:1:1101:21683:4072  133:D05BR:1:1101:21683:4072 2:N:0:CCAATCCTGCAGAG
]]]]]]]]]]]]]]]]]]]]]]]]]]]]Z]]]]]]]]]]]]]]]]]]]]]]]]]]]]]]]]]]]]]]]]]]]]]]]]]]]]]]]]]]]]]]]]]
@M_HWI-M01141:133:D05BR:1:1101:8627:4078  133:D05BR:1:1101:8627:4078 2:N:0:CAAATCCTGCAGAG
TATCGATGCGATTGCGATAGGACCGGACGCGACGACCGCCGGTACCGGCGCAGTCGTCATCGGAAACGGTGCAAAGACCATTGCACCAAACGCCGGGGG
+M_HWI-M01141:133:D05BR:1:1101:8627:4078  133:D05BR:1:1101:8627:4078 2:N:0:CAAATCCTGCAGAG
DCCDCCCHCA4CGHIGFIHEH3G6G@DGGIBIG/H]]R]X]]]XZ]]]Z[ZVX]]\]]]]]]]]]]]U]U]]]]]]][]]]]][]S[]\]]\\]\]\]7
@M_HWI-M01141:133:D05BR:1:1101:23122:4079  133:D05BR:1:1101:23122:4079 2:N:0:CCAATCCTGCAGAG
AGAACGCGGGTCGCTCACGATCACCGACAGGAAAGGCGCAGTCACCAATGATGCGCGAGAGCAGGAACTTTACGGGAATAAGTATGCCTCAGCCCATATTTCGAGTTCAAGCCCTCCTTGGAGTCGCTTCAGTCTAATCAGGCTGATTATCTCGTGTTTGC
+M_HWI-M01141:133:D05BR:1:1101:23122:4079  133:D05BR:1:1101:23122:4079 2:N:0:CCAATCCTGCAGAG
A111>AAD@?0]Z[]]]]]]]VX]]]]]]]\]]UZ]]B]]]]][[]\]][]YU]]]]]]]]]]]]]]]]]]]]Z][]]]]]]]\]]]\]C[]]]]]]]]]]]]]][Y]]]]]YT]]]]]]]]]]\]]]]]]]]]]]]]]\]]]]]]\]]]DDAFFF1AAAA
@M_HWI-M01141:133:D05BR:1:1101:9068:4085  133:D05BR:1:1101:9068:4085 2:N:0:CCAATCCTGCAGAG
GCCCTGATCGTCAGCCGGGAACGGTCAAACGCGCTGAGTCTTGCCAACCGGGAACTGGTTTCCGCCATCACCGAACAGCAAACCACCTCGACGGCACTGTCGCAGGCCA
+M_HWI-M01141:133:D05BR:1:1101:9068:4085  133:D05BR:1:1101:9068:4085 2:N:0:CCAATCCTGCAGAG
CV]]T]C]]]]]ZYC]]V$W]]VX]]]]]ZX]X]]0]\[]F]]]]]Z]]]Y]]TQ]Z]U]]WEB]]Y][]U]]XC]]]]][]]PWR]][]][]X]]]X]]]]]X\]]]]
@M_HWI-M01141:133:D05BR:1:1101:15917:4087  133:D05BR:1:1101:15917:4087 2:N:0:CCAATCCTGCAGAG
GTTTTCTTATTGTCTTCGCGATGGTCAATGTGAGTAACGCAAAGCTGGCGGCGAAGACCAGAAGCCGGCGATGGTTGAGTGTGGTCGCCGCCGCCGGCTGCATCGGAGCGCTAGGTGTCATGATCATG
+M_HWI-M01141:133:D05BR:1:1101:15917:4087  133:D05BR:1:1101:15917:4087 2:N:0:CCAATCCTGCAGAG
]]]]]]]]]]]]]]]]]]]]]]]]]]]]]]]]]]]]]]]]]]]]]]]]]]]]]]]]]]]]]]]]]]]]]]]]]]]]]]]]]]]]]]]]]]]]]]]]]]]]]]]]]]]]]]]]]]]]]]]]]]]]]]]]
@M_HWI-M01141:133:D05BR:1:1101:16545:4116  133:D05BR:1:1101:16545:4116 2:N:0:CCAATCCTGCAGAG
AACACTCCCTGATACGCCCATTGCCCGCCAGGCGCTCGCTGAGGCAAGCTCAATTCTGCTGCGTGTCATGTACCCGGTCGTGCCGCATATCACC
+M_HWI-M01141:133:D05BR:1:1101:16545:4116  133:D05BR:1:1101:16545:4116 2:N:0:CCAATCCTGCAGAG
]]]]]]]]]]]]]]]]]]]]]]]]]]]]]]]]]]]]]]]]]]]]]]]]]]]]]]]]]]]]]]]]]]]]]]]]]]]]]]]]]]]]]]]]]]]]]]
@M_HWI-M01141:133:D05BR:1:1101:18055:4122  133:D05BR:1:1101:18055:4122 2:N:0:CCAATCCTGCAGAG
TGCCGGCATCCATCGCGCGTACCAGCAAGCCGTATTTGTGCTTGAGCTCGGCGTCCGCCGGACCAAGCGTGGCG
+M_HWI-M01141:133:D05BR:1:1101:18055:4122  133:D05BR:1:1101:18055:4122 2:N:0:CCAATCCTGCAGAG
]]]]]]]]]]]]]]]Z]]]]]]]]]]]]]]]]]]]]]]]]]]]]]]]]]]]]]]]]]]]]]]]]]]]]]]]]]]
@M_HWI-M01141:133:D05BR:1:1101:19146:4125  133:D05BR:1:1101:19146:4125 2:N:0:CCAATCCTGCACAG
ACCGTTCCGCCGGGCACCCGCGCCAGCGCCGCCGCCTCGGCCTCCTCCCGGGTCGGCCCCCAGGCCCCGAAGTATTTGGATTTCGACGCGTTCAGCACCAGCGCCATGCAGCCACCCTGGCCGCTGGCCAGCAGGCGGCAGTCGCTGATGCTCTTGCGGCAGGTGTCCATCGCCGCCTTCTCCGCCGCGCCCTGGCTCGCGGCGCCGTCGGCAACGCTGATGTGGCCGGTGGAATCGGAGATGGCCATCGCGATCCCG
+M_HWI-M01141:133:D05BR:1:1101:19146:4125  133:D05BR:1:1101:19146:4125 2:N:0:CCAATCCTGCACAG
AAABAAFB?>222AE2ECAAE?EGA?FEEGCGEGGGGGGCFEEHCCGHGG/EEEE@@FGGGG//GFDDCCGGF>>2DGFGHHHHHGEDCCGGGGHHHGHHEHCCGGGH]]X]]]]XW]]UW]=]]R]]YYSKV]R]]U]O]]V]]]]]]]FF@?@@?F;FFE900FC.@G@GGCGA<.-?GC@C/<<////<0E/E>/E/////E//ECHGEEAAHBBG1FGEE//0GCGBHCGGFGGGGGBA0011ADA@AAAA111
@M_HWI-M01141:133:D05BR:1:1101:15564:4125  133:D05BR:1:1101:15564:4125 2:N:0:CCAATCCTGCAGAG
GCTGGAGAACGAGGAATTCGAAGTGACGGCGAGCAAGTCCTAAGGAAGAGGAAAATGAATCCGATCGACAGTATCGAAGCTGGTGACCTCAAGAAGGGCCTTCCCCAC
+M_HWI-M01141:133:D05BR:1:1101:15564:4125  133:D05BR:1:1101:15564:4125 2:N:0:CCAATCCTGCAGAG
]]]]]]]]]]]]]]]]]]]]]]]]]]]]]]]]]]]]]]]]]]]]]]]]]]]]]]]]]]]]]]]]]]]]]]]]]]]]]]]]]]]]]]]]]]]]]]]]]]]]]]]]]]]]
@M_HWI-M01141:133:D05BR:1:1101:18461:4126  133:D05BR:1:1101:18461:4126 2:N:0:CCAATCCTGCAGAG
GTCAATTTGTCAAACCCATTCTCTGCCCACTATTGCTTCCTTGCTTGCAAGGACTTGTTATCCTTTGGAGGAGAAGAGGCATTCTGTGTTTAAGAATTTTCAGCCTCTTTGTGCTGATTTTTCCTCATCTTCATGGATTTATATACCTTTGGTCTTTGATGCTGGTGATCTTCTGATGGGGTTTTTGTGGGGACATCCTTTTTGTTGATATAATGCTATTTCTTACTGCTTGTTAGTTTTCCTTATAATAGGCACTTCTGCTGCAGGC
+M_HWI-M01141:133:D05BR:1:1101:18461:4126  133:D05BR:1:1101:18461:4126 2:N:0:CCAATCCTGCAGAG
ABBAADFFFFFFGFGGGEGGGFFHCHHHHGCGHFHHHHHFBEFHHEGHHHH2AGFAGBEGFHHHHBGFF3A1EFE33GFFE3BFHHGHH3FHHHHHGHHFHE@DGHEHGGFBEHHHFH]]]]]]]]]]]]]]]]]]]]]]]]]]]]][]]GBHHGBHHHFHGDCFEEFGGDD1GHHCFEE?HGCGGEGGFF2FHHGA//0AGG0FHHGFFHFDDHGDFFEBHFHFHHHFHG1GCGHHGGDBFBF3GDADGA1FBGFCCFCF1F>1?A1
@M_HWI-M01141:133:D05BR:1:1101:14182:4126  133:D05BR:1:1101:14182:4126 2:N:0:CCAATCCTGCAGAG
ACCTGCTCGACCACGGCTTCAGCCGCTACGAGTTCGGCTTCGGCAGCGCCGTCGCGGTCGTGCTCTTCGTCGTGTGCTTCATCTTCGCGCTGATCTACCAGCGCTTCGCCCTGCGTCGCGACATGGC
+M_HWI-M01141:133:D05BR:1:1101:14182:4126  133:D05BR:1:1101:14182:4126 2:N:0:CCAATCCTGCAGAG
]]F]]]]]]]TR]W][]]]VUVXV]]]]]]]W]]]]]]V]][]]]]X[]]]V]UX]Z]]]YUS]]G]Z]YXY]Z]]]]]]]\]]E[Z]]][YZW]V]]]]][Q]@WTWU]]]]]Q]XNAQRV][RCO
@M_HWI-M01141:133:D05BR:1:1101:11833:4137  133:D05BR:1:1101:11833:4137 2:N:0:CCAATCCTGCAGAG
CGCGACGATCCCGGGATAGGTCGTGCGCCACGAAGACACCTGCACTTCACCAATGCCTCGGGCGTCGCGCGGATGGGCCTCACGAATCTTCGTGCGATCCTCC
+M_HWI-M01141:133:D05BR:1:1101:11833:4137  133:D05BR:1:1101:11833:4137 2:N:0:CCAATCCTGCAGAG
]]]]]]]]]]]]]]]]]]]]]]]]]]]]]]]]]]]]]]]]]]]]]]]]]]]]]]]]]]]]]]]]]]]]]]]]]]]]]]]]]]]]]]]]]]]]]]]]]]]]]]]
@F_HWI-M01141:133:D05BR:1:1101:12720:4140  133:D05BR:1:1101:12720:4140 2:N:0:CCAATCCTGCAGAG
GGAAGAGCACACGTCTGAACTCCAGTCACCCAATCCATCTCGTATGCCGTCTTCTGCTTGAAAAAAAAAACGTCTCTCTTCTGTCTTCTCCTCGGCGACCCCCTCTTGCCTCTAGCCCTTTCTAGTCCTCTCTTCCCTCGTAATTTCGTC
+F_HWI-M01141:133:D05BR:1:1101:12720:4140  133:D05BR:1:1101:12720:4140 2:N:0:CCAATCCTGCAGAG
AABBBF>B4CBCGFFGGGGGBAEHCFGDD4FCAFH2BA5BDEF?GFGHGA22FDGGFH5B13BEAE0>0>1>112B4B3@3B4BB44B4B330/////>///>//B?11?<?C1@FCBFC1?1F11<1@?10<??1010-><0>G#####
@R_HWI-M01141:133:D05BR:1:1101:12720:4140  133:D05BR:1:1101:12720:4140 2:N:0:CCAATCCTGCAGAG
TTCCCCTGTCTCACATATCTTCACCCCCCACTCGCACTTATTACTGTCGTCTGTGCATAGAGAGACGCCGGAGTACAGACCCAGTACCACCGCTTTTGTGTCAGGCAGACCCTCTGAACACGCGCAAGCTGTTATACGCCACCACAATGA
+R_HWI-M01141:133:D05BR:1:1101:12720:4140  133:D05BR:1:1101:12720:4140 2:N:0:CCAATCCTGCAGAG
1>111111BBF3311313333B3B10A0000000A/A/1D22AA2221AA//BA21DF2111B//A////>//BBBFHHA/?F/111@##############################################################
@M_HWI-M01141:133:D05BR:1:1101:10157:4142  133:D05BR:1:1101:10157:4142 2:N:0:CCAATCCTGCAGAG
GCATCTCCAAGACCTACTATTCGCGTAAGGGCGAGACCAACGCACTTGCCCCCTCTGACCTTTCGATCCAAAGCGGTGAGTTCGTCACCATCGTCGGTCC
+M_HWI-M01141:133:D05BR:1:1101:10157:4142  133:D05BR:1:1101:10157:4142 2:N:0:CCAATCCTGCAGAG
]]]]]]]]]]]]]]]]]]]]]]]]]]]]]]]]]]]]]]]]]]]]]]]]]]]]]]]]]]]]]]]]]]]]]]]]]]]]]]]]]]]]]]]]]]]]]]]]]]]]
@M_HWI-M01141:133:D05BR:1:1101:15203:4144  133:D05BR:1:1101:15203:4144 2:N:0:CCAATCCTGCAGAG
CGTGGGGCTTCATCGGCTGGACGTTCCCGCCGGCTCAGGCGAGCCGCATCGTCGGGCATGCGCCGGAGCTCGCCAACCTGACGCTGCCGCTCAA
+M_HWI-M01141:133:D05BR:1:1101:15203:4144  133:D05BR:1:1101:15203:4144 2:N:0:CCAATCCTGCAGAG
]]T]]]]W]WX]]W]Z[Y]]]Y]]W]]]]]]]]]]]]]]]]]]]]]]]]]]]]]]]]]]]]]]]]]]]]]]]]]]]]]]]]]]]]]]]]]]]]]
@M_HWI-M01141:133:D05BR:1:1101:12067:4150  133:D05BR:1:1101:12067:4150 2:N:0:CCAATCCTGCAGAG
GCGTCCAGCAGGCCCTGGTGGCGCAGGTACTCCAGCTCGGACAGATCGCCGGCGAACACGTTGAAGTTGATGAAGTGCGTGTCCTGCGTGGCATGCAGGTCGAAGTCTCCCGGGTTCGCCATCACAGGCACCGGAACCTCGACCGTCATGCCCTGGTCGT
+M_HWI-M01141:133:D05BR:1:1101:12067:4150  133:D05BR:1:1101:12067:4150 2:N:0:CCAATCCTGCAGAG
BCCCCBBFFF]]]]]]]]]]]]]]]]]]]]]]]]]]]]]]]]]]]]]]]]]]]]]]]]]]]]]]]]]]]]]]]]]]]]]]]]]]]]]]]]]]]]]]]]]]]]]]]]]]]]]]]]]]\]]]]]]]]]]]]]]]]]]]]]]]]]]]]]]]]]B@FBBAAA>A
@M_HWI-M01141:133:D05BR:1:1101:23611:4156  133:D05BR:1:1101:23611:4156 2:N:0:CCAATCCTGCAGAG
CTACCACTGGTGCTGAGGAACCAGGCCAAGCGGCCAACCCATCCTCCCTGACAACAGTGATTGATTCAGATATGGACATGTGACTTGGGTCTGACCAATCAGGCTGAATCCCAAGGCTTTGATTAGAATTACTGGGAAGAAGTAGGGGTTCTCTGATCTGGTAATGTGGGAATTTGGGGCCACCCACATTTTGAGGGGAGCTACCCATGAATGAAGCCAGCAAAGAGATACTGAGCCCCTTAA
+M_HWI-M01141:133:D05BR:1:1101:23611:4156  133:D05BR:1:1101:23611:4156 2:N:0:CCAATCCTGCAGAG
AAAA?F111CD1A1F1AAFBGGAGGAF0FAFEGGCEEFEFG00FF10A0FFF1BGFHGHGHFDBA2FGHHDGHFHHHHHG2GBGEFFHHGF0B][]]]]]]]]]]]]]][]]]][[]]]]]]\]]]]]]]]\[]]]]]]]]]]]]]]][]HFHHHHF3FFFHEHGGHHHGGHHEAE1HHGFEA3FBHFHGGGBGEEFGFHFBHCGBFHGF5BGGHEFEHGGFFBGF666BFBBDBBFFA?AA>
@M_HWI-M01141:133:D05BR:1:1101:22434:4161  133:D05BR:1:1101:22434:4161 2:N:0:CCAATCCTGCAGAG
GTCTGCGGATTCTTTCCGCTGCTTCGCGGCTTTGGTGAGTAATTTCATCTCGACGTCGACCGCGATGTCTCCG
+M_HWI-M01141:133:D05BR:1:1101:22434:4161  133:D05BR:1:1101:22434:4161 2:N:0:CCAATCCTGCAGAG
]]]]]]]]]]]]]]]]]]]]]]]]]]]]]]]]]]]]]]]]]]]]]]]]]]]]]]]]]]]]]]]]]]]]]]]]]
@M_HWI-M01141:133:D05BR:1:1101:19150:4166  133:D05BR:1:1101:19150:4166 2:N:0:CCAATCCTGCAGAG
CCTGCACCGCATCCTCGGCCAGCGCGCGATCGCAGGTGATCCGGAAGCAGACGCGGAACAGCTGTGCGCCGTTGGCATCGACG
+M_HWI-M01141:133:D05BR:1:1101:19150:4166  133:D05BR:1:1101:19150:4166 2:N:0:CCAATCCTGCAGAG
]]]]]]]]]]]]]]]]]]]]]]]]]]]]]]]]]]]]]]]]]]]]]]]]]]]]]]]]]]]]]]]]]]]]]]]]]]]]]]]]]]]
@M_HWI-M01141:133:D05BR:1:1101:21877:4186  133:D05BR:1:1101:21877:4186 2:N:0:CCAATCCTGCAGAG
TCAAGGTGGCTGAGCTGACGAAGTTTGACGAACCGTGGGCGATGACCTTCCTGCCGGATGGCCGCTTGCTGGTGACGGAGAAG
+M_HWI-M01141:133:D05BR:1:1101:21877:4186  133:D05BR:1:1101:21877:4186 2:N:0:CCAATCCTGCAGAG
]]]]]Z]]WW]Z]]]]]]]]]]]E]]]]]]BSB]TATZZ]Y[]ZW[VW]]B]ZZ[]]U]TWC]T]]]]\]\]]ZV]]U0STQ]
@M_HWI-M01141:133:D05BR:1:1101:14960:4187  133:D05BR:1:1101:14960:4187 2:N:0:CCAATCCTGCAGAG
CGATAAAGGCGGCCGGCGTTACCTTTCCCCTGTCCATGCTGGAGCGCGTGATCGAGGAGCAGGCCCGAGGCGCCCCCGAGAAGGCTGCAGCCAT
+M_HWI-M01141:133:D05BR:1:1101:14960:4187  133:D05BR:1:1101:14960:4187 2:N:0:CCAATCCTGCAGAG
]]]]V]]SWTXC]X]]VX]]]]\]][CYW[]YW]F]]]]XTY]B]]X]X]]Y]A7]]U]][]]XX]X]]][T]3]]QUQ]CV]]]]]]]][X]]
@M_HWI-M01141:133:D05BR:1:1101:21644:4193  133:D05BR:1:1101:21644:4193 2:N:0:CCAATCCTGCAGAG
AGGATATGGCGCATCTTGTCCGCGTGATTCGCCCAGACTCCGGCGAAGCAATCGGCCTGCAGCTCCGTGCGAACGGAAAGCACATTCGCGCCGCGACGGCTGCTCT
+M_HWI-M01141:133:D05BR:1:1101:21644:4193  133:D05BR:1:1101:21644:4193 2:N:0:CCAATCCTGCAGAG
]]]]]]]]]]]]]]]]]]]]]]]]]]]]]]]]]]]]]]]]]]]]]]]]]]]]]]]]]]]]]]]]]]]]]]]]]]]]]]]]]]]]]]]]]]]]]]]]]]]]]]]]]]
@M_HWI-M01141:133:D05BR:1:1101:13141:4204  133:D05BR:1:1101:13141:4204 2:N:0:CCAATCCTGCAGAG
GATCTGGCTGGGGCGGTCGATCACGATCTGGAGCTGCTTCCGGTGGTTGTACTTGTTCTCGTAGACCGCGACGGTCCCGGTGA
+M_HWI-M01141:133:D05BR:1:1101:13141:4204  133:D05BR:1:1101:13141:4204 2:N:0:CCAATCCTGCAGAG
]]]]]]]]]]]]]]]]]]]]]]]]]]]]]]]]]]]]]]]]]]][]]]]]]]]]]]]]]]]]]]]]]]]]]]]]]]]]]]]]]]
@M_HWI-M01141:133:D05BR:1:1101:18793:4209  133:D05BR:1:1101:18793:4209 2:N:0:CCAATCCTGCAGAG
TCGCCCACAGCATGTCGCGGGCCCGCGCCACCAAACGGGCCGGATCAGCCAGCGCGGCAACCGGGGTCGTCGGCAACCGTCCGGCGACGAAGCACAATTCGTTGCAGTAGACGTTGCCGATGCCGGCCAGCACCGTTTGATCCAACAATGCCGCCGCCAGCGGACGTTGCG
+M_HWI-M01141:133:D05BR:1:1101:18793:4209  133:D05BR:1:1101:18793:4209 2:N:0:CCAATCCTGCAGAG
CCCCCCCCCFBFGGGGGGGGG]]]]]]]]]]]]]]]]]]]]]]]]]]]]]]]]]]]]]]]]]]]]]]]]]]]]]]]]]]]]]]]]]]]]]]]]]]]]]]]]]]]]]]]]]]]]]]]]]]]]]]]]]]]]]]]]]]]]]]]]]]]]]]]]]GGGGGGGGGCCDCCCCCBBAA
@M_HWI-M01141:133:D05BR:1:1101:14338:4211  133:D05BR:1:1101:14338:4211 2:N:0:CCAATCCTGCAGAG
TCCATGCTGGAGTGCAATGGCATGATCTCAGCTCACTGCAACCTCCACCTCCTGCGCTCAAGCAATTCTCCCACCTCATCCTCCCATGTAGCTGGGATTACAGGC
+M_HWI-M01141:133:D05BR:1:1101:14338:4211  133:D05BR:1:1101:14338:4211 2:N:0:CCAATCCTGCAGAG
]]]]]]]]]]]]]]]]]]]]]]]]]]]]]]]]]]]]]]]]]]]]]]]]]]]]]]]]]]]]]]]]]]]]]]]]]]]]]]]]]]]]]]]]]]]]]]]]]]]]]]]]]
@M_HWI-M01141:133:D05BR:1:1101:15902:4212  133:D05BR:1:1101:15902:4212 2:N:0:CCAATCCTGCAGAG
AACTGCGTATCTGCCTCAGGGACGAAATCAACGCGCGAAATTCGCGACGGCCAAAGCCGAAACTCGCTTCATCACCGGCATGATCAAATTCATC
+M_HWI-M01141:133:D05BR:1:1101:15902:4212  133:D05BR:1:1101:15902:4212 2:N:0:CCAATCCTGCAGAG
]]]TU]]Y]]]]]]]]]\]]]]]]]]]]]]]]]]]]][]]]]]]]ZZ]]\]][]]]]]]][[]]]]Z]]]]]]]]]]]]]]]]]]]]Y]\]]]]
@M_HWI-M01141:133:D05BR:1:1101:16484:4223  133:D05BR:1:1101:16484:4223 2:N:0:CCAATCCTGCAGAG
CGGGCGGCGCGGAACTTGGCGATCTCCTCGA
+M_HWI-M01141:133:D05BR:1:1101:16484:4223  133:D05BR:1:1101:16484:4223 2:N:0:CCAATCCTGCAGAG
]]]]]]]]]]]]]]]]]]]]]]]]]]]]]]]
@M_HWI-M01141:133:D05BR:1:1101:8761:4224  133:D05BR:1:1101:8761:4224 2:N:0:CCAATCCTGCAGAG
GGAGCGGGTCGGCGGCGCCCGGATTGGCCCGGCTGCCAGGTCTGGGGTGATTACATAACGCCAGGCAGAGCCCGCCGGCCCGGGGCGCCTTGTCCCCGACGCTCCACGGTGGCGAGCCCCGGGCACAGTTCACCTACAGGAGGAGCGGGGAACCCAGCCGGCCCTGATTTCAGC
+M_HWI-M01141:133:D05BR:1:1101:8761:4224  133:D05BR:1:1101:8761:4224 2:N:0:CCAATCCTGCAGAG
BBBBBBBBDDBDEGGGGGGGGGGG]]]]]]]]]]]]]]]]]]]]]]]]]Z]]]]]]]]]]]][]\\]]]]]]]]]]]]]]]]]]]]]Z]]]]]]]]]]]]]]]]]]]]]U]]]]]]]]]]]]]]]]]]]]]]]]]]]]]]]]]]]]]]]]FA?GGFGGCEGGFFFFFFFBBAAA
@F_HWI-M01141:133:D05BR:1:1101:11035:4228  133:D05BR:1:1101:11035:4228 2:N:0:CCAATCCTGCAGAG
CACACGTCTGAACTCCAGTCACCCAATCCATCTCGTATGCCGTCTTCTGCTTGAAAAAAAAAAAACATAAAAACTCACTTGAGTTGGAACAAAACACTGGAGTGTATGCAGATGATACAAGATATGCCTTTTATCAGAGGAAATCTGTAT
+F_HWI-M01141:133:D05BR:1:1101:11035:4228  133:D05BR:1:1101:11035:4228 2:N:0:CCAATCCTGCAGAG
BBCCCCFCFDFFGGGGGGGGGGHHGHHHGGH5GHHGGHGHHGGGGGEGHGFGHHHHHHGC0E>>/1133343313333443334B3333322?0B/0332303?4433333323333332222222>2222222222@@/?0111?@1=1
@R_HWI-M01141:133:D05BR:1:1101:11035:4228  133:D05BR:1:1101:11035:4228 2:N:0:CCAATCCTGCAGAG
TTGTATTAGGCTGGCGGATATGCGGTATGGGCAGGGAGGAGGGATGTGGAGGGGAAGTATGGGAATGGAGACGATATGGCGCTGGAGGCCTCAACATGAAATAATACACAGTAACGCACATCTTTGTTCTGGTGTGCAGAGTGGGGTTCT
+R_HWI-M01141:133:D05BR:1:1101:11035:4228  133:D05BR:1:1101:11035:4228 2:N:0:CCAATCCTGCAGAG
111>1333311111110A0022A0A#############################################################################################################################
@M_HWI-M01141:133:D05BR:1:1101:7890:4230  133:D05BR:1:1101:7890:4230 2:N:0:CCAATCCTGCAGAG
CCCAGCCGCACGCGCAGTCGCCACGCCGCGATCGCCCGCCAGCAAGTCTCCAGCTGGCGCCTCGCCGCAACCTCCTCGGCACTGCTGTGCGTCGCTCTGAGCACGCTCCTCGCCATGACGATCCGTCGTCAAGCCGTTGTTGTCCGCAC
+M_HWI-M01141:133:D05BR:1:1101:7890:4230  133:D05BR:1:1101:7890:4230 2:N:0:CCAATCCTGCAGAG
DDDDDHDDDADDIIHIFIIFIIIHGIIGHIFFIF]]]]]]]]]]]]]]]]]\Z]Z]]]U]]W]]]]]Z]9]]]]]]]]]]8]]]\]]]][]]]]]]]]]]]]]]]]]]]]Y[]]]]]]]]X]]]Z]]]]]]][][]]]]]]]]]]]]]]
@M_HWI-M01141:133:D05BR:1:1101:18330:4235  133:D05BR:1:1101:18330:4235 2:N:0:CCAATCCTGCAGAG
ACAGCCCCAGCGAATGCGGAAACTGCAGTTCGCTGTGCAACTCCAGCTGGTTCCCCCGCCCGGCTCCGAAGCTCGTCGTCGTCCATTCGCCCA
+M_HWI-M01141:133:D05BR:1:1101:18330:4235  133:D05BR:1:1101:18330:4235 2:N:0:CCAATCCTGCAGAG
]]]]]]]]]]]]]]]]]]]]]]]]]]]]]]]]]]]]]]]]]]]]]]]]]]]]]]]]]]]]]]]]]]]]]]]]]]]]]]]]]]]]]]]]]]]]]
@M_HWI-M01141:133:D05BR:1:1101:17577:4253  133:D05BR:1:1101:17577:4253 2:N:0:CCAATCCTGCAGAG
GACGATGACCCGGCGCTCGTCTTCAAGGACGTAGCACGGGAATTCTATGTCTCCGATGCGGAGCG
+M_HWI-M01141:133:D05BR:1:1101:17577:4253  133:D05BR:1:1101:17577:4253 2:N:0:CCAATCCTGCAGAG
]]]]]]]]]]]]]]]]]]]]]]]]]]]]]]]]]]]]]]]]]]]]]]]]]]]]]]]]]]]]]]]]]
@M_HWI-M01141:133:D05BR:1:1101:17258:4254  133:D05BR:1:1101:17258:4254 2:N:0:CCAATCCTGCAGAG
GGCTTCACATCCAAAACTCGAGTCGCATCGAGTCACGCGTTGGGCGCTGAAGGTGCCGGCGCCGCGTTAGCCTCGTGGTAACTCTGCGCAAACTTAGAGTAGTGAAGGGC
+M_HWI-M01141:133:D05BR:1:1101:17258:4254  133:D05BR:1:1101:17258:4254 2:N:0:CCAATCCTGCAGAG
]]]]]][]]]]]]]]\]]]]\]Y]]]]]]]]]]][]]]][X]]]\]]]]]]]]]][]]Y]]YY]]]]]]]]]]]]]]]X]]]]]]]]]]]]]]]]]]]]]]][]]]]]]]
@M_HWI-M01141:133:D05BR:1:1101:21303:4259  133:D05BR:1:1101:21303:4259 2:N:0:CCAATCCTGCAGAG
CTGGCCTCGCCGAGAGCGGCGAGTGGGCCAAAAATCAAATCGGAACTGACGCAGCAGCGCGTGCGCGCAGCGCGATGGTTCCTCCTTCCCATGATGATCGCGCTGGCGGT
+M_HWI-M01141:133:D05BR:1:1101:21303:4259  133:D05BR:1:1101:21303:4259 2:N:0:CCAATCCTGCAGAG
]]]]X]V]]]]][]]]]Z]]][]R]]]]]Y]]]]]]]Z]]]]]W]]]Z]]]]Z]]]]]V]]]]]]T]]]]]XT]]]]]]]]]]]]]]]]]]]]\]X]]W]]]]QNW]Z]]
@M_HWI-M01141:133:D05BR:1:1101:19736:4259  133:D05BR:1:1101:19736:4259 2:N:0:CCAATCCTGCAGAG
CTAGCGAGTTGCTGATCAGCTGCGCGACCAGCGCGCCCCAGATCTGCCACCGCGGGATGAACGCGAAGTTCAGGACGA
+M_HWI-M01141:133:D05BR:1:1101:19736:4259  133:D05BR:1:1101:19736:4259 2:N:0:CCAATCCTGCAGAG
]]]]]]]]]]]]]]]]]]]]]]]]]]]]]]]]]]]]]]]]]]]]]]]]]]]G]]]]]]]]]]]]]]]]]]]]]]]]]]
@M_HWI-M01141:133:D05BR:1:1101:17506:4260  133:D05BR:1:1101:17506:4260 2:N:0:CCAATCCTGCAGAG
TGCTGTCAATGGAGGAGGACATTGATACCCGCAAAATCAACAACAGTTTCCTGCGCGACCACAGCTATGCGACCGAAGGTAACGCCAGCCCCGCCG
+M_HWI-M01141:133:D05BR:1:1101:17506:4260  133:D05BR:1:1101:17506:4260 2:N:0:CCAATCCTGCAGAG
W]2]W[[][]]]W]Z[]]]][]]]]]]]VY[]]]\]Z\][]]]]]\Z]]]ZXUTTBV]]Y]]]]]][Z]]RX]ZZ]\\VZ]Y]X]]]]]W]]]]]]
@M_HWI-M01141:133:D05BR:1:1101:8450:4266  133:D05BR:1:1101:8450:4266 2:N:0:CCAATCCTGCAGAG
CGACAGTCCCGACGTGTGGGCGCGACAGCACGAATTCCGGTTCGACGCCACCATCGGCGTGCCGCCAGATGCCTTCAGCGAAACCGGACAGGATTGGGGACTGCC
+M_HWI-M01141:133:D05BR:1:1101:8450:4266  133:D05BR:1:1101:8450:4266 2:N:0:CCAATCCTGCAGAG
]]SS]]]]Y]]]]]W]]P]]][][]]]]]]]]]]X]]]]X]]]]]]]]]]A]]]]]Z]]]]]X]]]]]]]]]]][]]]]]]W[]]]]]]]Z]Z]]]]]]]N]PE]
@M_HWI-M01141:133:D05BR:1:1101:11141:4266  133:D05BR:1:1101:11141:4266 2:N:0:CCAATCCTGCAGAG
CCGCCGGCCTGGGCCTGGTAGACCGACGTCCCGGCGACCTCCTTCTGCCCGTCGGTGAGCACGGTCAGCGAGTAGTCCCAGACACCCTGGACCTGGCCCTCGCCACCGGCGTCGAGGTAGGCC
+M_HWI-M01141:133:D05BR:1:1101:11141:4266  133:D05BR:1:1101:11141:4266 2:N:0:CCAATCCTGCAGAG
]]]]]]]]]]]]]]]]]]]]]]]]]]]]]]]]]]]]]]]]]]]]]]]]]]]]]]]]]]]]]]]]]]]]]]]]]]]]]]]]]]\]]]]]]]]]]]]]]]]]]]]]]]]]]]]]]]]]]]]]]]]
@M_HWI-M01141:133:D05BR:1:1101:23433:4282  133:D05BR:1:1101:23433:4282 2:N:0:CCAATCCTGCAGAG
CTGCAGCTAAAATGTATAAATATCACAAGGATGTGAGTTCTAAAATAAAGACACAAGAAAAATAA
+M_HWI-M01141:133:D05BR:1:1101:23433:4282  133:D05BR:1:1101:23433:4282 2:N:0:CCAATCCTGCAGAG
]]]]]]]]]]]]]]]]]]]]]]]]]]]]]]]]]]]]]]]]]]]]]]]]]]]]]]]]]]]]]]]]]
@M_HWI-M01141:133:D05BR:1:1101:17210:4297  133:D05BR:1:1101:17210:4297 2:N:0:CCAATCCTGCAGAG
CATCGATCCGAACCTCGCGCTCGGAGTGCTGAGCCGGACGAGCGGCGAGTCGCCGCTCGATCTCTACG
+M_HWI-M01141:133:D05BR:1:1101:17210:4297  133:D05BR:1:1101:17210:4297 2:N:0:CCAATCCTGCAGAG
]]]]]]]]]]]]]]]]]]]]]]]]]]]]]]]]]]]]]]]]]]]]]]]]]]]]]]]]]]]]]]]]]]]]
@M_HWI-M01141:133:D05BR:1:1101:12042:4298  133:D05BR:1:1101:12042:4298 2:N:0:CCAATCCTGCAGAG
CGAGACGATCCTCAATCGCGATCCGCTCGAGTCCACGATCTCCATCGATAACCGCGGCTCGATCGCATTCTCCGGCCGAAGTGGCATCAAGGCGTCCAATCCGGCCGGCGAATCGATCACCATCGGCAATTCCGGCGACA
+M_HWI-M01141:133:D05BR:1:1101:12042:4298  133:D05BR:1:1101:12042:4298 2:N:0:CCAATCCTGCAGAG
]]]]]]]]]]]Z]]]]]]]]]W]]]]]]X[]]]]]]]]]][]]]]]]]]]]]]]]]]]]]]]]]]]]]]]]]]]]]]]]\]]]]]]]]]]]]]]]]]]]]V]]]]]]]]]]]]]]]]]]YP]]]]]]]]]]]]]]]]]]]
@M_HWI-M01141:133:D05BR:1:1101:12088:4302  133:D05BR:1:1101:12088:4302 2:N:0:CCAATCCTGCAGAG
CGTCGGTCGCCTCGCTGATACCGACGAAGCGATAGTGCAGCTTCCGCGCCGCGAGTGCCTTCCGGAGCTCCTTCGCGTAATCCAGCGCCACGGTCTTCGCAGGT
+M_HWI-M01141:133:D05BR:1:1101:12088:4302  133:D05BR:1:1101:12088:4302 2:N:0:CCAATCCTGCAGAG
]]]]][]]U]V]]]]]]]]]]]]]]]]W]]]]]]]]]]]]]]Z]]]]]]]R]]]]]]]\H[[]]]S]]]]]]]]]]]]]T]]]]]]]][]]]]]W]]]]]]][]
@M_HWI-M01141:133:D05BR:1:1101:18434:4308  133:D05BR:1:1101:18434:4308 2:N:0:CCAATCCTGCAGAG
ATTTGTTGACATTCTTTTCTTTAGAACACGTCAGAAGCAGAGTGATATTTATTTCCTTTTCAAGTTAATTCTAAAGAAATCCTTTGAAAGCATTTAACTTTCTAATAGAAAACAGTTTCTTAGGAAAACAAATTAGGTCAGTGC
+M_HWI-M01141:133:D05BR:1:1101:18434:4308  133:D05BR:1:1101:18434:4308 2:N:0:CCAATCCTGCAGAG
]]]]]]]]]]]]]]]]]]]]]]]]]]]]]]]]]]]]]]]]]]]]]]]]]]]]]]]]]]]]]]]]]]]]]]]]]]]]]]]]]]]]]]]]]]]]]]]]]]]]]]]]]]]]]]]]]]]]]]]]]]]]]]]]]]]]]]]]]]]]]]]]
@M_HWI-M01141:133:D05BR:1:1101:10824:4308  133:D05BR:1:1101:10824:4308 2:N:0:CCAATCCTGCAGAG
ATGGCCAGCACGGCGCGATGGCCTTCGCGATTCTTCCGGTTGGCCTGCGAGGTCGCAGGCTCGAGACCGACGATCCGGTCGTTGGACATCGCAGCCTC
+M_HWI-M01141:133:D05BR:1:1101:10824:4308  133:D05BR:1:1101:10824:4308 2:N:0:CCAATCCTGCAGAG
ZV]]]]]]]]]]]]]Z]]]]]]]]]]]]]]]]]]Y]]Z]]]W]]]]]]]]]]]]]]]]X]]]]]]]]]]Y]]]]]]]]]]Y]]]Z]]]]]]]]]]]]]
@M_HWI-M01141:133:D05BR:1:1101:11610:4309  133:D05BR:1:1101:11610:4309 2:N:0:CCAATCCTGCAGAG
TTCTTCGCGAAGACTTCGCTCAAATAGCGGCTGTAACTTCGCGACCGATGATGCGGACGGACAAAGTCGCCTAGAATTTCCTCGAACAATTGCTCCGCGAGTTCATGTGCGTAATCCGGCTCGGCTCGCTGCTTGAGCGAAACG
+M_HWI-M01141:133:D05BR:1:1101:11610:4309  133:D05BR:1:1101:11610:4309 2:N:0:CCAATCCTGCAGAG
]]]]]]]]]]]]]]]]]]]]]]]]]]]]]]]]]]]]]]]]]]]]]]]]]]]]]]]]]X]]]]]]]]]]]]]]]]]]]]]]]]]]]]]]]]]]]]]]]]]]]]]]]]]]]]]]]]]]]]]]]]]]]]]]]]]]]]]]]]]]]]]]
@M_HWI-M01141:133:D05BR:1:1101:15039:4313  133:D05BR:1:1101:15039:4313 2:N:0:CCAATCCTGCAGAG
GCTCCACTCCTGCCCGTGCTTGCGCAGCGGCGTGAAGTACAGCCAGTGCGGGATGGCGCCGACGTAG
+M_HWI-M01141:133:D05BR:1:1101:15039:4313  133:D05BR:1:1101:15039:4313 2:N:0:CCAATCCTGCAGAG
]]]]]]]]]]]]]]]]]]]]]]]]]]]]]]]]]]]]]]]]]]]]]]]]]]]]]]]]]]]]]]]]]]]
@M_HWI-M01141:133:D05BR:1:1101:18373:4319  133:D05BR:1:1101:18373:4319 2:N:0:CCAATCCTGCAGAG
ACCGTCCCGATGATGGAGAAGAACAGGATGAACGAGGTGTTCCAGAACGCCGCCAGCATCTTCCCGTCGCGGAACGCCACC
+M_HWI-M01141:133:D05BR:1:1101:18373:4319  133:D05BR:1:1101:18373:4319 2:N:0:CCAATCCTGCAGAG
]]]]]]]]]]]]]]]]]]]]]]]]]]]]]]]]]]]]]]]]]]]]]]]]]]]]]]]]]]]]]]]]]]]]]]]]]]]]]]]]]
@M_HWI-M01141:133:D05BR:1:1101:16583:4333  133:D05BR:1:1101:16583:4333 2:N:0:CCAATCCTGCAGAG
GGGGACAGTGCCCCCTGTGTCTGCTGGGCAGTGGTGCTCCCTGCATCTGCTGGACAGCGGTGCTCTGGGGACAGTGCTCCCTGTGTCTGCTGGGCAGTGGTGCTCCCTGCATCTGCTGGACAG
+M_HWI-M01141:133:D05BR:1:1101:16583:4333  133:D05BR:1:1101:16583:4333 2:N:0:CCAATCCTGCAGAG
]]]X]XX]]]]]]V]]\]]]]]XZ]]]]]]]]]]]]]]]]]]]]]]]]]]]]\]]]]]]]]]Z]]]]\]]\\]]\]]]]]]]]]]]]]Z]]]]]]]]]]]]]]]\]]]]]]]]]]]]]]U]]]
@M_HWI-M01141:133:D05BR:1:1101:17905:4341  133:D05BR:1:1101:17905:4341 2:N:0:CCAATCCTGCAGAG
ATCGCCTCGGGCCACTTCTGCTGCGACGCGTAGCATTGGCCGGAGATGATGCCGGCAACGCCCGCTGGCGGACTCAAGGATTTCAGAGGCC
+M_HWI-M01141:133:D05BR:1:1101:17905:4341  133:D05BR:1:1101:17905:4341 2:N:0:CCAATCCTGCAGAG
]]]]]]]]]]]]]]]]]]]]]]]]]]]]]]]]]]]]]]]]]]]]]]]]]]]]]]]]]]]]]]]]]]]]]]]]]]]]]]]]]]]]]]]]]]]
@M_HWI-M01141:133:D05BR:1:1101:16561:4343  133:D05BR:1:1101:16561:4343 2:N:0:CCAATCCTGCAGAG
ATGTGGTGATCGGCAGCCTGTTCAAGCTGTATCCGCTGGAAGACCTGATGCGCGAGGAATTCGGCGCGGCATTGCCGCGGTCGGGCGTGCAGTTG
+M_HWI-M01141:133:D05BR:1:1101:16561:4343  133:D05BR:1:1101:16561:4343 2:N:0:CCAATCCTGCAGAG
]]]]]]]]]]]]]]]]]]]]]]]]]]]]]]]]]]]]]]]]]]]]]]]]]]]]]]]]]]]]]]]]]]]]]]]]]]]]]]]]]]]]]]]]]]]]]]]
@M_HWI-M01141:133:D05BR:1:1101:19612:4344  133:D05BR:1:1101:19612:4344 2:N:0:CCAATCCTGCAGAG
CTGGGGTGGAGCAGCCGATTTACTACTGGGTCCCGTCCATCGCGCCATCGGGGATGATGTTTTATACCGGCGATTTGTTCCCTGA
+M_HWI-M01141:133:D05BR:1:1101:19612:4344  133:D05BR:1:1101:19612:4344 2:N:0:CCAATCCTGCAGAG
]T]]]]]]]]V]]]]]]]]]]]]]]]]][]]]]]]]]]]]]]]]]]]]]]]]][]]]]]]]]]]]]]]]]]]]]]]]]][W]]]]
@M_HWI-M01141:133:D05BR:1:1101:14959:4350  133:D05BR:1:1101:14959:4350 2:N:0:CCAATCCTGCAGAG
CGGTAGCCGGCATCGGCTCCAAGCTGGGCATCGACGCCACCTGCAAATGGCCGGCCGAAACCAACCGCCCGTGGAGCCAGC
+M_HWI-M01141:133:D05BR:1:1101:14959:4350  133:D05BR:1:1101:14959:4350 2:N:0:CCAATCCTGCAGAG
]]]]]]]]]]]]]]]]]]]]]]]]]]]]]]]]]]]]]]]]]]]]]]]]]]]]]]]]]]]]]]]]]]]]]]]]]]]]]]]]]
@M_HWI-M01141:133:D05BR:1:1101:17214:4353  133:D05BR:1:1101:17214:4353 2:N:0:CCAATCCTGCAGAG
AGCCGAACCATTGGAACATGGCGATGGGGTTGGAGATCGCAGGTGGGGAAGTGGATCTGCCCGCCCTTGCGCGCAGTGTGGTGCAGCT
+M_HWI-M01141:133:D05BR:1:1101:17214:4353  133:D05BR:1:1101:17214:4353 2:N:0:CCAATCCTGCAGAG
]]]]]]]]]]]]]]]]]]]]]]]]]]]]]]]]]]]]]]]]]]]]]]]]]]]]]]]]]]]]]]]]]]]]]]]]]]]]]]]]]]]]]]]]
@M_HWI-M01141:133:D05BR:1:1101:7518:4355  133:D05BR:1:1101:7518:4355 2:N:0:CCAATCCTGCAGAG
CCTCGCTTTCGCGGACGGAAGACGCGCTGACGTTCTCCTTTCGGACCGATCGGGCGAGCATTTCGACGACGCGCTTGATCATACCGGCCGCTTCAACACGTTTGCGGAGCTAG
+M_HWI-M01141:133:D05BR:1:1101:7518:4355  133:D05BR:1:1101:7518:4355 2:N:0:CCAATCCTGCAGAG
]]]]]]]]]]Q]]]]]]]]]]]]Z]]UX]]]]]Y]3]][]]]\W]X]R]AX]]]]]]]Z]]]]]]T]]]]]]Y]Y]]W]]]]]][Y]]]]]]]]]]\]]]S]]]]]VVQ[[W]
@M_HWI-M01141:133:D05BR:1:1101:13091:4357  133:D05BR:1:1101:13091:4357 2:N:0:CCAATCCTGCAGAG
GCCGCACGCTGTTTAAGTCCGATGCGTCTTCCCAATCTTGATCCTCAACGAAAAGCGTGAAAGCAATGACCCATACGCGCCTGCGCAAATTCAATACCAAAGACACA
+M_HWI-M01141:133:D05BR:1:1101:13091:4357  133:D05BR:1:1101:13091:4357 2:N:0:CCAATCCTGCAGAG
]]]]]]]]]]]]]]]]]]Z]]]]]Z]]]]][\]]\]]W]]]]]]]]]]]]]]]]]]]][]]]]]]]]]]]]]]]\]]]]]]]]]]]]]]]]]]]]]]]]]]]]]]]]
@M_HWI-M01141:133:D05BR:1:1101:20384:4367  133:D05BR:1:1101:20384:4367 2:N:0:CCAATCCTGCAGAG
GTTGGCGGCTCAACGAAAATGGCTGTGGTTCGGGAAGATTCGTAGGAAAGGAAAGACGATGAAAATCTGGATCCTCACCGTAGGATGGATCGTGCCG
+M_HWI-M01141:133:D05BR:1:1101:20384:4367  133:D05BR:1:1101:20384:4367 2:N:0:CCAATCCTGCAGAG
]]]]]]]]]]]]]]]]]]]]]]]]]]]]]]]]]]]]]]]]]]]]]]]]]]]]]]]]]]]]]]]]]]]]]]]]]]]]]]]]]]]]]]]]]]]]]]]]]
@M_HWI-M01141:133:D05BR:1:1101:23849:4386  133:D05BR:1:1101:23849:4386 2:N:0:CCAATCCTGCGGAG
GGCCTCGACCTCCTGCGCGAGATCCGCGCCGTGGAGCCGTCGCCCTACGTCATCACCATCACCGCCTTCGGCTCCATCGACACCGCCATCCGCGCCGTCAAGCTCGGCGCCTACGACTACATCACCAAG
+M_HWI-M01141:133:D05BR:1:1101:23849:4386  133:D05BR:1:1101:23849:4386 2:N:0:CCAATCCTGCGGAG
]]]]]]]]]]]]]]]]]]]]]X]]]]]]]]]]]]]]]]]]]]]]]]]]]]]]]]]]]]Z]]]]]]]]Y]]Y]]]]]]]]]]]]]]]]]Z]]]]]]]]]]]]]]]]]]]]]]]]]]]]]]]]]]]]]]]]
@M_HWI-M01141:133:D05BR:1:1101:23363:4390  133:D05BR:1:1101:23363:4390 2:N:0:CCAATCCTGCGGAG
GACCAGCAGTTCGCGAATCTGTACTGGTTCCGCGCCGACTGGTTCGCGCGCAAGGAGCTGCAGGACCGGTTCCGCAAGAAGTACGGCTACGAGCTGGGCGTGCCGCTCAACTGGAGCGCGTACGAGGACATCGCCGCGTTCTTCAGCAACGACGTCAAGCAGCTCGAGGGCAAGCGCGGCTACGGCCACATGGATTACGGCAAGAAGGATCCGTCGCTCGGCTGGCGCTTCACGGACGCGTGGTTGTCGATG
+M_HWI-M01141:133:D05BR:1:1101:23363:4390  133:D05BR:1:1101:23363:4390 2:N:0:CCAATCCTGCGGAG
111>AFA1BDFDAAA0AAEFG2EEFGHE1DF0AEEEE?///B11DA/E//E/>E/G/FF1BFG0>/?EE?//EEG@?<0B0B>FAA@@CG//?/?<0?G?@-0]]]RV]]]]W]S]?>P>ML]]T][>]TQ@SSQ]S]M]AV]NW]]]R]/C?HFHGCCHCCCB</?11/<?/>///1/E?//0/122F2BB2/E/?>1@HBHGHGF>F??GEEA/E?CFFCEAEE1A00FA0E0A011EA1>DAA1A?A1A
@M_HWI-M01141:133:D05BR:1:1101:24460:4398  133:D05BR:1:1101:24460:4398 2:N:0:CCAATCCTGCAGAG
AAGAAAGATCAACATTCCCAGGGCAGCGCCGGCGAGAATTATCGTGCGTACGCCGTGTTTGCGAGTGCCCACTGTTTTGAAACTTGAAAACCTC
+M_HWI-M01141:133:D05BR:1:1101:24460:4398  133:D05BR:1:1101:24460:4398 2:N:0:CCAATCCTGCAGAG
]]]]]]]]]]]]]]]]]]]]]]]]]]]]U[]]]]]]]]]]]]]]]]]]]]]]]]]]]]]]]]]]]]]]]]]]]]]]]]]]]]]]]]]]]]]]]I
@M_HWI-M01141:133:D05BR:1:1101:18490:4401  133:D05BR:1:1101:18490:4401 2:N:0:CCAATCCTGCAGAG
GTCGAGATTCGCGATCTGTTCTACAACGTGCCGGCGCGGCGGAAGTTCATGCGCGCCGAGCGCACCGAGTTCGCCCACATTGACGACCTGCTGAAGTCGCTGGCGCTGGCGCGCAGCTCGGTGGAATTTCGGCTCAGTCA
+M_HWI-M01141:133:D05BR:1:1101:18490:4401  133:D05BR:1:1101:18490:4401 2:N:0:CCAATCCTGCAGAG
]]]]]]]]]]]]]]]]]]]]]]]]]]]]]]]]]]]]]]]]]]]]]]]]]]]]]]]]]]]]]]]]]Z]]]]]]]]]]]]]]]]]]]]]]]]]]]]]]]]]]]]]]]]]]]]]]]]]]]]]]]]]]]]]]]]]]]]]]]]]]
@M_HWI-M01141:133:D05BR:1:1101:15402:4402  133:D05BR:1:1101:15402:4402 2:N:0:CCAATCCTGCAGAG
ATCCCGCCGAAGAACCCCGACGCTTCGTAGAGCAGCTTGACGGCCGGGCCGGTCTCGGCGCCGACCTCGAGGAACCCGCCGGCGAACAAG
+M_HWI-M01141:133:D05BR:1:1101:15402:4402  133:D05BR:1:1101:15402:4402 2:N:0:CCAATCCTGCAGAG
]S]]]]]U]]]]]W]W]W]Y]]]]]]]]]]]]]]]]][[[]]Z]]]]]]]]]]]][]]Z]][]]]]]]]Z]]]]]]]]]]]]]]]]]]]]
@M_HWI-M01141:133:D05BR:1:1101:21231:4409  133:D05BR:1:1101:21231:4409 2:N:0:CCAATCCTGCAGAG
AGGATATTGCCGGCGCCAAGGATCATCCGCTGATCAAACGATATGAGGGCTCGTTCATCGTCAGCCAGCAGCGCGAGTCTTTCACCGACTAC
+M_HWI-M01141:133:D05BR:1:1101:21231:4409  133:D05BR:1:1101:21231:4409 2:N:0:CCAATCCTGCAGAG
]]]]]]\U]]]WX]]]]]][[Z]Y]Z[]Z]]]]]]]]]]]]]]]]YV]T]Y\]\ZZ]]]\]]]R\V]]]WC]ST]]US]]\]]]]]F]]]X]
@M_HWI-M01141:133:D05BR:1:1101:24225:4410  133:D05BR:1:1101:24225:4410 2:N:0:CCAATCCTGCAGAG
TGCACGCCCTGCTGCACGGCCGCGGGCTTTGCCTCAACGAAAAGAGCTACCGCGAGCA
+M_HWI-M01141:133:D05BR:1:1101:24225:4410  133:D05BR:1:1101:24225:4410 2:N:0:CCAATCCTGCAGAG
]]]]]]]]]]]]UW]]]]]]]]]]]][[]]]]]]]]]]\]]]]]]]Z]]]]]T]]]U]
@F_HWI-M01141:133:D05BR:1:1101:21733:4416  133:D05BR:1:1101:21733:4416 2:N:0:CCAATCCTGCAGAG
ATCGGAAGAGCCACGTCTGAACTCCAGTCACCCAATCCATCTCGTATGCCGTCTTCTGCTTGAAAAAAAAAAATCAACCCATCACCTCCACCCCTATTTCTGGCAGTCTGAACACATATTCGCTTTCCCTTCCTCGATCCCCGACCTGTC
+F_HWI-M01141:133:D05BR:1:1101:21733:4416  133:D05BR:1:1101:21733:4416 2:N:0:CCAATCCTGCAGAG
BBBBBBBBFFFFGGGGGCFGGGHHHGHFHGGFFFHHHHGHFFHHGGGHGECGGFGHHFFHHBAC55FAECC//133B3B113B33F30/B20/>//34444?332<2?333B23?/2@@###############################
@R_HWI-M01141:133:D05BR:1:1101:21733:4416  133:D05BR:1:1101:21733:4416 2:N:0:CCAATCCTGCAGAG
GCCAAGACCTGCCGGACAACCAAGTCCGCACTCCTCTACAACTAGCTGATCGCGAGCGCCCCATTGGCCACCCCTTATTTCAAGGGCCACGGAACCACCATATCTACACACAACCGACTAACGGCCCCTTTTATCACGAACGATACTTCC
+R_HWI-M01141:133:D05BR:1:1101:21733:4416  133:D05BR:1:1101:21733:4416 2:N:0:CCAATCCTGCAGAG
11111>1B1B11111AA0BAE00B11A0A0/A00101111BF111021B1D/B///>/>>///0BF1011/B///B11B2>2B###################################################################
@M_HWI-M01141:133:D05BR:1:1101:17516:4426  133:D05BR:1:1101:17516:4426 2:N:0:CCAATCCTGCAGAG
GAACGCCTCGACGGCCGCGAGCTCGCAGACCAGGTTGTGGGCCTGGTGCTCCCCGTGCATCGGCAGGAACAGGTCCGGGTAGTCGCCACCGATCCCGCGCAGG
+M_HWI-M01141:133:D05BR:1:1101:17516:4426  133:D05BR:1:1101:17516:4426 2:N:0:CCAATCCTGCAGAG
]]]]]]]]]]]]]]]]]]]]]]]]]]]]]\]]]]]]]]]]]]]]]]]]]]]]]]]]]]]]]]]]]]][]]]]]]]]]]]Z]]]]]]]]]]]U]]]]]]]]NW]
@M_HWI-M01141:133:D05BR:1:1101:10651:4434  133:D05BR:1:1101:10651:4434 2:N:0:CCAATCCTGCAGAG
ACGAGACCATCGCCACGCGCACTCAGCAGATCGTGGACCTCAAGCACAGTTTGGAGGAGTTGTGCGACAGAATCGAGGAGCTGGAGGCCCTGTTGAGGGACAAACAGAACGAAG
+M_HWI-M01141:133:D05BR:1:1101:10651:4434  133:D05BR:1:1101:10651:4434 2:N:0:CCAATCCTGCAGAG
]]]]]]]]]]]]]]Z]]]]]\]]]]]]]]]]]]]]]]]]]]]]]]]]]]]]]]]]]]]]]]]]]]]]]]]]]]]]]]]]]]]]]]]]]]]]]\]]]]]]]]]]Y]]]]]]]]\\
@M_HWI-M01141:133:D05BR:1:1101:8819:4450  133:D05BR:1:1101:8819:4450 2:N:0:CCAATCCTGCAGAG
TGCGTATGATGGGGTGAATGCCCGCCAGTGCCGCGACTGGGAGGAGCCCGTGTCTTTAGGCTCAGGGGGTGCTCACGGCTGCAGAGCCTCGAGTTTCTGGAGCAACCTCGGGGCAGTTTCTTGAGGAGTCTCGGGAGGGGTGGTGT
+M_HWI-M01141:133:D05BR:1:1101:8819:4450  133:D05BR:1:1101:8819:4450 2:N:0:CCAATCCTGCAGAG
@CC@303HCH53330323D2F3]]]CZ]C]ZC]]]]]Y][]8]BAQ$]]]Y]\]XZZY]FVEYZ]]BY]C]A]]]O]Y]]][]].AATV]UTWWP]]]]]]CZT]]]Y]@O]]]]]]]]]]]]]]]]][ZZ][]TUV]UU]]]\[[
@F_HWI-M01141:133:D05BR:1:1101:15359:4451  133:D05BR:1:1101:15359:4451 2:N:0:CCAATCCTGCAGAG
AGTCAAATAAGTGAGACTGCTTCTTTCTTTGCCAGGTACTTACTGACTACTAACTAATTGTTTTTCTTCTCCTTCAGGATTGCTAGTAAAGGCCAATTCTGATCTGATATCACATGCCCTTATGCACACAGGATGTGGTAGGGATCCCTA
+F_HWI-M01141:133:D05BR:1:1101:15359:4451  133:D05BR:1:1101:15359:4451 2:N:0:CCAATCCTGCAGAG
>>AAADBFFBFDFDGFGGFGFGHHGBFGHHCFG5GC4AFEAGHF5FHHHHHHFH5DGBGBGFHHGHHD5GHHHHHEBF3AGFHGBGGHHFDFEGEHH5FHDFGHFFFGFFHFGGHHHHHGHHHBHEGDGGEHG@GG4F?GD/FHHGFHG3
@R_HWI-M01141:133:D05BR:1:1101:15359:4451  133:D05BR:1:1101:15359:4451 2:N:0:CCAATCCTGCAGAG
AAACATGAGAAGGGGAGGAAAGATAGGAGGTACTGCTGTTCTATTCTTATTCTGTTACAGATGACACATATAAGAAGTCCCTAGGAATTTTGTGTATTACTCTACTCTACTATGAAGCACAGCTACAGAAATATCTATCTTGGTCAGCTC
+R_HWI-M01141:133:D05BR:1:1101:15359:4451  133:D05BR:1:1101:15359:4451 2:N:0:CCAATCCTGCAGAG
>AAAAFF1FF3B1AE1EAE0FFBGHDGG0E0FGGGFHF1FG2GHHHFHBFFHHGH2DFAAF1AFGHFCGB2DGGD1FHEHFGDFCB1@FGFHB0FFFFDHFHHGGHHGDFHFHH2FGHHGGFEHFHGGFHEF1FFFGHHHGH1FDEHFHH
@M_HWI-M01141:133:D05BR:1:1101:17183:4454  133:D05BR:1:1101:17183:4454 2:N:0:CCAATCCTGCAGAG
CGTTGTAGGTCAACCACAGGGCGATCGCACCGGCCCACGGCAGGCCCAGCGTCACGGCGATCCCGAGACACGCGGCGAAGGGTCGCAGCGTGAACCAGAAGAGGCGGTCGCCGAGGGCGGCCAGCGTCGAACCCATGACGGCCTTCACGCGCGTGATGGAT
+M_HWI-M01141:133:D05BR:1:1101:17183:4454  133:D05BR:1:1101:17183:4454 2:N:0:CCAATCCTGCAGAG
ABBBBBDDF@DEIFIEHI6IGIA4A@CGHIIIEGGIHC2GG2GGIIIAJGAA@CGI3D1@GECH1GG.DGIGIBBEA1>EFIGJ/,EFE/>E0T]]Y]]]ZY[]Y]]BDE3.GDGHACHCG3G@BFGHHIJGJJGFFHGIIIIHEIDGD4FBFFFFABA>3
@M_HWI-M01141:133:D05BR:1:1101:18744:4455  133:D05BR:1:1101:18744:4455 2:N:0:CCAATCCTGCAGAG
CGGCCATGAAGGCAGAAGCTATCCCGGTTGGCGAACGTCTTATTGATCAGGAAACCAGACTGGACCAGCTATTTTCCAAGCGCGAAATAACCCCAGCCGCCTTAACGGC
+M_HWI-M01141:133:D05BR:1:1101:18744:4455  133:D05BR:1:1101:18744:4455 2:N:0:CCAATCCTGCAGAG
]]]]]]]]]]]]]]]]]]]]]]]]]]]]]]]]]]]]]]]]]]]]]]]]]]]]]]]]]]]]]]]]]]]]]]]]]]]]]]]]]]]]]]]]]]]]]]]]]]]]]]]]]]]]]
@M_HWI-M01141:133:D05BR:1:1101:16537:4458  133:D05BR:1:1101:16537:4458 2:N:0:CCAATCCTGCAGAG
GCCGACCTGGGCTGATCGTCAACGATCTCCCGACGTCCGACACCGCGATGGTCGACCTCGTCTCGCCACGTCGTCATCGCACATCGGCGAGCTC
+M_HWI-M01141:133:D05BR:1:1101:16537:4458  133:D05BR:1:1101:16537:4458 2:N:0:CCAATCCTGCAGAG
]]]]\\]]]]]]]]\]]]]]]]]]]]]]]]]]]]]]]Z]]]]]]]]]]Z]]]]]X]]]]]]]]]YT[]]]]]]]]]]]]]]]]]]]]]]]ZZZ]
@M_HWI-M01141:133:D05BR:1:1101:13653:4462  133:D05BR:1:1101:13653:4462 2:N:0:CCAATCCTGCAGAG
GACTCCGTCTGGACGTGATGCACCCGCGCACAGTAGCGGCGGCAGGTGTTCACCAGCTCCCGGGTGTTGTTGCTGGCGGCGCCGCCGATGACCACGACCACGTCGCTCTGGCATGCCAATGCAACGGCCGCGCTCTGCCGCTGCTTCGTCGGTTCGCACACTGTGTCGATGAACCGAACCGTCGACTGCGGAAAGC
+M_HWI-M01141:133:D05BR:1:1101:13653:4462  133:D05BR:1:1101:13653:4462 2:N:0:CCAATCCTGCAGAG
BBBBBFBBFFBFGGGEGGFGGGHFGEGGGGGGHHDGHGCFCEEC>E3DBGIFJ]]Z]]]]]]]]]]]]Y]]]V]]]]]]W]]]]]]]]W]WV]]]Y]V]]]]]]]]]Z]\]]]]]]]]]]]]]]]W]]]W]]]]]]]]]]X]]]]]]]]]GGECFHFHHHEHE2GGGHFFGGGGGGFEGFGGGFA?@BAFFAAAAA
@M_HWI-M01141:133:D05BR:1:1101:11401:4462  133:D05BR:1:1101:11401:4462 2:N:0:CCAATCCTGCAGAG
TTCACAACGCTGTCTGCCTCGCGGTCAAGAACGGCGAGCTGCATCGGGGTCACCTCCTTGTTCTGTTTCTGATCGGTGATCAGTCGGCTGGTGGTCGGCTGGGCACTGGTGTTGGTTGTCACTTGTGATGACTTCCTGTGGTGATCGAACTGGTCGGGC
+M_HWI-M01141:133:D05BR:1:1101:11401:4462  133:D05BR:1:1101:11401:4462 2:N:0:CCAATCCTGCAGAG
BBBBBFFBB]]]]]]]]]]]]]]]]]]]]]]]]]]]]]]]]]]]]]]]]]]]]]]]]]]]]]]]]]]]]]]]]]]]]]]]]]]]]]]]]]]]]]]]]]]]]]]]]]]]]]]]]]]]]]]]]]]]]]]]]]]]]]]]]]]]]]]]]]]]]]BDDBAA>>>
@M_HWI-M01141:133:D05BR:1:1101:18637:4469  133:D05BR:1:1101:18637:4469 2:N:0:CCAATCCTGCAGAG
ATCACGATGTCGGCGCCGAGCTCCAGCGGCCGCTGGATCCACGGGCTTGCGAACGTGTTGTCGACGACCGTGAGGATGCCGCGCTGGCGCGCGAACTCCGCGACCTG
+M_HWI-M01141:133:D05BR:1:1101:18637:4469  133:D05BR:1:1101:18637:4469 2:N:0:CCAATCCTGCAGAG
]T]S]]]]RR]]]US]]]]]]W]]]]]YWW]]]]]]]]V]]]]]]]]Q]]]Y]]]YAU]Y]]]]]A]]]]]]\]]]]]YCTAOSV]SY]X]S]]UT]X]SX]]]]PX
@F_HWI-M01141:133:D05BR:1:1101:20031:4478  133:D05BR:1:1101:20031:4478 2:N:0:CCAATCCTGCAGAG
CACACGTCTGAACTCCAGTCACCCAATCCATCTCGTATGCCGTCTTCTGCTTGAAAAAAAATGAAACAAAAACGTTACGCACCACACTACACCTATCCTTCCCTATCTGCGTTCTTCTCATTAAAAAAAAAATGAACACACAGCAGACAA
+F_HWI-M01141:133:D05BR:1:1101:20031:4478  133:D05BR:1:1101:20031:4478 2:N:0:CCAATCCTGCAGAG
AABAABFBFBFFGGGGGGGGGGGHGHFFHFDAFG2AEFFHHGEGEFFHDGDHHAGHF1AAE13@5F3311111/?22111>//1?11C3332333B3B4433?3333444<//??333B33B33?#########################
@R_HWI-M01141:133:D05BR:1:1101:20031:4478  133:D05BR:1:1101:20031:4478 2:N:0:CCAATCCTGCAGAG
CCATAACGTCAGGACTTGTGCCCGTTTTCGGTGAAGTAGACGTGAGTATGCGTCAACAATCTCGGACTGTGGTGATTACGGAAAAGAGTTACACGTCATTGTAAAACTCTTAGAGATAGCGCGCATCTAAAGAAACAAACCAAGGATGGT
+R_HWI-M01141:133:D05BR:1:1101:20031:4478  133:D05BR:1:1101:20031:4478 2:N:0:CCAATCCTGCAGAG
1>111111111111111111B1000A00300000112AD21///A/12122/////11/11110//A>/@@00/12221/?///00BGF22B1B/0/?0222B2BB############################################
@M_HWI-M01141:133:D05BR:1:1101:17500:4479  133:D05BR:1:1101:17500:4479 2:N:0:CCAATCCTGCAGAG
CGAATCCCATCAGCTGTCTGAGGTGGGGCGTGCGCTCGGTGCTGACCGCGACGAAGCCGAGCCGTTCATACAATGCGCGGGCGCGCGGGTTGGTGTCGATCACGTCGAG
+M_HWI-M01141:133:D05BR:1:1101:17500:4479  133:D05BR:1:1101:17500:4479 2:N:0:CCAATCCTGCAGAG
]]]]]]]]]]]]]]]]Z]]]]]]][]]]]]]]]]]]]]]]]]]]]]]]]]]]]]]]]]]]Z][]]]]]]]]]]]]]]]VA]]]]]]]]]]]]]]]]]]]]]Y]]]]]W]
@M_HWI-M01141:133:D05BR:1:1101:17021:4485  133:D05BR:1:1101:17021:4485 2:N:0:CCAATCCTGCAGAG
TCTCTTTCCATACCTATCTATTTTGCTTCTTCTGACTTCTTCCACAAAGGATAGCCATGTTTCAATCGTAAAAAGCCCGCCATTCCATTGAGTGTGCAATAACTGTTCGTCCTCCTGTATGGCAAGGCACATATTGTATGTGTATTCCAGTAAGGCGGGTATTTCCTGCGGGAACAGTTCATG
+M_HWI-M01141:133:D05BR:1:1101:17021:4485  133:D05BR:1:1101:17021:4485 2:N:0:CCAATCCTGCAGAG
BBBBBFDFFFFFGGGFGGGGGGHHHGHHHHHHG]]\]\\]]]]]\]]]]]]]]]]]]]]]][[]]]]]]]]]][]]][]]]]]]]]]]]]]]]]]]]]]]]]]]]]]]]]]]Z]]]]]]]]]]]]]]]]]]]]]]]]]]]]]]]]]]]]]HEEEEGHHHGHFFFGGCGGGGFFFFFFFAAABA
@M_HWI-M01141:133:D05BR:1:1101:12972:4494  133:D05BR:1:1101:12972:4494 2:N:0:CCAATCCTGCAGAG
CACCGGCCACCACACCGAGGACGTCGTCCAGCTGTCCG
+M_HWI-M01141:133:D05BR:1:1101:12972:4494  133:D05BR:1:1101:12972:4494 2:N:0:CCAATCCTGCAGAG
]]]]]]]]]]]]]]]]]]]]]]]]]]\]]]]]]]]]]]
@M_HWI-M01141:133:D05BR:1:1101:7580:4500  133:D05BR:1:1101:7580:4500 2:N:0:CCAATCCTGCAGAG
CGTGAATTTAACGGATTAAATGCTGCAGAAATATCGAAAAAAAGTAGGTAAAATGTGGGAGAAGGAAATAACAGGTATTAAACATACCGTGGCTTAGCCTGCAATCGAATAGGGGCAGCAGTAGCAGGCAACCGGACCCTCAGAGATGCCACGCCAAGGACCTCG
+M_HWI-M01141:133:D05BR:1:1101:7580:4500  133:D05BR:1:1101:7580:4500 2:N:0:CCAATCCTGCAGAG
>AAAB?FFFBFFGGG]]]]]]]]]]]]]]]]]]]]]]]]]]]]]\]]]]]]]]Y]]]]]]]]]]]]]]]]]]]]]]]]]]]]]]]]]]]]]]]]]]]]]]]]]]]]]]]]]]]]]]]]]]]]]]]]]]]]]]]]]]]]]]]]]]]]]]\GEECBFFDFFBBAAA3
@M_HWI-M01141:133:D05BR:1:1101:6990:4500  133:D05BR:1:1101:6990:4500 2:N:0:CCAATCCTGCAGAG
CCTAGAGCTGAGATGAGACAGCTGGCCTAGCTGTAGCTGCACGGAGCCACCTGGAAAGCCAAAGGCAGGCCCGGCTCCAGACCAGGCATTGGGCCAGCCATGCCCGTTATCATAAGTTCTGATCATGGCCTTGACCTACAGC
+M_HWI-M01141:133:D05BR:1:1101:6990:4500  133:D05BR:1:1101:6990:4500 2:N:0:CCAATCCTGCAGAG
]]]]][]]][]S]]]]\]\]Z]C[CUX]\]]]V]W][]T]U]]]]]]]]\T\]]\]W\\]\]][V]]]]AY]XBBC]SV[]]]]]]][]]]]]]]]Y[Z]]Y]VCS\Z]]G]Y7\VG]][]][[]\[[E]W][W\]]]]]\]
@M_HWI-M01141:133:D05BR:1:1101:16845:4506  133:D05BR:1:1101:16845:4506 2:N:0:CCAATCCTGCAGAG
ATGAGTGAATTTTGGGAAACCAGACATGCTGTACAAAAGTCATAGCAACAAGCAGCTGCCAATATGACGTGAGTGCCTCTCAAATGTTCTTCAGCCTAGTCCTCATTTCTGAGCCCAGCACTAATTCCATAATATACTTTGTAAGGGAACTTGCACTTGGAGTGACACA
+M_HWI-M01141:133:D05BR:1:1101:16845:4506  133:D05BR:1:1101:16845:4506 2:N:0:CCAATCCTGCAGAG
ABCBCFFFFFFFGGGGGGG]]]]]]]]]]]]]]]]]]]]]]]]]]]]]]]]]]]]]]]]]]]]]]]]]]]]]]]]]]]]]]]]]]]]]]]]]]]]]]]]]]]]]]]]]]]]]]]]]]]]]]]]]]]]]]]]]]]]]]]]]]]]]]]]]]]GGGGGGGFFFFFFFBCCBB
@M_HWI-M01141:133:D05BR:1:1101:7417:4513  133:D05BR:1:1101:7417:4513 2:N:0:CCAATCCTGCAGAG
GCAATGACACCATGCAACGCGACGCCCACGACGCTGGAGAATATATCCATACAGACCACGGCGCATTCCCGCCCTGCTGCGACTGCTCCTTCCTGCACTC
+M_HWI-M01141:133:D05BR:1:1101:7417:4513  133:D05BR:1:1101:7417:4513 2:N:0:CCAATCCTGCAGAG
]]]]]]]]]]]]]]]]]]]]]]]]]]]]]]]]Z]]]]]]]]]]]]]]]]]]]]]]]]Z]]]]V]]]]]]]]]]]]]]]\[\]]]]]]]\]]]]]]]]]]]
@M_HWI-M01141:133:D05BR:1:1101:20556:4518  133:D05BR:1:1101:20556:4518 2:N:0:CCAATCCTGCACAG
TCTGCTGCAGCAGTATCGCGAGACGCCGTTTCGCCATCATGAGATGCAGGGCCGCGAGGCCGGCGGCCGGCGCGA
+M_HWI-M01141:133:D05BR:1:1101:20556:4518  133:D05BR:1:1101:20556:4518 2:N:0:CCAATCCTGCACAG
]]]]]]]][]]]]3\]]]]][]Y]]YW]]]]Z]]]W][Z]]X[YUY]C]]]]]]]]]]T]B]BBRPU]]]]]]]A
@M_HWI-M01141:133:D05BR:1:1101:19976:4520  133:D05BR:1:1101:19976:4520 2:N:0:CCAATCCTGCAGAG
TCGTGCACGACATCGTTCAGGAGGCCAGGCGCCGCGGCATCCTGTGTCAGGGGCGCGGCTCGGCGGCGAACTCTGTGGTCTGC
+M_HWI-M01141:133:D05BR:1:1101:19976:4520  133:D05BR:1:1101:19976:4520 2:N:0:CCAATCCTGCAGAG
]]]]]]]]]]]]]]]]]]]]]]]]]]]]]]]]]]]]]]]]]]]]]]]]]]]]]]]]]]]]]]]]]]]]]]]]]]]]]]]]]]]
@M_HWI-M01141:133:D05BR:1:1101:19355:4524  133:D05BR:1:1101:19355:4524 2:N:0:CCAATCCTGCAGAG
TCGAACGCGCGACACGCGAACATCCTCAGGACGAGGAAGTGTGGTATCTCCTGGGCTGGGCCTTGAATCAACGGCAACGCGCCGCCGATGCCGAGCGTGCGTTGCGCGAGCATTT
+M_HWI-M01141:133:D05BR:1:1101:19355:4524  133:D05BR:1:1101:19355:4524 2:N:0:CCAATCCTGCAGAG
ACCCC33CFFB/C]U[]]CV]Y[S]Q]\X]C]]Z]]]]BC]]][Z][]]]]]]S]AQ]7Z]EZY]TQUC]0YSA0O.]]VS]]]]V]]]]]]Q&R]]U]AQ]SOO]]]]T]A]][
@M_HWI-M01141:133:D05BR:1:1101:11061:4529  133:D05BR:1:1101:11061:4529 2:N:0:CCAATCCTGCAGAG
GAAGTCGACCTGGAACCGTACCGGCCCGACGAGCCGCACCTCGTGTTCGATCTGCGGTTCGACCACACCGGGCTGTTCTGGCGTGAGCAGGATTTCTTCC
+M_HWI-M01141:133:D05BR:1:1101:11061:4529  133:D05BR:1:1101:11061:4529 2:N:0:CCAATCCTGCAGAG
]]]]Z]]]]X]]]]]]]]]]]]]U]]]E]]]]]]]]]]]]]]]]]]]]]]]]]]]]]]]]]]]]]]]]]W]]]]]]]]]\]]]]]]]]]]]]]]]]]]]]
@F_HWI-M01141:133:D05BR:1:1101:10638:4531  133:D05BR:1:1101:10638:4531 2:N:0:CAAATCCTGCAGAG
CACACGTCTGAACTCCAGTCACCCAATCCATCTCGTATGCCGTCTTCTGCTTGAAAAAAAAAAAAAACACACATCTGAACTCCATTCACCAGGAATATCTCGTATGCCGTCTTCTGCTTGAAAAAAAAAGAAGTGCAGTCATACCAACAC
+F_HWI-M01141:133:D05BR:1:1101:10638:4531  133:D05BR:1:1101:10638:4531 2:N:0:CAAATCCTGCAGAG
11>AADFAFAFF1FGGFGGGGGG0FFECAB311DFAAFA2F0EGCFFGGHHBAC1GGGE///>E/E/>FGHF/1>F122B1FCG12>>BFG0//B1B2FBG0/?FBDH//>0?GH1FDG1?1F1F/@#######################
@R_HWI-M01141:133:D05BR:1:1101:10638:4531  133:D05BR:1:1101:10638:4531 2:N:0:CAAATCCTGCAGAG
ACAGAGCACAGGAAGTTGGTCGTCGGATTGTACTCTACGGGAATACGCATCACAAAGATCGGAAAAGCGTCGTGTAGGGAAAGAGTGTCTCTTCATTTTAGATCTCGATATACTCCGTATCATTCAAAACAATCGTTGAAATATACCGGT
+R_HWI-M01141:133:D05BR:1:1101:10638:4531  133:D05BR:1:1101:10638:4531 2:N:0:CAAATCCTGCAGAG
AAA1A1111B11111F3311A00000A0A0BFF2A2FB/////0FG//EEEBG1FH0EGH///?/B0B//E/>/BF11/BBC000B11B2B221B222>B012BEE010//2221B//BB02B222B#######################
@M_HWI-M01141:133:D05BR:1:1101:10549:4532  133:D05BR:1:1101:10549:4532 2:N:0:CCAATCCTGCAGAG
CACTCGAAACTTCCGGTGCAACCCGTGAACATCCCGATGCTCACCCGACACTTTCCGGCCTAACCCGTGAACATCCCAATGCTCACCCGAAACT
+M_HWI-M01141:133:D05BR:1:1101:10549:4532  133:D05BR:1:1101:10549:4532 2:N:0:CCAATCCTGCAGAG
]VVUU]]]]]]]]Y]]\]Z]]]]]]]]]]]]]]]]]\]\\]]]]]]]]]]]]]]]]]]]]]]]]]]]]]]]]]]]]]]]]\]]]]]]]]]]]]]
@M_HWI-M01141:133:D05BR:1:1101:8388:4549  133:D05BR:1:1101:8388:4549 2:N:0:CCAATCCTGCAGAG
GGCTGCAGGTTCGTCCGCCTTGGTCGTGACTGGTTCCTTCGTAATCTCCGCTGCCGCAACCGGCGACGGCGCCGGCGGATTGTCGGCGGCCTGGGCGAGGAGACGTTGCTCGGGAGTCGGGGTCCATCGCCAGCGGAAATCCGAACCGACGACGTCGCTGGTGACACCGTCGGTGCGTACGAGCGTCCACACTCCGCACG
+M_HWI-M01141:133:D05BR:1:1101:8388:4549  133:D05BR:1:1101:8388:4549 2:N:0:CCAATCCTGCAGAG
AAAAAAFFFFFFEEEGA?E2EGCFGGAEEFHHHFFFEAFGGHFGFFGE31]]]]]]]]U]]]]]]]]]US]]]]]]]]]]]]:]]]]>]R]]]]]]]]\]]]]]]]]]]]]]]]]]]]US]]]R]]]]]@W]]]]]]]]]]]]]]]]]]]EEEE?GHHGHHHHGHGGGGGGGGEEAGAAAEEGGFGFFB>AAAAA?A>11
@M_HWI-M01141:133:D05BR:1:1101:12709:4553  133:D05BR:1:1101:12709:4553 2:N:0:CCAATCCTGCAGAG
TGGACGCAAATCGCTGGACGCGTTATCACCTGGCTCGTTGGCGGGACGTTGCTCAGCCTGGGTGCCCGCATCACGGTGCTATCGTTTGGCGCGCAGGGGATGCGGCTGCCGCCCTGGTGGCTCGGGGGCCCGTTCTTCGTTGGCCTCGAGCTCCTGGTGCATGCGCTGCCCCCACTTCGCGGGAAACCG
+M_HWI-M01141:133:D05BR:1:1101:12709:4553  133:D05BR:1:1101:12709:4553 2:N:0:CCAATCCTGCAGAG
AABAABBBBBFFCGGGCGGGGGCFGHFHHHGFAGHHGGG]]]]]]]]]]]]]]]]]]]]V]]]]]]]]]]]]]]]]]]]]]]]]]]]]Z]]]]]]]]]]]]]]]]]]]]]]]][]]]]]W]]]]]]]]]Y]]]]]]]]]]]]]]]]]]]]GHGHHHHGHEEGGEGECEA00DEA?ECDDAFFFA1>111
@M_HWI-M01141:133:D05BR:1:1101:22710:4554  133:D05BR:1:1101:22710:4554 2:N:0:CCAATCCTGCAGAG
CTCTTCGAAATCCTGCCGCACTTGCCGCGGCTGCTGCGCATCCGGCGCAACCTGCGGCAACGCGTGCTCGCGCAACGACCGGATGTCTACGTCGGCGTGGATGCCAAGGAGTTCAACCTGCGGCTCGCGCCGCAGCTCAAGGCGCAATCGATCCGCACCGTGCAGTACGTCAGCCCGCAGATCTGGGCGTGGCGCC
+M_HWI-M01141:133:D05BR:1:1101:22710:4554  133:D05BR:1:1101:22710:4554 2:N:0:CCAATCCTGCAGAG
BBBBBFBBFBBFGGDGGFGGGGHGHFGGGGGGGGHHFGGGGGHGGG]]]]]]]]]]]]]]]]]]]]]]]]]]]]]]]W]]]]]]]]]]]]]]]]]]]]]]]]]]]]]]]]]]]]]]]]]]]]]]]]]]]]]]]]]]]]]]]]]]]]]]]]GGGGGHGGGHGHBDHGFGHHGGGGGGCGGGGGGFAAADAAD3A>33
@M_HWI-M01141:133:D05BR:1:1101:8950:4571  133:D05BR:1:1101:8950:4571 2:N:0:CCAATCCTGCAGAG
CATGTAACACCCAAGTGATCACGTCGCCTTGGGTGTTCGGGATGATCTTCGGAACGGGTTCGTTTGTGGCCCGGCGCAATGGATTCGATTTTCCGTGAAGAAGGGATGCGGGCCCCGCGGG
+M_HWI-M01141:133:D05BR:1:1101:8950:4571  133:D05BR:1:1101:8950:4571 2:N:0:CCAATCCTGCAGAG
]]]]]]]]]]]]]]]]]]T]W]]R]]W]]]Z]]]]]]]ZV]]]]]]]]]Y]]]8R]]Z6B]X]Y]]Z]C][]Z]R]X]E]]]]]]]]]]]]]Z]]]]]]]]X]]]T]]]]]S]]]]]X]NA
@M_HWI-M01141:133:D05BR:1:1101:10050:4581  133:D05BR:1:1101:10050:4581 2:N:0:CCAATCCTGCAGAG
CGACCGCAGTCTTCGGCACGGATGCCGGAGCTGCGGTTCGCGTCTATCGTCCGGAACCGTCGCAGGTCGTGCTGCAGCTGGGGAGCTCGTCCGGCGAAACTCAGCTCGCACG
+M_HWI-M01141:133:D05BR:1:1101:10050:4581  133:D05BR:1:1101:10050:4581 2:N:0:CCAATCCTGCAGAG
]]]]]]]]]]]]]]]]]]]]]]]]]]]]]]]]]]]]]]]]]]]]]]]]]]]]]]]]]]]]]]]]]]]]]]]]]]]]]]]]]]]]]]]]]]]]]]]]]]]]]]]]]]]]]]]]
@M_HWI-M01141:133:D05BR:1:1101:10317:4586  133:D05BR:1:1101:10317:4586 2:N:0:CCAATCCTGCAGAG
GAATCCAAGAGAACGTGGACTTGTGATTCAATTACGTCATTGAGAATTTCTTTGAGATAGTAGCCCTGCGGATTCTAAACCTGAGCTTCCTGCACATCTTAGAGAAACTTATAACCAAGAACTTATTAGAGAAAATGCTCGTGATCATAAGCTTCCTGTTCTGGAGCCTCCTG
+M_HWI-M01141:133:D05BR:1:1101:10317:4586  133:D05BR:1:1101:10317:4586 2:N:0:CCAATCCTGCAGAG
A?AAAFFFFFFFGGGGFF2CBFE]]]]]]]]]]]]]]]]]]]]]]]]]]]]]]]]]]]]]]]]]]]]]]]]]]]]]]]]]]]]]]]]]]]]]]]]]]]]]]]]]]]]]]]]]]]]]]]]]]]]]]]]]]]]]]]]]]]]]]]]]]]]]]]GGGGCGGGGGFF2FABAA?AAA3
@M_HWI-M01141:133:D05BR:1:1101:15418:4590  133:D05BR:1:1101:15418:4590 2:N:0:CCAATCCTGCAGAG
TCCTGATACCAAAACCCGGCAGAGACCCAACGAGAAAAGAAAACTTCAGGCCAATATCCATAATGAACATAGATGCAAAAATCTTCAATAAAATATTGGCAAGCCGATTGCAACAGCAAATCAAAAAACTTATTCATCATG
+M_HWI-M01141:133:D05BR:1:1101:15418:4590  133:D05BR:1:1101:15418:4590 2:N:0:CCAATCCTGCAGAG
]]]]]]]]]]]]]]]]]]]]]]]]]]]]]]]]]]]]]]]]]]]]]]]]]]]]]]]]]]]]]]]]]]]]]]]]]]]]]]]]]]]]]]]]]]]]]]]]]]]]]]]]]]]]]]]]]]]]]]]]]]]]]]]]]]]]]]]]]]]]]
@M_HWI-M01141:133:D05BR:1:1101:15008:4590  133:D05BR:1:1101:15008:4590 2:N:0:CCAATCCTGCAGAG
CAGACCGAACAGATCCGCAAGGAACACCACGAGGAACAGCACCGCGCTGATCGTCGTCAGCACCATCCCCGCAACCGCCAGCGGGCTGCGTATCAGCCGAACGTCGCGCGCCATTCGCTATTT
+M_HWI-M01141:133:D05BR:1:1101:15008:4590  133:D05BR:1:1101:15008:4590 2:N:0:CCAATCCTGCAGAG
DDCCCCDDDDFHIHIHHIIIIFJJJJJIJIIIHEGHJIBEFJGGHIIIIFGJIJJEIIJFJGJHJGJJJIIIIE]]\][[]]]]][]]]]]]]]]]]]]]]]]]]]]]]]]]]]]]]][]]]]
@M_HWI-M01141:133:D05BR:1:1101:19898:4592  133:D05BR:1:1101:19898:4592 2:N:0:CCAATCCTGCAGAG
ATCTCCAGAGCGCGGACAGACCTGCCGCTGCGCCGGCAAACCAAACAGCCGTCGCCAGACAGAGCCAGAATGTAACTCTCGAAGACGTTTTAGGCTGAACTCCGTCCTCCGCGCACAAGGGCATTTATACGACTC
+M_HWI-M01141:133:D05BR:1:1101:19898:4592  133:D05BR:1:1101:19898:4592 2:N:0:CCAATCCTGCAGAG
]]]]]]]]D]]]W]]]]]]]W]]]]]]]]]]]]]]V]]]]]]]]]]][]]]X]]]]]]\]\]]]]]]]]]]]]]]]]]]]]]]][]]]]][]]]]]]]]]]]]]]]]]]]]]]]]]]]]]]]]]Z]]]]]]]][]
@F_HWI-M01141:133:D05BR:1:1101:7122:4598  133:D05BR:1:1101:7122:4598 2:N:0:CCAATCCTGCAGAG
GGCAGTGCACACGTCTGAACTCCAGTCACCCAATCCATCTCGTATGCCGTCTTCTGCTTGAAAAAAAAGAGGACGTACGAGCCCGCCTACCTGTGCTGGCTGAGCATCCCCGTTCTGGTTGCCACCGAAGATTTACTGATCTTTCTCATC
+F_HWI-M01141:133:D05BR:1:1101:7122:4598  133:D05BR:1:1101:7122:4598 2:N:0:CCAATCCTGCAGAG
A?3>ABCFF@DCAF4FA5FCFGHHHFF4FABAFF3A3DFFDF2EFFFGEEGHGHEF5FFC135B1A00112111/1B?/11>>1/EE//BG3??FG4F3/0??0B3?10////?F/1111/@1110?>///1<11@?F1=1<1111<<1>
@R_HWI-M01141:133:D05BR:1:1101:7122:4598  133:D05BR:1:1101:7122:4598 2:N:0:CCAATCCTGCAGAG
CTTCTCAACGCGTTTTAATTCCGCCCCACAGACACACAGCCGATGCCAACGAACCGCAACTCTTCGATATGAAGCCTACCGGTGCTGATCCGCCCGCGCAGATCTTCTTCGTCTTGCCTCCACACCCTCTCGTCCACGGCGATCTCCTCG
+R_HWI-M01141:133:D05BR:1:1101:7122:4598  133:D05BR:1:1101:7122:4598 2:N:0:CCAATCCTGCAGAG
1>1A1D33111>AA003133330B0000A/0A00B###################################################################################################################
@M_HWI-M01141:133:D05BR:1:1101:18153:4599  133:D05BR:1:1101:18153:4599 2:N:0:CCAATCCTGCAGAG
GGCGCAGGCGCCATGAACGCGCCGCCCGCGCAGAGCGCGAGCGCAGCGCAGGCGTGTTTAAGCATATTCCGCATAGTTTACCTCCT
+M_HWI-M01141:133:D05BR:1:1101:18153:4599  133:D05BR:1:1101:18153:4599 2:N:0:CCAATCCTGCAGAG
]]]]]]]]]]]]]]]]]]]]]]]]]]]]]]]]]]]]]]]]]]]]]]]]]]]]]]]]]]]]]]]]]]]]]]]]]]]]]]]]]]]]]]
@M_HWI-M01141:133:D05BR:1:1101:16491:4603  133:D05BR:1:1101:16491:4603 2:N:0:CCAATCCTGCAGAG
CTGATCGGTGAGCTCGGCGGCCCGGCCGGAGACGAGCGTGCCCGGCGGCCACGGCAGTGCCCGGACCTCGGTGAC
+M_HWI-M01141:133:D05BR:1:1101:16491:4603  133:D05BR:1:1101:16491:4603 2:N:0:CCAATCCTGCAGAG
]]]]]]]]]]]]]]]]]]][]]]V]]]]]]]]]]]]]\Z]]]]]]]]]]VY]]]]]]]]]]]]]]]]]]]]]]]]
@M_HWI-M01141:133:D05BR:1:1101:14968:4625  133:D05BR:1:1101:14968:4625 2:N:0:CCAATCCTGCAGAG
GTCCTGCTCTGAACGTCTCTTCGAGGGTCCGAAGCCCCTCATGCACGCAACGATGCGACCTGCCTCGCCCGCCAA
+M_HWI-M01141:133:D05BR:1:1101:14968:4625  133:D05BR:1:1101:14968:4625 2:N:0:CCAATCCTGCAGAG
]]]]]][\\]Z]]]][[]]]Z]]]]Z]]]]]]]]]]]]]]]]]]]]]]]]]]]]]]]\]]]]]]]]]]]]]]]]]
@M_HWI-M01141:133:D05BR:1:1101:13891:4632  133:D05BR:1:1101:13891:4632 2:N:0:CCAATCCTGCAGAG
GTTCATGGGTGTTCAGAATGTCCTCCCAGTGACTTCCGAAGGACATGGCGGATTCATCGCCTCAGGGAGTTTCGTTCACAAATTCCCTGGGAGCCTTCATGGGTATGA
+M_HWI-M01141:133:D05BR:1:1101:13891:4632  133:D05BR:1:1101:13891:4632 2:N:0:CCAATCCTGCAGAG
]]]]]]]]]]]]]]]]]]]]]]]]]]]]]]]]]]]]]]]]]]]]]]]]]]]]]]]]]]]]]]]]]]]]]]]]]]]]]]]]]]]]]]]]]]]]]]]]]]]]]]]]]]]]
@M_HWI-M01141:133:D05BR:1:1101:12504:4643  133:D05BR:1:1101:12504:4643 2:N:0:CCAATCCTGCAGAG
ATCAAAATCAGCGCGCATTTTGAACGCTTTTGGCAACACATCAATCACGCCTTGCAAGCGCAAAATGAAAGGTCGAACAAACAAGATGAACGTAACGAAGCTGGAAACGGGATTACCTGGCAAGCCGATAAAGAATGC
+M_HWI-M01141:133:D05BR:1:1101:12504:4643  133:D05BR:1:1101:12504:4643 2:N:0:CCAATCCTGCAGAG
]]X]]]]]]]]]]]]]\]]]]]]]]]]]]]]]]]]]]]]]]]]]]]]]]]]]]]]]]]]]]]]]]]]]]]]][[]]]]]]]]]]]]]]]]]]]]]]]]]]]]]]]]]]]]]]]]]]]]]]]]]]]]]]]]]]]]]]]]
@M_HWI-M01141:133:D05BR:1:1101:8467:4644  133:D05BR:1:1101:8467:4644 2:N:0:CCAATCCTGCAGAG
CGAAGCGTATACGTCGGCCGAGCCGCTGCCGTGGACCGACATGCTCATCAAGCGTGCGCGGCTGCTCGCGGATGCGGGTGCAAACGGAATGAAGAAGGGGACGCGCGCGAGCCTGGAAACGCTGCGAACGGAATGTCAGCGCATGAACGGCGGCACGCCGCTGATGGCTAGCGACGAG
+M_HWI-M01141:133:D05BR:1:1101:8467:4644  133:D05BR:1:1101:8467:4644 2:N:0:CCAATCCTGCAGAG
11AAAD11>>FFF1FEG00E?00A/EEEEH1CG1DC2.C@11?GBF3EFGJHHIDA11@B1G1>HDIG?GD.;12@11>]]G]]R2YX]V]]TQ]SY@$???%WUU]]]&U]0\]TNXC8]]?TU]A]T4341BDA@CC1CF43HD1111CGB//EA0GGGF1A1F111>1DA>AAAA
@M_HWI-M01141:133:D05BR:1:1101:23281:4644  133:D05BR:1:1101:23281:4644 2:N:0:CCAATCCTGCAGAG
CCATCGCGGACTCGTTCGCCGAGCTCACCGGTGAGGCGGTGGCGATGACGGCGGTCGACGGCTGCGGAACCCCGCTGT
+M_HWI-M01141:133:D05BR:1:1101:23281:4644  133:D05BR:1:1101:23281:4644 2:N:0:CCAATCCTGCAGAG
]]]]]]]]]]]]]]]]]]]]]]]]]]V]]]Y[]C]]]]ZY]]F]]U]\]]]]]]5X]]XZ]]]OX8]]@8]]]]5\B]
@M_HWI-M01141:133:D05BR:1:1101:22112:4647  133:D05BR:1:1101:22112:4647 2:N:0:CCAATCCTGCAGAG
GTCCCGATAGTCGCTCGTTCTCGCTGCTTGCCAATCAAACGGACGCGGTCTTTACCGCAACTCGAGATACGATCAG
+M_HWI-M01141:133:D05BR:1:1101:22112:4647  133:D05BR:1:1101:22112:4647 2:N:0:CCAATCCTGCAGAG
]U]]]]]]]]]]Z]]]]]]]]]]]]]]]]]]]]]]]]]Z]]]Z]]]W]]]]]]]]]]]]Z][]]]]]]]]]Z]]]]
@M_HWI-M01141:133:D05BR:1:1101:14438:4648  133:D05BR:1:1101:14438:4648 2:N:0:CCAATCCTGCAGAG
GCCCAAGGCGGTTCCGCCGCAGGCTCGCCGTGATGCTCCCAGGATCGAGCCAACCGAAGCGGCGCCCGATGCGACCGGCGAGGCCAACCCCGCCACGAAGCCTCGAACCACGAGGAAGAAGGCGGAATCCAC
+M_HWI-M01141:133:D05BR:1:1101:14438:4648  133:D05BR:1:1101:14438:4648 2:N:0:CCAATCCTGCAGAG
3@C3C3CCCC32CH322C@22CG12CC11CC1121333DHIHHJFHAG@CG]]YVQ$7]]AXA\&]+]]G]5$]QQO]1AC]Q?@@P$]]]]]]]WQ]OY]]HGHC64GHHFIDIIIIIGCAHHHFB55@2C
@M_HWI-M01141:133:D05BR:1:1101:18361:4651  133:D05BR:1:1101:18361:4651 2:N:0:CCAATCCTGCAGAG
GGCCAAAACAAGCCCGTTGAACTGCGGCCATCGCGACCGCGCGATACTCCTGACGTCGCAAAGAAACTCGATGCCGTGCTTTTGCAGCAGTTCGAGAAAGTAAGCGAACGGATGCCGGCCGTGACCGATCGTGTAAATG
+M_HWI-M01141:133:D05BR:1:1101:18361:4651  133:D05BR:1:1101:18361:4651 2:N:0:CCAATCCTGCAGAG
]]]]]]]]]]]]]]]]]]]]]]]]]]]]]]]]]]]]]]]]]]]]]]]]]]][]]]]]]]]]]]]]]]]]]]]]]]]]]]]]]]]]]]]]]]]]]]]]]]]]]]]]]]]]]]]]]]]]]]]]]]]]]]]]]]]]]]]]]]
@M_HWI-M01141:133:D05BR:1:1101:15332:4652  133:D05BR:1:1101:15332:4652 2:N:0:CCAATCCTGCAGAG
CATTCAAGTTGGCTGCTGGTATCTTGAAAAAATTCACGAGCAGTACCGCGACGTTTCAGATCCTGAGCCGCGGATGATTGCCGGATACAACGCTGGCCC
+M_HWI-M01141:133:D05BR:1:1101:15332:4652  133:D05BR:1:1101:15332:4652 2:N:0:CCAATCCTGCAGAG
]]]]]]]]]]]]]]]]]]]]]]]]]]]]]]]]]]]]]]]]]]]]]]]]]]]]]]]]]]]]]]]]]]]]]]]]]]]]]]]]]]]]]]]]]]]]]]]]]]]
@M_HWI-M01141:133:D05BR:1:1101:11145:4655  133:D05BR:1:1101:11145:4655 2:N:0:CCAATCCTGCAGAG
GGTCGATGATGCGCATGGCTTTGGCGTGCTGGGTGCGCATGGTCGTGGCGTGCTGGAACATTTCAATCTGCGTTCACC
+M_HWI-M01141:133:D05BR:1:1101:11145:4655  133:D05BR:1:1101:11145:4655 2:N:0:CCAATCCTGCAGAG
]T[X]]]]]]]]ZZ]YWC]Z][]]]]]]\]]Z]]]]VZ]]]BZ]]T]T]U]YZ]Y][]]G]]]]]]]YVW5][]VWVV
@M_HWI-M01141:133:D05BR:1:1101:15734:4659  133:D05BR:1:1101:15734:4659 2:N:0:CCAATCCTGCAGAG
GCTCGTCGATCTTGGAGAGGCCCCAATCCTTTTCGGGCGTCTTGAGCGACAGCCGCTCGAGCCATTCATCGATGCGGAGATCCGCGTCGCTGCCCTTCACGCCCTTGAGCTCGGCCAGGAATTTCAACACGCGGCGCACCTGCATCTTCCCGTACAAGCCGCGCTCTTCCGGGAGGTAGCCCAGCCGTTCCGTGATGTTTGGATCG
+M_HWI-M01141:133:D05BR:1:1101:15734:4659  133:D05BR:1:1101:15734:4659 2:N:0:CCAATCCTGCAGAG
BBBBBBBDBAFFGGGGGFFGGAFGGGHHHFHHFHGGGEGFGGGHHHHGGGGGHHGG]]]X]]]]]]]]]]]]]]]]]]]]]]]X]]]]]]]]]]]]]]]W]]]]]]]]]]]][]]]]]]]]]]]]]]][]]]]]]]]\]]]]]]\]]]]]GEHFGFCGGGGGHHHGGGGGGFGFHFGHHGCGCGGGGGGGGGFGFFAFFFBAABAA
@M_HWI-M01141:133:D05BR:1:1101:13348:4663  133:D05BR:1:1101:13348:4663 2:N:0:CCAATCCTGCAGAG
CGCCGGTCACGCTCTACACCGACGCGCTACTGGAGCAGGAGACGCAGATGAGTGCGCAGGGTCGCGACTACCTGCGAATCATCCGTCGAGCGATCGA
+M_HWI-M01141:133:D05BR:1:1101:13348:4663  133:D05BR:1:1101:13348:4663 2:N:0:CCAATCCTGCAGAG
]]]Z]]]]]]]]]]]]]]]]]]]]U]]]]]]]]]]]]]]\]]]]]]]]]]]]]]]]]]]]]]]]]]]]]]]]]]]]]]]]]\]\]]]]]]]]]]]]]
@M_HWI-M01141:133:D05BR:1:1101:14240:4665  133:D05BR:1:1101:14240:4665 2:N:0:CCAATCCTGCAGAG
CGCGGCCTGATCGCTGTCGGCCGCCGCCTGATCGTTGTCGGATGCGGTCTGATCGCTGTCAGATCCCGTCTGGTCAGCGTCCGCGAGGGTCTG
+M_HWI-M01141:133:D05BR:1:1101:14240:4665  133:D05BR:1:1101:14240:4665 2:N:0:CCAATCCTGCAGAG
]]]]]]]]]]]]]]]]]]]]]]]]]]]]]]]]]]]]]]]]]]]]]]]]]]]]]]]]]]]]]]]]]]]]]]]]]]]]]]]]]]]]]]]]]]]]]
@M_HWI-M01141:133:D05BR:1:1101:17436:4670  133:D05BR:1:1101:17436:4670 2:N:0:CCAATACTGCAGAG
CGGCGCGATACAGCGTCGGCGAGGCTGCGCTCGCCGGCAGGTTGAGCAACCGGCGCTCGTACTCGCCGGCGACGTACGCTTCTTTGGTTTCCGGGTTCAGTA
+M_HWI-M01141:133:D05BR:1:1101:17436:4670  133:D05BR:1:1101:17436:4670 2:N:0:CCAATACTGCAGAG
]]]]]]]]]]]]]]]]]]]]]]]]]]]]]]]]]]]]]]]]]]]]]]]]]]]]]]V[]]]]]]]]]]]]]]]]]]]]]]]]]]]]]]]]]]]]]]]]]]]]]]
@M_HWI-M01141:133:D05BR:1:1101:21654:4674  133:D05BR:1:1101:21654:4674 2:N:0:CCAATCCTGCAGAG
CCCATCGAGATCAGCTCGCCGAGGATGTTGAGCGGGAACAGGCCGGCGATGACCGCTGCCAGCACGGTCGTGATCAGGGTGGCGACGTGCGGCGTGCGGTACTTCGGATGCACTTTGCG
+M_HWI-M01141:133:D05BR:1:1101:21654:4674  133:D05BR:1:1101:21654:4674 2:N:0:CCAATCCTGCAGAG
]]]]]]]]]]]]]]]]]]]]]]]]]]]]]]]]]]]]]]]]]]]]]]]]]]]]]]]]]]]]]]]]]]]]]]]]]]]]]]]]]]]]]]]]]]]]]]]]]]]]]]]]]]]]]]]]]]]]]]]
@M_HWI-M01141:133:D05BR:1:1101:12023:4681  133:D05BR:1:1101:12023:4681 2:N:0:CCAATCCTGCAGAG
GGGTAACTCCGTGGTGCCCGGCAGTTTGAATGTGCAGAACAGAATCGTGTCTCCATTTACGGCTTCGGGCATTGACGTCGCCTCGATTGCCTACGGCGCAGGTTTCACCCT
+M_HWI-M01141:133:D05BR:1:1101:12023:4681  133:D05BR:1:1101:12023:4681 2:N:0:CCAATCCTGCAGAG
]]]]]]]]]]]]]]]]]]]]]]]]]]]]]]]]]]]]]]]]]]]]]]]]]]]]]]]]]]]]]]]]]]]]]]]]]]]]]]]]]]]]]]]]]]]]]]]]]]]]]]]]]]]]]]]
@M_HWI-M01141:133:D05BR:1:1101:13675:4684  133:D05BR:1:1101:13675:4684 2:N:0:CCAATCCTGCAGAG
AGATAGGGGAACATCGCCTCGAGGACCTCGGGGCGAACGGGCGTCGTGGCGGCGTGGTCGAGGTATACGGGTGGGTGGGTAGACATGGGGGGAAAGTAAGGAGGCTATTGGCTGTTGGCTATTAGCTATTCGCCTGTAGCGGAAGCCAATAGCCAATAGCCAATAGCTAATAGCCAATAGCTAATAGCTAATAGCTAACCCTTACATACTCCTCACCCCGAGCCCCACCACATCCTCCACCACCATCGTTTCATCCGTGAAGTACG
+M_HWI-M01141:133:D05BR:1:1101:13675:4684  133:D05BR:1:1101:13675:4684 2:N:0:CCAATCCTGCAGAG
BCABCFFFCBCCGGGGGGGGGGGGGHHHGGGGCGGGGGGGGGGCGGGGGGCGFGGG@GHFGGGDGHHHHCGFGCG?GGGGHGHHHHHHHGGFFFFFFFFFFFFFFFFFFFFFFF.;[]E[]]]]Z]U]]]]]]\R]]U]]]V]\CO]]]]FFG3FGHGGEGHHHHFHHHHHHHEHHHHHHGHHHHHFEHGHHGHHHHHHHHHHHGHHHCHGHGFEGGFGHCECGGGHGHHHHE?GHGGGGHGGGGGGGGGGGGFCCFFFFBCAAAA
@M_HWI-M01141:133:D05BR:1:1101:10284:4689  133:D05BR:1:1101:10284:4689 2:N:0:CCAATCCTGCAGAG
CGACGGTACCTGCGTTAGTGATTGCTGTTGCTAAACGACGGTGGAACACGAATCACCGCGAACTCAACCGAGCGATTGTCGGCGTCGGCAACCTC
+M_HWI-M01141:133:D05BR:1:1101:10284:4689  133:D05BR:1:1101:10284:4689 2:N:0:CCAATCCTGCAGAG
]]]]]]]]]]]]]]]]]]]]]]]]]]]]]]]]]]]]Z]]]]]]\]]]]]]]]]]]]]]]]]]]]]]]]]]]]]]]]]]]]]]]]]]]]]]]]]]]
@M_HWI-M01141:133:D05BR:1:1101:20998:4690  133:D05BR:1:1101:20998:4690 2:N:0:CCAATCCTGCAGAG
GAGCCTGACTAGATAATTGTAATTCCAAGAGTCTGCCAATAAAATTTATCTATTTCTCGGGTCTTATTAC
+M_HWI-M01141:133:D05BR:1:1101:20998:4690  133:D05BR:1:1101:20998:4690 2:N:0:CCAATCCTGCAGAG
]]]]]]]]]]]]]]]]]]]]]]]]]]]]]]]]]]]]]]]]]]]]]]]]]]]]]]]]]]]]]]]]]]]]]]
@M_HWI-M01141:133:D05BR:1:1101:14222:4694  133:D05BR:1:1101:14222:4694 2:N:0:CCAATCCTGCAGAG
ATCCTCCATAAAACTTTATTGCCCTTATCTGGCAATGAAAGCCAAAATAGATGAATGGAATCTAATTAAACTAAAGAGCTTCTGCACAGCAAAAGAAACTATGATTGGAGTGAAGTGGCAACCAACAGAATGGGAAAAAATTTTTGCAATCCACTCACCTGACAAAGGGCTAATATCCA
+M_HWI-M01141:133:D05BR:1:1101:14222:4694  133:D05BR:1:1101:14222:4694 2:N:0:CCAATCCTGCAGAG
ABBB@FFFFFFFGGGGGGGGGFHHGHHHH]]]]]]]]]]]]]]]]]]]]]]]]]]]]]]]]]]]]]]]]]]]]]]]]]]]]]]]]]]]]]]]]]]]]]]]]]]]]]]]]]]]]]]]]]]]]]]]]]]]]]]]]]]]]]]]]]]]]]]]]]GHHHHHHGGGGGGGGGGFFFFFFFBBAAA
@M_HWI-M01141:133:D05BR:1:1101:13524:4698  133:D05BR:1:1101:13524:4698 2:N:0:CCAATCCTGCAGAG
ATCGGTTACGAGCTGGACGAACAATTCGACGGCGCGATCGATCATGTTTTCGTTCCCGCGGGCGGCGGGGGGCTCACGCTCGCCATCGCACGCGGGCTCGGTGCGAACAAACG
+M_HWI-M01141:133:D05BR:1:1101:13524:4698  133:D05BR:1:1101:13524:4698 2:N:0:CCAATCCTGCAGAG
AQ]\]\SOO]U]]Q]]W]]]][]]ZAVWYW]]]]]VTV]]E]]WZ]]Y]]]]VU]]4Z]]Z]]]]S]V]W]]QUO]XSQA2W]]UR]]U]]]]]]]]S]]]]]]]6AQU[][]
@M_HWI-M01141:133:D05BR:1:1101:9319:4704  133:D05BR:1:1101:9319:4704 2:N:0:CCAATCCTGCAGAG
CGGTAGAACGGCTTCCACCACAGGAACCCCATCTTCTTCCGCTCTGCCAGCGAGATCAGCGGCCCCCAGAACAGACAGGCGAAGATCCGGATGGTGGTGCCACCGAGGAGGACGTACACCCCGCGGGCGGTCAGTGCGCGACGGCAT
+M_HWI-M01141:133:D05BR:1:1101:9319:4704  133:D05BR:1:1101:9319:4704 2:N:0:CCAATCCTGCAGAG
]]]]]]]]]]]]]]]]]]]]]]]]]]]]]]]]]]]]]]]]]]]]]]]]]]]]]]]]]]]]]]]]]]]]]]]]]]]]]]]]]]]]]]]]]]]]]]]]]]]]]]]]]]]]]]]]]]]]]]]]]]]]]]]]]]]]]]]]]]]]]]]]]]]
@M_HWI-M01141:133:D05BR:1:1101:15604:4715  133:D05BR:1:1101:15604:4715 2:N:0:CCAATCCTGCAGAG
GTATTGGCGATCGGGATGTTCCAGTACAGCGACTGCTTGCCTTGATCGGTCACGTATTCGACGCGGCCGCCATTCACCAGTACCCGGCAATGTTGCAGGTAGTAGATGTTGGCGCGCTTCGAATGCAGTATCGACTTGAGGTCGGTGGAACCGAACTCGTCCA
+M_HWI-M01141:133:D05BR:1:1101:15604:4715  133:D05BR:1:1101:15604:4715 2:N:0:CCAATCCTGCAGAG
A3A3AFFFBBBBE]]]]]]]]]]]]]]]]]]]]]]]]]]]]]]]]X]]]]]]]]]]]]]]]]]]]]]]]]]]]]]]]]]]]]]]]]]]]]]]]]]]]]]]]]]]]]]]]]]]]]]]]]]]]]]]]]]]]]]]]]]]]]]]]]]]]]]]]]GAFAADDBBAA?A
@M_HWI-M01141:133:D05BR:1:1101:8554:4717  133:D05BR:1:1101:8554:4717 2:N:0:CCAATCCTGCAGAG
CTTGAGCGTTTAGTCGTTGCTTGCCAAGCCGCGTGCATCGGCAATCGCAACGGCGGCCTGAACCATCGCGCCGTCCACGGCGGTCTGGAAGCAGGGCGGATTGT
+M_HWI-M01141:133:D05BR:1:1101:8554:4717  133:D05BR:1:1101:8554:4717 2:N:0:CCAATCCTGCAGAG
]]]]]]]]]]]]]]]]]]]]]]]]]]]]]]]]]]][]]]]]]]]]]]]]]]]]]]]]]]]]]]]]]]]Z]]]]Z]]]]]]]]]]]]]]]]]]]]]]]]]X]]]U
@M_HWI-M01141:133:D05BR:1:1101:22952:4724  133:D05BR:1:1101:22952:4724 2:N:0:CCAATCCTGCAGAG
GGCAGCATTGATGAAATAATGACCTGACCCGTCTGTGGTTACGCCAATTGGAGAGCCTTTAATAGCCACACTCACTTTCTCGAGAGGAAGACCCTTTGAATCAGTGACCGTTCCTTCAACCCGTTTTGACTGGGCAAAAAGTGTAGACGCCTGGAATAGAAATATCAATAAAAGAG
+M_HWI-M01141:133:D05BR:1:1101:22952:4724  133:D05BR:1:1101:22952:4724 2:N:0:CCAATCCTGCAGAG
BB@BBBFFFFFFGGGGGGGGGFHFHG]]]]]]]]]]]]]]]]]]]]]]]]]]]]]]]]]]]]]]]]]]]]]]]]]]]]]]]]]]]]]]]]]]]]]]]]]]]]]]]]]]]]]]]]]]]]]]]]]]]]]]]]]]]]]]]]]]]]]]]]]]]]HHHHGGGGGGGGGGFFFFFFFBAAA3
@M_HWI-M01141:133:D05BR:1:1101:6686:4729  133:D05BR:1:1101:6686:4729 2:N:0:CCAATCCTGCAGAG
TGCGTCAACGACGCCATCTGCTGCGGCGGCGAGCCGTTGTTCTTTCTCGATTACGTGGCGATGGCTCACGACGACCCGCCGCTTTTGGAGCAGATCGTGGGCG
+M_HWI-M01141:133:D05BR:1:1101:6686:4729  133:D05BR:1:1101:6686:4729 2:N:0:CCAATCCTGCAGAG
C@C@CFDAEDDAEI4GIIFHIHJHCGI42CB2GII]]]]]\]]][]Y6]Y][][]Z]]Z]\\]]YGUZU]VVR5W]]]]]]]]]]]]]]]]]]]]]]]]]]]]
@M_HWI-M01141:133:D05BR:1:1101:17694:4737  133:D05BR:1:1101:17694:4737 2:N:0:CCAATCCTGCAGAG
ATACACCAACTCCACATTCTCTCTTATGTAAAATACAGAAATTGTATATTTATGCAAATCG
+M_HWI-M01141:133:D05BR:1:1101:17694:4737  133:D05BR:1:1101:17694:4737 2:N:0:CCAATCCTGCAGAG
]]]]]]]]]]]]]]]]]]]]]]]]]]]]]]]]]]]]]]]]]]]]]]]]]]]]]]]]]]]]]
@M_HWI-M01141:133:D05BR:1:1101:18236:4739  133:D05BR:1:1101:18236:4739 2:N:0:CCAATCCTGCAGAG
CGAGCAATGAGACCGTGTTGTCGGACTTGTTGAGGACGAGCAGGGTGCCGGGACTGGCGGCGCGGGCGGTGAAGACGGACGCGAGGAGCAGG
+M_HWI-M01141:133:D05BR:1:1101:18236:4739  133:D05BR:1:1101:18236:4739 2:N:0:CCAATCCTGCAGAG
]]]]]]]]]]]]]]]]]]]]]]]]]]]]]]]]]]]]]]]]]]]]]]]]]]]]]]]]]]]]]]]]]]]]]]]]]]]]]]]]]]]]R]VS]]]]
@M_HWI-M01141:133:D05BR:1:1101:11547:4740  133:D05BR:1:1101:11547:4740 2:N:0:CCAATCCTGCAGAG
ATCATGGAAGGGGTGGAGTTTTGTCCTTACTGAAATAGATACTCTTGATATGGATTTGTCTTCCTGTATGCAATGCTTCTGCCAAAACTATCATTCATAGACTTAATGCCTTATCC
+M_HWI-M01141:133:D05BR:1:1101:11547:4740  133:D05BR:1:1101:11547:4740 2:N:0:CCAATCCTGCAGAG
]]]]]]]]]]]]]]]]]]]]]]]]]]]]]]]]]]]]]]]]]]]]]]]]]]]]]]]]]]]]]]]]]]]]]]]]]]]]]]]]]]]]]]]]]]]]]]]]]]]]]]]]]]]]]]]]]]]]
@M_HWI-M01141:133:D05BR:1:1101:9348:4746  133:D05BR:1:1101:9348:4746 2:N:0:CCAATCCTGCAGAG
CGCTGCTCGAGACGCCGCTCAGCATCACTGTGCTGGACGAGCGGACACTCCAGGATGCCGGCAGACAGCATTTCGAGGACGTGCTCGCCGCGGTGCCGAACCTGAACTGGGCCGGCGGCACTTCGCGGCCGCGCTTCTTCCAGATCCGCGGCATCGGCGAGCGCGAGCAGTACG
+M_HWI-M01141:133:D05BR:1:1101:9348:4746  133:D05BR:1:1101:9348:4746 2:N:0:CCAATCCTGCAGAG
AABBBBFFADAAEGGGGGGGGGHG]]]]]]]]]]]]]]]]]]]]]]]]]]]]]]]]]]]]]]]]]]]]]]]]]]]]]]]]]]]]]]]]]]]]]]]]]]][]]]]]]]]]]]]]]]]]]]]]]]]]]]]]]]]]]]]]]]]]]]]]]]]]]GGGGGGGGGGGGBBFFFFAAA>A>
@M_HWI-M01141:133:D05BR:1:1101:15142:4756  133:D05BR:1:1101:15142:4756 2:N:0:CCAATCCTGCAGAG
CCACCATCGGCGAGTCCAGCATGCCGACCGCGAGGATCCGTCCGTCCCGGGTCCAGGTCCTGACCACCTCGGCCGTCTCGGCGGTTCCGAACCG
+M_HWI-M01141:133:D05BR:1:1101:15142:4756  133:D05BR:1:1101:15142:4756 2:N:0:CCAATCCTGCAGAG
]]]]]]]]]]]]]]]]]]]]]]]]]]]]]]]]]]]]]]]]]]]]]]]]]]]]]]]]]]]]]]]]]]]]]]]]]]]]]]]]]]]]BEBEEBDCCC
@M_HWI-M01141:133:D05BR:1:1101:17124:4759  133:D05BR:1:1101:17124:4759 2:N:0:CCAATCCTGCAGAG
CGCTGATTGTCTTGAACAACATCACTTCCCCCTTGTCACCCTCCATAAGATACCCCGTTTTTGCCTAGCCTTCCTCTGGGTGGCTCGTGCTGGGTCTACCTACGGTTGCTGCCCTCACTCGCTCACTTGCTCGCTCGCTCCCCCGTTTCTCTCTCCCTCTCATGCATATTCTGTCATCTTGCACCCATGTCC
+M_HWI-M01141:133:D05BR:1:1101:17124:4759  133:D05BR:1:1101:17124:4759 2:N:0:CCAATCCTGCAGAG
A3AABBBFFFFFGGFGGFFGGGHGHHHHFGHGGHGHHHHHHF]]]]]]]]]]]]]]]]]]]]]]]]]]]]]]]]]]]]]]]]]]]]]]]]]]]]]]]]]]]]]]]]]]]]]]]]]]]]]]]]]]]]]]]]]]]]]]]]]]]]]]]]]]]]GFGFEEG5GBHGEBHFHHHHGGFCGGBGGGBAFAFFFBAA33
@M_HWI-M01141:133:D05BR:1:1101:22828:4771  133:D05BR:1:1101:22828:4771 2:N:0:CCAATCCTGTAGAG
GTTCGCGGACCTGCCGACGTTGGAAGAGCTCGAACGGCGCTACCTCCTGCACGTCCTCGATGCCGCCGGGGGAAACCGGACACGTGCCGCCG
+M_HWI-M01141:133:D05BR:1:1101:22828:4771  133:D05BR:1:1101:22828:4771 2:N:0:CCAATCCTGTAGAG
VQU]]]YY]]]]YYZ]X]]][YVZ\]]]]]]]]]]VVX]]]]AYW]][]]]]]W]][]]XY]]]V]X]Y]]XVV]\]]]]]]]]S]]]]Q]]
@M_HWI-M01141:133:D05BR:1:1101:24476:4771  133:D05BR:1:1101:24476:4771 2:N:0:CCAATCCTGCAGAG
GGGGCTCGAAGCCGAGATCGCGGCGGGCAAGATCGATATCGGCGAACGTGTCGGGGACGTCCCCCGGTTGCAGGGGCAGAAGCTCGAGCTCGGCCCGTCGCCCGCACACTTGCT
+M_HWI-M01141:133:D05BR:1:1101:24476:4771  133:D05BR:1:1101:24476:4771 2:N:0:CCAATCCTGCAGAG
]S]]]]]]]]]]]Z]U]U]]]]]]]]]]Z]]]]]YSOVR]]S]W]]]VRV]]Z]]]Z]XX]]]]Z]]6]V7]]]]]]3FIGGA.GIAIIGGG11G2C22GIGC5HHEFE3AC@>
@M_HWI-M01141:133:D05BR:1:1101:18093:4782  133:D05BR:1:1101:18093:4782 2:N:0:CCAATCCTGCAGAG
CAAATCAGCCAATCGTTGGCCGAACAAACGATCGTTGGCTGGTCGAAAGCAACGAGCATGTGGTACCTTGGCAGCGAAGATAACTTCATCATAAGTGGTAATCTTACGGAACCAGAATTCACCACGTGATTGCCAAATTTCCTATTGGCCATTTGCAAAACAAA
+M_HWI-M01141:133:D05BR:1:1101:18093:4782  133:D05BR:1:1101:18093:4782 2:N:0:CCAATCCTGCAGAG
BBBBBFFFFFFFGG]]]]]]]]]]]]]]]]]]]]]]]]]]Z]]]]]]]]]]]]]]]]]]]]]]]]]]]]]]]]]]]]]]]]]]]]]]]]]]]]]]]]]]]]]]]]]]]]]]]]]]]]]]]]]]]]]]]]]]]]]]]]]]]]]]]]]]]]]GGFFFFFFFAAA3A
@M_HWI-M01141:133:D05BR:1:1101:10763:4787  133:D05BR:1:1101:10763:4787 2:N:0:CCAATCCTGCAGAG
TTCCGTCTCCCAGTTCAAGCTCGCTCCGCAGATCGGCAGGAGATCGCAGATCGCAGGGAAAACCTGCACAAGGAGGGGT
+M_HWI-M01141:133:D05BR:1:1101:10763:4787  133:D05BR:1:1101:10763:4787 2:N:0:CCAATCCTGCAGAG
]]]]]S]]]]]]]]]]]\]]]]]]S]]]]Y]]]]]]]]]]]]]]]]]]]]]]]]]]TV]]Y\]]]]]]]]]]]]]]]]]
@M_HWI-M01141:133:D05BR:1:1101:18193:4788  133:D05BR:1:1101:18193:4788 2:N:0:CCAATCCTGCAGAG
GCAAAAGTGGATTGGTCGGATGATGCTCCAAGCCGGTATCAACCAGGCGGCCGGCCATGCAAGCCCGCCGCGAAAATCGGGAGGAAGTCGCAATGAACTTGTCTAGACGCATGGCGCTGGTGGCGGCGACGGGCCTTGCCCTGACCTT
+M_HWI-M01141:133:D05BR:1:1101:18193:4788  133:D05BR:1:1101:18193:4788 2:N:0:CCAATCCTGCAGAG
EB]]]Y]]XYY];]]]]][]]]\Z[]\]]]]]]]][]]]Z]]]]]]WX]]]W]]]\]]]X]W]]]]]]]]]]]]]]]]]]]]]]]]]]]]]]]]]]]]]]]]]]]]]]]]]]]]]]]]]]]]]]]]]]]]]]]]]]]]]]]]]]]]]]
@M_HWI-M01141:133:D05BR:1:1101:10372:4788  133:D05BR:1:1101:10372:4788 2:N:0:CCAATCCTGCAGAG
CGCGGAACCGGCGTTGAAGCCGAACCAGCCCACCCACAGCAGCGAAGCGCCGACCATCGTCATCGTCAGCGAATGCGGCGGCATCGCTTCCCGGCCGAAACCTAC
+M_HWI-M01141:133:D05BR:1:1101:10372:4788  133:D05BR:1:1101:10372:4788 2:N:0:CCAATCCTGCAGAG
]]]]]]]]]]]]]]]]]]]]]]]S]]]]]]]]]][]]]\]U]]ZZ]]]]]]][]]]]]]]]]]]]]]]]]]]]]]]]XU]][]]]]]ZY]]]]]]]]]]]O]]]]
@M_HWI-M01141:133:D05BR:1:1101:13087:4800  133:D05BR:1:1101:13087:4800 2:N:0:CCAATCCTGCAGAG
TGGCTTGTGTGATATTGCAAAGGCAGGGATTAAAACAGGCTCAGGTGAAGGGAGGGGTCAGGACATTCTGGCAGGTGGGTAGGGATGGTGCTAAGTCATGGAATATCTACAAGAGCAGGAAGAGAAGTGTGGACAACAGAATTATGGGAAGTTTCTGCAAGGTCTGCAACAGGATCTGCTCAGTGCTTCAG
+M_HWI-M01141:133:D05BR:1:1101:13087:4800  133:D05BR:1:1101:13087:4800 2:N:0:CCAATCCTGCAGAG
?A?AAFDCC4CBGGGGGFGGGCFCAA??24A3GHFDGHFFH]]]]]]]]]]]]]]]]]]]]]]]]]]]]]]]]]U]]]]]]]]]]]]Y]]]]]]]]]]]Z]]]]]]]]]]]]]]]][]]]]]]]]]]]]]]]4]]]]]]]]]]]]]]]]]CHHGBFGDF4GABHFHFHGBGFGDAFBFGFFFFC4FABBBB
@M_HWI-M01141:133:D05BR:1:1101:14754:4804  133:D05BR:1:1101:14754:4804 2:N:0:CCAATCCTGCAGAG
GCCGGTGGCATGGGCGAGGTGTATCGCGCCCTCGACACGCGGCTGCATCGCGAGGTTGCCGTCAAGCTGCTG
+M_HWI-M01141:133:D05BR:1:1101:14754:4804  133:D05BR:1:1101:14754:4804 2:N:0:CCAATCCTGCAGAG
]]]]]]]]]]]]]]]]]]]]]]]]]]]]]]]]]]]]]]]]]]]]]]]]]]]]]]]]]]]]]]]]]]]]]]]]
@M_HWI-M01141:133:D05BR:1:1101:7836:4808  133:D05BR:1:1101:7836:4808 2:N:0:CCAATCCTGCAGAG
TGTGCCACTGGCTATTGGTGGTGGCTGCAGGCAACCTCTTGTTAGTGGGGATCCCATAAGGAAGGTGAGGGGTGTGGTGCTGGGTAGAAGGGCATAGCTCCCCTGCTCTCCCTGGGAGAGGAGATGTAATTTGGAGCTATCTTGGGGCACTTTTTCTGTAGCCCCAACAAAGACTTGCTGTT
+M_HWI-M01141:133:D05BR:1:1101:7836:4808  133:D05BR:1:1101:7836:4808 2:N:0:CCAATCCTGCAGAG
BBBBBFFFFFFBGGGGGG5FCACACGEGHGGE]]W]]]]]]]]]]]]]]]]]]]]]]]]]]]]]]]]]]]]]6]]]]]]]]]]]]]]]]]]Y]]]]]Z]]]]]]]]]]]]]]]]]]]]]]]]]]]]]]]]]]]][]]]]]]]]]]]]]]]GHGGCHHHHGGGGAGFGBGFFFFFFFFBBAA?
@M_HWI-M01141:133:D05BR:1:1101:19730:4813  133:D05BR:1:1101:19730:4813 2:N:0:CCAATCCTGCAGAG
CGACCTTTAACCCGCCATAAGCCTTGCTGACGATTTCCGCCGTCTGCACGGCGCGCACAAGCGGGCTGCTGCCGAGCACGTCGA
+M_HWI-M01141:133:D05BR:1:1101:19730:4813  133:D05BR:1:1101:19730:4813 2:N:0:CCAATCCTGCAGAG
DDADDDHEHE]]]]]]]]]]]]]]]]]]]]]]]]]]]]]]]]]]]]]]]]]]]]]]]]]]]]]]]]]]]]]]]]]]]]]]]]]]
@M_HWI-M01141:133:D05BR:1:1101:17007:4816  133:D05BR:1:1101:17007:4816 2:N:0:CCAATCCTGCAGAG
ACCTCCGCAACGCATTCGCGCATCGCGACTTCGAAGTCTCTGGCGATGAAGTCAGCCTCTCTCCACAGCGGAGGAGAAGAAGCGGGGATCCGCTCGTTCTCCTTCCCCTCGACCACGTCCAAGACGGAGCGCTGCGCCTCGTCGAGACATTGGCAGCTATGGACCTCGCCTTGCAGGTAACCATGGACACGCTTGGC
+M_HWI-M01141:133:D05BR:1:1101:17007:4816  133:D05BR:1:1101:17007:4816 2:N:0:CCAATCCTGCAGAG
BCCCDDDDDCDDGGGGGGGGGGGGGGGGGGGHGHHGGHHHHHHHGEG]]]]]]]]]]]]]]]]]]]]]]]]]]]]]]]]]]]]]]]]]]]]]]]]]]]]]]]]]]]]]]]]]]]]]]]]]]]]]]]]]]]]]]]]]]]]]]]]]]]]]]]HGHHHHHHHFHHEGGGGHGHFGHHHGGGGGGGGGGFCBCCCCABBAA
@M_HWI-M01141:133:D05BR:1:1101:14148:4817  133:D05BR:1:1101:14148:4817 2:N:0:CCAATCCTGCAGAG
CGAGCTGCTCGCGGCGCTTTTCGTAGCGCGCGAGCTTCTCGGCGAACTCGTCCCGGTTGTCGCCTTCGATCGGCTCGGAGCCGGACGCCTCCAGCCGGCGCTGTGCCTCTTCGCGCTCCGCGTCGGTGCGCGCGAGCTCGACGTCGATCGCCG
+M_HWI-M01141:133:D05BR:1:1101:14148:4817  133:D05BR:1:1101:14148:4817 2:N:0:CCAATCCTGCAGAG
ABC]]]]]]]]]]]]]]]]]]]]]]]]]]]Y]]]]]]]]]]]]]]]]]]]]]]]]]]]]]]]]]]]]]]]]]]]]]]]]]]]]]]]]]]]]]]]]]]]]]]]]]]]]]]]]]]]]]]]]]]]]]]]]]]]]]]]]]]]]]]]]]]]]]]]BBB
@F_HWI-M01141:133:D05BR:1:1101:18779:4818  133:D05BR:1:1101:18779:4818 2:N:0:CCAATCCTGCACAG
GGCCCGCAAATCGCTGTTCGAGGAAGGCATTTCGACGTCGCGGATGGGTCTCGACCCGGCCCGCGGCGGCGTCGAGGATCTGATCGACCACATCACCTCGGGCGTGCGCAGCACCTGCACCTACGTCGGGGCCGCCACCCTGGCGCAGCT
+F_HWI-M01141:133:D05BR:1:1101:18779:4818  133:D05BR:1:1101:18779:4818 2:N:0:CCAATCCTGCACAG
BCCCCBBBBBFFEGGGGGGGGGGGHGGHHHHHHGGGGGGGGGCGGFGGHHHHHHGGGCEGGGGGCCGGFGFGGGGGGGHHHHHHHGGGGGHHHHHHHHHEGGGGGGGGGGGGGFFFFFFFFFFFFFFFD>A@@=DFFFFFFFFFFFFFFF
@R_HWI-M01141:133:D05BR:1:1101:18779:4818  133:D05BR:1:1101:18779:4818 2:N:0:CCAATCCTGCACAG
GTCGAGCAGGATGCCGAGAAGCTCGGCTCTGACGTGGTTTTCGGGTGAGCCCGCGGGCGTGGCCCCGGTCGGGGCGGGGGAGGCGGAGGAGGGCATGGCGCAGTAGGTTAGCGGCTGCATAAGGCAAGGCTAGCCTTACTAGCTGACCCT
+R_HWI-M01141:133:D05BR:1:1101:18779:4818  133:D05BR:1:1101:18779:4818 2:N:0:CCAATCCTGCACAG
3>AAADABF@AFFGGGGGGCGGHBECFGGHHHGGDEGFGHGG00AFEGGFFAECGE@EEEEGGHHGGGGGCCGGGCG??BA?ABA;---A.ADFFFF..;D--.9BF/BBAB@DAA-AFFFF//;;F9.E/9.9FFFFFFE/9/9999BB
@M_HWI-M01141:133:D05BR:1:1101:23351:4820  133:D05BR:1:1101:23351:4820 2:N:0:CCAATCCTGCAGAG
TAGGATCCTGCCAACTCACCACTCCATCCTGAACGACAGAGTGAGACCTTGTCTCACCAAAAATAAAAAGCGCAAGAGAGAGAGAATTGTTATGTTTATCTTGTACTTAACAAAAGATGTAAGATTTCCCTACAAAAATTGTTTGAG
+M_HWI-M01141:133:D05BR:1:1101:23351:4820  133:D05BR:1:1101:23351:4820 2:N:0:CCAATCCTGCAGAG
]]]]]]]]]]]]]]]]]]]]]]]]]]]]]]]]]]]]]]]]]]]]]]]]]]]]]\]]]]]]]]]]]]]]]]]]\]]]]]]][]\\\]][]]]\]]]]]]]]]]]]]]]]]\]]]]]]Z[]]]]]Z]W]]]]]]]]]]Z]]][]]]][Z
@M_HWI-M01141:133:D05BR:1:1101:18976:4829  133:D05BR:1:1101:18976:4829 2:N:0:CCAATCCTGCAGAG
AATGATTGAAATATCCACTCCAAACTTGTTCATCCTTTCAAGAAGCAGTTCACAAGTGTTATGCTTCAGTTGTTTAAAAGGCCAGTGTCCTACGTAGGCATTAATATCAAGCAACACCGCGGCCTCCTTTCTTTAATACACTGTTATAGTTATCAAAAAATATTTTGTTCTTT
+M_HWI-M01141:133:D05BR:1:1101:18976:4829  133:D05BR:1:1101:18976:4829 2:N:0:CCAATCCTGCAGAG
ABBBCFFFFFFFGGGGGGGGGGH]]]]]]]]]]]]]]]]]]]]]]]]]]]]]]]]]]]]]]]]]]]]]]]]]]]]]]]]]]]]]]]]]]]]]]]]]]]]]]]]]]]]]]]]]]]]]]]]]]]]]]]]]]]]]]]]]]]]]]]]]]]]]]]HGGGGGGGGGGFFFFFFFCBBBB
@M_HWI-M01141:133:D05BR:1:1101:20305:4830  133:D05BR:1:1101:20305:4830 2:N:0:CCAATCCTGCAGAG
GGCACGCCCGGCCAGCGCTTGGGAGACGTGACGGCGAGCGCCCGAACCTTGCCTGCCCTCGCGTTGCCGAGCGCGCTGACCATGCCGTCGAACATGAATTGCAGGCGGCCGCTGAGGAGGTCGACTTGTG
+M_HWI-M01141:133:D05BR:1:1101:20305:4830  133:D05BR:1:1101:20305:4830 2:N:0:CCAATCCTGCAGAG
]]]]]]]]]]]]]]]]]]]]]]]]]]]]]]]]]]]]]]]]]]]]]]]]]]]]]]]]]]]]]]]]]]]]]]]]]]]]]]]]]]]]]]]]]]]]]]]]]]]]]]]]]]]]]]]]]]]]]]]]]]]]]]]]]]
@M_HWI-M01141:133:D05BR:1:1101:11264:4831  133:D05BR:1:1101:11264:4831 2:N:0:CCAATCCTGCAGAG
CAACTCGGCGCGGTCGACGTGGATGACGGTGGGCGCCTGGTCCATCGGGGTGGTGGAGACAAACAGCGTCGCCTCGGCCAGGCCGTAGGACGGCTTGATCGCGGTCTCGCGCAGGCCGTACGGCTTGAAGGCCTCGTAGAACTTGCGCATCGAGGACGGGGACACCGGCTCGCTGCCGTTCAGGATTCCCTTGACGTTGCTCAGGTCCAACGGCGGCTCGCCCTCCTTGGGCACCCCGCGCACCGCGGCGTGCTCGAACGCGAAGTTGGGCGCGACG
+M_HWI-M01141:133:D05BR:1:1101:11264:4831  133:D05BR:1:1101:11264:4831 2:N:0:CCAATCCTGCAGAG
1AAAAD>AA1>>00AE00EAA//1BGFA?E/B///A////BBFGHHF?C@/>EEA///BE0FFGFG>E/<</?/?//?///?F/<<CCCDC/<>C@-011..<-.<.DGE?C--9CE-;;C######DHGB/;//1DDD=;/BB/BHHHDBFAA--@FGFFC---;9--;-.---..GBHGCC0C.EC/0C<<.@AFBGFHHFGF<0FA/>///////<?CE?0/G/10F//E/@E@/>/?EAA/AC/A0/?FA00EAA00FAFAAA@A>11>111>
@M_HWI-M01141:133:D05BR:1:1101:12754:4832  133:D05BR:1:1101:12754:4832 2:N:0:CCAATCCTGCAGAG
CTGGAGAAACTGCCGTCCTTCGCTGACCATCAGTCCCCAATCGGGCTCGGGCGGTTGCACGCCTATGCCG
+M_HWI-M01141:133:D05BR:1:1101:12754:4832  133:D05BR:1:1101:12754:4832 2:N:0:CCAATCCTGCAGAG
]]]]]]]]]]]]]]]]]]]]]]]]]]]]]]]]]]]]]]]]]]]]]]]]]]]]]]]]]]]]]]]]]]]]]]
@M_HWI-M01141:133:D05BR:1:1101:12076:4834  133:D05BR:1:1101:12076:4834 2:N:0:CCAATCCTGCAGAG
TGAAGAAGGTGCCACCTCGAGGTTGAATGTGCGGAAGATTTCGCCGATATGATTTTTTGTATTGGAACTGACTCATTGGACGTGGAGGATTACTCTGTTTAAGCTGGAAAGATGCCT
+M_HWI-M01141:133:D05BR:1:1101:12076:4834  133:D05BR:1:1101:12076:4834 2:N:0:CCAATCCTGCAGAG
]]]]]]]]]]]]]]]]]]]]]]]]]]]]]]]]]]]]]]]]]]]]]]]]]]]]]]]]]]]]]]]]]]]]]]]]]]]]]]]]]]]]]]]]]]]]]]]]]]]]]]]]]]]]]]]]X]]]]
@M_HWI-M01141:133:D05BR:1:1101:20151:4838  133:D05BR:1:1101:20151:4838 2:N:0:CCAATCCTGCAGAG
CAGATCGGCCAGCACGACCACGTTGCAATATTTCTTGATGACGGACATGCTGTGTGAAACCATGATGACCTTCGACTTTTCAAGCCGTTCAGACATTACTGCCTGGCTCTTGGCTCTGAATTGAGGGT
+M_HWI-M01141:133:D05BR:1:1101:20151:4838  133:D05BR:1:1101:20151:4838 2:N:0:CCAATCCTGCAGAG
]]]]]]]]]]]]]]]]]]]]]]]]]]]]]]]]]]]]]]]]]]]]]]]]]]]]]]]]]]]]]]]]]]]]]]]]]]]]]]]]]]]]]]]]]]]]]]]]]]]]]]]]]]]]]]]]]]]]]]]]]]]]]]]]
@M_HWI-M01141:133:D05BR:1:1101:8318:4840  133:D05BR:1:1101:8318:4840 2:N:0:CCAATCCTGCAGAG
CCGTCGACACGGACACCTGGCACCGCGTGCGCATCGGCCCGATCACGAACCTGCAGAAGCTGGAAGAAACGCGCAGCAAGCTGCGGCAGGCGCAGATTGAGGCGTTGGTGATACGGGT
+M_HWI-M01141:133:D05BR:1:1101:8318:4840  133:D05BR:1:1101:8318:4840 2:N:0:CCAATCCTGCAGAG
]]]]]]]]]]]]]]]]]]]]]]]]]]]]]]]]]]]]]]]]]]]]]]]]]]]]]]]]]]]]]]]]]]]]]]]]]]]]]]]]]]]]]]]]]]]]]]]]]]]]]]]]]]]]]]]]]]]]]]
@M_HWI-M01141:133:D05BR:1:1101:11299:4857  133:D05BR:1:1101:11299:4857 2:N:0:CCAATCCTGCACAG
CGACCATCCCGCGCAGCCGCTCCAAGAACGACACCTCGACCTCCACGTCGTACAGCTCGAGGTCGTCGCGGTCCAGCACGTAGCTCTCCACCC
+M_HWI-M01141:133:D05BR:1:1101:11299:4857  133:D05BR:1:1101:11299:4857 2:N:0:CCAATCCTGCACAG
]]]]]W]UX]\]]]Z]Y]]]]\QFY\YB]]]]XX]V]]$X]X]]Z]XT]]]Z\TZYY[]]]]$R]]]]]]USZ]]W]]]]]]]T]S[]U\]]]
@M_HWI-M01141:133:D05BR:1:1101:15156:4858  133:D05BR:1:1101:15156:4858 2:N:0:CCAATCCTGCAGAG
CATCGTGCTCCCTTCTGTTCGAGCAGACCATCGACCCCATCGCGGAATCGGGCCCACTCCCTTGTAAAGCCGGCGAGGGCGTCGCGGCCTCCGTCGGTGAGCTGGTAGTAGCGCCGGGGCGGTCCCGACTCGGACTCGCGCCAGGATGTGGTTACG
+M_HWI-M01141:133:D05BR:1:1101:15156:4858  133:D05BR:1:1101:15156:4858 2:N:0:CCAATCCTGCAGAG
CCCCCC]]]]]]]]]]]]]]]]]]]]]]]]]]]]]]]]]]]]]]]]]]]]]]]]]]]]]]]]]]]]]]]]]]]]]]]]]]]]]]]]]]]]]]]]]]]]]]]]]]]]]]]]]]]]]]]]]]]]]]]]]]]]]]]]]]]]]]]]]]]]]]]]BAAAA>
@M_HWI-M01141:133:D05BR:1:1101:12782:4864  133:D05BR:1:1101:12782:4864 2:N:0:CCAATCCTGCAGAG
ATCACGCGGAAACGGCTGCCGCCGATGGTGATGCGCTGGCCCAGCGGATTCGCTGAGCCGAAGAGCTCGTCCTTCGCCCTCGATCCGAGCACCGCGAGCGGACGCGGAGC
+M_HWI-M01141:133:D05BR:1:1101:12782:4864  133:D05BR:1:1101:12782:4864 2:N:0:CCAATCCTGCAGAG
]]]]]]]]]]]]]]]]]]]]]]]]]]]]]]]]]]]]]]]]]]]]]]]]]]]]]]]]]]]]]]]]]]]]]]]]]]]]]]]]]]]]]]]]]]]]]]]]]]]]]]]]]]]]]]
@M_HWI-M01141:133:D05BR:1:1101:16573:4874  133:D05BR:1:1101:16573:4874 2:N:0:CCAATCCTGCAGAG
CCCTACATAAGGCAAGGAAGTCAGTCAAGCCACATGAACCCCTTCTCCTCTGCCTGGGGCTTGGGAAGAAATTAGTCCATGGGAGGTCAGTGCTGACCACCTCCCAGAGAGCAGACTGGCCCTGCTCCAACTATGCGGCAGGGCTGGGGA
+M_HWI-M01141:133:D05BR:1:1101:16573:4874  133:D05BR:1:1101:16573:4874 2:N:0:CCAATCCTGCAGAG
]]]]]]]]]]]]]]]]]]]]]]]]]]]]]]]]]]]]]]]]]]]]]]]]]]]]]]]]]]]]]]]]]]]]]]]]]]]]]]]]]]]]]]]]]]]]]]]]]]]]]]]]]]]]]]]]]]]]]]]]]]]]]]]]]]]]]]]]]]]]]]]]]]]]]]
@M_HWI-M01141:133:D05BR:1:1101:16219:4880  133:D05BR:1:1101:16219:4880 2:N:0:CCAATCCTGCAGAG
GAGCACACGTCTGAACTCCGTCACCCAATCCATCTCGTATGCCGTCTTCTGCTTGAAAAAAAAAATCGACCGAACCCTCGCACAGATACTCTCCCGAAGTCCGCTCGGTGCCCTTTTAGTCCTCGGTCAGAGCGTCGCTCAGCAGCGACAGGGCGAGCCGAGGCGGTGCTCATGACCGGAACTGGTGCTTGGCGCCGGTACGTATCAACGCCGCGCACCTGGCCGCGGCTACCGTCGCTCCTTGGTTGAGGATTCACAGCTGTTCGGGCAGCTCCTCG
+M_HWI-M01141:133:D05BR:1:1101:16219:4880  133:D05BR:1:1101:16219:4880 2:N:0:CCAATCCTGCAGAG
A?111B>CDFAFECFGG1GEGGE01F0A0ACA211DB000GHAE/AAE22FHFBGH11E0A//>/0@/0/>>//>E/B//////B111B1F2B0B#################################$$#$$$#$$$$$$#$$$$$$$$##########################################################################################B/0FA1BAD112220111F00A11A1BB11111111A1
@F_HWI-M01141:133:D05BR:1:1101:8622:4888  133:D05BR:1:1101:8622:4888 2:N:0:CCAATCCCGCAGAG
CGAGACCTTCCTGCAGACCAAATACGTTGGGCATAAACGCTTTTCGATGGAAGGCGCGGAAAGCGTGATCCCGATGATGGACGCGGCGATCGACCAGTGCGCCGAGCACGGGCTCGACGAAGTGGTGATCAGCATGCCGCACCGCGGCCG
+F_HWI-M01141:133:D05BR:1:1101:8622:4888  133:D05BR:1:1101:8622:4888 2:N:0:CCAATCCCGCAGAG
AAA>A1>1111BF111B1FCGFGD10FG0B0A00FBAGE?E/F12/FG2/0F0/A/A/AE/E0BF>/>0@BF/E>>@@@1>C/>/<E//>F></BCC11?/>C<<--<<--<--<---;-:.C009;;0C0;0CFBFGA@GG@AA;-@@@
@R_HWI-M01141:133:D05BR:1:1101:8622:4888  133:D05BR:1:1101:8622:4888 2:N:0:CCAATCCCGCAGAG
TCATCTTGGCTACGCCGGTGCAGTACTCTCTGGAGAGCGAGTACTCCGGCGCGGTGGTGAAACCGATCTGGTTGTTGACAGTGATGTGGATGGTGCCACCTGCCCGTCAGCCGGGCAGCTGGGTCAGGTTCAGCGTCTCGTCAACCACGC
+R_HWI-M01141:133:D05BR:1:1101:8622:4888  133:D05BR:1:1101:8622:4888 2:N:0:CCAATCCCGCAGAG
1>>A1@D31B1B111A1A000F1A1F2F2B111B01AFA?//01D11A//A///B//EAFE11B@//>01FF1//>02111B1B2>21BB11/111<11000B0?///?/1?////<E.010.FGGB0=1<G<GCE<.HF.<CC0:.C##
@M_HWI-M01141:133:D05BR:1:1101:13783:4888  133:D05BR:1:1101:13783:4888 2:N:0:CCAATCCTGCAGAG
GAACAGCAGCGAGGCAAACAGGATTTGCAGGATATTGCCCTTGCCGAATGCATCGGTCATCGTGTGCGGGATGATGTTCATCAGGAATTCG
+M_HWI-M01141:133:D05BR:1:1101:13783:4888  133:D05BR:1:1101:13783:4888 2:N:0:CCAATCCTGCAGAG
]]]]]]]]]]]]]]]]]]]]]]]]]]]]]]]]]]]]]]]]]]]]]]]]]]]]]]]]]]]]]]]]]]]]]]]]]]]]]]]]]]]]]]]]]]]
@M_HWI-M01141:133:D05BR:1:1101:14383:4899  133:D05BR:1:1101:14383:4899 2:N:0:CCAATCCTGCAGAG
CGGGACCGGTCCCGGGCGAACCATGAACGAAGCATTTGCAATCGCCTGTTAGAGGTTCATTGCGGTGTGTGGTCGTTTGGCGTATTGTTGAGATGGAATAAAGCCGGTGTGGAAGCAGAGCATCACGTCTCGAACAGGATAG
+M_HWI-M01141:133:D05BR:1:1101:14383:4899  133:D05BR:1:1101:14383:4899 2:N:0:CCAATCCTGCAGAG
]]]]]]]]]]]]]]]]]]]]]]]]]]]]]]]]]]]]]]]]]]]]]]]]]]]]]]]]]]]]]]]]]]]]]]]]]]]]]]]]]]]]]]]]]]]]]]]]]]]]]]]]]]]]]]]]]]]]]]]]]]]]]]]]]]]]]]]]]]]]]]
@M_HWI-M01141:133:D05BR:1:1101:10341:4901  133:D05BR:1:1101:10341:4901 2:N:0:CCAATCCTGCAGAG
TGGGTGCAGTGTCTCACATGTGTAATCCTAGCACTTTGGGAGGCTGAGGCAGGGGGATCACCTGAGCTCGGGAGTTTGAGACCAGCATGGCCAACATTGTGAAACCCCATCTCTACTAAAAATACACACACGCAATACACACACACACACACACACACACACAAATTAGCTGGGGCTGGTGGCACATGCCTGTAATCCTA
+M_HWI-M01141:133:D05BR:1:1101:10341:4901  133:D05BR:1:1101:10341:4901 2:N:0:CCAATCCTGCAGAG
ABABAABFFFFFGGGGGGGGGGHHHHHHHHHHHHHHHHHGHGGGGHHHGG]]]]]]]]]]]]]]]]]]]]]]]]]]]]]]]]]]]]]]]]]]]]]]]]]]]]]]]]]]]]]]]]]]]]]]]]]]]]]]]]]]]]]]]]]]]]]]]]]]]]GHCGFGHHHGEFHHHHHHHGGGGGHHHHGGGGGGGGGGFFFFFFFBBBAB
@M_HWI-M01141:133:D05BR:1:1101:15786:4902  133:D05BR:1:1101:15786:4902 2:N:0:CCAATCCTGCAGAG
AGCTCGCCTTGGATGCCGTCGGTAAGCGGGAGCGGCTCGGCGGTGTCGGGGTCGATGAGCTCGAGCAGCGCGTGCTCGCCGGTGGTCAGGTGCAGGCCCTCGGAG
+M_HWI-M01141:133:D05BR:1:1101:15786:4902  133:D05BR:1:1101:15786:4902 2:N:0:CCAATCCTGCAGAG
]]]]]]]]]]]]]]]]]]]]]]]]]]]]]]]]]]]]]]]]]]]Y]]]]]]][]]]]]]]]]]]]]Z]][]]]]]]]\]]]]]<]]]]]]]]]]]]]T]]]]]]P]
@M_HWI-M01141:133:D05BR:1:1101:17697:4911  133:D05BR:1:1101:17697:4911 2:N:0:CCAATCCTGCAGAG
GGGTTGGAGATTGATGAGTGAGGGCCGAGGGCGAAACCAAGGACTGTTGTGTCTTCTGGTTTGAAATTGGGATGTGATATATACCTAGTGGTATGTCTCATTGTGCTTCAGCAGCATCGTTCT
+M_HWI-M01141:133:D05BR:1:1101:17697:4911  133:D05BR:1:1101:17697:4911 2:N:0:CCAATCCTGCAGAG
]]]]]]]]]]]]]]]]]]]]]]]]]]]]]]]]]]]]]]]]]]]]]]]]]]]]]]]]]]]]]]]]]]]]]]]]]]]]]]]]]]]]]]]]]]]]]]]]]]]]]]]]]]]]]]]]]]]]]]]]]]]
@M_HWI-M01141:133:D05BR:1:1101:22956:4916  133:D05BR:1:1101:22956:4916 2:N:0:CCAATCCCGCAGAG
GCCGCAATGTCGATCGCGTGCTGGTCAAACGCAAGGGCGTGCAAGAAATCTACAGCGCCGATATCGTCGTCGTGGCGTGCGGTGCGATCAATTCGGCGGCGCTGCTGCTGCGCTCGGCCAACCGCCGCCATCCGAACGGCCTGGCCAACA
+M_HWI-M01141:133:D05BR:1:1101:22956:4916  133:D05BR:1:1101:22956:4916 2:N:0:CCAATCCCGCAGAG
333CCCCC35C]QS]U]U]U]]]]T]QV8AR]5Q]]U]]]UY]V]]]V7]]]]A]]UOW]\R]U]]XWZ]Z]P@?PAXX]]VOVV]\\X][]ZC][Z]?]]W@W]Z[]]RRT]5VVVT]]]]]]]]SU@M@MQ]ANS]WUQR]][Q\]]]
@M_HWI-M01141:133:D05BR:1:1101:15787:4924  133:D05BR:1:1101:15787:4924 2:N:0:CCAATCCTGCAGAG
GGGAGAATACATCATGTCCGGCAAATATGTCTTTTCACAGGCCCTGAAGGAGGTACGGTTCTTGTTTTGTCAAACGGGCGAACACAGTGGTCCTACGAGG
+M_HWI-M01141:133:D05BR:1:1101:15787:4924  133:D05BR:1:1101:15787:4924 2:N:0:CCAATCCTGCAGAG
]]]]]]]]]]]]]]]]]]]]]]]]]]]]]]]]]]]]]]]]]]]]]]]]]]]]]]]]]]]]]]]]]]]]]]]]]]]]]]]]]]]]]]]]]]]]]]]]]]]]
@M_HWI-M01141:133:D05BR:1:1101:14985:4930  133:D05BR:1:1101:14985:4930 2:N:0:CCAATCCTGCAGAG
CGCGGACAAGTTGCTCCATGATCTGGCTGTTGCTGTCCTTTCCAATTTTATCTTTCTCTACCATGTTTTA
+M_HWI-M01141:133:D05BR:1:1101:14985:4930  133:D05BR:1:1101:14985:4930 2:N:0:CCAATCCTGCAGAG
]]]]]]]]]]]]]]]]]]]]]]]]]]]]]]]]]]]]]]]]]]]]]]]]]]]]]]]]]]]]]]]]]]]]]]
@M_HWI-M01141:133:D05BR:1:1101:10279:4939  133:D05BR:1:1101:10279:4939 2:N:0:CCAATCCTGCAGAG
ATCAGTCTTCACATCGGGCGAAGCCAGGAGCGCTCCGATCTCATCTTCATTAAGAAACTGCGGCAGATGTGAAAGCCGCTGCGGTGTGTCCAGATCTTCGGCCGGATGACGTTTGATATGACCGTCGAGCATCAGGAA
+M_HWI-M01141:133:D05BR:1:1101:10279:4939  133:D05BR:1:1101:10279:4939 2:N:0:CCAATCCTGCAGAG
]]]]]]]][]]XV]]]]]]]]]]]]][]]]]]]]]]]]]]]\]]]]]]]]]]]]]]]]]][]]]]]]]]]]]]]\Y]AXX]]]]]]Y]\]]]]]\Z]]]]X]Z][]]]]\]]]]Z]]]]ZZ]]][\]]]\]]]]]]\]
@M_HWI-M01141:133:D05BR:1:1101:11026:4947  133:D05BR:1:1101:11026:4947 2:N:0:CCAATCCTGCAGAG
GACAACGACCTTCTCGCGCTGAGCGTCGCTCCATCGTCTGAATTGATAGTTTCCGCGTCTGAAA
+M_HWI-M01141:133:D05BR:1:1101:11026:4947  133:D05BR:1:1101:11026:4947 2:N:0:CCAATCCTGCAGAG
]]]]]]]]]]W]]]]]]]]]]]]]]]Y]]]]]]]]]]]]]]]]]]]]]]]]]]]]]]]]]]]]]
@M_HWI-M01141:133:D05BR:1:1101:18036:4947  133:D05BR:1:1101:18036:4947 2:N:0:CCAATCCTGCAGAG
AAGCGCTCCTGCGCCTGGCGACTATCGTTCGCGCCGCCGATACCGCACGGCTTGATCTCGCACCAGAAGCGGCAGGCCTTCTCGCCGCATCCCTTGGGCTCTCGCGCATGTATGCCGATGACCTCGAACAACTCG
+M_HWI-M01141:133:D05BR:1:1101:18036:4947  133:D05BR:1:1101:18036:4947 2:N:0:CCAATCCTGCAGAG
]]Q]]]]]]]]]]]]]]]]]]]]]]]]]]]]]]]]]]]]]]Y]]]]W]]]]]]]]]]]]]]]]]]]]]]]]]]]]]]]]]]]]]]]]]]]]]]]]]]]]]]]]]]]]]]]]]]]]]]]]]]]]]]]]]]]]]]]]
@F_HWI-M01141:133:D05BR:1:1101:23081:4961  133:D05BR:1:1101:23081:4961 2:N:0:CCAATCCTGCAGAG
GGAAGAGCACACGTCTGAACTCCAGTCACCCAATCCATCTCGTATGCCGTCTTCTGCTTGAAACAAAAATTGCACCGAGATGAGCGGAAAGGACGACGCCCATATCCAAGCGATCCAATGAACCTCATCGGCCCGCTCGAGATCGGAAAA
+F_HWI-M01141:133:D05BR:1:1101:23081:4961  133:D05BR:1:1101:23081:4961 2:N:0:CCAATCCTGCAGAG
?A1AA1CFBFFFG1FFAGBGGFHHHGHH110FGFCGFD1AB0FEHFH1EAAEAGHFF1BB01D10/B0/0111110>/>>/1@1B/////0B00/>>//<//00>2B>11//?//?1<1@@F@F001111?/?#################
@R_HWI-M01141:133:D05BR:1:1101:23081:4961  133:D05BR:1:1101:23081:4961 2:N:0:CCAATCCTGCAGAG
CGCCCGGCCCGCTTCGGTCCTTCGTATCGGAGCTACATAGGCGCAGTCCTCTGCGCTGATCGGGGGTCTATGCCAAAGGCAGATGGTTTCAATTTCGACCACGGTACTACAAAGCGTACTGGAAAGCAAGAACGGAGTTACATCGTAAAC
+R_HWI-M01141:133:D05BR:1:1101:23081:4961  133:D05BR:1:1101:23081:4961 2:N:0:CCAATCCTGCAGAG
>AA11>11>1>000000A001FG0000B//A//01AFB2111/A/E/112D###################################################################################################
@M_HWI-M01141:133:D05BR:1:1101:13596:4965  133:D05BR:1:1101:13596:4965 2:N:0:CCAATCCTGCAGAG
CCCGGTCGCGCGCGCTCTCGCCATCGTCGTATCGCCGCGGCATGCTTGGGGTAGTGGCTGTAGGTATCCAAGCGCACG
+M_HWI-M01141:133:D05BR:1:1101:13596:4965  133:D05BR:1:1101:13596:4965 2:N:0:CCAATCCTGCAGAG
]]]]]]]]]]]]]]]]]]]]]]]]]]]]]]]]]]]]]]]]]]]]]]]]]]]]]]]]]]]]]]]]]]]]]]]]]]]]]]
@M_HWI-M01141:133:D05BR:1:1101:13669:4978  133:D05BR:1:1101:13669:4978 2:N:0:CCAATCCTGCAGAG
CGCTGACATAACTCTCGCAGTAAGTGCGCGCGGTACAGACATGGTAAGTCGTGAACGGATTCTGACCTCAGTCGAGCTGCTGGTTTCGCTCGGCGTGATAATTAAGGAAGGGCGGCAAGACG
+M_HWI-M01141:133:D05BR:1:1101:13669:4978  133:D05BR:1:1101:13669:4978 2:N:0:CCAATCCTGCAGAG
]]]]]]]]]]]]]]]]]]]]]]]]]]]]]]]]]]]]]]]]]]]]]]]]]]]]]]]]]]]]]]]]]]]]]]]]]]]]]]]]]]]]]]]]]]]]]]]]]]]]]]]]]]]]]]]]]]]]]]]]]]
@M_HWI-M01141:133:D05BR:1:1101:16616:4986  133:D05BR:1:1101:16616:4986 2:N:0:CCAATCCTGCAGAG
GTTGCACCGACCGTGTTTGTCGATGTACCGCTGACGTCGCGCCTGTCGCGTGAAGAAATATTCGGACCAGTCGTAT
+M_HWI-M01141:133:D05BR:1:1101:16616:4986  133:D05BR:1:1101:16616:4986 2:N:0:CCAATCCTGCAGAG
]]]]]]]]]]]]]]]]]]]]]]]]]]]]]]]]]]]]]]]]]]]]]]]]]]]]]]]]]]]]]]]]]]]]]]]]]]]]
@F_HWI-M01141:133:D05BR:1:1101:9798:4991  133:D05BR:1:1101:9798:4991 2:N:0:CCAATCATGCAGAG
CACACGTCTGAACTCCAGTCACCCAATCATCTCGTATGCCGTCTTCTGCTTGAAAAAAACAAAAAAACCATGAGTCAACCGAAGATCACCCAGCTGCGCAGCACCATCCGAGCCCTCTGTCAGCACCTCGAGTCTCTGCGCACCATGTGC
+F_HWI-M01141:133:D05BR:1:1101:9798:4991  133:D05BR:1:1101:9798:4991 2:N:0:CCAATCATGCAGAG
ABCBBBFBFCFFGGGGGGGGGGGHGHHHGHFHHHGEF3FGFAEGGHHFHHDFH3GGHEE11111100BBB33334B3431>///13BB320//B3??////>0BG0220///<//2/2222@1?<0?0?#####################
@R_HWI-M01141:133:D05BR:1:1101:9798:4991  133:D05BR:1:1101:9798:4991 2:N:0:CCAATCATGCAGAG
GGTAGACTAGCTGGCGTGGCAGGCTTTTTACACCTTAGAGCGTCGCCCACCTGAGAACGTCCCCCAGGGGGTCTTTCATCTAGGCAGCGCCATTCGTATATAAAGATTTCTCTTACATTCTTGCTATCCAATGTTGCACACACACTTACC
+R_HWI-M01141:133:D05BR:1:1101:9798:4991  133:D05BR:1:1101:9798:4991 2:N:0:CCAATCATGCAGAG
>>A11133111@11111A000A000001A01210011A111/B///A//B/0B0011F/>//////>///>//01B222>21BF01///////1B2B00122B2111122BB221112@D22>1@2200211<111<1?10/?#######
@M_HWI-M01141:133:D05BR:1:1101:12278:5000  133:D05BR:1:1101:12278:5000 2:N:0:CCAATCCTGCAGAG
GGTTGCGTCGGAGGTTCTCGATGTCTGACGCTGCATCGTCTTCTTCGCCGCACCCCTTCGTGGGCAGCGGTCCCAACGGCACGCTCACCGAGGCCGACGCCCGCACTCTTCTCGAAGAGCAGGCGCACAGTGGCCTTTCCT
+M_HWI-M01141:133:D05BR:1:1101:12278:5000  133:D05BR:1:1101:12278:5000 2:N:0:CCAATCCTGCAGAG
]]]]]]]]]]]]]]]]]]]]]]]]]]]]]]]]]]]]]]]]]]]]]]]]]]]]]]]]]]]]]]]]]]]]]]]]]]]]]]]]]]]]]]]]]]]]]]]]]]]]]]]]]]]]]]]]]]]]]]]]]]]]]]]]]]]]]]]]]]]]]
@M_HWI-M01141:133:D05BR:1:1101:11438:5003  133:D05BR:1:1101:11438:5003 2:N:0:CCAATCCTGCACAG
CGCGACCCGTCCGGACTAGCTTTCCCCGAGGCGCAAGCAA
+M_HWI-M01141:133:D05BR:1:1101:11438:5003  133:D05BR:1:1101:11438:5003 2:N:0:CCAATCCTGCACAG
]\]Z]CQZ]]]U]XVZXXWCZXUY]V[XQTQVCC]ZTT5R
@M_HWI-M01141:133:D05BR:1:1101:16995:5010  133:D05BR:1:1101:16995:5010 2:N:0:CCAATCCTGCAGAG
CACTAAGGCACTTCGTGACTTCTTCGTGTCCTCGTGTCTTCGTGGCCAAGACGAGTTCGGCGGTAGGAAAAATTCCAAAT
+M_HWI-M01141:133:D05BR:1:1101:16995:5010  133:D05BR:1:1101:16995:5010 2:N:0:CCAATCCTGCAGAG
]]V]]]]]]]]]U][]]]]]]ZY]]]U]GY]Z]]]]]]]]]]]]\][]]]]]]][][]]]ZZ]]]\]]]]\]]]]]]]]]
@M_HWI-M01141:133:D05BR:1:1101:20522:5010  133:D05BR:1:1101:20522:5010 2:N:0:CCAATCCTGCAGAG
AAATTGATAGATGGAACCTAATTAAACTAAGGAGCTTCTGCACAGCAAAAGAAACTATCATCAGAGTCAACAGGCAACCTACAGAATGGGAGAAAATTTTTGCAATCTATCCATCTGACAAAGGGCTAATATCCAGTATCTATAAAGAACTTAAATTTACAAGAGAAAAACAACTCCATCAA
+M_HWI-M01141:133:D05BR:1:1101:20522:5010  133:D05BR:1:1101:20522:5010 2:N:0:CCAATCCTGCAGAG
AA@AAB1F3FFFBBEGFFGA11FBB3BGDGCB]]]]]]]W]]]]]]]]]\\]]]]]]]]]]]]]]]]]]]]]]]]]]]]]]]]]]]X]]]]]]]]Z]]]]6]]]]]]]\]]Z]]]]]]]][[]]]]]Z]]]]]]]]]]]]]]]]]]]]]]HGHHGCHBGHEFGGBFCGGGFFFCFFFBA3A?
@M_HWI-M01141:133:D05BR:1:1101:24267:5014  133:D05BR:1:1101:24267:5014 2:N:0:CCAATCCTGCAGAG
CTTCACGGACGTGTTCGTGGGGCTCCGCGCGGTGAACTATTCGGGCGGAGTCTACGTCGAGTTGAGCCGGCACAGCTACGACGCCGTGAACGCCGCGCGAAAGGCGAAGGCGTTCTTGGAC
+M_HWI-M01141:133:D05BR:1:1101:24267:5014  133:D05BR:1:1101:24267:5014 2:N:0:CCAATCCTGCAGAG
]]]]]]]]]]]]]]]]]]]]]]]]]]]]]]]]]]]]]]]]]]]]]]]]]]]]]]]]]]]]]]]]]]]]]Z]]]]]]]]]]]]]Z]]]]]]]]]]]]]]]]]]]]]]]]]]]]]]]]]]]]]
@M_HWI-M01141:133:D05BR:1:1101:15043:5015  133:D05BR:1:1101:15043:5015 2:N:0:CCAATCCTGCAGAG
ACGAATTCCGGCGCCAGATTCAGCGTCGGCAGGCCAGGGATGAGTGCCAGCAAAACGCCGGTCACCACCAGCAGAATCGCCGGCGGCACCTTCAGCCGCGCCGCGAGGACTGCGACCCCGGCGACCGCG
+M_HWI-M01141:133:D05BR:1:1101:15043:5015  133:D05BR:1:1101:15043:5015 2:N:0:CCAATCCTGCAGAG
]]]]]]]]]]]]]]]]]]]Y]]]]]]]]]]]]]]]]]]]]]]]]]]]]]]]]]]]]]]]]]\]]]]]]]]]]]]]Z]]]YX]]]]]]\]]]\]]]]]]]]]]]]]]VV]]]]]]]]]]]]][]]]]]]]
@M_HWI-M01141:133:D05BR:1:1101:7993:5028  133:D05BR:1:1101:7993:5028 2:N:0:CCAATCCTGCAGAG
GGCATTTTGTCCGCCCATGCTGTTGCCTATCACCGCACCGACCACTGCGCCGAGCGCCGTGTTGATGCCGCGGTTATCTGCGGATGCCGCAGTCGATACGGCAGTTGTTGCTGTTGCCAGCACGGCAATGGCG
+M_HWI-M01141:133:D05BR:1:1101:7993:5028  133:D05BR:1:1101:7993:5028 2:N:0:CCAATCCTGCAGAG
]]]]]]]]]]]]]]]]]]]]]]]]]]]]]]]]]]]]]]]]]]]Z][]]]]]]]]]]]]]]]]]]]]]]]]]]]]]]]]]]]]]]]]Z]]]]]Y]]]]\]]]]]]]]]]]]]]]]]]]]]]]W]]]]]]]]]]]
@M_HWI-M01141:133:D05BR:1:1101:6284:5042  133:D05BR:1:1101:6284:5042 2:N:0:CCAATCCTGCAGAG
TCGAATCGCTCTCGTTCGAGCCCGGCGCCTTCGTGCGCAAGGGCAGCGTGCTGGCACAGCTCGATCCGCGCCTGCTGAAGGCGCAACTGGACCAGTCCCGTGGCAGCGTGGC
+M_HWI-M01141:133:D05BR:1:1101:6284:5042  133:D05BR:1:1101:6284:5042 2:N:0:CCAATCCTGCAGAG
U]4]]]]]]\]\]]Z]]X]]]WW]V]]XT]XCX]]][]UZ]W]]]QUY]]]]]]QX]]]]]]]X[Z]]]]]ZY]]]]]]]]]]Q]W]]\][]]YY%]]Z]]]]TUC]T]PA]
@M_HWI-M01141:133:D05BR:1:1101:16857:5046  133:D05BR:1:1101:16857:5046 2:N:0:CCAATCCTGCAGAG
CTTGTTAATGAGGAACTGTGATCCTCTTTAGAGGGAGAGGCGTTCTGATTTTGAGTATTCTCAGCCTTTTTACG
+M_HWI-M01141:133:D05BR:1:1101:16857:5046  133:D05BR:1:1101:16857:5046 2:N:0:CCAATCCTGCAGAG
]]]]]]]]]]]]]]]]]]]]]]]]]]]]]]]]]]]]]]]]]]]]]]]]]]]]]]]]]]]]]]]]]]]]]]]]]]
@M_HWI-M01141:133:D05BR:1:1101:9303:5046  133:D05BR:1:1101:9303:5046 2:N:0:CCAATCCTGCAGAG
CTGCTGCGATTGGCCGCGCAGCGCGAGCGGCTGCAAGCCGAGCTGTCGCAGCTGACGACAGCAGAAGTCGACGCGCGCATCGCGTCCGTGCAAGCGGAGCAGGATCGGA
+M_HWI-M01141:133:D05BR:1:1101:9303:5046  133:D05BR:1:1101:9303:5046 2:N:0:CCAATCCTGCAGAG
RSQ6Q]X]]]]V]U]U]]]Y]]]Z]]W]]]]]]]]]]]]]]]]]]]]]]Z]]]]]]][]]]]]]]Y]]]]]]Z]XO]]]]]]]]X][]]]]]]]]]]]O]]]]SU]]]4
@M_HWI-M01141:133:D05BR:1:1101:11824:5050  133:D05BR:1:1101:11824:5050 2:N:0:CCAATCCTGCAGAG
CTGATCCCATTTGAGCGGATTGAGCGGTTTGACGACCCATTGTTCGGGCGCGAGGTGTTTGGGTTTGAGCGCGTGATACAAGCCTGCCGCTTCGCTGCCGCCGTCGCGCATATCGATG
+M_HWI-M01141:133:D05BR:1:1101:11824:5050  133:D05BR:1:1101:11824:5050 2:N:0:CCAATCCTGCAGAG
]]]]]]]]]]]]]]]]]]]]]]]]]]]]]]]]]]]]]]]]]]]]]]]]]]]]]]]]]]]]]]]]]]]]]]]]]]]]]]]]]]]]]]]]]]]]]]]]]]]]]]]]]]]]]]]]]]]]]]
@M_HWI-M01141:133:D05BR:1:1101:19384:5050  133:D05BR:1:1101:19384:5050 2:N:0:CCAATCCTGCAGAG
CTAGCATCATCGCACGCAGCGCGCCGGTGTCGAGTTCGGGATTTCGCGCGGCGAGCCATTCGGCGTGTGCCGCGCCGTATCTGCCGCGCGCCAGCAC
+M_HWI-M01141:133:D05BR:1:1101:19384:5050  133:D05BR:1:1101:19384:5050 2:N:0:CCAATCCTGCAGAG
]]]]]]]]]]]]]]]]]]]]]]]]]]]]]]]]]]]]]]]]]]]]]]]]]]]]]]]]]]]]]]]]]]]]]]]]]]]]]]]]]]]]]]]]]]]]]]]]]
@M_HWI-M01141:133:D05BR:1:1101:16461:5051  133:D05BR:1:1101:16461:5051 2:N:0:CCAATCCTGCAGAG
ACCAGCTCAGGACAGTTCGGCAGCATCACAGCGACGTGGTCGCCCTTGCCGATGCCGAGCGCGATCAGACCCTGTGCGACGCGGTTGGCCTCCGAGTCCACGTC
+M_HWI-M01141:133:D05BR:1:1101:16461:5051  133:D05BR:1:1101:16461:5051 2:N:0:CCAATCCTGCAGAG
]]]]]]]]]]]]]]]]]]]]]]]]]]]]]]]]]]]]]]]]]]]]]]]]]]]]]]]]]]]]]]]]]]]]]]]]]]]]]]]]]]]]]]]]]]]]]]]]]]]]]]]]
@M_HWI-M01141:133:D05BR:1:1101:18334:5055  133:D05BR:1:1101:18334:5055 2:N:0:CCAATCCTGCAGAG
GTCACGACGCTCACGAAGAAGATGGCCGAGGACCCCCGTGTTCGCCTCATCGTCGCCACTGACCCGCATCCAGTGGCTCGCGCCGTGCGGACGATCCCCTCGTTGGCCTTGCCGCTGCGCCAGGGCCT
+M_HWI-M01141:133:D05BR:1:1101:18334:5055  133:D05BR:1:1101:18334:5055 2:N:0:CCAATCCTGCAGAG
]]]]]]]]]]]]]]]]]]]]]]]]]]]]]]]]]]]]]]]]]]]]]]]]]]]]]]]]]]]]]]]]]]]]]]]]]]]]]]]]]]]]]]]]]]]]]]]]]]]]]]]]]]]]]]]]]]]]]]]]]]]]]]]]
@M_HWI-M01141:133:D05BR:1:1101:16293:5058  133:D05BR:1:1101:16293:5058 2:N:0:CCGATCCTGCAGAG
GCCTGGCCGATGTTGGCCTCCGTGAACGGCTTGCCGGTGTTGCCGATCACCCGCGCGCCGGCCTTGAGGCAGCGGGCTGCCAG
+M_HWI-M01141:133:D05BR:1:1101:16293:5058  133:D05BR:1:1101:16293:5058 2:N:0:CCGATCCTGCAGAG
]]]]]]]]V]]]]]Z]Z]]]]]]]]]]ZV]]]XT][]Z\]]]UZ]]]]]]]T]]]]][]]]]]]]]]Y[]]]W]TU]]]]]]]
@M_HWI-M01141:133:D05BR:1:1101:15077:5067  133:D05BR:1:1101:15077:5067 2:N:0:CCAATCCTGCAGAG
CGGCCATGCCGGTGCTCGACACCTGCTTCGGCGCCTCCTTAGCGAAGATGATTCCGACCTGCGTGTGATCGACCGATTCCTTGCCGTTTGTCGTGTAGTGCATCTGCAGGATGATGTCGTGGCCTGCTCGGAGTAGCTTCGCAACGCCGGGCTCGAAGATCA
+M_HWI-M01141:133:D05BR:1:1101:15077:5067  133:D05BR:1:1101:15077:5067 2:N:0:CCAATCCTGCAGAG
BBBBCCFFFFED]]]]]]]]]]]]]]]]]]]]]]]]]]]]]]]]]]]]]]]]]]]]]]]]]]]]]]]]]]]]]]]]]]]]]]]]]]]]]]]]]]]]]]]]]]]]]]]]]]]]]]]]]]]]]]]]]]]]]]]]]]]]]]]]]]]]]]]]]]CFCCFFFCBBBA
@M_HWI-M01141:133:D05BR:1:1101:12724:5069  133:D05BR:1:1101:12724:5069 2:N:0:CCAATCCTGCAGAG
CCATGATCAAGCCCGAGGACGTGGACGAGATCCGCGAGGGCATGAAGGCCAAGGTTCGGCTGACCGGGCTCAACCA
+M_HWI-M01141:133:D05BR:1:1101:12724:5069  133:D05BR:1:1101:12724:5069 2:N:0:CCAATCCTGCAGAG
X[]]]]]]]]]]]]\T[]\]\]]YY]]]]]][]]]T]]]]]]]]]]]]]]]]X][\]]]]]]Y]UZ]Y]]]]]]]]
@F_HWI-M01141:133:D05BR:1:1101:14897:5070  133:D05BR:1:1101:14897:5070 2:N:0:CCAATCCTGCAGAG
GACGGAAGAGACACGTCTGAACTCCAGTCACCCAATCCATCTCGTATGCCGTCTTCTGCTTGAAAAAAAAAAAAAACACAACCATGACATGGCAAATGTGACGAAAAAGTACACGGAATACGTACCACGGAGGCATACAGAGACTACTGA
+F_HWI-M01141:133:D05BR:1:1101:14897:5070  133:D05BR:1:1101:14897:5070 2:N:0:CCAATCCTGCAGAG
DEDDDEDEFFFFGGGGGGGGGGHHHHHHHHHHHGHHHHHHFGHHGGHGHHGGGHGHHHHHHHHHFHHGGG################################################################################
@R_HWI-M01141:133:D05BR:1:1101:14897:5070  133:D05BR:1:1101:14897:5070 2:N:0:CCAATCCTGCAGAG
GGGAGGGGAAAAAGGAGAAAAGAGCAAATTCTTCTGCCAGTTCACAAGAAGTGAGTGTTGGAGCAAAGATGCTTCTCACGGATCATATTCGGGTGCGGATAATGTGTAACACAACAAAAATATGCAGAAATAAGAAATCAAAAAACACTC
+R_HWI-M01141:133:D05BR:1:1101:14897:5070  133:D05BR:1:1101:14897:5070 2:N:0:CCAATCCTGCAGAG
>11111111111000000010000B10111B222A111B11122121000011211112/A100/01001A11211@2D#######################################################################
@M_HWI-M01141:133:D05BR:1:1101:7380:5071  133:D05BR:1:1101:7380:5071 2:N:0:CCAATCCTGCAGAG
CATAGTGGATGCGCAGCTGCAGCCTGTGGGGATCGGGGTAGTAGGGGAGATCTACATAGGCGGTGCAGGGGTGGCACGAGGCTACCTGAATCGTGCGGAGCTGACGGCACAG
+M_HWI-M01141:133:D05BR:1:1101:7380:5071  133:D05BR:1:1101:7380:5071 2:N:0:CCAATCCTGCAGAG
]]]]]]]]]]]]\]]]]]][]]]]]]]]]]]]]]]]]]]]]]]]]]]]]]]]]]]]]]]]]]]Y[]]]]]]]]]]]]]Y]]]]]Z][\]]]]]]]Z]]]]]]]W]]]]TQRR
@M_HWI-M01141:133:D05BR:1:1101:18306:5076  133:D05BR:1:1101:18306:5076 2:N:0:CCAATCCTGCAGAG
CAACCCCTGATAACAACGCGCACAAACCTCTGCAAGTCTTCGTAGTAACGAAGGCAATATGTTTGGTCCATACCAGACGCGATGTAATCGAACTGAATTACGCTACCCTTGTAAGCTTGGAGCAGTAATCCGGCCTTCTCATTGAT
+M_HWI-M01141:133:D05BR:1:1101:18306:5076  133:D05BR:1:1101:18306:5076 2:N:0:CCAATCCTGCAGAG
]]]]]]]]]]]]]]]]]]]]]]]]]]]]]]]]]]]]]]]]]]]]]]]]]]]]]]]]]]]]]]]]]]]]]]]]]]]]]]]]]]]]]]]]]]]]]]]]]]]]]]]]]]]]]]]]]]]]]]]]]]]]]]]]]]]]]]]]]]]]]]]]]]
@M_HWI-M01141:133:D05BR:1:1101:14546:5085  133:D05BR:1:1101:14546:5085 2:N:0:CCAATCCTGCAGAG
GGGAGAGCAGCGCCAGTATCCCGACGGCGATCTTCCAGCCCGTCGGCGACGACTGGTAGCGCGTGTCGGGGACGATCGAGACCTTG
+M_HWI-M01141:133:D05BR:1:1101:14546:5085  133:D05BR:1:1101:14546:5085 2:N:0:CCAATCCTGCAGAG
]][YTVT]Y]]SX[]]]YF]]U]]]BRT]T]]Z]]ZSWYY]XY]TXQ]Z]Y]S]]Y$]][SXT]]SC]]WTC]QYY]]]]]]]]V]
@M_HWI-M01141:133:D05BR:1:1101:17093:5088  133:D05BR:1:1101:17093:5088 2:N:0:CCAATCCTGCAGAG
GCGGGATCCGGATCTACTCGTGGACCTTCTCCGCGTTCCTGCTGACCTCGACGGTGTCGATGCCGATCTGGGGACGTCTCGCCGACGA
+M_HWI-M01141:133:D05BR:1:1101:17093:5088  133:D05BR:1:1101:17093:5088 2:N:0:CCAATCCTGCAGAG
]]]]]]]]]]]]]]]]]]]]]]]]]]]]]]]]]]]]]]]]]]]]]]]]]]]]]]]]]]]]]]]]]]]]]]]]]]]]]]]]]]]]]]]]
@M_HWI-M01141:133:D05BR:1:1101:10922:5089  133:D05BR:1:1101:10922:5089 2:N:0:CCAATCCTGCAGAG
CGAGGTGCGGAATCTCCAGCGCAAGAGCCGGCCCCTCACGAATCGACTGGGCACGGACGACGGAGGAGGGCCCATGGAGCGCGCGGACACGGAGCGCAACGCACCGGACGCGGCCGCGGAG
+M_HWI-M01141:133:D05BR:1:1101:10922:5089  133:D05BR:1:1101:10922:5089 2:N:0:CCAATCCTGCAGAG
]]]]]]]]]]]]]]]]]]]]]]]]]]]]]]]]]]]]]]]]]]]]]]]]]]]]]]]]]]]]]]]]]]]]]]]]]]]]]]]]]]]]]]]]]]]]]]]]]]]]]]]]]]]]]]]]]]]]]]]]]
@M_HWI-M01141:133:D05BR:1:1101:11090:5089  133:D05BR:1:1101:11090:5089 2:N:0:CCAATCCTGCAGAG
CTCGGCGTCTTTCACGGGGTTGTTTCTGAATGCGTCTCTCGAGTCCCGGGCGTTAACCTTAAAGGCTGTGACAAAACTCTTCGGAAGACACTCAAAA
+M_HWI-M01141:133:D05BR:1:1101:11090:5089  133:D05BR:1:1101:11090:5089 2:N:0:CCAATCCTGCAGAG
]]]]]]]]]]]]]]]]]]]]]]]]]]]]]]]]]]]]]]]]]]]]]]]]]]]]]]]]]]]]]]]]]]]]]]]]]]]]]]]]]]]]]]]]]]]]]]]]]
@M_HWI-M01141:133:D05BR:1:1101:8702:5090  133:D05BR:1:1101:8702:5090 2:N:0:CCAATCCTGCAGAG
GTACCCAGAATTCAACGCGCCCGAGAACGAGCAAGTGGAGACCGATGCCCTTGCCGTGCTCCTCGACGAAATCGGTCCT
+M_HWI-M01141:133:D05BR:1:1101:8702:5090  133:D05BR:1:1101:8702:5090 2:N:0:CCAATCCTGCAGAG
YHRU]]\]]]]]]Y]]]]]]]]]]]]RY\\]\]]]]]]]]]]]][]]X]]]][]]]]]]]]]]]][ZYQSZW]]]T]S]
@M_HWI-M01141:133:D05BR:1:1101:10996:5096  133:D05BR:1:1101:10996:5096 2:N:0:CCAATCCTGCAGAG
TGTGCAACTGTGATCTCTCCTACTCAGGAGAATCACTTTGAACCCAGGACGCAGAGGCTGGAGTGAGCCGAGATTGCACCACTGCACTCCAGCC
+M_HWI-M01141:133:D05BR:1:1101:10996:5096  133:D05BR:1:1101:10996:5096 2:N:0:CCAATCCTGCAGAG
]]]]]]]]]]]]]]]]]]]]]]]]]]]]]]]]]]]]]]]]]]]]]]]]]]]]]]]]]]]]]]]]]]]]]]]]]]]]]]]]]]]]]]]]]]]]]]
@M_HWI-M01141:133:D05BR:1:1101:24879:5098  133:D05BR:1:1101:24879:5098 2:N:0:CCAATCCTGCAGAG
GCTAATCAAACGAAGGACCCCATCTGATCCTCAGGTGGTCCGCGATTCGCGGTACCACTCAAAAGCTCAGATTCGCATACTGATCGATGACGAGAATCCGGCT
+M_HWI-M01141:133:D05BR:1:1101:24879:5098  133:D05BR:1:1101:24879:5098 2:N:0:CCAATCCTGCAGAG
Y]]]]]]]]]]]]]]]]Z2]]]]]]]]]]]]]\]]]]]]]]Z]]]]Z]W]]]]]]]]]]]]]]]]]]]]\]]]]]]]J]]]]]3]]]]]]]]]]]]]]U\]QW
@M_HWI-M01141:133:D05BR:1:1101:14487:5099  133:D05BR:1:1101:14487:5099 2:N:0:CCAATCCTGCAGAG
AAGCAGGCTGTCGTGGATCAGGAAAAGCCATTCGCCCGGCCATGCCGCCAGCGACCCGTCGCGAACGATGACGCCGCGATAAGGA
+M_HWI-M01141:133:D05BR:1:1101:14487:5099  133:D05BR:1:1101:14487:5099 2:N:0:CCAATCCTGCAGAG
]]]]]]]]]]]]]]]]]]]]]]]]]]]]]]]]]]]]]]]]]]]]]]]]]]]]]]]]]]]]]]]]]]]]]]]]]]]]]]]]]]]]]
@M_HWI-M01141:133:D05BR:1:1101:20400:5099  133:D05BR:1:1101:20400:5099 2:N:0:CCAATCCTGCAGAG
GGTGAAGCCACGGCCCCGCGCGAGCCCTTGAGCGTCCTTGCAGAGGAGACGGGTGGGCGGGCGATCTTCAATTCCAACTCAATCGAACAAGCCTTACAGCA
+M_HWI-M01141:133:D05BR:1:1101:20400:5099  133:D05BR:1:1101:20400:5099 2:N:0:CCAATCCTGCAGAG
]]]]]]]]]]]]]]]]]]]]]]]]]]]]]]]]]]]]]]]]]]]]]]]]]]]]]]]]]]]]]]]]]]]]]]]]]]]]]]]]]]]]]]]]]]]]]]]]]]]]]
@F_HWI-M01141:133:D05BR:1:1101:6172:5100  133:D05BR:1:1101:6172:5100 2:N:0:CCAATCCTGCAGAG
ATAAGCCCCACATGCATTAGCTATTTATCCTTATACTCTCCCTACTCCTAAACATTTTTTTTTTTTTTTTTTTTCCTTTTTTTCTTTCCCTCCCACACCCCCTCCCCCTTGTGTTACTTCAATATTGACCTATGTCTCAACTTTTTTTCC
+F_HWI-M01141:133:D05BR:1:1101:6172:5100  133:D05BR:1:1101:6172:5100 2:N:0:CCAATCCTGCAGAG
>AAAAFBAAAAAGEC13FBGF1AAFB3FA3GDAFAGHFFH0ABFG1FF1F11F1F1DB1EA/A///>>EE//</GFDGFFFGCH111>1?1?//0<?/?/>-<>CE.A##########################################
@R_HWI-M01141:133:D05BR:1:1101:6172:5100  133:D05BR:1:1101:6172:5100 2:N:0:CCAATCCTGCAGAG
GGGAAGAAAACTTATACATATCTCAAGATAGATTAAAGACAATGGGGAGGGGGCAGGGGTGGGGAAGACCACCAGGAAACAACACACACCAAAACCTGTTTCGGCGTAGGGAGAGTATCAGGATAAATAGCTAATGCATGTGGGGCTTAT
+R_HWI-M01141:133:D05BR:1:1101:6172:5100  133:D05BR:1:1101:6172:5100 2:N:0:CCAATCCTGCAGAG
>1>>A?F11C1BFGGC3FGBFGBG3311BF11GDDB3F1F00B1F00A/A//?/A////////>/E/GB0B>//0//B>FFFHFE////<?F//0/<<GGH>CCCGGC//?0///1FF1<<C11<F1DG11>GG1FG1FHH0DAACGAGH
@M_HWI-M01141:133:D05BR:1:1101:20080:5102  133:D05BR:1:1101:20080:5102 2:N:0:CCAATCCTGCAGAG
CGTCTACCCCTAGCGGTGGGGCTGCTGATGGCAACCGCCGGGCTCGCTGGGTGCTCTTCAAGCGACTCATCGGGCGGGGCTGCTGATCAAACGATCAAGC
+M_HWI-M01141:133:D05BR:1:1101:20080:5102  133:D05BR:1:1101:20080:5102 2:N:0:CCAATCCTGCAGAG
]]]]]]]]]]T]]]ZZ]]]]]]]]]]]]]]]]]]]]]]]]]]]]]]]\]]]]]]]]]]]]]]]]]]]]]]]]]]]]]]]]]]]]]]]]]]]]]]]]]]]]
@M_HWI-M01141:133:D05BR:1:1101:24925:5111  133:D05BR:1:1101:24925:5111 2:N:0:CCAATCCTGCAGAG
CGATCCGATGGTGTCCCGCTTTCTGGACGCCGTGTGGATGGAGCGCGGGCTGTCGGTGAATACGCTCGCCGCTTATCGCGCAGACCTCACCGCGCTCACGCGCTGGCTGGCCGA
+M_HWI-M01141:133:D05BR:1:1101:24925:5111  133:D05BR:1:1101:24925:5111 2:N:0:CCAATCCTGCAGAG
]]]]S]]]]]]]]]]]]Y]]]]]]]]YY]]]]\]]]]]HZQSZ]]]]][S]]]]]]]]]]]]]]]]]]]]]]]]]]]]]Z]]]]]]]]]]Y]V]Z]W]]]]]]]]]]]\T]]]]
@M_HWI-M01141:133:D05BR:1:1101:12039:5112  133:D05BR:1:1101:12039:5112 2:N:0:CCAATCCTGCAGAG
GAACAGCTGATGATCTTTGCCGGCGCGCTGGAACAGGCCGTTCCATTCCTCCTCCAAGGCTTCAAATCCGGCGCGATCAGTGATGAGACTGATGCAAGCTGCCTCCGAAGCGGCACGGGGCGCTTCGGCCTCTGTGCCGATACGAAACGG
+M_HWI-M01141:133:D05BR:1:1101:12039:5112  133:D05BR:1:1101:12039:5112 2:N:0:CCAATCCTGCAGAG
]]]]]\]\]\]]]]]]]]]]\]]][]]]]]]]]]]ZV]]]]]\]]]]]]]]]]]]]]]]]]]]]]]]]]]]]]]]]]]]]]]]]]]]]]]]]]]]]]]]]]]]]]]]]]]]]]]]]]]]]]]]]]]]]]]]]]]]]]]]]]]]]]]]]]]
@M_HWI-M01141:133:D05BR:1:1101:24384:5116  133:D05BR:1:1101:24384:5116 2:N:0:CCAATCCTGCAGAG
TTGTGATGCGTATTCCCGTAGATGCCAGCACGAGCCGCCGCTTCACGCCGCCTTCCACCGCGCTGAGCCCAGGCAAGATGAGCGAGGCGCTGCCGCTGGGCGCCCCGGACGCCGGCGCTGCCCTGGCCGGCAAGCTGAGGAGCGGCGACCGCAGCATGGTGGAGGTGCTGGCCGACCACCCGGCCGAGCTCGTTCGCACCGACAGCCCCAACTTCCTGTGCTCTGT
+M_HWI-M01141:133:D05BR:1:1101:24384:5116  133:D05BR:1:1101:24384:5116 2:N:0:CCAATCCTGCAGAG
BBBBBFFFBDAAGG65BE4EAFHHHCHHGGHGCGGGGGGGGGEEHHEFECEE1EHHHGHDEEEC@E1@GFGFGHE0]]]]]]]]]]]]]]]]]]]]]W]]]S]]]]]]]]]]]]]]]]]]]X]]]]]]]]]]]]]]]:]]]]]]]]]]]]GGHHGHHHFFF00HHHFEGGGEEGE/EECGEFEGGHFCFFEAEEECAAGCHGE0A0?AAB11F1AFFFFC1>1AA1
@M_HWI-M01141:133:D05BR:1:1101:17902:5119  133:D05BR:1:1101:17902:5119 2:N:0:CCAATCCTGCAGAG
AAGAACTGCGTCACCAAGGAGAAATTGTCTACGCCAAGGGCTGGGAAGGGTGTCAACCCGTTGAGCAGCTGTTCCGGCAATTGCAGACAACCGCGCTGCCAATTCACACCTTTAAACTAACTCTTGTGGAATCAGCCGTTATTACCGACATTCT
+M_HWI-M01141:133:D05BR:1:1101:17902:5119  133:D05BR:1:1101:17902:5119 2:N:0:CCAATCCTGCAGAG
BABB]]]]]]]]]]]]]]]]]]]]]]]]]]]]]]]]Y]]]]]]]]]]]]]]]]]]]]]]]]]]]]]]]]]]]]]]]]]]]]]]]]]]]]]]]]]]\]]]]]]]]]]]]]]]]]]]]]]]]]]]]]]]]]]]]]]]]]]Z]]]]]]]]]]]BAA>
@M_HWI-M01141:133:D05BR:1:1101:8409:5125  133:D05BR:1:1101:8409:5125 2:N:0:CCAATCCTGCAGAG
CCGCGAGCAGTCGCAGCTGAGCAGCCTCGGCATGACGCTGTCGAACGAGAAGTTCGACGTCGCCGAGCTGAAGTTCAACCTCAGCCATACCGATCGCCGCCTGCAGGGCCTGGACCTGTTCGAGTTCGC
+M_HWI-M01141:133:D05BR:1:1101:8409:5125  133:D05BR:1:1101:8409:5125 2:N:0:CCAATCCTGCAGAG
\]Q]]]]]]]]]]]]]]]]]]]W]]]]]]]]Y]XW]Z]Y]]]]]]]]G]]]V]]]Y]Z]]CQ]]]]]]]]]]]]]]]]]]]][]6]]]]]]]]]ZX]]]]]]]]]]]]]]]]]]]]]]]]]]S]]]]V]
@M_HWI-M01141:133:D05BR:1:1101:24794:5129  133:D05BR:1:1101:24794:5129 2:N:0:CCAATCCTGCAGAG
GATACCTTCGGTGAGATGTCCCTGTTCGATCCCGCTCCGCGCTCCGCGGATGTCCGT
+M_HWI-M01141:133:D05BR:1:1101:24794:5129  133:D05BR:1:1101:24794:5129 2:N:0:CCAATCCTGCAGAG
]]]3]Z]W]]]]]\W]]]XZ]]Y[][]VB\]]]ZXX]YT]STX]]]]]]YW]]W]]T
@M_HWI-M01141:133:D05BR:1:1101:11560:5135  133:D05BR:1:1101:11560:5135 2:N:0:CCAATCCTGCAGAG
AAGCCGATGACGACGATGCCGGCCTTCACGGCCGCGCAGATGCTCTCGTCGAAGGCATCGGACGAGGAGATGGCGACGGCGATGCCGTCGACGCCGCTTGCCGTGGC
+M_HWI-M01141:133:D05BR:1:1101:11560:5135  133:D05BR:1:1101:11560:5135 2:N:0:CCAATCCTGCAGAG
]]]]]]]]]]]]]]]]]]]]]]]]]]]]]]]]]]]]]]]]]]Z]]]]]]]]]]]]]]]]]]]]]]]]]]]]]]]]]]]]]]]]]]]]]]]]]]]]]]]]]]]]]]]]
@M_HWI-M01141:133:D05BR:1:1101:18637:5137  133:D05BR:1:1101:18637:5137 2:N:0:CCAATCCTGCAGAG
GGAAGCTCGCGAGGCCGACGATGCCGAGCGCCGTGATGGAGATC
+M_HWI-M01141:133:D05BR:1:1101:18637:5137  133:D05BR:1:1101:18637:5137 2:N:0:CCAATCCTGCAGAG
]]]]]]]]]]]]]]]]]\]]]]]]]]]]]]XW]U]Y]]]U]SY]
@M_HWI-M01141:133:D05BR:1:1101:17864:5137  133:D05BR:1:1101:17864:5137 2:N:0:CCAATTCTGCAGAG
CGATCACCGTTTTCACCGACGTCGAATGCGGCTACTGCCGCAAGCTCCACAGCCAGATCGATCAGCTCACGAAGCTCGGCGTGAAGGTGCGCTA
+M_HWI-M01141:133:D05BR:1:1101:17864:5137  133:D05BR:1:1101:17864:5137 2:N:0:CCAATTCTGCAGAG
]]]]]]]]]]]]]]]]]]]]]]]]]]]]]]]]]]]]]]]]]]]]]]]]]]]]]]]]]]]]]]]]]]]]]]]]]]]]]]]]]]]]]]]]]]]]]]
@M_HWI-M01141:133:D05BR:1:1101:24271:5140  133:D05BR:1:1101:24271:5140 2:N:0:CCAATCCTGCAGAG
GGTGTCATGCGAATCGGCGTGGGTACTGGAATTGGCGTGGCTGCTGGAGTCGCTGCTGTTGGCCACGTTTTGCAATACG
+M_HWI-M01141:133:D05BR:1:1101:24271:5140  133:D05BR:1:1101:24271:5140 2:N:0:CCAATCCTGCAGAG
]]]]]]]]]]]]]]]]]]]]]]]]]]]]]]]]]]]]]]]]]]]]]]]]]]]]]]]]]]]]]]]]]]][]]]]]]]]]]]
@M_HWI-M01141:133:D05BR:1:1101:21984:5141  133:D05BR:1:1101:21984:5141 2:N:0:CCAATCCTGCAGAG
TATTGAGAGGGATCCGGCGCACATTTCCTTGAAATTACCGTCGGGACCGGATATATCCGCCTACACAGCGGAAGTATCGCCCGCGCCCTTGAAGGCAGACATGCGCGCGGTTCGGCAAACATTCAACCCCGTGAGGCAGGAGGATCGATGAGAGCTCTTCTGAAAAGTGTGGT
+M_HWI-M01141:133:D05BR:1:1101:21984:5141  133:D05BR:1:1101:21984:5141 2:N:0:CCAATCCTGCAGAG
BAABBBBB4AABFAGC2EEGGGC]]]]]]]]]]]]]]]]]]]]W]]]X]]]]]]]]]]]]]]]]]]]]\]]]]V]]]]]X]]]]]]]]]]]]]]]]]]]]]]]]]]]]]]X]]]]]]]]]]]]]]]V]]]X]Z]]]]]]]]]]]]]]]]\GBCGGFFF3FGFFFFFAA?A1AA
@M_HWI-M01141:133:D05BR:1:1101:11566:5155  133:D05BR:1:1101:11566:5155 2:N:0:CCAATCCTGCAGAG
GCAGGATCAGGTAGTCATCGTTCTGCGGGTCGAAATCACCAGCGCCGGTACGGTGAACCTTGTGTACC
+M_HWI-M01141:133:D05BR:1:1101:11566:5155  133:D05BR:1:1101:11566:5155 2:N:0:CCAATCCTGCAGAG
]]]]]]]]]]]]]]]]]]]]]]]]]]]]]]]]]]]]]]]]]]]]]]]]]]]]]]]]]]]]]]]]]]]]
@M_HWI-M01141:133:D05BR:1:1101:13895:5158  133:D05BR:1:1101:13895:5158 2:N:0:CCAATCCTGCAGAG
CTCCTGTCGGGATGTGGCATCGATGGGTCGTGTCGCTTGCCTTGCTGGCTCAAGTTTATCACGAATCGATGAACGATTCCGGCTTTGACAATGCGAACCCCACGAATGTTTGAC
+M_HWI-M01141:133:D05BR:1:1101:13895:5158  133:D05BR:1:1101:13895:5158 2:N:0:CCAATCCTGCAGAG
]]]]]]]]]]]]]]]]]]]]]]]]]]]]]]]]]]]]]]]]]]]]]]]]]]]]]]]]]]]]]]]]]]]]]]]]]]]]]]]]]]]]]]]]]]]]]]]]]]]]]]]]]]]]]]]]]]
@M_HWI-M01141:133:D05BR:1:1101:7836:5160  133:D05BR:1:1101:7836:5160 2:N:0:CCAATCCTGCAGAG
GTACCCCAAAACCTAAAATGCAATAAAAAAAA
+M_HWI-M01141:133:D05BR:1:1101:7836:5160  133:D05BR:1:1101:7836:5160 2:N:0:CCAATCCTGCAGAG
VCT]]][][[F]]]]]\]]][]]]]]Y]S]EC
@M_HWI-M01141:133:D05BR:1:1101:13024:5162  133:D05BR:1:1101:13024:5162 2:N:0:CCAATCCTGCAGAG
AAGCCCCAGTTCCGCAGAGCGATCTCCAGGTTTATTTTTGGAGAGGCGGTTACGATCTCGTACACCTCAAGCTGTCCAAGCGTCGCAACTGTTGCCATCGCAACCGGC
+M_HWI-M01141:133:D05BR:1:1101:13024:5162  133:D05BR:1:1101:13024:5162 2:N:0:CCAATCCTGCAGAG
]]]]\]]]]]]]]]]]]]]]]]]]]]]]]]]]]]]]]]]]]]]]]]]]]\]]]*]4]616]2]]]]]46]6]]]]4]]]']Z5X[[8ZZ*9Z]5\]%I0&X0XU]CC@
@M_HWI-M01141:133:D05BR:1:1101:6810:5164  133:D05BR:1:1101:6810:5164 2:N:0:CCAATCCTGCAGAG
GCACTTTCTTCTGCAGCGCCGGCGGAAAGCCGCCGTAAGGCTGGCCGAGATCGCCGCGGAACAAGGAGACGACCGATTCCGGAAACGCGATCTGCGTGTGCGGATCGAGCACCTGCTCCGGCG
+M_HWI-M01141:133:D05BR:1:1101:6810:5164  133:D05BR:1:1101:6810:5164 2:N:0:CCAATCCTGCAGAG
V]]U]]YY]ZYYYW]]W]]]]]]]]]]]]]]]]]]]]]]]]]]]]]]]]]]]]]]]]]]]]]]]]]]]]]]]]]]]]]]]]]]]]]]]]]]]]]]]]]]]]]]]]]]]]]]]]]]]]]]]]]]
@M_HWI-M01141:133:D05BR:1:1101:10916:5175  133:D05BR:1:1101:10916:5175 2:N:0:CCAATCCTGCAGAG
CCGAATTCATCGACGATAAAGGCGAGCTGTTTTTGCTCGCGCCGGAACGCCTCCAGCGCCTCGATGGCGGTCTGGGTTTCCAGCAGCACGGCCGGCTCTTCCAGATTGGCGCGAATGTCCAGCGCCT
+M_HWI-M01141:133:D05BR:1:1101:10916:5175  133:D05BR:1:1101:10916:5175 2:N:0:CCAATCCTGCAGAG
]]]]]]]]]]]]]]]]]]]]]]]]]]]]]]]]]]]]]]]]]]]]]]]]]]]]]]]]]]]]]]]]]]]]]]]]]]]]]]]]]]]]]]]]]]]]]]]]]]]]]]]]]]]]]]]]]]]]]]]]]]]]]]]
@M_HWI-M01141:133:D05BR:1:1101:11789:5175  133:D05BR:1:1101:11789:5175 2:N:0:CCAATCCTGCAGAG
ATGCCCGCGAGCAGCACGAGGATCGCGGCGACGATCCCGACGATCGCGGGGAGTCCGAGCACGAGGCACAGGAAATAGACGAGCGCGGCCACGAGAACCGCGATGAGGATTCCGATCACGAGAACTTCCCCTTCTCTCGGAGTGACGTTAGCCCCATAGTTCCCA
+M_HWI-M01141:133:D05BR:1:1101:11789:5175  133:D05BR:1:1101:11789:5175 2:N:0:CCAATCCTGCAGAG
BBBBBFBDD?DD?GG]]][]\]]]]]]]]\]]]]]X]]]]]]]]]]]]]]]]]]]]]]]]]]]\]]]]]]]]]]]]]]]]]Z]]]S]]]]]]]]]]]]]]]]]]]]]]]]]]]]]]Q]]]]WV]]]Y]Y]][]]]]]]]]]]]]]Z]]]]EEG1DFF@>B1?A>1
@M_HWI-M01141:133:D05BR:1:1101:16466:5176  133:D05BR:1:1101:16466:5176 2:N:0:CCAATCCTGCAGAG
GCACCCTCGTGAGCCCCGACGAGAACCTGCTCGCCTACTCGTTCGACACCACGGGCGACGAGGTCTTCGTGCTCCGGTTTCGCGACCTGCGCACCGGC
+M_HWI-M01141:133:D05BR:1:1101:16466:5176  133:D05BR:1:1101:16466:5176 2:N:0:CCAATCCTGCAGAG
]]]]]]]]]]]]]]]]]]]]]]]]]]]]]]]]]]]]]]]]]]]]]]]]]]]]]]]]]]]]]]]]]]]]]]]]]]]]]]]]]]]]]]]]]]]]]]]]]]
@M_HWI-M01141:133:D05BR:1:1101:22855:5181  133:D05BR:1:1101:22855:5181 2:N:0:CCAATCCTGCAGAG
CAACGAAACGACACCAATCAGCCGAAAGAACACACCACAGGCGTGCGCCCCCAGGGATTCGAACCCTGAACCAATGGATTAAGAGTCCACTGCTCTGCCGTTGAGCTAGAGG
+M_HWI-M01141:133:D05BR:1:1101:22855:5181  133:D05BR:1:1101:22855:5181 2:N:0:CCAATCCTGCAGAG
]]]]]]]]]]]]]]]]]]]]]]]]]]]]]]]]]]]]]]]V]]]]]]]]]]]]]]]]]]]]]]]]]]]]]]]]]]]]]]]]]]]]]]]]]]]]]]]W\]]]]]]]]]]]]]]]
@M_HWI-M01141:133:D05BR:1:1101:12409:5182  133:D05BR:1:1101:12409:5182 2:N:0:CCAATCCTGCAGAG
TGGTAAAGGTCAAGATCCTGCGCGGCACAGAGTCGGACATCGTCGCTGACGGGCGCCTGGACTACCCCGACAAAATCCTCGAAAAGTTTGAT
+M_HWI-M01141:133:D05BR:1:1101:12409:5182  133:D05BR:1:1101:12409:5182 2:N:0:CCAATCCTGCAGAG
]]]]]]]]]\]X[]]]]]]]Z]XTX]]Z]]]]Z]]WY]X]]]A]]]Z]]]XT]X]]\C]Z]]]4]]Z]]]\]]EY[]]]\]]]Y]]]]]]]]
@M_HWI-M01141:133:D05BR:1:1101:18693:5182  133:D05BR:1:1101:18693:5182 2:N:0:CCAATCCTGCAGAG
GCAAACCCACCCATCCATCAATCGAGCTGTGATTGCCATCAACCCACACCACACCACAGCCCCAAGCCACTGTCATCGATGCT
+M_HWI-M01141:133:D05BR:1:1101:18693:5182  133:D05BR:1:1101:18693:5182 2:N:0:CCAATCCTGCAGAG
TTTTT]]]U]]TW8Z]]&]\]\]E]]\X]7E]]]]]G]YU]8ZZT]X]]X9[]BT2[]]]UB]XX]UCW]]]]]]]][]][]]
@M_HWI-M01141:133:D05BR:1:1101:12732:5183  133:D05BR:1:1101:12732:5183 2:N:0:CCAATCCTGCAGAG
CGGCCACGACGTTGCCCGCCATCAGCAGGGACCACTCCGTCCGGCGCACACCTTGGAAGTTCGCGAGCCCGATCTGCAGCGTGAAGAGGTGGCTGTCGGAGATCGCGATCACGGGCC
+M_HWI-M01141:133:D05BR:1:1101:12732:5183  133:D05BR:1:1101:12732:5183 2:N:0:CCAATCCTGCAGAG
]]]]]]]]]]]]]]]]]]]]]]]]]]]]]]]]]]]]]]]]]]]]]]]]]]]]]]]]]]]]]]]]]]]]]]]]]]]]]]]]]]]]]]]]]]]]]]]]]]]]]]]]]]]]]]]]]]]]]
@M_HWI-M01141:133:D05BR:1:1101:6605:5190  133:D05BR:1:1101:6605:5190 2:N:0:CCAATCCTGCAGAG
GACACTGGCCTGCCTGGACAGGGCACACGGACCGGCCGCTTCCTCTGCTAGAAGTGACTACATGAAAGAGAAGTGGGCGGGGGGTGGACGAGCACGCCTGTTC
+M_HWI-M01141:133:D05BR:1:1101:6605:5190  133:D05BR:1:1101:6605:5190 2:N:0:CCAATCCTGCAGAG
]]]]]]]]T]]]]]]]]]]]]]]]]]]]]]]R]]]]]]]]]]]]]]]]]]]]]]]]]]]]]]]]]]]]]]]]]]]]]]]]Z]]]W]WW]]]]]]]]]]]]]]]
@M_HWI-M01141:133:D05BR:1:1101:14967:5193  133:D05BR:1:1101:14967:5193 2:N:0:CCAATCCTGCAGAG
GAGCCTTTCAGGTTCTTCAAGAACGCGCGCGATGCGGGCTGGCATCCGGCGACCCCGTGCGTCAGC
+M_HWI-M01141:133:D05BR:1:1101:14967:5193  133:D05BR:1:1101:14967:5193 2:N:0:CCAATCCTGCAGAG
]]]]]]]]]]]]]]]]]]]]]]]]]]]]]]]]]]]]]]]]]]]]]]]]]]]]]]]]]]]]]]]]]]
@M_HWI-M01141:133:D05BR:1:1101:11875:5199  133:D05BR:1:1101:11875:5199 2:N:0:CCAATCCTGCAGAG
TTCGAGACCAGCCTGACCAACATTGTGAATCCTGTCTCTACTAAAAATACAAAATCAGCTGGCCATGGTGGCACATGCCTGTCATCCCAGCTACTCAGGAGGCTGACACAGG
+M_HWI-M01141:133:D05BR:1:1101:11875:5199  133:D05BR:1:1101:11875:5199 2:N:0:CCAATCCTGCAGAG
]]]]]]]]]]]]]]]]]]]]]]]]]]]]]]]]]]]]]]]]]]]]]]]]]]]]]]]]]]]]]\]]]]]]]]]]]]]]]]]]]]]]]]]]]]]]]]]]]]]]]][]]]]Y]]]]
@M_HWI-M01141:133:D05BR:1:1101:7610:5201  133:D05BR:1:1101:7610:5201 2:N:0:CCAATCCTGCAGAG
CCCACGTTTGTATACGTGGAGGATAACCTGGGCGCTAAGGCGGAAAAGCTGGAGCTTTGCGGCTTCGGCGGCATGCTGGAGGAGGCAAAGCTAAGGTTCGCCGAAGAGCTGGGAATTGAAGTGG
+M_HWI-M01141:133:D05BR:1:1101:7610:5201  133:D05BR:1:1101:7610:5201 2:N:0:CCAATCCTGCAGAG
]]]]]]]]]]]]]]]]]]]]]]]]]]]]]]]]]]]]]]]]]]]]]]]]]]]]]]]]]]]]]]]]]]]]]]]]]]]]]]]]]]]]]]]]]]]]]]]]]]]]]]]]]]]]]]]]]]]]]]]]]]]]
@M_HWI-M01141:133:D05BR:1:1101:13622:5201  133:D05BR:1:1101:13622:5201 2:N:0:CCAATCCTGCAGAG
ACTACTCGTTCTTCGACACCGCCGTGAACGGGTTCCTGATCGAGGCCGCAGGGACGGATATTCGCGAGCTGCCGGCCATCGGCATCGTCGCGGAATCGAGCTGCCGGTTCTTTAGCGCCGTGAGTTTTCCCGACACCATTCA
+M_HWI-M01141:133:D05BR:1:1101:13622:5201  133:D05BR:1:1101:13622:5201 2:N:0:CCAATCCTGCAGAG
]]]]]]]]]]]]]]]]]]]]]]]]]]]]]]]]]]]]]]]]]]]]]]]]]]]]]]]]]]]]]]]]]]]]]]]]]]]]]]]]]]]]]]]]]]]]]]]]]]]]]]]]]]]]]]]]]]]]]]]]]]]]]]]]G]]]]]]]]]]]]]
@M_HWI-M01141:133:D05BR:1:1101:12814:5203  133:D05BR:1:1101:12814:5203 2:N:0:CCAATCCTGCAGAG
CCAGTTTTGATTACTTCTATGACACATAAACCAGAATCACCATTAATATAATGATTACCAACATAGGGAAAAAGAAGCAAAACCAAAAAACATATACAATTCTAGGCTCCTGGTGGTTCTTGAA
+M_HWI-M01141:133:D05BR:1:1101:12814:5203  133:D05BR:1:1101:12814:5203 2:N:0:CCAATCCTGCAGAG
]]]]]]]]]]]]]]]]]]]]]]]]]]]]]]]]]]]]]]]]]]]]]]]]]]]]]]]]]]]]]]]]]]]]]]]]]]]]]]]]]]]]]]]]]]]]]]]]]]]]]]]]]]]]]]]]]]]]]]]]]]]]
@M_HWI-M01141:133:D05BR:1:1101:15585:5211  133:D05BR:1:1101:15585:5211 2:N:0:CCAATCCTGCAGAG
GTCGAGGTGGTAGATCACCTTCTCGATATTATCGAGAAACATCTGCGCGTTGATATCGACCTGGTGCAGCTCGCCGCCGGCGACGCGGGCCACTTCCTCGGCATAGGGGCTTTCGTCATAGCC
+M_HWI-M01141:133:D05BR:1:1101:15585:5211  133:D05BR:1:1101:15585:5211 2:N:0:CCAATCCTGCAGAG
]]]]D]]]]\]Z][]]]]Z]T]]]]]]]]]]]]]]]]]]]]WX]]]]]]]]]]]]\]]]]]]]]]]]]]]]Z]ZV]]]Z]]]]]]]]]]]]]]]]]]]]]]]]]]]]]]]]]]]]]]]]]]]]
@M_HWI-M01141:133:D05BR:1:1101:19264:5211  133:D05BR:1:1101:19264:5211 2:N:0:CCAATCCTGCAGAG
CCTCGTTTGCCCGCGATTCGGTCGACGTCAATGGACCGGACGCGGGGACAAACATCGGTCTGGATGTTCTCGGCATTCCCGGCACGAACGGTTCGGATCCCCGCTAT
+M_HWI-M01141:133:D05BR:1:1101:19264:5211  133:D05BR:1:1101:19264:5211 2:N:0:CCAATCCTGCAGAG
]]]]]]]]]]]]]]]]]]]]]]]]]]]]]]]]]]]]]]]]]]]]]]]]]]]]]]]]]]]]]]]]]]]]]]]]]]]]]]]]]]]]]]]]]]]]]]]]]]]]]]]]]]]
@M_HWI-M01141:133:D05BR:1:1101:19173:5213  133:D05BR:1:1101:19173:5213 2:N:0:CCAATCCTGCAGAG
TGTAATCCCAGCTACTTGGGAGGCTGAGGCAGGAGAATCACTTGAATCTAGGAGGTAGAGGTTACATTGAGCTGTGATTGTGCCACTGCACTCCAGCCTGAGCAACAGCATGGAACTCCATCTCAAAAATAAATAAATAAAATAGAAT
+M_HWI-M01141:133:D05BR:1:1101:19173:5213  133:D05BR:1:1101:19173:5213 2:N:0:CCAATCCTGCAGAG
]]]]]]]]]]]]]]]]]]]]]]]]]]]]]]]]]]]]]]]]]]]]]]]]]]]]]]]]]]]]]]]]]]]]]]]]]]]]]]]]]]]]]]]]]]]]]]]]]]]]]]]]]]]]]]]]]]]]]]]]]]]]]]]]]]]]]]]]]]]]]]]]]]]]
@M_HWI-M01141:133:D05BR:1:1101:7766:5221  133:D05BR:1:1101:7766:5221 2:N:0:CCAATCCTGCAGAG
CGCCTTGTCCAGCAGCTGCGCCGCCACCGTGAAACGCTTTTCGTCGATGAGCCGGCCGGCTGCATCAAGATATGTCGCGGCCAATT
+M_HWI-M01141:133:D05BR:1:1101:7766:5221  133:D05BR:1:1101:7766:5221 2:N:0:CCAATCCTGCAGAG
X]]]]]W]]]]]]]]]]]Z]RRZ]Y]]]]]]ACZ]]]X]XZZ]]\]]]]]]ZZ]Z]]]Y]]]]]]]]]]]]]]]]]S]]]]]]]]]
@M_HWI-M01141:133:D05BR:1:1101:7744:5221  133:D05BR:1:1101:7744:5221 2:N:0:CCAATCCTGCAGAG
GCTCGCCACCCGCAACAAAGTGGCGCGCCAGTCCGCGATGCTGGAAAAATTGTCGACGAACCATCGAAGAG
+M_HWI-M01141:133:D05BR:1:1101:7744:5221  133:D05BR:1:1101:7744:5221 2:N:0:CCAATCCTGCAGAG
]]T]]]]]]]]]]]]]]]]]]]]]]]]]]]]]]]]]]]]]]]]]\]]]]]]]]]]]]]]]]]]]]]]]]]]
@M_HWI-M01141:133:D05BR:1:1101:12265:5223  133:D05BR:1:1101:12265:5223 2:N:0:CCAATCCTGCAGAG
GGCACACCCCGAAACTGACCGCTGTCGGAGCAATCGTCCTCACTTGGGGCATGATG
+M_HWI-M01141:133:D05BR:1:1101:12265:5223  133:D05BR:1:1101:12265:5223 2:N:0:CCAATCCTGCAGAG
]]]]]]]]]]]]]]]]]]]]]]]]]]]]]]]]]]]]]]]]]]]]]]]]]]]]]]]]
@M_HWI-M01141:133:D05BR:1:1101:8089:5230  133:D05BR:1:1101:8089:5230 2:N:0:CCAATCCTGCAGAG
GGTGCCCGAGGTGGGGGTCAAACGCCACATGATCCAGGTGTTCGGCAAGGTGGGGATCACGAATCTGCACGATCACAAGGTCCTGCGCGGCAAGAACCATCTGCACGTGGTGCTCTAC
+M_HWI-M01141:133:D05BR:1:1101:8089:5230  133:D05BR:1:1101:8089:5230 2:N:0:CCAATCCTGCAGAG
]]]]]]]]]]]]]]]]]]]]]]]]]]]]]]]]]]]]]]]]]]]]]]]]]]]]]]]]]]]]]]]]]]]]]]]]]]]]]]]]]]]]]]]]]]]]]]]]]]]]]]]]]]]]]]]]]]]]]]
@M_HWI-M01141:133:D05BR:1:1101:25208:5236  133:D05BR:1:1101:25208:5236 2:N:0:CCAATCCTGCAGAG
ATAATCTGTCAGAAAAAATATACAATGTGCTTTTCTACTCTGTTTGGGAGTATATACAACAACTAAATATGC
+M_HWI-M01141:133:D05BR:1:1101:25208:5236  133:D05BR:1:1101:25208:5236 2:N:0:CCAATCCTGCAGAG
]]]]]]]]]]]]]]]]]]]]]]]]]X]]]]]]]]]]]]]]]]]]]]]]]]]]]]]]]]]]]]]]]]]]]]]]
@M_HWI-M01141:133:D05BR:1:1101:10930:5236  133:D05BR:1:1101:10930:5236 2:N:0:CCAATCCTGCAGAG
GGCTACTCTCGCCGCAGGACAGTGCCGATCTGGCTGCGCGGCGACTACGCGCCTTGCTGGTAAACGCCACTGCGCAACAACGGGCTCAGCGACGCGAAGCGGCCTGGAATCGCTGGGCAGAA
+M_HWI-M01141:133:D05BR:1:1101:10930:5236  133:D05BR:1:1101:10930:5236 2:N:0:CCAATCCTGCAGAG
]]]]]]]]]]]]]]]]]]]]]]]]]]]]]]]]]]]]]]]]]]]]]]]]]]]]]]]]]]]]]]]]]]]]]]]]]]]]]]]]]]]]]]]]]]]]]]]]]]]]]]]]]]]]]]]]]]]]]]]]]]
@M_HWI-M01141:133:D05BR:1:1101:20218:5237  133:D05BR:1:1101:20218:5237 2:N:0:CCAATCCTGCAGAG
AGCAGAACCGCGTGCCCTATACCGTCGCCCTGGAAGTCGGCGGCTGGGAAGTGATCA
+M_HWI-M01141:133:D05BR:1:1101:20218:5237  133:D05BR:1:1101:20218:5237 2:N:0:CCAATCCTGCAGAG
]]]][]Z]]]WWC]YXX]]]]]]]]Z][]]]]]]Z]]TT]V]]]ZV]]]]C]]W]Z]
@M_HWI-M01141:133:D05BR:1:1101:22695:5237  133:D05BR:1:1101:22695:5237 2:N:0:CCAATCCTGCAGAG
GCCCCGACCGTGGTGTGGGAGCGGACCACGAGGCGGGTATTGACCCTCTCCGACGTCACAGCGATCAAGATCAACGAC
+M_HWI-M01141:133:D05BR:1:1101:22695:5237  133:D05BR:1:1101:22695:5237 2:N:0:CCAATCCTGCAGAG
]]]\]]]]]]]]]]]]]]]]]]]]]]]]]]]]]]]\][]]]]]]]]]]]]]W]][YZZ]]]]]ZZ]]][]V[V]R]]T
@M_HWI-M01141:133:D05BR:1:1101:24085:5240  133:D05BR:1:1101:24085:5240 2:N:0:CCAATCCTGCAGAG
CGTCTTGATCTTGTAGGTCGAGCCCAGCAGCATCTCCGGCCGCTCGACCTTCTCGTGCATCCAGACGACGTTCGATTCCTTGCGCGCAGGTTCCGCGATCGCTGCGGGCTTGTCTTGCGCTTTGTCAGCGGGCTTCTCCACC
+M_HWI-M01141:133:D05BR:1:1101:24085:5240  133:D05BR:1:1101:24085:5240 2:N:0:CCAATCCTGCAGAG
]]]]]]]]]]]]]]]]]]]]]]]]]]]]]]]]]]]]]]]]]]]]]]]]]]]]]]]]]]]]]]]]]]]]]]]]]]]]]]]]]]]]]]]]]]]]]]]]\]]]]]]]]]]]]]]]]]]]]]]]]]]]]]]]]]]]]]]]]]]]]]
@M_HWI-M01141:133:D05BR:1:1101:6634:5246  133:D05BR:1:1101:6634:5246 2:N:0:CCAATCCTGCAGAG
CTGAAGCTCAGGCGGAAGCGCTGACTTCCGGGATGTGCGTGCTGAGCGAATCCGCGTGACTGCTATCGATCTCGATAAGGGCAAAGCGACAAAACGTCAGGGTGAAGCGCTCGGGAAGTGCTGTGCAGCGACGAGGTCTTTGAATCGGTCGATCTTTCGCAGCGGATCGAGCAGGGGGTC
+M_HWI-M01141:133:D05BR:1:1101:6634:5246  133:D05BR:1:1101:6634:5246 2:N:0:CCAATCCTGCAGAG
AAAAAFFFFFF4GA?2AEAGCAEFHGBGHE]]]]]]]]]ZW]]]]]]]P]W]]]SU]]]]][Z]]]]]\]]]]]]9]]]]]]]]]]Y]B]]]]]]]]]Z]]]]]XW]ZZ9]Z[]]]X]]]]]]]]]]SAVW]]]X]X]]]][]]8]GGCC1GB0CGEGFGGFGEFB?ED11ADD>AA>1>
@M_HWI-M01141:133:D05BR:1:1101:17654:5259  133:D05BR:1:1101:17654:5259 2:N:0:CCAATCCTGCAGAG
AGGTGTCAACGTCGTCGACTTTGGCGCCGGTGAACCGGACTTTGACACGCCCGACAACATCAAGCGTGCGGCCGAGGAAGCTA
+M_HWI-M01141:133:D05BR:1:1101:17654:5259  133:D05BR:1:1101:17654:5259 2:N:0:CCAATCCTGCAGAG
]]]]]]]]]]]]]]]]]]]]]]]]]]]]]]]]]]]]]]]]]]]]]]]]]]]]]]]]]]]]]]]]]]]]]]]]]]]]]]]]]]]
@M_HWI-M01141:133:D05BR:1:1101:11739:5260  133:D05BR:1:1101:11739:5260 2:N:0:CCAATCCTGCAGAG
GAAATCACCTCGGGATATTCCGGTGGCCTCTTGGAAATAGTGATCTTCTGTAATCAAACGCCAGCCGAGATGTGTTGCTCCAATGAATCCCAGGCTGCGCTTCCCGGAACCTCGAGAGC
+M_HWI-M01141:133:D05BR:1:1101:11739:5260  133:D05BR:1:1101:11739:5260 2:N:0:CCAATCCTGCAGAG
]]]]]]]]]]]]]]I]U]]]]]]W]Z]]]]]]]]]]]]]]X]]]]]]]][]]]]]]U]]]]]]]]Z]]]]]]]]]]]]]]]]]]]]]]]]]G]UR]]]]]]]]]]]]]]W]]]]]]]]]
@M_HWI-M01141:133:D05BR:1:1101:8426:5266  133:D05BR:1:1101:8426:5266 2:N:0:CCAATCCTGCAGAG
GCGCGGTTTTACTTGCGGAACGCCTTTGGATTCGACTTGTTTCTCTGTTCGTAAACCGTCTTTGCGTCCAGCT
+M_HWI-M01141:133:D05BR:1:1101:8426:5266  133:D05BR:1:1101:8426:5266 2:N:0:CCAATCCTGCAGAG
]]]]]]]]]]]]]]]]][]]]]]]]]]]]]][]]]]]]]\]]]]]]]]]]]]][]]]]]]]]]]]]]]]]X]]
@M_HWI-M01141:133:D05BR:1:1101:24704:5267  133:D05BR:1:1101:24704:5267 2:N:0:CCAATCCTGCAGAG
TCGCTCACAACTCCTCGACGAAGAGGGCGGCGATGCGACGCCGCGCACGGTGCCGGATGATCGG
+M_HWI-M01141:133:D05BR:1:1101:24704:5267  133:D05BR:1:1101:24704:5267 2:N:0:CCAATCCTGCAGAG
]]]]]]]]]]]]]]]]]]]]]]]]]]]]]]]]]]]]]]]]]]]]]]]]]]]]]]]]]]]]]]]]
@M_HWI-M01141:133:D05BR:1:1101:24660:5269  133:D05BR:1:1101:24660:5269 2:N:0:CCAATCCTGCAGAG
GTGAGCGCGCGACATTCGGCAGCACCGCAGCACTACCGAGGGGAATGGTCATGAAGAC
+M_HWI-M01141:133:D05BR:1:1101:24660:5269  133:D05BR:1:1101:24660:5269 2:N:0:CCAATCCTGCAGAG
]]]]W]]]Y]]]]]]]]]]]]]]]]]]]]]]]]]]]]]]]]]]]]]]]]]]]]]]]]]
@M_HWI-M01141:133:D05BR:1:1101:24826:5274  133:D05BR:1:1101:24826:5274 2:N:0:CCAATCCTGCAGAG
CCTGCAGGGCGATTTCCGCGAGGAATCGGTGCTGCGCGAACTGGAGTCGCGGCTCGATGGTCTCAAGCTGGATCTTGTGCTGT
+M_HWI-M01141:133:D05BR:1:1101:24826:5274  133:D05BR:1:1101:24826:5274 2:N:0:CCAATCCTGCAGAG
]]]]]]Y]]]]]]]]]]]]\]]]]]]]]]]]]]]]]]]]]]]]]]\]]]]]]]Y]]]]\]]]]]]]]]]]]]W]Y]]]]]]]V
@M_HWI-M01141:133:D05BR:1:1101:10198:5275  133:D05BR:1:1101:10198:5275 2:N:0:CCAATCCTGCAGAG
CACTCTGTGTGATCCCTGATGGTGATAGGGCTCGTACGTACTCGCGTATCGAGTGGTACTGCGGCGATTGTGTTTGCATTTCTGAAGACGAGATTAAATCAACT
+M_HWI-M01141:133:D05BR:1:1101:10198:5275  133:D05BR:1:1101:10198:5275 2:N:0:CCAATCCTGCAGAG
]]]]]]]]]]]]]]]]]]]]]]]]]]]]]]]]]]]]]]]]]]]]]]]]]]]]]]]]]]]]]]]]]]]]]]]]]]]]]]]]]]]]]]]]]]]]]]]]]]]]]]]]
@M_HWI-M01141:133:D05BR:1:1101:22426:5295  133:D05BR:1:1101:22426:5295 2:N:0:CCAATCCTGCAGAG
ATTTCCAGCAGGCTGACTTCGCGCGCCGAGAGATCGAGCGGATGTTCGTCGACCGCGGCGACTCGGCCGGTCTGGTCGAATATCAGCT
+M_HWI-M01141:133:D05BR:1:1101:22426:5295  133:D05BR:1:1101:22426:5295 2:N:0:CCAATCCTGCAGAG
]]]]]]]]]]]]]]]]]]]]]]]]]]]]]]]]]]]]]]]]]]]]]]]]]]]]]]]]]]]]]]]]]]]]]]]]]]]]]]]]]]]]]]]]
@F_HWI-M01141:133:D05BR:1:1101:23103:5305  133:D05BR:1:1101:23103:5305 2:N:0:CCAATCCTGCAGAG
CGGAAGCGCACACGTCTGAACTCCAGTGACTCAATCCATCGCGTATGCCGTAGTCTGGTTCGAAGAACGAAAGGGCGCTGACCTCCCAGCCCAGATCCCGCACCGAGCGCGCAAGTCTACATCCAGGAAGGGCACTCACCCGACCGATCT
+F_HWI-M01141:133:D05BR:1:1101:23103:5305  133:D05BR:1:1101:23103:5305 2:N:0:CCAATCCTGCAGAG
1AA?111A11D11AGGA0BDFADFC1B1BE2DF1A1B1B1/AAA//BEFEA//BD210BF1/B0//00//?B/0//>E/>EF011/>01F>/??/111B###################################################
@R_HWI-M01141:133:D05BR:1:1101:23103:5305  133:D05BR:1:1101:23103:5305 2:N:0:CCAATCCTGCAGAG
TCACCCAGGACATCTGCCACGATGTGCGCGCTCTCCTGACGGACGAACAGGGATTCGTCGCCGAGGCTGTGACGCTGACCGAGCATATCATCAAGTCCGTGAAGCTGCTGCTCAACGCGCCGGACATGCACAGCAAGGTCGCCATGCACA
+R_HWI-M01141:133:D05BR:1:1101:23103:5305  133:D05BR:1:1101:23103:5305 2:N:0:CCAATCCTGCAGAG
>1111B111>11B131A1A1AE00FDA0000///1BBG10/A/AEE/AAA///B0B/BE###########################################################################################
@M_HWI-M01141:133:D05BR:1:1101:16920:5305  133:D05BR:1:1101:16920:5305 2:N:0:CCAATCCTGCAGAG
GTGCCATCACGCGTCCATTTACGAAAATAGTAGTTAACACTATGATATTCTGGTAGATCTTTCGGCAGATACCGCCATTGGCAACCAGTACACGTCATGTAGAAGAGCGCATTCACGATCTCACGAAGATCAACGTTATGCGGTCGACCTGGCCCGGGTTTTTGCTGAA
+M_HWI-M01141:133:D05BR:1:1101:16920:5305  133:D05BR:1:1101:16920:5305 2:N:0:CCAATCCTGCAGAG
?ABAAFFFFFBFGEGGGGG]]W]]]]]]]]]]]]]]]]]]]]]]]]]]]]]]]]]]]]]]][]]]]]]]]]]]]]]]]]]]]]]]]]]]]]]]]]]]]L]]]]]]]]]]]]]]]]]]]]]]]]]]Y]]]]]]]]Z]]]]]]]]]]]]]]]FFCEGGGAAFCFFFAAA3A
@M_HWI-M01141:133:D05BR:1:1101:24692:5317  133:D05BR:1:1101:24692:5317 2:N:0:CCAATCCTGCAGAG
CGGGGCGCATCGCCACGGACGCCGGGGTTCGGGAACTGGTACTCAATCATCTCATTCCGGCCGATGATCCCGAAATTGGCGAAGCCGACTGGATCGCTGCTGCCCGCAAAACTTGGGCGGGTGTCTTGACAATCGCG
+M_HWI-M01141:133:D05BR:1:1101:24692:5317  133:D05BR:1:1101:24692:5317 2:N:0:CCAATCCTGCAGAG
]]]]]]]]]]]]S[]Y]]]]]]]]]]]]]][]]]]]]]]]]]]]]]]]]]]]]]]]]]]]]\][]]]]]][]Z]]]]]X]]]]]X][]]]]]]]]]]]]]]]]]U]]]]]]]]]Y]W]]]]]]]]]]]]]]]]]]]]
@M_HWI-M01141:133:D05BR:1:1101:18643:5318  133:D05BR:1:1101:18643:5318 2:N:0:CCAATCCTGCAGAG
GGCCGGATGGTGCCTGAGGCGCTGAAGGCCGCCGAGGACGCAGAGAAGGAAGGGATCTCAGTCGAGGTCGTCGATCCGCGGACACTCCTCCCGCTCGACGAGGAGACGATCATCGCCTCCGTGAAGAAGACCACGCGGTGCGTCACCGCCCACGAG
+M_HWI-M01141:133:D05BR:1:1101:18643:5318  133:D05BR:1:1101:18643:5318 2:N:0:CCAATCCTGCAGAG
A?AAAD]]]]]]]]]]]]]]]]]]]]]]]]]]]]]]]]]]]]]]]]]]]]]]]]]]]]]]]]]]]W]]]]]]]]]]]]]]]]]]]]]]]]]]]]]]]]]]]]]]]]]]]]]]]]]]]]]]]]]]]]]]]]]]]]]]]]]]]]]]]]]]]]AABBA>
@M_HWI-M01141:133:D05BR:1:1101:24069:5321  133:D05BR:1:1101:24069:5321 2:N:0:CCAATCCTGCAGAG
AACATGATGATCGAACCGATACCTTTGTCGGCCATCCAACCCTCTCCTACTGGGACGGGAAAACTCCATTGATCGCGATCATGAATACCAGAGCCGTGAATGGCTGCATGTTGTCGTGCCGTGCAGAGGTTCCAGTGACA
+M_HWI-M01141:133:D05BR:1:1101:24069:5321  133:D05BR:1:1101:24069:5321 2:N:0:CCAATCCTGCAGAG
]]]]]]]]]]]]]]]]]]]]]]]]]]]]]]]]]]]Y]]]]]]]]]]]]]]]]]]]]]]]]]]]]]]]]]]]]]]]]]]]]]]]]]]]]]]]]]]]]]]]]]]\]]]]]]]]]]]]]]]]]]]]]]]]]]]]]]]]]]]]]
@M_HWI-M01141:133:D05BR:1:1101:6496:5321  133:D05BR:1:1101:6496:5321 2:N:0:CCAATCCTGCAGAG
GCGGTCGAGCGGGAGGGCTATGGTCGGCCGGAATACGGCGGGGATGAGCGCGATGGGAGTGGGCGCGGCGAGAACGAGAACGGTGGAGACGGACAGGGTGGGAAGGAGCG
+M_HWI-M01141:133:D05BR:1:1101:6496:5321  133:D05BR:1:1101:6496:5321 2:N:0:CCAATCCTGCAGAG
]]]]]]]]]]]]]]]]]]]]]]]]]]]]]]]]]]]]]]]]]]]GIIIIIIIJDIJJJGIFIIEFIIIIFJFJIIFJIIIJFJJGJJGJIIIIFIIIIIEHHHEHCCCC=@
@M_HWI-M01141:133:D05BR:1:1101:21594:5329  133:D05BR:1:1101:21594:5329 2:N:0:CCAATCCTGCAGAG
AATCCTGTCCGCGCAGGGCGGTGATGACTTTTTGCAGGTCGTCCCGCTTCGTGCCGGTGACGCGCACCTGGCGGTCCTGCAGGGTGGACTGGATCTTGAGATTGAGGCCCTTGATGGC
+M_HWI-M01141:133:D05BR:1:1101:21594:5329  133:D05BR:1:1101:21594:5329 2:N:0:CCAATCCTGCAGAG
]]]]]]]]]]]]]]]]]]]]]]]]]]]]]]]]]]]]]]]]]]]]]]]]]]]]]]]]]]]]]]]]]]]]]]]]]]]]]]]]]]]]]]]]]]]]]]]]]]]]]]]]]]]]]]]]]]]]]]
@M_HWI-M01141:133:D05BR:1:1101:19868:5330  133:D05BR:1:1101:19868:5330 2:N:0:CCAATCCTGCAGAG
GACCGGCTCTTCACTGTCGCCGAGCCGGGGGCAACCGACGATTTTACCAAGTTCATCAATCCTCATTCGCTCGAAGTCGTCACGGCAAAGCTCGAGCGTTCCC
+M_HWI-M01141:133:D05BR:1:1101:19868:5330  133:D05BR:1:1101:19868:5330 2:N:0:CCAATCCTGCAGAG
]]]]]]]]]]]]]]]]]]]]]]]]]]]]]]]]]]]]]]]]]]]]]]]]]]]]]]]]]]]]]]]]]]]]]]]]]]]]]]]]]]]]]]]]]]]]]]]]]]]]]]]
@M_HWI-M01141:133:D05BR:1:1101:24253:5334  133:D05BR:1:1101:24253:5334 2:N:0:CCAATCCTGCAGAG
TCAAAATGCGATGCAATAAGTCGATGTAAACCTTTTTTTTTACGATGTTTGAGACTCCTGGATTTTAAGAATCTCAAATTAATTTTTTTTAAAAAAAAACAACCGAGCAATAAACGCCGGAAGGTCTGATTTTTAACCGGGTCACTATTTCAGCAACTTTTTCCATAG
+M_HWI-M01141:133:D05BR:1:1101:24253:5334  133:D05BR:1:1101:24253:5334 2:N:0:CCAATCCTGCAGAG
BBBBBFFFFBBBGGGCGF]]]]]]]]]]]]]]]]]]]]]]]]]]]]]]]]]]]]]]]]]]]]]]]]]]]]]]]]]]]]]]]]]]]]]]]]]]]]]]]]]]]]]]]]]]]]]]]]]]]]]]]]]]]]]]Z]]]]]]]]]]]]]X]]]]]]]GGFGGGAFFFBFFBAA3A
@M_HWI-M01141:133:D05BR:1:1101:17025:5334  133:D05BR:1:1101:17025:5334 2:N:0:CCAATCCTGCAGAG
ATAATCCCAGCTACTCAGGAGGCTGAGGCAGAGGACTGTTTGAACCCAGGAGGCCAAGGTTGCAGTGAGCTGAGATTGCGCCACTGCACTCCAGCCTGGGTAACAGAGTGAGACTACATCTCAAAAAAAAAAAAAAAAAAAAATACACATTTCTACTTACCACACAGGCACACACACACATGCAGTATTATACATACAACTTCAGAAAGTTAGGAAAGCTGTAGAGCCTGTCTCAGTACCACTTAGAGATCTC
+M_HWI-M01141:133:D05BR:1:1101:17025:5334  133:D05BR:1:1101:17025:5334 2:N:0:CCAATCCTGCAGAG
BABCCFFFFFFFGGFFGGGGCCEHCHGEFGGGHGHGHHFFFHHHHGGGHCHG?EGHHGEEGFEFBFGHHBEFGFHGGFF?EDEEFHGHHGBGGHHGHFEFGGH[]\]]\9\Z]]\]]]9ZXX]]]]]]]]]]]]]]]]]]]]]Z]7]\]\FFHHHHGFFEGFHFHGHHHHHGHFHFGFHFHFFHHGHGGHGHHHHHGDBGHGHHHHHHGHFHHFHHHHHHHHHHHFFFAFEG5GGGGGGGFFFFFFFFBBA@A
@M_HWI-M01141:133:D05BR:1:1101:11497:5335  133:D05BR:1:1101:11497:5335 2:N:0:CCAATCCTGCAGAG
AGGTTGTATCTCAATGTGGTTTCGATTTGCATTTCTCTAATGACCAGGGATGATGCATATTTTTTCATGTTGTTGGCCACATAAATGTCTTCTTTTGAGAAGTGTCTGTTCATATCCTTCATC
+M_HWI-M01141:133:D05BR:1:1101:11497:5335  133:D05BR:1:1101:11497:5335 2:N:0:CCAATCCTGCAGAG
]]]]]]]]]]]]]]]]]]]]]]]]]]]]]]]]]]]]]]]]]]]]]]]]]]]]]]]]]]]]]]]]]]]]]]]]]]]]]]]]]]]]]]]]]]]]]]]]]]]]]]]]]]]]]]]]]]]]]]]]]]]
@M_HWI-M01141:133:D05BR:1:1101:21031:5343  133:D05BR:1:1101:21031:5343 2:N:0:CCAATCCTGCAGAG
CGGCGCTCTATTCGATCCCGAAGATCACGCTCTATCCGGTGATCCTGCTGCTGTTCGGCCTCGGTCTGTCGGCCAAGATCGCGTTCGGCGTGATCCACGGGATCATC
+M_HWI-M01141:133:D05BR:1:1101:21031:5343  133:D05BR:1:1101:21031:5343 2:N:0:CCAATCCTGCAGAG
]]]]]]]]]]]]]]]]]]]]]]]]]]]]]]]]]]]]]]]]]]]]]]]]]]]]]]]]]]]]]]]]]]]]]]]]]]]]]]]]]]]]]]]]]]]]]]]]]]]]]]]]]]]
@M_HWI-M01141:133:D05BR:1:1101:25006:5343  133:D05BR:1:1101:25006:5343 2:N:0:CCAATCCTGCAGAG
GTGCACTGCGGGATAGATTCGCATTGGCACTTCGTACGGATTCTCGTCCGTGATGCGCTGGTACATCT
+M_HWI-M01141:133:D05BR:1:1101:25006:5343  133:D05BR:1:1101:25006:5343 2:N:0:CCAATCCTGCAGAG
]]]]]]]]]]]]]]]]]]]]]]]]]]]]]]]]]]]]]]]]]]]]]]]]]]]]]]]]]]]]]]]]]]]]
@F_HWI-M01141:133:D05BR:1:1101:21811:5351  133:D05BR:1:1101:21811:5351 2:N:0:CCAATCCTGCAGAG
CACACGTCTGAACTCCAGTCACCCAATCCATCTCGTATGCCGTCTTCTGCTTGAAAAAAAAAAAAACGAAAACACCTCTCCATTCCCCTCCTTCCGACACTAACATACCCCATAGTCGACCTGGCAAATATTGAGCTCGGAGCAAAAGGA
+F_HWI-M01141:133:D05BR:1:1101:21811:5351  133:D05BR:1:1101:21811:5351 2:N:0:CCAATCCTGCAGAG
CCCBCCFCFCFFGGGGGGGGGGHHGHHHGHGBGHHGGHFFFEEEFFFHDHHHGGHEGHGC0E0>/>1/111>?/B/?0B33344BB32F#############################################################
@R_HWI-M01141:133:D05BR:1:1101:21811:5351  133:D05BR:1:1101:21811:5351 2:N:0:CCAATCCTGCAGAG
AGGCTTTCCGACCTCCCCGCAACTGTCTGACACCGGGCCCGCATCTCGTACTGCCAAAGTGTCTCTTAGGCGTCTATCTTGATGGTCGTGTTACCTTATTTACAACATATTAAAACCCCGCACCCAGTCCAAAGAACACAAGCCGTCACA
+R_HWI-M01141:133:D05BR:1:1101:21811:5351  133:D05BR:1:1101:21811:5351 2:N:0:CCAATCCTGCAGAG
11111111111>11BA000A00A0B21F1111A/A//////AA//110///?210110011@222221111//>//221>221B1B2///?<E2B11112222211?012222111?#################################
@M_HWI-M01141:133:D05BR:1:1101:8708:5353  133:D05BR:1:1101:8708:5353 2:N:0:CCAATCCTGCAGAG
CGCCAGACTCCTGGTCGCGGCCGGGCAGGCGCGGCGACGGTGCCCGCTTCACCGTGAGCAGCTTCGCCAAGTACCCCGTGCACGAC
+M_HWI-M01141:133:D05BR:1:1101:8708:5353  133:D05BR:1:1101:8708:5353 2:N:0:CCAATCCTGCAGAG
]]]]]]]]]]]]]]]]]]]]]]]]]]]Z]]]]]]]]]]]]]]]]]]]]]]]]]]]]]]]]]]]]]]]]]]]]]]]]]]]]]]]]]]
@M_HWI-M01141:133:D05BR:1:1101:16723:5353  133:D05BR:1:1101:16723:5353 2:N:0:CCAATCCTGCAGAG
GGCAGGTTTGCTCCTTATTTGGTGACATGTCTTCAACATGCCGGGTTTCCCCATTCAGAAATCCGCGGATCAATTCATATTTGCTAATCCCCACGGCTTATCGCAGCTTATCACGTCTTTCTTCGCCTCTGAGAGCCAAGGCATCCCCCG
+M_HWI-M01141:133:D05BR:1:1101:16723:5353  133:D05BR:1:1101:16723:5353 2:N:0:CCAATCCTGCAGAG
]]]]]]]]]]]]]]]]]]]]]]]]]]]]]]]]]]]]]]]]]]]]]]]]]]]]]]]]]]]]]]]]]]]]]]]]]]]]]]]]]]]]]]]]]]]]]]]]]]]]]]]]]]]]]]]]]]]]]]]]]]]]]]]]]]]]]]]]]]]]]]]]]]]]]]
@M_HWI-M01141:133:D05BR:1:1101:21518:5357  133:D05BR:1:1101:21518:5357 2:N:0:CCAATCCTGCAGAG
CTGCGCGAATCGCTGCTTGCCGGCATCGGTCAGCGGCGGCATGCGGCCGTTCGGCGGATCGACCA
+M_HWI-M01141:133:D05BR:1:1101:21518:5357  133:D05BR:1:1101:21518:5357 2:N:0:CCAATCCTGCAGAG
]\[]]]]]]]]]]]]]]]]]]]]]]]]]]][]]]]]]]]]]]]]]]]]]]]]]]]]]]]]]]]]T
@M_HWI-M01141:133:D05BR:1:1101:19236:5359  133:D05BR:1:1101:19236:5359 2:N:0:CCAATCCTGCAGAG
CCGATCCCATCAAGTGGCACGGTCCCGGTCCGTTCGATCCGAAGAGCGGCGTCATCTTCAAAGAGAAGGCCAGCGGCCCGTCGTACTCGCAGATTTTCGGACAGTGGC
+M_HWI-M01141:133:D05BR:1:1101:19236:5359  133:D05BR:1:1101:19236:5359 2:N:0:CCAATCCTGCAGAG
]]]]]]]]]]]]]]]]]]]]]]]]]]]]]]]]]]]]]]]]]]]]]]]]]]]]]]]]]]]]]]]]]]]]]]]]]]]]]]]]]]]]]]]]]]]]]]]]]]]]]]]]]]]]
@M_HWI-M01141:133:D05BR:1:1101:12538:5365  133:D05BR:1:1101:12538:5365 2:N:0:CCAATCCTGCAGAG
ACCTTTCCATTTCAGCATTCCCCATATTTAGATGAAACCTCTTATCCAATAGTTTTATCATATAAGCTGCATCTGCCGACCCACCTCCAAGTCCTGCTTGTGTAGGAATACGCTTAAAA
+M_HWI-M01141:133:D05BR:1:1101:12538:5365  133:D05BR:1:1101:12538:5365 2:N:0:CCAATCCTGCAGAG
UE]]][]Y]YY]]Y]]XY]F]]]]\]]]]]]][]]]9]][]\]W]][]Y][][]]]]]]]]V\]F]]]]]]]]]CCS]]T]]4]U\\]]]\EE[X]TE[][]Y[][FF[F]]]C[]SU]
@M_HWI-M01141:133:D05BR:1:1101:13812:5389  133:D05BR:1:1101:13812:5389 2:N:0:CCTATCCTGCAGAG
CCCGAGGACCTGATCAAGTTCGGGCTCATCCCCGAGTTCATCGG
+M_HWI-M01141:133:D05BR:1:1101:13812:5389  133:D05BR:1:1101:13812:5389 2:N:0:CCTATCCTGCAGAG
]]]]]]]]]]]]]]]]]]]]]]]]]]]]]]]]]]]]]]]]]]]]
@F_HWI-M01141:133:D05BR:1:1101:24438:5389  133:D05BR:1:1101:24438:5389 2:N:0:CCAATCCTGCACAG
AGGCCTGGCGGCATCGCACCGCCGAGCTGATGGCCACCCCGGGCATCGAGCAGGTGTACTGCTTCGAGAACCGCGGGGAGGAGATCGGGGTGACCCTGACCCATCCGCACGGCCAGATCTACGGCTACCCCTACCTGACCCCGCGCACCG
+F_HWI-M01141:133:D05BR:1:1101:24438:5389  133:D05BR:1:1101:24438:5389 2:N:0:CCAATCCTGCACAG
AAAA1@1AFD1AEEGC0FE0EE/EEEA/1BF1AF01B0/E///>EGHGHFCGG/G@1FD2@F11BEGFFEHEEE?C/@<C<//<C1<<<?<@GGGGBCF/:/GBF...@@--;-A..CFGFFE.9-CFFF.C?-ABFFFFF-@-@-?@@@
@R_HWI-M01141:133:D05BR:1:1101:24438:5389  133:D05BR:1:1101:24438:5389 2:N:0:CCAATCCTGCACAG
GTCGGTGCCAGTGTATTGGTGCAGCGCCGCAATGTCGGGCAGCGGTTCGTCATACATCCGATCGAAGCGGCGCAGCACGTCCACATAGACGGCGACGAACCCGTCCACCTCGTCGTCGCGCCCTGCCGTCCGGTTGGGCACGAACCTGTT
+R_HWI-M01141:133:D05BR:1:1101:24438:5389  133:D05BR:1:1101:24438:5389 2:N:0:CCAATCCTGCACAG
A>A111>111111B3BAB1FAB1FBEEE000AA1A2B///A/B/FG/F/?EHEFHH2FGG//>>/0//>/EE?C//00/B?//1<BBD1DCAC/<@C?<--<<<C.<0GCF.:;-:=@C###############################
@F_HWI-M01141:133:D05BR:1:1101:12181:5394  133:D05BR:1:1101:12181:5394 2:N:0:CCAATCCTGCAGAG
GGAAGAGCACACGTCTGAACTCCAGTCACCCAATCCATCTCGTATGCCGTCTTCTGCTTGAAAAAAAAATATCCATCGCAACCATGTCCTCCTATCCCATCTCCTCCTCGCCCGACACGCTCCGATCCTTCTGCAACAGCCGCTGCTCCA
+F_HWI-M01141:133:D05BR:1:1101:12181:5394  133:D05BR:1:1101:12181:5394 2:N:0:CCAATCCTGCAGAG
ABA?AF?44CFFGGGBFGBGGGHGFGHHHFHDHHH2AABEGGFGHHDE?AEFEFHB55FGF3E5FEC00134B44431?1B/B133BB4F3B?343B333B333B0F0?<///</<B/?//??///<?<1<1<11<C00<C#########
@R_HWI-M01141:133:D05BR:1:1101:12181:5394  133:D05BR:1:1101:12181:5394 2:N:0:CCAATCCTGCAGAG
CGACCTTGCGCACCTTCTCCCGTCACCTCTTCCCCCACCTCCCCCATAGTCTGTTCCGGCCCACACCACCACCATTTTGCTCCACCCCTCCTCCTCTCCTCCCTTCCCAGTACTCAACAACCTAGCTCTGTCTTCATCTCCGTACTCGCC
+R_HWI-M01141:133:D05BR:1:1101:12181:5394  133:D05BR:1:1101:12181:5394 2:N:0:CCAATCCTGCAGAG
111>11B111>11111BB110AAA00110B1D1A0////0A/AFA/00122211A2D///E/>B>/////////1122211B@100///>/0B00010B100/0B0BF1111BF11101?/?011F211@2@22222@211/<0?#####
@M_HWI-M01141:133:D05BR:1:1101:17215:5395  133:D05BR:1:1101:17215:5395 2:N:0:CCAATCCTGCAGAG
AGTATTTTGCGCCGCGTCCGTACCAGCGTGGTCCACCAAAGGTCCGCTTCGCCCACGTAACGGCTGAGCTTGAGGAT
+M_HWI-M01141:133:D05BR:1:1101:17215:5395  133:D05BR:1:1101:17215:5395 2:N:0:CCAATCCTGCAGAG
W]]]]]]]]]]]]]]]]]]]]]]]]]]]][][]]]\]]]X[[]]U]]]]]C]Y][]]\]]]]\X]SX]]Z[]UT]]]
@M_HWI-M01141:133:D05BR:1:1101:13322:5403  133:D05BR:1:1101:13322:5403 2:N:0:CCAATCCTGCAGAG
TTCGATCTCGGGCAGAGCATCGCCGCGGCCGGCCT
+M_HWI-M01141:133:D05BR:1:1101:13322:5403  133:D05BR:1:1101:13322:5403 2:N:0:CCAATCCTGCAGAG
]]]]]]]]]]]]]]]]]]]]]]]]]]]]]]]]]]]
@M_HWI-M01141:133:D05BR:1:1101:23950:5405  133:D05BR:1:1101:23950:5405 2:N:0:CAAATCCTGCAGAG
GGACGTGCGTTATCGCGGCAAGAACGTGCATGAAGTCTTGAATATGACGGTGCGCGAGGCGATCACCTTCTT
+M_HWI-M01141:133:D05BR:1:1101:23950:5405  133:D05BR:1:1101:23950:5405 2:N:0:CAAATCCTGCAGAG
]]]]]Z\]]]]]]][]]]]]]]]]]]]Z]]]]]]]]]]]]]]]]]]K]]]\]]]]]]]][]]]]]]]]]]]]
@M_HWI-M01141:133:D05BR:1:1101:7363:5405  133:D05BR:1:1101:7363:5405 2:N:0:CCAATCCTGCAGAG
ACGCGTGCTGCCGTCGAGCGACGACGTATATTCGGCGCAATCGCCGAGCGCATAAATATCCGGCGCGCTGGTCTGGCCGGTGGCGTCGATGACGATGCCG
+M_HWI-M01141:133:D05BR:1:1101:7363:5405  133:D05BR:1:1101:7363:5405 2:N:0:CCAATCCTGCAGAG
]]]]]]]]]]]]]X]]]]]]]]]]]]]]]]]]]]]]]]]]]]]]]]]]]]]]]]]]]]]]]]]]]]]]]]]]]]]]]]]]]]]]]]]]]]]]]]]]]]]]
@M_HWI-M01141:133:D05BR:1:1101:11013:5406  133:D05BR:1:1101:11013:5406 2:N:0:CCAATCCTGCAGAG
TATTTAAACATTCCCATCAAAAATAATTCATCTAAATCAACAGTAATTATGAAGGTACTGAACAGTATTGATCATCAGAAAACT
+M_HWI-M01141:133:D05BR:1:1101:11013:5406  133:D05BR:1:1101:11013:5406 2:N:0:CCAATCCTGCAGAG
]]]]]]]]]]]]]]]]]]]]]]]]]]]]]]]]]]]]]]]]]]]]]]]]]]]]]]]]]]]]]]]]]]]]]]]]]]]]]]]]]]]]
@M_HWI-M01141:133:D05BR:1:1101:23388:5411  133:D05BR:1:1101:23388:5411 2:N:0:CCAATCCTGCAGAG
TATATAGAGTTGTACTATGGTGAAAGGGTCGTGGTAAAACTTGTAAACGATGAAGTAAATTTCAGATAGTTGTGTCATGATCATGTGAGGGTTATCCGATGTAACTAATATTGTGTTGTTATTAATAAGAACGCGTTTGCTGCA
+M_HWI-M01141:133:D05BR:1:1101:23388:5411  133:D05BR:1:1101:23388:5411 2:N:0:CCAATCCTGCAGAG
]]]]]]]]]]]]]]]]]]]]]]]]]]]]]]]]]]]]]]]]]]]]]]]]]]]]]]]]]]]]]]]]]]]]]]]]]]]]]]]]]]]]]]]]]]]]]]]]]]]]]]]]]]]]]]]]]]]]]]]]]]]]]]]]]]]]]]]]]]]]]]]]
@M_HWI-M01141:133:D05BR:1:1101:19127:5420  133:D05BR:1:1101:19127:5420 2:N:0:CCAATCCTGCAGAG
GCCGTCGTCGAACCTAGTCGTGATATCAGGACTGAATAAGGAGCGAGCGCTGCCAGGATCAAAACCGCGATGAGTGAG
+M_HWI-M01141:133:D05BR:1:1101:19127:5420  133:D05BR:1:1101:19127:5420 2:N:0:CCAATCCTGCAGAG
]]]]]]]]]]]]]]]]]]]]]]]]]]]]]]]]]]]]]]]]]]]]]]]]]]]]]]]]]]]]]]]]]]]]]]]]]]]]]]
@M_HWI-M01141:133:D05BR:1:1101:11287:5429  133:D05BR:1:1101:11287:5429 2:N:0:CCAATCCTGCAGAG
AACTGGCTGGCCACCACGTCGACGCTCCCGTCCTCGAGCAGGAGTCGTTCCGCCGTGCCCTCGAGCCAGGTGACCTCGGGGGCAGTGCGCCGGGCGA
+M_HWI-M01141:133:D05BR:1:1101:11287:5429  133:D05BR:1:1101:11287:5429 2:N:0:CCAATCCTGCAGAG
Y]]\]]]]S]]]S]]Q]]]Z]]]]]4]Y]]]]R]]]VZO]]XR]]]X]]][ZZ]]]]]]]]]]]]]]]]][]]C]Z\]]S]]]W]]Y]]X]T]Q]T]
@M_HWI-M01141:133:D05BR:1:1101:23930:5430  133:D05BR:1:1101:23930:5430 2:N:0:CCAATCCTGCAGAG
CGGCAAGTTGTTCCTGTCGATCGACGATCCGAAAACCATACGCGACTACGCATCGCGCACCGGCCTGACCGGCCACAACAAGAATTCGATTACCGAACTGGGCAAGCTGGAAAACGAATTGGGCCAGGTCCGCACGC
+M_HWI-M01141:133:D05BR:1:1101:23930:5430  133:D05BR:1:1101:23930:5430 2:N:0:CCAATCCTGCAGAG
]]]]]]]]]]]]]]]]]]]]]]]]]]]Y]]]]]]]]]]]]]]]]]]]]]]]]]]]]]]]]]]]]]]]]]]]]]]]]]]]]]]]]]]]]]]]]]]]]]]]]]]]]]]]]]]]]]]]]]]]]]]]]]]]]]]]]]]]]]
@M_HWI-M01141:133:D05BR:1:1101:16184:5433  133:D05BR:1:1101:16184:5433 2:N:0:CCAATCCTGCAGAG
GATGAGAAACGTCTGAACTCCAGTAACCCAATCCATCTCGTATGCCGTCTTCTGGTTGAAACAAAACGCGCTCAACCCGGACTCCGAGCTGTTCTTCATCACCGGCGCCGACGCGCTGGCCTCGATCCTGTCCTGGCAGGGCTGGGAGACGCTGTTCGAGCTAGCCCACTTCGTCGGGGTCAGCCGCCCCGGCTACGGGCTGCGCCGCGAACACATCACCGGTGTGCTGGGTGAGCGGTCCGACAAC
+M_HWI-M01141:133:D05BR:1:1101:16184:5433  133:D05BR:1:1101:16184:5433 2:N:0:CCAATCCTGCAGAG
B@BBBFBDBFBFGCFBF4BF4G4BFFGHCC4ABGH5GH52ABBAAAEAEA2F5535A13F533A1BBAA0E@EEHHHFC?EE@FG1>EEEFFDFB4GZY]R]]]N]S]]SY]]]TQQU]]]ZZ\]YZ]]ZAMOVWA5]];02HHDACEBEHECGBA.GD<<./<.00C.<--CCCCHHHFCA@<<<//?GHF?/>/>//CGEE/?ECEG0GAA22/CEEEBAEF0A0EGGG0AA0>1>>1AFA1>AA
@M_HWI-M01141:133:D05BR:1:1101:18564:5437  133:D05BR:1:1101:18564:5437 2:N:0:CCAATCCTGCAGAG
ATGTTGAACTGGCCGCCGATCTCGCTGGCCGAATCGAACAGGGTCACCTGGTGCC
+M_HWI-M01141:133:D05BR:1:1101:18564:5437  133:D05BR:1:1101:18564:5437 2:N:0:CCAATCCTGCAGAG
]]][]]]][V]Z]\]]]]]]]]Y]]]]]]]]][]]]]]]]]]]][]]]]]]V]]]
@M_HWI-M01141:133:D05BR:1:1101:16112:5438  133:D05BR:1:1101:16112:5438 2:N:0:CCAATCCTGCAGAG
ATGGTTGATCCTTATGCGGACACGAACAACGAAATCCATTTGCGTCATGACGCGGCAGTGCGCACAGAG
+M_HWI-M01141:133:D05BR:1:1101:16112:5438  133:D05BR:1:1101:16112:5438 2:N:0:CCAATCCTGCAGAG
]]]]]]]]]]]]]]]]]]]]]]]]]]]]]]]]]]]]]]]]]]]]]]]]]]]]]]]]]]]]]]]]]]]]]
@M_HWI-M01141:133:D05BR:1:1101:17988:5459  133:D05BR:1:1101:17988:5459 2:N:0:CCAATCCTGCAGAG
CAGCCGCTCGACGCCATGATCAAGCCCATCAGCGATGCCAGCGCCTGCTGTGCGGACAGCGTCGCCACCACCGAGCGCTCGTCGGTCTCGACCGCCACGCGTACCTTGTCGTACGAGACCAGGTCGGTGAAGCCGT
+M_HWI-M01141:133:D05BR:1:1101:17988:5459  133:D05BR:1:1101:17988:5459 2:N:0:CCAATCCTGCAGAG
]]]]]]]]]]]]]]X]]]]]]]]X]]]]]]]]]]]]Y]U]]]]W]]X]:]]]]]]]WW]]]]]]]]6]]]]]]]R]]RR]]]]]]X]X]]]]]]X]]]]]]]]]]]]]]]]]]]]]]]]]]]]P]]]]]]]]]]]]
@M_HWI-M01141:133:D05BR:1:1101:22297:5462  133:D05BR:1:1101:22297:5462 2:N:0:CCAATCCTGCAGAG
CGTTCCAGGTGTGCGTCGAGCGTGGTGGAACTTCGCGATCCGCTGCCCATTGCTTTCAAGACCACGAGGATTTCCCC
+M_HWI-M01141:133:D05BR:1:1101:22297:5462  133:D05BR:1:1101:22297:5462 2:N:0:CCAATCCTGCAGAG
]]]]]]]]]]]]]]]]]]]]]]]]]]]]]]]]]]]]]]]]]]]]]]]]]]]]]]]]]]]]]]]]]]]]]]]]]]]]]
@M_HWI-M01141:133:D05BR:1:1101:8060:5475  133:D05BR:1:1101:8060:5475 2:N:0:CCAATCCTGCAGAG
GCACACAGCATCGCCACCAGGTACGGCAGCAGGTTCTTGGCCACGTCGAAGCCTTCCTTGGCGCCTTCGACAAACGCCTCGTAGACCTTGACCTTGCGCAGCGCGCCAATCACCAGGAACAACATGATCAGCCCGAACAGCGTCAGGTTGCCAAGGATCGATGACAACCCCGCCAGCGCAGTGGCT
+M_HWI-M01141:133:D05BR:1:1101:8060:5475  133:D05BR:1:1101:8060:5475 2:N:0:CCAATCCTGCAGAG
3AAAACAFAFFFGCEEEGAGGAGHGGGGEGHHFGHHJJJD]]]]]]]]]]]]]]ZZ]]X]];W]]]W]\]Y]]X]Q]Y]Y]]Z]]]]]]]]Z]]]Y]]]XZZ]]][\]Y[[[][6]]]]]]]]]]]][Y[Y]]]]Y]]9][]X]\[]]]]F55@E1CCGEAG5E0GEEAGCG?CBBBFFFFBAA>A
@M_HWI-M01141:133:D05BR:1:1101:16687:5491  133:D05BR:1:1101:16687:5491 2:N:0:CCAATCCTGCAGAG
GTCGACGCTCGAGCGCGACGGCCTGCTGCAGGCGGTCGTGGAACAGGTCGCGGTTGGGAAGTCCAGTGAGACCGTCATGCAGCGCCTGATGGCGGATCTCGTCCACGTGCTCCTCGAGCCG
+M_HWI-M01141:133:D05BR:1:1101:16687:5491  133:D05BR:1:1101:16687:5491 2:N:0:CCAATCCTGCAGAG
]N]]]TT]A]]@@U]ZZ]]]]]Y]]][]]]]]]]]XXZ]]]Y]]Y]XC\]]]XYZ8S]]]]]\]&]]]ZZ[]]]:][Y]\]Z]]]]V]Z][]]]]7]]]]Z6]]U]WWYP]]]]]T]]]]]
@M_HWI-M01141:133:D05BR:1:1101:24662:5491  133:D05BR:1:1101:24662:5491 2:N:0:CCAATCCTGCAGAG
CGTAGTACTGGCACAGCGGCATCAGGTCGGTGTTGAGCAACTCGACGCAGCGTTTGGCATCGCCCGACTGCGTGTAACCGTCCGACGCCTGCGCGGCATAGATGTTCCAGTCGGCGGTGGTGTAACGCTCGCGCTGGATC
+M_HWI-M01141:133:D05BR:1:1101:24662:5491  133:D05BR:1:1101:24662:5491 2:N:0:CCAATCCTGCAGAG
]]][][]]]]]]]]]]]]]ZY]]]]]T]]U]]]]]]]]X]]]T]]]]]W]]]]]]]]]]]]]]]]]]]V]]W]Y]]]]ZZX]]]]X]]]]]]]]]]Y]]]]]]]]]]]]]Y]V]]]U]]YYYW]WYO]]V]]]]]]]]]]
@M_HWI-M01141:133:D05BR:1:1101:13679:5496  133:D05BR:1:1101:13679:5496 2:N:0:CCAATCCTGCAGAG
CGCTGCGGGGCTCAAAACCTTTGGAGGTAGATACGCCAGCGGATCGCAGAGCTTGCTAGCTGTGAGCCGACATCCTATCGAAGCTGGGCCTGATATCTCTGCAAGGCGCGC
+M_HWI-M01141:133:D05BR:1:1101:13679:5496  133:D05BR:1:1101:13679:5496 2:N:0:CCAATCCTGCAGAG
]]]]]]]]]]]]]]]]]]]]]]]]]]]]]]]]]]]]]]]]]]]]]]]]]]]]]]]]]]]]]]]]]]]]]]]]]]]]]]]]]]]]]]]]]]]]]]]]]]]]]]]]]]]]]]]
@F_HWI-M01141:133:D05BR:1:1101:16945:5512  133:D05BR:1:1101:16945:5512 2:N:0:CCAATCCTGCAGAG
CACACGTCTGAACTCCAGTCACCCAATCCATCTCGTATGCCGTCTTCTGCTTGAAAAAAAAAAATATTATCTCGTATAACAGTTTCGCCTTGATATACAATCAACCATTTTCTGTACTAATAAAGAATCTTTGTTGAATACAACCAGGTT
+F_HWI-M01141:133:D05BR:1:1101:16945:5512  133:D05BR:1:1101:16945:5512 2:N:0:CCAATCCTGCAGAG
>3AAABFAFBFFGGGGGGGGGGHHGAHHHHHGHHFFGFHHF2AFHGHHHGHHB1FGBF0E000>1344444B411>B34B334B4411///3344444434B3330/33B4444333333?3333302B32@2220222@##########
@R_HWI-M01141:133:D05BR:1:1101:16945:5512  133:D05BR:1:1101:16945:5512 2:N:0:CCAATCCTGCAGAG
GAGCGTTAGATCAGCTCGGCGGGGCCCAGATCATGGAAAGGGCGTGTAGTGGAAGAATGTGCATATTTTGAACAGATCTGGGGTGGCTCGCTCTTTATATAAACACAAACAATTAGAATAATAAGGTTCTCTATGAGTGAGTGGGCTTGC
+R_HWI-M01141:133:D05BR:1:1101:16945:5512  133:D05BR:1:1101:16945:5512 2:N:0:CCAATCCTGCAGAG
>1>>1>11113B11111A0000///>/>//11111111100//////>1B001>0B01BGFG2222222B/1<10011>110////001//??/1?11?1??################################################
@F_HWI-M01141:133:D05BR:1:1101:19120:5513  133:D05BR:1:1101:19120:5513 2:N:0:CCAATCCTGCAGAG
CACACGTCTGAACTCCAGTCACCCAATCCATCTCGTATGCCGTCTTCTCCTTGAAACAAACACGTTAACCCCCGTCCCCTCCACGCTGACCATTTACCCGACCTGCGTCACACTCAAATAAGATGCGACACATCCGAACCACCCACACCT
+F_HWI-M01141:133:D05BR:1:1101:19120:5513  133:D05BR:1:1101:19120:5513 2:N:0:CCAATCCTGCAGAG
11>AAD>A1A1B1GG1FABAG1DA0GHGG1311DABACC2AE//0BE2111B111A##############################################################################################
@R_HWI-M01141:133:D05BR:1:1101:19120:5513  133:D05BR:1:1101:19120:5513 2:N:0:CCAATCCTGCAGAG
CCCGGCGCTCATTTGCGTTCCCCACCGGCAGGTCGGAAGGGCGACGTGTAGGGACCGAGTGTCTCCTCAGTGTACATCTCGTTGTTTTCCGCATCCTTAAACACAACCACCTTCTCTCCACCCCGTTCCATGTCATAATCACGTCGTTTT
+R_HWI-M01141:133:D05BR:1:1101:19120:5513  133:D05BR:1:1101:19120:5513 2:N:0:CCAATCCTGCAGAG
1111111>A?01333BAA00B100AA/AE#########################################################################################################################
@M_HWI-M01141:133:D05BR:1:1101:24548:5517  133:D05BR:1:1101:24548:5517 2:N:0:CCAATCCTGCAGAG
GTTTCTCGCCAGCGGCGACCAGCGCGTCCGCTGCGAAATTGACCTGATCCTGCGTGATGCCTTTGGCCATGAAATGGTCTCCTCGGTCGGCGCCCTGCCCGGTTGCTTCCGTACCGGTGATAAGTGATGATTATCAC
+M_HWI-M01141:133:D05BR:1:1101:24548:5517  133:D05BR:1:1101:24548:5517 2:N:0:CCAATCCTGCAGAG
T]]]2Y]B]]]]]]]]]]]V][]]]]WV]]W]]]]]]]]]]Y]]]]]]]]]Z\]]U][]]]]]][[XY]]]]T]\]ZFG]]]]]]]]]]W]T]]]]]XUUE]X]][]\Z]CYS]XYT]]]]]]]]]]]]]]]]]]]]
@M_HWI-M01141:133:D05BR:1:1101:12322:5536  133:D05BR:1:1101:12322:5536 2:N:0:CCAATCCTGCAGAG
TGGCCTGATCGGCCTGCGCAACGAGTTCCTGACCGAGACCCGCGGGACCGGGATCCTGCACTCCGTCTTCGAGGGCTATGAG
+M_HWI-M01141:133:D05BR:1:1101:12322:5536  133:D05BR:1:1101:12322:5536 2:N:0:CCAATCCTGCAGAG
]]]]]]]]]]]]]]]]]]]]]]]]]]]]]]]]]]]]]]]]]]]]]]]]]]]]]]]]]]]]]]]]]]]]]]]]]]]]]]]]]]
@M_HWI-M01141:133:D05BR:1:1101:7275:5536  133:D05BR:1:1101:7275:5536 2:N:0:CCAATCCTGCAGAG
CCGTTCGATGCCCGCCTGTACCCTCTCTAGACGCTTTCGGGCCGCGACTACCTCATCCTGGAGTGGAGCTCCGTCTTCGATATCTTCGGCATCGCTGGGATCGACGGTGTCCTTCTGC
+M_HWI-M01141:133:D05BR:1:1101:7275:5536  133:D05BR:1:1101:7275:5536 2:N:0:CCAATCCTGCAGAG
CCCDD]]]]VR]]]]]]]]]]]]]]]]]]]]]]]]]]]]]]]]]]]]]]]]]]]]]]]]]]]]]]]]]]]]]]]]]]]]]]]]]]]]]]]]]]]]]]]]]]]]]]]]]]]]]]]]]]]
@F_HWI-M01141:133:D05BR:1:1101:10251:5538  133:D05BR:1:1101:10251:5538 2:N:0:CCAATCCTGCAGAG
CACACGTCTGAACTCCAGTCACCCAATCCATCTCGTATGCCGTCTTCTGCTTGAAAAAAAAAAAAAAAGAACAAGCAAAATGATAATACATGTCATCAAGGGATACAAATAGACAGGAGCAAATTTTGTCTTAGAGTTTACCAACCCAAA
+F_HWI-M01141:133:D05BR:1:1101:10251:5538  133:D05BR:1:1101:10251:5538 2:N:0:CCAATCCTGCAGAG
>ABBCCFCFCFFGGGGGGGGGGHHGHHHHHHDGHGGGHHHGGGGGGHHHHFHHFHHHHGGFGGE@@///?02?22??332B334444B43444?########################################################
@R_HWI-M01141:133:D05BR:1:1101:10251:5538  133:D05BR:1:1101:10251:5538 2:N:0:CCAATCCTGCAGAG
CAAATGGACGTGGGGTTTAGACAACAGCAATATAATATGTGAGTCGATATGGGAGGATGTTGATGACGATTATCGGAGTATAGTGTTGCCGTATCATTTGCACAAAATCCAATACATCAAATTAGCTGAATAAGATTTGCAATCTCACAA
+R_HWI-M01141:133:D05BR:1:1101:10251:5538  133:D05BR:1:1101:10251:5538 2:N:0:CCAATCCTGCAGAG
11>1111@1111111A0A131110000000112222D22222111//B//21BB///0112222D21/////22///>B0F2222B2/B@///002222222>100B11B111111221<1211101B112211121212212111@>11
@M_HWI-M01141:133:D05BR:1:1101:13241:5540  133:D05BR:1:1101:13241:5540 2:N:0:CCAATCCTGCAGAG
TTCTCGTAGTTCTGAGCGTTCTTGATCGCCACCGCCGCCTGGGTCGCGAGGGCCGCCATCGTGTCGAGCTCGTCCTCGGTCCAGTTGTACGGCGCGTCGTGGTAGACGTTCAGGAGGCCGAGGATCTCGGGC
+M_HWI-M01141:133:D05BR:1:1101:13241:5540  133:D05BR:1:1101:13241:5540 2:N:0:CCAATCCTGCAGAG
]]]]]]]]]]]]]]]]]]]]]]]]]]]]]]]]]]]]]]]]]]]]]]]]]]]]]]]]]]]]]]]]]]]]]]]]]]]]]]]]]]]]]]]]]]]]]]]]]]]]]]]]]]]]]]]]]]]]]]]]]]]]]]]]]]]]
@M_HWI-M01141:133:D05BR:1:1101:12934:5544  133:D05BR:1:1101:12934:5544 2:N:0:CCAATCCTGCAGAG
TAAGATGGACTCCTGAAGAAATTATTTTCTTAACGTAAAAGTATGGCTAATGGAGAACACATGCAAAAGTTTAAGCTTTTCCAAACCAACATAACTTCTCATGCATGCAGCAAAGACTTGCCATCATCAAACACCTTTTTTTTTGGGACAAGTTAAAAAATAGTGCACACTCAGCTTGCACCACTAGATTTGGACATCTAACCAGGGTAAGCATTGGATTCATTATCCTAACACCCTGAAGGCAAAATTCTAAGGACCTATGGATCATAACAAGATGGAGGTCA
+M_HWI-M01141:133:D05BR:1:1101:12934:5544  133:D05BR:1:1101:12934:5544 2:N:0:CCAATCCTGCAGAG
AAAAAFBFFFFFGGCG111GFGFCFGFGHHHHHHGFFHHCH12BG0CCGFFF1GFCAGHHEGFHEHHHFGGHHGGGHHHHHHGGHHGECGFGHHHHDHHHHHBGBBDHHHHCGHFHH@GDHFHHGDFHGGDGFH]]]]]]]]]]]]]]]]GHHHEHFGHHFG@FHGFB41GBGHFGFEFG?BFGGFHHGEGE5EGD51FEFGFE3HHHHHHHHFEHGHHHHGAAGBGGFAE2BAFFGHGHHHHG5GF5EHGFFHGFGGGEFGADGGFGFGGDFFFFBFFAAAA>
@M_HWI-M01141:133:D05BR:1:1101:13730:5557  133:D05BR:1:1101:13730:5557 2:N:0:CCAATCCTGCAGAG
ATGCGTCGAGCCGCCGAATGTCCGGAATCTCGGCGCCGAGAGAGTCGAGATCGGTGCCAAGCGTGACGATCACAGAGAGCGCGACATCCAGGGCGG
+M_HWI-M01141:133:D05BR:1:1101:13730:5557  133:D05BR:1:1101:13730:5557 2:N:0:CCAATCCTGCAGAG
]]]]]]]]]]]]]]]]]]]]]]]]]]]]]]]]]]]]]]]]]]]]]]]]]]]]]]]]]]]]]]]]]]]]]]]]]]]]]]]]]]]]]]]]]]]]]]]]
@M_HWI-M01141:133:D05BR:1:1101:15490:5560  133:D05BR:1:1101:15490:5560 2:N:0:CCAATCCTGCAGAG
GATGCAGCCGAGATACCAGAAGTCTGGCTCACGCCTGTCAGCATCGACGAACTTGGGGATCTGCCCGTTGGGTGCCTGGTGTGTGGCGAGCGTGTGCAGGCCGACCAC
+M_HWI-M01141:133:D05BR:1:1101:15490:5560  133:D05BR:1:1101:15490:5560 2:N:0:CCAATCCTGCAGAG
]]]]]]]]]]]]]]]]]]]]]]]]]]]]]]]]]]]]]]]]]]]]]]]]]]]]]]]]]]]]]]]]]]]]]]]]]]]]]]]]]]]]]]]]]]]]]]]]]]]]]]]]]]]]
@M_HWI-M01141:133:D05BR:1:1101:14430:5569  133:D05BR:1:1101:14430:5569 2:N:0:CCAATCCTGCAGAG
GCCACGCCCTTGGTGCCGGCGACCGCGTCGCGGACCCGCTGCTTGGGATCGAGCTCCACCCCGACCTGGTCGTAGTAGCCGAGGTCGACGGTGGAGCCGGTCACCACGCGACCGGCCGTGGGCTGCTTGCGGCCCGAGATCACATCGA
+M_HWI-M01141:133:D05BR:1:1101:14430:5569  133:D05BR:1:1101:14430:5569 2:N:0:CCAATCCTGCAGAG
]]]]]]]]]]]]]]]]]]]]]]]]]]]]]]]]]]]]]]]]]]]]]]]]]]]]]]]]]]]]]]]]]]]]]]]]]]]]]]]]]]]]]]]]]]]]]]]]]]]]]]]]]]]]]]]]]]]]]]]]]]]]]]]]]]]]]]]]]]]]]]]]]]]]
@M_HWI-M01141:133:D05BR:1:1101:16938:5570  133:D05BR:1:1101:16938:5570 2:N:0:CCAATCCTGCAGAG
GTTCAGCTGTCTTGAGAGAATCGAGGAAGATTTCTAGAAATTCTGGAACGCTGCTTTGTGGAACATGAAATTTGTCAACTAGAGCGTTTACGAGAAACTGTGTGTCCGGAAGGTTTTCACCACGATAGTGCGTGTACACGTCCGAGATTACCGGGGCATTTAGTATCGCCTGGCGCAATCCGCCAATCTCATCATTTGGCTTCTGGGGACGAAGGATTTGACGCGCCAGAGGTGTAAGGGCGATCTTCCCGGGTTGGGGCCTCTCAAGGAGGCCATACCTAGTTGC
+M_HWI-M01141:133:D05BR:1:1101:16938:5570  133:D05BR:1:1101:16938:5570 2:N:0:CCAATCCTGCAGAG
BBAA?FFFFFFFGGFG44FFGGHFGGGHHHHHHFHGHGHHFFFFFEBCGGGGGGHHHHHHDHDGHHFHFHHFHHHHFDFHHHFHHGGGGEHGGGGGGHHGHHHHFHHGGGGGGGGEFHGHHHHGEEFGHHEGGGGH]]]]ZZ]]]]]]W]CCEFCHHGBFDGCE?@@//CCAB/D?</<//HFBHEGFBF2>1B0FHG>1CF/EC//FF/HFFGB2EEEEE/EEB111G0BHG1FEEE//A1F0AE/CEEF0GEFA00EEAA11FEAG1GAF1FFB1B1@1>>>1A
@F_HWI-M01141:133:D05BR:1:1101:17729:5570  133:D05BR:1:1101:17729:5570 2:N:0:CCAATCCTGCAGAG
GGAAGAGCACACGTCTGAACTCCAGTCACCCAATCCATATCGTATGCCGTCTTCTGCTTGAAAAAATTACATATCAACGAGTTCTCGGAGGATTCGACGAGGACGACCGTCTGGAAACTGCAGTATCAAAACGAGAGCCCGAGCTGCACT
+F_HWI-M01141:133:D05BR:1:1101:17729:5570  133:D05BR:1:1101:17729:5570 2:N:0:CCAATCCTGCAGAG
ABBBBFFFFCFCEFGCG5FGGGHCGGH4FFHFC23GFA5DFAB2FCG3A2ABFFBF555BAF551A133555555D5F?11114441?1//??3B141>//>>/////>?/B/01@F01F111112@@######################
@R_HWI-M01141:133:D05BR:1:1101:17729:5570  133:D05BR:1:1101:17729:5570 2:N:0:CCAATCCTGCAGAG
CTACAAGGAATCACCGACGCCGATTCGCATCGTGTGCAAAGGGGTCAAACTCGGACGAGGTCGGTGGGAACCCGCAATTCACGCTGCGGTGCTTGTGGAATTATCAGGATAATGGAGCTTTTGTAAAAGTATTGGCGATAGACCTGACCA
+R_HWI-M01141:133:D05BR:1:1101:17729:5570  133:D05BR:1:1101:17729:5570 2:N:0:CCAATCCTGCAGAG
1111>@1>1111111111AA0AA0AD/////A/0A/121100///A01111B///>///>/0///>/>/BF///>//?1B1BF0//?///</111?1?11?1?@F1<11111@111<0>11110>11<1<1==0<C@?CF##########
@F_HWI-M01141:133:D05BR:1:1101:15680:5572  133:D05BR:1:1101:15680:5572 2:N:0:CCAATCCTGCAGAG
ATCGGAAAGCACACGTCTGAACTCCAGTCACCCAATCCATCTCGTATGCCGTCTTCTGCTTGACAAAAAAAAACGTCATGTCGCAGCCCTACGTTTTTCCTGCGCAATGGCTTTGGCGTGTGGTCGTCGGCAATTTTTTGCCCCGTACTA
+F_HWI-M01141:133:D05BR:1:1101:15680:5572  133:D05BR:1:1101:15680:5572 2:N:0:CCAATCCTGCAGAG
BBBBBBA?FCCFGGGFGCFBGGHHHBHHFGHHHGCFHBGGHFFCAEE3D3AAAEFHHBF553G3D5AAC>00/1/111144411>1///22?/033//33433///><2B22B2222/CC/?/<1@<?######################
@R_HWI-M01141:133:D05BR:1:1101:15680:5572  133:D05BR:1:1101:15680:5572 2:N:0:CCAATCCTGCAGAG
GCTTGCGCCGTCAGACGCTCCCACCCATTCCACCTCACATCCGCCGCGCGTTCTGGCTGGGAAAAAAGTGGATCGTTTAAACCATCTACTGTTTGGTGCGACATTCAATACACTCGCGTAGCTTGTTTTAGCCCGCTCATCGTGGGCGTC
+R_HWI-M01141:133:D05BR:1:1101:15680:5572  133:D05BR:1:1101:15680:5572 2:N:0:CCAATCCTGCAGAG
111A111>111100BA000A0000A0/01222100A1/1DA0///A/A/E####################################################################################################
@M_HWI-M01141:133:D05BR:1:1101:24385:5578  133:D05BR:1:1101:24385:5578 2:N:0:CCAATCCTGCAGAG
ATTGTTTCTCCTTACTTGCGTTTCTCCTGAAGTATGGAAGACACTACTGGTTGGTTGGCAAAGCTAACACCTGT
+M_HWI-M01141:133:D05BR:1:1101:24385:5578  133:D05BR:1:1101:24385:5578 2:N:0:CCAATCCTGCAGAG
Y]][]X]X]]]]]W]]]]]]]%[]Y[[]]]]][]ZXV[]]%VY]]\]]Z[3]X]ZVY][]]][Z]][[F[T]]]
@M_HWI-M01141:133:D05BR:1:1101:12560:5584  133:D05BR:1:1101:12560:5584 2:N:0:CCAATCCTGCAGAG
GGCCAGAGCTGGACCGCAGAACCCGGGAGGGGCTCACCTCCGCGGAGGTGCAGACACAAAGCGGGGGCGGACGGTCCCGGGGTGGCCGCACAGGGG
+M_HWI-M01141:133:D05BR:1:1101:12560:5584  133:D05BR:1:1101:12560:5584 2:N:0:CCAATCCTGCAGAG
]]]]]]]]]]]]]]]]]]]]]]]]]]]]]]]]]]]]]]]]]]]]]]]]]]]]]]]]]]]]]]]]]]]]]]]]]]]]]]]]]]]]]]]]]]]]]]]]
@M_HWI-M01141:133:D05BR:1:1101:16926:5589  133:D05BR:1:1101:16926:5589 2:N:0:CCAATCCTGCAGAG
GCGACCGTGGTCGAATCCGGCGAGGCCGTCGAGTACGGCCAGGAACTCGTGCGGCTTGAGCTCGCCAGCGCTCCGGCACC
+M_HWI-M01141:133:D05BR:1:1101:16926:5589  133:D05BR:1:1101:16926:5589 2:N:0:CCAATCCTGCAGAG
]]]]]]]]]]]]]]]]]]]]]]]]]]]]]]]]]]]]]]]]]]]]]]]]]]]]]]]]]]]]]]]]]]]]]]]]]]]]]]]]
@M_HWI-M01141:133:D05BR:1:1101:13634:5591  133:D05BR:1:1101:13634:5591 2:N:0:CCAATCCTGCAGAG
ATTTGCCGCTGTTAGTCACCGGCTCGCGCCAATCCATGGGCCGCTCCATCTTATGCGCGCTGGCGAATCTGCTGGATGAGCAGTACACACGCGGCGCGAAGTCCG
+M_HWI-M01141:133:D05BR:1:1101:13634:5591  133:D05BR:1:1101:13634:5591 2:N:0:CCAATCCTGCAGAG
]]]]]]]]]]]]]]]]]]]]]]]]]]]]]]]]]]]]]]]]]]]]]]]]]]Z]]]]]]]]]]]Z]]Y]]]]]]]]]\]]]]]Y]]Z]]]][X]X]]]]]]]QZ]]]
@M_HWI-M01141:133:D05BR:1:1101:12275:5593  133:D05BR:1:1101:12275:5593 2:N:0:CCAATCCTGCAGAG
CGCTTCCCGAGGGCAGCATCGATACTCCAGCGACGCGGCTATGGCGTGCACGCTACGTCGCCGCGGTAAACAAAGCCGACGAGGAGTTGGGCCTCGTGATGGACTCCGCTCGCGCCACGCTAG
+M_HWI-M01141:133:D05BR:1:1101:12275:5593  133:D05BR:1:1101:12275:5593 2:N:0:CCAATCCTGCAGAG
]]]]]]]]]]]]]]]]]]]]]]]]]]]]]]]]]]]]]]]]]]]]]]]]]]]]]]]]]]]]]]]]]]]]]]]]]]]]]]]]]]]]]]]]]]]]]]]]]]]]]]]]]]]]]]]]]]]]]]]]]]]
@M_HWI-M01141:133:D05BR:1:1101:22889:5595  133:D05BR:1:1101:22889:5595 2:N:0:CCAATCCTGCAGAG
GCAGATGCCCGAAGCCGTTCATGTCCGAGTAAGTCAGCGTCGGGGAGCCGGCGTACGTATAGAGGTTGTGCTCGAGGTGCGCGCTGACGAGCACCGTCTGCAGCACGAATACCAGGATGAACAGCGCGTAGCCGATGAACTTCTGATTG
+M_HWI-M01141:133:D05BR:1:1101:22889:5595  133:D05BR:1:1101:22889:5595 2:N:0:CCAATCCTGCAGAG
]]][\U]X]]R\X]]]\]]]]]]ZX]]]]ZZ]\]XUVTVV]T]]A5]XVV]Q]]]]]]][]\]]]]]\]Y][UYZ]A]]]]]]]]]]Y]CO]QB@]]]]X]]]]]]]XU]]]XE]YX]]]]]\[]]]TV]AZ]]]]]YXX[W]W]W]T]
@M_HWI-M01141:133:D05BR:1:1101:14898:5598  133:D05BR:1:1101:14898:5598 2:N:0:CCAATCCTGCAGAA
CGCTCTGTGGCGGGCGGCAACTTTCCGCGACACGTGTTCCCGA
+M_HWI-M01141:133:D05BR:1:1101:14898:5598  133:D05BR:1:1101:14898:5598 2:N:0:CCAATCCTGCAGAA
]]]]]]]]]]]]]]]]]][][]]]\]Z]Z]]]]Y]V]]Y]]]U
@M_HWI-M01141:133:D05BR:1:1101:20191:5602  133:D05BR:1:1101:20191:5602 2:N:0:CCAATCCTGCAGAG
AGGCTGCGCGGATTCGACGTCCCAGGTCAGCGGCTGCGCGTTTGCCCGGCACGGATTTCCCGCGGCGAGCAGCACGCATGCGCACATGAACGTAAGACCTGCCAGTTTCA
+M_HWI-M01141:133:D05BR:1:1101:20191:5602  133:D05BR:1:1101:20191:5602 2:N:0:CCAATCCTGCAGAG
]]]]]]]]]]]]]]]]]]]]]]]]]]]]]]]]]]]]]]]]]]]]]]]]]]]]]]]]]]]]]]]]]]]]]]]]]]]]]]]]]]]]]]]]]]]]]]]]]]]]]]]]]]]]]]
@F_HWI-M01141:133:D05BR:1:1101:13639:5609  133:D05BR:1:1101:13639:5609 2:N:0:CCAATCCTGCAGAG
AGAGCAACGTCTGAACTCCAGTCACCCAATCCATCTCGTATGCCGTCTTCTGCTTGGAAAAAAATAAACGCCTTGATGAACCAAACACACTGGGCGAGACGGCCTTTATAGGCAGACAACACGCCCTACCTCGCCGCACCCCTTCGCCAT
+F_HWI-M01141:133:D05BR:1:1101:13639:5609  133:D05BR:1:1101:13639:5609 2:N:0:CCAATCCTGCAGAG
A?AA11>BDA1F1FDGCFGAGFHHHHHCFFC0121FFFFCGGGB/AA0FEH1GHH1/11100//0AB@1//>0>B1@@BD1?0/B/0BF/01B#########################################################
@R_HWI-M01141:133:D05BR:1:1101:13639:5609  133:D05BR:1:1101:13639:5609 2:N:0:CCAATCCTGCAGAG
CGCACTGCCCGCGGCGTGTTAAGTGCTCATCCAGCCGATTCGCCAGCGCACAGAAGATGGAGCGGCACCTAAATTGCGGCCATCCGGCTGCTAACAGCGTCAAATCGATAAGAAGAGCGTGGTCTAGGCAACGAGTTTCTCATCATTCTA
+R_HWI-M01141:133:D05BR:1:1101:13639:5609  133:D05BR:1:1101:13639:5609 2:N:0:CCAATCCTGCAGAG
1>11>>11111>100AA/A02B1DD1D111BB1B0//AE/1/B///B/>/>>01@B##############################################################################################
@M_HWI-M01141:133:D05BR:1:1101:24723:5617  133:D05BR:1:1101:24723:5617 2:N:0:CCAATCCTGCAGAG
TGCAAATGACCTTGGATCGGGTGCAGCAGCTGATTCCCCGCGAGCGAATAATCGTCATCGTCGATAAACGTCATCGGCCG
+M_HWI-M01141:133:D05BR:1:1101:24723:5617  133:D05BR:1:1101:24723:5617 2:N:0:CCAATCCTGCAGAG
]]]]]]]]]]]]]]]]]]]]]]\]]]]]]]]]]]T]]]][]]]]]]Z]]]]]X]]]]]]]]]]Y[]]]]][V]]]X]]]]
@M_HWI-M01141:133:D05BR:1:1101:10306:5621  133:D05BR:1:1101:10306:5621 2:N:0:CCAATCCTGCAGAG
CGTACATCGGTCGCGGCATCGGCGGGCAGACGACGCCACAGATGCTCGTCCGCTTCCGGCAGGACGTGATCGACCTCAAACCCAAAGTCGTCGTGATCCTCGCCGGTACCAACGACA
+M_HWI-M01141:133:D05BR:1:1101:10306:5621  133:D05BR:1:1101:10306:5621 2:N:0:CCAATCCTGCAGAG
]]]]]]]]]]]]]]]]]]]]]]]]][]]\\5]]]Z]]:]]8]Z2]]ZZ]]]:]9]]]:][ZZ][Z[Z]Y]]7]Y]\]Z]]7]][]]FFIIIIHHGHIIGIIFIIIHEEEHCC?DDCC
@M_HWI-M01141:133:D05BR:1:1101:7243:5627  133:D05BR:1:1101:7243:5627 2:N:0:CCAATCCTGCAGAG
GGGGTTTCAAGAGCGGCGGCTTCAACCTGTCGTCCACGCAGCCGGGACGTGGCTACGCGCCCGAATGGGCGTGGAGTTACGAAGGCGGTCTGAAGACCGGGTTGATGAACGGCCGGGCCCGCCT
+M_HWI-M01141:133:D05BR:1:1101:7243:5627  133:D05BR:1:1101:7243:5627 2:N:0:CCAATCCTGCAGAG
]]]]]]]]]]]][]]]]]]][]]]V]]VVT]]]]]]]6R]]Y]]]]]]]]]]V]]]]]Z]]]]]F]Z[]]YFYZZY]]]]]X]Z]]]YWUY]8][]]]]]]X]]]]]]]]]]]]]]]]]]]Y]]
@M_HWI-M01141:133:D05BR:1:1101:14247:5628  133:D05BR:1:1101:14247:5628 2:N:0:CCAATCCTGCAGAG
CGACGAAGTTCGGATCAAGGGCGGCACCACCAGCCGCGGCGGCGGCGATTCCTACGATCTGTCGTGGACCGGCGGGCGCACCGGCGAGAAGTGGAGCGCTACTTACGGCGTGCAGTTGAGCG
+M_HWI-M01141:133:D05BR:1:1101:14247:5628  133:D05BR:1:1101:14247:5628 2:N:0:CCAATCCTGCAGAG
]]]]]]]]]]]]]]]]]]]]]]]]]]]]]]]]]]]]]]]]]]]]]]]]]]]]]]]]]]]]]]]]]]]]]]]]]]]]]GEGCIIIIJGJJJJGIIHHIJHJIIIIIIIIIIHHHHHHEDCC@@
@M_HWI-M01141:133:D05BR:1:1101:18899:5648  133:D05BR:1:1101:18899:5648 2:N:0:CCAATCCTGCACAG
TGCATGACTACGGCGATCCGACGCTGCCGCAACGCTTCACCGTCGCCGTCAAACGGCTGAACGCCCTGGGGCT
+M_HWI-M01141:133:D05BR:1:1101:18899:5648  133:D05BR:1:1101:18899:5648 2:N:0:CCAATCCTGCACAG
]]]]]]]]]]]]]]]]]]]]\]]]]]]]]]]]]]]]]]]]]]]]]]]]]]]]]]]Y]]]]]]]]]]]]]]]]]
@F_HWI-M01141:133:D05BR:1:1101:20769:5653  133:D05BR:1:1101:20769:5653 2:N:0:CCAATCCTGCAGAG
GTCTGAACTCCAGTCACCCAATCCATCTCGTATGCCGTCTTCTGCTTGAAAAAAAAAAAAAACCCACGCCCATACCGGTCCACTCCATATTCCGCTCTCTTCCCCCTCGACGGCCAACTACGGCGTGAAAAAACGGACAATCGTCTACTT
+F_HWI-M01141:133:D05BR:1:1101:20769:5653  133:D05BR:1:1101:20769:5653 2:N:0:CCAATCCTGCAGAG
ABABBFFFFFFCGGGGGFGCFFHHHBBGGFEFHFGHGDGHGHHHHFH3BG5AB0A0000///>>?11///>/3323/<//>3B4B2?F222222/<//?222?2<A############################################
@R_HWI-M01141:133:D05BR:1:1101:20769:5653  133:D05BR:1:1101:20769:5653 2:N:0:CCAATCCTGCAGAG
CACTTCTCCCTCTCGGCTCTGCTGCGAATGACATAGCACCCTTGTAGGCACGGCTCGCTCCGCGGCTGAGCCTCGGGATCGTGCCACGTGCGCCGTGACATCCTCAAACCCTCGTTGAAATCGCACCACGCTCGGCACCACTACGTGTAG
+R_HWI-M01141:133:D05BR:1:1101:20769:5653  133:D05BR:1:1101:20769:5653 2:N:0:CCAATCCTGCAGAG
11111B31B1B1B111AA10113B10A001111211111///00B1211A####################################################################################################
@M_HWI-M01141:133:D05BR:1:1101:21934:5654  133:D05BR:1:1101:21934:5654 2:N:0:CCAATCCTGCAGAG
TTCAGGGGTGTGCGGCAGGTTGGGCATTGCGTTCTCCTTGGTTGGTGGAAGTCAAAAGCTTGCGGACCTCGCGCTGGCA
+M_HWI-M01141:133:D05BR:1:1101:21934:5654  133:D05BR:1:1101:21934:5654 2:N:0:CCAATCCTGCAGAG
]]]]]]]]]]]]]]]]]]]]]]]]]]]]]]]]]]]]]]]]]]]]]]]]]]]]]]]]]]]]]]]]]]]]]]]]]]]]]]]
@M_HWI-M01141:133:D05BR:1:1101:15424:5658  133:D05BR:1:1101:15424:5658 2:N:0:CCAATCCTGCAGAG
CGTGCTGTTCCGCGTGTTCCTGTCGGACGGCCGAGTGCTGTCGAGCTATGGCGAGTGGGCGAGGGTCGGCGATCGTGTGATCTTCTCGATACCGACGCAATTGACGCGCGATCCGGTGGAGCTT
+M_HWI-M01141:133:D05BR:1:1101:15424:5658  133:D05BR:1:1101:15424:5658 2:N:0:CCAATCCTGCAGAG
]]]]]]]]]]]]]]]]]]]]]]]]]]]]]]]]]]]]]]]]]]]]]]]]]]]]]]]]]]]]]]]]]]]]]]]]]]]]]]]]]]]]]]]]]]]]]]]]]]]]]]]]]]]]]]]]]]]]]]]]]]]]
@M_HWI-M01141:133:D05BR:1:1101:7783:5658  133:D05BR:1:1101:7783:5658 2:N:0:CCAATCCTGCAGAG
GTATTGAACAATTCAAAGACGGGAGTCAGGGCGAAGCGTTCACCAAACTTGAACGGCCGCTCCAGACGCCAGTCGAATGAAAAGTATTTGTTGTCC
+M_HWI-M01141:133:D05BR:1:1101:7783:5658  133:D05BR:1:1101:7783:5658 2:N:0:CCAATCCTGCAGAG
]]]]]]]]]]]]]]]]]]]]]]]]]]]]]]]]]]]]]]]]]]]]]]]]]]]]]]]]]]]]]]]]]]]]]]]]]]]]]]]]]]]]]]]]]]]]]]]]
@M_HWI-M01141:133:D05BR:1:1101:10339:5662  133:D05BR:1:1101:10339:5662 2:N:0:CCAATCCTGCAGAG
CGGCACGCACGCCCCCGTCGGCCTTGAACATCCATTGCTGGCAGCCATCGGCGAGGCCAAGCGAGAACACGCGTCCTGAGGCGCTGCCGACCAAGAC
+M_HWI-M01141:133:D05BR:1:1101:10339:5662  133:D05BR:1:1101:10339:5662 2:N:0:CCAATCCTGCAGAG
]]]]]]]]]]]]]]]]]]]]]]]]]]]]]]]]]]]]]]]]]]]]]]]]]]]]]]]]]]]]]]]]]]]]]]]]]]]]]]]]]]]]]]]]]]]]]]]]]
@M_HWI-M01141:133:D05BR:1:1101:17516:5663  133:D05BR:1:1101:17516:5663 2:N:0:CCAATCCTGCAGAG
CACTTGCATCTGATACAGGGCGCAGAGGCAAACATTAAACGCGACAAGAATGATCATCTGTGTTTCAGCGTAAAGTCGATCGAAGATTTTATCGCCAACCTGGATAAACATCATATTGAATATACAAACTGGCCTGGC
+M_HWI-M01141:133:D05BR:1:1101:17516:5663  133:D05BR:1:1101:17516:5663 2:N:0:CCAATCCTGCAGAG
]]]]]][\[]]]]]]]]]Z]]]]]]]]]]]]]]]]]]]]]]]]]]]]]]]]]]]]]]]]]]]]]]]]]]]]]]]]]]]]]]]]]]]]][[]]]]]]]T]]]]]]]]]]]]]]]]]]]]]]]]]]]]]]]]]W]U]]]]
@M_HWI-M01141:133:D05BR:1:1101:21691:5663  133:D05BR:1:1101:21691:5663 2:N:0:CCAATCCTGCAGAG
CTGACGGCCTGTGGGAGAACCATCGCGTCGAGGAAGTGGCTACGCCAGCCGGGTTCAAGAAGAACCCTGAACTGGTGCACCGCTTCTACAACGAGCGTCGTGCTGCGATGCACGGAGT
+M_HWI-M01141:133:D05BR:1:1101:21691:5663  133:D05BR:1:1101:21691:5663 2:N:0:CCAATCCTGCAGAG
S]]]T]]]U]]X]]\]]]]]]]]]Y]]Z]]Y]WW]]SS]VZX]ZX]]]]Y]]]]]]]]]]\]]W]]]]]]]]]]]\UU]ZZ\X[[Y]]]]]]]]]]]W]]]]]]]]]]]]]F]]]Q]Q
@M_HWI-M01141:133:D05BR:1:1101:7494:5666  133:D05BR:1:1101:7494:5666 2:N:0:CCAATCCTGCAGAG
ACCATCTCGCTTGCCAGGAAAGAGGGCTGTGCTCGTTGTTGCTTCAGACTTTCCTTGGTGTTTTGTTTAGCGAGTTCAACCTCATTCGGCGGGAACACAGG
+M_HWI-M01141:133:D05BR:1:1101:7494:5666  133:D05BR:1:1101:7494:5666 2:N:0:CCAATCCTGCAGAG
]]]]]]Y]]]]]]]]]]]]]]X]]]]]]]]]\]]]]]]]]]]]]]]]]]]]]]]]]]]]]]]]]]]]]]]]]]]]]]]]]]]]]\]]]]]]]]]]]]]]]]
@M_HWI-M01141:133:D05BR:1:1101:21156:5671  133:D05BR:1:1101:21156:5671 2:N:0:CCAATCCTGCAGAG
TCAACAAGTACCACATCAGCCTCGTGCCGTATTTCCTCGAACGGCTGAAGCGGACGCCGGACGGCGACGGCAACCTGCTCGACAACACGCTGATCGCGTACGGG
+M_HWI-M01141:133:D05BR:1:1101:21156:5671  133:D05BR:1:1101:21156:5671 2:N:0:CCAATCCTGCAGAG
]]]]]]]]]]]]]]]]]]]]]]]]]]]]]]]]]]]]]]]]]]]]]]]]]]]]]]]]]]]]]]]]]]]]]]]]]]]]]]]]]]]]]]]]]]]]]]]]]]]]]]]]
@M_HWI-M01141:133:D05BR:1:1101:6547:5676  133:D05BR:1:1101:6547:5676 2:N:0:CCAATCCTGCAGAG
CGGCTCAATGTATTCTCGCGGCTGGCCAGGTCCTGCATTGCCCGGCCCCTGCCGGTGATCCTGATTGCCGCATTTTTAGTAACTGCTGCAGCCACCCTTGCAGCATTGGGTACGCGCTTTGATTTTATCCGGCCCATTGAAATTGC
+M_HWI-M01141:133:D05BR:1:1101:6547:5676  133:D05BR:1:1101:6547:5676 2:N:0:CCAATCCTGCAGAG
]]]]]]]]]]]]]]]]]]]]]]]]]]]]]]]]]]]]]]]]]]]]]]]]]]]]]]]]]]]]]]]]]]]]]]]]]]]]]]]]]]]]]]]]]]]]]]]]]]]]]]]]]]]]]]]]]]]]]]]]]]]]]]]]]]]]]]]]]]]]]]]]]]
@M_HWI-M01141:133:D05BR:1:1101:14896:5678  133:D05BR:1:1101:14896:5678 2:N:0:CCAATCCTGCAGAG
CGGTGCTGCAGCGTCGCGACAAGATGGGTTTTCCCGTGCCGCTGCAGCTATGGGCACGCGGCCGTGCCAAAGCATTCTTTCACGATGTGCTGCTGTCCCAGCGCACTCGTGAGCGCGGGTTGTTCGATGTGAGTGTCGTCGAACGGTTGATCAATCA
+M_HWI-M01141:133:D05BR:1:1101:14896:5678  133:D05BR:1:1101:14896:5678 2:N:0:CCAATCCTGCAGAG
BCCCCCF]]]]]]]]]]]]]]]]]]]]]]]]]]]]]]]]]]]]]]]]]]]]]]]]]]]]]]]]]]]]]]]]]]]]]]]]]]]]]]]]]]]]]]]]]]]]]]]]]]]]]]]]]]]]]]]]]]]]]]]]]]]]]]]]]]]]]]]]]]]]]]]FFCCBBB
@M_HWI-M01141:133:D05BR:1:1101:8066:5688  133:D05BR:1:1101:8066:5688 2:N:0:CCAATCCTGCAGAG
GTGGAGCGGGTGGAAAAGTCGGAGCGGGTGTCAGCGGTCGGCGCCGGCGTTCCGACCACGCGGCG
+M_HWI-M01141:133:D05BR:1:1101:8066:5688  133:D05BR:1:1101:8066:5688 2:N:0:CCAATCCTGCAGAG
]X]Q\]]\][]]]]]Z]]]]]]ZZVZ]YCZ]Z]Z]]]X]VS]TXXB]]B$]Z]]]W]Q]]]]]T]
@M_HWI-M01141:133:D05BR:1:1101:10545:5690  133:D05BR:1:1101:10545:5690 2:N:0:CCAATCCTGCAGAG
GCGTGCCCGGCATTCATCGTGTTGATGTCATCCGGGGTCACGCCCTTGACCGGCTCTCCTCCCGCAACCGTCTGGGCCAGGTGAAT
+M_HWI-M01141:133:D05BR:1:1101:10545:5690  133:D05BR:1:1101:10545:5690 2:N:0:CCAATCCTGCAGAG
]]]]]]]]]]]]]]]]]]]]]]]]]]]]]]]]]]]]]]]]]]]]]]]]]]]]]]]]]]]]]]]]]]]]]]]]]]]]]]]]]]]]]]
@M_HWI-M01141:133:D05BR:1:1101:12966:5690  133:D05BR:1:1101:12966:5690 2:N:0:CCAATCCTGCAGAG
CAAATAACGATACTGTCGTTGCGATTGCCGACGCCATCTTTACCCTGCTCGACAATCGCGACAAGGCGGCTGCAATGGGTCGTC
+M_HWI-M01141:133:D05BR:1:1101:12966:5690  133:D05BR:1:1101:12966:5690 2:N:0:CCAATCCTGCAGAG
]]]]]]]]]]]]]]]]]]]]]]]]]]]]]]]]]]]]]]]]]]]]]]]]]]]]]]]]]]]]]]]]]]]]]]]]]]]]]]]]]]]]
@M_HWI-M01141:133:D05BR:1:1101:11223:5695  133:D05BR:1:1101:11223:5695 2:N:0:CCAATCCTGCAGAG
ATCGCGAAGAAATTCGACGAGCTCGACGTCCAGTACTATCCGGAAGAAGCCGACGCCGAGGCGAAGAAG
+M_HWI-M01141:133:D05BR:1:1101:11223:5695  133:D05BR:1:1101:11223:5695 2:N:0:CCAATCCTGCAGAG
]]]]]]]]]]]]]]]]]V]Z]]]]]]]]]]][]]]]]]]\Y]]Z]]]]]]]]]]]]]]E]]]]]]]]]]
@M_HWI-M01141:133:D05BR:1:1101:9212:5698  133:D05BR:1:1101:9212:5698 2:N:0:CCAATCCTGCAGAG
GCACGATCCCCTGGGTGCCGATGTAGATCCACGACCCGGCGGTCATCTGCCCGTACATCGTCAGCCCGAGGTCCTCGAGGCGGCGGAACTCGTCCCACGTCGCCCACTCCGGCACGAGGTTGGAGTTGGCGATCAGCACGCGC
+M_HWI-M01141:133:D05BR:1:1101:9212:5698  133:D05BR:1:1101:9212:5698 2:N:0:CCAATCCTGCAGAG
]]]]]]]]]]]]]]]]]]]]]]]]]]]]]]]]]]]]]]]]]]]]]]]]]]]]]]Z]]]]]]]]Y]]]]]]]]]Z]]]]]]]]]W[XW]]]]]]]]][]W]]]]]]W]]Z]Z]]]]]]]]Z]]]]]Z]Z]]]VV]]]U]]]]Q]
@M_HWI-M01141:133:D05BR:1:1101:11887:5699  133:D05BR:1:1101:11887:5699 2:N:0:CCAATCCTGCAGAG
TCTTTGTCGTTTCTGAGGAAGGTGGGCTCCTCACAATTCATACGGGAGCTGCTAAGCGATGGGTTCCGTTAGGAACCATGCCCAAGAAACGAAAACCAAAGAAGCGTCGTCCCCGCTGAGTAAATTGTTCGGAGCGTTCCATCAACCGCATTGTGACGGATGGATCGCAGCGCAACCCGCCGCCGTCAACAAACGGTGGGCTTCTGACCAATGTCACGCGCTGACGAGTTTATGATA
+M_HWI-M01141:133:D05BR:1:1101:11887:5699  133:D05BR:1:1101:11887:5699 2:N:0:CCAATCCTGCAGAG
AABAA5DF3>AAFGBDGGFGG?BACEFGGGCFAFCGHFHDGHHH2A2AECGBGFFGH?E1AEA3ACGEFF>??G5?FHHFHHHF1?F]]]]]]]]]]]]]]]VW]]]]]]VSO]]]]]][]]]]]XW]W]]Y]]]]]]]]]]]]]]]Y]]F1GGFEGFFFFGGHCCC<///0</<//>/>>EA/FFBB0EF/0CGCHHFB1FB0DFB11FHFFECGECGGEA?GFC3FBFBFA>>1>
@M_HWI-M01141:133:D05BR:1:1101:13675:5718  133:D05BR:1:1101:13675:5718 2:N:0:CCAATCCTGCAGAG
TGCAGGATGCAGCGTTGCACCGTTGCGGTAAGTTTCATCGGACTGGTCCGTGATTTCAGGAATGACTGAAATTTAAATCACTGCCGAAGTCCAGTCAATGCGCACCGCCCACCCCTCCCCGACACGGAG
+M_HWI-M01141:133:D05BR:1:1101:13675:5718  133:D05BR:1:1101:13675:5718 2:N:0:CCAATCCTGCAGAG
]]]]]]]]]]]]]]]]]]]]]]]Y]]]]]]]]]]]]]]]]]]]]]][[]]]]]]]]]]]]]]]]]]]]]]]]]]]]]]]]]]]]]]]]]][I]]\]]]]]]X]]]]]]]X]]]]]]X]]]V]UYXTT]]
@M_HWI-M01141:133:D05BR:1:1101:15746:5723  133:D05BR:1:1101:15746:5723 2:N:0:CCAATCCTGCAGAG
TGTGCGCGCCATCGCGCGCCGTTGCTGAGAAAGCGGCTGGAGTTATGGACGGCAAAATCGACATTTTCACGATTCTGTTTCTCGTCATCGCAGTCGTGATCATCCTGAAACTCCGCAGCGTCCTTGGCCGCCGCACCGGCGATGAGGACGCGCGTGTCGAGCGCTACAAGGCCCAGGAGCGGGC
+M_HWI-M01141:133:D05BR:1:1101:15746:5723  133:D05BR:1:1101:15746:5723 2:N:0:CCAATCCTGCAGAG
AAA?AADDDDAAGGE0??FGGAEAEFHGGHGHHH]]]]]]]]]]]]]]]]]]]]]]]]]]]]]]]]]]]]]]]]]]]]]]]]]]]]]]]]]]]]]]]]]]]]]]]]]]]]]]]]]]]]]]]]]]]]]]]]]]]]]]]]]]]]]]]]]]]]AGDEEGGGGDGGGFGGGFGGGCFFFBBBBBBAAB
@M_HWI-M01141:133:D05BR:1:1101:24848:5723  133:D05BR:1:1101:24848:5723 2:N:0:CCAATCCTGCAGAG
CACCTGACGAATCCGTCCGGGATCGCCGATCACCTCGCAGGGAGTATTCGCCGACATGCTATAGGCAATTTCCACTCCTTTGGCGTGAGCCTTCTCGGCCACGAGATC
+M_HWI-M01141:133:D05BR:1:1101:24848:5723  133:D05BR:1:1101:24848:5723 2:N:0:CCAATCCTGCAGAG
]V]]]]Z]]]]T]]]C]YV]]]]][]]]]]]]]]]]]]]]]]]]]]]]]]]]]]]]]]]]]]]]]]]]]]]Z]]]]]]]]]]]]]]]]]]]]]]]]]]]]]]]]]]]]
@M_HWI-M01141:133:D05BR:1:1101:9650:5729  133:D05BR:1:1101:9650:5729 2:N:0:CCAATCCTGCAGAG
AGCCAACAGAGCATTCCCACGACACAGGTTCAGCGACAAATGTCTAAGCAAGTCGATGGACCAACCCAAGTAATGGACGAGGGTTTCTTGCTGGGGTATAACGAGTACCGTGGCGTTAAAAAGCCAATTCGCTTGAGTACA
+M_HWI-M01141:133:D05BR:1:1101:9650:5729  133:D05BR:1:1101:9650:5729 2:N:0:CCAATCCTGCAGAG
]]]]]]]]]]]]]]]]]]]]]]]]]]]]]]]]]]]]]]]]]]]]]]]]]]]]]]]]]]]]]]]]]]]]]]]]]]]]]]]]]]]]]]]]]]]]]]]]]]]]]]]]]]]]]]]]]]]]]]]]]]]]]]]]]]]]]]]]]]]]]
@M_HWI-M01141:133:D05BR:1:1101:9814:5733  133:D05BR:1:1101:9814:5733 2:N:0:CCAATCCTGCAGAG
GACTCAGATCATCGTTGGAGGCGTGGAGCGCAAGGAGCGCCTCGCGGTGACCG
+M_HWI-M01141:133:D05BR:1:1101:9814:5733  133:D05BR:1:1101:9814:5733 2:N:0:CCAATCCTGCAGAG
]]]]]]]]]]]]]]]]]]]]]]]]]]]]]]]]]]]]]]]]]]]]]]]]]]]]]
@M_HWI-M01141:133:D05BR:1:1101:14353:5735  133:D05BR:1:1101:14353:5735 2:N:0:CCAATCCTGCAGAG
CGACCAGGCTGGCGTGCGGACGGCTGCGACCGCAGCCGCGCTGGTCGAACAGCACGATGCGGTACGCGTCCGGATCGAAGAAGCGACGTGCGCGATTGTCGCAACCGGCGCCTGGACCGCCGTGCACGAACACGGC
+M_HWI-M01141:133:D05BR:1:1101:14353:5735  133:D05BR:1:1101:14353:5735 2:N:0:CCAATCCTGCAGAG
]]]]]]]]]]]]]]]]]]]]]]]]]]]]]]]]]]]]]]]]]]]]]]]]]]]]]]]]]]]]]]]]]]]]]]]]]]]]]]]]]]]]]]]]]]]]]]]]]]]]]]]]]]]]]]]]]]]]]]]]]]]]]]]]]]]]]]]]
@M_HWI-M01141:133:D05BR:1:1101:10565:5744  133:D05BR:1:1101:10565:5744 2:N:0:CCAATCCTGCAGAG
CATGCATCGAACGGTTTTTTTCATCTCCGATTCCACTGGTATCACGGCGGAGACGATCGGCAACAGCATCCTGGCGCAGTTCGAGGGCGTGCAATTCGACAAGCACCGGCTGTCGTTCGTCGACGAT
+M_HWI-M01141:133:D05BR:1:1101:10565:5744  133:D05BR:1:1101:10565:5744 2:N:0:CCAATCCTGCAGAG
]]]]]]]]]]]]]]]]]]]]]]]]]]]]]]]]]]]]]]]]]]]]]]]]]]]]]]]]]]]]]]]]]]]]]]]]]]]]]]]]]]]]]]]]]]]]]]]]]]]]]]]]]]]]]]]]]]]]]]]]]]]]]]]
@M_HWI-M01141:133:D05BR:1:1101:16261:5751  133:D05BR:1:1101:16261:5751 2:N:0:CCAATCCTGCACAG
GCGAACCCTTGAAACACCGACGGCGGCGGCCCACAGCACGGGGGAAGGATGAGCGATACCCGCGATAGAACAGTAACGGGAG
+M_HWI-M01141:133:D05BR:1:1101:16261:5751  133:D05BR:1:1101:16261:5751 2:N:0:CCAATCCTGCACAG
]U]]]][]]]]]]]]Z]]]]]]]]]]]]C]]]]]]]]]]]]]]]]]]]]]]]]]]]]]]]]]]]W]]]]]]]]]]]]]]]]]
@M_HWI-M01141:133:D05BR:1:1101:10514:5752  133:D05BR:1:1101:10514:5752 2:N:0:CCAATCCTGCAGAG
ACTAAAAATACAAAAAATTAGCTGGGCATGGTGGCGCGTGCCTGTAATCCCAGCTACTCGGGAGGCTGAGGCAGGAGAATTGCCTGAACCCAGTAGGTGGAGGTTGCGGTGAGCCGAGATCGCGCCATTGCACTCCAACCTGGGTA
+M_HWI-M01141:133:D05BR:1:1101:10514:5752  133:D05BR:1:1101:10514:5752 2:N:0:CCAATCCTGCAGAG
]]]]]]]]]]]]]]]]]]]]]]]]]]]]]]]]]]]]]]]]]]]]]]]]]]]]]]]]]]]]]]]]]]]]]]]]]]]]]]]]]]]]]]]]]]]]]]]]]]]]]]]]]]]]]]]]]]]]]]]]]]]]]]]]]]]]]]]]]]]]]]]]]]
@M_HWI-M01141:133:D05BR:1:1101:15708:5753  133:D05BR:1:1101:15708:5753 2:N:0:CCAATCCTGCAGAG
TTGGCAAATTGATAAAAATCCGTGCAGGCAGCTGCGCTCTTGTCCATGTTCGCCGGATCAAAACCACGATGGTTTTGGCCAAACACAGTCGTCAAACCGATGAC
+M_HWI-M01141:133:D05BR:1:1101:15708:5753  133:D05BR:1:1101:15708:5753 2:N:0:CCAATCCTGCAGAG
]]]]]]]]]]]]]]]]]]]]]]]]]]]]]]]]]]]]]]]]]]]]]]]]]]]]]]]]]]]]]]]]]]]]]]]]]]]]]]]]]]]]]]]]]]]]]]]]]]]]]]]]
@M_HWI-M01141:133:D05BR:1:1101:14019:5753  133:D05BR:1:1101:14019:5753 2:N:0:CCAATCCTGCAGAG
CGCCTTGATGGATCACCTGGGCATCAAGCGCTTCATGGTGCTGGGCTTTTGCATCGGCGCCCCGTATATCTGGAACCTTATCAAGCGCGCCC
+M_HWI-M01141:133:D05BR:1:1101:14019:5753  133:D05BR:1:1101:14019:5753 2:N:0:CCAATCCTGCAGAG
]]]]]]]]]]]]]]]]]]]]]]]]]]]]]]]]]]]]]]]]]]]]]]]]]]]]]]]]]]]]]]]]]]]]]]]]]]]]]]]]]]]]]]]]]]]]
@M_HWI-M01141:133:D05BR:1:1101:11841:5760  133:D05BR:1:1101:11841:5760 2:N:0:CCAATCCTGCAGAG
CACATGAAGCCGGACTACATCCAGCTCCTATGGACGGACGAGATGGGGATCAAGATGAGCATCGCGGCCATCATCCTCATGCTGATCGGG
+M_HWI-M01141:133:D05BR:1:1101:11841:5760  133:D05BR:1:1101:11841:5760 2:N:0:CCAATCCTGCAGAG
]]]]V]]]Z]VW[\]]\]]U]W\\][]XG]]]WCZ]XY]YZ]]]]\U]C]]]\\]]]]]]]]]XY]]]\]W]W[]]]]]]WW\V[]]]]\
@M_HWI-M01141:133:D05BR:1:1101:19483:5761  133:D05BR:1:1101:19483:5761 2:N:0:CCAATCCTGCAGAG
CCGATGACAGTTCAGTTCAAGAACATCCGCCTCAAGCCGCTTTCGGGCAACCCTTCGGCCAAGTCGGACATTGACCTGCTTCAGGGGGAATGGGTGCC
+M_HWI-M01141:133:D05BR:1:1101:19483:5761  133:D05BR:1:1101:19483:5761 2:N:0:CCAATCCTGCAGAG
]]]]]]]]]]]]]]]]]]]]]]]]]]]]]]]]Z]]]]]]]][]]]]]]]\]]]]]]]]]]]]]]]]]]]]]]]]]]]]]]]]]]]]]]]]]]]]]]]]
@M_HWI-M01141:133:D05BR:1:1101:10638:5767  133:D05BR:1:1101:10638:5767 2:N:0:CCAATCCTGCAGAG
CGCTGAATCGAGGCGGCTCGTCTACTCCGATACGCGTCAGGACAAGGGCCTCGGCTTCCTGCGCGAGATCCTTGGCGACACACTCGACCCAGCGGGCCCGAATCCGCTGCAGCAGATCGGTCAGTATTTCGTCGAGCAGGCGAAGGATCGCGCGGTGTTCGCTCAGGCCC
+M_HWI-M01141:133:D05BR:1:1101:10638:5767  133:D05BR:1:1101:10638:5767 2:N:0:CCAATCCTGCAGAG
ABCCCCFFFFFAGFGGGGGG]]]]]]]]]]]]]]]]]]]]]]]]]]]]]]]]]]]]]]]]]]]]]]]]]]]]]]]]]]]]]]]]]]]]]]]]]]]]]]]]]]]]]]]]]]]]]]]]]]]]]]]]]]]]]]]]]]]]]]]]]]]]]]]]]]GGGGGGGGBBFFFBBAAAAA
@M_HWI-M01141:133:D05BR:1:1101:10372:5769  133:D05BR:1:1101:10372:5769 2:N:0:CCAATCCTGCAGAG
TAGCCTCCCAAGTAGCTGGGAACACAGGTGTGTGCCACCACACCTGTTTAATTTTTTATATTTTTTGTAGAGATGGTGTCTCCCTATGTTGCCCAGGTTGGTCTCAAAGTTCTGGACTCTAGTGATCCTCCCCATCCAGCCTCCTGAGTAGCTGGGAACACAGGCATGTGCCACCATACCTGGCTA
+M_HWI-M01141:133:D05BR:1:1101:10372:5769  133:D05BR:1:1101:10372:5769 2:N:0:CCAATCCTGCAGAG
CBBCCFFABFFCGGGGGGGGGGGHHHHHHHHGHGHH]]]]]]]]]]]]]]]]]]]]]]]]]]]]]]]]]]]]]]]]]]]]]]]]]]]]]]]]]]]]]]]]]]]]]]]]]]]]]]]]]]]]]]]]]]]]]]]]]]]]]]]]]]]]]]]]]]HGHHHHHFHHHHHHGGGGGGGGGGFFFFCFFBAA3A
@M_HWI-M01141:133:D05BR:1:1101:10695:5780  133:D05BR:1:1101:10695:5780 2:N:0:CCAATCCTGCAGAG
TCGCCCAGAGCTTCTCGCGCCGCTGCTACCAATTGAATATCGCGTTTCGGATCCTGCCCGAAC
+M_HWI-M01141:133:D05BR:1:1101:10695:5780  133:D05BR:1:1101:10695:5780 2:N:0:CCAATCCTGCAGAG
]]]]]]]]]]]]]]]]]]]]]]]]]]]]]]]]]]]]]]]]]]]]]]]]]]]]]]]]]]]]]]]
@M_HWI-M01141:133:D05BR:1:1101:5652:5782  133:D05BR:1:1101:5652:5782 2:N:0:CCAATCCTGCAGAG
CGGAAGTGGAATGGATCAGGCGACGCTCGATCGGATCTTTGAGCCGTTCTTTTCAACTAAGAAACGCGGCACCGGACTCGGACTCGCCATCGTGAAGCAGATCGTCGAGCAACATGAGGGAACGATTACTGCGGACAGCGAGTTAGCCAAGGGCACAACATTCCGAATCGATCTTCCGCTATGAGAAAAAGGGAA
+M_HWI-M01141:133:D05BR:1:1101:5652:5782  133:D05BR:1:1101:5652:5782 2:N:0:CCAATCCTGCAGAG
AA3AAACFFFFFGGGGGFGGFGFGGC?EGCFHGG?EFHGHHHGFF]]]]]]]]]]]]]]]]]]]]]]]]]]]]]]]]]]]]]]]]]]]]]]]]]]]]]]]]]]]]]]]]]]]]]]]]]]\]]]]]]]]]]]]]]]]]]]]]]]]]]]]]]E5BAGCHFFFA?CDHFDCHGFFGGGCGGGGGCGFFBFFFFBBBB@
@M_HWI-M01141:133:D05BR:1:1101:24462:5782  133:D05BR:1:1101:24462:5782 2:N:0:CCAGTCCTGCAGAG
CCCCGACAGCCACACCCCGCTCGGTGACCTGACGCTGTTCATCGACGACGAGGTCGTCGGCACCCTGGCCGGGGTGAGCACCCACCCGGGGACGTTCGGGCTGGCGGGTGCCGGAATCACCGTGG
+M_HWI-M01141:133:D05BR:1:1101:24462:5782  133:D05BR:1:1101:24462:5782 2:N:0:CCAGTCCTGCAGAG
]T]T]]][Z]X]]W]]]]]]S]]YV]]]]]WU]]Y]][]]]Z]TPXAXXYRZ]X]]]]ZAA]]]]]SXY]]BP]]]W]Y]TY]Y]]A]]]SQ]?O]][SXT]WW]]]GCCDEGHCF@3CFCCC@@
@M_HWI-M01141:133:D05BR:1:1101:10473:5786  133:D05BR:1:1101:10473:5786 2:N:0:CCAATCCTGCAGAG
ATAAAGCACAAGCGAGGCCGGTGGACAGTCCCATCAGATTGAGAAATGAGAATTGGCGATCCCTCTTGAGATTCCTCCAAACGATCTTGAAATAATGCATAAATCCCTAGCCCCCTAAAAGG
+M_HWI-M01141:133:D05BR:1:1101:10473:5786  133:D05BR:1:1101:10473:5786 2:N:0:CCAATCCTGCAGAG
]]]]]]]]]]]]]]]]]]]]]]]]]]]]]]]]]]]]]]]]]]]]]]]]]]]]]]]]]]]]]]]]]]]]]]]]]]]]]]]]]]]]]]]]]]]]]]]]]]]]]]]]]]]]]]]]]]]]]]]]]]
@M_HWI-M01141:133:D05BR:1:1101:8741:5789  133:D05BR:1:1101:8741:5789 2:N:0:CCAATCCTGCAGAG
CTGGTCGAGGGAAACGAGGCCCTCCTCGACCGGCCTCAGGAGCAAGCGCGCCGCCTGACGAATCACGCCGGCGTAGAGCGCAAGGCCAGCCAGCCCCAT
+M_HWI-M01141:133:D05BR:1:1101:8741:5789  133:D05BR:1:1101:8741:5789 2:N:0:CCAATCCTGCAGAG
]]]]]]]]]]]]]]]]]]XZ]]Z]][]]]]]]]]]]]]]Z]]]]]]]]]]]]]]]]]]]]]]]]]]]]]]V]]]]]]]]]]]]]]]]]]]]]]]]]][]
@M_HWI-M01141:133:D05BR:1:1101:8044:5792  133:D05BR:1:1101:8044:5792 2:N:0:CCAATCCTGCAGAG
CCGGAGTCGGGATCCAGCGCGACGACCAGCTTGTCGCCGTTGTACTCGCGCAGCGCCTCGAGCTTCGCCGGCACCTCGTCCTCGGTCGGCACCACCAGCACCGCGAAGTCGGCCGAGCGCTCGGTCAT
+M_HWI-M01141:133:D05BR:1:1101:8044:5792  133:D05BR:1:1101:8044:5792 2:N:0:CCAATCCTGCAGAG
]]]]]]S]]]]]]]]]]]]]]]]]]]]]]]]]]]]]]]]]]]]]]]]]]]]]]]]]]]]]]]]]]]]]]]]]Z]]]]]]]]]]]]]]]]]]]]]\]]]]9]]]]]]]]]]]]]]]]]]]]]]]]]]]]
@M_HWI-M01141:133:D05BR:1:1101:16145:5798  133:D05BR:1:1101:16145:5798 2:N:0:CCAATCCTGCAGAG
CGGGGAGCTTGCCGGAGCTGAGATTGCCGATCGCGGAGAACGCGGACGGGGTCAGGTCGATGACCCGGTTGGTGCGGCAGGCGCCGTTGCAGCAGGTGGACTCGCCGCAGAAGCTCTTCGTCCGCGGCCCGCA
+M_HWI-M01141:133:D05BR:1:1101:16145:5798  133:D05BR:1:1101:16145:5798 2:N:0:CCAATCCTGCAGAG
]]]]W]]]]]]Q]]Z][]]]]]]]X]XW]]UW]]]]XXV]A]]W]]]]]]]]Y]]S]W]]Y]X]Y[]]Z]]V]][]]]]Z]]R]]]XWX][]]HIHGJIBGAGGAGF33EIIHIG1IIGAIFFFAFC33C333
@M_HWI-M01141:133:D05BR:1:1101:17886:5801  133:D05BR:1:1101:17886:5801 2:N:0:CCAATCCTGCAGAG
CACCTTCGCATTGCCTACCAACAGATCTTTTCTGAGCATCACTGTGGACCAGGCGTGGTGATGGGGGAGGGG
+M_HWI-M01141:133:D05BR:1:1101:17886:5801  133:D05BR:1:1101:17886:5801 2:N:0:CCAATCCTGCAGAG
]]]]]]]]]]]]]]]]]]]]]]]]]]]]]]]]]]]]]]]]]]]]]]]]]]]]]]]]]]]]]]]]]]]]]]]]
@M_HWI-M01141:133:D05BR:1:1101:10239:5808  133:D05BR:1:1101:10239:5808 2:N:0:CCAATCCTGCAGAG
GTGACCAGCGGCAAGGTGATCCCGTCGCTCCTGCGGCTGACCCCGCTGAAGCGGACCGGCACCCCGGCGAAGACCGACG
+M_HWI-M01141:133:D05BR:1:1101:10239:5808  133:D05BR:1:1101:10239:5808 2:N:0:CCAATCCTGCAGAG
]S]]USSQ]Y]]]][\]]]]]]]]]]]VAT]ZZ]][]]]Y]]]X]ZZXTUY]]RXQ]R$R]]]]X]]]]]]]]]]]Q,Q
@M_HWI-M01141:133:D05BR:1:1101:16200:5811  133:D05BR:1:1101:16200:5811 2:N:0:CCAATCCTGCAGAG
CGGCTTGACTGTCCCTTGCCGGGTGCACCATTTTTTGGCGTGTCGCGCTTAAGGCACCCGGCTTCGGTACAGACGGCCGCAGGCAGGTTCTCTCCCACCCTCCCGAGAGGCGAATCGCGC
+M_HWI-M01141:133:D05BR:1:1101:16200:5811  133:D05BR:1:1101:16200:5811 2:N:0:CCAATCCTGCAGAG
]]]]]]]]]]]]]]]]]]]]]]]]]]]]]]]]]]]]]]]]]]]]]]]]]]]]]]]]]]]]]]]]]]]]]]]]]]]]]]]]]]]]]]]]]]]]]]]]]]]]]]]]]]]]]]]]]]]]]]]]
@M_HWI-M01141:133:D05BR:1:1101:16436:5812  133:D05BR:1:1101:16436:5812 2:N:0:CCAATCCTGCAGAG
AGCCTCATGGTGTAGGAAAAGGTGCGTGCAGTGCTTTGCGTGCCATTCACCTGTGTCACGGTTACTGGTCCAGCAAAGAGAACTTGCCCGCCGTAGGCAATCTGGACGCGCTGCGTTTGGCCGGCGTGTTG
+M_HWI-M01141:133:D05BR:1:1101:16436:5812  133:D05BR:1:1101:16436:5812 2:N:0:CCAATCCTGCAGAG
U]]X]ZZX]]Z][[]8]]]Z]WX]]]][[\ZZZ9]]]]Z][[][[]:[:]\]]][[[\[]6]]]]]]6]]]]]5]]]]]6]][][[]]]]]]]]]]]]]]]]]]]]]]]]]]]]]]]]]]]]]]]]]]]]]
@M_HWI-M01141:133:D05BR:1:1101:17374:5817  133:D05BR:1:1101:17374:5817 2:N:0:CCAATCCTGCAGAG
GTTTATTTATTTATTAATTTATTTTTGAGGTGGAGTCTCACTCTGTCATCCAGGCTATAGTGCAGTGGCATGATCTTGGCTCACTGCAGCCTCCACCTGCCAGGTTCAAGCGATGTCCTGCCTCAGCCTCCTGAGTAGC
+M_HWI-M01141:133:D05BR:1:1101:17374:5817  133:D05BR:1:1101:17374:5817 2:N:0:CCAATCCTGCAGAG
]]W]]]]]\]]]]]]]]6]]YF]]]]\[C]][ZZ]]]]]\]]]][X]]]]]]]]][]Z]]]]]G]VXXC\\]2]]Z][CB6]VV][YY]]6]\CC0]]][\]]]UZ]]]WEU%STCV]WW$2$[\F]][]]TUFU]WVW
@M_HWI-M01141:133:D05BR:1:1101:11657:5818  133:D05BR:1:1101:11657:5818 2:N:0:CCAATCCTGCACAG
CGCCTCATGCCTGCACCGCGCCGGAGCAGATCCACGACGGCCCACCATCAACAGT
+M_HWI-M01141:133:D05BR:1:1101:11657:5818  133:D05BR:1:1101:11657:5818 2:N:0:CCAATCCTGCACAG
]UV]]2]][\WW]XW]]]]VXY]EUCV[\[Z]ZY]X7X]%]]]]C\]]]]]U]]W
@M_HWI-M01141:133:D05BR:1:1101:18288:5819  133:D05BR:1:1101:18288:5819 2:N:0:CCAATCCTGCAGAG
GCTGAGGCAGGAGAATCACTGGAATCTGCAAGGGGGAGGTTGCAGTGAGCCAAGATCATGCCACTGCATTCCAGCCTGA
+M_HWI-M01141:133:D05BR:1:1101:18288:5819  133:D05BR:1:1101:18288:5819 2:N:0:CCAATCCTGCAGAG
]]]]]]]]]]]]]]]]]]]]]]]]]]]]]]]]]]]]]]]]]]]]]]]]]]]]]]]]]]]]]]]]]]]]]]]]]]]]]]]
@M_HWI-M01141:133:D05BR:1:1101:19111:5831  133:D05BR:1:1101:19111:5831 2:N:0:CCAATCCTGCAGAG
TAAAATCTACCGCAAGCCAGTCGAGTAATTCCGGATGGGAGGGAAGCTCGCCCTGCATACCAAAGTCCCCGGATGTTTTTA
+M_HWI-M01141:133:D05BR:1:1101:19111:5831  133:D05BR:1:1101:19111:5831 2:N:0:CCAATCCTGCAGAG
]]]]]]]]]]]]]]]]]]]]]]]]]]]]]]]]]]]]]]]]]]]]]]]]]]]]]]]]]]]]]]]]]]]]]]]]]]]]]]]]]
@M_HWI-M01141:133:D05BR:1:1101:25783:5837  133:D05BR:1:1101:25783:5837 2:N:0:CCAATCCTGCAGAG
CGTGGTAGTCGCTGGCGCGACGCATCGCGGCAACCGACGCGAGCCCGGCCACGAGGCGCCGGTCCTCGGGGTCGCCCAGCCG
+M_HWI-M01141:133:D05BR:1:1101:25783:5837  133:D05BR:1:1101:25783:5837 2:N:0:CCAATCCTGCAGAG
]]X\]\]U]]S]]\]]X]]]]]]]]]]]]]]]Z]V]X]X]ZXR]]]]]]]2X]]ZV]]]]]W]]]]\]B]]T]X]]\\]]V]
@M_HWI-M01141:133:D05BR:1:1101:23750:5837  133:D05BR:1:1101:23750:5837 2:N:0:CCAGTCCTGCAGAG
TTGTGATGCGTATTCCCGTAGCGTACAATCCGACGCCCAACTTCCTGTGCTCTGT
+M_HWI-M01141:133:D05BR:1:1101:23750:5837  133:D05BR:1:1101:23750:5837 2:N:0:CCAGTCCTGCAGAG
]]]V]W]]]]]]]Z]8]]VBXY]ZU]7[V\\][W]ZZ]ZTZ]F]\F]Y\F]]]]W
@M_HWI-M01141:133:D05BR:1:1101:11070:5838  133:D05BR:1:1101:11070:5838 2:N:0:CCAATCCTGCAGAG
CGACACGCTCGCATACGAAAGCACACAGCAATTGAATCGTCGCGGTGTCGACCCGCTCGACGCGGCCGGCGTCGAGTACGACACAGCCGTCCTCA
+M_HWI-M01141:133:D05BR:1:1101:11070:5838  133:D05BR:1:1101:11070:5838 2:N:0:CCAATCCTGCAGAG
]]]]]]]]]]]]]]]]]]]]]]]]]]]]]]]]]]]]]]]]]]]]]]]]]]]]]]]]]]]]]]]]]]]]]]]]]]]]]]]]]]]]]]]]]]]]]]]
@F_HWI-M01141:133:D05BR:1:1101:21621:5842  133:D05BR:1:1101:21621:5842 2:N:0:CCAATCCTGCAGAG
CACACGTCTGAACTCCAGTCACCCAATCCATCTCGTATGCCGTCTTCTGCTTGAAAAAAAAAACCGCCTCAAAGTCAATAACCATTTTTTGTATCCCACTCCTCGAATCGGTTGACAAAATGTTCCCTGTCTTTCCTAGCCCGTCGCCGG
+F_HWI-M01141:133:D05BR:1:1101:21621:5842  133:D05BR:1:1101:21621:5842 2:N:0:CCAATCCTGCAGAG
ABAABBFBFBBFGCGGGGGGFGHFEDFHFF55D522AC3AFEBFFEAF55GFE13AFCEEAEF??//>1>B3F34BFH@433F3B3BF4//B444B?3?03B32/C22??B/<>222220@22@2@DFF<1111?FG1?1??########
@R_HWI-M01141:133:D05BR:1:1101:21621:5842  133:D05BR:1:1101:21621:5842 2:N:0:CCAATCCTGCAGAG
CCCCAATCGGGCGGCGGTCTAGGAAACCCAGATAACATTTTTTCAACCGATTCGAGGAGCTTGATACACAAAATGGTTCTTGACTTTGCGGCTTTTCCACCCAAAAACACCGCCGCGCTCATTTGCCCCGACGCGGGCTCGGTCGCTATG
+R_HWI-M01141:133:D05BR:1:1101:21621:5842  133:D05BR:1:1101:21621:5842 2:N:0:CCAATCCTGCAGAG
1>11>A1B111>00AE//A/AB111B0>EAG/1B11@2122B/0B210EE?A1?D0/>E/01B0BBGG11<00B11>>>BG1>F12BFF#############################################################
@M_HWI-M01141:133:D05BR:1:1101:24093:5846  133:D05BR:1:1101:24093:5846 2:N:0:CCAATCCTGCAGAG
GTAGCGAATCTCTCGACTTGCTCACCGTCGTGGGGTCCGAACATCTCGATTCAAGATGGTCGCGCCCGTATTAATGTGAAAGTGGTTCTGCTGC
+M_HWI-M01141:133:D05BR:1:1101:24093:5846  133:D05BR:1:1101:24093:5846 2:N:0:CCAATCCTGCAGAG
Z]]][T\]]]]W]ZF]Y[]F]C]UZZ]WV$]WXX]A]]WE[TTUX][E]]]]$W]]]Z]VET]]]]]]]6]WW]]\XG\G$WSSF]Y[\]]]]W
@M_HWI-M01141:133:D05BR:1:1101:11761:5848  133:D05BR:1:1101:11761:5848 2:N:0:CCAATCCTGCAGAG
GCCTGGCTAATTTTGTATTTTCAGTAGAGGCAGGGTTTCTCCATGTCGGTCAGGCTGCTCTCAAACTCCCGACCTCAGGTGATCCA
+M_HWI-M01141:133:D05BR:1:1101:11761:5848  133:D05BR:1:1101:11761:5848 2:N:0:CCAATCCTGCAGAG
]]]]]]]]]]]]]]]]]]]]]]]]]]]]]]]]]]]]]]]]]]]]]]]]]]]]]]]]]]]]]]]]]]]]]]]]]]]]]]]]]]]]]]
@F_HWI-M01141:133:D05BR:1:1101:19153:5858  133:D05BR:1:1101:19153:5858 2:N:0:CCAATCCTGCAGAG
CACACGTCTGAACTCCAGTCACCCAATCCATCTCGTATGCCGTCTTCTGCTTGAAAAAAAAACTGCCACCAACCGGCTCGCTTTTGACTAGCTTCGTCATATACGTCTGGCCCTCCTTCGCCAGTGTCTCCTGGCCGGCGAAGGGCCCGC
+F_HWI-M01141:133:D05BR:1:1101:19153:5858  133:D05BR:1:1101:19153:5858 2:N:0:CCAATCCTGCAGAG
AAAABBFAFABFGGGBGFDGGGGHGGHHHHFFFFF2ABGHCEAEFEHH5F5DBABA5FA?E01@533331B111////1///??F3/34433B43<2??042B3020B/220//</22@//??/11@11??1<0?F##############
@R_HWI-M01141:133:D05BR:1:1101:19153:5858  133:D05BR:1:1101:19153:5858 2:N:0:CCAATCCTGCAGAG
GATCGCCAGTGCGCCGCGCAGGGAACCTGTGTATGGAGAGCCCGAACTTCCTGACTTCTCGTTTCACCAACTTAACAATCAGTGTCCTCTTTTACATTAGCATATACACCCCTGCTACATTCCCGTTTGGGATGATCACCCCGTACTACG
+R_HWI-M01141:133:D05BR:1:1101:19153:5858  133:D05BR:1:1101:19153:5858 2:N:0:CCAATCCTGCAGAG
>1>1111>>11B111A00000//AF//001ADB2DG10B//A//A///DF11110121BB/>//B2211?/01111111B1B22>212BDB1B212221101212222B#########################################
@M_HWI-M01141:133:D05BR:1:1101:11451:5861  133:D05BR:1:1101:11451:5861 2:N:0:CCAATCCTGCAGAG
CTCAGGGAGGGGAGCATCACACACAGGGGTCTGTTGGGGGGATCAAGGGAGGGATGGGGGAGGGCGGTGAGGTTAGGGAGGGATATCATGGGGAGAAATGCCAGG
+M_HWI-M01141:133:D05BR:1:1101:11451:5861  133:D05BR:1:1101:11451:5861 2:N:0:CCAATCCTGCAGAG
U]T3]]Y]]]]]]]]]][W[]]]HZ[]\/IW[]]X]Z]]]]\W[]6\]]XYCX][]]]]]W]]]]Y]]]2]]]]]C]]V]]VZ]]]]]]]]]]]]]]]]Y]]]]]
@F_HWI-M01141:133:D05BR:1:1101:15029:5862  133:D05BR:1:1101:15029:5862 2:N:0:CCAATCCTGCAGAG
ATCGGAAGGCACACGTCTGAACTCCAGTCACCCAATCCATCTCGTATGCCGTCTTCTGCTTGAAAAAAAAACACACTCACCCCCCACACACCCCACCCCAACCCACTCAGACTTCCCTCCTTCAAACCTCCCCTCCCCCACCCGACCCCC
+F_HWI-M01141:133:D05BR:1:1101:15029:5862  133:D05BR:1:1101:15029:5862 2:N:0:CCAATCCTGCAGAG
B3AABBBAAB@FGGCGGGGFGGHHHGHG4GHHHGHGGHHF55D2AAFHHHEEEA1FDDFHHHHHHFH?>0>111?>3333?F/>//////EEG?//CDB///?///0<22<221<F010<<1<11?1.<F####################
@R_HWI-M01141:133:D05BR:1:1101:15029:5862  133:D05BR:1:1101:15029:5862 2:N:0:CCAATCCTGCAGAG
TATCGATACTTTCGTTGGCTAGCCCGTTATCCTCGGAGTGCTTGCTCTAAGTTCTCCAGCCCGTCTCCGCGTCCACCAGGTCTAGCGTGGTGCCGGGGTCTGATATTTCGCAGTCTGCCCAGCAGCGATTCTTCAGTCTCACGCAGCCCC
+R_HWI-M01141:133:D05BR:1:1101:15029:5862  133:D05BR:1:1101:15029:5862 2:N:0:CCAATCCTGCAGAG
111>11111BB3B11A11B1101BB0AA002A2B000/A0D2DB/111112A2B221110A//AB001///////BBF0/111121>EA#############################################################
@F_HWI-M01141:133:D05BR:1:1101:17791:5862  133:D05BR:1:1101:17791:5862 2:N:0:CCAATCCTGCAGAG
CACACGTCTGAACTCCAGTCACCCAATCCATCTCGTATGCCCTCTTCTGCTTGACAAAAAAGCAAACAACAGCCGGTTTTCATTGCGTTGCACGCCCACCGGCTCCTCTTTGATCCTCCGGTATCTCCTCTTTTCTTTGAAACTTTTTCT
+F_HWI-M01141:133:D05BR:1:1101:17791:5862  133:D05BR:1:1101:17791:5862 2:N:0:CCAATCCTGCAGAG
A1>AADF?C11DGGGB1FBEBEGFFHB00F3EDFFG?B02B01BA112D1DA101110AAA/010B0B///00///>E//22@221////?11?>E//??////?/10>BF12BG1110//>//122@1@1@11211111?111<<1101
@R_HWI-M01141:133:D05BR:1:1101:17791:5862  133:D05BR:1:1101:17791:5862 2:N:0:CCAATCCTGCAGAG
ACTTCCCCTTGCACTCTGAGGCGGCTCGGACTACGTCGGTCACACCTGCTGAGTCTTCCCGCTTCCGCAGCGCCGTGTCCGCTCTTGTCCACGTGTTCTTCCGCCTACACCATGGCCGTCCGGTGTACCTGACCCACACCCTCTTATTGC
+R_HWI-M01141:133:D05BR:1:1101:17791:5862  133:D05BR:1:1101:17791:5862 2:N:0:CCAATCCTGCAGAG
11>1111B111BA1AGFF11A10000A////A0BAB0/A###############################################################################################################
@M_HWI-M01141:133:D05BR:1:1101:12350:5864  133:D05BR:1:1101:12350:5864 2:N:0:CCAATCCTGCAGAG
CACGTCACCATCACGCGGGACACGGCACGGACCGGGATCAGCTGTCTGTTCATGGCCGAGGACGCCTACCCGCGGCCGCTCGTGGGCGGTGGCGCGGTCCTCAAC
+M_HWI-M01141:133:D05BR:1:1101:12350:5864  133:D05BR:1:1101:12350:5864 2:N:0:CCAATCCTGCAGAG
]]]]]]]]]]]]]]]]]]]]]]]]]]]]]]]]]]]]]]]]]]]]]]]]]]]]]]]]]]]]]]]]]]]]]]]]]]]]]]]]]]]]]]]]]]]]]]]]]]]]]]]]]
@M_HWI-M01141:133:D05BR:1:1101:18841:5865  133:D05BR:1:1101:18841:5865 2:N:0:CCAATCCTGCAGAG
GCTCCCTTCGAGGCCTCCCCCAACGATACCAAGCAGTCTGTTCAGGAGCGGATCGTTGCTTACTATGAGCAGCTTCTCGCGATCGCGGCCAGGCCGGCCTATCAGAGGCCAGCCTGGAAGAAGCCCGAGCGCCCTGTTCAGCCCGGTGAAGTCAGCCCAG
+M_HWI-M01141:133:D05BR:1:1101:18841:5865  133:D05BR:1:1101:18841:5865 2:N:0:CCAATCCTGCAGAG
ABBBA?FFFB]]]]]]]WVX]]]]]]]]]]]]]]]]]]]]]]]]]]]]]]]]]]]]]]]]]]]]]]]]]]]]]]]]]]]]]]]]]]][X]]]ZV]]]]]]]]]]\]]][]]ZU]]]]]]]]]]]]]]]]]]]]]]]]]]]]]]]]]]]]]FFABBBA>3A
@M_HWI-M01141:133:D05BR:1:1101:9928:5871  133:D05BR:1:1101:9928:5871 2:N:0:CCAATCCTGCAGAG
GAGGCCCTCGAGCATCAGTGGCGTTGAACTCTACTCCAAGACACCGACAATCTATAATTTCTCCGCCGGCGTCCAGCAGGAT
+M_HWI-M01141:133:D05BR:1:1101:9928:5871  133:D05BR:1:1101:9928:5871 2:N:0:CCAATCCTGCAGAG
]]]]]]]]]]]]]]]]]]]]]]]]]]]]]]]]]]]]]]]]]]]]]]]]]]]]]]]]]]]]]]]]]]]]]]]]]]]]]]]]]]
@M_HWI-M01141:133:D05BR:1:1101:17143:5872  133:D05BR:1:1101:17143:5872 2:N:0:CCAATCCTGCAGAG
CGAATAAACCTCCAAAGTATTTTTGATTGCCTTCGTAGATTCTTTCTCCCAGAGCGGATTACCTTCTTTTGGGTACAGGGACTGCGCCAGGGGCGTTTTGTCACCC
+M_HWI-M01141:133:D05BR:1:1101:17143:5872  133:D05BR:1:1101:17143:5872 2:N:0:CCAATCCTGCAGAG
]]\[S]]Z]]]]]]]W]]]]]]]]Z][]]C]][\]7]]Y]]]VXWYXX\VB]TTVUZ]Y]%ZFW\]]%CY[]W]W\]]Z]V]]XU/B]Y]]]Y]]]8T]]S[[]]]
@M_HWI-M01141:133:D05BR:1:1101:7450:5872  133:D05BR:1:1101:7450:5872 2:N:0:CCAATCCTGCAGAG
GGAGATCGCGCGCAGCGCGGTGACCGGGTTCGAGTGCCGCGCCGTGAGCGTCATGAAACGCAGCCGGAAGTGCTCGATCGCCTCGTCGAGGATCTCGTACAGGCAGTGCTGCTTGGATTCGAAGTAGTGG
+M_HWI-M01141:133:D05BR:1:1101:7450:5872  133:D05BR:1:1101:7450:5872 2:N:0:CCAATCCTGCAGAG
]]]]]]]]]]]]]]]]]]]]]]]]]]]]]]]]]]]]]]]]]]]]]]]]]]]]]]]]]]]]]]]]]]]]]]]]]]]]]]]]]]]]]]]]]]]]]]]]]]]]]]]]]]]]]]]]]]]]]]]]]]]]]]]]]]
@M_HWI-M01141:133:D05BR:1:1101:20866:5879  133:D05BR:1:1101:20866:5879 2:N:0:CCAATCCTGCAGAG
CAGACGCCCACGGTGCTGCAGTGCTGCTGCTGGACGAGGTGCTCGCCTGAGGGTCGCCACATGACGCCCATGCAAGAGGCGTTGCGGGCCTATCTCGACCACCTCACGGTCGAGCGCGGGCTCGCAC
+M_HWI-M01141:133:D05BR:1:1101:20866:5879  133:D05BR:1:1101:20866:5879 2:N:0:CCAATCCTGCAGAG
]]]R]]R]]]]]]]]]]]]]]]]]]]]]]]]]]]]]]]]Z]]]]]]]]]]]]]]]]]]]]]]]]]]]]]]]]]]]]]]\]]]]]]]]]]]]]]]]]]]]]]]]]]]]]]]]]]]]]]]]]]]]]]]]
@M_HWI-M01141:133:D05BR:1:1101:22932:5891  133:D05BR:1:1101:22932:5891 2:N:0:CCAATCCTGCAGAG
TTGAACTTCATTTTATAATCTGCCTCCTTTATCAATGCATAGACTGAGGCTTAGGGAAAATTATTTC
+M_HWI-M01141:133:D05BR:1:1101:22932:5891  133:D05BR:1:1101:22932:5891 2:N:0:CCAATCCTGCAGAG
]]]]]]]]]]]]]]]]]]]]]]]]]]]]]]]]]]]]]]]]]]]]]]]]]]]]]]]]]]]]]]]]]]]
@M_HWI-M01141:133:D05BR:1:1101:21321:5892  133:D05BR:1:1101:21321:5892 2:N:0:CCAATCCTGCAGAG
TATTCTTTAAGGTGAAAATGGGATGGAAGATTGTGTCATGGCCCCAGAAACCT
+M_HWI-M01141:133:D05BR:1:1101:21321:5892  133:D05BR:1:1101:21321:5892 2:N:0:CCAATCCTGCAGAG
]]]]]]]]]]]]]]]]]]]]]]]]]]]]]]]]]]]]]]]]]]]]]]]]]]]]]
@M_HWI-M01141:133:D05BR:1:1101:13653:5893  133:D05BR:1:1101:13653:5893 2:N:0:CCAATCCTGCAGAG
CCATGCCGCAGCCGGTGTTGCCGAGGTCGCTGATGTAGTCGGTGCGGAACTCGTACGGGTGCTCCCAGGCGGAGGCCAC
+M_HWI-M01141:133:D05BR:1:1101:13653:5893  133:D05BR:1:1101:13653:5893 2:N:0:CCAATCCTGCAGAG
]]]]]]]]]]]]]]]]]]]]]]]]]]]]]]]]]]]]]]]]]]]]]]]]]]]]]]]]]]]]]]]]]]]]]]]]]]]]]]]
@M_HWI-M01141:133:D05BR:1:1101:22124:5896  133:D05BR:1:1101:22124:5896 2:N:0:CCAATCCTGCAGAG
TTGTGATGCGTATTCCCGTAAATACATACAACAATTAAATGTCCATAAAAATTAAAAATAATTTTTAAAAACTGTATTACCATATATATAATAGAAAAAAATGTATAAAATGTGTATGTACACTTTTATTTGAGACAGGATCTCACTTAGTTGCCCAAGCTGGAGTGCAGTGACACAATTTGGGCTCACTTGCAGCCCCAACTTCCTGTGCTCTGT
+M_HWI-M01141:133:D05BR:1:1101:22124:5896  133:D05BR:1:1101:22124:5896 2:N:0:CCAATCCTGCAGAG
BBBBADFFFBAA?GGGGGGGGGHHHHHHHHHHHHHHHHFFFFHHHHHHFHHHHHHGGHHHFHFHHH]]]]]]]]]]]]]]]]]]]]]]]]]]]]]]]]]]]]]]]]]]]]]]]]]]]]]]]]]]]]]]]]]]]]]]]]]]]]]]]]]]]]GGFHGHHHHHHGGHHFHFDGGGFFFFHFHGGGGF3GEBHGHFEFCGGGFGGFFGABFFFFCABA?B
@M_HWI-M01141:133:D05BR:1:1101:21301:5899  133:D05BR:1:1101:21301:5899 2:N:0:CCAATCCTGCAGAG
CCGGCCAACCAATGCGCAAACCGGGTAGCGCGCGCGTCGTCAATCGCATTTTGCTGGCGCAGCTCCTGC
+M_HWI-M01141:133:D05BR:1:1101:21301:5899  133:D05BR:1:1101:21301:5899 2:N:0:CCAATCCTGCAGAG
]]]]]]]]]]]]]]]]]]]]]]]]]]]]]]]]]]]]]]]]]]]]]]]]]]]]]]]]]]]]]]]]]]]]]
@M_HWI-M01141:133:D05BR:1:1101:12879:5902  133:D05BR:1:1101:12879:5902 2:N:0:CCAATCCTGCAGAG
GTCTCAATGTCCTGGCTTTTCAAGTGCCTCCGCTCCGGAACGGTGTTGAGGACATCGTGCCACTCAGCAAGCGATTCATGGTGA
+M_HWI-M01141:133:D05BR:1:1101:12879:5902  133:D05BR:1:1101:12879:5902 2:N:0:CCAATCCTGCAGAG
]]]]UZY]]]YZ]]]\Z]]]]]]]Z]]]][]YXTX]YZ[]]]]]]]]]]]]]]]]]]Z]TU[\W[\X]]]]]]]V]][]]V]]F
@M_HWI-M01141:133:D05BR:1:1101:17594:5903  133:D05BR:1:1101:17594:5903 2:N:0:CCAATCCTGCAGAG
GATCCTGCAGGAAGGGCAGGGCGAGGTGCAGGAGATGATCGACATCTGCGACTTCGCCGTCGGCCTGTCGCGGCAACTCTAT
+M_HWI-M01141:133:D05BR:1:1101:17594:5903  133:D05BR:1:1101:17594:5903 2:N:0:CCAATCCTGCAGAG
]]]]]]]]]]]]]]]]]]]]]]]]]]]]]]]]]]]]]]]]]]]]]]]]]]]]]]]]]]]]]]]]]]]]]]]]]]]]]]]]]]
@M_HWI-M01141:133:D05BR:1:1101:11537:5906  133:D05BR:1:1101:11537:5906 2:N:0:CCAATCCTGCAGAG
GCCGGCTGGCCGGGGCCGGCAAACATGCCCGAGAAGTAGTGGGGAAGACCATGCCAAACCGGCAAAAGCGCAGCATGCCGACCATTCGGATCTTGCAGGTCGAGGACAGCCAGCTCGACGCCGAGCTGGTGCTGGCCGAACTGGATGCCGACCAGCTTGCCTACGAGGTGTGCCTGGTCGACGACGAAGCGCGCTA
+M_HWI-M01141:133:D05BR:1:1101:11537:5906  133:D05BR:1:1101:11537:5906 2:N:0:CCAATCCTGCAGAG
AAA1ADDDA1FDGCEEE?AE/E0FCDA11BE/EAAE1A@DG0////]]]]]]]]]]]]]]]]]]W][]]]]]]]]]]]]]]]]]T]]]]]]]]]]]]]]]]]]]]]]]Y]]]]T]Z]]UU]]W]]]Z[Z]]]]]]]]]]]]]]]]]]]]]FHHGAAGFGCGEFFGEAHGAHGGHGCGGEEEGEFDAA1DDA1>1>A
@M_HWI-M01141:133:D05BR:1:1101:22988:5906  133:D05BR:1:1101:22988:5906 2:N:0:CCAATCCTGCAGAG
GCGCCAGCGCCGCACAGGACCGGGGGTTCATGCCCGGCGCTGGCCAGGGTCAGGCTGCCGTTGCCGGTATCCAGCAGACCGCACAGCAAGGTGACGAACATGCAGCTGTCGTTGCCGCGACACA
+M_HWI-M01141:133:D05BR:1:1101:22988:5906  133:D05BR:1:1101:22988:5906 2:N:0:CCAATCCTGCAGAG
\]]]]]]]]]]]]Q]]]WU]]]]]]]]]]]]]]]]]]]]]]]]]:]\]]]]]]]]]]]]]]]]]]]]]]]]]]]]]]]]]]]]]]]]]]]]]]]]]]]]\]]]]]]]]]]]]TU]]]]]]]]]]
@M_HWI-M01141:133:D05BR:1:1101:23557:5908  133:D05BR:1:1101:23557:5908 2:N:0:CCAATCCTGCAGAG
AATTGCAAACTGCAAACGTTCGCAAAGCCTACGATCGCGTTTTCGCCGATCATGCTGGCGAGCCTCTGCAACACCGCGAATCGCCCACGAGCGATGTGGCTGAACGCGTATCGTCCGGTGCAGC
+M_HWI-M01141:133:D05BR:1:1101:23557:5908  133:D05BR:1:1101:23557:5908 2:N:0:CCAATCCTGCAGAG
]]]]]]]]]]]]]]]]]]]]]]]]]\]]][]]]]X]]]]]]]]]Y]]]]]]]]]]]]]]]]]]]]]]]]]]]]]]]]]]]]]]]Z]]]]]]]]]]]]]]]]]Z]]]]]]]]]]]]]]]UX]]\\
@M_HWI-M01141:133:D05BR:1:1101:7532:5912  133:D05BR:1:1101:7532:5912 2:N:0:CCAATCATGCAGAG
GGCCCGCCGCCCTGCTGGGCCTGGAGGGCCGGATCGGCCCACTGGCCGGCGATGGACGAGGGGTTGCTCGGGTCCCGGTCCTTGTAGGGGATGTAGTCGCCGGGCTGGTAGCCCTCC
+M_HWI-M01141:133:D05BR:1:1101:7532:5912  133:D05BR:1:1101:7532:5912 2:N:0:CCAATCATGCAGAG
]]]]]]]]]]]]]]]]]]][\]]]]]]]]]]]]]]]]]]]]]]]]]]]]]]]]]]]]]]]]]]]]]]]]]]]]]]]]]]]]]]]]]]]]]]]]]]]]]]]]]]]]]]]]]]]]]]]]
@M_HWI-M01141:133:D05BR:1:1101:22755:5923  133:D05BR:1:1101:22755:5923 2:N:0:CCAATCCTGCAGAG
GCTGGAATCGCAGCGGCACGGACAAGCGAAGGCGTGATCGCTCAAGGGTCGGATTCACGAGCGGAAGAATCGTGTCGGTGCAAACAGGTCGATGGGATGCCGGCTGGCGCCATCG
+M_HWI-M01141:133:D05BR:1:1101:22755:5923  133:D05BR:1:1101:22755:5923 2:N:0:CCAATCCTGCAGAG
]]]]]]]]]]]]]]]]]]]]]]]]]]]]]]]]]]]]]]]]]]]]]]]]]]]]]]]]]]]]]]]]]]]]]]]]]]]]]]]]]]]]]]]]]]]]]]]]]]]]]]]]]]]]]]]]]]]
@M_HWI-M01141:133:D05BR:1:1101:10839:5934  133:D05BR:1:1101:10839:5934 2:N:0:CCAATCCTGCAGAG
CCGTCGAACGCCTTGACGTACTCCAGCGCCCGGCGCATCAGCAGCGGGTCGCTCACGCACTTGCCGTCGTCGGAGAACACCCGGACCCGGGCGGCCGAGTCGGCCATCGCCCCGAGCTCGGCGAGCCGCTCCC
+M_HWI-M01141:133:D05BR:1:1101:10839:5934  133:D05BR:1:1101:10839:5934 2:N:0:CCAATCCTGCAGAG
]]]]]R]]]]]U]W]]W]W5]]]X]]]UW]W]]W]ZX]Z[]]X]X]]]WW]]Y]Y]]]]Y]]]]]];W]]]][WVS]]9]]Z]]Z]ZZ]]ZZ]Z]]]]ZZZ][Z]Z9ZW]]]Z]]U]77]3Z]]]]]]]]][]
@M_HWI-M01141:133:D05BR:1:1101:21075:5935  133:D05BR:1:1101:21075:5935 2:N:0:CCAATCCTGCAGAG
TAGCCCTGCAAAGGACTGGATGAAAGTGACTTTACCTATTACATCTGTGGAGCATTTGTTAGATACCAAGTACTCTATATTCAAACATGAAGACGGGACGCATCTCGTTCGAACCCTTGACTGGTCACTGCCTCGCCATCTCCA
+M_HWI-M01141:133:D05BR:1:1101:21075:5935  133:D05BR:1:1101:21075:5935 2:N:0:CCAATCCTGCAGAG
]]]]]]]]]]]]]]]]]]]]]]]]]]]]]]]]]]]]]]]]]]]]]]]]]]]]]]]]]]]]]]]]]]]]]]]]]]]]]]]]]]]]]]]]]]]]]]]]]]]]]]]]]]]]]]]]]]]]]]]]]]]]]]]]]]]]]]]]]]]]]]]]
@M_HWI-M01141:133:D05BR:1:1101:14706:5937  133:D05BR:1:1101:14706:5937 2:N:0:CCAATCCTGCAGAG
CGCGGCGATCGCGCGAGCTCGGCGAGGCCCTGTTGAAGAAGGAGTGAGCGTGGAAGTGACGCTGGACGCGATTTCAGATGTGGAGAAGGAGCTGAACGCCGCGATGCAGCGCGCGTGGGCTCT
+M_HWI-M01141:133:D05BR:1:1101:14706:5937  133:D05BR:1:1101:14706:5937 2:N:0:CCAATCCTGCAGAG
]]]]]][T]]]]]]]]]]]]]Z]]]]W]Y]]]]]]\]]]\]\]]][Y]]]]]]]]]]]]]]]]]]]]]][]]]1]]]]]]]]]]]]]]]]]]]F]]]]]W]]]]]]]]]]]]]]]]]]]]]]]
@M_HWI-M01141:133:D05BR:1:1101:19874:5938  133:D05BR:1:1101:19874:5938 2:N:0:CCAATCCTGCAGAG
GTGGGCAAAGGATATGAACAGACACTTTTCAAAAGAAGACATATA
+M_HWI-M01141:133:D05BR:1:1101:19874:5938  133:D05BR:1:1101:19874:5938 2:N:0:CCAATCCTGCAGAG
]]]][]]]]]]]]]]]]]]]]]]]]]]]]]]]]]]]]][]]]]]]
@M_HWI-M01141:133:D05BR:1:1101:23745:5959  133:D05BR:1:1101:23745:5959 2:N:0:CCAATCCTGCAGAG
TGCGTTGGATCATCACGCCGGTGGTGCCGAATGCCCATCCCATCGCAATCGACGCCAATCGGCATGGCGTAGCATAGGCAGTTCTGTTACAACGACGCCGCATACAGCCTCGTAGGGAG
+M_HWI-M01141:133:D05BR:1:1101:23745:5959  133:D05BR:1:1101:23745:5959 2:N:0:CCAATCCTGCAGAG
]]]]]]]]]]]]]]]]]]]]]]]]]]]]]]]]]]]]]]]]]]]]]]]]]]]]]]]]]]]]]]]]]]]]]]]]]]]]]]]]]]]]]]]]]]]]]]]]]]]]]]]]]]]]]]]]]]]]]]]
@M_HWI-M01141:133:D05BR:1:1101:23216:5962  133:D05BR:1:1101:23216:5962 2:N:0:CCAATCCCGCAGAG
ATGGCCTCCACCAGCCCGCCGATCGTCGCGCGCGGTGTCA
+M_HWI-M01141:133:D05BR:1:1101:23216:5962  133:D05BR:1:1101:23216:5962 2:N:0:CCAATCCCGCAGAG
@@C>@03EC33EFIIGIG]UUB3TC$X9]QQVQVZVQ%]W
@M_HWI-M01141:133:D05BR:1:1101:15102:5970  133:D05BR:1:1101:15102:5970 2:N:0:CCAATCCTGCAGAG
TGCCAAGCAGCTCGCTGCTGCGCTGCTCGGCTGCCGTTCGCGAAGCTCCGCGGATCATCTGTGGTATGGACACGT
+M_HWI-M01141:133:D05BR:1:1101:15102:5970  133:D05BR:1:1101:15102:5970 2:N:0:CCAATCCTGCAGAG
S]]VWX]]]]]X]]]]]]Y]]]UR]XZUZYA19]]XXVYXXY]B]]C]V]]]]]]]]]]\]S]]TUW]U-]%WZQ
@M_HWI-M01141:133:D05BR:1:1101:6050:5970  133:D05BR:1:1101:6050:5970 2:N:0:CCAATCCTCCAGAG
CATGTCAGCCGTCAATCAGTTTGAAACTCAATTCAAACAGGCAACGAAGTAGCAACTAAACCAAGGTTGCGTATTTGCGGCTTGGACTCATCTCAGCACAAACGATCGTTTCACTCGGCAAGAGCGAAAAGTCCTAAGTCTCTGC
+M_HWI-M01141:133:D05BR:1:1101:6050:5970  133:D05BR:1:1101:6050:5970 2:N:0:CCAATCCTCCAGAG
]&V%]X]]][]]]]]]]]]]]]]]][Y]]]G]W]]\6]]]Y\]]]]][]]]]]]]]]]Z]]][[]R]]]]]]]7$SW]AX]]]TYV[]]\]%']]ZZ]]]]Z]]]]]]EO]OR]9]]]][:[X]V]]]Z]]][F]]]XUWQ')]+
@M_HWI-M01141:133:D05BR:1:1101:17688:5982  133:D05BR:1:1101:17688:5982 2:N:0:CCAATCCTGCAGAG
CCGCCCGCGCGCTCACCGCCGATTTCGCCTATTGCCGCCTGCAGGGCCCCGCGCGTCCCGGTGCCGCCGGCTATGGCCCCGA
+M_HWI-M01141:133:D05BR:1:1101:17688:5982  133:D05BR:1:1101:17688:5982 2:N:0:CCAATCCTGCAGAG
]NQQV]QT]]X]];W]]]]Y]]]]]]]]]]]]X]]]]]]]]]]]]Y]]]SQQ]V]]XX]]]9]]]]]]]]\]U[]]]]]]NQ
@M_HWI-M01141:133:D05BR:1:1101:22749:5993  133:D05BR:1:1101:22749:5993 2:N:0:CCAATCCTGCAGAG
AGAATCGCGTGCTCCACGCCGCCGATGTATTGGTCGATGGGCATCCATTCCCGCACCACCGCCGGATCCCACGCTGCGCTGTCGTTGTGCGCGTCGCAGTAGCGCAGGAAGTACCA
+M_HWI-M01141:133:D05BR:1:1101:22749:5993  133:D05BR:1:1101:22749:5993 2:N:0:CCAATCCTGCAGAG
]]]X]]]]]]]]]]]]]]]]]]]]]]]]]]]]]\]]Y\]]]]]]]]]][]]]]]Z]]]]]]]]]]]]]]]]]]]]]]]]]]]]][]]]]]][]W]]]]]]]]]]]]]]]]]]]]]]
@M_HWI-M01141:133:D05BR:1:1101:13642:5993  133:D05BR:1:1101:13642:5993 2:N:0:CCAATCCTGCAGAG
GACGAAGTCAAAACCGAAACGCTTGGCCACGACCGCGTGATTTTCCGGCAGCGGCTGCATATGCACCTTGTTCAGCGTGTTATACCGATCGGT
+M_HWI-M01141:133:D05BR:1:1101:13642:5993  133:D05BR:1:1101:13642:5993 2:N:0:CCAATCCTGCAGAG
]]]]]]]]]]]]]]]]]]]]]]]]]]]]]]]]]]]]]]]]]]]]]]]]]]]]]]]]]]]]]]]]]]]]]]]]]]]]]]]]]]]]]]]]]]]]]
@M_HWI-M01141:133:D05BR:1:1101:6361:5997  133:D05BR:1:1101:6361:5997 2:N:0:CCAATCCTGCAGAG
ATCGAAGCTTTGCATATGTGTTCGATGATGCGCGGTGTCAAGAAGCACGATGCGCGTATGACGACCTCCACCATGGTGGGCAGTTTTCGTAGTAATCCCGCTACTCGGCAGGAATTCCTGGATAGTATTTCCAGGGGCGCAGAACCACTGCATTTCTAGTCTGGTACCTAATTCCTGTGCAAGATACTCTCTT
+M_HWI-M01141:133:D05BR:1:1101:6361:5997  133:D05BR:1:1101:6361:5997 2:N:0:CCAATCCTGCAGAG
BAAB@FAAFFFFGGFFGG6BFGHGFGFHHHHF?EGEEA3AFBB]]]]]]\]]X]]]]]]]Y]]]B]]]]]]]]Y[]]]]]]]]]]]]]]]]]]]]]]]]]]]]]]][]]]]]Z]]]]]]]]]]]]]]]]]]]\]]]]]]]]]]]]]]]]]GF5FBCDGGFHHGD5GHGFEB4GCGFGCGDCFFFFFBFA>>33
@M_HWI-M01141:133:D05BR:1:1101:18366:6012  133:D05BR:1:1101:18366:6012 2:N:0:CCAATCCTGCAGAG
GTCCGCGCCGGCCTTCGCCGCCTCCCGGGTGAGGCGATCGGCGGTCGCGAGATTGCGGTCCCGGTCAGGGGTTGACTGCAATTGGACGGCGGCGGCGCGCACGAGGTTCTCCTTCC
+M_HWI-M01141:133:D05BR:1:1101:18366:6012  133:D05BR:1:1101:18366:6012 2:N:0:CCAATCCTGCAGAG
]]]]]]]]]]]]]]]]]]]]]]]]]]]]]]]]]]]]]]]]]]]]]]]]][]]]]]]]]ZZ]][]Z]Z[]]]]]]\]]]]]]]]]]]]W]]W]]]]]]]]]]W]]R]X]]ZU]]]U]
@M_HWI-M01141:133:D05BR:1:1101:16500:6024  133:D05BR:1:1101:16500:6024 2:N:0:CCAATCCTGCAGAG
CGCTGCTCCTCGAGAGAGCGTGTCGCGTCAGATCCGACGACGATGACGCCTAACCTGAGAGCATGTCTTCCCCCCAGGCACGTCG
+M_HWI-M01141:133:D05BR:1:1101:16500:6024  133:D05BR:1:1101:16500:6024 2:N:0:CCAATCCTGCAGAG
]]]]]]]]]]]]]]]]]]]]]]]]]]]]]]]]]]]]]]]]]]]]]]]]]]]]]]]]]]]]]]]]]]]]]]]]]]]]]]]]]]]]]
@F_HWI-M01141:133:D05BR:1:1101:10295:6031  133:D05BR:1:1101:10295:6031 2:N:0:CCAATCCTGCAGAG
CACACGTCTGAACTCCAGTCACCCAATCCATCTCGTATGCCGTCTTCTGCTTGAAAAAAAAAATACCCCCTCCCCCAACCCTTGCCCTGTCTGCTTCACAGCCCCTCCCTCCCTTCTTCCGCCATCCTCACCGCCTCCACAGGCATCCCT
+F_HWI-M01141:133:D05BR:1:1101:10295:6031  133:D05BR:1:1101:10295:6031 2:N:0:CCAATCCTGCAGAG
AAAA>1BA11@FG3BGGGGGGGHHGFCHH13F1AFAAC0DGA/AF/GFHHHFGAAD10/E//>0111B///>?///////?>B0BG1101>211>1B1B21/?/?<?/FB0?/0101@@###############################
@R_HWI-M01141:133:D05BR:1:1101:10295:6031  133:D05BR:1:1101:10295:6031 2:N:0:CCAATCCTGCAGAG
TGCTCTCGGTCTCGTTGCTGTCCCCGCTGTTCGCCGCCAACCTGACCTGTCCCGCAGACGCTCCCTTCTTGTCGCCGTCCCTGCCTGTCCCCTACGTCCACAACCCCGCTCTACTTCCCTCCCCTCTCACGGTCTCCTCGATCGCTTCCA
+R_HWI-M01141:133:D05BR:1:1101:10295:6031  133:D05BR:1:1101:10295:6031 2:N:0:CCAATCCTGCAGAG
11111B1111113111B111B11B0AE00E1A0/////A///0BA00101B1B#################################################################################################
@M_HWI-M01141:133:D05BR:1:1101:13022:6032  133:D05BR:1:1101:13022:6032 2:N:0:CCAATCCTGCAGAG
CTCGCGATTTGGTACAAGCGGCTCGAAGTCGGCAGCTTCGTTTTTCCCATGCCCGACGAGCAGCGCGAGAAAGTCGGCGAGCACGGC
+M_HWI-M01141:133:D05BR:1:1101:13022:6032  133:D05BR:1:1101:13022:6032 2:N:0:CCAATCCTGCAGAG
]]]]]]]]]]]]]]]]]]]]]]]]]]]]]]]\]Z]]]]]]G]F]]]]]]]]]]]]]]][]]]]]]]]\]ZZ]]]]]]]YT]]]]]]]
@F_HWI-M01141:133:D05BR:1:1101:18478:6032  133:D05BR:1:1101:18478:6032 2:N:0:CCAATCCTGCAGAG
CACACGTCTGAACTCCAGTCACCCAATCCATCTCGTATGCCGTCTTCTGCTTGAAAAAAAACAACTGCTAGAACTCGTATACCCCCTTTTTGTACTCCAGTCACCCAGTCCATATATTAAGCCGTCTTCTTGTTGAAAACGAAAAGACAA
+F_HWI-M01141:133:D05BR:1:1101:18478:6032  133:D05BR:1:1101:18478:6032 2:N:0:CCAATCCTGCAGAG
ABBA3DFAF2FFEGGBGGGBGGH4F4FF4F555BAB2AF5FEAA2FGFHGHHHFC5FCEAE1B1?33355535@5B111334B3?//133@/2444?333433B30?/33B44444444443B///0/33B3B?0@><@###########
@R_HWI-M01141:133:D05BR:1:1101:18478:6032  133:D05BR:1:1101:18478:6032 2:N:0:CCAATCCTGCAGAG
CCACAGCTGTTATACCTCTTTTCTGTCGCTAGGCAGCTCTGCTGTCATCTCGCTCCGAATTTTCGAGAACATTTGTGAATGGCGTCTGGTGTGTCAATTTTTATCACAAGATATAGCTCTCTGAGATCACCTGGTGGTTATAAACATAGG
+R_HWI-M01141:133:D05BR:1:1101:18478:6032  133:D05BR:1:1101:18478:6032 2:N:0:CCAATCCTGCAGAG
>11111A11BD3333A1AB13131A3A0BE00001000111A111A2222A0A/A###############################################################################################
@M_HWI-M01141:133:D05BR:1:1101:8830:6035  133:D05BR:1:1101:8830:6035 2:N:0:CCAATCCTGCAGAG
AGACCACGACCTCCACGCTGCTGGCGCACCTGCTGCATCAGAGCCACGTCGGCTGCCAAGCCTTCCTCGGGGGATCTCCAACAACTACCAGAGCAACCTGCTGCTGCATCCCAGCAGCCCCTATGCCGTCATCGAGGCGG
+M_HWI-M01141:133:D05BR:1:1101:8830:6035  133:D05BR:1:1101:8830:6035 2:N:0:CCAATCCTGCAGAG
]]]]]]]]]]]]]]]]]]]]]]]]]]]]]]]]]]]]]]]]]]]]]]]]]]]]]]]]]]]]]]]]]]]]]]]]]]]]]]]]]]]]]]]]]]]]]]]]]]]]]]]]]]]]]]]]]]]]]]]]]]]]]]]]]]]]]]]]]]]]
@M_HWI-M01141:133:D05BR:1:1101:13502:6037  133:D05BR:1:1101:13502:6037 2:N:0:CCAATCCTGCAGAG
GCTGGAAGAACAGGATCGCAATCGATGGGACAAGGCGCTCATCGCCGAAGGCGTCGCGCTCGTCGAAGGCGCGCTCGGCTCGCGGCGCTTCGGTCCCTACAGCCTGC
+M_HWI-M01141:133:D05BR:1:1101:13502:6037  133:D05BR:1:1101:13502:6037 2:N:0:CCAATCCTGCAGAG
]]]]]]]]]]]]]]]]]]]]]]]]]]]]]]]]]]]]]]]]]]]]]]]]]]]]]]]]]]]]]]]]]]]]]]]]]]]]]]]]]]]]]]]]]]]]]]]]]]]]]]]]]]]
@M_HWI-M01141:133:D05BR:1:1101:21639:6037  133:D05BR:1:1101:21639:6037 2:N:0:CCAATCCTGCAGAG
GACGATCGTCGTTCCTCTGTTCGCGTTCGGCGCGCGATCTCCGTTGACGCTCTTGTTGCTCG
+M_HWI-M01141:133:D05BR:1:1101:21639:6037  133:D05BR:1:1101:21639:6037 2:N:0:CCAATCCTGCAGAG
]]]]]]]]S]]]]]]]]YZZ]]]]]]]]]]]]]]]]ZW]]]]]]Z\]]]]]]]]]]]]]]]]
@M_HWI-M01141:133:D05BR:1:1101:17543:6040  133:D05BR:1:1101:17543:6040 2:N:0:CCAATCCTGCAGAG
GTCATCTTCCAACTCCTTCATCAAATAGGGGCTTTTCAGGAAAGCCTTCGCAGCCTCGATAACCTCTTTAGGCGTGTCTGCCAGTGCCTGGGCCGACCTGTTCAACTCCTGCC
+M_HWI-M01141:133:D05BR:1:1101:17543:6040  133:D05BR:1:1101:17543:6040 2:N:0:CCAATCCTGCAGAG
]]]]]]]]]]]]]]]]]]]]]]]]]]]]]]]]]]]]]]]]]]]]]]]]]]]]]]]]]]]]]]]]]]]]]]]]]]]]]]]]]]]]]]]]]]]]]]]]]]]]]]]]]]]]]]]]]
@M_HWI-M01141:133:D05BR:1:1101:12626:6052  133:D05BR:1:1101:12626:6052 2:N:0:CCAATCCTGCAGAG
ATAAATGTTTCCAACGTGGTTGGTGCGCCAGTAACCGACCCGCAGGGATTGGGAACGATTACTAACGACGACGGCGTGGGCTCAACTGGAATCGTCATCAGCCAGGTCTATGGTGGTGGTGGCAACAGCGGCGCGAC
+M_HWI-M01141:133:D05BR:1:1101:12626:6052  133:D05BR:1:1101:12626:6052 2:N:0:CCAATCCTGCAGAG
]]]]]]]]]]]]]]]]]]]]]]]]]]]]]]]]]]]]]]]]]]]]]]]]]]]]]]]]]]]]]]]]]]]]]]]]]]]]]]]]]]]]]]]]]]]]]]]]]]]]]]]]]]]]]]]]]]]]]]]]]]]]]]]]]]]]]]]]]
@F_HWI-M01141:133:D05BR:1:1101:14336:6059  133:D05BR:1:1101:14336:6059 2:N:0:CCAATCCCGCAGAG
TCGGAAGAGCACACGTCTGAACTCCAGTCACCCAATCCATCTCGTATGCCGTCTTCTGCTTGAAAAAAAAACCGCATACCGCCATTTCCGCAACCTTCCTGCCGTGTGCGCGTTCAGCCCATGCTCGCACCCCTTTACCATCGACACTTC
+F_HWI-M01141:133:D05BR:1:1101:14336:6059  133:D05BR:1:1101:14336:6059 2:N:0:CCAATCCCGCAGAG
AA1A1AA1FFB1FGGGGGCFFG3FGG1DBFHHGCAFHHFHEEGFE/BF2G///AAFE1GHGBBB1AF/E//?///>/?B0//>//12BF/>//>0BF<F1110<?>G/><B/@/F1?1CCGF0?GH########################
@R_HWI-M01141:133:D05BR:1:1101:14336:6059  133:D05BR:1:1101:14336:6059 2:N:0:CCAATCCCGCAGAG
GCTCTTGCTGACCGGGTCCGACGCCGCCCGCCGTCAGCAAATTTCCTTACCGAGCCGTCGCTGATGTCCAGCCGGCACATGCCTGACTCGAACAGCCCCGCAGGTCCATGATGTCGTACACCACCCGCCTACGTCCGCCCCACTACCTTT
+R_HWI-M01141:133:D05BR:1:1101:14336:6059  133:D05BR:1:1101:14336:6059 2:N:0:CCAATCCCGCAGAG
111>1D1DB1B1BE1100000000A/A////A/AA//@1011@@##########################################################################################################
@M_HWI-M01141:133:D05BR:1:1101:18025:6063  133:D05BR:1:1101:18025:6063 2:N:0:CCAATCCTGCAGAG
GTGAACCCTTCTACGCTGAGTACGCTGCGATGTTTCATGATCGACTGGCTCTCGACGACGTCCTAAATCAATTCAAGTTCATGGAACTCCATTCGGTTGACGACCGAACTGGATTGTTCTATCACGCCTGGG
+M_HWI-M01141:133:D05BR:1:1101:18025:6063  133:D05BR:1:1101:18025:6063 2:N:0:CCAATCCTGCAGAG
]]]]]]]]]]]]]]]]]]]]]]]]]]]]]]]]]]]]]]]]]]]]]]]]]]]]]]]]]]]]]]]]]]]]]]]]]]]]]]]]]]]]]]]]]]]]]]]]]]]]]]]]]]]]]]]]]]]]]]]]]]]]]]]]]]]]
@M_HWI-M01141:133:D05BR:1:1101:13012:6067  133:D05BR:1:1101:13012:6067 2:N:0:CCAATCCTGCAGAG
ACAGAGCACAGGAAGTTGGGTACATGAGCGATACAAGGACTACAGCAAGAAATAGGAAGCCACAGATTTCCGAAGTTGTCTACGGGAATACGCATCACAA
+M_HWI-M01141:133:D05BR:1:1101:13012:6067  133:D05BR:1:1101:13012:6067 2:N:0:CCAATCCTGCAGAG
]]]V]][]I]]]]]]]]]]]]]]]]]]]]]][]]]\]]]]]]]]]]]]]]]]]]]]]]][]]\]]]Z\\V]]]]]ZJ]][X\]]]]]]]]]]]]]\]]][
@M_HWI-M01141:133:D05BR:1:1101:13647:6071  133:D05BR:1:1101:13647:6071 2:N:0:CCAATCCTGCAGAG
CACCACAAAGCGTTTGAGCGCGTCGAACCAACGGCCGCGCAATGCAAAGAGGTCGGCACCATGCGACGTGACCAGAAACGGTGG
+M_HWI-M01141:133:D05BR:1:1101:13647:6071  133:D05BR:1:1101:13647:6071 2:N:0:CCAATCCTGCAGAG
]]]]]]]]]]]]]]]]]]]]]]]]]]]]]]]]]]]]]]]]]]]]]]]]]]]]]]]]]]]]]]]]]]]]]]]]]]]]]]]]]]]]
@M_HWI-M01141:133:D05BR:1:1101:8733:6073  133:D05BR:1:1101:8733:6073 2:N:0:CCCATCCTGCAGAG
ACAGAGCACAGGAAGTTGGGTGCTCGAGTGCGGCCATATGACCTGCAGGAGGCGCCGGCCCCCGCGCGCCGGGCAGAGGCACCGGCCTACGGGAATACGCATCACAA
+M_HWI-M01141:133:D05BR:1:1101:8733:6073  133:D05BR:1:1101:8733:6073 2:N:0:CCCATCCTGCAGAG
EX]]]]]]]]]]]]]XWX]]W]]TW]]]]]]]]]TC\[]]]]\\]]YY]]$]XXZ]V]]S]]]]]]Z][7]]]]]]YY]]Z]]]][W]][]]C]]\]]]]]]T]]]]
@M_HWI-M01141:133:D05BR:1:1101:16932:6085  133:D05BR:1:1101:16932:6085 2:N:0:CCAATCCTGCAGAG
AGCACGGCCGGTGACGCCAGCATCACCAACAACAAGTTCCTGCAATTCGCCG
+M_HWI-M01141:133:D05BR:1:1101:16932:6085  133:D05BR:1:1101:16932:6085 2:N:0:CCAATCCTGCAGAG
]]]]]]]]]]]]]]]]]]]]]]]]]]]]]]]]]]]]]]]]]]]]]]]]]]]]
@M_HWI-M01141:133:D05BR:1:1101:5467:6086  133:D05BR:1:1101:5467:6086 2:N:0:ACAATCCTGCAGAG
ACGACATTGCCGGCCACTGCCTTCACGCCGAACGCCACCGAACCGTTCTCGCGAGACCACTTGAACGTGGCGGT
+M_HWI-M01141:133:D05BR:1:1101:5467:6086  133:D05BR:1:1101:5467:6086 2:N:0:ACAATCCTGCAGAG
]]]]]]]]]]]]]]]]]]\]]]]]]]]]]]]]]]]]]]]]]]]]]]]]]]]]]]]]]]]]]]]]]]]]]]]]]\
@M_HWI-M01141:133:D05BR:1:1101:16115:6086  133:D05BR:1:1101:16115:6086 2:N:0:CCAATCCTGCAGAG
GCTCTCGCGGGAGCACTCGTGATCGGGCTCGGTCGCTGGCTCGATGGGCCCATGTACGTCGTGATCGCGGGGCTCGTCATGCTGGCCATCGGCTCGGGCTGGAGCGTGGCGGGCCGGACCCTCCAGGATCAGCGAGTCTGTAGATAGCTCTAGCGGAGACGCCGATGGCAACCGATGCGGAGAGTGTCGTCGAGAGCGCACTTCGTGGCTCCGCGAGGGAAG
+M_HWI-M01141:133:D05BR:1:1101:16115:6086  133:D05BR:1:1101:16115:6086 2:N:0:CCAATCCTGCAGAG
BABBBFBBBBDBGGGGGGEGGGHHGGG?EHCEGGGGGGCFHHGGHHGHGHGEHHHGGHHHGGFHHHGGEEEGI]]]]]]]]]]]]]]]]]]]PL]]]]]]]]IIEIIIHIIEIEIGJHECA;HJJIA4IFHFGJJJJIHJJJHJJJJJJIGGGGHHGGGE@CGHHHHHGGFAGFGGFEFHHHGEEE?GEBGHHGFGGHHGGGGGGGGGEEDBBBFFFABAAA
@M_HWI-M01141:133:D05BR:1:1101:19589:6092  133:D05BR:1:1101:19589:6092 2:N:0:CCAATCCTGCACAG
GACCGAGCTCGAACCGCGCGTGGTCTCAGGCGAATTGGTGCGTTTTGT
+M_HWI-M01141:133:D05BR:1:1101:19589:6092  133:D05BR:1:1101:19589:6092 2:N:0:CCAATCCTGCACAG
]]]]]]]]]]]]]]]]]]]]]]]]]]]]]]]]]]]]]]]]]]]]]]]]
@M_HWI-M01141:133:D05BR:1:1101:7959:6095  133:D05BR:1:1101:7959:6095 2:N:0:CCAATCCTGCAGAG
AACAAGAAGCCGGTGATCGGGGCCATCAACGGCTCGGCCGTCGGCGTCGGCCTCACCATGACGCTGCCGATGGACGTGCGCATCGTCGCCGAGAACGCCAAGCTCGG
+M_HWI-M01141:133:D05BR:1:1101:7959:6095  133:D05BR:1:1101:7959:6095 2:N:0:CCAATCCTGCAGAG
]]]]]]]]]]]]]]]]]]]]]]]]]]]]]]]]]]]]]]]]]]]]]]]]]]]]]]]]]]]]]]]]]]]]]]]]]]]]]]]]]]]]]]]]]]]]]]]]]]]]]]]]]]]
@M_HWI-M01141:133:D05BR:1:1101:11081:6095  133:D05BR:1:1101:11081:6095 2:N:0:CCAATCCTGCAGAG
TGTCCTCGAACTCTTTCTGAACCCGCGCGCGATTGAGCAGATCGATGACCCGGCCGATTCGCAGCGTGTCC
+M_HWI-M01141:133:D05BR:1:1101:11081:6095  133:D05BR:1:1101:11081:6095 2:N:0:CCAATCCTGCAGAG
]]]]]]]]]]]]]]]]]]]]]]]]]]]]]]]]]]]]]]]]]]]]]]]]]]]]]]]]]]]]]]]]]]]]]]]
@M_HWI-M01141:133:D05BR:1:1101:25193:6096  133:D05BR:1:1101:25193:6096 2:N:0:CCAATCCTGCAGAG
GATCCGAAGCAGCCCGAGCACGCCATCGTCGAGATCGATGACAGCGGCGTGTATGCGGTGCCGATCAATATATTTCTGGCCCAAGGCCACACGCTG
+M_HWI-M01141:133:D05BR:1:1101:25193:6096  133:D05BR:1:1101:25193:6096 2:N:0:CCAATCCTGCAGAG
]]]]]]]]]]]]]]]]]]]]]]]]]]]]]]]]]]]]]]]]]]]]]]]]]]]]]]]]]]]]]]]]]]]]]]]]]]]]]]]]]]]]Y]]]]]]]]]]]
@M_HWI-M01141:133:D05BR:1:1101:19011:6099  133:D05BR:1:1101:19011:6099 2:N:0:CCAATCCTGCAGAG
AGTCAGGAGAAGCGAAGCCAGGGGCGAGCGTCGTCGGAACCGCCATGGCTCCTCCTCGATCCGCCGCGGATGTTTGTCTTCTACCGCACGGTGGACGCCCTGCATAAGACTCAGGTCGGATTGCGACAAAGCAAAGCTACG
+M_HWI-M01141:133:D05BR:1:1101:19011:6099  133:D05BR:1:1101:19011:6099 2:N:0:CCAATCCTGCAGAG
]]R]]]Z]]]]]]]]]]]]]]]]]W]U]]W]]]]]]]]]]]]]]]]]]]]]]]]]]]]]]]]]]]]]]]]]]]]]]]]]]]]]]]]]]]]]]]]]]]]]]]]]]]]]]]]]]]]]]]]]]]]]]]]]]]]]]]]]]]]]]]
@M_HWI-M01141:133:D05BR:1:1101:18471:6100  133:D05BR:1:1101:18471:6100 2:N:0:CCAATCCTGCAGAG
AAGTACGGGCGCCATGACCAGTTGTGGCCCAGGTAGCGGCTGTCGGCTTGCCAGGCGCCCTGGTGCCATTCGAAATTGGGCGTCAGTTGCGTGCC
+M_HWI-M01141:133:D05BR:1:1101:18471:6100  133:D05BR:1:1101:18471:6100 2:N:0:CCAATCCTGCAGAG
]X]]]]]]T]]]]]]]Y]]]]]]]]]]]]]]]]Z]]]X]T]]]]ZX]YZ]Z]]]]]ZXY]]]]E\][]]]]]]]]Y]]ZZ]]]]]WZ]Y]]]]V]
@M_HWI-M01141:133:D05BR:1:1101:20505:6101  133:D05BR:1:1101:20505:6101 2:N:0:CCAATCCTGCAGAG
GCGATGATCACCAGCCTGCAGAAGCTCGACGTGCGCTCACCGATCGAATCGCTGCTGCCGGTATTCGAGCGCGGTCACGTGGCGATCGTGGTCGACGGCGACGATTTCCTGGGATTGATCACCCGCATCGACCTGCTGAACTGGTTGCGCC
+M_HWI-M01141:133:D05BR:1:1101:20505:6101  133:D05BR:1:1101:20505:6101 2:N:0:CCAATCCTGCAGAG
A]]\]]]]]]]]]]]]]]]]]]]]]]]]\]]]]]]]]]]Y]][[]]]]]]]]]]]X]]]]]]]]]]]]]]]]]]]]]]]]]]]]]Z]]]]]]]]]]]]]]]]]]]]]]]]]]]]]]]]]]]]]]]]]]]]]]]]]]]]]]]]]W]V]]]]A
@F_HWI-M01141:133:D05BR:1:1101:9119:6101  133:D05BR:1:1101:9119:6101 2:N:0:CCAATCCTGCAGAG
CGTCTGAACTCCAGTCACCCAATCCATCTCGTATGCCGTCTTCTGCTTGAAAAAAAAAAAAGAAAAAAAAAGCAACAAGGCGCTCCTGATCGATAAGAATATACGCTGCTGATACGTGCGTGAGGGCGCCCCATCAAAGATGCGGTCATA
+F_HWI-M01141:133:D05BR:1:1101:9119:6101  133:D05BR:1:1101:9119:6101 2:N:0:CCAATCCTGCAGAG
AA>AAABFFFFFGGGGGGGGGGHHGHBDBGFFFHF5FEEAGFHHHGHHHHHEHHG0A#############################################################################################
@R_HWI-M01141:133:D05BR:1:1101:9119:6101  133:D05BR:1:1101:9119:6101 2:N:0:CCAATCCTGCAGAG
CGACACGGTACACACGGCCGACATGGCGCAATAAGGACCGGGGGATGGTTTGGAGAAGTCGAGTACGACGGTATCGATTAAATCGCGCACTAACTCCACCACAACTACATAGAATGTGCTGCATTTAAGAATGCATGCTCGGTATCACTT
+R_HWI-M01141:133:D05BR:1:1101:9119:6101  133:D05BR:1:1101:9119:6101 2:N:0:CCAATCCTGCAGAG
11>11>111113BB1000000A0/E0F/AA########################################################################################################################
@M_HWI-M01141:133:D05BR:1:1101:11200:6111  133:D05BR:1:1101:11200:6111 2:N:0:CCAATCCTGCAGAG
AAGTGATCCTGCGAAACACGAAGACAGGCGTTGACGTTACACGCCAGAGCGATGGTGATGGCAATTACATCTTC
+M_HWI-M01141:133:D05BR:1:1101:11200:6111  133:D05BR:1:1101:11200:6111 2:N:0:CCAATCCTGCAGAG
]]]]]]]Z]]]]]]]]]]]]]]]]]]]]]]]]]]]]]]]]]]]]]]]]]]]]]]]]]]]]]]]]]]]]]]]]]]
@M_HWI-M01141:133:D05BR:1:1101:22008:6111  133:D05BR:1:1101:22008:6111 2:N:0:CCAATCCTGCAGAG
CTGGGAATACGGGCGCCAACGAGATCTGGGCGCTTCCGCTGTTCGGCGATCGAAAGCCGTTCGCCGTGATCGAGACGCCGTCCAACGGAAGTAGTGCCACGTTCTCGCCCAACGGACGCTGGATAGCGTATCAAGCAAACGAGAGCGGAC
+M_HWI-M01141:133:D05BR:1:1101:22008:6111  133:D05BR:1:1101:22008:6111 2:N:0:CCAATCCTGCAGAG
]]]]]]]]]]]]]]]]]]]]]]]]]]]]]]]]]]]]]]]]]]]]]]]]]]]]]]]]]]]]]]]]]]]]]]]]]]]]]]]]]]]]]]]]]]]]]]]]]]]]]]]]]]]]]]]]]]]]]]]]]]]]]]]]]]]]]]]]]]]]]]]]]]]]]]
@M_HWI-M01141:133:D05BR:1:1101:16832:6117  133:D05BR:1:1101:16832:6117 2:N:0:CCAATCCTGCAGAG
CGGGCTTCACGCACATCGGCATTCGACTGATTCCGGCCACGGCCACCGAACCGCAAACTGGGTGGAAAT
+M_HWI-M01141:133:D05BR:1:1101:16832:6117  133:D05BR:1:1101:16832:6117 2:N:0:CCAATCCTGCAGAG
]]]]]]]]]]]]]]]]]]]]]]]]]]]]]]]]]]]]]]]]]]]]]]]]]]]]]]]]]]]]]]]]]]]]]
@M_HWI-M01141:133:D05BR:1:1101:7172:6124  133:D05BR:1:1101:7172:6124 2:N:0:CCAATCCTGCAGAG
AGGCCGATCACGCTGATATCTGTCGCCTGCGCGTGCAGTGCGAACAGACACAAGGAGAGCAGGAACAGGCGTTTTTTCATGGTTATCAGCCCTTGG
+M_HWI-M01141:133:D05BR:1:1101:7172:6124  133:D05BR:1:1101:7172:6124 2:N:0:CCAATCCTGCAGAG
[Z]V]]]]WT]]GWZ]]]]]]F]]]Y]BTB]]]]]Z]C]\\]]]Z]X]ZV]E][]]C[]]YZ]]Z]Z]]]]SBUS]8]]]]]]]YF]]]VR]\XEV
@M_HWI-M01141:133:D05BR:1:1101:10010:6124  133:D05BR:1:1101:10010:6124 2:N:0:CCAATCCTGCAGAG
TTGTGATGCGTATTCCCGTAATGCTATGCTACAAAGTTTTGCCCAACTTCCTGTGCTCTGT
+M_HWI-M01141:133:D05BR:1:1101:10010:6124  133:D05BR:1:1101:10010:6124 2:N:0:CCAATCCTGCAGAG
]]]]]]UUY]]V]]]Z]]]]]]]\]X]]]][]]]]]U]]]W]]]][]]\]]]]]]]]]]6]
@M_HWI-M01141:133:D05BR:1:1101:10617:6131  133:D05BR:1:1101:10617:6131 2:N:0:CCAATCCTGCAGAG
CGCAATGTCGCGTTTGGCCGCCACTGGTTGAAGGCTCTGGTTACGGACAACCAGGGCCGGCCGCAG
+M_HWI-M01141:133:D05BR:1:1101:10617:6131  133:D05BR:1:1101:10617:6131 2:N:0:CCAATCCTGCAGAG
]]]]]]]]]]]]]]]]]]Z]]]]]]]]]]]]]]]]]]]]]]]]]]]]]]]]]]]]]]]]]]]]\]]
@M_HWI-M01141:133:D05BR:1:1101:8700:6131  133:D05BR:1:1101:8700:6131 2:N:0:CCAATCCTGCAGAG
GCTGCTGATAGTCGACCGGCTTGCCGCCGGCGTCATTGCCGGTCGTGCCGGGCTGCCACACGACGTTGCCGTAGTAGCCAGTCGCGTCGGGGAATGCCCCGGTCGCGAAGCTCGCCGCGTTCATCATCGTGAACGTCGGATAGGTCGAGTGGTTG
+M_HWI-M01141:133:D05BR:1:1101:8700:6131  133:D05BR:1:1101:8700:6131 2:N:0:CCAATCCTGCAGAG
BBBBA]]]]]]]]]]]]]]]]]]]]]]]]]]]]]]]]]]]]]]]]]]]]]]]]]]]]]]]]]]]]]]]]]]]]]]]]]]]]]]]]]]]]]]]]]]]]]]]]]]]]]]]]]]]]]]]]]]]]]]]]]]]]]]]]]]]]]]]]]]]]]]]]]CBAAA
@M_HWI-M01141:133:D05BR:1:1101:19412:6140  133:D05BR:1:1101:19412:6140 2:N:0:CCAATCCTGCAGAG
AGCAGGTCTGGAGGTACGCGATGCGAACTTGGGTTGTAGTTGCGCAGCGATGCCTCGACGTCGAGATGATGCGCGATCGCCGCTTCCAGCGTGCCGAACGCTCCGTTGT
+M_HWI-M01141:133:D05BR:1:1101:19412:6140  133:D05BR:1:1101:19412:6140 2:N:0:CCAATCCTGCAGAG
]]]]]]]]]]]]]]]]]]]]]]]]]]]]]]]]]]]]]]]]]]]]]]]]]]]]]]]]]]]]]]]]]]]]]]]]]]]]]]]]]]]]]]]]]]]]]]]]]]]]]]]]]]]]]
@M_HWI-M01141:133:D05BR:1:1101:20103:6140  133:D05BR:1:1101:20103:6140 2:N:0:CCAATCCTGCAGAG
TCCACCAGCCAGGACAGCGGCTCGGGAAACTCCGAATGCGGATAGTCGGCCGCCGGCCTACGCT
+M_HWI-M01141:133:D05BR:1:1101:20103:6140  133:D05BR:1:1101:20103:6140 2:N:0:CCAATCCTGCAGAG
T]]W]]]]]]]]]X]]]]]]]]]]]]]]]]]]]]]]]]]]][]]]]]]]]]W]]]]]]]]]]]]
@M_HWI-M01141:133:D05BR:1:1101:17928:6143  133:D05BR:1:1101:17928:6143 2:N:0:CCAATCCTGCAGAG
CGAGACCCTGTCGGCCGGCATCACGACACACGAGTAGCCGCGCCGCATCCCGTCAAGGACACGGCGCCAACCACCGGCACTTTCACTTGCCTCCA
+M_HWI-M01141:133:D05BR:1:1101:17928:6143  133:D05BR:1:1101:17928:6143 2:N:0:CCAATCCTGCAGAG
]]]]]]]]]]]]]]]]]]]]]]]]]]]]]]]]]]]]]]]]]]]]]]]]]]]]]]]]]]]]]]]]]]]]]]]]]]]]]]]]]]]]]]]]]]]]]]]
@M_HWI-M01141:133:D05BR:1:1101:18859:6151  133:D05BR:1:1101:18859:6151 2:N:0:CCAATCCTGCAGAG
ATTGTACGGGTGGTGATCGCATTGGCGCAGAGCATGGGCATGCAGGTGCATGCCGAGGGCATCGAGCAGGTTGAACAGGCGCGGTTTCTATTGGAGCAGCGCTGTGACCTGGGCCAGGGGTATTGGTTTGGTCGGCCGATGCCGGCCCATGAGCTGGATTG
+M_HWI-M01141:133:D05BR:1:1101:18859:6151  133:D05BR:1:1101:18859:6151 2:N:0:CCAATCCTGCAGAG
BBCCCFFCCCB]]]]]]]]]]]]]]]]]]]]]]]]]]]]]]]]]]]]]]]]]]]]]]]]]]]]]]]]]]]]]]]]]]]]]]]]]]]]]]]]]]]]]]]]]]]]]]]]]]]]]]]]]]]]]]]]]]]]]]]]]]]]]]]]]]]]]]]]]]]FFFFFFBBBBB
@M_HWI-M01141:133:D05BR:1:1101:11724:6152  133:D05BR:1:1101:11724:6152 2:N:0:CCAATCCTGCAGAG
TGACGTTGACGCTGGTCAAGTGGCCCGAGCCGTCGTAGGCGTATTTGGTAACGAGCTTGATCGCGCCATCGTTGTCGGCGTCGGAGCGGATGAGGAGGTCGTTCACGCCGTTGTAGGTCATGAGCGTC
+M_HWI-M01141:133:D05BR:1:1101:11724:6152  133:D05BR:1:1101:11724:6152 2:N:0:CCAATCCTGCAGAG
\]]]]TT]]V]]]]]]]]]]X]]]X]]WSX]W]]]][X]]]]X]]W]]C]]Z]Q]Z]]]][[]X]]]Y]]]Z]]]W]]XTOOZXR]]]]]]U\\]Z]]]U]]]]]ZWW]]]]]]]UW]]]]]]]]]\\
@M_HWI-M01141:133:D05BR:1:1101:15798:6153  133:D05BR:1:1101:15798:6153 2:N:0:CCAATCCTGCAGAG
TTTGGCGTGCCCCTTGAGCGTCATGCGCCGCGCAACCTTGGCTGCCTCTTCCAGATTGGCGCTGTGCGAGCGCACGCGAAAAGCTTCGACGTTGATGATGGGCCTGCCTTCGAA
+M_HWI-M01141:133:D05BR:1:1101:15798:6153  133:D05BR:1:1101:15798:6153 2:N:0:CCAATCCTGCAGAG
]]]]]]]]]]]]]]]]]]]]]]]]]]]]]]]]]]]]]]]]]]]]]]]]]]]]]]]]]]]]]]]]]]]]]]]]]]]]]]]]]]]]]]]]]]]]]]]]]]]]]]]]]]]]]]]]]]
@M_HWI-M01141:133:D05BR:1:1101:23420:6153  133:D05BR:1:1101:23420:6153 2:N:0:CCAATCCTGCAGAG
AGCACCTCGCGGATCATCGGCGCGAAGCCCTGCACGATGTCGTAGCTGTTCATCGCGAACGGCCCGAGACCGCCCTGCGTGTGGCAGCC
+M_HWI-M01141:133:D05BR:1:1101:23420:6153  133:D05BR:1:1101:23420:6153 2:N:0:CCAATCCTGCAGAG
]]]]]]]]]]]]]]]]]]]]]]]]]]]]]]]]]]]]]]]]]]]]]]]]]]]]]]]]]]]]]]]]]]]]]]]]]]]]]]]]]]]]]]]]]
@M_HWI-M01141:133:D05BR:1:1101:21429:6157  133:D05BR:1:1101:21429:6157 2:N:0:CCAATCCTGCAGAG
GAGGCCCTTGCGGTAAGTATTCAGACGCATGGATCCATTCAGGACCCCGTGGTCGAGACCGAGCGCGATG
+M_HWI-M01141:133:D05BR:1:1101:21429:6157  133:D05BR:1:1101:21429:6157 2:N:0:CCAATCCTGCAGAG
]]]]]]]]]\]]]]]\]]]]]]]]\]]]]]]]]\]]]\]]]]Z]]]]]]]]]]]]]]]]\]3]]]]]]]]
@M_HWI-M01141:133:D05BR:1:1101:21314:6160  133:D05BR:1:1101:21314:6160 2:N:0:CCAATCCTGCACAG
ACGATGAGGCGGCGATCGCCGCCATCGCCGCAGCCAATCCGAACGTCGTCTGGGTTGCGTTCGGCGCTCCGCGCCAG
+M_HWI-M01141:133:D05BR:1:1101:21314:6160  133:D05BR:1:1101:21314:6160 2:N:0:CCAATCCTGCACAG
]]]U]X]]]]]]]]]R]]]]Z]]]]]R]]]]]]]\]]Z]]S]XRXY]]]YY]]YUR]]]ZXZVXTBVP][X]]]\]]
@M_HWI-M01141:133:D05BR:1:1101:6850:6161  133:D05BR:1:1101:6850:6161 2:N:0:CCAATCCTGCAGAG
CAGAAAACGTAGGATTTAAACTAGCACTGCTGGCCTGCTTGTCTGCGACCGGGATAGCTGTCTCAATCTATCGGGGCATTGCGACCAATCGCGCCACCGCAAATCTGACTTCCGACTGGCTGCGGCAAGGCAAGCCAATCCAGATTCCCGGGATTAACATC
+M_HWI-M01141:133:D05BR:1:1101:6850:6161  133:D05BR:1:1101:6850:6161 2:N:0:CCAATCCTGCAGAG
ACCCAFFFCFF]]]]]]]]]]]]]]]]]]]]]]]]]]]]]]]]]]]]]]]]]]]]]]]]]]]]]]]]]]]]]]]]]]]]]]]]]]]]]]]]]]]]]]]]]]]]]]]]]]]]]]]]]]]]]]]]]]]]]]]]]]]]]]]]]]]]]]]]]]]FFFFFFAAA>A
@F_HWI-M01141:133:D05BR:1:1101:8819:6171  133:D05BR:1:1101:8819:6171 2:N:0:CCAGTCCTGCAGAG
TTGTGATGCGTATTCCCGTATTCCCAACTTCCTGTGCTCTGTTGTGATGCGTATTCCCGTAACGTACAATCCGACGCCCAACTTCCTGTGCTCTGTAGATCGGAAGAGCACACGTCTGAACTCCAGTCACCAGGAAGATCTCGTATGCCG
+F_HWI-M01141:133:D05BR:1:1101:8819:6171  133:D05BR:1:1101:8819:6171 2:N:0:CCAGTCCTGCAGAG
?AAAABDF1@1>E13BFEFAGBGF1D0001311BBFHH111DAFGE2FFGGGCG122BEGC/EFC0FA1EG0E//ECC//>/>DDF1F@11F1@G2B222F//?/?0>EFFCH?<CGFBFCGDBFCGGHHFF0/CC00@G22@//00?GG
@R_HWI-M01141:133:D05BR:1:1101:8819:6171  133:D05BR:1:1101:8819:6171 2:N:0:CCAGTCCTGCAGAG
TCAGACCACAGGTACGTCGGCATCCGATTCTCCGCTCCGGGCATCGGCATCACAGCACCGCACATGAACTCGGGCATAAGGGTATACGCATCACAAAGATCGCAAGAGCGTCGTGTAGGGAAAGAGCGTCTCCGCAGTGTAGATCTCGGC
+R_HWI-M01141:133:D05BR:1:1101:8819:6171  133:D05BR:1:1101:8819:6171 2:N:0:CCAGTCCTGCAGAG
11111111>>111111111AE0AB00000122BE///BA/A/A00////A01111/00/>>/>/1B111B1?////B111>C00BB>FE/EEGFB1000BFG//?<<F0/CCC//?0<1?F0CGF<0<.<<<1.=A@=C0=0D0GGB###
@M_HWI-M01141:133:D05BR:1:1101:7680:6175  133:D05BR:1:1101:7680:6175 2:N:0:CCAATCCTGCAGAG
CGTTCGGCCTTTAGGTTCGCTCGACGCAGGTTTGCTGATCACGAGCAGTGGTATCGCGATGATCTCT
+M_HWI-M01141:133:D05BR:1:1101:7680:6175  133:D05BR:1:1101:7680:6175 2:N:0:CCAATCCTGCAGAG
]]]]]]WYY]]]]]]]]]]]]]]]]]]]]]]]]]]]]]]][]]]]]]]]]]]]]]]]]]]]]ZZ]]]
@M_HWI-M01141:133:D05BR:1:1101:22780:6178  133:D05BR:1:1101:22780:6178 2:N:0:CCAATCCTGCAGAG
TGCCAACGCTGCGGAAATCAGATCTGACTTTGGAAAATCTTACGCCGCTGCCACGCTATCACCAGCTTAACCGGGGTGTGATAGGTCTGCGCGGCGGGCCCTTCTCAAT
+M_HWI-M01141:133:D05BR:1:1101:22780:6178  133:D05BR:1:1101:22780:6178 2:N:0:CCAATCCTGCAGAG
]]]]]]]]]]]]]]]]]]]]]]]]]]]]]]]]]]]]]]]]]]]]]]]]]]]]]]]]]]]]]]]]]]]]]]]]]]]]]]]]]]]]]]]]]]]]]]]]]Q]]]]]]]]]]]
@F_HWI-M01141:133:D05BR:1:1101:25075:6179  133:D05BR:1:1101:25075:6179 2:N:0:CCAATCCTGCAGAG
GGAGGTATTCGACCAGGACCAGCGCAACGCGTTGCGGCTCCTGCAGCCCATCATCGACGTGGCCTTCAGGGAAGCCTTCACCGAGGACGAGATCGTCGAACATCTTTCATACGATCAAACCCAGAGACTGCACATCTACGCCGGACAGCG
+F_HWI-M01141:133:D05BR:1:1101:25075:6179  133:D05BR:1:1101:25075:6179 2:N:0:CCAATCCTGCAGAG
ABABBAFFFFCFGGGGFEGFCGHGGGGG?GFGGGGGGGGGGHHHHFHHGHHHHHHHHGGEFEGGHHHGGGHEHGHHHHHHHHGGGGGHGCGGGHHHHGGGHGHHHHHHHHHHHGGHGHHHGGEHHHHHHHHHHHHHHHHFGGGGGGGGGG
@R_HWI-M01141:133:D05BR:1:1101:25075:6179  133:D05BR:1:1101:25075:6179 2:N:0:CCAATCCTGCAGAG
CATCGAAGGAGAAATAATCAGTTAGATGAAGCAGGCTCAGATTCGGCAGTGGCAGATCTGCAAGGTCCTTGATGTGATGGATATCAGTACACTCGGTGAGTCTGAGTTCCTTGAGGGCGGTGAATTTGCGGACAAATTTCAAGTTTTTGA
+R_HWI-M01141:133:D05BR:1:1101:25075:6179  133:D05BR:1:1101:25075:6179 2:N:0:CCAATCCTGCAGAG
ABBBBFFABFBBGGGGFGGGGGHHGFGHGHHGHHHGHHFHHHHHEHGGEHHGGGGAGHHHHHHGGHGHHGHHHGHGHHHGHHFHHGHHHHHHHHGGEFFHHHHHGGHHHFGHFBFHFGGGGGGHHHHHHGGCGGHHHGHGFDGHHGHGGG
@M_HWI-M01141:133:D05BR:1:1101:15362:6180  133:D05BR:1:1101:15362:6180 2:N:0:CCAATCCTGCAGAG
CTCCTCGCGGAGGGGAATGCGGGTGTAGCTCAGTTG
+M_HWI-M01141:133:D05BR:1:1101:15362:6180  133:D05BR:1:1101:15362:6180 2:N:0:CCAATCCTGCAGAG
XFT]U]U]]]]]]]]]]7]]Z]]VWX][]][]]]]]
@M_HWI-M01141:133:D05BR:1:1101:19179:6188  133:D05BR:1:1101:19179:6188 2:N:0:CCAATCCTGCAGAG
GTGATCCACTGGGCGCCCTTCCAGTCCGCGCTGTTCAGCAGACCCATCTCCCAGTGCCCGACCGGGCTCCAGGCCGACGGCCGGCCGCGGGCGTCCCAGACCTGCACCTTCCAGT
+M_HWI-M01141:133:D05BR:1:1101:19179:6188  133:D05BR:1:1101:19179:6188 2:N:0:CCAATCCTGCAGAG
]S]]]]]]]]][]XW]]]]]]]]]]]]]]]]]]]]]]][]]]]]\]]]X]]]]]\]]]Y]]]]YR]]]]\]]Z]]]]]]Z]]]X]]]]]]]]]]]]]]]Y]]]Y]]]]]]]]U]]
@M_HWI-M01141:133:D05BR:1:1101:11407:6191  133:D05BR:1:1101:11407:6191 2:N:0:CCAATCCTGCAGAG
GGTTCAGGCATCGACGTGGACAAGCTGGTTACCACGCTGGTGGCCGCCAAGAAGGCGCCGCAGCAAAACCAGATCACCAACCAGGCCGCCCAGGCCAATACCCAGTTGTCCGGCCTGGGCCAG
+M_HWI-M01141:133:D05BR:1:1101:11407:6191  133:D05BR:1:1101:11407:6191 2:N:0:CCAATCCTGCAGAG
]]]]]]]]]]]]]]]]]]]]]]]]]]]]]]]]]]]]]]]]]]]]]]]]]]]]]]]]]]]]]]]]]]]]]]]]]]]]]]]]]]]]]]]]]]]]]]]]]]]]]]]]]]]]]]]]]]]]]]]]]]]
@M_HWI-M01141:133:D05BR:1:1101:9908:6197  133:D05BR:1:1101:9908:6197 2:N:0:CCAATCCTGCAGAG
GGGACAGCATTTCATCGGGCCGATGGCGAAACAACAGCGCATGGCATTGATGACTGCGGCG
+M_HWI-M01141:133:D05BR:1:1101:9908:6197  133:D05BR:1:1101:9908:6197 2:N:0:CCAATCCTGCAGAG
]]W]]]]]]]][]]]]]]]]]]]ZZZ[]]]]]]]]]]]]]Z]]]]]]]]]\]]]]\\Y]7]
@M_HWI-M01141:133:D05BR:1:1101:9093:6200  133:D05BR:1:1101:9093:6200 2:N:0:CCAATCCTGCAGAG
GCTCCGCTTGTCGGATCGCCCGCCGTCAGGAAGTTAGCGCATCCCGGCGACATGCCGGCAGCATCGAGCATCGTCTTCTTGAAATCGAACTGGAATTTACGGTAACGGCATGCGTACGTCGTCGGGGTGG
+M_HWI-M01141:133:D05BR:1:1101:9093:6200  133:D05BR:1:1101:9093:6200 2:N:0:CCAATCCTGCAGAG
]]]]]]]]]]]]]]]]]]]]]]]]]]]]]]]]]]]]]]]]]]]]]]]]]]]]]]]]]]]]]]]]]]]]]]]]]]]]]]]]]]]]]]]]]]]]]]]]]]]]]]]]]]]]]]]]]]]]]]]]]]]]]]]][]
@M_HWI-M01141:133:D05BR:1:1101:13370:6202  133:D05BR:1:1101:13370:6202 2:N:0:CCAATCCTGCAGAG
ATCACTTCATCGACGAAGACATGCCCCAGAACGATCTCGCCATTGCGCGCAGTCCAGACATGCAGCTTCCCATGGCCTGCCT
+M_HWI-M01141:133:D05BR:1:1101:13370:6202  133:D05BR:1:1101:13370:6202 2:N:0:CCAATCCTGCAGAG
]]]]]]]]]]]]]]]]]]]]]]]]]]]]]]]]]]]]]]]]]]]]]]]]]]]]]]]]]]]]]]]]]]]]]]]]]]]]]]]]]]
@M_HWI-M01141:133:D05BR:1:1101:18183:6204  133:D05BR:1:1101:18183:6204 2:N:0:CCAATCCTGCAGAG
CGTCGGTGTTGAGGTACTTGGTCAGCACGAAGTTGTGGTAATCCAGCGCGGTGCGCAGGAGTTCTTCGAGCTGCTTGGGATAGTGCAGGTCGGCGATGCGGATGCCGCGACGCGCC
+M_HWI-M01141:133:D05BR:1:1101:18183:6204  133:D05BR:1:1101:18183:6204 2:N:0:CCAATCCTGCAGAG
]]]]]]]]]]\[]]]]]]]]]]]]]]]]]]]]]]]]]]]]]]]]]]]]]]]]X]\]]]]]]]]]][]]][]]]]]]]]]]]]]]]]]]]]]]]]]]]]]]]]]]]]]]]]]R]]]Z
@M_HWI-M01141:133:D05BR:1:1101:9684:6204  133:D05BR:1:1101:9684:6204 2:N:0:CCAATCCTGCAGAG
GCCGCCTACGTCGAGATCGTCACCGGGACGCGTGGCGTCTTCCACCCCTTCGAGGAACGGACTGGATCATGAGTGACGAGCAGCGGCAGGTCATGCGCGAGGCGATCGCGGCCCACGAGCTGGCCCACG
+M_HWI-M01141:133:D05BR:1:1101:9684:6204  133:D05BR:1:1101:9684:6204 2:N:0:CCAATCCTGCAGAG
]]]]]]]]]XW]]S][]]]]]]]X]PQ]]]]]VA]]]5]]]]]WZU]]]]]]]Z[[]]]]]]]]Z\]]]]Y]]]]]]]]]]]Y]]]]X]]Z[]Y]]]]]]]]]]]]]]]WTQW]\]]]]]]T]]V]]]]
@M_HWI-M01141:133:D05BR:1:1101:23040:6208  133:D05BR:1:1101:23040:6208 2:N:0:CCAATCCTGCAGAG
GCAGCAATTAAGTTGGTACAAAATGACGTCGCACTCCTGACGCGAGAACTTGCTGACTATTTGCGCATCCGCCGGATCGCGCTGCT
+M_HWI-M01141:133:D05BR:1:1101:23040:6208  133:D05BR:1:1101:23040:6208 2:N:0:CCAATCCTGCAGAG
]]]]]]]]]]]]]]]]]]]]]]]]]]]]]]]]]]]]]]]]]]]]]]]]]]]]]]]]]]]]]]]]]]]]]]]]]]]]]]]]]]]]]]
@M_HWI-M01141:133:D05BR:1:1101:23275:6209  133:D05BR:1:1101:23275:6209 2:N:0:CCAATCCTGCAGAG
GCCGGTAAGCGAACGAATAAGTTTGACCGTTCTTGTCGATGATTCGGGAATCGACTTGCGCGTAATCGCCATCGACGCTTTCTCCGGTATAAACCACTTGCTGCCCC
+M_HWI-M01141:133:D05BR:1:1101:23275:6209  133:D05BR:1:1101:23275:6209 2:N:0:CCAATCCTGCAGAG
]]]]]]]]]]]]]]]]]]]]]]]]]]]]]]]]]]]]]]]]]]]]]]]]]]]]]]]]]]]]]]]]]]]]]]]]]]]]]]]]]]]]]]]]]]]]]]]]]]]]]]]]]]]
@M_HWI-M01141:133:D05BR:1:1101:8459:6212  133:D05BR:1:1101:8459:6212 2:N:0:CCAATCCTGCAGAG
CCGTGAGGCTGGCGATCGAGATCGCCTCGAGCTGGATGCGCCGTTCCAGCTCGTCGCTGGCCAGCACCAGGCGCACCATGGCGCGCACCACGAAGGCCACCGGCACC
+M_HWI-M01141:133:D05BR:1:1101:8459:6212  133:D05BR:1:1101:8459:6212 2:N:0:CCAATCCTGCAGAG
]]]]]]]]]]]]]]]]]]]]]]]]]]]]]]]]]]]]]]]]]]]]]]]]]]]]]]]]]]]]]]]]]]]]]TZ[]]]]]]]]]]]]]]]]]]]]]]]]]]]]]]]]]]]
@M_HWI-M01141:133:D05BR:1:1101:12034:6213  133:D05BR:1:1101:12034:6213 2:N:0:CCAATCCTGCAGAG
CGCCTTCAAGGTTTTGACGACGTCCTTCTTGCCGCGCGACACGACATACAGCGGTTTGAAGTCGTTGTCGGTATCGACGCCGAGCCGCGCCCACGGTT
+M_HWI-M01141:133:D05BR:1:1101:12034:6213  133:D05BR:1:1101:12034:6213 2:N:0:CCAATCCTGCAGAG
]]]]]]]]]]]]]]]]]]]]]]]]]]]]]]]]]]]]]]]]]]]]]]]]]]]]]]]]]]]]]]]]]]]]]]]]]]]]]]]]]]]]]]]]]]]]]]]]]]
@M_HWI-M01141:133:D05BR:1:1101:23616:6213  133:D05BR:1:1101:23616:6213 2:N:0:CCAATCCTGCAGAG
TACCGTGGCCGAGCTGCGACCGTCGCTCGACTATTCCGGCCAAACCTACTGGCTATCGGCTGACATGGAT
+M_HWI-M01141:133:D05BR:1:1101:23616:6213  133:D05BR:1:1101:23616:6213 2:N:0:CCAATCCTGCAGAG
S]]CQQZW]]]]]]]Z]]TX]B]]]]V[]]ZZ]]E]U]YYYC]E]]E]][]F]]]]S]SW]\X]]]]\]Y
@F_HWI-M01141:133:D05BR:1:1101:18888:6214  133:D05BR:1:1101:18888:6214 2:N:0:CCAATCCTGCACAG
ATCGGCAAGGAACAGCAGCGCACCAAAGCCGCGCTCGAGTCGGCCCGCGACTTCGCGGCCGTCGCCTCCCACGAGCTGCGCACGCCGCTGACCGCCATGCGCACCAACCTGGAGGTGCTGTCCACCCTGGACCTGCCGCACGAGCAGCGC
+F_HWI-M01141:133:D05BR:1:1101:18888:6214  133:D05BR:1:1101:18888:6214 2:N:0:CCAATCCTGCACAG
A>AAADDDBAF4BAGGFGGGGGGGHC23BG?EAEEEAEAEG00AFEGGCEE/EHF1///</E/B/C<<GECGCG/<CGG?DGGG?F@CGCG/B-CCGGHHDGG?BGGGDG.AFGDDECF9CFFFFGGGEAFFFFFFFB?B?B?BBBBF<B
@R_HWI-M01141:133:D05BR:1:1101:18888:6214  133:D05BR:1:1101:18888:6214 2:N:0:CCAATCCTGCACAG
GCGCGCAGCACCGTCGCGGAGATCGAGCGGTTCGCCTCAGGCTAGATTTCCCTGGTTCGCCCCCTGTTCCGCATGTACGGGCCGGAACGCGGCGCCATCCTGCTGGGCGGCAGGGCGGCGCTGCACGACGACCCCGCCCAGCTGTGCCAG
+R_HWI-M01141:133:D05BR:1:1101:18888:6214  133:D05BR:1:1101:18888:6214 2:N:0:CCAATCCTGCACAG
>111>1>1>F1A0G0AEE0/A/0B//AE////B////B1B000@01222B21@1/B##############################################################################################
@M_HWI-M01141:133:D05BR:1:1101:21489:6215  133:D05BR:1:1101:21489:6215 2:N:0:CCAATCCTGCAGAG
CCAAGACCGTCAGCGAGGCCGATATCGCCAGCTTCGCGGAGGTGACGGGCGACAAGAACCCTGTTCACCTCGATGCCAAGTATGCGGCCGGAACCATGTTCAAGGAGCGCATCGCCCACGGCATGCTGACGGCCAGCTACAT
+M_HWI-M01141:133:D05BR:1:1101:21489:6215  133:D05BR:1:1101:21489:6215 2:N:0:CCAATCCTGCAGAG
]]]]]]]]]]]]]]]]]]]]]]]]]]]]]]]]]]]]]]]]]]]]]]]]]]]]]]]]]]]]]]]]]]]]]]]]]]]]]]]]]]]]]]]]]]]]]]]]]]]]]]]]]]]]]]]]]]]]]]]]]]]]]]]]]]]]]]]]]]]]]]
@M_HWI-M01141:133:D05BR:1:1101:14137:6222  133:D05BR:1:1101:14137:6222 2:N:0:CCAATCCTGCAGAG
AACTTCGTGTTCGGCCGGGGTCGCATCGAAAGCCGGCGCGTCGTCGTCGCGGGCGACGACTTCACCGTACGCGGCGGCGCA
+M_HWI-M01141:133:D05BR:1:1101:14137:6222  133:D05BR:1:1101:14137:6222 2:N:0:CCAATCCTGCAGAG
]]]]R]]]]QV]]]]]]]]]]]]]]]]]]]]]]]]]]]]]]]]]]]]]Y]]]]Z]]]]]]]]]]]]]]]]]]]]]]]]]]]
@M_HWI-M01141:133:D05BR:1:1101:13358:6223  133:D05BR:1:1101:13358:6223 2:N:0:CCAATCCTGCAGAG
CTAGCCCGTCCGACGAAACCTCCTCGCCCTCGACCATCTGGCGCTGCGGCTGGAATTTCGAGTCGATGCCGTAAAGCGTATCCCAGACCAGCGCCGCCGCGTTGCGCACGACATATTGCGTGCCCCAGATCGGGTCGAAATTGGCGAGGTTGGCCTGCGGCACGAAGC
+M_HWI-M01141:133:D05BR:1:1101:13358:6223  133:D05BR:1:1101:13358:6223 2:N:0:CCAATCCTGCAGAG
>1>AA1F1>AADAEECE0C]R]S]]]]]RR]UZ]U]]]WVA]]V]]]]A]OYSY]]]]]Z]]\]W?O]]]]]Y]]]]]Y]YC][]]O]][[]]]]]]V2]]]]]]]SR]]]]]B]VVYZ]W]]][]]W]Y]WWSN]]B9]UC]$]]I2H2CE00CGD1?AAC1A?A1A
@M_HWI-M01141:133:D05BR:1:1101:10408:6230  133:D05BR:1:1101:10408:6230 2:N:0:CCAATCCTGCAGAG
AGCCTTCGCGGGCACAGCTGTGGCTGCGGACGACGCAGCGACAGTCTTCTTCAACCCCGCCGGAATGACAGCGCTGCGCCAGTCCGAAGG
+M_HWI-M01141:133:D05BR:1:1101:10408:6230  133:D05BR:1:1101:10408:6230 2:N:0:CCAATCCTGCAGAG
]]]]]]]]]]]]]]]]]]]]]]]]]]]][]]]]]]][]]]]]]][]]]]]]]Z[]]]]]]]]]]]]]]]]]]X]\]]]]]]]]]]]]]Z]
@M_HWI-M01141:133:D05BR:1:1101:25553:6233  133:D05BR:1:1101:25553:6233 2:N:0:CCAATCCTGCAGAG
GGTGGCGGTTGTGCAACAGGTCGGCATCGTGGACACGTCCCAGCGGCTGTGCCGCTG
+M_HWI-M01141:133:D05BR:1:1101:25553:6233  133:D05BR:1:1101:25553:6233 2:N:0:CCAATCCTGCAGAG
]]]]]]]]]]]]]]]]]]]]\]\]][Z]]Z]]]\]]]]]]]]]]]]Y]VV]]X]]]]
@M_HWI-M01141:133:D05BR:1:1101:17629:6237  133:D05BR:1:1101:17629:6237 2:N:0:CCAATCCTGCAGAG
ATATGCGTGGCGTAAGCCACGTTTTTCGCTTTGATATCACCGGCAACCAAGCCGTCAGCTGTTTTTTCCACCTTTTCGATTTTCT
+M_HWI-M01141:133:D05BR:1:1101:17629:6237  133:D05BR:1:1101:17629:6237 2:N:0:CCAATCCTGCAGAG
]]]]]]]]]]]]]]]]]]]]]]]]]]]]]]]]]]]]]]]]]]]]]]]]]]]]]]]]]]]]]]]]]]]]]]]]]]]]]]]]]]]]]
@M_HWI-M01141:133:D05BR:1:1101:15952:6242  133:D05BR:1:1101:15952:6242 2:N:0:CCAATCCTGCAGAG
CTATCGAGGGGTCCACGATCAGCTTCCCGCTCGTGCGCCGCGACAAGAGGTCCTCCTGTGCGCGCGCGACCTCCGACAGTGGGTACGCCTCGGCGACCCTCGCGCGCAGCTCTCCGCGGGCCGCGCGCTCGAACAGGTC
+M_HWI-M01141:133:D05BR:1:1101:15952:6242  133:D05BR:1:1101:15952:6242 2:N:0:CCAATCCTGCAGAG
]]]]]]]]]]]]]]]]]]]]]]]]]]]]]]]]]]]]]]]]]]]]]]]]]]]]]]]]]]]]]]]]]]]]]]]Z]]]]]]]]]]]]]]]]][]]]]]]]]]]]]]]]]]]]]]]]]]]]]]]]]]]]]]]]]]]]]]]]]]
@F_HWI-M01141:133:D05BR:1:1101:14193:6243  133:D05BR:1:1101:14193:6243 2:N:0:CCAATCCTGCAGAG
GGAAGAGCACACGTCTGAACTCCAGTCACCCAATCCATCTCGTATGCCGTCTTCTGCTTGAAAAAAACACGTCCGAACTCCCGTCACCCAATCCATCTCGTATGCCGTCTATTTCTTGAGACAAAATCAGTCATTCTCCCCTTTCCACCA
+F_HWI-M01141:133:D05BR:1:1101:14193:6243  133:D05BR:1:1101:14193:6243 2:N:0:CCAATCCTGCAGAG
A?A1AFFFF1CFGGAGGBFGFGEA1FGHGFFCHHGHE2DGDEFEE0FBEGGA/F21ABDGCHFGA///B0/0?>///>/FE///>//BB/?0>B12BB10//0021/?/B/22222B121/1BB0B11112@122@##############
@R_HWI-M01141:133:D05BR:1:1101:14193:6243  133:D05BR:1:1101:14193:6243 2:N:0:CCAATCCTGCAGAG
CGCACCGACCATCGAGACACGACCCATAAGAGCCCGCGAGGGCCGTGGTGTACAGGGCGGGAGTGAGTCGTGTAGGGAAAGATTATTAAAAGCGAGTTGATGCTGTAGACTGCCGATGACATAAAAAAAGAGAAACTAAACGGCCGTTGA
+R_HWI-M01141:133:D05BR:1:1101:14193:6243  133:D05BR:1:1101:14193:6243 2:N:0:CCAATCCTGCAGAG
11>1>A11>1>11000AA00A?E00/00B1110A/A##################################################################################################################
@M_HWI-M01141:133:D05BR:1:1101:6299:6245  133:D05BR:1:1101:6299:6245 2:N:0:CCAATCCTGCAGAG
AGATGAAAAGGGTTGAGATGATGACGCTGTGGCTTTAGAATACCATTTTAATAACTTCCAAAGATAATATGTCTAAGATCTGGACATGAAATT
+M_HWI-M01141:133:D05BR:1:1101:6299:6245  133:D05BR:1:1101:6299:6245 2:N:0:CCAATCCTGCAGAG
]]]]]]]]]]]]]]]]]]]]]]]]]]]]]]]]]]]]]]]]]]]]]]]]]]]]]]]]]]]]]]]]]]]]]]]]]]]]]]]]]]]]]]]]]]]]]
@M_HWI-M01141:133:D05BR:1:1101:22532:6245  133:D05BR:1:1101:22532:6245 2:N:0:CCAATCCTGCAGAG
AATCAGGATTGTCGGCACCAGTGGCCGAGAGACTTCACGAGTCCCATTGTGACACTCGCTTCTCCAGCATGCTCTGATCGACAGACACAAGAGGTGGCGTATGACCCGTGACACGGTTCGTTCTGTGTGTCCCCATCGATTCTTAATAGTCGAGGG
+M_HWI-M01141:133:D05BR:1:1101:22532:6245  133:D05BR:1:1101:22532:6245 2:N:0:CCAATCCTGCAGAG
CCCCCF]]]]]]]]]]]]]]]]]]]]]]]]]]]]]]]]]]]]]]]]]]]]]]]]]]]]]]]]]]]]]]]]]]]]]]]]]]]]]]]]]]]]]]]]]]]]]]]]]]]]]]]]]]]]]]]]]]]]]]]]]]]]]]]]]]]][]]]]]]]]]]]BBAAAA
@M_HWI-M01141:133:D05BR:1:1101:21373:6247  133:D05BR:1:1101:21373:6247 2:N:0:CCAATCCTGCAGAG
CTACTGCCGCGTGCCGAAATGATCTATTTCTTCCAGAAGGTGATGTGCGCCCTGTTCCACAGGAAGACGCACTGGGTCCGCGAAGTCGCGGGCATGACCCATGTCCGATGCCGCAAGTCGTGGTGTCGCG
+M_HWI-M01141:133:D05BR:1:1101:21373:6247  133:D05BR:1:1101:21373:6247 2:N:0:CCAATCCTGCAGAG
]]]]]]]]]]]]]]]]]]]]]]]]]]]]]]]]]]]]]]]]]]]]]]]]]]]]]]]]]]]]]]]]]]]]]]]]]]]]]]]]]]]Z]]]]]]]]]]]]]]]]]]]]]]]]]]]]]]]]]]]]]]]]]]]]]]
@M_HWI-M01141:133:D05BR:1:1101:23431:6248  133:D05BR:1:1101:23431:6248 2:N:0:CCAATCCTGCAGAG
CAGTAACGCCAGACTCTATTTCAAACCGCTACTGAAGGCGGGGGGACGTCGGGTCTGCCAATCACCTTACGAAGCGTTACCAGTCCCTGCTGAGATTCGCCGATTTTTCGGCGAAACTCATACCTGACTCCATACGTCGTCGCCGTGTGGGCCCTGAACGGAGTTGCAGCAGATCGCCAACAGC
+M_HWI-M01141:133:D05BR:1:1101:23431:6248  133:D05BR:1:1101:23431:6248 2:N:0:CCAATCCTGCAGAG
BBBBBFFBBBBBGCEFFGGGGGHHBGGGGGGGHH]]]]]]]]]]]]]]]]]]]]]]]]]]]]]]]]]]]]]]]]]]]]]]]]]]]]]]]]]]]]]]]]]]]]]]]]]]]]]]]]]]]]]]]]]]]]]]]]]]]]]]]]]]]]]]]]W]]]E2HGHFHGDGBGGFGFGF5FGGBBBFBFFAAA>3
@M_HWI-M01141:133:D05BR:1:1101:14820:6257  133:D05BR:1:1101:14820:6257 2:N:0:CCAATCCTGCAGAG
GTATCGCGAGTTGCAAGCCTGAGATCTTCTCGGAGGGGGTGGGGAGCCGCCGGAGCAATCAAAGCACACGCGGCGTTCGTGCAGGGGGTGACTTGACGAAACGCCGGCGTACACCGACGAGCGGCGGGCCGTCCAATCAACACAC
+M_HWI-M01141:133:D05BR:1:1101:14820:6257  133:D05BR:1:1101:14820:6257 2:N:0:CCAATCCTGCAGAG
]]]]]]]]]]]]]W]Y]]][]]]]]]]]]]Z]]]]]]]]]]]]]]]]]]]]]]]]]]]]]]]]]]]]]]]]]]]]]]]]]]]]]]]]]]]]]]]]]]]]]]]]]]]]]]]]]]]]]]]]]]]]]]]]]]]]]]]]]]]]]]]]]]
@M_HWI-M01141:133:D05BR:1:1101:5646:6260  133:D05BR:1:1101:5646:6260 2:N:0:CCAATCCTGCAGAG
TTGCGTCTGACCGGCAGCGAGAAAGCCTTCGAATACCTGGATAAAATCGGCGCCGTCCAGCGCCTGCTGAACCGCGAGAACGCGCAGCGCGAGACGACGCAGGCGGTTGATGTCCATGCTCCCGGTGAACAGCTCGGCCAAGG
+M_HWI-M01141:133:D05BR:1:1101:5646:6260  133:D05BR:1:1101:5646:6260 2:N:0:CCAATCCTGCAGAG
CCBDDDDB4DEHGI>DBGIGIIHIGJHJJHGHII@DIJFIIFJIJJHH3GDGGGGDBHHGGFDIIJJJFJJJGIIFGBBADEFBIIEIIIEIFFIEIIE>BEIFF]O]TC+]]C]]JIIIGACIFEIHIEC0FCCEHHCC@0C
@M_HWI-M01141:133:D05BR:1:1101:9659:6265  133:D05BR:1:1101:9659:6265 2:N:0:CCAATCCTGCAGAG
CTACCGTCGGGCGCAGCGGCGGGAACGATCAGGTGCACTTCGCGGGTGCCTGCATCCACCTCGACCGGAGTCGTGCCGAAGGTGTCGCCGTCGATCTGGATCGGCACCGGGTGATGC
+M_HWI-M01141:133:D05BR:1:1101:9659:6265  133:D05BR:1:1101:9659:6265 2:N:0:CCAATCCTGCAGAG
]]]]]]]]]]]]]]]]]]]]]]]]]\]]]]]]]8[]ZZ]]]Z]]]]:Z]]]]]\]\]]]]]]Y]]]X]W]Y]]]]Y]]]]]]]]]]]]]]WXXX]]]]]ZZZ]]]]]]V]]X]]U]]
@M_HWI-M01141:133:D05BR:1:1101:17979:6268  133:D05BR:1:1101:17979:6268 2:N:0:CCAATCCTGCAGAG
GCGGCTTTCCCGAAGCCGTCAAGCAGCTCGAAGACCAGGCAGGCCAGGGCGATACGCTGGCGGAGCATTTCATGGGACTGCTCATTCTCTCGGGCA
+M_HWI-M01141:133:D05BR:1:1101:17979:6268  133:D05BR:1:1101:17979:6268 2:N:0:CCAATCCTGCAGAG
]]]]]]]]]]]]]]]]]]]]]]]]]]]]]]]]]]]]]]]]]]]]]]]]]]]]]]]]]]]]]]]]]]]]]]]]]]]]]]]]]]]]]]]]]]]]]]]]
@M_HWI-M01141:133:D05BR:1:1101:19687:6276  133:D05BR:1:1101:19687:6276 2:N:0:CCAATCCTGCAGAG
GTCGAGCAGATAAATCTGCAGATCGGGAATGGGCCGGCCAATCACGCTGCCGCCGGATAAATCGGCCGCTTTTATCGGCCGGTAGGTGACATGCAC
+M_HWI-M01141:133:D05BR:1:1101:19687:6276  133:D05BR:1:1101:19687:6276 2:N:0:CCAATCCTGCAGAG
]]]]]]]]]]]]]]]]]]]]]]]]]]]]]]]]]]]]]]]]]]]]]]]]]]]]]]]]]]]]]]]]]]]]]]]]]]]]]]]]]]]]]]]\]]]]]]]]
@M_HWI-M01141:133:D05BR:1:1101:15447:6284  133:D05BR:1:1101:15447:6284 2:N:0:CCAATCCTGCAGAG
CGCGTGGCGGTGAAAAAACAGTGCGGCGTGGGGCTTGGAC
+M_HWI-M01141:133:D05BR:1:1101:15447:6284  133:D05BR:1:1101:15447:6284 2:N:0:CCAATCCTGCAGAG
]]]]]]]]]]]]]]]]]]]]]]]]]]]]]]]]]]]]]]]]
@M_HWI-M01141:133:D05BR:1:1101:18391:6285  133:D05BR:1:1101:18391:6285 2:N:0:CCAATCCCGCAGAG
ACGCGGCCGCCCCACGGCGAGAGCAGGCACAGCCGCCAGTCCCCCATCTCGTCGCGTGTGCGCTCGAGGACGAGCGTGCGGTCGTCGGGCAGCACGCCC
+M_HWI-M01141:133:D05BR:1:1101:18391:6285  133:D05BR:1:1101:18391:6285 2:N:0:CCAATCCCGCAGAG
@]WQ]TA]]]R@W]]W]6XU[[]]]S[C.1AWU]]A]SQ]C%CVF]YY]]]Y]XAR]]$]BUQ]]]]X]S]]CX]]S]]]]]]]Y]]]V]]SZ]DQ]]N
@M_HWI-M01141:133:D05BR:1:1101:6020:6286  133:D05BR:1:1101:6020:6286 2:N:0:CCAATCCTGCAGAG
CAATCGATGTTGGAGATGCGACTGTGCGTTCCGGAAACGGATGCCGGGCGCATTTGCTCGGGGCTTAGAGTCACCCAGACCAGCCACGCGCTTCAGGATTCAAG
+M_HWI-M01141:133:D05BR:1:1101:6020:6286  133:D05BR:1:1101:6020:6286 2:N:0:CCAATCCTGCAGAG
]]]]]]]]]]]]]]]]]]]]]]]]]]]]]]]]]]]]]]]]]]]]][]\]]]]]]]]]]]]]]]]]]]]]]]]]]]]]]]]]]]]]]]]]]]]]]]]]]]]]]]]
@M_HWI-M01141:133:D05BR:1:1101:15642:6290  133:D05BR:1:1101:15642:6290 2:N:0:CCAATCCTGCAGAG
CGCCGCCGAAATTCTGTACCCACTTTCCCAGCATTAACCCGCGTCGCGAAGCTGCGATCATCATCACCATTAACAGAGTACAGATGACAGTGGTCATCAACCTGTTCTCGAGCATCCAGTGGGCCTGTGGCC
+M_HWI-M01141:133:D05BR:1:1101:15642:6290  133:D05BR:1:1101:15642:6290 2:N:0:CCAATCCTGCAGAG
]]]]]]]]]]]]]]]]]]]]]]]]]]]]]]]]]]]]]]]]]]]]]]]]]]]]]]]]]]]]]]]]]]]]]]]]]]]]]]]]]]]]]]]]]]]]]]]]]]]]]]]]]]]]]]]]]]]]]]]]]]]]]]]]]]]]
@F_HWI-M01141:133:D05BR:1:1101:12343:6301  133:D05BR:1:1101:12343:6301 2:N:0:CCAATCCTGCAGAG
CACACGTCTGAACTCCAGTCACCCAATCCATCTCGTATGCCGTCTTCTGCTTGAAAAAAAAACAAAAGAGCACACGTCTGAACTCCAGCCACCCAATCCCTCTCGGATGCCGTCTTCTTCTTGACAAAAAAATATACTCACGTAATCTGC
+F_HWI-M01141:133:D05BR:1:1101:12343:6301  133:D05BR:1:1101:12343:6301 2:N:0:CCAATCCTGCAGAG
AAA1ADFACA@FGGGGFGAGGGFHEEFHHGFHHHHGGFGHHGECHGGHHHHHHABG1FEAE///?>E0>001>B0/0/0/BBBB11110/BFB?/>00>1100BE////B1/</0/B21@>@DD1@100?/<01111D############
@R_HWI-M01141:133:D05BR:1:1101:12343:6301  133:D05BR:1:1101:12343:6301 2:N:0:CCAATCCTGCAGAG
TGCACCTGGACCGAGCGGCTGATCACCGCCGCCCCGGAGCGCGCGGTGGGGCACGAGGAGATCTGAATAGCGTCGTGTATGGGAAGAGTCGTCGCAGGGTTGAGATGTCTGTGGTGATCCGCTTCTGCAACGAGAAAAGTATGAAAATCA
+R_HWI-M01141:133:D05BR:1:1101:12343:6301  133:D05BR:1:1101:12343:6301 2:N:0:CCAATCCTGCAGAG
1>A?11C1>11B?E1A0000A01D2A0/AE########################################################################################################################
@F_HWI-M01141:133:D05BR:1:1101:13928:6309  133:D05BR:1:1101:13928:6309 2:N:0:CCAATCCCGCAGAG
CTCTTCCGATCTGCCGCGGCCGAAGCGGCGCGCCAAGTGCTGTCCGAGCTCGGGGAGATCGAGGTTGTCCGGGTCGCCATGCATCCGGGCTCCATCCAGGGTTTTGGGCAGCTGGGCCGCGAGGGCGTTCCGACCTTCCTGTTGCCCGCC
+F_HWI-M01141:133:D05BR:1:1101:13928:6309  133:D05BR:1:1101:13928:6309 2:N:0:CCAATCCCGCAGAG
BBBBBFFABBBFFGGGGGGEGG?EEGGGGGGGGGFGHGGFGFGHHC1EFGHFGGGEGGHFHCCFBG2DHGDGGDG/DDFGFFGHHHGCGGGHGHFHFHGHGHHGAGFGHHDFHGH?GGFGGAGAAFFF;AFFDFFDFBBBBFFBFFFFFF
@R_HWI-M01141:133:D05BR:1:1101:13928:6309  133:D05BR:1:1101:13928:6309 2:N:0:CCAATCCCGCAGAG
GATGTGTGCAGTCGTTCCGCTCAGCCGCGCTGAGCCAAGAAGGCGACGTCGACGATCTCGCCGGTGCGGATCTGCTCGGCCCCGCTGGGCACCACCACCAGGCAGTTGGCTTCGGCGAGGGTGGCCAGCAGGTGCGACGACGCGCCCGGG
+R_HWI-M01141:133:D05BR:1:1101:13928:6309  133:D05BR:1:1101:13928:6309 2:N:0:CCAATCCCGCAGAG
>AA>AF545FFFCEEEG42E2AEGFH?EEECC?CGBBG1FFHHG0EE?E?0?ECEGHHHHGGGEE/EE///>DBFH1<<///B/B//AAGFA/FCFEGFGHAHCDHHBGEGHFGDGGGGG@DEBFFGGGGGG.FG?E?;BB?BBB=@B9?
@M_HWI-M01141:133:D05BR:1:1101:22784:6312  133:D05BR:1:1101:22784:6312 2:N:0:CCAATCCTGCAGAG
GTATTACGTGCTGCCAGCGCCATGATGGACACCACGCTCCTCATGCATCGCGGGGGCTGCCATTGCGGTCGCGTGCGCTTCGAGGTCGAGGCACCGGCCGTCATCGCAGCGCTCGACTGCAACTGCTCGATCTGCCGGATGAGCGGCT
+M_HWI-M01141:133:D05BR:1:1101:22784:6312  133:D05BR:1:1101:22784:6312 2:N:0:CCAATCCTGCAGAG
]]]]]]]]]]]]]]]]]]]]]]]]]]]]]]]]]]]]]]]]]]]]]Z]]]]]]]]]]]]]]]]]]]]]]]]]]]]]]]]]]]]]]]]]]Z]]]]]]]]]]]]]]]]]]]]]]]]]]]]]]]]]]]]]]]]]]]]]]]]]]]]]]]]]]]
@M_HWI-M01141:133:D05BR:1:1101:9828:6315  133:D05BR:1:1101:9828:6315 2:N:0:CCAATCCTGCAGAG
GTTCCATTCGTTCGGGTTGGCGGTCTTGGTGAAATACTGCGTGCCGGTGTGCGCGGCGCCGAGCGAGTCGAACAATGTCAGCGAGGTCGCCTGGTTGAAGGTGTTCGGATCGTTCGGATCGAACGGCGTGATCGCGGGCGGCACGGCATTCGCCG
+M_HWI-M01141:133:D05BR:1:1101:9828:6315  133:D05BR:1:1101:9828:6315 2:N:0:CCAATCCTGCAGAG
BBCCC]]]]]]]]]]]]]]]]]]]]]]]]]]]]]]]]]]]]]]]]]]]]]]]]]]]]]]]]]]]]]]]]]]]]]]]]]]]]]]]]]]]]]]]]]]]]]]]]]]]]]]]]]]]]]]]]]]]]]]]]]]]]]]]]]]]]]]]]]]]]]]]]]BBBBA
@F_HWI-M01141:133:D05BR:1:1101:10538:6317  133:D05BR:1:1101:10538:6317 2:N:0:CCAATCCTGCAGAG
CACACGTCTGAACTCCAGTCACCCAATCCATCTCGTATGCCGTCTTCTGCTTGAAAAAAAAAACACACACCCCCGCACCCTAGACGAGACCATGCTTCTGCATCTCTCCTGTTGCTTGGAACTAACCTTCACGCCAACGTCTGAGGCGTG
+F_HWI-M01141:133:D05BR:1:1101:10538:6317  133:D05BR:1:1101:10538:6317 2:N:0:CCAATCCTGCAGAG
>AABB@FBFBFFGGGGGGGGGGHHGHHHHHFFHHHGGHHHHGGGHGHHFGFHFHHHGCE?F?>111?11B1B/////>>>/223B/////?2F2222B2222232?2??222?2@2@2/1?1<111?1?<<?.0<CC<E###########
@R_HWI-M01141:133:D05BR:1:1101:10538:6317  133:D05BR:1:1101:10538:6317 2:N:0:CCAATCCTGCAGAG
ATCAGGGTTCCTCGCCGCAGCCGCGCTGGTGAATGCGATTTCTTCTCCCTCGGAGCGCGGAAGCGCCAGGTCTAGGTAAAGGGTGCGGGTGTAGGCTTCCCGGTCTTCGCCGGCGCCGAATTAAAGCGAGTTTACGAAGATCTACACCAC
+R_HWI-M01141:133:D05BR:1:1101:10538:6317  133:D05BR:1:1101:10538:6317 2:N:0:CCAATCCTGCAGAG
11111111111@B111A0E0EGE0/////A01B221/A///2A122B1BBBEE?E###############################################################################################
@M_HWI-M01141:133:D05BR:1:1101:16304:6318  133:D05BR:1:1101:16304:6318 2:N:0:CCAATCCTGCAGAG
GACAAGAAAGGGAGGGAAGCAAGTTACTAGCAAAATTTGCTAGATTAAA
+M_HWI-M01141:133:D05BR:1:1101:16304:6318  133:D05BR:1:1101:16304:6318 2:N:0:CCAATCCTGCAGAG
]]]]]]]]]]]]]]]]]]]]]]]]]]]]]]]]]]]]]]]]]]]]]]]]]
@M_HWI-M01141:133:D05BR:1:1101:20337:6327  133:D05BR:1:1101:20337:6327 2:N:0:CCAATCCTGCAGAG
CGGTGGATATCGTCGGCGTCGACACAGCGCAATTGGCCGCGCGCGAACGCCACCCCAGCCTGCGCCCCGATCCGCGCGTC
+M_HWI-M01141:133:D05BR:1:1101:20337:6327  133:D05BR:1:1101:20337:6327 2:N:0:CCAATCCTGCAGAG
]]]]U]Q]]]]]]]]]]]]]]]]]]]]]Y]]]]]]]]]]]]]]]]]]]]]W]]]]]]X]]]]]]]]Y]]]]]]]]]]]]]
@M_HWI-M01141:133:D05BR:1:1101:15117:6340  133:D05BR:1:1101:15117:6340 2:N:0:CCAATCCTGCAGAG
AACCTCAACCCCACCAGCCGGGGCACCGTCTCCATCAAAAGCGCCGACTTTCGCGCAGCCCCCGCCATCGCACCCAACTACCTCAGC
+M_HWI-M01141:133:D05BR:1:1101:15117:6340  133:D05BR:1:1101:15117:6340 2:N:0:CCAATCCTGCAGAG
]]]]]]]]]]]]]]]]]]]]]]]]]]]]]]]]I]]]]]]]]]]]]]]]]]]]]]]]]]]]]]]]]]]]]]]]]]]]]]]]]]]]]]]
@M_HWI-M01141:133:D05BR:1:1101:19935:6343  133:D05BR:1:1101:19935:6343 2:N:0:CCAATCCTGCAGAG
ACTCACGGGGAAAATCCACTGCAAGGCAAGAGGTATTCGCCAAGCCCACTGGTCGTCTCGCTGATTGTAGCCATAGGTGGCAGCGGCGACAATGATCGCACCGATAGACCAGCTCATTTGCAGGGTAGCCGTGCAGGCACCTCGA
+M_HWI-M01141:133:D05BR:1:1101:19935:6343  133:D05BR:1:1101:19935:6343 2:N:0:CCAATCCTGCAGAG
]]]]]]]]]]]]]]]]]]]]]]]]]]]]]]]]]]]]]]]]]]]]]]]]]]]]]]]]]]]]]]]]]]]]]]]]]]]]]]]]]]]]]]]]]]]]]]]]]]]]]]]]]]]]]]]]]]]]]]]]]]]]]]]]]]]]]]]]]]]]]]]]]
@M_HWI-M01141:133:D05BR:1:1101:16032:6355  133:D05BR:1:1101:16032:6355 2:N:0:CCAATCCTGCAGAG
TCAATCTTTCCGGCACGAATGCTTATTCGGGTCTCACCACTGTTGCCGCGGGCACACTCGGCAT
+M_HWI-M01141:133:D05BR:1:1101:16032:6355  133:D05BR:1:1101:16032:6355 2:N:0:CCAATCCTGCAGAG
]]]]]]]]]]]]]]]]]]]]]]]]]]]]]]]]]]]]]]]]]]]]]]]]]]]]]]]]]]]]]]]]
@M_HWI-M01141:133:D05BR:1:1101:13928:6367  133:D05BR:1:1101:13928:6367 2:N:0:CCAATCCTGCAGAG
CGGCTGGCCAACATGATCGGCCCGGCGATGGGCACCACCCTGTCGCGCTATCTGGCCGGCCCGTTGGTGCCGACCATTCTCGGCCGGGACGCGCGGCTGCAGCTG
+M_HWI-M01141:133:D05BR:1:1101:13928:6367  133:D05BR:1:1101:13928:6367 2:N:0:CCAATCCTGCAGAG
R]]]]]]R]]]]]]]]]]]]]]]]]]Y]]]]V]Z]]]Z]]]][YZX\]]]]]]][F]XZ[]]]]]Y]Y]V]]]]]]]]]Y]]]]]]]]]]]]]]]]]]]]]]]]]
@M_HWI-M01141:133:D05BR:1:1101:7409:6372  133:D05BR:1:1101:7409:6372 2:N:0:CCAATCCTGCAGAG
GCCCTTCTGGATCAGGCCGTTGTGATCCTGCGGAAAATAAC
+M_HWI-M01141:133:D05BR:1:1101:7409:6372  133:D05BR:1:1101:7409:6372 2:N:0:CCAATCCTGCAGAG
[]U]][W[[]F][]]Z]]]][]]]]][]]]]]]X]]]]]\]
@M_HWI-M01141:133:D05BR:1:1101:17242:6373  133:D05BR:1:1101:17242:6373 2:N:0:CCAATCCTGCAGAG
GACGGTCGTTTGCGTGCCATCGGCCACACGGCGACGGCAACTGAGCTTGAGCTCGAATTCAT
+M_HWI-M01141:133:D05BR:1:1101:17242:6373  133:D05BR:1:1101:17242:6373 2:N:0:CCAATCCTGCAGAG
]]]]]]]]]]]]]]]\]]]]]]]]]]]]]]]]]]]]]]]]]]]]]]]]]]]]]]]]]]]]]]
@M_HWI-M01141:133:D05BR:1:1101:11051:6377  133:D05BR:1:1101:11051:6377 2:N:0:CCAATCCTGCAGAG
GTCGATATCGGCCCTTGCCAACATCGATCGCGGCTTCGTCCCCAGCTGACGCTCGGTCCGGGTGATCAGTGTGCATG
+M_HWI-M01141:133:D05BR:1:1101:11051:6377  133:D05BR:1:1101:11051:6377 2:N:0:CCAATCCTGCAGAG
]]]]]]]]]]]]]]]]]\]]]]]]]]]]]]]]]]]]]]]]]]]]]]]]]]]]]]]]]]]]]]]]]]]]]]]]]]]]]
@M_HWI-M01141:133:D05BR:1:1101:25847:6381  133:D05BR:1:1101:25847:6381 2:N:0:CCAATCCTGCAGAG
TTGATCGATTATGTGATTGCACATGAACTCTCGCATTTGCGCGAGATGAACCACAGCCCGCAATTCTGGGCCACAGTGCAATCGGTATTTCCTGAATTTGCAGC
+M_HWI-M01141:133:D05BR:1:1101:25847:6381  133:D05BR:1:1101:25847:6381 2:N:0:CCAATCCTGCAGAG
X]]]]]]8]]]]]]]]]]]]]]]]]]]]]]]]\]]S]]]]]]]]]]\]]X]]]]]]]]]]]]]Y]]]]]]]]]]]]]]]]][]]]X]]]]]]]]]]]]]]]]]]
@M_HWI-M01141:133:D05BR:1:1101:12735:6385  133:D05BR:1:1101:12735:6385 2:N:0:CCAATCCTGCAGAG
CGTGTCGCGCGGTGCGCGGCTTGCGGCGCTGCGTTTTGCGGTACGCGACATGGACATGCTGCGATCCGCCTTGGAGACG
+M_HWI-M01141:133:D05BR:1:1101:12735:6385  133:D05BR:1:1101:12735:6385 2:N:0:CCAATCCTGCAGAG
]]]]]]]]]]]]]]]]]]]]]]]]]]]]]]]]]]]]]]]]]]]]]]]]]]]]]]]]]]]]]]]]]]]]]]]]]]]]]]]
@M_HWI-M01141:133:D05BR:1:1101:20886:6396  133:D05BR:1:1101:20886:6396 2:N:0:CCAATCCTGCAGAG
GTCCGCCGCAGATCCCGACCACCGTTCTCAACCATCCGCCACTGGTGCGCATGGAGAACCACTCGCTGCCGCCACTGGCTGAGAAGTTGGCCAAGTACCGAGT
+M_HWI-M01141:133:D05BR:1:1101:20886:6396  133:D05BR:1:1101:20886:6396 2:N:0:CCAATCCTGCAGAG
]]]]]]]]]]]]]]]]]Z]]]]]]]Z]][]]]]]]]]]]]]]]]]]]]]]]]]]]]]]]]]]]]]]]]]]]]]]]]]]]]]]]]]]]]]]]]]]]]]]]]]]]
@F_HWI-M01141:133:D05BR:1:1101:18606:6397  133:D05BR:1:1101:18606:6397 2:N:0:CCAATCCTGCAGAG
CGCACGTCTGAACTCCAGTCACCCAATCCATCTCGTATGCCGTCTTCTGCTTGAAAAAAAAAGACGGAGACCACACGTCTGATCTCACGACTCCACACACCTCACTGCTGCATTCTTCCGCTTTACACGAACAGCCCTCTGCCCCAGTCC
+F_HWI-M01141:133:D05BR:1:1101:18606:6397  133:D05BR:1:1101:18606:6397 2:N:0:CCAATCCTGCAGAG
BABBBBFBFBFFGFFFFGGFFGHGGAGFHFH5FHHFGFFHHFGGEGHFGHFHG13F5GEE00112111B/1B2B??/1?21F4BB?43////?CB23////3B2?33?322233BDB22</</?222@######################
@R_HWI-M01141:133:D05BR:1:1101:18606:6397  133:D05BR:1:1101:18606:6397 2:N:0:CCAATCCTGCAGAG
TTCTGCATCTTATACCCGTAGAGCTCACTGTCAACCCGACCCAATAACCTGTGATCTGTAAGTCGGCCGCTCGCCGCGTGCGTGTCTATTGGTCCTCAATTATATCGACCGCTAGCACCCCGGTCTCTAACCCCACACCGCGATCGTCAA
+R_HWI-M01141:133:D05BR:1:1101:18606:6397  133:D05BR:1:1101:18606:6397 2:N:0:CCAATCCTGCAGAG
1>111131313BB33311AA101111BB13DFG3B0A00A///A0111B1B1B222D#############################################################################################
@M_HWI-M01141:133:D05BR:1:1101:6877:6399  133:D05BR:1:1101:6877:6399 2:N:0:CCAATCCTGCAGAG
CTCTGGCTGCATCCCTCACCCCACAATGTGTGGGGAGACTGATTTGAGTA
+M_HWI-M01141:133:D05BR:1:1101:6877:6399  133:D05BR:1:1101:6877:6399 2:N:0:CCAATCCTGCAGAG
]]]]VZ]]]]W]][]]]V][]]\]]][[H]WVV]][]]]]][]]]]]]]T
@M_HWI-M01141:133:D05BR:1:1101:14455:6400  133:D05BR:1:1101:14455:6400 2:N:0:CCAATCCTGCAGAG
ATAGGAATGACTATACCAAACTTCTTAAAGGGATTGTGTTGGGAGTAGTGGTATTATGTGTGAAATCTGTCCTCATTTTCTAAATTTTGTAATGTTATAAGTTATTATCTAATTTATGTATTAAGCCTTT
+M_HWI-M01141:133:D05BR:1:1101:14455:6400  133:D05BR:1:1101:14455:6400 2:N:0:CCAATCCTGCAGAG
\]]]]]]]]]]]]]]Z]G]U]W]][]\]][]]YZ]]]]]]]]]\Y]]]]]]:[]]\]\]]]]]]]]]]]\]][]]]\]]]]]]]U]]]]]]]]]]]]]]]]]]]]]]]]]]]]]]]]]]]][]]]]]]]]
@M_HWI-M01141:133:D05BR:1:1101:24063:6414  133:D05BR:1:1101:24063:6414 2:N:0:CCAATCCTGCAGAG
CGCATGAACTTGGCGCGGCGCGGGGCCGTGGTGTTGATGGAGTAATCACCCAGGCCAGCAGCCAGCCCAGCATGCAAGCCGCGCAGCCAGAAGTGGTGGAACGGCAGTCCGTCCAGGTCGGGGCCGAGCTTGCCGAAACCGTGGATGTAGCGG
+M_HWI-M01141:133:D05BR:1:1101:24063:6414  133:D05BR:1:1101:24063:6414 2:N:0:CCAATCCTGCAGAG
3AB]]]]]]]]]]]]]]]]]]]]]]]]]]]]]]]]]]]]]]]]]]]]\]]]]]]]]]]]]]]]]]]]]]]]]]]]]]]]]]]]]]]]]]]]]]]]]]]]]]]]]]]]]]]]]]]Y]]]]]]]]]]]]]]]]]]]]]]]]]]]]]X]]]]]A>>
@M_HWI-M01141:133:D05BR:1:1101:20005:6414  133:D05BR:1:1101:20005:6414 2:N:0:CCAATCCTGCAGAG
GATACATTGGAGTCAACTCATGGACATTACCAGATTACCCTTCCTTTTAATCACTTATTTACATACCTTTTTGTTATGGTAGGTTTTAAGC
+M_HWI-M01141:133:D05BR:1:1101:20005:6414  133:D05BR:1:1101:20005:6414 2:N:0:CCAATCCTGCAGAG
]]]]]]]]]]]]]]]]]]]]]]]]]]]]]]]]]]]]I[]]]]]]]]][]]]]\]]]]]]]]]]]]]]Z]]]]]]\]]][]]]]]]]]]]]]
@M_HWI-M01141:133:D05BR:1:1101:9965:6417  133:D05BR:1:1101:9965:6417 2:N:0:CCAATCCTGCAGAG
GTCTTCGGGCGTGCCCCACCGTCCGGCGGGGATGCGCTCGGTGATCTGCTTGTTGCGCTGAGGATCTTCTCGCAGCGCCTTGGTGTTGTCGGTCTGCATGTAGCCGGGCGCGATCGCGTTGACGTTGAT
+M_HWI-M01141:133:D05BR:1:1101:9965:6417  133:D05BR:1:1101:9965:6417 2:N:0:CCAATCCTGCAGAG
]]]]]]]]]]]]]]]]]]]]]]]]]]]]]]]]]]]]]]]]]]]]]]]]]]]]]]]]]]]]]]]]]]]]]]]]]]]]]X]]]]]]]]]]]]]]]]]]]]]]]]]]]]]]]]]]]]]]]]]]]]]]]]]]]
@M_HWI-M01141:133:D05BR:1:1101:13728:6419  133:D05BR:1:1101:13728:6419 2:N:0:CCAATCCTGCAGAG
ATAATTTATGCAAGCCACCTGAACGATCCGAAAACTGGCCTGATGTTCCATGCGTTCGACGAAAGCGGCGCCTCGACCTGGGCTGATCCCAACACCAAACATTCTGCAGAATTCTGGTGTCGCGCGATTGGCTGGTTTGG
+M_HWI-M01141:133:D05BR:1:1101:13728:6419  133:D05BR:1:1101:13728:6419 2:N:0:CCAATCCTGCAGAG
]]]]]]]]]]]]]]]]]]]]]]]]]]]]]]]]]]]]Z]]]]\]]]]]Z]]][]]]X]][]]]]]V]]]RQAQ]][V]]]]]]]]Y]Z[Y]]]Z]][]]]]]]]]]]]]]]]]]]]Z]]]]]]]]]\X]][]]]]]]\]]]
@M_HWI-M01141:133:D05BR:1:1101:24572:6421  133:D05BR:1:1101:24572:6421 2:N:0:CCAATCCTGCAGAG
CGACCTGGGTCCACGAAATCTTCGAACGCGCGCCGCGGCAATCGCCACGCTTGGTGACGAAATTGAAGATGCCGC
+M_HWI-M01141:133:D05BR:1:1101:24572:6421  133:D05BR:1:1101:24572:6421 2:N:0:CCAATCCTGCAGAG
]]]\]]]]]]]]]]]]]]Z]]]]]]]]]]]]]]]]]]]]]]]]]]]]]]]]]]]]]]]]]]]]]]]]]]]]]]\]
@M_HWI-M01141:133:D05BR:1:1101:20672:6424  133:D05BR:1:1101:20672:6424 2:N:0:CCAATCCTGCAGAG
CTTGCCCGAGCCGGACTCGCCGACGAGGCCGAGCACCTCGCCCTCGCGCAGGTCGAAGGAGACGCCGTCGACGGCTTTCA
+M_HWI-M01141:133:D05BR:1:1101:20672:6424  133:D05BR:1:1101:20672:6424 2:N:0:CCAATCCTGCAGAG
]]]]]]]]]]]]]]]]]]]]]]]]]]]]]]]]]]]]]]]]]]]]]]]]]]]]]]]]]]]]]]]]]]]]]]]]]]]]]]]]
@M_HWI-M01141:133:D05BR:1:1101:14182:6424  133:D05BR:1:1101:14182:6424 2:N:0:CCAATTCTGCAGAG
CAGCCCGCCGTGCACCTTTGGATGCAGCGTCTTCAGCCGGCCGTCCATCATCTCGGGAAAACCTGTGTAATCGCTGATCTCGAC
+M_HWI-M01141:133:D05BR:1:1101:14182:6424  133:D05BR:1:1101:14182:6424 2:N:0:CCAATTCTGCAGAG
]]]]]]\]]]]]][]]]][]]]]Z]]\Z]Z]]]Y]]Z]VZR]VU]]YG[V]WT]]]][]V]]][]]]]]]]]]]]]]]]]]R%]
@M_HWI-M01141:133:D05BR:1:1101:22362:6426  133:D05BR:1:1101:22362:6426 2:N:0:CCAATCCCGCAGAG
AGAAAGAAGAAGAAGAAGAAGAAGAAGAAGAAGAAGAAGAAGAAGAAGAAGAAGAGAAGAGGAGAAGGAGGAGGAGGAGGAGGAG
+M_HWI-M01141:133:D05BR:1:1101:22362:6426  133:D05BR:1:1101:22362:6426 2:N:0:CCAATCCCGCAGAG
WW]]G]WG][]6]]]]\]]]]]ZXV]]Z\]]]\]]]W]]]]]]]]F]]]]]][\\]]\]]][\]%]Y]Z]]X]]]]Z5]]Z]T]]
@M_HWI-M01141:133:D05BR:1:1101:20820:6431  133:D05BR:1:1101:20820:6431 2:N:0:CCAATCCTGCAGAG
GGAACGGAATGGAATGGAATGGAATGGAATGCAATGGAAAGGAATCAACCCGAGTACAATGGAATGGAATGCAATGGAATGGAACGGAATGGAATGGAATGGAATGGAATGGAATGGAATCTTCCATAATGGAATGGAATGGAATGGAATGGAATGCAATGGATTC
+M_HWI-M01141:133:D05BR:1:1101:20820:6431  133:D05BR:1:1101:20820:6431 2:N:0:CCAATCCTGCAGAG
BBAAABBAAAFFGGGG]]]]]]]]]]]]]]]]]]]]]]]]]]]]]]]]]]]]]]]]]]]]]]]]]]]]]]]]]]]]]]]]]]]]]]]]]]]]]]]]]]]]]]]]]]]]]]]]]]]]]]]]]]]]]M]]]]]]]]]]]]]]]]]]]]]]]]GGGGFFFFFFFBBBAA
@M_HWI-M01141:133:D05BR:1:1101:16664:6440  133:D05BR:1:1101:16664:6440 2:N:0:CCAATCCTGCAGAG
TGAGCTGGGTGACGAGGGCATCGATGAGACCGGGAGCGGTGGGTGTGGCCGTACTCATGG
+M_HWI-M01141:133:D05BR:1:1101:16664:6440  133:D05BR:1:1101:16664:6440 2:N:0:CCAATCCTGCAGAG
]]]]]]]]]]]]]]]]]]]]]]]]]]]]]]]]]]]]]]]]]]]]]]]]]]]]]]]]]]]]
@M_HWI-M01141:133:D05BR:1:1101:14601:6441  133:D05BR:1:1101:14601:6441 2:N:0:CCAATCCTGCAGAG
TCCAGAGTTTCTGATTTCGTAGGTCTGGAATAGGGCCTGAGAATTTGTATCTGAGTTCCCAGGTAATGATGGTGCTCTTGATCTGGGACCACACTGTGGGAATCATTGATTTAGGAACTTAGACTGAAGTCTCATAGCTAGTAAGCTGAAGACCTTGCTTTAAACA
+M_HWI-M01141:133:D05BR:1:1101:14601:6441  133:D05BR:1:1101:14601:6441 2:N:0:CCAATCCTGCAGAG
CCCCCBAFFFFFGGGG]]]]]]]]]]]]]]]]]]]]]]]]]]]]]]]]]]]]]]]]]]]]]]]]]]]]]]]]]]]]]]]]]]]]]]]]]]]]]]]]]]]]]]]]]]]]]]]]]]]]]]]]]]]]]]]]]]]]]]]]]]]]]]]]]]]]]]GGGFFFFFFFFBBBBA
@M_HWI-M01141:133:D05BR:1:1101:10466:6446  133:D05BR:1:1101:10466:6446 2:N:0:CCAATCCTGCAGAG
GCGCTGACGATTCGCACGCCGTTGACCGTAGTCTCATGCCATTCACGCTCTGCGTACGAAAGCGCAGCGTACGTCGAGGCAAGCAGGCAAAGACTCCAGGCGAGCCGAGAGGTCATGATTTTCGCC
+M_HWI-M01141:133:D05BR:1:1101:10466:6446  133:D05BR:1:1101:10466:6446 2:N:0:CCAATCCTGCAGAG
]]]]]]]]]]]]]]]]]]]]]]]]]]]]]]]]]]]]]]]]]]]]]]]]]]]]]]]]]]]]]]]]]]]]]]]]]]]]]]]]]]]]]]]]]]]]]]]]]]]]]]]]]]]]]]]]]]]]]]]]]]]]]]
@M_HWI-M01141:133:D05BR:1:1101:23033:6448  133:D05BR:1:1101:23033:6448 2:N:0:CCAATCCTGCAGAG
ATCTCTTCCTGCCGCGCCGTCATGTCCATCTCGGAAATGCCGGTCGCGACCCGGTCCGCGCCGCCGGACTTGGAAATGAGGAAATGCGTGGCGGCC
+M_HWI-M01141:133:D05BR:1:1101:23033:6448  133:D05BR:1:1101:23033:6448 2:N:0:CCAATCCTGCAGAG
]]]]]]]]]]]]]]]]]]]]]]]]]]]]]][]]]]]]]]]]]]]]]]]]]]]]]]]]]]]]]]]]]]]]]]]]]]]]]]]]]]]]]]]]]]]]]]]
@M_HWI-M01141:133:D05BR:1:1101:4955:6452  133:D05BR:1:1101:4955:6452 2:N:0:CCAATCCTGCAGAG
TCAGGCAAAGCCATCACAAACCTACAGACCACCTTTTCTTGAATTGGAAGAAGACACACCTTTTGGGAA
+M_HWI-M01141:133:D05BR:1:1101:4955:6452  133:D05BR:1:1101:4955:6452 2:N:0:CCAATCCTGCAGAG
]]]]Y]]]]]]]]]]]]]]]]]]]]]]]]]]]]\]]]]]]]]]]]]]\]]]]]]]]]]]]]]][]]]VH
@F_HWI-M01141:133:D05BR:1:1101:21037:6453  133:D05BR:1:1101:21037:6453 2:N:0:CCAATCCTGCAGAG
GTGGTGACGAAGAACCCGGGCTGCCAGAAACCCAGCACCAGCACGACGGCGATGAGCAACAACCCGATCCCGCCGGCCACCCCGGCGATCAGCCCGACGGGGCGCTTCTTGCCGGGCTGCTCATAGGGCTGGTACTGCTGCGGGTACTGG
+F_HWI-M01141:133:D05BR:1:1101:21037:6453  133:D05BR:1:1101:21037:6453 2:N:0:CCAATCCTGCAGAG
33>AAA54AADAGGGGCE22EE2FHH32FGFG222AABFAGDFH??EE?CEE?EHFBD3FGEEAEEGCEDBAE/E/BCCFHDCGGDCGGGGHGHCCCDGGGCGGGGGGFFGFGG@GGGFFFFFFFFBFFFFFFFFFFFFFF?BB<=FFFF
@R_HWI-M01141:133:D05BR:1:1101:21037:6453  133:D05BR:1:1101:21037:6453 2:N:0:CCAATCCTGCAGAG
GATCGGGCGAGCGTCGTGCGGTGAAAGAGGTCAATAGCAGTATAGCTCTCGGTGGTCGCAGTATCGTTAATAAACACAGCCGGGCCAGTATCCACAGCCGGGCCAGTATCCACAGCCGGGCCAGTACGGGCAATACGGCCAGCCTGGCCA
+R_HWI-M01141:133:D05BR:1:1101:21037:6453  133:D05BR:1:1101:21037:6453 2:N:0:CCAATCCTGCAGAG
111>1111>0>0EA0AE///A//BG110B/1011221111112221B11F/?E///B/>/E/122/B/?/2B211BFG0////>/EAG1BGHFFHG<//<</<@AEFB1<1G1FGEC@?@GCCE00DEGGGCABFHHG@CCHFGFF??FG
@M_HWI-M01141:133:D05BR:1:1101:11409:6453  133:D05BR:1:1101:11409:6453 2:N:0:CCAATCCTGCAGAG
AACTGCTGACGCTCTACACGACGCCGGTGATCTACCTCATCCTCGACAAGCTGCACCGTCGGCTGTGGGGCTCCCGCAGCCATCGCGATGTGATCCGGCAGGCGCTGAATTCGTAGCTGGCTGGACTCAACGCAGCGCCTGGTTAGCGCTGCTTCCCCTGCTTCACGACGATTTCGTCGTAGAGCTTCGTCCACTTGTCGCCCTGATCGAGGATTTGCGCTGGGT
+M_HWI-M01141:133:D05BR:1:1101:11409:6453  133:D05BR:1:1101:11409:6453 2:N:0:CCAATCCTGCAGAG
CBCDCFFFFFCCGGGGGGGGGGGGGCEFGGHHHHHHHHHHGHHHGGGGGHHHHHHHHGHGGGGGGHHHGGGGHGG]]]]]]]]]]]]]]]]]]]]]]]]]]]]]]]]]]]]]]]]]]]]]]]]]]]]]]]]]]]]]]]]]]]]]]]]]]]HGGGGGHHHHHGGGFGHHGHHGGGGGGGHHHHHGGGGGGHHHHHGGGGGGHHHGGGGGGGGGGCCCCCFCBBAAA
@M_HWI-M01141:133:D05BR:1:1101:10778:6458  133:D05BR:1:1101:10778:6458 2:N:0:CCAATCCTGCAGAG
CGTCGGCAAGCTCGGCGGCGTCTTCCGCATCACCGACGGCCTGCAGAAGGACTTCGGTGAGGAGCGCGTCATCGACACCCCGCTCGGGGAGGCCGGCATCATCGGCACCGCGGTCGGG
+M_HWI-M01141:133:D05BR:1:1101:10778:6458  133:D05BR:1:1101:10778:6458 2:N:0:CCAATCCTGCAGAG
]]]]]]]]]]]]]]]]]]]]]]]]]]]]]]]]]]]]]]]]]]]]]]]]]]]]]]]]]]]]]]]]]]]]]]]]]]]]]]]]]]]]]]]]]]]]]]]]]]]]]]]]]]]]]]]]]]]]]]
@F_HWI-M01141:133:D05BR:1:1101:7654:6461  133:D05BR:1:1101:7654:6461 2:N:0:CCAATCCTGCAGAG
CACACGTCTGAACTCCAGTCACCCAATCCATCTCGTATGCCGTCTTCTGCTTGAAAAAAAAAAAGAATAGCCCAACTCTAAAGTCCAGTCCCCCTGAAGATACAGTATGTCGCTTTCTTCTTGACACCGCTCCATCATCACCCTTGATCA
+F_HWI-M01141:133:D05BR:1:1101:7654:6461  133:D05BR:1:1101:7654:6461 2:N:0:CCAATCCTGCAGAG
ABBBABFBFBFFFGGGGGGFGFHGGGFGGC55FDGA2CFHHC?FHGFGDGHHFEF55FEEA>0/1?134333B1113B44B434BBF343B3?///2333344B3B4?F44//?/?BB333?3B222//>//?1111??1?F0/?0<1=1
@R_HWI-M01141:133:D05BR:1:1101:7654:6461  133:D05BR:1:1101:7654:6461 2:N:0:CCAATCCTGCAGAG
CCCGTCTGTCGTCCGTCTGGCCCCTTTGAGGGTGCGTGAACGGGAATGAGCCTGTCGACTATCGGACTAGCGTCGCTTAGGGCAGGCGCGGCTCTGCATTGTATATCTACATCGTCGCCGTATCCTTATAAAACATACCACTTGTTTACA
+R_HWI-M01141:133:D05BR:1:1101:7654:6461  133:D05BR:1:1101:7654:6461 2:N:0:CCAATCCTGCAGAG
1>1111113311AA11B000B0AAF0112000000/A///10//AA0111100011/B///DD#######################################################################################
@M_HWI-M01141:133:D05BR:1:1101:9639:6462  133:D05BR:1:1101:9639:6462 2:N:0:CCAATCCTGCAGAG
CCGAGAAGCTTTTCGCCCGCTACCTGGACGAGCCACAGATGCCGGATGTGGATTTGTTCCTCCGGTCGTCCGGGGAGCAGCGCACCAGCAATTTCCTAATCTGGCAGTCTGC
+M_HWI-M01141:133:D05BR:1:1101:9639:6462  133:D05BR:1:1101:9639:6462 2:N:0:CCAATCCTGCAGAG
UU]XX]]Z]]]]ZZ]]]]]]]]]]]][][]]]]]]]]]]]]]]]]]]]]]]]]]]]]]]]]]]]]]]]]]]]]]]]]]]]]]]]]]]]]]]]]]]]]]]]]]]]]]]]]]]]
@M_HWI-M01141:133:D05BR:1:1101:7381:6466  133:D05BR:1:1101:7381:6466 2:N:0:CCAATCCTGCAGAG
GGAGATCGCAGTCGGCGACTGGCTACGTGTGCGGCCCGGCGAAAAAGTGCCGGTCGACGGCGTCGTGATGGAAGGGCGCTCCTCCGTCGACGAGAGCATGGTGACGGGCGAATC
+M_HWI-M01141:133:D05BR:1:1101:7381:6466  133:D05BR:1:1101:7381:6466 2:N:0:CCAATCCTGCAGAG
]]]]]]]]]]]]]]]]]]]]]]]]]]]Y]]]]Y]]]R]]]]]]]]]]\]]]]RZY]]]X]]]]]]]]\]]]]]]]]]]]]]W]]]]S]]W]]SW]]]]]]]]FU]]Q]]]]]Y]
@M_HWI-M01141:133:D05BR:1:1101:22112:6470  133:D05BR:1:1101:22112:6470 2:N:0:CCAATCCTGCAGAG
ATACGCTGGCGCCTCGACTTGCCTGCAAAGTCGAACATGAAGGATGTCAGTTGGTTTACCGAGTCATCAACTCCCTTCATGCGACGGTCCACGATATAGATGCCGTAATCCGTGGAG
+M_HWI-M01141:133:D05BR:1:1101:22112:6470  133:D05BR:1:1101:22112:6470 2:N:0:CCAATCCTGCAGAG
]]]]]]]]]]]]]]]]]]]]]]]]]]]]]]]]]]]]]]]]]]]]]]]]]]]]]]]]]]]]]]]]]]]]]]]]]]]]]]]]]]]]]]]]]]]]]]]]]]]]]]]]]]]]]]]]]]][]
@F_HWI-M01141:133:D05BR:1:1101:26086:6470  133:D05BR:1:1101:26086:6470 2:N:0:CCAATCCTGCAGAG
CGTCTGAACTCCAGTCACCCAATCCATCTCGTATGCCGTCTTCTGCTTGAAAAAAAAAACAAATATCATTGACCCGACTGTACCATCTCACTCTCTCTCCACCCCACTCCTCCCAGCACTCCCCTCACCCATACCATCCCTTCTCATTTC
+F_HWI-M01141:133:D05BR:1:1101:26086:6470  133:D05BR:1:1101:26086:6470 2:N:0:CCAATCCTGCAGAG
A?>>A1BDFFFCCGAFGGGGGEHBGFDA1DE00BCD100EG0AGGH1GH011B0E////>//011D@22221110/////1@2B221EG21111111>1>100/</?000B#######################################
@R_HWI-M01141:133:D05BR:1:1101:26086:6470  133:D05BR:1:1101:26086:6470 2:N:0:CCAATCCTGCAGAG
CGCTTTTTCTGCGCCCCTCTTTCCAAGGACTCCACCGTCGCAGCCTATGACAGCGATGCATATGCTTAGCCCATTGCCGTTGTCGTCGTCCTTTCGACCACAAACCTTTCCTCTATTGTCCCCTACAACCCAGTATACCTATCTCACAAC
+R_HWI-M01141:133:D05BR:1:1101:26086:6470  133:D05BR:1:1101:26086:6470 2:N:0:CCAATCCTGCAGAG
>1>111@D11311111A000133B3310000B110B00BA///A/01112A1B//////1222222B2111B/01111/////B//?///?/221>///////BGFF1B1F11112212B>1/0?0111/?</1111@111?DB######
@F_HWI-M01141:133:D05BR:1:1101:23366:6475  133:D05BR:1:1101:23366:6475 2:N:0:CCAATCCTGCAGAG
GCGGAAACACACGTCTGAACTCCAGTCACCCAATCCATCTCGTATGCCGTCTTCTGCTTGAAAAAAAAAACTCCAATCACCATGAAGATCTCGTATGCCGTCTTCTGCTTGACAAAAAAAAAACAAGATCGTGGGCAGGGGCATGTGTAC
+F_HWI-M01141:133:D05BR:1:1101:23366:6475  133:D05BR:1:1101:23366:6475 2:N:0:CCAATCCTGCAGAG
11AAADDCFFAAGGG1EBF1GBGFHHHHHFAEFHHHHB1BGG/AFFFF?EGHGFFHFHFFCF1AFE@/>//111@1@B11>B11111111B20//>021/?/0<2BBGHF101>10B#################################
@R_HWI-M01141:133:D05BR:1:1101:23366:6475  133:D05BR:1:1101:23366:6475 2:N:0:CCAATCCTGCAGAG
TTAGATCACAGGAATTTTGTACAGAGTACTGGTCTAATCATCGCACAGATCGGAAGAGAGTCGCGTCGTCAAAGAGATTATGTTCATCGTAGATGTCGTAGCTCGCAATAACAATAACAAAAAAAAAAGATGCTACTTGACTGTGGGCCG
+R_HWI-M01141:133:D05BR:1:1101:23366:6475  133:D05BR:1:1101:23366:6475 2:N:0:CCAATCCTGCAGAG
1111133@CF1>11113BA1333D1013B331113BB3B1B21B00AE1AA/////000A11/A///////?1D0B011122222B221/0//22B2//0//BF/>///B1B11B<<1B###############################
@F_HWI-M01141:133:D05BR:1:1101:11735:6477  133:D05BR:1:1101:11735:6477 2:N:0:CCAATCCTGCAGAG
GGAAGTGCACACGTCTGAACTCCAGTCACCCAATCCATCTCGTATGCCGTCTTCTGCTTGAAAAAAAACAAATGCATCTGCTATGAAGCCGCCTGATCGCCACACACGACGTGTGCGCGGCAGCTTTGGTAGGCAAGAGCGGCTAGCTGG
+F_HWI-M01141:133:D05BR:1:1101:11735:6477  133:D05BR:1:1101:11735:6477 2:N:0:CCAATCCTGCAGAG
AA?3A4BDFFDCGF4FFGF4FBGFHHFHHGF2B2FEGGHCHCAEBCHDAAAGFBGHEGFAA3FAFEE0111B55544B34444434@3B#############################################################
@R_HWI-M01141:133:D05BR:1:1101:11735:6477  133:D05BR:1:1101:11735:6477 2:N:0:CCAATCCTGCAGAG
CGCCTTGTTGCCTGATGTGCTGGCGGTGTTGGGCCGAATGTATGAGCGTCTCGTCCGCCTAGAGGGCACCCATCAGCGGAAGATCTTGTCGGTCTGTAACTTTAGCATAGGATAGGCGTCGGCTACTGCGCTATCGTTACCCACCCCCAC
+R_HWI-M01141:133:D05BR:1:1101:11735:6477  133:D05BR:1:1101:11735:6477 2:N:0:CCAATCCTGCAGAG
>111111111111A111B133110000000A0/B####################################################################################################################
@F_HWI-M01141:133:D05BR:1:1101:17667:6482  133:D05BR:1:1101:17667:6482 2:N:0:CCAATCCTGCAGAG
CACACGTCTGAACTCCAGTCACCCAATCCATCTCGTATGCCGTCTTCTGCTTGAAAAAAAAAAAAAAACATCATCGCTAATTGCTAGGTGTCAGATGCCTAATTATTAATAGATTATAGCACAGAGTTGTCTCGCTTGTGAGTCTGCCAG
+F_HWI-M01141:133:D05BR:1:1101:17667:6482  133:D05BR:1:1101:17667:6482 2:N:0:CCAATCCTGCAGAG
CCCCCCFAFCFFGGGGGGGGGGHHGHHHHGHGGHHGGHHHHGGGHGHHHHHHHGHGGGGGEE>@/>///?333443>0//444B4440333?22B22222?2233?33?2?2?>22@222>222=??=11?110?/?#############
@R_HWI-M01141:133:D05BR:1:1101:17667:6482  133:D05BR:1:1101:17667:6482 2:N:0:CCAATCCTGCAGAG
GCGGAGCGTATCAATAGCTTGGATTTAGCACTTCTGATCAGTGTCTGGGACGATACGAGTAGGTCCTCCATGGATCCATCCGTTGTCCTCGAGATCGTACTATCCTCAAACCACGTATAATCTATCGCACTCTGACAACCCGCAACCACT
+R_HWI-M01141:133:D05BR:1:1101:17667:6482  133:D05BR:1:1101:17667:6482 2:N:0:CCAATCCTGCAGAG
111111>1111>3A3311BA0011113211A1AA21221212222210000/A///////01B1D1B1001101B101210?/1B/1121E###########################################################
@M_HWI-M01141:133:D05BR:1:1101:8253:6485  133:D05BR:1:1101:8253:6485 2:N:0:CCAATCCTGCAGAG
CGTGCGGCGGCGATGCTCTCCGCGAGCTCGGACTCGCTGGTAATGACGCGCATGCCGCGCCCGCCGCCGCCCCAGCTCGCCTTGAGCATCAGCGGATAGCC
+M_HWI-M01141:133:D05BR:1:1101:8253:6485  133:D05BR:1:1101:8253:6485 2:N:0:CCAATCCTGCAGAG
]]]]]]]]]]]]]]]]]]]]]]]]]]]]]]]]]]]]]]][]]]]]]]]]]]]]]]]]]]]]]]]]]]]]]]]]]]]]]]]]]]]]]]]]]]]]]]]]]]]]
@M_HWI-M01141:133:D05BR:1:1101:14585:6487  133:D05BR:1:1101:14585:6487 2:N:0:CCAATCCTGCAGAG
CGCATCGAATCAGTCCAGCGCATCCGCTAAACGCTTCTCACCGCGTGCACTAGCTCAATCGCACGTCATCTCAAGGGACGATCGTCTGCGATTGGGCATACTGCGTCTTCAAC
+M_HWI-M01141:133:D05BR:1:1101:14585:6487  133:D05BR:1:1101:14585:6487 2:N:0:CCAATCCTGCAGAG
]]]]]]]]]]]]]]]]]]]]]]]]]]]]]]]]]]]]]]]]]]]]]]]]]]]]]]]]]]]]]]]]]]]]]]]]]]]]]]]]]]]]]]]]]]]]]]]]]]]]]]]]]]]]]]]]]
@M_HWI-M01141:133:D05BR:1:1101:9849:6488  133:D05BR:1:1101:9849:6488 2:N:0:CCAATCCTGCAGAG
ATCAGCCGCGATACGGTGCGCTGGAATTCGAAGGCCGTGCGCTCGTCGCTCGCCAATTGCTCCAGCGGGGCGGCAAAGCTG
+M_HWI-M01141:133:D05BR:1:1101:9849:6488  133:D05BR:1:1101:9849:6488 2:N:0:CCAATCCTGCAGAG
]]]]]]]]]]]]]]]]]]]]]]]]]]]]]]]]]]]]]]]]]]]]]]]]]]]]]]]]]]]]]]]]]]]]]]]]]]]]]]]]]
@M_HWI-M01141:133:D05BR:1:1101:11792:6490  133:D05BR:1:1101:11792:6490 2:N:0:CCAATCCTGCAGAG
GTGCGGTTGGCCAGCGCCTGGACTTGTTCGAGGTATTGCGCCACGCTCTGAACCTGGGCCGGTGCCGACGTGGTCGAGATTAAGAGAAGACAAAGAAGGAAAATCAATCTGC
+M_HWI-M01141:133:D05BR:1:1101:11792:6490  133:D05BR:1:1101:11792:6490 2:N:0:CCAATCCTGCAGAG
]C]]Z]]]]XZ]]CY]Y]]]]RC[TE]][]EZ]]ZT]XCX]Z]XZ]E[]]]V]TBY]]]]]]]]AB]]BZ]]X]\]F]TV]]]VYVUY]][VEUWSY]]]]XVWT]FY]Y]]
@M_HWI-M01141:133:D05BR:1:1101:22592:6493  133:D05BR:1:1101:22592:6493 2:N:0:CCAATCCTGCAGAG
CAGATGGTGTGCCAGCTGATTGGCTCGGCTGTTGAGCTCGCTGTAGCTCAGCTGCGTCTGCCCGAAAACCACTGCCGTCGCATCCGGGGTCTTCCCCA
+M_HWI-M01141:133:D05BR:1:1101:22592:6493  133:D05BR:1:1101:22592:6493 2:N:0:CCAATCCTGCAGAG
]]]]]]]]]]]]]]]]]]]]]]]]]]]]]]]]]]]]]]]]]]]]]]]]]]]]]]]]]]]]]]]]]]]]]]]]]]]]]]]]]]]]]]]]]]]]]]]]]]
@M_HWI-M01141:133:D05BR:1:1101:15380:6503  133:D05BR:1:1101:15380:6503 2:N:0:CCAATCCTGCAGAG
GACGTGGTGGACATCTTGGTGACACCCAGCAGGTCGAGAGCGGTGTCGAAGGACGCGCCGGGGGAGGCGTACACCGGCCTGTTCCCGAGATAGGTCCACGGCGAGG
+M_HWI-M01141:133:D05BR:1:1101:15380:6503  133:D05BR:1:1101:15380:6503 2:N:0:CCAATCCTGCAGAG
]]]]]]]]]]]]]]]]]]]]]]]]]]]]]]]]]]]]]]Y]]]]]]]]]]]]]]]]]]]]]]]]]]]]]]]]]]]]]]]]]]]]]]]]]]]]]]]]]]]]]]]]]]]
@M_HWI-M01141:133:D05BR:1:1101:18334:6504  133:D05BR:1:1101:18334:6504 2:N:0:CCAATCCTGCAGAG
TCAGGCGACCACGCTCAAGGCGCTCTACGGGCGCGCGTTCAGGGCGCCCAACCTCTATGAGCTCTACTCCCAGGACGGAGG
+M_HWI-M01141:133:D05BR:1:1101:18334:6504  133:D05BR:1:1101:18334:6504 2:N:0:CCAATCCTGCAGAG
]]]]Z]]]]]]]]]]]]]]]]]]]]]]]]]]]]]]]]]]]]]]]]]]]]]]]]]]]]]]]]]]]]]]]]]]]]]]]]]]]]
@M_HWI-M01141:133:D05BR:1:1101:25006:6508  133:D05BR:1:1101:25006:6508 2:N:0:CCAATCCTGCAGAG
CTGTCGAAGCGAAGCGTGCGGCCCTACGCCGAGAGCGATTGCCTCTGCTTTAGTTCGCGCTTCGCCCGGAGTCAGAG
+M_HWI-M01141:133:D05BR:1:1101:25006:6508  133:D05BR:1:1101:25006:6508 2:N:0:CCAATCCTGCAGAG
]]]]]]]]]]]]]]]]]]]]]]]]]]]]\]]]]]]]]]]]]]]]]]]]]]]]]]]]]]]]]]]]]]]]]]]]]]]]]
@M_HWI-M01141:133:D05BR:1:1101:17589:6516  133:D05BR:1:1101:17589:6516 2:N:0:CCAATCCTGCAGAG
CCAAGGCAGCTCGGTGGTAAGAGGCATCAGCAGAGAGTTCGGCAATAACGCGTACTGGGCGTAACCGCCGTCGAACTCCCGGCCCATTTCGCCCATCACCGCGGCAACGGTTGTCCCCTCCACCAACCTGGGATCGGTGGAGGCTGCCACGATTCCCACACACTCGAT
+M_HWI-M01141:133:D05BR:1:1101:17589:6516  133:D05BR:1:1101:17589:6516 2:N:0:CCAATCCTGCAGAG
CCDDDBBFCCFFGGGGGG]]]]]]Z]]\]]]]]]]]]]]]]]]]]]]]]]]]]]]]]]]]]]]]]]]]]]]]]]]]]]]]]]]]]]]]]]]]]]]]]]]]]]]]]]]]]]]]]]]]]]]]]]]]]]]]]]]]]]]]]]]]]]]]]]]]]]GGGGGGFFFFCFAABA?A
@M_HWI-M01141:133:D05BR:1:1101:11103:6518  133:D05BR:1:1101:11103:6518 2:N:0:CCAATCCTGCAGAG
AACTGTTTCCATCACAGAACCAGATAAATACGTAAAATAAAATAAAGTGAGTTAACTATGTGAAATTAATTAAACTACATTAAATTACGTTAGGGCACCTTGATACTTGACAAAATTTTATATATATATATATAAATTATATATATATAAATATATAAATCCAAGATCACAAAAGC
+M_HWI-M01141:133:D05BR:1:1101:11103:6518  133:D05BR:1:1101:11103:6518 2:N:0:CCAATCCTGCAGAG
CCCCDFFFFFFFGGGGGGGGGGHGHH]]]]]]]]]]]]]]]]]]]]]]]]]]]]]]]]]]]]]]]]]]]]]]]]]]]]]]]]]]]]]]]]]]]]]]]]]]]]]]]]]]]]]]]]]]]]]]]]]]]]]]]]]]]]]]]]]]]]]]]]]]]]HGHGGGGGGGGGGGFFFFFFFCBBBA
@M_HWI-M01141:133:D05BR:1:1101:13279:6521  133:D05BR:1:1101:13279:6521 2:N:0:CCAATCCTGCAGAG
GGTCAAACGCAGACTGGATGGCTTGGTGGATCTGCGCCGTCCGCCATCCTCCGAGTTGCCTGCCGCCATGGAGGAGCACCTCCATCAAGCGCATCATGCGGGTGTCCTGG
+M_HWI-M01141:133:D05BR:1:1101:13279:6521  133:D05BR:1:1101:13279:6521 2:N:0:CCAATCCTGCAGAG
[SW]]ZD]F[S]]\][]]]]]PYBY]]VPE[]QYC$]UXTTX[8Y]]YSUZVC]QQQ]C%C]YURYCYR\UU]XQQT8][Z]]]]VV]]]Y]W]SE\W]CT]XX\F[TTX
@M_HWI-M01141:133:D05BR:1:1101:25515:6525  133:D05BR:1:1101:25515:6525 2:N:0:CCAATCCTGCAGAG
CGTGCGCAGCCGTTTCGACCGCTTCCTCGATCCGTCGTCCGGCGACAACTATCAGGTGAACACCGCGCTCGAGGCCTTCATGAACGGCT
+M_HWI-M01141:133:D05BR:1:1101:25515:6525  133:D05BR:1:1101:25515:6525 2:N:0:CCAATCCTGCAGAG
]]]]]]]]]]]]]]]]]]]]]]]]]]]]]]]]]]]]]]]]]]]]]]]]]]]]]]]]]]]]]]]]]]]]]]]]]]]]]]]]]]]]]]]]]
@F_HWI-M01141:133:D05BR:1:1101:6444:6526  133:D05BR:1:1101:6444:6526 2:N:0:CCAATCCTGCAGAG
CACACGTCTGAACTCCAGTCACCCAATCCATCTCGTATGCCGTCTTCTGCTTGAAAAAAAAAACAAATAATCCCACAATACGTCCACCACCACCCTGCCCCCAACCTCCATCGTACACCATCCCTGCTTCTCCAGCCCCACAATCTCGCC
+F_HWI-M01141:133:D05BR:1:1101:6444:6526  133:D05BR:1:1101:6444:6526 2:N:0:CCAATCCTGCAGAG
ABBBA@FBFBFFGG5GGGGGFGHHGGFGBFFFGHFCEFHGGEEGHFGGFHGFGFEGBF?0AE01?113B344433?11BF3?3B1?3B?#############################################################
@R_HWI-M01141:133:D05BR:1:1101:6444:6526  133:D05BR:1:1101:6444:6526 2:N:0:CCAATCCTGCAGAG
TCGTCTATTATTCGCTACCTCTCCAGGGCTACCAGCCGGCGCAGCTTGATTGCCAGCAGCGTCTGCCCCTTGCAGTCGTCGATTTCTGTCATCTCTATCAAACCCTGTCGCGGTATCTCTCCTGTTTACTACGATCTGAAAAAGCACATA
+R_HWI-M01141:133:D05BR:1:1101:6444:6526  133:D05BR:1:1101:6444:6526 2:N:0:CCAATCCTGCAGAG
1>1>11133@3331111A1111A0A100000BB1100A///A/AA0100121BA11/B00>/?//11?//0011111/////?2F2222F22>B>222>B211//0B1B////?/?1222101111121111//??##############
@M_HWI-M01141:133:D05BR:1:1101:9205:6527  133:D05BR:1:1101:9205:6527 2:N:0:CCAATCCTGCAGAG
CGGCGGCGCGACGAATGCGGGTTTTGTCTTCGGCGCTGAGGCGCAGGTCGAGGCGATCGGCGGTTGCGGTCATGACGGGTCTCCTTGTACGGCAGCATACCGTACATTCTCTGTTCGCG
+M_HWI-M01141:133:D05BR:1:1101:9205:6527  133:D05BR:1:1101:9205:6527 2:N:0:CCAATCCTGCAGAG
XQX]]]]][]]][]]?]]]]]O]]]][][SYZVU]]]]]]X]]]]]]]]]Y]Z]]]]]Z]V]]GGD@0EAGGHDDDGFEI.GJIAGGA@D/FH15DBF/FIFHFII@EDD00033@00=
@M_HWI-M01141:133:D05BR:1:1101:17027:6529  133:D05BR:1:1101:17027:6529 2:N:0:CCAATACTGCAGAG
GAGGTTCCGCTGCGGCATGGGCTTTGATCGCGAACCAGCAAGATCCCGAGTGCTCAGTGCAGCTTCGAGGGCTATATGGGCCATTCGCTAGTTGGGA
+M_HWI-M01141:133:D05BR:1:1101:17027:6529  133:D05BR:1:1101:17027:6529 2:N:0:CCAATACTGCAGAG
G]]TF]]GT]TWX]Z]]]]]WXVG][]]]]]]]]Z]V\]]][VZ[]V]]]TZ[[Z\]]]]]]]]\]]]]Z]]]]Y]\ZG][]]\YZ]]ZVT]TUZZ]
@M_HWI-M01141:133:D05BR:1:1101:12899:6531  133:D05BR:1:1101:12899:6531 2:N:0:CCAATCCTGCAGAG
GAGCATGGACCACTCGGCGTGGGAGGGCTACGAGATCGACGGCCACGTCGACACCGTCATCAGCCGTGGCAAGGTGGTCATCGACGGCAACGAGTATCTCGGCGCTAAGGGCGACGGCAAGTACCTCAAGCGTGGCCTCTCGCAGTACCTGATCTAAGGACCACAGCCCCATGGAATTCGGCGCAGTACTTCAGACCAACCCGCCCGCCTCACGAACCGTTCACCTCGCCAAGCTCGCGGAGCAGTACGGCTTCGAATACG
+M_HWI-M01141:133:D05BR:1:1101:12899:6531  133:D05BR:1:1101:12899:6531 2:N:0:CCAATCCTGCAGAG
AAAABFF@CCCAGGGGEGGFGGGGF2AEGHFCEF?AGA1EEAEEFCGEFEEEG/FFGGDHFFGHF@>>EFCGFG3??EG4FFHBBCGGGCHGGCFHGHHHFEECCD?.GCF]]]V]ZV]]X]]]]YY]]]V]]]]]Q]]]]XU]]AZZZ]GGGHFFFGFGC/HGGGD.:0G0BFGC-<-FC?FDFHGFD<?0?1A/@?></EE/?CF1?FFGEAFEA1GFFCEECGGG?GHEE2CCDFFFGFDCCEAEF@ACFFDCA>>3A
@M_HWI-M01141:133:D05BR:1:1101:17682:6547  133:D05BR:1:1101:17682:6547 2:N:0:CCAATCCTGCAGAG
GGTGAACCTGCTCGCCGTTTCCAAGACATTTGGTGCCGATGCGGTGATCGAGGCCGTGGCCGCAGGCCAAACCGCCTTTGGCGAAAACTACA
+M_HWI-M01141:133:D05BR:1:1101:17682:6547  133:D05BR:1:1101:17682:6547 2:N:0:CCAATCCTGCAGAG
]]S]]]YV]]]YY]]][GZ]\\]]][]][Y\]]][Y]]E3]X]]X]YYZ]]]V]]]Z]Z]]Y]]]1Y[]]]]]T]]]]]]]]]]]W]]]]]]
@M_HWI-M01141:133:D05BR:1:1101:8020:6560  133:D05BR:1:1101:8020:6560 2:N:0:CCAATCCTGCAGAG
CGAGACGCGGCGAAGGCCGGCGCGCACATGCAGAAGCTGGGCGCGTCCTCGGGGATGCGTTTGCAGCGCAAG
+M_HWI-M01141:133:D05BR:1:1101:8020:6560  133:D05BR:1:1101:8020:6560 2:N:0:CCAATCCTGCAGAG
]]]]]]]]]]]]]U]]]]]]]Y]]]]]Z]]]]]]]W]]]]]]]A]]]]]]]][]]]]]]]]]]]]]FW]]XX
@F_HWI-M01141:133:D05BR:1:1101:11720:6567  133:D05BR:1:1101:11720:6567 2:N:0:CCAATCCTGCAGAG
CGGAAGAGCACACGTCTGAACTCCAGTCACCCAATCCATCTCGTATGCCGTCTTCTGCTTGAAAAAAAAAAAAATAACATCACGTCAACGAATAATGCTGGTTGGCAGACTTTTGGTGAAAAAAAACAGCACATTGGGGCGTCCTAGTAG
+F_HWI-M01141:133:D05BR:1:1101:11720:6567  133:D05BR:1:1101:11720:6567 2:N:0:CCAATCCTGCAGAG
BCCCCCFFFFFFGGGGGGGGGGHHHHHHHHGHGHHHHHGFHHHGGHHHHGGGHGHHHHHHHHHHHHGGGE################################################################################
@R_HWI-M01141:133:D05BR:1:1101:11720:6567  133:D05BR:1:1101:11720:6567 2:N:0:CCAATCCTGCAGAG
ACAATAGAAAAAAGATTTTAAATACGCATCATCATAGGGATGTAAAAATAGGCAATTAGAGAAAGAGTTCTTGTATGGAGATAGTTTCAGTGAGCTGCAGAATACTGAAATAAAAAAAGGTTAAAAACTGAAAACTAGATGGTAGCAGAT
+R_HWI-M01141:133:D05BR:1:1101:11720:6567  133:D05BR:1:1101:11720:6567 2:N:0:CCAATCCTGCAGAG
111111111B11111BA3A3A133A0000AA2222221A00/12222101111B01111111111A012B211B122010101@22D222221111B1011011B#############################################
@M_HWI-M01141:133:D05BR:1:1101:26227:6576  133:D05BR:1:1101:26227:6576 2:N:0:CCAATCCTGCAGAG
CTTGTCGTACCCTGCCATGGACCTGAGATTAACCCGTGCCCCTTCTTTGGCCAACGCGCGATGTCCGTATGTTTCGATCGGAGTCCCTGAACAGCGTTGTGACGACAGTTCCGGGACGACC
+M_HWI-M01141:133:D05BR:1:1101:26227:6576  133:D05BR:1:1101:26227:6576 2:N:0:CCAATCCTGCAGAG
]]T]]]]X]\]VV]]]]]]W]Y]FRV][H]CU]]2ZYYAUZ]YVCYZ[[V51X]]XUT]Y]]]]][Z[]]Y]]U]QY]]]B]YT]FWW]][]]W]]]T]]]\]]&]]]X]][C2X]C]]UX
@M_HWI-M01141:133:D05BR:1:1101:9083:6581  133:D05BR:1:1101:9083:6581 2:N:0:CCAATCCTGCAGAG
GAATTAGCTTACTGCAGTGCGCACGATAGCGTAAGGATGTTTGAATTTATGTGGAACGGTATGATGCAGGGATTAAATATCGCAAATGGCAGGAGGCAACAGGGCAACAAAGCGTTGAATGAAAAACGAATCCACCCAACACAGAAACCAGTTGCGCTATATAAATGGCAATTACAAAACTACGCAAAGACGGGCGACAAAATT
+M_HWI-M01141:133:D05BR:1:1101:9083:6581  133:D05BR:1:1101:9083:6581 2:N:0:CCAATCCTGCAGAG
BBBBBFFFFFFFGGGDGFGGGGGGFGFGGHGEGGHFFHHHHHHHHHHHHHHHHH]]]]]]]]]]]]]]]]]]]]]]]]]]]]]]]]]]]]]]]]]]]]]]]]]]]]]]]]]]]]]]]]]]]]]]]]]]]]]]]]]]]]]]]]]]]]]]]]GCECGHHHFGHHFFHFGFCHHCGHCHHHGEGEGGGGGGGEGGBBBFFFFBAA3A
@M_HWI-M01141:133:D05BR:1:1101:20103:6585  133:D05BR:1:1101:20103:6585 2:N:0:CCAATCCTGCAGAG
GATCGGTCGCAAGACGATCTTCGAGATGGAAGAGGAATTGCGCGGGATCGTAGTGCCGACGCTCGTAATGGTCGGCGACCGGGACGGAGGGGCGGTGGACGCC
+M_HWI-M01141:133:D05BR:1:1101:20103:6585  133:D05BR:1:1101:20103:6585 2:N:0:CCAATCCTGCAGAG
]]]]]]]]]]]]]]]]]]]]]]]]]]]]]]]]]]]]]]]]]]]]]]]]]]]]]]]]]]]]]]]]]]]]]]]]]]]]]]]]]]]]]]]]]]]]]]]]]]]]]]]
@M_HWI-M01141:133:D05BR:1:1101:15241:6599  133:D05BR:1:1101:15241:6599 2:N:0:CCAATCCTGCAGAG
CTGACGCAGCGACGCAACGCGGCTTGGGCGTTGAGCTCGCCGCTGTGACCAGCGCGAGCGTCGAAGCGCATGCGCATGGGACCGCGACCGTCATCGATTCGGCCG
+M_HWI-M01141:133:D05BR:1:1101:15241:6599  133:D05BR:1:1101:15241:6599 2:N:0:CCAATCCTGCAGAG
]]]]]]]]]]]]]]]]]]]]]]]]]]]]]]]]]]]]]]]]]]]]]]]]]]]]]]]]]]]]]]]]]]]]]]]]]]]]]]]]]]]]]]]]]]]]]]]]]]]]]]]]]
@M_HWI-M01141:133:D05BR:1:1101:16781:6603  133:D05BR:1:1101:16781:6603 2:N:0:CCAATCCTGCAGAG
CGCTGGCTCGGCGGGCGTAGAGGCGCAGCACGTAGGGCCGGGCGAGCGTGGTACGCACGTCGTCCTGGCCGTGGATCGATTC
+M_HWI-M01141:133:D05BR:1:1101:16781:6603  133:D05BR:1:1101:16781:6603 2:N:0:CCAATCCTGCAGAG
]]]]]]]]]]]]]]]]]]]]]]]]]]]]]]]]]]\]]]]]]]]]]]]]]]]]]]]]]]]]]]]Z]]]]]]]]]]][]]]]]]
@M_HWI-M01141:133:D05BR:1:1101:15662:6604  133:D05BR:1:1101:15662:6604 2:N:0:CCAATCCTGCAGAG
GTACGTCCCAGGAGTCTACGAGTTCGTAGCCCTGGGCCACTCGGAACTTTTCAAGCTCGCCGCGATTTGCGAGGTTGAATGCGTGTA
+M_HWI-M01141:133:D05BR:1:1101:15662:6604  133:D05BR:1:1101:15662:6604 2:N:0:CCAATCCTGCAGAG
]]]]R]]]]]]]]]]]]]]]]]]]]]]]]]]]]]]]]][]]]]]]]]]]]]]]]]]]]]]]]]]]]]]]]]]]]]]]]]]]]]]]]]
@M_HWI-M01141:133:D05BR:1:1101:12196:6609  133:D05BR:1:1101:12196:6609 2:N:0:CCAATCATGCAGAG
TGCCATGATTGTAAGTTTCCTGAGGCCTCCCAAACCATGCTTCCTCTACAGCGTTCAGCGCCATGAGTCAATTAAACCTCTTTTCTTTATGAATTACCCAGTCTCAGGTAGTTCTTTATAGCAATG
+M_HWI-M01141:133:D05BR:1:1101:12196:6609  133:D05BR:1:1101:12196:6609 2:N:0:CCAATCATGCAGAG
]]]]]]]]]]]]]]]]]]]]]]]]]]]]]]]]]]]]]]]]]]]]]]]]]]]]]]]]]]]]]]]]]]]]]]]]]]]]]]]]]]]]]]]]]]]]]]]]]]]]]]]]]]]]]]]]]]]]]]]]]]]]]]
@M_HWI-M01141:133:D05BR:1:1101:25978:6612  133:D05BR:1:1101:25978:6612 2:N:0:CCAATCCTGCAGAG
CTCCTGATCAGCCGGAAGAAGTGACTATCGGTTTCAACGCCGGAACTCCTGTCTCCGTGAACGGTGCTGAGCTGGATGCGGTTGACCTCGTAG
+M_HWI-M01141:133:D05BR:1:1101:25978:6612  133:D05BR:1:1101:25978:6612 2:N:0:CCAATCCTGCAGAG
]V]]]Y]]]]ZS]][W]ZE]]I]I]]]\]]]\]][]U4]][]]UU]]]]]][][]\U\Z]]]]][]]][\Z\U]]]T]]]TTSS][]]]]]\\
@M_HWI-M01141:133:D05BR:1:1101:15306:6617  133:D05BR:1:1101:15306:6617 2:N:0:CCAATCCTGCAGAG
ATCCGTCGATCGGCGGCATCCTCTGCGCGCGCGGCGGCTACGGCAG
+M_HWI-M01141:133:D05BR:1:1101:15306:6617  133:D05BR:1:1101:15306:6617 2:N:0:CCAATCCTGCAGAG
][]]]]]]]Z][X]7[[]]Z]Z]X\]]]X[]]W]]]TU]]]T]]T]
@M_HWI-M01141:133:D05BR:1:1101:12035:6618  133:D05BR:1:1101:12035:6618 2:N:0:CCAATCCTGCAGAG
GAACCGGCGCCCACTCGCCGCCCCCGCGCCACGAGTTCGAGCTGCCGGTGACGCTGTTGTCCGATGCCCGGAAGCCGCCTTCGATCGCCAACAGCTCGGCAAAAGGCT
+M_HWI-M01141:133:D05BR:1:1101:12035:6618  133:D05BR:1:1101:12035:6618 2:N:0:CCAATCCTGCAGAG
]]]]]]]]]]]]]]]]]]]]]]]]]]]]]]]]]]]]]]]]]]]]]]]]]]]]]Z]]]]]]]]]]]]]]]]]]]]]]]]]]]]]]]]]]]]]]]]]]]]]]]]]]]]]]
@M_HWI-M01141:133:D05BR:1:1101:15075:6618  133:D05BR:1:1101:15075:6618 2:N:0:CCAATCCTGCAGAG
CCTGGCCGCGCGACGACGTCGCCGGAGCGCCTGCCACGATGGCCATCGCACCGCTTCGCCACGTCGGCCTGTACGCCTATCGGGCTGCCTTCCTGCGCCGCTTTCCGCGCCTCGCACGCAGCCCGCTCGAGGAC
+M_HWI-M01141:133:D05BR:1:1101:15075:6618  133:D05BR:1:1101:15075:6618 2:N:0:CCAATCCTGCAGAG
]]]]]]]]]]]]]]]]]]]]]]]]]]]]]]]]]]]]]]]]]]]]]]]]]]]]]]]]]]]]]]]]]]]]]]]]]]]]]]]]]]]]]]]]]]]]]]]]]]]]]]]]]]]]]]]]]]]]]]]]]]]]]]]]]]]]]]
@F_HWI-M01141:133:D05BR:1:1101:16132:6624  133:D05BR:1:1101:16132:6624 2:N:0:CCAATCCTGCAGAG
CGGAAGAGCACACGTCTGAACTCCAGTCACCCAATCCATCTCGTATGCCGTCTTCTGCTTGAAAAAAAAAAAAACAAAAAGGATAAAAATCCTTGACCATATGCACGATGGCAGGGCACATGATCTCAAACTGTACGTGTGACCCACCAT
+F_HWI-M01141:133:D05BR:1:1101:16132:6624  133:D05BR:1:1101:16132:6624 2:N:0:CCAATCCTGCAGAG
BBBCCCFFFFFFGGGGGGGGGGHHHHHHHHHHGHHHHHH5FGGGGHHHHGGFHGGHHHHHHHHHHGGGE>>/>///F00///B3333330B3443B3?22222332?###########################################
@R_HWI-M01141:133:D05BR:1:1101:16132:6624  133:D05BR:1:1101:16132:6624 2:N:0:CCAATCCTGCAGAG
CTAATGGACTAGGTGACGAGGGAAATAATATTTAAATTAAGCGTAAAACGGGGCGGTTCGGTAAGTTTGTAATGCTAGAGAAACAGCGCCTTCGAGCCGGGCGTTTAAATAAATAAGAATAGTAATACTGACGTGTATATGAGTACTGAA
+R_HWI-M01141:133:D05BR:1:1101:16132:6624  133:D05BR:1:1101:16132:6624 2:N:0:CCAATCCTGCAGAG
11111@D11111111111110A0A01312222222122111B############################################################################################################
@M_HWI-M01141:133:D05BR:1:1101:21936:6625  133:D05BR:1:1101:21936:6625 2:N:0:ACAATCCTGCAGAG
ACAGAGCACAGGAAGTTGGGCACCTGTGAGAGCAGGTGTACGGGAATACGCATCACAA
+M_HWI-M01141:133:D05BR:1:1101:21936:6625  133:D05BR:1:1101:21936:6625 2:N:0:ACAATCCTGCAGAG
]]]]]]]]]]]]]]]]]]]]]]]]]]]]]]]]]]]]]]]]]]]]]]]]]]]]]]]]]]
@M_HWI-M01141:133:D05BR:1:1101:9395:6633  133:D05BR:1:1101:9395:6633 2:N:0:CCAATCCTGCAGAG
CGATCCCAGCTCCACCATCACGCTGACGGGCGACATCGCCATGGCGAGCACGACCGCGTTTCCCGCGGCGACCAAGCCCATCACGATTGACAGCAACGGCCGCACGATCACC
+M_HWI-M01141:133:D05BR:1:1101:9395:6633  133:D05BR:1:1101:9395:6633 2:N:0:CCAATCCTGCAGAG
]]]]]]]]]X]]]]]]]X]Y]T]]]]]]]]]]]]]]]][]]]]]]]]Z]]]]]V]]]]]]]]]]Z]]X]]]]]]]]]\]]]][]]]]]]]]]]W]]]]\]]]]]]]]]]]]]
@M_HWI-M01141:133:D05BR:1:1101:21772:6633  133:D05BR:1:1101:21772:6633 2:N:0:CCAATCCTGCAGAG
GGGTCGTTGCTCTTGGGACCGAACATGCCGCCCGACGGACAGATCAGGAAATCGGCCCCGTTGTCGCAGAATCGCCGCACGATTCCCGCGTCGGTGCGGTAGGCGCAGATCATCATTCCCAC
+M_HWI-M01141:133:D05BR:1:1101:21772:6633  133:D05BR:1:1101:21772:6633 2:N:0:CCAATCCTGCAGAG
T]V]]]]]]]]]][]]]]]]][C]]X]]]W]Z]]V]]]]]]]][][]]]]]]]]O]YZ]]X]X]YZW]ZZ]]\]]ZY]S]XUV]UZ]]Z]]]WZ]]]]]P&Q]X]]W]RG]]V]]EW]\]R]
@M_HWI-M01141:133:D05BR:1:1101:21381:6634  133:D05BR:1:1101:21381:6634 2:N:0:CCAATCCTGCAGAG
GGCCAGTTTCACCCCGAACGATTCGCGGTGCGACACGTACGCGCCGGCGATTTCCAACGCACG
+M_HWI-M01141:133:D05BR:1:1101:21381:6634  133:D05BR:1:1101:21381:6634 2:N:0:CCAATCCTGCAGAG
]]]]]]]]]]]]]]]]]]]]]]]]]]]]]]]]]]]]]]]]]]]]]]]]]]]]]]]]]]]]]]]
@M_HWI-M01141:133:D05BR:1:1101:19306:6636  133:D05BR:1:1101:19306:6636 2:N:0:CCAATCCTGCAGAG
GGAAAGAGTAAGGAGATTTTATTTCATAAGTAAAACAGTAATTTTTTTCTTTCACCAGTAAGATGGGAATAATATGAGTACTCATTTCAAATGGTTATTATGAGAACTAAATAATGCTTTTAAAGTGATTAGCACATTGTCTGACATTCAAGTGTTCAACGACTGTTGATGTACGTTACC
+M_HWI-M01141:133:D05BR:1:1101:19306:6636  133:D05BR:1:1101:19306:6636 2:N:0:CCAATCCTGCAGAG
BBC@BFFFFFFFGGFCGGGGGGHHHHGHHH]]]]]]]]]]]]]]]]]]]]]]]]]]]]]]]]]]]]]]]]]]]]]]]]]]]]]]]]]]]]]]]]]]]]]]]]]]]]]]]]]]]]]]]]]]]]]]]]]]]]]]]]]]]]]]]]]]]]]]]]HHHHHEHEEGCGGFGGFGFABFFBFBAA?B
@M_HWI-M01141:133:D05BR:1:1101:8402:6641  133:D05BR:1:1101:8402:6641 2:N:0:CCAATCCTGCAGAG
GGCCAGGCGCGTGATCGCGCCGGTCCAAAACTTTTGCTTGCCGGACAATCGAAAATAAACGACAAAAATGCGGTTCGGGCATTTGCCGCCCG
+M_HWI-M01141:133:D05BR:1:1101:8402:6641  133:D05BR:1:1101:8402:6641 2:N:0:CCAATCCTGCAGAG
]]]]]]]]]]]]]]]]]]]]]]]]]]]]]]]]]]]]]]]]]]]]]]]]]]]]]]]]]]]]]]]]]]]]]]]]]]]]]]]]]]]]]]]]]]]]
@M_HWI-M01141:133:D05BR:1:1101:23781:6648  133:D05BR:1:1101:23781:6648 2:N:0:CCAATCCTGCAGAG
AACCCGTCGATCTCGTTGTAGCCGTCCCAGACGGCGCGCAGGGCGTCCTGGAACAGCTCGCGGGCCAGGTCGGGAACGGTCTGGCCGTAGCGGAGTCCGAACTCGTAG
+M_HWI-M01141:133:D05BR:1:1101:23781:6648  133:D05BR:1:1101:23781:6648 2:N:0:CCAATCCTGCAGAG
]R]]]TS\]]]]]]]]]]]]]]]]]]]]]]X]]VXS]]]]B]S]]X]]]]]]]]Z]]]]]]]]]]Y]]TT\]]]Y]]]]]]V]]]]]]]]]]]W]Q]]]]]]PZ\]]]
@M_HWI-M01141:133:D05BR:1:1101:21091:6654  133:D05BR:1:1101:21091:6654 2:N:0:CCAATCCTGCAGAG
CGATGGCCTTGCTCGGTCTGTCGATTCCCGAGTTCTGGCTGGGTCTGGTCCTGATCTGGCTGGTGGCGGTTCTTTGGCCGATCTTCCCGGCCGGTGACTACGTGGCATTTGTACAG
+M_HWI-M01141:133:D05BR:1:1101:21091:6654  133:D05BR:1:1101:21091:6654 2:N:0:CCAATCCTGCAGAG
]]]]]]]]]]]]]]]]]]]]]]]]]]]]]]]]]]]]]]]]]]]]]]]]]]]]]]]]]]]]]]]]]]]]]]]]]]]]]]]]]]]]]]]]]]]]]]Z]]]]]]]]]]Y\]]]]]]]]]
@M_HWI-M01141:133:D05BR:1:1101:18059:6656  133:D05BR:1:1101:18059:6656 2:N:0:CCAATCCTGCAGAG
GTGTGGTTGGACTACACCAACTTCGTGCGCGCGGGCGCCCGGCTCGAGCAGCCGGCGAAAGACCGACTGGCGGCGATCAACCAGCGGCTGGCGACCCTGTTCACGACGTTCAGTC
+M_HWI-M01141:133:D05BR:1:1101:18059:6656  133:D05BR:1:1101:18059:6656 2:N:0:CCAATCCTGCAGAG
]]]]]]]]]]]]]]]]]]]]]]]]]]]]]]]]]]]]]]]]]]]]]]]]]]]]]]]]]]]]]]]]]]]]]]]]]]]]]]]]]]]]]]]]]]]]]]]]]]]]]]]]]]]]]]]]]]]
@F_HWI-M01141:133:D05BR:1:1101:17485:6659  133:D05BR:1:1101:17485:6659 2:N:0:CCAATCCTGCAGAG
GAACTCCAGTCACCCAATCCATCTCGTATGCCGTCTTCTGCTTGAAAAAAATTATCCTGCTGGAGGGCGACAAGCCACTCGGGGCCGAGGCGCACCGCTCTTACGACGAGATCGTCACGCGCGTCGAGCAGGACAAGAAACACGTGCAGC
+F_HWI-M01141:133:D05BR:1:1101:17485:6659  133:D05BR:1:1101:17485:6659 2:N:0:CCAATCCTGCAGAG
BB?AAFFFFFFFFGGFGGGF4A5DFGFGHBBGCAEGFHHHGFFC2ABG22A13B55A5AAB331A10B>0>/>1F1ECF311//>EC/>/E/>BCDCGC//?DG?/C?-ADFFEFG..<<--;:@::@D?B.;CB..;FFGFG.A#####
@R_HWI-M01141:133:D05BR:1:1101:17485:6659  133:D05BR:1:1101:17485:6659 2:N:0:CCAATCCTGCAGAG
CCGAGCGTCGCGCCGACAGCGCGGTCCGCCACCAGCTCGTCGGACACGCGTCCCAGCATGATCTCCACGGTGATGCTCGACCTGTACATGACCATCAGCATCACGATGATCACCACGAACGCGATCAGCGTGAAGACCGCTAGGCCCTTC
+R_HWI-M01141:133:D05BR:1:1101:17485:6659  133:D05BR:1:1101:17485:6659 2:N:0:CCAATCCTGCAGAG
11A11>1>>?D00AA00///A///AAA///>/0/0>11?//>///>F///>>><1100111>B2211B<//?/BFB<B//>//0>?21<111111?<?CF1FF<.<..>FGGFF####################################
@M_HWI-M01141:133:D05BR:1:1101:7893:6659  133:D05BR:1:1101:7893:6659 2:N:0:CCAATCCTGCAGAG
GCAGCTGATGGACCGCGTCTGGGATGAGAACTGGTTCGGCTCGACCAAGACGCTCGACGTCCACATCCGCTGGCTGCGCCAGAAGCTCGGCGACGATCCGACCGATCCGCGCTACCTGCATACCGTCCGCGGCGTCGGCTTCCGGTT
+M_HWI-M01141:133:D05BR:1:1101:7893:6659  133:D05BR:1:1101:7893:6659 2:N:0:CCAATCCTGCAGAG
T]]]]]]]]]V]]]]UU]]]]]]]]]]]]]]]]]]]]]]]]]]]Y[]]]]]]]]]U]WR]E]]]X]]]]Z]]]]ZRRCZ\]R[]]]]]Y]]XZ]U]]Z]]]Q]VV]]]]]]]]]S]]]]]]]]]]X]]]]]]S]]]]O]V]][]]AO
@M_HWI-M01141:133:D05BR:1:1101:11175:6666  133:D05BR:1:1101:11175:6666 2:N:0:CCAATCCTGCAGAG
CAGACGACTCATCAGTGGCGTTTCGTAACAGGAGTTGCGCTCGACCCTGAATTACTGTCAATGAGTTATTCAGGTTATGGGCCACCCC
+M_HWI-M01141:133:D05BR:1:1101:11175:6666  133:D05BR:1:1101:11175:6666 2:N:0:CCAATCCTGCAGAG
]]]]]]]]]]]]]]]]]]]]]]]]]]]]]]]]]]]]]]]]]]]]]]]]]]]]]]]]]]]]]]]]]]]]]]]]]]]]]]]]]]]]]]]]
@F_HWI-M01141:133:D05BR:1:1101:14349:6668  133:D05BR:1:1101:14349:6668 2:N:0:CCAATCCTGCAGAG
CACACGTCTGAACTCCAGTCACCCAATCCATCTCGTATGCCGTCTTCTGCTTGAAAAAAAAAACAACTCCCCTCTCCCTCCTTCCTCCCTCTGCCCGCCTTTTCGCTTTTCCTACATAAACCCCCCATCCTCTCCTCCCCTCCTCTGCCC
+F_HWI-M01141:133:D05BR:1:1101:14349:6668  133:D05BR:1:1101:14349:6668 2:N:0:CCAATCCTGCAGAG
>3AAA3BAFBBFFGFGFGGGGGHHCGHHHBG5DDFFEFFGHG2AEFEGFHHHHECD5G0000011?13BB11BB2B331B113B33B??0?033B#######################################################
@R_HWI-M01141:133:D05BR:1:1101:14349:6668  133:D05BR:1:1101:14349:6668 2:N:0:CCAATCCTGCAGAG
CTTACCGAACATCCGCCAGTACCACCTCCCGCCGCTCCCGGCAGCTCGGAAGAGCGGCTTGTATCTAAACATTGTCACTCAAGTCGATCCCCCGTCTTTCGCCTTATTTTTTCAAAACATACTGATCTTCCTCGATTATTACTACCCCCC
+R_HWI-M01141:133:D05BR:1:1101:14349:6668  133:D05BR:1:1101:14349:6668 2:N:0:CCAATCCTGCAGAG
A>>1?11>11>DFG10E00B1GD3B00AE00AEA/A//A//////01?>EA/00F###############################################################################################
@M_HWI-M01141:133:D05BR:1:1101:20791:6669  133:D05BR:1:1101:20791:6669 2:N:0:CCAATCCTGCAGAG
CTAACATGAGCTGAAATTACAACACCTGGAAACTTACGTTGAAAGCTATTCCTGCTACCAAGCAGGTGATTTGGCTTGTCGTTGTGGCCCCATGCTGGCAAAGTCTCGCCGAGACTAGAATCTACTGCTCCACGTCAGTCGGATCAAAAGCGACCTTCCCACTCTCAAGGTAATAGAGTCCCCACTTCAC
+M_HWI-M01141:133:D05BR:1:1101:20791:6669  133:D05BR:1:1101:20791:6669 2:N:0:CCAATCCTGCAGAG
CCCCCFFFFFFFGGFGGGGGGGHHGGHHGHHHHHHHHGHH]]]]]]]]]]]]]]]]]]]]]]]]]]]]]]]]]]]]]]]]]]]]]]]]]]]]]]]]]]]]]]]]]]]]]]]]]]]]]]]]]]]]]]]]]]]]]]]]]]]]]]]]]]]]]]GHHGGHGHGFFHHHGHHHGGGGGGGGGGCCBFFFFABAAA
@M_HWI-M01141:133:D05BR:1:1101:8321:6689  133:D05BR:1:1101:8321:6689 2:N:0:CCAATCCTGCAGAG
GTCGGTCTGTACGTGGTGATGGCTGACGCGGCCGGCGGGGCTGGAAGCGTCCGGATCGAGCACGGCCGTGAAATAGCCCATGCTCTGGGCCGCGTGCACGAACATGCGCCCCAGTTGGCCACCGCCCATCACGC
+M_HWI-M01141:133:D05BR:1:1101:8321:6689  133:D05BR:1:1101:8321:6689 2:N:0:CCAATCCTGCAGAG
]]]]]]]]]]]]]]]]]]]]]]]]]]]]]]]]]]]]]]]]]]]]]]]]]]]]]]]Z]]]]]]]]]Z]][]Z]]]]]]]]]]]]]\][]]]]W]]]]]]]]]]]]]]]]Y]]]]]]]]]]]]]]]]]]]]]]]SD
@M_HWI-M01141:133:D05BR:1:1101:12351:6693  133:D05BR:1:1101:12351:6693 2:N:0:CCAATCCTGCAGAG
GACATCGCCGAGCGACAGGTCCACCAGAATGCGTTGCACCCGGGCGTCGATGCCGGTTTCCGGATCGCGGTAACGAATATCG
+M_HWI-M01141:133:D05BR:1:1101:12351:6693  133:D05BR:1:1101:12351:6693 2:N:0:CCAATCCTGCAGAG
]]]]]]]]]]]]]]]]]]]]]]]]]]]]]]]]]]]]]]]]]]]]]]]]]]]]]]]]]]]]]]]]]]]]]]]]]]]]]]]]]]
@M_HWI-M01141:133:D05BR:1:1101:8835:6696  133:D05BR:1:1101:8835:6696 2:N:0:ACAATCCTGCAGAG
CGATTACAAAACGGCCATTGATGAATATTCGGGTGGAATTGAACTGGATCCACAAAATGTTACATTACTCACTAATCGAGCCGTGGCATACCTGGAATTGAATC
+M_HWI-M01141:133:D05BR:1:1101:8835:6696  133:D05BR:1:1101:8835:6696 2:N:0:ACAATCCTGCAGAG
]]]]]]]]]]]]X]]]]]]]]]]]]]]]]]]]V]][]]]]]]]]]]]]]]]\]]][]]]]]]]]]]]]]]]]\]]]]]]]]]]]]]]]]]]]]]]]]]]]]]]]
@M_HWI-M01141:133:D05BR:1:1101:22656:6697  133:D05BR:1:1101:22656:6697 2:N:0:CCAATCCTGCAGAG
CGCTGCTGTCCGTCAACGATCTTCCATGAGCCGTCGGGCCGTTCGGCGACGTCAATGGGATTGACGACTTGTCCTCCTGATTTGAGCACGGCGATCAACG
+M_HWI-M01141:133:D05BR:1:1101:22656:6697  133:D05BR:1:1101:22656:6697 2:N:0:CCAATCCTGCAGAG
X]]]]]]YY]YVZ]]]]]V]]]\]\]]]WVU]]Y]]STYZ]RT]]]XA]]Z]][]]]E]\]\]Z]]]]]]]]]]W]]]]]]]]]]]]]]]]]]]]]]VU]
@M_HWI-M01141:133:D05BR:1:1101:20845:6699  133:D05BR:1:1101:20845:6699 2:N:0:CCAATCCTGCAGAG
ATCGACCGGACCGCCGAGGCAGGCCGCGCACGAGGCGTTTTCCGTGAGGCGCACGCCGGCATTCTCACGGATCGCCCACACGCTCAGGCCGTCCCACATGGTTTCCTTGAGCTCGC
+M_HWI-M01141:133:D05BR:1:1101:20845:6699  133:D05BR:1:1101:20845:6699 2:N:0:CCAATCCTGCAGAG
C@@CC]T]]]]WZWA]Z]]]A]Z]VS]]AOQQUX]]]SOQ]][]0XR]]XXAX]A]YY]]UX]]Y]]$Y]]]]U]]]XSS]VW]]U]X]A]]U]]Y]]][YEYN]VNEPN]EP]]T
@M_HWI-M01141:133:D05BR:1:1101:14170:6707  133:D05BR:1:1101:14170:6707 2:N:0:CCAATCCTGCAGAG
AGTACGGCCTCAAGTGCTGGGCGGTCTCCAACCATCTGGTGGGCCAGGCCGTCTGCGACAACCCGATCGACGAACGCCACCAGGGCATCCTGCCCGCC
+M_HWI-M01141:133:D05BR:1:1101:14170:6707  133:D05BR:1:1101:14170:6707 2:N:0:CCAATCCTGCAGAG
]]]]]]]]]]]]]]]]CZ\]]]]]]]]]]]]]]Z\]Z]]Z]]Z[]]]Z]]]]]]]]]]]]Z]]]]]]]]]]]]]]]]]X]]]]]]]]]]]]]]]]]]]
@M_HWI-M01141:133:D05BR:1:1101:21151:6710  133:D05BR:1:1101:21151:6710 2:N:0:CCAATCCTGCAGAG
CTCGCCGTCGATCGCCAGCAGTGTGTAGACGTCGCTCTGGGCGAGGACCACGTTGATGGCCTGGAGGATCTCGACCACCTTGTCCTCGGCGCAGCGGTCGAGGTCGTCGACCATGACCACG
+M_HWI-M01141:133:D05BR:1:1101:21151:6710  133:D05BR:1:1101:21151:6710 2:N:0:CCAATCCTGCAGAG
]]]]]]]]]]V]]]]]]]]]]]]]]]]]]]]]]]]]]]]]]]]]]]]]]]]]]]]]]]]]]]]]]]]]]]]]]]]]]]]]]]]]]]]]]]]]]]]]]]]]]]]]]]]]]]]]]]]]]]]]]
@M_HWI-M01141:133:D05BR:1:1101:20293:6711  133:D05BR:1:1101:20293:6711 2:N:0:CCAATCCTGCAGAG
CGGCCACTATTTCACCACCAATTCGGCACCATTTCACACCATCATTCCAACACCATTTTGGTACCATTTCGGCACCATTTCACCACCATTTCAC
+M_HWI-M01141:133:D05BR:1:1101:20293:6711  133:D05BR:1:1101:20293:6711 2:N:0:CCAATCCTGCAGAG
]]]]]]]]]]]]]]]]]]]]]]]]]]]]]]]]]]]]]]]]]]]]]]]]]]]]]]]Z]]]]]]]]]]]]\]]]]]]]]]]]]]]]]]]]]]]]]]
@F_HWI-M01141:133:D05BR:1:1101:10269:6726  133:D05BR:1:1101:10269:6726 2:N:0:CCAATCCTGCAGAG
CACACGTCTGAACTCCAGTCACCCAATCCATCTCGTATGCCGTCTTCTGCTTGAAAAAAAAACATTACACTCAATCTTGCCTCCTATCATCCCGCCGCGTCCTCCCAACCGCCTCCCGTTTCCTTCCTCCCCTTCCCCCTCCTCTCTCTA
+F_HWI-M01141:133:D05BR:1:1101:10269:6726  133:D05BR:1:1101:10269:6726 2:N:0:CCAATCCTGCAGAG
BBBBB@FAFAFFGFFGFFEGFFFHDFHGH45D5GFGECHFFEGGHGFHFFFG3BFFG100A0113555@3533B43444B33@?234B44B311>E######################################################
@R_HWI-M01141:133:D05BR:1:1101:10269:6726  133:D05BR:1:1101:10269:6726 2:N:0:CCAATCCTGCAGAG
TCCGCCGCCCTACGCTGTCACTTTCTTGCTGGCCTCTCTGCCCCCTCTCCCTCCCACATCGGTGTTTTCGTAGACCTTGCCGCCTCTCCTCTTTTGTGTGCAGTCGACATGACTATCGCTCCCAGATCTCCTCCGTACCTCCACCCTTTT
+R_HWI-M01141:133:D05BR:1:1101:10269:6726  133:D05BR:1:1101:10269:6726 2:N:0:CCAATCCTGCAGAG
>111>111>1>0B00A00A2A21B12A11111A01BFF111A//A/A00B000//B0A1BE///E/002/00>/1@@111B/////B001011B11000B121B1//><?11<2B11//@/CCB1<1122?<00//0/?1?/F<G#####
@M_HWI-M01141:133:D05BR:1:1101:5241:6731  133:D05BR:1:1101:5241:6731 2:N:0:CCAATCCTGCAGAG
GATAGGGCGACTGCCAGCGGCCCGCCTGGCCAAGGCTTTCCTTCTTCGTGTGCGTGAACAGGTGCATGTGC
+M_HWI-M01141:133:D05BR:1:1101:5241:6731  133:D05BR:1:1101:5241:6731 2:N:0:CCAATCCTGCAGAG
]]]]]]]]]]]]]]]]]]]]]]]]]]]]]]]]]]]]]]]]]]]]]]]]]]]]]]]]]]]]]]]]]]]]]]]
@M_HWI-M01141:133:D05BR:1:1101:6900:6732  133:D05BR:1:1101:6900:6732 2:N:0:CCAATCCTGCAGAG
GCGGGCCGAAGTGGACAGCGCCGCCCGTTCCCTCGTGGCTCGGCTGCGGGCATCCGGGGCCGAGCGCGCCTGCGTGGGCCTCGGGATCTCCAGTGGAGAGCAGGTGCGCGAGG
+M_HWI-M01141:133:D05BR:1:1101:6900:6732  133:D05BR:1:1101:6900:6732 2:N:0:CCAATCCTGCAGAG
]]]]]]]]]]]]]]]]]]]]]]]]]]]]]]]]]]]]]]]]]]]]]]]]]]]]]]]]]]X]]]R]]]]]]]]]]]]]]]]]]]]]]]]]]]]]]]]]]]]]]]]]]]]]]]]]]
@M_HWI-M01141:133:D05BR:1:1101:10204:6733  133:D05BR:1:1101:10204:6733 2:N:0:CCAATCCTGCAGAG
GGATATCAGTGCGCTGCTTCTGCATGTCGCCGGGGCCTTGCCTGTGGCGGTGGGCCGAAGCCCGCCGGTCTTCACCCGCGCCTGTTTACTGCGCTTGGTCTGCTGCAGCTAGTTTACTGCGCTTGATCTACTGCGCT
+M_HWI-M01141:133:D05BR:1:1101:10204:6733  133:D05BR:1:1101:10204:6733 2:N:0:CCAATCCTGCAGAG
DEEEEHHHHHHHIIIIIIIFIIJGJJJJH]W]]]U]Y]]ZZ\]ZW]];]]QU]XTYERXA]]]Z]][[Z][]]]]]]Z]Z]][]]]]]]]]]]]Z]T]]]]\]\]]]]]\]]]]]]\]ZW]]W]Y]]]]]]V]]]]]
@M_HWI-M01141:133:D05BR:1:1101:14142:6738  133:D05BR:1:1101:14142:6738 2:N:0:CCAATCCTGCAGAG
CCGTGGCCACGCTCCCCGCCGCGCCCTTCGCCT
+M_HWI-M01141:133:D05BR:1:1101:14142:6738  133:D05BR:1:1101:14142:6738 2:N:0:CCAATCCTGCAGAG
ST]V]RSYY]]]Z]\]]]]]]]]]]]]]]]]Z]
@M_HWI-M01141:133:D05BR:1:1101:16677:6748  133:D05BR:1:1101:16677:6748 2:N:0:CCAATCCTGCAGAG
CCTACTGTCTGCTTACCATTTGGCCTAAAGTCTGGTACAACATGCTCACCCACTCCATTTGTCTCCACTCAGTCCCATCACAGGCATTGTGAACCTGAACATATCATATCCTCTCCAGTCTTAAAGATCCTCCTGGTGTGCTCTTGCTGCCTGGCATC
+M_HWI-M01141:133:D05BR:1:1101:16677:6748  133:D05BR:1:1101:16677:6748 2:N:0:CCAATCCTGCAGAG
BBCCCFFF]]]]]]]]]]]]]]]]]]]]]]]]]]]]]]]]]]]]]]]]]]]]]]]]]]]]]]]]]]]]]]]]]]]]]]]]]]]]]]]]]]]]]]]]]]]]]]]]]]]]]]]]]]]]]]]]]]]]]]]]]]]]]]]]]]]]]]]]]]]]]]FFFBAAAA
@M_HWI-M01141:133:D05BR:1:1101:20272:6749  133:D05BR:1:1101:20272:6749 2:N:0:CCAATCCTGCAGAG
GGTAGATCGCGCCCATGATGGCCACGAAGAGCAGCAGCGGGACCCCGCCGAGCAGCAGCA
+M_HWI-M01141:133:D05BR:1:1101:20272:6749  133:D05BR:1:1101:20272:6749 2:N:0:CCAATCCTGCAGAG
]]]]]]]]]]]]]]]]]]]]]]]]]]]]]]]]]]]]]]]]]]]]]]]]]]]]]]]]]]]]
@M_HWI-M01141:133:D05BR:1:1101:10521:6754  133:D05BR:1:1101:10521:6754 2:N:0:CCAATCCTGCAGAG
TCTACCCGTCCGCTGATCCATTCATCACTGGCGAGGATCTCGAGCGCATCGGCATTTACGAGATCGAAGTGGATATGCCGTATTCTAAATGGTACGACGAGTA
+M_HWI-M01141:133:D05BR:1:1101:10521:6754  133:D05BR:1:1101:10521:6754 2:N:0:CCAATCCTGCAGAG
]]]]]]]]]]]]]]]]]]]]]]]]]]]]]]]]]]]]]]]]]]]]]]]]]]]]]]]]]]]]]]]]]]]]]]]]]]]]]]]]]]]]]]]]]]]]]]]]]]]]]]]
@M_HWI-M01141:133:D05BR:1:1101:11625:6759  133:D05BR:1:1101:11625:6759 2:N:0:CCAATCCTGCAGAG
CGACGTTCGCAGGCTCGTGCGTGCGCTCCAGGTCGCAGTGCA
+M_HWI-M01141:133:D05BR:1:1101:11625:6759  133:D05BR:1:1101:11625:6759 2:N:0:CCAATCCTGCAGAG
U]]]]XU\]]]]]]]]]]]]]YU]Y]T3]]]]]VU]]]TVX]
@M_HWI-M01141:133:D05BR:1:1101:25546:6761  133:D05BR:1:1101:25546:6761 2:N:0:CCAATCCTGCAGAG
GTTAGAGATGATTGCGCAGTCACCCTTCATCAAAATTTGGAAAGCGTGAAATACCTGAAAGAATCTGGGTTATTAACCGTGGAAGAGAAGGAAAACGCAGACACCGCAAGGGCAGAGC
+M_HWI-M01141:133:D05BR:1:1101:25546:6761  133:D05BR:1:1101:25546:6761 2:N:0:CCAATCCTGCAGAG
]]]]]]]]]]]]]]]]]]]]]]]]]]]]]]]]]]]]]]]]]]]]]]]]]]]]]]]]]]]]]]]]]]]]]]]]]]]]]]]]]]]]]]]]]]]]]]]]]]]]]]W]]]]]]]]]]]]]]]
@M_HWI-M01141:133:D05BR:1:1101:9553:6768  133:D05BR:1:1101:9553:6768 2:N:0:CCAATCCTGCAGAG
TCCTTCTTCTATCTCGCAGGCCTGACCAGTTGAACGGTTGCTAAAAAAGTCGCGGTATGACGAATTGTTCAAAGGGCTTGAACATTCAGCATGATCCGAGGATTT
+M_HWI-M01141:133:D05BR:1:1101:9553:6768  133:D05BR:1:1101:9553:6768 2:N:0:CCAATCCTGCAGAG
U]]]]]]]]]]]]U]]]]][]]]]]]]]]]]]]]]]]]]]]]]]]]]]]]]]]]]]]]]]]]]]]]]]]]]]]][I]]]]]]]]]]]]]]]]]]]]Y]]]]T]U]
@M_HWI-M01141:133:D05BR:1:1101:17901:6768  133:D05BR:1:1101:17901:6768 2:N:0:CCAATCCTGCAGAG
TGATGGTCATCGTGCCCATGGTCATCGACATGGGCGTGTCCAGCATTGGTCACTAAGTTCGACATGGTTTAAGCCTGTTCCAACGAGGTTTCAACACGGTTGGCCGGGATCTTCTTCTCGGCAACCAGGCGAGCGTGTTGC
+M_HWI-M01141:133:D05BR:1:1101:17901:6768  133:D05BR:1:1101:17901:6768 2:N:0:CCAATCCTGCAGAG
]]]]]]]]]]]]]]]]]]]]]]]]]]]]]]]]\]]]]]]]]]]]]]W[]]]]]]]]]W]]]]]]]]]]]]]]]Y]]]]]]]]]]]]]]]]]]]]]]]\][]]R]][Z[]]]]]]]]]]]]]]]]]]]]]]]]]]]X]]]X\
@M_HWI-M01141:133:D05BR:1:1101:22143:6785  133:D05BR:1:1101:22143:6785 2:N:0:CCAATCCTGCAGAG
GTCCATCTCATACGAGACATCAAGTCCTCTCTCGT
+M_HWI-M01141:133:D05BR:1:1101:22143:6785  133:D05BR:1:1101:22143:6785 2:N:0:CCAATCCTGCAGAG
]]]]]]]]]]]]]]]]]]]]]]]]]]]]]]]]]]]
@M_HWI-M01141:133:D05BR:1:1101:24210:6785  133:D05BR:1:1101:24210:6785 2:N:0:CCAATCCTGCAGAG
CGCGGCCGGTGCCCTTTTTGTCTGCGCGCCCAGGTAGTCGCGCTTGCCCAGGCTGACACCGTTGTGACGCAGGATCGCGTACGAGGTGGTGAGATGGAAAAAGA
+M_HWI-M01141:133:D05BR:1:1101:24210:6785  133:D05BR:1:1101:24210:6785 2:N:0:CCAATCCTGCAGAG
]]]]]]]]]]]]]]]]]]]]]][]]]]]]]]]]]]]]]]]]]]]]]]]]]]\]]]]]]]]]]]]]]]]]]]]]]]]]]]]]]]]]]]]]]]]]]]]]]]]]]]]
@M_HWI-M01141:133:D05BR:1:1101:26315:6789  133:D05BR:1:1101:26315:6789 2:N:0:CCAATCCTGCAGAG
CTCGAGAACCCGGCGATGCCTGATGCCGCCAGCGTCTTGATCGCTCCCGCGGAGATGGCGTTGACGCGGATGTTTTTCGGACCGAGGTCGGCGGCGAGATAGCGCACCGACGATT
+M_HWI-M01141:133:D05BR:1:1101:26315:6789  133:D05BR:1:1101:26315:6789 2:N:0:CCAATCCTGCAGAG
]]]]U[\]]]]]]V]CY[][VXTWVS]V]TV]]][]]A]]X]]T]]AX]X]]U]YU]]]]T]]]]XZ]]S]]\[]]]]]]]]V]X]RSYUQRPWWZCOU]Z]E]QNV]]NPUPV[
@M_HWI-M01141:133:D05BR:1:1101:25296:6792  133:D05BR:1:1101:25296:6792 2:N:0:CCAATCCTGCAGAG
GAAGCGGCCGCTCAGCCGATGCTCAACGCGGCGGGCACGGTCGCGCTCGTCTTCAACGGCGAGATCTACAACCACGCCGAGATCC
+M_HWI-M01141:133:D05BR:1:1101:25296:6792  133:D05BR:1:1101:25296:6792 2:N:0:CCAATCCTGCAGAG
]]]]]]]]]]]]]]]]]]]]]]]]]]]]]]]]]]]]]]]]]]]]]]]]]]]]]]]]]]]]]]]W]\]]]]]]]]]]]]]]]]]]]
@M_HWI-M01141:133:D05BR:1:1101:8736:6795  133:D05BR:1:1101:8736:6795 2:N:0:CCAATCCTGCAGAG
GATCAGCGCGAACGGAACCTCGAGCTCGGAATGAGCTGGTTCCAACACCAGGACGAGTGGGCAGCGATCCCGGCCGATGGCGGCCCCGCAGAGTG
+M_HWI-M01141:133:D05BR:1:1101:8736:6795  133:D05BR:1:1101:8736:6795 2:N:0:CCAATCCTGCAGAG
]]]]]]]]]]]]]]]]]]]]]]]]]]]]]]]]]]]]]]]]]]]]]]]]]]]]]]]]]]]]]]]]]]]]]]]]]]]]]]]]]]]]]]]]]]]]]]]
@M_HWI-M01141:133:D05BR:1:1101:16587:6805  133:D05BR:1:1101:16587:6805 2:N:0:CCAATCCTGCAGAG
CTGACACCCGAGCCGAATGGCGATCGCACGCAGGAAGTGATCGTCGCGCAGGAAATCCTGCAGACGCTCGGATTGCGCTCCTTCGTGCCGATGGTCATCGCCTGCCCGGG
+M_HWI-M01141:133:D05BR:1:1101:16587:6805  133:D05BR:1:1101:16587:6805 2:N:0:CCAATCCTGCAGAG
]]]]]]]]]]]]]]]]]]]]]]]]]]]]]]]]]]]]]]]]]]]]]]]]]]]]]]]]]]]]]]]]]]]]]]]Z]]]]]]]]]]]]]]]]]]]]]]]]]]]]]]]]]]]]]]
@M_HWI-M01141:133:D05BR:1:1101:13810:6818  133:D05BR:1:1101:13810:6818 2:N:0:CCAATCCTGCAGAG
CCGGAATGACGCCCTTCCAGTTCATCGCCCCGTTCATTTATCGGTCCCCGTGTTCTTTATTCACGAATAGCGCTGCGGGCTGAGTGCTTCGAGCGCGATCCGCGG
+M_HWI-M01141:133:D05BR:1:1101:13810:6818  133:D05BR:1:1101:13810:6818 2:N:0:CCAATCCTGCAGAG
V]]]]]]]]]]]]]V[]]]]]]]]Z]]]]]]]]]\]]]]]]]]]]]]]]]]]]]]]]]]]]HI]]\]]]\]]]]]]]Y]Z][[]]]]]]]]]YY][]\]]T]]]U
@M_HWI-M01141:133:D05BR:1:1101:13252:6824  133:D05BR:1:1101:13252:6824 2:N:0:CCAATCCTGCAGAG
CGCGCAGCGGCGGCAGATTGATCTCGATGGTGTTCAGGCGGAAGAGCAGATCCTGGCGGAAACGGCCCGCCGCCACCTC
+M_HWI-M01141:133:D05BR:1:1101:13252:6824  133:D05BR:1:1101:13252:6824 2:N:0:CCAATCCTGCAGAG
]]]]]]]]]]]]]]]]]]]]]]]]]]]]]]]]]]]]]]]]]]]]]]]]]]]]]]]]]]]]]]]]]]]]]]]]]]]]]]]
@M_HWI-M01141:133:D05BR:1:1101:8409:6831  133:D05BR:1:1101:8409:6831 2:N:0:CCAATCCTGCAGAG
GGGCAATAAAGCAAGACTCCCGTTTTCTCTCCCTCTTTCTCTTCCTCTTTTTCATTCTTTTTCTT
+M_HWI-M01141:133:D05BR:1:1101:8409:6831  133:D05BR:1:1101:8409:6831 2:N:0:CCAATCCTGCAGAG
]]]]]]]]]]]]]]]\]]]]]]]]]]]]]]]]]]]]]]]]]]]]]]]]]]]]]]]]]]]]]]]]]
@M_HWI-M01141:133:D05BR:1:1101:24720:6831  133:D05BR:1:1101:24720:6831 2:N:0:CCAATCCTGCAGAG
CGCCGACATCGCGAACCTGAGCAAGGCAGAAGAGGAACGGCTGATCGGCCAGCACATCGTCGTGCAGGGCAAGCTTGCGGCCGATCGCAAGCTCGGACCGGTCGTGCGTCTGCACCCGAGCACGACGGCGATGACGCTGCGCAAAGGACCGGAGGCGTACATCATCGACGGGCCTTTCGCCGAGACCAAGGAACAGTTGC
+M_HWI-M01141:133:D05BR:1:1101:24720:6831  133:D05BR:1:1101:24720:6831 2:N:0:CCAATCCTGCAGAG
AB?AADBBBFAAGECGGGGGGF3GHFHHCGHHHFDG2GFEEGGHHGGGGG]]]]]]]]]]]]]]]]]]]]]]]]]]]]]]]]]]]]]]]]]]Z]]]]]]]]]]]]]]]]]]]][]]]]]]]]]]]]]]]]]]]]]]Y]]]]]]]]]]]]]HGHGGFFDFFFHHGECGGEEE0AEA0?GFGFGCGGCGGDFDFFF1A?AAA
@M_HWI-M01141:133:D05BR:1:1101:12273:6831  133:D05BR:1:1101:12273:6831 2:N:0:CCAATCCTGCAGAG
CGCAGGGGCAGGCGCTGCGCCACTACGGCATGCAGCTCGGCTATGCGTTCCAGATCGCCGACGACCTGCTGGACTACGTGTCCGACGCCGGCACCCTGGGCAAGAACATCGGCGACGATCT
+M_HWI-M01141:133:D05BR:1:1101:12273:6831  133:D05BR:1:1101:12273:6831 2:N:0:CCAATCCTGCAGAG
]]]]]]]]]]]]]]]]]]]]]]]]]]]]]]]]]]]]]]]]]]]]]]]]]]]]]]]]]]]]]]]]]]]]]]]]]]]]]]]]]]]]]]]]]]]]]]]]]]]]]]]]]]]]]]]]]]]]]]]]]
@M_HWI-M01141:133:D05BR:1:1101:6820:6833  133:D05BR:1:1101:6820:6833 2:N:0:CCAATCCTGCAGAG
CTTGCGGTTGGCCCGGTTGTGAAATTGCCCTAGCGCTGTAGCTTGCGAGTCAAACTTTTGCGCCGCCAGGAACTGCGCACCCTCGGCCACGATACCGGGGGTTCGCAGTGACGCAAGGACTCCCACTTT
+M_HWI-M01141:133:D05BR:1:1101:6820:6833  133:D05BR:1:1101:6820:6833 2:N:0:CCAATCCTGCAGAG
]]]]]]]]]]]]]]]]]]]]]]]]]]]]]]]]]]]]]]]]]]]]]]]]]]]]]]]]]]]]]]]]]]]]]]]]]]]]]]]]]]]]]]]]]]]]]]]]]]]]]]]]]]]]]]]]]]]]]]]]]]]]]]]]]
@M_HWI-M01141:133:D05BR:1:1101:12561:6833  133:D05BR:1:1101:12561:6833 2:N:0:CCAATCCTGCAGAG
GTCCGCAGCCGCTTTGCTGAGGTTGAACGGGAGGAGAACATTGATATTGATTTGTCTCTGATTGAATGACGAGAGGCTGGTGGAGGAGCAGGCCCGTTTCCGACGCAATTACTGCGGTTTCTGTTGTTCCTCAGGGCGCCTTCTATTTCTG
+M_HWI-M01141:133:D05BR:1:1101:12561:6833  133:D05BR:1:1101:12561:6833 2:N:0:CCAATCCTGCAGAG
A]]]]]]]]]]]]]]]]]]]]]]]]]]]]]]]]]]]]]]]]]]]]]]]]]]]]]]]]]]]]]]]]]]]]]]]]]]]]]]]]]]]]]]]]]]]]]]]]]]]]]]]]]]]]]]]]]]]]]]]]]]]]]]]]]]]]]]]]]]]]]]]]]]]]]>
@M_HWI-M01141:133:D05BR:1:1101:13423:6834  133:D05BR:1:1101:13423:6834 2:N:0:CCAATCCTGCAGAG
GCGTGAATGCGACCGCGATGCACAGCAGCGCCGCCGACGCCGCGGCGATGCGCTGGGCGGGGCTCGCCAGGAAGTGCTCGCTGTCGCGGATGCCGGAGAACAGGATCAGGCAGCCGAG
+M_HWI-M01141:133:D05BR:1:1101:13423:6834  133:D05BR:1:1101:13423:6834 2:N:0:CCAATCCTGCAGAG
]]]]]]]]]]]]]]]]]]]]]]]]]]]]]]]]]]]]]]]]]]]]]]]]]]]]]]]]]]]]]]]]]]]]]]]]]]]]]]]]]]]]]]]]]]]]]]]]]]]]]]]]]]]]]]]]]]]]]]
@F_HWI-M01141:133:D05BR:1:1101:25183:6835  133:D05BR:1:1101:25183:6835 2:N:0:CCAATCCTGCAGAG
CTCTTCCGATCTAAGAGCACACGTCTGAACTCCAGTCACCCAATCCATCTCGTATGCCGTCTTCTGCTTGTAAAAAAAACATTACGGATGAAAATCCTTGCACCGCGGACGATCTGCTGTATCTTGATGTGCTCGAACCCGACGGCGACT
+F_HWI-M01141:133:D05BR:1:1101:25183:6835  133:D05BR:1:1101:25183:6835 2:N:0:CCAATCCTGCAGAG
3>AAAF5AA@DFGBGGGGGGBFEHGFG5AFGHBACGGHCA222BGCGF5FHH11FEHB01AFA55F5FB315BD530>E1134BF1111/BEGD4FEHG3ED3BEE//B/C//GFG11C>12>B11?111<11D//0>@A@DD---@@CG
@R_HWI-M01141:133:D05BR:1:1101:25183:6835  133:D05BR:1:1101:25183:6835 2:N:0:CCAATCCTGCAGAG
GTGGTGTTGACGGTTTCGTTGTTGCGGGTCCGGTAGTCGCCGTCGGGTCTGAGCCCATCAAGATCCAGCGGATCGTCGGCGGTTCAATGATTTTCATCCTTAACGTTCAGTACAAGCCCTCGATGACGGCCTCACCCTCGAAGCTTTGCA
+R_HWI-M01141:133:D05BR:1:1101:25183:6835  133:D05BR:1:1101:25183:6835 2:N:0:CCAATCCTGCAGAG
A1>A11111311AA1A100A00A0DA00/AA//AA/B2//E?//A///>001110/B0011F1111@10//>>//>/////>/<F12211@?11<111<11111/0>011FGHEB1...0<-.<==D.-::EG/..;.:-.;.;FGFCFB
@F_HWI-M01141:133:D05BR:1:1101:14639:6835  133:D05BR:1:1101:14639:6835 2:N:0:CCAATCCTGCAGAG
CACACGTCTGAACTCCAGTCACCCAATCCATCTCGTATGCCGTCTTCTGCTTGACAAAATAGTCGCCGTGGACATGTGGCCCCCCGTCCGGTTCACGGACTTCTTCGTCGCGTTCGTATAGATCGCAATGCCGCTCTTCTACACTCACCT
+F_HWI-M01141:133:D05BR:1:1101:14639:6835  133:D05BR:1:1101:14639:6835 2:N:0:CCAATCCTGCAGAG
AAAAB@BAFAFFGGGGGFFGCGFHGCHF4E5FGHC2EFFHBE2222BF55GAFH3F52A333551AB0000B3B3B5D311BE?E/1?1/>/>F3B//<>/3443BFGD#########################################
@R_HWI-M01141:133:D05BR:1:1101:14639:6835  133:D05BR:1:1101:14639:6835 2:N:0:CCAATCCTGCAGAG
CTTCGCACTCGCCGTAGCCCTCCCGGAACCTGCCGGAGATGCACTTCTCCGCGCCCGCGAATTGGTTCGCGTCTTTCCAGCCCTGCCGTTCCACCCACATCCCGCCCACCCTCTTAACGCGGTCGCGAGTGCTTATGTCGGTGGCAGCCA
+R_HWI-M01141:133:D05BR:1:1101:14639:6835  133:D05BR:1:1101:14639:6835 2:N:0:CCAATCCTGCAGAG
1>111111>11110A0001000A000A///0BA0/////0111F11BB1G////>>///////111?1/>EE?//22B2B0</00<0<B?00?1?//?/?1F################################################
@M_HWI-M01141:133:D05BR:1:1101:22407:6836  133:D05BR:1:1101:22407:6836 2:N:0:CCAATCCTGCAGAG
TTCGAGTTGGCCGTGGCATTCGGGGCAGACGCCGATCATCGTGGACATGATCGCGCCGGTGACCGGTGGCTGAGAGCCGGGGGCTGAGTGTTCAGCGTGCTTCGACGCGAGGGCGCGGGCCGAATCCGGCAACTGCTGCACGCGGCGGTTAGTGATCATGATGCAC
+M_HWI-M01141:133:D05BR:1:1101:22407:6836  133:D05BR:1:1101:22407:6836 2:N:0:CCAATCCTGCAGAG
BBB?ACFBBFFFGAEE]]V]]]]]]]]]]]]]]]]]]]T]]]]]]]]]]]]]\]]]]]]]]]]]]]]]]][]]]]]]]]]]]]]]]]]\]]]]]]]]]]]]]]]]]]]]]]]W]]]]]W]]]]]]]]]]]]]]]]]Y]]]]]]]]]]]]]BGF3@31FFDDAA1AA
@M_HWI-M01141:133:D05BR:1:1101:20135:6843  133:D05BR:1:1101:20135:6843 2:N:0:CCAATCCTGCAGAG
TTACCCATGTGGCAGTCTTATCAAAGAGGAACCTAAGGTTCTCAAGATCTCCAGGTCGTTACACACTAGTCATTTCCGAAACCATGACGTTGGGACTCGGCAG
+M_HWI-M01141:133:D05BR:1:1101:20135:6843  133:D05BR:1:1101:20135:6843 2:N:0:CCAATCCTGCAGAG
]]]]]]]]]]]]]]]]]]]]]]]]]]]]]]]]]]]]]]]]]]]]]]]]]]]]]]]]]]]]]]]]]]]]]]]]]]]]]]]]]]]]]]]]]]]]]]]]]]]]]]]
@M_HWI-M01141:133:D05BR:1:1101:21738:6844  133:D05BR:1:1101:21738:6844 2:N:0:CCAATCCTGCAGAG
GTCAAAATGAAGGAAAAAATGCTAAGGGCAGCCAGAGAGAAAATTTGGGTTATCCCCAAAGAGAAGCCCATCAGACTCACAGCAGATCTCTTGGAAGAAACCCTACAAGCAAGAAGAGAATGGGGGCCAATATTTAACATTCTTAAA
+M_HWI-M01141:133:D05BR:1:1101:21738:6844  133:D05BR:1:1101:21738:6844 2:N:0:CCAATCCTGCAGAG
]UX]]]\]]]]]]]]]]][[\\]]]]H]][]]Y]]]]]]]]]]]]]]]]]][]Y[][]]]]]]]\]]]]][\]]]]]]]]]]]]]]]]]6]]]]]]]]]\]]\]]]]]]]]]]]]]]][]\]H]U]XZ]Z]]]]]]]]]]]]]]]]]
@M_HWI-M01141:133:D05BR:1:1101:15914:6850  133:D05BR:1:1101:15914:6850 2:N:0:CCAATCCTGCAGAG
ATCCATGTACCGAATCCAGATGCGCCAAATCCGACGATGGGTTTGATACGTAGATTGCCACCCGTGATACAGATACCCCGTTCGTTTGTGCCGTCAGTGAGCCTGACATACCGCCGG
+M_HWI-M01141:133:D05BR:1:1101:15914:6850  133:D05BR:1:1101:15914:6850 2:N:0:CCAATCCTGCAGAG
]]]]]]]]]]]]]]]]]]]]]]]]]]]]]]]]]]]]]]]]]]]]]]]]]]]]]]]]]]]]]]]]]]]]]]]]]]]]]]]]]]]]]]]]]]]]]]]]]]]]]]]]]]]]]]]]]]]]]
@M_HWI-M01141:133:D05BR:1:1101:15355:6855  133:D05BR:1:1101:15355:6855 2:N:0:CCAATCCTGCAGAG
AATGGTCGCCGTGGCCGCCGCCCAGGAAGCCGAGGCCGTGCAAAACTCGCTGCCCGGCCGTCAACGCCGCCAGCGACTGGTCGGCGCACTGGGGGTGCTCG
+M_HWI-M01141:133:D05BR:1:1101:15355:6855  133:D05BR:1:1101:15355:6855 2:N:0:CCAATCCTGCAGAG
U]]]]]V]]]]]]U]W]]]]]Y]]]]]]][]]]]]]]]]]E]]]]]]]]]]]]]]]]]]]]]]]]]]]]]]]]Z]]]]]]]]]]]]]]]]W]]]]]QBX]]
@M_HWI-M01141:133:D05BR:1:1101:16658:6857  133:D05BR:1:1101:16658:6857 2:N:0:CCAATCCTGCAGAG
CAATGAACGTGTCCAGGCCGGTGATTGCGGTCGTCGTACAC
+M_HWI-M01141:133:D05BR:1:1101:16658:6857  133:D05BR:1:1101:16658:6857 2:N:0:CCAATCCTGCAGAG
Z]]]]]]]]]]]]]]V]]]]X]Z]Z]]\]]U]]]]]]]]]]
@M_HWI-M01141:133:D05BR:1:1101:17764:6865  133:D05BR:1:1101:17764:6865 2:N:0:CCAATCCTGCAGAG
AGCGCCCGGGCGCTTCGACCGCCTGGTCCTGGTTTCCGCGGCGGGCATCCTCAACACCTGGAACCCGGAGGAGAGGGGCGTCGCCACAGCCTGGGCCTGGAAGACCTTCGGGCCGGCATTCGCCG
+M_HWI-M01141:133:D05BR:1:1101:17764:6865  133:D05BR:1:1101:17764:6865 2:N:0:CCAATCCTGCAGAG
R]]]]]T]]T]R]]W]]]]]]]]]]]Z]]]]]]]]]]]]]T]]]]][]]]]][]\][]]]]\]]]]]][Z]U][UY]]]UV]]]]]Z;]W]WX]]Y]]]]]YY]RQ\]]]]YW]V]]R]]]TT]]
@M_HWI-M01141:133:D05BR:1:1101:7568:6865  133:D05BR:1:1101:7568:6865 2:N:0:CCAATCCTGCAGAG
ACCCCGTTCCCATTTCTCGTCCAGGCCGTAGCGGATGCGGGTCAGCTCCCAGTCCCGGTCGCTGACCTCCATGCGGCTCGGAACGTAGGCCACGACCAGGCGCGCGCCGTGGCCAAGGGC
+M_HWI-M01141:133:D05BR:1:1101:7568:6865  133:D05BR:1:1101:7568:6865 2:N:0:CCAATCCTGCAGAG
]]]]]]]]]]]]]]]]]]]]]]]]]]]]]]]]]]]]]]]]]]]]]]]]]]]]]]]]]]]]]]]]]]]]]]]]]]]][]]]]]]]]]]Z]]]]]]]]]]]]]]]]]]]]]]]]]]]]]][]
@M_HWI-M01141:133:D05BR:1:1101:19060:6872  133:D05BR:1:1101:19060:6872 2:N:0:CCAATCCTGCAGAG
CATGTCCGGCAGGATCATCGAGCGGCGCGACCAGGTCTTGATCGGCCGGCGATCGTTCTTCTCGGAAGCGACGCGCACCTTCTTCGCGAGGTGCAGGTCGACGAACGGACCTTTCTTGACTGAACGAGGCACTGTCGGC
+M_HWI-M01141:133:D05BR:1:1101:19060:6872  133:D05BR:1:1101:19060:6872 2:N:0:CCAATCCTGCAGAG
]]]]]]]]]]]]]]]]]]]]]]]]]]]]]]]]]]]]]]]]]]]]]]]]]]]]]]]]]]]]]]]]]]]]]]]]]]]]]]]]]]]]]]]]]]]]]]]]]]]]]]]]]]]]]]]]]]]]]]]]]]]]]]]]]]]]]]]]]]]
@M_HWI-M01141:133:D05BR:1:1101:14877:6875  133:D05BR:1:1101:14877:6875 2:N:0:CCAATCCTGCAGAG
CGCGCACTGAACATCTGCGCCGACGCGGGTTGGGCGAGCGCCGCCAGCAGGGCCGCGGCGCAGAGAACTCGAAGTGCCGTCATGCGATGTCGCTCC
+M_HWI-M01141:133:D05BR:1:1101:14877:6875  133:D05BR:1:1101:14877:6875 2:N:0:CCAATCCTGCAGAG
]]]]]]]]]]]]]]]]]]]W]]]]]]]]]]]]]]]]]]]]]]]]]]]]]]]]]]]]]]Y]]]]]]]]]]]]]]]]]]]]]]]]]]]T]]]]]]]]]
@M_HWI-M01141:133:D05BR:1:1101:10554:6882  133:D05BR:1:1101:10554:6882 2:N:0:CCAATCCTGCAGAG
CCTCATACAGGAGAAATAGCTTCAACTTCAACAGAAAGGACATCCACTCAGAGATCCCGTCTGAAATCACCAACTTCAAAGATCAAAGGTAGATAAATTCATGAAGATAGGAAGAAATCAAGCAGAAAAAGG
+M_HWI-M01141:133:D05BR:1:1101:10554:6882  133:D05BR:1:1101:10554:6882 2:N:0:CCAATCCTGCAGAG
Z]]]]]]]]]]]]Y]]]]]]]Z]UZ]]]]]]]]]]]]]YZW][C]Z][]]]]UYT]]]]]]]]]]][Z]W]]]]]6]]]]]]\]]W]]Z]]]]]]][]][]]]Y]VV]F]GY]V\]Z[\]]]]\]]W]]]ZZ
@M_HWI-M01141:133:D05BR:1:1101:17624:6888  133:D05BR:1:1101:17624:6888 2:N:0:CCAATCCTGCAGAG
GAATTTCCGTCCTGCCGTCGTAACGGCCATGATCGTCAGCAACATTCATAAGTCGTCGATAAAACACTTCCGCACCAAATGAAAGCTTGTTGACGGCATCGCTCGTAAGGATGCCGGTGCGCACGATGCGATCAGGCACAAGATGGGCTCCTGTATTTGATGCCGTAG
+M_HWI-M01141:133:D05BR:1:1101:17624:6888  133:D05BR:1:1101:17624:6888 2:N:0:CCAATCCTGCAGAG
AAAABFFFBCFAEFGGGF]]]]]]]]]]]]]]]]]]]]]]]]]]]]]]]]]]]]]]]]]]]]]]]]][]]]]]]]]]]]]]]]]]]]]]]]]]]]]]]]]]]]]]]]]]]]]]]]]]]]]]]]]]]]]]]]]]]]]]]]]]]]]]]]]]]FFGGGGFFFBDBBBBAAA
@F_HWI-M01141:133:D05BR:1:1101:14449:6890  133:D05BR:1:1101:14449:6890 2:N:0:CCAATCCTGCAGAG
CGTCTGAACTCCAGTCACCCAATCCATCTCGTATGCCGTCTTCTGCTTGAAAAAAAAAAAAGAAAATCTCGCAAGGTAACCCGTCCAGCTCCTTTGCAAGCGGTATATTGATCCGCTGTTCGATAGTGGGGCGCTTCTTGCCGGCGAACT
+F_HWI-M01141:133:D05BR:1:1101:14449:6890  133:D05BR:1:1101:14449:6890 2:N:0:CCAATCCTGCAGAG
BBBBBBFFFFFFGGGGGGGGGGHFHHHCHHHGGHHHHGGGHGHHHGHHFGFGBHA0E000/11B3B434411/1/134433////??3B3B?B34B######################################################
@R_HWI-M01141:133:D05BR:1:1101:14449:6890  133:D05BR:1:1101:14449:6890 2:N:0:CCAATCCTGCAGAG
GATCTGAGAGCCCAAGTCGGGCGCCCCCTTCACCGAGGTGCGATCAGAGACAGAGGTGACCATTACAGCAAATCTCTACCAATACATCGACATTGTGAATGCAAAGGAAGATCTCTCCTTCAACAAGTGAACCAAGATCGAACATCTGCG
+R_HWI-M01141:133:D05BR:1:1101:14449:6890  133:D05BR:1:1101:14449:6890 2:N:0:CCAATCCTGCAGAG
1111>1311@11111111A10000AA/A/00111/////AB/////11B0000>0/1/11B111211BCBH11121221111111122/0>>E2122222211<10B0000B1BF21B11B1111/0112@1FG################
@M_HWI-M01141:133:D05BR:1:1101:15787:6893  133:D05BR:1:1101:15787:6893 2:N:0:CCAATCCTGCAGAG
CTGACACCTTACAGCCCCTCGCGCCCGTGAGATCGGGTGAGATCCAGTTCGGGACCGAGCGGCACAATGCGCGTCGGGTTGATCTCTTCATGCGTCAGGTAGTAGTGACGCTTGATGTG
+M_HWI-M01141:133:D05BR:1:1101:15787:6893  133:D05BR:1:1101:15787:6893 2:N:0:CCAATCCTGCAGAG
]]]]]]]]]]]]]]]]]]]]]]]]]]]]]]]]]]]]]]]]]]]]]]]]]]]]]]]]]]]]]]]]]]]]]]]]]]]]]]]]]]]]]]]]]]]]]]]]]]]]]]]]]]]]]]]]]]]]]]]
@M_HWI-M01141:133:D05BR:1:1101:9923:6893  133:D05BR:1:1101:9923:6893 2:N:0:CCAATCCTGCAGAG
TACCATGTCCAGTTAATTTTTATATTTTTAGTAGACAGGGTTTCCATATTGTTCAGGATGGTCTCAACTCCTGACCCCCTGATCTGCCTGCCTCGGCCTCCCAAAGTGCTGGGATTACAGGCGTGAGCCACCGCACCCAGCCAGCATTTGCTTTAAGTGGTGGCCAGGGAACCAGCTCCCTGGTGATGGAATCAAAATGGGTTTG
+M_HWI-M01141:133:D05BR:1:1101:9923:6893  133:D05BR:1:1101:9923:6893 2:N:0:CCAATCCTGCAGAG
AAAA?3FFFFFFGG33BFBGEGFDFHHHHHHHGHHCHFGGGEEFEDGFHHFHGBG]]]]\]]]]]]]]]]]]]]]]]]]]]]]]]]]]]]]]]]]XY]]]]]]]]]]]]]]]][]]]]]]]]]]]]]]]]]]]]]\]]]]]]]]]]]]]]GBHGHFHHHFHGF23GHGHHG2CFGEGGCFHHHGGGGEBGGGGFFFF@BBAA3AA
@M_HWI-M01141:133:D05BR:1:1101:18760:6907  133:D05BR:1:1101:18760:6907 2:N:0:CCAATCCTGCAGAG
CGATCAATTGGGCGGTCTGGGGGCCCTCGGGGGACTGGCGAGCTTCGCGGGCATCAACCT
+M_HWI-M01141:133:D05BR:1:1101:18760:6907  133:D05BR:1:1101:18760:6907 2:N:0:CCAATCCTGCAGAG
]]]]]]][]]]]]]]]]]]]]]]]]]]]]]]]]]]]]]]]]]]]]]]]]]]]]]]]]]]]
@M_HWI-M01141:133:D05BR:1:1101:8949:6908  133:D05BR:1:1101:8949:6908 2:N:0:CCAATCCTGCAGAG
GAGCTGGATGCCGTGCGTGTCGGCCCAGCGGAGCAGCGTGCCCAGATCTGCCTGCAGCGCACCGGTTTCCACGGTGAGCGCGGTGCCGG
+M_HWI-M01141:133:D05BR:1:1101:8949:6908  133:D05BR:1:1101:8949:6908 2:N:0:CCAATCCTGCAGAG
]]]]]]]]]]]]]]]]]]]]]]]]]]]]]]]]]]]]]]]]]]]]]]]]]]]]]]]]]]]]]]]]]]]]]]]]]]]]]]]]]]]]]]]]]
@M_HWI-M01141:133:D05BR:1:1101:10050:6909  133:D05BR:1:1101:10050:6909 2:N:0:CCAATCCTGCAGAG
GTACCGCAAAGTGAATTGCGACGAGCGCGACGAAACAGGCGGCGATGAAGCCCCAGGTTCCGGCGTTGGCCCAGGAGCGTCCTGTCATCACGGCCTGCCACCACGA
+M_HWI-M01141:133:D05BR:1:1101:10050:6909  133:D05BR:1:1101:10050:6909 2:N:0:CCAATCCTGCAGAG
]]]]]]]]]]]]]]]]]]]]]]]]]]]]]]]]]]]]]]]]]]]]]]]]]]]]]]]]]]]]]]]]]]]]]]]]]]]]]]]]]]]]]]]]]]]]]]]]]]]]]]]]]]
@M_HWI-M01141:133:D05BR:1:1101:10492:6911  133:D05BR:1:1101:10492:6911 2:N:0:CCAATCCTGCAGAG
TGCTAAGCTGTTATTTCAGTTGCAGCCCATCGGCCGTGCCGTCGCCCTCGGTCCCGTGCGTCAAGGTTTGCGATAAATCCAGCCACCCATCG
+M_HWI-M01141:133:D05BR:1:1101:10492:6911  133:D05BR:1:1101:10492:6911 2:N:0:CCAATCCTGCAGAG
]]]]]]]]]]\]]]]]]]]]]]]]]]]]]9]]]]]]]]]]]]]]]][]]]]]]]\]]]]]]]]]]]]]]]]]]]]]]]]]]]]]]]]]]]]]
@M_HWI-M01141:133:D05BR:1:1101:19149:6913  133:D05BR:1:1101:19149:6913 2:N:0:CCAATCCTGCAGAG
GGCCGATGGGTGGACTTTTGACATCACGCGGAATTCACAGAACGGCATCGCAATCTGGGTGCGCGGTCCCGAGCTTCCTGAAACAAATGTGAGC
+M_HWI-M01141:133:D05BR:1:1101:19149:6913  133:D05BR:1:1101:19149:6913 2:N:0:CCAATCCTGCAGAG
]]]]]]]]]]]]]]]]]]]]]]]]]]]]]]]]]]]]]]]]]]]]]]]Y]]]]]]]]]]]]]]]]Z]]]]]]]]]]]]]]]]]]]]]]]]]]]]]
@M_HWI-M01141:133:D05BR:1:1101:6958:6917  133:D05BR:1:1101:6958:6917 2:N:0:CCTATCCTGCAGAG
TGGGCGCCTACCTCGGTCTGGTGACTCCCGGCGTCCCGATCCTCAGCGCGTTCATGTTCAACGCCATCTA
+M_HWI-M01141:133:D05BR:1:1101:6958:6917  133:D05BR:1:1101:6958:6917 2:N:0:CCTATCCTGCAGAG
TTT3]X4YVC4]]SB]]]V]]]]]]]V]U3BRTTATAZ4E]V]]$$U]]ZZ\]U]]]]]W1]Z]UCZ]+]
@M_HWI-M01141:133:D05BR:1:1101:12911:6917  133:D05BR:1:1101:12911:6917 2:N:0:CCAATCCTGCAGAG
CGATCATATGGCCGGTGGCCGCGGCGATTCCGAACAGCAGGCCACCCTCGATCTGCTGGCGGACGATGTCCGGATTG
+M_HWI-M01141:133:D05BR:1:1101:12911:6917  133:D05BR:1:1101:12911:6917 2:N:0:CCAATCCTGCAGAG
]]]]]]]]]]]]]]]]]]]]]]]]]]]]]]]]]]]]]]]]]]]]]]]]]]]]]]]]]]]]]]]]]]]]]]]]]]]]]
@M_HWI-M01141:133:D05BR:1:1101:6161:6921  133:D05BR:1:1101:6161:6921 2:N:0:CCAATCCTGCAGAG
GCCCGTTGCGCGTGTGCCGCAGAAAGGCCATAAGCGGCGTGTCATTCGTCTACGCGCACATTCCAATGCCGCCGGAATTTCCACCAACAACCTCCTGGAGCCGTTTGTGATCCGATTT
+M_HWI-M01141:133:D05BR:1:1101:6161:6921  133:D05BR:1:1101:6161:6921 2:N:0:CCAATCCTGCAGAG
]]]]]]]]]]]]]]]]]]]]]]]]]]]]]]]]]]]]]]]]]]]]]]]]]]]]]]]]]]]]]]]]]]]]]]]]]]]]]]]]]]]]]]]]]]]]]]]]]]]]]]]]]]]]]]]]]]]]]]
@M_HWI-M01141:133:D05BR:1:1101:19317:6922  133:D05BR:1:1101:19317:6922 2:N:0:CCAATCCTGCAGAG
CCCAGCATCGACTTGATCGTGGCCAGCTTCAGCTTCGCCGCGGGCCAGCCCAACTGCTTCGCGGCCGCCTCCGGCATGGCGATGACCACCGGCGAACTCGCGATC
+M_HWI-M01141:133:D05BR:1:1101:19317:6922  133:D05BR:1:1101:19317:6922 2:N:0:CCAATCCTGCAGAG
]]V]]]]X]U]X]]]YER]]Y]Z]\]]]G]\]]X]]EXX]]R[W]U[EY]]]F]]]]]]]]]]X]XX]]XX]]]]]Y][\]YXV]][]]]][]]Q]]]]SUUOX\
@M_HWI-M01141:133:D05BR:1:1101:4638:6925  133:D05BR:1:1101:4638:6925 2:N:0:CCAATCCTGCAGAG
CGCGTGCCCGAAGGCGGCATGTTCGTCATGGTCGATGTGCGCAAGACGGGACTATCAGGCGAAGACTTCGCACGAAAGCTGCTGGCCGAGGAAAACGTCGTCACCATGCCCGGGGAAAGCTTCGGCGCCGGCGGCGCCGGCCATGTGCGTGTGGCGCTGACGGTAGACGAAACGCAAATCACTG
+M_HWI-M01141:133:D05BR:1:1101:4638:6925  133:D05BR:1:1101:4638:6925 2:N:0:CCAATCCTGCAGAG
1>AAADAAFADDGCGC0EGGGFHFEEEEFHCHCEY]]V]V]]]]]Y]Y]]]]]]Z]]]]]]]ZZ]]]]]@SZ]]]]]]]]]]]]]R]]]]]Z]]][W]]U]]]]]]]]]]]]]]]]]]]]]]]]@]]]]\]]]]]]]W]U]]]]]X]]]]GE?EECGGEFEEFGGFGCFGFCD5FFFFFAAAAA
@M_HWI-M01141:133:D05BR:1:1101:6899:6926  133:D05BR:1:1101:6899:6926 2:N:0:CCAATCCTGCAGAG
CTCGGGCCTCACTCACTATCGCCGCGATTCCGTGCGCCCGGTGGTGCCAGAGGATCGGAAGCAGGCCCTCGTGCCACGCCATCACGATATAGGGCGTCCT
+M_HWI-M01141:133:D05BR:1:1101:6899:6926  133:D05BR:1:1101:6899:6926 2:N:0:CCAATCCTGCAGAG
]R]]]]]]]]]]]]]]]]]]]]]]]]]]]]]]]]]]]]]]]]]]]]]]]]]]]\]]]]]]]]]]]]\[]]]]]]]]]]]]]]]]]]]]]]]]Z]]]]]]]
@F_HWI-M01141:133:D05BR:1:1101:6534:6929  133:D05BR:1:1101:6534:6929 2:N:0:CCAATCCTGCAGAG
CACACGTCTGAACTCCAGTCACCCAATCCATCTCGTATGCCGTCTTCTGCTTGAAAAAAAAAAACATACAGCCTCTTCACCGTCGGCGTTTTTTACATCGAGCACGTACTAGCAGAGGTCTGAGATGCAGTCGACCAAACACTATCGGCC
+F_HWI-M01141:133:D05BR:1:1101:6534:6929  133:D05BR:1:1101:6534:6929 2:N:0:CCAATCCTGCAGAG
BACCCCFAFCFFGGGGGGGGGGFHGHGHFGF5FGHFEHGHHGGGFGHHHHHHE1FGFGC?000>113B3@3312233B4@31??##################################################################
@R_HWI-M01141:133:D05BR:1:1101:6534:6929  133:D05BR:1:1101:6534:6929 2:N:0:CCAATCCTGCAGAG
CAGTGGGTAATATGCTACAGAGGTAGCAGATGTATGACAAAAGGAAGGACAGGAAGGCGGATAGTTTTGATTGAGATCCCGATAGTAGCCCAATAATGATAGAGAGGAAGATCTGACTGCAACAAACATGTTATTTCAAGCGGTATAGGT
+R_HWI-M01141:133:D05BR:1:1101:6534:6929  133:D05BR:1:1101:6534:6929 2:N:0:CCAATCCTGCAGAG
>11111111B3333333B11111B1113101133333111000000000B####################################################################################################
@F_HWI-M01141:133:D05BR:1:1101:20259:6937  133:D05BR:1:1101:20259:6937 2:N:0:CCAATCCTGCAGAG
CTCTTCCGATCTATCGGAAGAGCACACGTCTGAACTCCAGTCACCCAATCCATCTCGTATGCCGTCTTCTGCTTGAAAAAAAACTCACATGCGGCCTTATCCCTGAGCGTAACGACACGAACGGAGAGCTGAAGAGCACACTCCTGACAT
+F_HWI-M01141:133:D05BR:1:1101:20259:6937  133:D05BR:1:1101:20259:6937 2:N:0:CCAATCCTGCAGAG
>AAAA@F1AADFF3BEEAFEGFFFGECAAAECHFHGGHHFFFGHHFFAGHHF211DCF/0B21AAAAA2E1GFBGA1GGFE>//1B1B1B1BE////11B1B1110B###########################################
@R_HWI-M01141:133:D05BR:1:1101:20259:6937  133:D05BR:1:1101:20259:6937 2:N:0:CCAATCCTGCAGAG
CCCGTCTTGTCGTCGCCCGCCGCGACGTCTTCGCCGGCCTGCATCTTCTTCGCGCTGTGCACGGAGATCGTGCGGCGGCCGTGGATAACCGTGTCCTCACTCTTTCGCTTGACACTATATATACCGATCGTACGACCGTCGTGTAGGGAC
+R_HWI-M01141:133:D05BR:1:1101:20259:6937  133:D05BR:1:1101:20259:6937 2:N:0:CCAATCCTGCAGAG
1>>1>1111BB11A1A0A00E0A////AA0/BFAE//////0B1B1@22BB//>//>>01>D///<<01?GHF#############################################################################
@M_HWI-M01141:133:D05BR:1:1101:11671:6947  133:D05BR:1:1101:11671:6947 2:N:0:CCAATCCTGCAGAG
ATTGCGCCATCAGGCTGGCGCGGTTCTTCGCCATCGCGTCCATGGAGCCGGAAAGGATCAAGGCCTCGAATACGCGCTTGTTGAGTTTCTGCGCGTCGACGCGTTGACAGAAATCGACGAGGT
+M_HWI-M01141:133:D05BR:1:1101:11671:6947  133:D05BR:1:1101:11671:6947 2:N:0:CCAATCCTGCAGAG
]]]]]]]]]]]]]]]]]]]]]]]]]]]]]]]]]]]]]]]]]]]]]]]]]]]]]]]]]]]]]]]]]]]]]]]]]]]]]]]]]]]]]]]]]]]]]]]]]]]]]]]]]]]]]]]]]]]]]]]]]]]
@M_HWI-M01141:133:D05BR:1:1101:24401:6949  133:D05BR:1:1101:24401:6949 2:N:0:CCAATCCTGCAGAG
ACAGAGCACAGGAAGTTGGGCACCTGTGAGAGCAGGTGTACGGGAATACGCATCACAA
[truncated: 5,389,312 more chars]
