# Supplementary material for: Validation of qPCR Methods for the Detection of Mycobacterium in New World Animal Reservoirs
Source: PLoS Negl Trop Dis. 2015 Nov 16;9(11):e0004198. doi: 10.1371/journal.pntd.0004198 (PMC4646627; doi:10.1371/journal.pntd.0004198)
Supplement: S1 Dataset — (ZIP) [file pntd.0004198.s002.zip › Sample_CPE045.FandR_merged.txt]

@M_HWI-M01141:133:D05BR:1:1101:15185:1846  133:D05BR:1:1101:15185:1846 2:N:0:CAGGAAGTTTATCC
TAACAACGCCGTTTTAAAAACATTGTCGTTGAACGCGCCGAGAAACTGCGTGCAAAACAGCGGCACAAACCGCCGGCTGAGGGCAAAATTCAAATTATCTTTGCGTTGTGTCATCGCTTGCTTCTCTGTCTGCCAGTTTGTCGGTCGAATCATCGTCCATCAGAATGCGGTGTGCAGGCCCTTCCAAGTCGTCAAACTGGCCGTTTTTGCCCGACCACCAGAAAAACCAGCCGATGATAAACGCCAGCACGATACTGATCGGCACCAAG
+M_HWI-M01141:133:D05BR:1:1101:15185:1846  133:D05BR:1:1101:15185:1846 2:N:0:CAGGAAGTTTATCC
111AAFADDDDDGGGGGGGGGGHHGHGGGGFGHHGGGGGGGGGGFHHHGGGGGGHHGHHHHGCGEGHHGHGGGGCGGCGHGG//FGH0?FFFG2D>1?11G1?</?#############JGJJIIHJHGEHC1HHJJIIIIFEIJIFJJHFC@GFCEEHGHFFGGCGGGGEFG0FFEFE?HHEFHGEECEGF4HHGHCEEEGEGG1GGGFE0B11EBE5HGEFHGFGGGGGFHHHHHHGGGFGFGGGGGCGGGGCGGBBBFFA@3AA>>
@M_HWI-M01141:133:D05BR:1:1101:17956:1867  133:D05BR:1:1101:17956:1867 2:N:0:CAGGAAGTTTATCC
CCAAAATTAGAGATGTGGTGCAGCGTTTCCTGCC
+M_HWI-M01141:133:D05BR:1:1101:17956:1867  133:D05BR:1:1101:17956:1867 2:N:0:CAGGAAGTTTATCC
]]]]]]]]]]]]]]]]]]]]]]]]]]]]]]]]]]
@M_HWI-M01141:133:D05BR:1:1101:15412:1998  133:D05BR:1:1101:15412:1998 2:N:0:CAGGTAGTTGATCC
AGACCATCCTGGTCAACATAGTGAAACCCCGTCTCTACTAAAAATACAACTTAGCTGGGCATGGTGGCGCATGCCTGTAATCCTAGCTACTCAGGAGGCTGAGGCAGGAGAATTGCCTGAACCCAGGAGGTGGAGGTTGTGATGAGCCGAGAT
+M_HWI-M01141:133:D05BR:1:1101:15412:1998  133:D05BR:1:1101:15412:1998 2:N:0:CAGGTAGTTGATCC
BAA]]]]]]][]\]]]]\]]]]]]]]]]]]]]]W]]]]]]]]]]]]]]]]]J]]]]]]\]]]]]]H]]]]]]]]]]]]]]]]]]]]]]]]]]][]]]Y\]]]]]]]]]]]]X]]]]]\]]\]YZ]]]]]]PZWZZ]]]]]]]]][]][]@1>>
@M_HWI-M01141:133:D05BR:1:1101:17133:2018  133:D05BR:1:1101:17133:2018 2:N:0:CAGGAAGTTTATCC
ACACAGTAATAACTGTACACTTCACAATGGTTATCAGACAATGGAAACTGTACCCTTCACAATAGTTACCACACAATGAAACCTGTACACTTCACAATGGTTACACACTATGAGAACTGTAGGCTTCACAATGG
+M_HWI-M01141:133:D05BR:1:1101:17133:2018  133:D05BR:1:1101:17133:2018 2:N:0:CAGGAAGTTTATCC
Z]]]]]]]]]]]]]]]]]]]]]]]]]]]]]]]]]]]]]\]]]]]]]L]]]]]]]]]]]]]]]]]]]]]]]]]]]]]]]]]]]]]]]]]]]]]]]]]]]]]]]]]]]]]]]]]]]]]]]]]]]]]]]]]]]]]]]
@M_HWI-M01141:133:D05BR:1:1101:11139:2109  133:D05BR:1:1101:11139:2109 2:N:0:CAGGAAGTTGATCC
TAGATGAGTTTGGAATTTCTCGATGCAATATTTCCTATCCAGAGATTCACAATGGACATTGGCAAAATAAATGCTCTGATAAGTCCTGCAGAGAAATTGGTTTCATTTATTCAGCCTAGC
+M_HWI-M01141:133:D05BR:1:1101:11139:2109  133:D05BR:1:1101:11139:2109 2:N:0:CAGGAAGTTGATCC
V]V]V[]Y]]]]]]]]]]][]Z][]]]]]]]]]]]]W\]]]\X]]]\]]]]]]]]]]]]]]][]]]]]]]]]\[]]]]]]]]\ZZ]]]]]]]]]]]]]][]]Z]]]]]]]8]]\]]\]]]
@M_HWI-M01141:133:D05BR:1:1101:11590:2114  133:D05BR:1:1101:11590:2114 2:N:0:CAGGAAGTTGATCC
TTTCCTTAAACTCAGGGAAAACACACCCCTGGCTCCACGTCTGAAGCCT
+M_HWI-M01141:133:D05BR:1:1101:11590:2114  133:D05BR:1:1101:11590:2114 2:N:0:CAGGAAGTTGATCC
]]]]]]]]]]]]]]]]]]]]]]]]]]]]]]]]]]]]]]]]]]]]]]]]]
@M_HWI-M01141:133:D05BR:1:1101:17431:2175  133:D05BR:1:1101:17431:2175 2:N:0:CAGGAAGTTGATCC
GTTCATGGCATGGTACATTTGTAAAAGAAGTATAATTAGTGAATAAACACAAATGCTTAACAAAAAAATCATAAAA
+M_HWI-M01141:133:D05BR:1:1101:17431:2175  133:D05BR:1:1101:17431:2175 2:N:0:CAGGAAGTTGATCC
]]]]]]]]]]]]]]]]]]]]]]]]]]]]]]]]]]]]]]]]]]]]]]]]]]]]]]]]]]]]]]]]]]]]]]]]]]]]
@M_HWI-M01141:133:D05BR:1:1101:11893:2222  133:D05BR:1:1101:11893:2222 2:N:0:CAGGAAGTTGATCC
GTACAAGTTGAGAGCCAAATCCAGAATGCAATCCTATTTATAATTGCCACACACACACAAAAATAGCTGGGAACACAACAGGCCAAAGAGGCAAAAGATCTCTATAAGGAGGATTACAAGACACTTTTGAAAGAAAGCATAGATGACACAAACAAATGGAAAAACATTCCATGCTC
+M_HWI-M01141:133:D05BR:1:1101:11893:2222  133:D05BR:1:1101:11893:2222 2:N:0:CAGGAAGTTGATCC
ABACCFFFFFFFCGGGGGGGGGHHHH]]]]]]]]]]]]]]]]]]]]]]]]]]]]]]]]]]]]]]]]]]]]]]]]]]]]]]]\]]]]]]]]]]]]]]]]]]]]]]]]]]]]]]]]]]]]]]]]]]]]]]]]]]]]]]]]]]]]]]]]]]]]HGHHGGGGFGGCGFFFFBFFFAA>>3
@M_HWI-M01141:133:D05BR:1:1101:12078:2261  133:D05BR:1:1101:12078:2261 2:N:0:CAGGAAGTTGATCC
TCAGCCTCCTGAGTAGCTGGGATTACAGGTGTGTGCCACCATGCCTGGCCAATTTTTGTATGTTTAGTAGAGGACCGGCTTTCACCATGTTGGCCAGGCTGGTCTCAAACCACTGA
+M_HWI-M01141:133:D05BR:1:1101:12078:2261  133:D05BR:1:1101:12078:2261 2:N:0:CAGGAAGTTGATCC
]]]]]]]]]]]]]]]]]]]]]]]]]]]]]\]]\]]]]]]]]]]]]]]]]]]]]]]]]]]]]]]]]]]]]]]]]]]]]]]]]]]]]]]]]]]]]]]]]]]]]]]]]]]]]]]]]]]]
@M_HWI-M01141:133:D05BR:1:1101:20005:2281  133:D05BR:1:1101:20005:2281 2:N:0:CAGGAAGTTTATCC
CCTACACTAAAATTGAAACGATACACAGAAAGTGGGCCTGTCTGCTGTGCAAGGATGACACGCAAAGGTGTG
+M_HWI-M01141:133:D05BR:1:1101:20005:2281  133:D05BR:1:1101:20005:2281 2:N:0:CAGGAAGTTTATCC
]]]]][]]]]]]]]]]T]]]]]]W]]]]]]]]]]]]U]]]]]]]]]]]]]]5]]V]Z]]]]]]Z]]]]V]W]
@M_HWI-M01141:133:D05BR:1:1101:11596:2335  133:D05BR:1:1101:11596:2335 2:N:0:CAGGAAGTTGATCC
CTATGGATATTCTGAGATCAGATATAGTATGTACAAAGACTATTATTTTGAGCTCATTGAGAGCTATAATTCAATAATAACTGTTTATATTTTAAAAAGTAATATTTAATGTATT
+M_HWI-M01141:133:D05BR:1:1101:11596:2335  133:D05BR:1:1101:11596:2335 2:N:0:CAGGAAGTTGATCC
]]]]]Y]]]]]]Z]]]]]]]]8]]]]]]]XW]]]]]]][]\]]Y]%\Y]][]V\]]]]]]]]]W]\]]]\\]]]]]]]]]E]]]]]]]]]]]]]\]]]]]]]\]]]YW\\]]]]]
@M_HWI-M01141:133:D05BR:1:1101:14573:2346  133:D05BR:1:1101:14573:2346 2:N:0:CAGGAAGTTCATCC
TTACAAAAGATTTTCTGCTGCTTTTCAAAATGCTTGCCAGAAGTCTGTCAAATGACAGTTGGAAGGATAATAAGTTTAACAAGTGGTTGCGGGTTACCTCCAGGGAATGAAACCAGGGAGTGGGGCTGAGGAGGGGAAGGGAAGGGTTGGGGGGGCAAGGAAGAAGACCACTTTTCATTTTATAATTTAGAGTGTGTAAATTTTTCAACTAAAT
+M_HWI-M01141:133:D05BR:1:1101:14573:2346  133:D05BR:1:1101:14573:2346 2:N:0:CAGGAAGTTCATCC
AABABB4FFBFFFGGG5GGGGCHHHGHGBEGFHCDFCGHHFHBGGFHHFHFHEGGHFBHHHHHH]]]]]]]]]]]]]]]]]]]]]]]]]]]]]]]]X][]]]]]]]]]]]]]]]X\]\Y]S[Z]]]]]]\\]]]5]]]]]]]]]\]X]]X2A33B5DGEDBHGGBFFA5BA55EEF6FDFFGFHGCHF5AFA4BG55FGGFDF@FFFF5ABAAA
@M_HWI-M01141:133:D05BR:1:1101:12635:2455  133:D05BR:1:1101:12635:2455 2:N:0:CAGGAAGTTGATCC
TGAAAAATGGGCATAATCAGAGCACCTTCTCCAAAGGATTGTTGTGAATATTGAATGGTCACTGATGCTAAAGGACTCAGAAGAATTCCT
+M_HWI-M01141:133:D05BR:1:1101:12635:2455  133:D05BR:1:1101:12635:2455 2:N:0:CAGGAAGTTGATCC
]J]]]]]]]]]]]]]]]]]]]]]]]]]]]]]]]]Z]]]][H]]]]]]]]]]]]]]]]]]]]]]]]]]]]]]]]]]]]]]]]]]]]]]]]]
@M_HWI-M01141:133:D05BR:1:1101:14935:2535  133:D05BR:1:1101:14935:2535 2:N:0:CAGGAAGTTTATCC
CTTTCATCATCTATTTTCTCCAGATTTTAAAATTTCTGTTTTCTCCATGTCCTTCCTCCCCCCACCCTGCTTCCTTTTTTCCCTCCCTCCTTCCTCCATGTGTCTTTTTTCTATCCCCCCTCCCTCCCTCCCT
+M_HWI-M01141:133:D05BR:1:1101:14935:2535  133:D05BR:1:1101:14935:2535 2:N:0:CAGGAAGTTTATCC
]]]]]]Y]]]YY]W]]]]Z]]]]Z]]]]]]]]]]]]]]]ZX]X[V][]]]]]V]]]]V]V]]]%Q]]]YW]]3]WXY)]WUP]]B&SFC]\]]]]T]7]GV]Y]]]][\]HZTVGV]XQ]YTOZFW]T%]]TG
@M_HWI-M01141:133:D05BR:1:1101:10818:2607  133:D05BR:1:1101:10818:2607 2:N:0:CAGGAAGTTGATCC
CATTTGCCTTATTTGAATGCAGTTTGAACACTCAGCAGTGTAACAGTGGTTGAAGTATGTGGCTCCTGGGATTGCCCAAGACTCAGCTATTGTTATGGACACATACTCCTAAATTAGGTTTTCAATCTTGTCTACCTATTAAGTTAGGTTATGGTTCATGCACAAGAACTCA
+M_HWI-M01141:133:D05BR:1:1101:10818:2607  133:D05BR:1:1101:10818:2607 2:N:0:CAGGAAGTTGATCC
ABBABFFFFFFFGGGGFGGGFF]]]]]]]]]]]]]]]]]]]]]]]]]]]]]]]]]]]]]]]]]]]]]]]]]]]]]]]L]]]]]]]]]]]]]]]]]]]]]]]]]]]]]]]]]]]]]]]]]]]]]]]]]]]]]]]]]]]]]]]]]]]]]]]]GFGFA4FGGGFDFFFFFA?@AA
@M_HWI-M01141:133:D05BR:1:1101:19658:2624  133:D05BR:1:1101:19658:2624 2:N:0:CAGGAAGTTTATCC
CAATGACATGATCTCGGCTCACTGCAACCTCCACCTCCTGGGTTCAAGCAATTCTCCTGCCTCAGTCTCCCAAGTAGCTGGGACCACAGGCGCGCGCCACCAAGCCCA
+M_HWI-M01141:133:D05BR:1:1101:19658:2624  133:D05BR:1:1101:19658:2624 2:N:0:CAGGAAGTTTATCC
]]W]]]]]]]]Y]YZ[Z]Z]]]]]WV]]\YY]ZS]]Y]]YV\]][]]]]]]WUYZ]ZXZU]]\][VTVU\]E]VFGF]\EW]\]U]T]ZXBXTZ]S]Z[Q6]]]\ST]
@M_HWI-M01141:133:D05BR:1:1101:19358:2692  133:D05BR:1:1101:19358:2692 2:N:0:TAGGAAGTTTATCC
TCCTTTTCCCCTACTATAATACCTGTGTTAAGAATCTAAAGGTATTCAATAA
+M_HWI-M01141:133:D05BR:1:1101:19358:2692  133:D05BR:1:1101:19358:2692 2:N:0:TAGGAAGTTTATCC
][]]]]7XEYZ]]]]]X]$]H]]]]]]]\]YHHX][Z]]]]]YHY]]]W]T]
@M_HWI-M01141:133:D05BR:1:1101:14184:2777  133:D05BR:1:1101:14184:2777 2:N:0:CAGGAAGTTGATCC
CACCACCAACAGCATCGAGTCACTGAACTACCAGCTGCGCAAGGTCTCCAAGAACCGCGGTCACTT
+M_HWI-M01141:133:D05BR:1:1101:14184:2777  133:D05BR:1:1101:14184:2777 2:N:0:CAGGAAGTTGATCC
]]]]]]]]]]]]]]]]]]]]]]]]]]]]]]]]]]]]]]]]]]]]]]]]]]]]]]]]]]]]]]]]]]
@M_HWI-M01141:133:D05BR:1:1101:15295:2777  133:D05BR:1:1101:15295:2777 2:N:0:CAGGAAGTTGATCC
GGATTGGAAGAAACCAAGGCAGGGGGTGGTTGTTCAGATGCCAGCTGTGGCTCTGGTTTGGGCAAATCCTCATTCAAGTATTTGCTGGGCTTCTCTACGAGGCC
+M_HWI-M01141:133:D05BR:1:1101:15295:2777  133:D05BR:1:1101:15295:2777 2:N:0:CAGGAAGTTGATCC
]]]]]]Z]]]]]]]]]]]\]]]Y]]]]]]]]]]]]]]]]]]]]]]]]]][Z]]]]]4]]\]W]]]]]]]]]]]]]]]]]]]]]]]]]]]]]]]]]]]]YT]Z]]
@M_HWI-M01141:133:D05BR:1:1101:14483:2810  133:D05BR:1:1101:14483:2810 2:N:0:CAGGAAGTTGATCC
ATGGGAATAAACGCTGTATTGAGAAATATCTGCTTCTAGAACCAAAACGCAGCTACGTAACAGAACGGTCTTCAATGTGTGCATTCAACTTACAGAGTTAAACTGATGTGCGTTTGCAGGAGTTTGTAAACCCTTTCTGTTA
+M_HWI-M01141:133:D05BR:1:1101:14483:2810  133:D05BR:1:1101:14483:2810 2:N:0:CAGGAAGTTGATCC
]]][]]]]]]]]]]]]]]]]]]]]]]]]]]]]]]]]]]]]]]]]]]]]]]]]]]]]]]]]]]]]]]]]]]]]]]]]]]]]]]]]]]]]]]]]]]]]]]]]]]]]]]]]]]]]]]]]]]]]]]]]]]]]]]]]]]]]]]]]]]
@M_HWI-M01141:133:D05BR:1:1101:14132:2865  133:D05BR:1:1101:14132:2865 2:N:0:CAGGAAGTTGATCC
TATGTGGAATTATTTTTAAATTTCTTTTACAGATTGGCCACTGTTGGCATACAGAAATGGTACCGATTTTTGTGTGTTGATTTTGTATCCTGCAACTTTACTGAATTTATCAGTTCTTAGAGTTTTTTGTGAAGTCTTTATGCTTTTCCAAACGCAAGATCAAATCCTCTGAAAAC
+M_HWI-M01141:133:D05BR:1:1101:14132:2865  133:D05BR:1:1101:14132:2865 2:N:0:CAGGAAGTTGATCC
AA?AAFF1DFFFGGFGGGCGGGHE3F]]]]]]]]]]]]]]]]]]]]]]]]]]]]]]]]]]]]]]]]]]]]]]]]]]]]]]]]]]]]]]]]]]]]]]]]]]]]]]]]]]]]]]]]]]]]]]]]]]]]]]]]]]]]]]]]]]]]]]]]]]]]GGGHGGGGGGGGGGFBFFFFFAAA>>
@M_HWI-M01141:133:D05BR:1:1101:8841:3145  133:D05BR:1:1101:8841:3145 2:N:0:CAGGAAGTTGATCC
AAGAGTGCTGGCTATAGACTCTAGAACAAAGGCACCTGGCAAACTCCAGCTTCCACCAACGTGGGCAAGTCACTTAACCTCG
+M_HWI-M01141:133:D05BR:1:1101:8841:3145  133:D05BR:1:1101:8841:3145 2:N:0:CAGGAAGTTGATCC
]]]]]][]]]]]]]Y]]]]]]]]]]]]]]]]]]]]]]]]Z]]]]]]]]]]]]]]]]]]]]]\Z\]\]]][]]]]]]][]]]]
@M_HWI-M01141:133:D05BR:1:1101:12678:3171  133:D05BR:1:1101:12678:3171 2:N:0:CAGGAAGTTGATCC
CAATACCACGCAACGTGAGTGAGATTCAGTGTGATTCCTGGAAGAATC
+M_HWI-M01141:133:D05BR:1:1101:12678:3171  133:D05BR:1:1101:12678:3171 2:N:0:CAGGAAGTTGATCC
T]]]]]]Z]]]]]]]]]]]]\]]]]]]]]Y]]]]]]]]]]]]]]]]]]
@M_HWI-M01141:133:D05BR:1:1101:13950:3173  133:D05BR:1:1101:13950:3173 2:N:0:CAGGAAGTTGATCC
TGAAAGCAGATATAAAGATGTTCTTCGAAACCAACGAGAACCAAGATACAACATACCAGAATCTCTGGGACACATTTAAAGCAGTGTCTAGC
+M_HWI-M01141:133:D05BR:1:1101:13950:3173  133:D05BR:1:1101:13950:3173 2:N:0:CAGGAAGTTGATCC
]]]]]]]]]]]\]]]]]][]]]]]]]]]]]][V]]]]]FV]]]]]]]]]]][][]]]]]]]\]Z]]]J]]]]]]\]]]]]]]]]]]]]]]]]
@M_HWI-M01141:133:D05BR:1:1101:13129:3178  133:D05BR:1:1101:13129:3178 2:N:0:CAGGAAGTTGATCC
CGACGAGCTCGACCAGTGCACCGAGCGGGTCGAGCACGAGCTCGGCG
+M_HWI-M01141:133:D05BR:1:1101:13129:3178  133:D05BR:1:1101:13129:3178 2:N:0:CAGGAAGTTGATCC
]T]]]]]ZQC][]]Z\]]]]UY]]]Y]]]]]Z]]B][]0]UZ]]]]]
@M_HWI-M01141:133:D05BR:1:1101:20175:3205  133:D05BR:1:1101:20175:3205 2:N:0:CAGGAAGTTCATCC
CGGGCGTCCGCTGAGCGGCACCGGG
+M_HWI-M01141:133:D05BR:1:1101:20175:3205  133:D05BR:1:1101:20175:3205 2:N:0:CAGGAAGTTCATCC
]]]UV]F]]]]U]]]]]]]]]\\]]
@M_HWI-M01141:133:D05BR:1:1101:12730:3211  133:D05BR:1:1101:12730:3211 2:N:0:CAGGAAGTTGATCC
AAGCTCGCTGGGGTAGGGGATGAGGCACTCTTAGCAGGAGCAGGACTCTCCTCTTGTATCTGAGCTCGAGAGACGATGATGAGC
+M_HWI-M01141:133:D05BR:1:1101:12730:3211  133:D05BR:1:1101:12730:3211 2:N:0:CAGGAAGTTGATCC
X]QTCY]W]]]]\]]BTVVE]]]]\[][]]]]]]Y]]]]VY\Z]]Z]]]]]]]8F]]]]Z]]]Y]]T]]]ZZC]Y]Y]]]]]][
@M_HWI-M01141:133:D05BR:1:1101:15440:3229  133:D05BR:1:1101:15440:3229 2:N:0:CAGGAAGTTGATCC
TGCCCAGCTAATTTTTTGTATTTTTAGTAGAGACGGGGTTTCACCTTTTGACCAGGATGGTCTCGATCTCTTGACCTCGTGATCCACCCGCCTCGGCCTCCCAAAGTGCTGGGATTACAGGCTTGAGCCAGCTCGCCC
+M_HWI-M01141:133:D05BR:1:1101:15440:3229  133:D05BR:1:1101:15440:3229 2:N:0:CAGGAAGTTGATCC
]]]]]Z]]Z]X]]]]]\\][]]]]]]]]]]]]]]]]]\]]]]][]]]]]]]]]]]]]]]Z[[[[]6]\]]]]]]]][[]]]]]]][]]]]]]]]]]]]]]]]]]]]]]]]]]]]]]]]]]]]]]]]]]]]]]]]]]]]
@M_HWI-M01141:133:D05BR:1:1101:11167:3239  133:D05BR:1:1101:11167:3239 2:N:0:CAGGAAGTTGATCC
GTTCATCTTTAATTGAACTTCAAGGTTGAAGAAATACTTTTGCACAAAAGTTACTTACAACTTTTGTTGTAATAGGGGAATAGGTATGCTGTTTTCAAACTTCTCCACTGACACAGTCTATCCTGGAAAACAGTGTAAAAC
+M_HWI-M01141:133:D05BR:1:1101:11167:3239  133:D05BR:1:1101:11167:3239 2:N:0:CAGGAAGTTGATCC
]]]]]]]]]]]]]]]]]]]]]]]]]]]]]]]]]]]Z]]]]]W[]]W]]]]]]]]]]]]]]]]]]]]]]]]][]]]]]]ZY]]]]]]]]]]]]]]]]]]]]]]]]]]]]]]]]]]]]]]]]]]]]]Y]]]]]]]]]]]]]]]
@M_HWI-M01141:133:D05BR:1:1101:9823:3241  133:D05BR:1:1101:9823:3241 2:N:0:CAGGAAGTTGATCC
GAAATCACACCCAGATTCTCCATGATCCCTTTTTCATTGCAGGAAAACCTTATGGTATAA
+M_HWI-M01141:133:D05BR:1:1101:9823:3241  133:D05BR:1:1101:9823:3241 2:N:0:CAGGAAGTTGATCC
]]]]]]]]]]]]]]]]]]]]]]]]]]]]]]]]]]]]]]]]]]]]]]]]]]]]]]]]]]]]
@M_HWI-M01141:133:D05BR:1:1101:16123:3259  133:D05BR:1:1101:16123:3259 2:N:0:CAGGAAGTTGATCC
GTCCTGCTCACTGATCAGAAATCCCCAACTTACGATCT
+M_HWI-M01141:133:D05BR:1:1101:16123:3259  133:D05BR:1:1101:16123:3259 2:N:0:CAGGAAGTTGATCC
]]]]]]]]]]]]]]]]]]]]]]]]]]]]]]]]]]]]]]
@M_HWI-M01141:133:D05BR:1:1101:13293:3343  133:D05BR:1:1101:13293:3343 2:N:0:CAGGAAGTTGATCC
TAGTTGATATCGCCACCTCCAGTACCGATGATCAGTTCACCCTGAGGGTTACGCAGGCGCAGCGTTGGGGGCAGCCCAGGCATACGACCGAA
+M_HWI-M01141:133:D05BR:1:1101:13293:3343  133:D05BR:1:1101:13293:3343 2:N:0:CAGGAAGTTGATCC
]]]]]]]]]]]]]]]]]]]]]]]]]]]]]]]]]]]]]]]]]]]]]]]]]]]]]]]]]]]]]]]]]]]]]]]]]]]]]]]]]]]]]]]]]]]]
@M_HWI-M01141:133:D05BR:1:1101:17524:3361  133:D05BR:1:1101:17524:3361 2:N:0:CAGGAAGTTGATCC
GGGATCGGGGAGCTTAGCCTGACGTATCGCTATGACCTCGTCACGGATGCGCTGAGGGCTGAGACTGCTTTGCTCCTGCTCTAGGCGCTCGCGCAGCTCTCTGTAACGGAGCTGTGGCTCCGCATCTTTTTGCAGGCGCAGACGGACATGCGTCACGATGAGATCTTGCTGCTCGGGCTCCTTGAATATACTGTGGCGA
+M_HWI-M01141:133:D05BR:1:1101:17524:3361  133:D05BR:1:1101:17524:3361 2:N:0:CAGGAAGTTGATCC
CCCABCCCCCCBGGGGGGGGGGHGGHHHGGHGGHHHGHHGHGGGGGGGG]]]]]]]]]]]]]]]]]]]]]]]]]]]]]]]]]]]]]]]]]]]]]]]]]]]]]]]]]]]]]]]]]]]]]]]]]]]]]]]]]]]]]]]]]]]]]]]]]]]]]GGGGEHHHFHHHHHHHHHHGGGGGGGHGGGGGFGGGGFFFFFBBBBBAA
@M_HWI-M01141:133:D05BR:1:1101:8670:3385  133:D05BR:1:1101:8670:3385 2:N:0:CAGGAAGTTGATCC
AAGAGCTGTAAATCTCCGTCTGAAACACAAAACGAACGTATCCTTCAGACTGCTCTCCTGGGTGGTGTCTTAGCTAAGGGAGTTGAATCTGCCTCTAGATTCAGAGAGTGAGAAGCACGTTGCTTCTCGGAGCTGCGTTTTGATATGCCAGAGTGAGAGGAAACGCGGTTTGGAGAAATATCTGCTTCTAAAACCAA
+M_HWI-M01141:133:D05BR:1:1101:8670:3385  133:D05BR:1:1101:8670:3385 2:N:0:CAGGAAGTTGATCC
BBBBBBDB5DDFFD5BAEABAEBFG44B4FCGFEDF22FGB2AGFHG\]]]V]]]Z]]]F]]V[ZW]]]]]]W]]][Y\][W]]]]]]]S]]]]]]]]]L]]]]]]]]]]]]]]]\]]]]]]Y]]]]]5]]][U][]]]]]]]]]X]][]555A35FFCHFEFAA2EEBGFBA66GFCFFFFGFFFCFBBFA>A@BA
@M_HWI-M01141:133:D05BR:1:1101:20481:3430  133:D05BR:1:1101:20481:3430 2:N:0:CAGGAAGTTTATCC
ACCGGCGAGCAGACCAGCACCCTGACGATCGGGCTGGGCATCACCCAGTACGAGCTGGACTTCTTCGGCCGGGTCAAGAACCT
+M_HWI-M01141:133:D05BR:1:1101:20481:3430  133:D05BR:1:1101:20481:3430 2:N:0:CAGGAAGTTTATCC
]]]]]]]]]]]]]]]]]]]]]]]]]]]]]]]]]]]]]]]]]]]]]]]]]]]]]]]]]]]]]]]]]]]]]]]]]]]]]]]]]]]
@M_HWI-M01141:133:D05BR:1:1101:14203:3442  133:D05BR:1:1101:14203:3442 2:N:0:CAGGAAGTTGATCC
CCCAGCTGTGCAGGAGGGCCAGGTGGGGC
+M_HWI-M01141:133:D05BR:1:1101:14203:3442  133:D05BR:1:1101:14203:3442 2:N:0:CAGGAAGTTGATCC
Z]]]U[]]Z[]W]]][]\]ZZ]]]]]]Z\
@M_HWI-M01141:133:D05BR:1:1101:20229:3477  133:D05BR:1:1101:20229:3477 2:N:0:CAGGAAGTTTATCC
TAATAAACAGTACATATTTTTTCTTTCTTAAAACACCCAAATGTTTTTCCATAAAACTGCACA
+M_HWI-M01141:133:D05BR:1:1101:20229:3477  133:D05BR:1:1101:20229:3477 2:N:0:CAGGAAGTTTATCC
]]]]]]]]]]]]]]]]]]]]]]]]]]]]]]]]]]]]]]]]]]]]]]]]]]]]]]]]]]]]]]]
@M_HWI-M01141:133:D05BR:1:1101:15893:3483  133:D05BR:1:1101:15893:3483 2:N:0:CAGGAAGTTGATCC
TTTTTGAGCTACATTTTTGCCGTGTTGTTCAGTTGTGCCTTTAGCGGATTTACTCATATTGGCGATTTGCAAATCTTCAACGTAGATCATTGCGTGGTTTTTGCAGATTTCAGTTGAGATTTTGTGCAAGTAGTCTTTGCGAGCATTGCTGATTTTATGATGGATTTTGCCGATTTTCGCCTTCTGTTTCAGCCAGTTTTGGCTGAATTTCACT
+M_HWI-M01141:133:D05BR:1:1101:15893:3483  133:D05BR:1:1101:15893:3483 2:N:0:CAGGAAGTTGATCC
BCBACCBBFFFFGGGGGGGGGGFGHHGHHHHHHHHHFHHGHHHHGGGGGGHHHHHHHHHHHHHG]]]]]]]]]]]]]]]]]]]]]]]]]]]]]]]]]]]]]]]]]]]]]]]]]]]]]]]]]]]]]]]]]]]]]]]]]]]]]\]]]]]]]]GHHHHHHHHHHGHHFHFEGGGGHEGGGGHGHGHHHHHHHGHHGGGGGGGGGGFFFFFFFAABAA
@M_HWI-M01141:133:D05BR:1:1101:20888:3490  133:D05BR:1:1101:20888:3490 2:N:0:CAGGAAGTTTATCC
ATTGTTACCATCATTTTCTTGTCCCAAACACCTCTGGGTGTAGCCTTGGAGAGACAAAGTGCAAACAGAAGTAGAGTTTCCTCCCAGGGCACAGGCAGCTCCTCCCACCTCTGTGGAGCTTCCCTCTCAGATCCTCAAGGAATCCCCTCTAACTTCCTCTCCACAGCCCACTATCCGCCCCAGCCCAGGGGCCCCAGTCACTCACAGTGATTCTCTGCTTGTCTGGCAAGGAGGCCCAGGGGCCTTTTTGAAGATGCCTCATCATCAAGGTG
+M_HWI-M01141:133:D05BR:1:1101:20888:3490  133:D05BR:1:1101:20888:3490 2:N:0:CAGGAAGTTTATCC
BBBBBFFFFFFFFGFGGGGGGFFHHFHCHHH2G4FHH2FAEBHHDGHBCFGFFE2BAFFDFGGH5BGCGFFGGDDFFGFHGHHFGFHAEFGGHHEFGAGHHHHFFCGHFHHHEHFFHHGHFG]]]]]]]]]]]]]]]]U]]]]]]\]]]]B<FHHGGFEGGCF?B/AHGGB?@>E>//FE?E/FEFFGE>////12G11DAAGHEHGFEB1AEFHHHHFF/GCA11DFA/HCHCAFCG0EF0EA013E3G3FCGCFGF3ADFFF1FFAA1>>
@M_HWI-M01141:133:D05BR:1:1101:9498:3490  133:D05BR:1:1101:9498:3490 2:N:0:CAGGAAGTTTATCC
CGTCAGTTGAATGCACACATTGAAGACCGTTCTGTTAGGTAGCTCCGTTTTGGTTTTACAAGCAGATATTTCTCAATATCGCGTTT
+M_HWI-M01141:133:D05BR:1:1101:9498:3490  133:D05BR:1:1101:9498:3490 2:N:0:CAGGAAGTTTATCC
]Y]]]]]]]]]]]]]]]]]]]]]]]]]\]]\\]]\]]]]]]]]]]]]]]]]]]]]]]]]]]]]\]]Y]]]]]]]]]]]]]]]]]]Z
@M_HWI-M01141:133:D05BR:1:1101:10244:3553  133:D05BR:1:1101:10244:3553 2:N:0:CCGGAAGTTTATCC
CCTTTTTCCACATTTATTAAACCGCCCACTCTGTGACCTGTCCAATGTTGAATGAGATTGGAGATGTGCCCAATGGATCCATTTGTTACCTTCAAGACATTTTTCCAAGGTGAACTTTCTGGTGTTGAATGAGGCTGAAATGCTGGCTGAAGGACTTCCTTCCCATAATCACTGCATTTCT
+M_HWI-M01141:133:D05BR:1:1101:10244:3553  133:D05BR:1:1101:10244:3553 2:N:0:CCGGAAGTTTATCC
AA>AADFFF311B3EGGBFFFGGE?EE?CGF]]]]]]]]W]\]]]FF]]][\]]ZZZ]]Z\[\]]]]]]\ZZ[\][][]]Z]][]]]X]]]XF]]]]Z[]]]\]]]]\[]]]\]]]]Z]][C]]]U]]]]]]]]]]]]]]]V][\]]V[]D1310F01?BFBBFD3GGGC@FFFFF>1111
@M_HWI-M01141:133:D05BR:1:1101:9269:3561  133:D05BR:1:1101:9269:3561 2:N:0:CAGGTAGCTGATCC
ACCAACTATTCTCTCTGAAGCTGCTACCTGTGGAATTTCATGTACACATC
+M_HWI-M01141:133:D05BR:1:1101:9269:3561  133:D05BR:1:1101:9269:3561 2:N:0:CAGGTAGCTGATCC
VVV]]]X[7Z]G]]W]\]GZ\HFFW]]]F]]]$%YH6]]]I]]]G[W]7X
@M_HWI-M01141:133:D05BR:1:1101:21615:3595  133:D05BR:1:1101:21615:3595 2:N:0:CAGGAAGTTTATCC
CCTCCTTCTTGTACTCCCAAACCAAATGCAGGGAAATGACTCTTCTAAGGAATCTTCAGTCATCACTGGCCCCCATTGCAACTCTGTCAAATCAGAAACTGGCCTTCCTGAATCAGCCCCTTCCAAAGCTATTATTATTTATCTTTCTG
+M_HWI-M01141:133:D05BR:1:1101:21615:3595  133:D05BR:1:1101:21615:3595 2:N:0:CAGGAAGTTTATCC
]]U]]]]]]]]]]]]]]]]]]]]]]]]]]]]][]]]]]]]]]]]]]]]]]]]]]]]]]]]]]]]]]]]]]]]\]]]]]]]]]]]]]]]]]]]]]]]]]]]]]]]]]]]]]]]]]]]]]]]]]]]]]]]]]]]]]]]]]]]]]]]]]]]]
@M_HWI-M01141:133:D05BR:1:1101:13552:3596  133:D05BR:1:1101:13552:3596 2:N:0:CAGGAAGTTGATCC
ACCAAAAAAAAAAATCAACCATGCAGAAAAAAAATCATTAATGTAGGAAATGATAGACAAAAAAAAGAAACCTAGGCCGGGTGCAGTGACTCACACCTATAATCCCAGGACTT
+M_HWI-M01141:133:D05BR:1:1101:13552:3596  133:D05BR:1:1101:13552:3596 2:N:0:CAGGAAGTTGATCC
]]]]]]]]]]]]]]]]]]]]]]]]]]]]]]]]]]]]]]]]]]]]]]]]]]]]]]]]]]]]]]]]]][]]]]]]]]]]]]]]]]]]]]]]]]]]]]]]]]]]]]]]]]]T]X]]
@F_HWI-M01141:133:D05BR:1:1101:22447:3651  133:D05BR:1:1101:22447:3651 2:N:0:CAGGAAGTTTATCC
GAATGAAGGAAGAAAAGAAGGAAGGTAGGAAAGGAGGAAGAAGGGAGGGAAGAAGGGAAGATGATCGGAAGAGCACACGTCTGAATTCCAGTCACCAGGAAGATCTCGTATGCCGTCTTCTGCTTGAAAAAAAAAATTTTTAATCCCGTC
+F_HWI-M01141:133:D05BR:1:1101:22447:3651  133:D05BR:1:1101:22447:3651 2:N:0:CAGGAAGTTTATCC
A>A11FBFF>B1AGB11FGG100FFHGGC1A0BE0FEA0AFFGGG/EAEACAHHHHGEAEAGFFHHF?AE?CGGHHHGGHHHGE2GGG1GFBGHHHHFGHHHHB1FFFCFCG2GGGCFGFFBFFGCG11FGCC#################
@R_HWI-M01141:133:D05BR:1:1101:22447:3651  133:D05BR:1:1101:22447:3651 2:N:0:CAGGAAGTTTATCC
CCTCCGACCATGCCTTATCCTCCTGTGTCCACCTCCTCTTTCTTTTCCTCCTCCATCTTCCCTTCTTTACCAACCAGCATCTGTTTTTCAAGGCCAATGTCACTGACGTCGACCAGTCGAAGATGTGTCCGTCTAGCACTTACCTTGTCA
+R_HWI-M01141:133:D05BR:1:1101:22447:3651  133:D05BR:1:1101:22447:3651 2:N:0:CAGGAAGTTTATCC
>A1>>11>@?111A3113A33A001113D1210B000B11A22111A1110B00011A2210AA011121BD1/B///0B@112D10B>2221////11B@21211B?/?########################################
@M_HWI-M01141:133:D05BR:1:1101:10435:3659  133:D05BR:1:1101:10435:3659 2:N:0:CAGGAAGTTGATCC
TAGGTTGAAAACAGATAGAATATGAATGTAACCTTTTCTCCTTATTGTCATCAAATAC
+M_HWI-M01141:133:D05BR:1:1101:10435:3659  133:D05BR:1:1101:10435:3659 2:N:0:CAGGAAGTTGATCC
]]]]]]\]]GZY]]Y[]]]]]]]7]XX]]]\G]]][]]]]]]]]\]]]]]]]]]]]]]
@M_HWI-M01141:133:D05BR:1:1101:15164:3688  133:D05BR:1:1101:15164:3688 2:N:0:CAGGAAGTTGATCC
CTCTATCACCATAATCTTTCTCCGGGGGAATTATAACAGCATCAGAAAGAAGTGAAAAGATTATCTGGCCCAGGCTCCCCAGACTTGGGCATACATTGG
+M_HWI-M01141:133:D05BR:1:1101:15164:3688  133:D05BR:1:1101:15164:3688 2:N:0:CAGGAAGTTGATCC
]]]]]]]]]]]]]]]]]]][][]Y]]]]]]]]]]]]]]]]]]]]]]]]]]Z]]]]]]]]]]]]]]]]]]]]]]Z\\]]][]]]]]]]][[\]]]Y]]]Z
@M_HWI-M01141:133:D05BR:1:1101:18912:3692  133:D05BR:1:1101:18912:3692 2:N:0:CAGGAAGTTGATCC
GTAATCCTGGCACTTTGGGAACCCGAGGTGGGTGGATCACTTGAGGTTAGGAGTTCAAGACTAGCCC
+M_HWI-M01141:133:D05BR:1:1101:18912:3692  133:D05BR:1:1101:18912:3692 2:N:0:CAGGAAGTTGATCC
]]]]]]]]]]]\]]]]]]]]]]]]]]]]]]]]]]]]]]]]]]]]]]]]]]]]]]]]]]]]]]]]]]]
@M_HWI-M01141:133:D05BR:1:1101:8320:3770  133:D05BR:1:1101:8320:3770 2:N:0:CAGGAAGTTTATCC
CAGAAACTGAGGCTGCTGTGAGTTATGACAGCACCACTGCGTTCCAGCCTGGGCAACAGAGTGGGACACTGTCT
+M_HWI-M01141:133:D05BR:1:1101:8320:3770  133:D05BR:1:1101:8320:3770 2:N:0:CAGGAAGTTTATCC
]]WUW\WF[]1]][X]]W[[[]GZ[\]]]]V]E]X]YEVZ$Y[9]]]]Z]]C]V]]TE]EUF]]Z][[1[]W]]
@M_HWI-M01141:133:D05BR:1:1101:18293:3803  133:D05BR:1:1101:18293:3803 2:N:0:CAGGAAGTTGATCC
ATCTTATGATGTAGTATATTAGTCTGTTTTCATGCTGTTGATAAACACATACCCAAGACTGGAAAGAAAAAGAGGTTTACTTGGACTTAGAGTTCCACATGACTAGGGAGGCTT
+M_HWI-M01141:133:D05BR:1:1101:18293:3803  133:D05BR:1:1101:18293:3803 2:N:0:CAGGAAGTTGATCC
]]]]]]]]]]]]]]]]]]]]]]]]]]]]]]]]]]]]]]]]]]]]]]]]]]]]]]]]]]]]]]]]]]]]]]]]]]]]]]]]]]]]]]]]]]]]]]]]]]]]]]]]]]]]]]]]]]
@M_HWI-M01141:133:D05BR:1:1101:13219:3855  133:D05BR:1:1101:13219:3855 2:N:0:CAGGAAGTTGATCC
AAATATGAGTCCTCAGGTAGGGAGAGAGTCAAAGAAAACTTGCAAGAGGAAAGCAAGAAAGATCTAAGGGAAGTGCTCTCTGGGGCACAAGGGCTGTGCTGTGCAGGGAAAGGTGGTGGAGGGGCTGGGCTCAGGGCAGCTGAGATGTGGGCAGCCTGGGCCCCAGCTCTGGACTATCTATGGGGGAGAGATGCATATATATATGGGCTGTCTACTGGGGAGACACAGCCATGCAGGCAACAGTAGCTGCATGAACACACTCTCCTTTTCCCTCCAG
+M_HWI-M01141:133:D05BR:1:1101:13219:3855  133:D05BR:1:1101:13219:3855 2:N:0:CAGGAAGTTGATCC
BCCCCFFFFFFFGGGGGEGGGGHGGGGGHHHHHHHHHHHHHHHHHHHHHHHHGHHHHHHHHHHHHHHHHHHGGHHHHHHHHHHHGGGGHHHHGGHGHHHHHHHHHHHGGHHHHHHGGGGHHGGGGGG]]]]]]]]]]]]]]]]]]]]]]]FHHHFEGGGGCDFHGGHHFHHHGGHHHGHHGGGHHHHHHHHHHHHHHHGHHFHHGHGCHHHHHHGHGHHHHHHGHGHHGHGHHHHHHHHHHHHHHHHHHHHHGHHGGGGGGGFGGFBFBBBFBABBB
@M_HWI-M01141:133:D05BR:1:1101:15972:3898  133:D05BR:1:1101:15972:3898 2:N:0:CAGGAAGTTTATCC
ATTAATCAGAATTAACCTATTTTTAAATTTGAATTATTTGATGACATTTACAAACTAAAACATTTTATGTATTTAAGACCTTTTTAACTAATGAAGTGAATGCATTAAAAGCTGTCTCCTCATTTTTATTCAAAAATAACAATTCTTGAAAATAAAAAGTAAGTTA
+M_HWI-M01141:133:D05BR:1:1101:15972:3898  133:D05BR:1:1101:15972:3898 2:N:0:CAGGAAGTTTATCC
BBBBBFFFFFFFFCGG]]]]]\]]]]]]]]]]]]]]]]]]]]]]]]]]]]]]]]]]]]]]]]]]]]]]]]]]]]]]]]Z]]]]]]]]]]]]]]]]]]]]]]]]]]]]]]]Z]]]]]]]]]]]]]]]]]]]]]]]]]]]]]]]]]]]]]]]BF1FFDDF1FFAA>1A
@M_HWI-M01141:133:D05BR:1:1101:13698:3937  133:D05BR:1:1101:13698:3937 2:N:0:CAGGAAGTTGATCC
AAGAGCTTTATGTGCATTCATTCATTTAAACCACACA
+M_HWI-M01141:133:D05BR:1:1101:13698:3937  133:D05BR:1:1101:13698:3937 2:N:0:CAGGAAGTTGATCC
]]]]]]]]]]]]]]]]]]]]]]]]]]]]]]]]]]]]]
@M_HWI-M01141:133:D05BR:1:1101:21164:3941  133:D05BR:1:1101:21164:3941 2:N:0:CAGGAAGTTGATCC
TGCCTGCCAGCGGCTGGGG
+M_HWI-M01141:133:D05BR:1:1101:21164:3941  133:D05BR:1:1101:21164:3941 2:N:0:CAGGAAGTTGATCC
]]]]]]]]]]]]]]]]]]]
@M_HWI-M01141:133:D05BR:1:1101:17936:3948  133:D05BR:1:1101:17936:3948 2:N:0:CAGGAAGTTGATCC
CAGCCTTGGCAACAAGAGTGAAACTCCATCTCAAAAAAACAAAGAGAAAAGATGGGGAGGTATGGGCACAGAGACAGGCATGAAAGGAATACTGTGTGAAGACACAGTAA
+M_HWI-M01141:133:D05BR:1:1101:17936:3948  133:D05BR:1:1101:17936:3948 2:N:0:CAGGAAGTTGATCC
]]W]]]]]]]]]]]]]]]]]]]]]]]]]]][\]]]]]]]]]]]]]]]]]]]]]]]]]]]]]]]]]]]]]]]]]]]]]]]]]]]]]]]]]]]]]]]]]]]]]]]]]]]]]]
@M_HWI-M01141:133:D05BR:1:1101:12346:3966  133:D05BR:1:1101:12346:3966 2:N:0:CAGGAAGTTGATCC
GCGCGGTCGGCCTTGTTCTGGTCGCCACGCTCGGCAGCGATCTGGGCCAGCTCGTTAGTGGTGAAGGCCGAGGCGTCCACGTTCAGGGTCGCGGCCTGCATCGCCTGCCCGTCATTGGCATTGGCGGCAAAGGGAAGCGCCACGGCAAGGGCGGCGGCGGTAAGGATCGATTTCGTGAACATATCACATCTCCTGTTTCTGGCGGGGGGACGGCGACCTTTCCTCGGTG
+M_HWI-M01141:133:D05BR:1:1101:12346:3966  133:D05BR:1:1101:12346:3966 2:N:0:CAGGAAGTTGATCC
BBBBBBBBBBBAFGGGGGGGGFHGEEEEGGGGCCGGCDCGHEHGFHHHGHGHHGGGGGHFHGFHHHHHHGGEEEEGGGG]]]]]]]]]]]]]]YY]]]]]X]]]]]]]X]]W]]]]]]]]VX]]]]]]]]]]W]]]]]]]]]Y]]Y]]]]EEE?CEE?FHHHHEHGHGGFE?FEHBHHFHHHGHHGHGCA1FHHHGBGGGGGFCGGGGGGGGGEFGFFFFBBBBBAAAA
@M_HWI-M01141:133:D05BR:1:1101:20317:4001  133:D05BR:1:1101:20317:4001 2:N:0:CAGGAAGTTTATCC
TGTATTTTTAGTAGAGATGGGGTTTTACCGTGTCAGCCAGGATGGCCTTCATCTCCTGACTTTGTGATCCACCCTCCGCTCGCCTCAGCCTCCCAAAGTGCTGGGATTACAGGCATGAGCCATAGTGCCT
+M_HWI-M01141:133:D05BR:1:1101:20317:4001  133:D05BR:1:1101:20317:4001 2:N:0:CAGGAAGTTTATCC
]]]]]]]]]]]]]]]]]]]Z][]]]]]]]]]]]Z]]]]]]]]]]]]]]Y]]]]]]]]]]]]]]]]]]]]]]]]]]]]]]]]]]]]]]\]]]]]]]]]]]]]]]]]]]]]]]]]]]]]]]]]]]]]Z]]X]
@M_HWI-M01141:133:D05BR:1:1101:21720:4061  133:D05BR:1:1101:21720:4061 2:N:0:CAGGAAGTTTATCC
TATGTGTGTGTTTTTTTAATAGACTTTATTTTTTCAGAGCAGTTTTAGGTTCACAGCAAAGTTTAGTGGGAAGCACAGAGAATTCCCATATACCTGCTGCCCCTACACACTCACAGCCTCCCCTACTGTC
+M_HWI-M01141:133:D05BR:1:1101:21720:4061  133:D05BR:1:1101:21720:4061 2:N:0:CAGGAAGTTTATCC
]]T]]]]S]]]C]]]WY]]]Y]\\]]]]]F]]]\]]][F]]]]Z]]\]]U]]V[]FZZ]]]]]]]]VXE]]]]]]\]]]\[[]][]]][]]Y\]Z]][]\U]]]]]]]]\]]]]]F]]]\CT]]Y]]FGV
@M_HWI-M01141:133:D05BR:1:1101:22019:4061  133:D05BR:1:1101:22019:4061 2:N:0:CAGGAAGTTTATCC
TGCTCCGTTTTGGTTTTAGAAGCAGATATTTCTCCAAACCGCGTATACTCCCATTCAGTCTGGCATATCAA
+M_HWI-M01141:133:D05BR:1:1101:22019:4061  133:D05BR:1:1101:22019:4061 2:N:0:CAGGAAGTTTATCC
]]\QT]]]Y]]Y]]\W]]]]]]]]]]]]]]\YZ]]]]]]]]]]X][]]\]]]]]]]]]]]]]]]]]][ZZ]
@M_HWI-M01141:133:D05BR:1:1101:21255:4063  133:D05BR:1:1101:21255:4063 2:N:0:CAGGAAGTTGATCC
GCTTCTGACTTTTCTGTAAGATAGGAAATTCATTTAGGCAGAGGAAACTGAAACTTGTGAGAGAAGAAAATGATGAAGTGTTATGTGCCTTGCAAAAGAAAAAAACATTTTAAGACATGGAATTAGCATAAACATAAGTATGCATTTCACAAGA
+M_HWI-M01141:133:D05BR:1:1101:21255:4063  133:D05BR:1:1101:21255:4063 2:N:0:CAGGAAGTTGATCC
BBCB]]]]]]]]]]]]]]]]]]]]]]]]]]]]]]]]]]]]]]]]]]]]]]]]]]]]]]]]]]]]]]]]]]]]]]]]]]]]]]]]]]]]]]]]]]]]]]]]]]]]]]]]]]]]]]]]]]]]]]]]]]]]]]]]]]]]]]]]]]]]]]]]]]BBAA
@M_HWI-M01141:133:D05BR:1:1101:7759:4100  133:D05BR:1:1101:7759:4100 2:N:0:CAGGAAGTTTATCC
ATTCTACCTGTTCTAGCAATTCTCTAGGCTGGCAGGCCTGGGTCTAACAGGTACCCCACAAGCCATGTGGGCTTAAGATACCAAGCGAGGCCAGTCATAGAGAACACTGACATCTCATCACTCAGAGCTTCCTTCCCAGTGCTTCTGTATTGACACTGATTATGGGGTCAGCTCGCACCCACTTTCCTCGGAGCCTTTCTCCCCAGGGTCACGGGCCATGTTTGGTGATGGTTCTTCCATATGGTCTTTGCCTGATGCAGTCAATGTCTCTAG
+M_HWI-M01141:133:D05BR:1:1101:7759:4100  133:D05BR:1:1101:7759:4100 2:N:0:CAGGAAGTTTATCC
3ABBBFFFFFFFGFDFBFEGGGFFHGGHBGF2FHFGGFHGAFEEFFGFFF2BF5FGGGGGHGHGHHHGAGACHC3DGHHHBGBFCFG1EGEGEHHHFFEGEFHHHHFGHGHHHHHHHHHGFBH]]]U]]]]]]][]]]]]\]]]]]]]]]HGHFHHHFGHHHE?0FB1CACGGGEE/FGHHHFFEE>/FF01G0B10CEF?A/HGG1/ABA/CAEG1GBAEGFBE1B1F0FGFEGBFFHCHGF0B0CHAFGAB3FFA13FB1@DB1DC1>11A
@M_HWI-M01141:133:D05BR:1:1101:18874:4131  133:D05BR:1:1101:18874:4131 2:N:0:CAGGAAGTTTATCC
GGCGCTGTTGTTCCGCACGCTCGACGCA
+M_HWI-M01141:133:D05BR:1:1101:18874:4131  133:D05BR:1:1101:18874:4131 2:N:0:CAGGAAGTTTATCC
]]]]]]]]]]]]]]]]]]]]]]]]]]\V
@M_HWI-M01141:133:D05BR:1:1101:20369:4141  133:D05BR:1:1101:20369:4141 2:N:0:CAGGAAGTTTATCC
TATTTTGTTGAGGGTTTTTGCCTCAAGAGGCAGTGTTCCCCACCCTTCTATTTTTTTTGAAGATTTTGAGATCAGTTTGTCAATTTTATTGATCTTTTCAAATAATGAACTCAGTTTTGCTGACTTTTTTTCTCTTCTCTACCCTTTATTATTTCC
+M_HWI-M01141:133:D05BR:1:1101:20369:4141  133:D05BR:1:1101:20369:4141 2:N:0:CAGGAAGTTTATCC
>1>AAD]]]]]]]]]]]]][]]]]]]\]W]Z]]\]]]]]]]]]]]Z\\]]]]]]]]]]]]]]][]]]]ZT]]\]\]]\[\]\\\\\]]]]\]\]]]]]]]]]]]]][]]]]]]]]]]]]]]\]]]]]]]\]]]\\][\]]]]]]]]]]]]B11?AA
@M_HWI-M01141:133:D05BR:1:1101:22021:4179  133:D05BR:1:1101:22021:4179 2:N:0:CAGGAAGTTTATCC
ATATTTTGTTTCCTTTTTTTTAACTTAATTTTTTTTGTGGCAAATATGCATAATATAAAATTTACCATCTTAACCATTTTAAGTATATGGTTCAGCAACATTGGGTACATTCACGTTGTTTTTGTTTTTAATT
+M_HWI-M01141:133:D05BR:1:1101:22021:4179  133:D05BR:1:1101:22021:4179 2:N:0:CAGGAAGTTTATCC
]]]]]]]]]]Z]]]Z]]]]]]]]]]]]]]]]]]]]]]]]]]]]]]]]]]]]]]]]]]]]]]]]]]]]]]]]]]Y]]]]]]]]]]]]]]]]]]]]]]]]]]]]]]]]]\]]]]]]]]]]]]]]]]]]]]]]]]]
@M_HWI-M01141:133:D05BR:1:1101:16067:4203  133:D05BR:1:1101:16067:4203 2:N:0:CAGGAAGTTGATCC
CCATTTGTATTTTTGATATTGAGACCATTCCTGATACTCAAACAGGTAAATTGCTGTACCCACAGCTTGCTGATTTATCTGAAGAAGAGGCGATAACGGAGCTGCAAAAAATTCGCCAAGAAGAGGCAGGTAGTGATTTTATGCGACTTCCTTTGCATAAAATCGCATGTTTA
+M_HWI-M01141:133:D05BR:1:1101:16067:4203  133:D05BR:1:1101:16067:4203 2:N:0:CAGGAAGTTGATCC
1>1AAFFFFFFFGGGGGGGFFFD]]]]]]]]]]]]]]]]]]]]][]]]]]]]]]]]]]]]]]]]Y]]]]]]]]]]]]]]]]]]]]]]]]XT]]]]\]]]]]]]]]]]]]]]]]]]]]]]]][\]]]]]]]]][]\]]]]]]]]]]]]]]]GGGDGB5FFGGBBBFCFFBBBAB
@M_HWI-M01141:133:D05BR:1:1101:10013:4206  133:D05BR:1:1101:10013:4206 2:N:0:CAGGAAGTTGATCC
TAACTCTTGACTCACCTCTAGGTCTTTTGGTCAGTCCTGAAATTTCTGCCTCATTGCTTATTTATTTATTTTTTGAGACAGAGTCTTGCTCTGTTGCCCAGGCTGGAGTGCAGTGGCACTATCTCAGCTCATTGCAACCTCTGCCTCCCAGTTTCAGGCAATTCTCATGCTTTA
+M_HWI-M01141:133:D05BR:1:1101:10013:4206  133:D05BR:1:1101:10013:4206 2:N:0:CAGGAAGTTGATCC
CCCDEFFFFFFFGGGGGGGGGGHH]]]]]]]]]]]]]]]]]]]]]]]]]]]]]]]]]]]]]]]]]]]]]]]]]]]]]]]]]]]]]]]]]]]]]]]]]]]]]]]]]]]]]]]]]]]]]]]]]]]]]]]]]]]]]]]]]]]]]]]]]]]]]]HHGGGGGGGGGGFBFFFFFCBCCB
@M_HWI-M01141:133:D05BR:1:1101:8998:4229  133:D05BR:1:1101:8998:4229 2:N:0:CAGGAAGTTGATCC
AGAACTTAAACATGATAAAAATAACAAACTAGAAACCAATTTTATGCATGATATAGGTACAAAAATTCCAATGC
+M_HWI-M01141:133:D05BR:1:1101:8998:4229  133:D05BR:1:1101:8998:4229 2:N:0:CAGGAAGTTGATCC
]]]Z]]]]]]]]]][]]]]]]]]]]]]]]]]]]]]]]]]]]]]]]]]]N]]]]]]]]]]]]]]]]]]]]]]]]]
@M_HWI-M01141:133:D05BR:1:1101:16195:4230  133:D05BR:1:1101:16195:4230 2:N:0:CAGGAAGTTGATCC
TGGCAGATCCCGTGGGCAAAGCCCACGCTACACTTTTCCCGAAGCATTGCGGCGTGCTGCCGACTATCGGACGAAGCAAACCTGTTCGGAGAAATCCTCCGCGTTGAATGAGCAAATCGCTTCCCTATCCCAATTAACGTTGATCTACCACCGTAGCGTGGGCTTTGCCCACGAAAAACTCGGTTTATGGTCTGATTCATAA
+M_HWI-M01141:133:D05BR:1:1101:16195:4230  133:D05BR:1:1101:16195:4230 2:N:0:CAGGAAGTTGATCC
B3ABAABFFBCAGGFGGFGGGGHFDGGFE223GFHFHFGHD2EAEGHEG510]]]]]]]]]]]]]]]]]]]]]]]]]]]VZ]YS]]]]Z]]]]]]]]]]]]]]]]]]]]]]]]]]]\Y]Y]]]]]]]\]]]]]]]]]]]]]]]]]]]]]]GFEGEEAACAHG3E2CGGFCF2BAFGABA2CGFFFFGCECFFFDFDFAA3>>
@M_HWI-M01141:133:D05BR:1:1101:14727:4255  133:D05BR:1:1101:14727:4255 2:N:0:CAGGAAGTTTATCC
CTGCAGACAGTCTCCCATAAGCTGGAGCAACAATTGGTTCAATGAGGGATAA
+M_HWI-M01141:133:D05BR:1:1101:14727:4255  133:D05BR:1:1101:14727:4255 2:N:0:CAGGAAGTTTATCC
]]]]]]]]]]]\]]]]]]]]]]]]]]]]]]]]]]]]]]]]]]]]]]]]]]]]
@M_HWI-M01141:133:D05BR:1:1101:7737:4259  133:D05BR:1:1101:7737:4259 2:N:0:CAGGAAGTTGATCC
CTCTTCTCTACAGCTGATCTGGGCTTAACAGTTTGGGCAACCATTTAATGGAACGTTTGCTCACCTTTAATTTTTTAGTCA
+M_HWI-M01141:133:D05BR:1:1101:7737:4259  133:D05BR:1:1101:7737:4259 2:N:0:CAGGAAGTTGATCC
]]]]T]]]]]]]]]]]]]]]Z]\]]]]]]]]]]]]]]]W]]]]]]]]]]]]]]]]]]]]]][]]]]]]]]]]]]]]]]][]
@M_HWI-M01141:133:D05BR:1:1101:8045:4275  133:D05BR:1:1101:8045:4275 2:N:0:CAGGAAGTTTATCC
CACAGGAAAAAGAAGAGCACTAATGAGAGGAGAACCCGGCCCTGAGACCTAGGCTTTCATGTCCCCTTCTTTTACCTCCCGG
+M_HWI-M01141:133:D05BR:1:1101:8045:4275  133:D05BR:1:1101:8045:4275 2:N:0:CAGGAAGTTTATCC
VV]]]U]]]]]X]]]]]\]]]Y]]]]]]]]]]][YY]Y[]]]]]]W]]]]]][]]]]]]]]X]Z[]]]]]]]]]]]]]]]\]
@M_HWI-M01141:133:D05BR:1:1101:22826:4292  133:D05BR:1:1101:22826:4292 2:N:0:CAGGAAGTTGATCC
AGAAGCCTGAACAGCATGCATGGCAAGCAGGCCCACAGGAGGTGCCGCAGAAGGGCTGAGGGAAGCCCCAGACTCCTCTGAGCACCTGCTTTTCCTCTTGTGATGTGTCGGGGGGCAGGAGGGGAGTTCTGGAATCCATGCCAGCTGCAGATACTCCAGAAGTCTGATGATGGGAGACCGAGGAGGCAGAGTGCATGGCACACACACAACCTCAAACATCCGGGCCCTCTCCTCTGCCTACAGCACCTGCTTCTCCATTTCCCACC
+M_HWI-M01141:133:D05BR:1:1101:22826:4292  133:D05BR:1:1101:22826:4292 2:N:0:CAGGAAGTTGATCC
BBBBBFFFFFFFGGGGGGGCGGCHHHGHHGHGGGDFGHFHDDEDHHGGG?GHHGGGHGHHGGGHGHHHGGGEGHHHHHHHGHGHHEFHGHHHHGHHHHHHHHHHHHGHHGGGGGAG]]]]]]]]]]]]]]]]]]]]]]]]]]]]]]]]]]HHHHHFHHHHHHHBHGHHHGGHFHGGGGFHHHFGFHEHGHHHHHHFHHFHHGHHEGFFGHFFFGHGEA?GEA2?GFAGGHGHFEHGHHHHHHHHGGGGGFGGGGFFFBFA3@BBA?
@M_HWI-M01141:133:D05BR:1:1101:7960:4301  133:D05BR:1:1101:7960:4301 2:N:0:CAGGAAGTTGATCC
GGAGTATACGTGTGTGTGTGTACATATATATGTGTAGATATAGTTATGACTCCGTGTCCTTGAAGTGAGTTCCTAAAGAAAGGGTTCTCCAGGAGGCGGAGGTTGCGGTGAGCCGAGATCGCGCCATTGTCCTCCAGCCTGGGTAACAAGAACAAAACTCCATCTCA
+M_HWI-M01141:133:D05BR:1:1101:7960:4301  133:D05BR:1:1101:7960:4301 2:N:0:CAGGAAGTTGATCC
BABB?FFBFFFFGF4FG]]]]]]]]]]]]]]]]]]]]]]]]]]]]]]]]]]]]]]]]]]]]]]]]]]]]]]]]]]]]]]]]]]]]]]]]]]]]]]]]]]]]]]]]]]]]]]]]]]]]]]]]]]]]]]]]]]]]]]]]]]]]]]]]]]]]]GGGGGFFFFFFFABA3A
@M_HWI-M01141:133:D05BR:1:1101:19436:4305  133:D05BR:1:1101:19436:4305 2:N:0:CAGGAAGTTTATCC
TTCAAAAATGGTCATCTAAAGATAACAAATGTTGGCAGGGATGTGGTGAACAGGGAACACTTGTACACCACTGGTGGGAATGTAAACTAGTACAACTA
+M_HWI-M01141:133:D05BR:1:1101:19436:4305  133:D05BR:1:1101:19436:4305 2:N:0:CAGGAAGTTTATCC
]]]]]]]]]]]]]]]]]]]]]]]]]]]]]]]]]]]]]]]]]]]]]]]]]]]]]]]]]]]]]]]]]]]]]]]]]]]]]]]]]]]]]]]]]]]]]]]]]]
@M_HWI-M01141:133:D05BR:1:1101:12081:4327  133:D05BR:1:1101:12081:4327 2:N:0:CAGGAAGTTGATCC
AAAACAGAGATATAGACCAATGGAACAAAACAGAGGCACCGGAGGCAACACAACATACATACAACTATACAATCTTTGATAAACCTGACAAA
+M_HWI-M01141:133:D05BR:1:1101:12081:4327  133:D05BR:1:1101:12081:4327 2:N:0:CAGGAAGTTGATCC
]]]]]]]]]]]]]]]]]]]]]]]]]]]]]]]]]]]\]]\]]]]]]]]]]]]]]]]]]]]]]]]]]]]]]]]]]]]]]]]]]]]]]]]]]]]]
@M_HWI-M01141:133:D05BR:1:1101:11434:4338  133:D05BR:1:1101:11434:4338 2:N:0:CAGGAAGTTGATCC
GCAGAGCTGTGAGTCAATTAAACCTCTTTTCTGTATAAATTACCCAGTCTCAGATATTTCTTCATAGCAGCAT
+M_HWI-M01141:133:D05BR:1:1101:11434:4338  133:D05BR:1:1101:11434:4338 2:N:0:CAGGAAGTTGATCC
]]]]]]]]]]]]]]]]]]]]]]]]]]]]]]]]]]]]]]]]]]]]]]]]]]]]]]]]]]]]]]]]]]]]]]]]]
@M_HWI-M01141:133:D05BR:1:1101:11917:4341  133:D05BR:1:1101:11917:4341 2:N:0:CAGGAAGTTGATCC
CCCACCCTCAGAGCAGCATGAGAGCTCTCCATCCATGCACGCTCGGCTTCCACAGCCGCTGCCTACCCATTCTTCTATCCATGCACTTCGTATTCCCACAGCCCCTCACTACCCCCCGTCACATGCATGTACTCATTGCTTTCACAGCCCCTGACTACCCACCCTCCCATTTATGCACTCTCTGCTCCCACAGCCCCT
+M_HWI-M01141:133:D05BR:1:1101:11917:4341  133:D05BR:1:1101:11917:4341 2:N:0:CAGGAAGTTGATCC
BABBBBBBBFFFFGGGGGGGGFHFHHHHHHHHHHHHHHFHGGGGGGGG]]]]]]]]]]]]]]]]]]]]]]]]]]]]]]]]]]]]]]]]]]\]]]]]]]]]\]]]]\]]]]]]]]]]]]]]]]]]]]]]]]]]]]]]]]]]]]]]]]]]]]HHHHGFA22FA?EF2AFHHHHHHFGBGGGGGGFCGG@FFFBD??BBBA
@M_HWI-M01141:133:D05BR:1:1101:11563:4342  133:D05BR:1:1101:11563:4342 2:N:0:CAGGAAGTTGATCC
CCAAAAGACGTTTAGGAGGCCGGGCGAGGTGGCTCATGCC
+M_HWI-M01141:133:D05BR:1:1101:11563:4342  133:D05BR:1:1101:11563:4342 2:N:0:CAGGAAGTTGATCC
]]]]]]]]]]]]]]]]]]]]]]]]]]]]]]]]]]]]]]]]
@M_HWI-M01141:133:D05BR:1:1101:21220:4344  133:D05BR:1:1101:21220:4344 2:N:0:CAGGAAGTTTATCC
TCTCAAATCCCAATTTAGCTAAAAAGTTTAACTTCACCACTAC
+M_HWI-M01141:133:D05BR:1:1101:21220:4344  133:D05BR:1:1101:21220:4344 2:N:0:CAGGAAGTTTATCC
]]]]]]]]]]]]]]]]]]]]]]]]]]]]]]]]]]]]]]]]]]]
@M_HWI-M01141:133:D05BR:1:1101:20308:4361  133:D05BR:1:1101:20308:4361 2:N:0:CAGGAAGTTTATCC
TTGGCCCCCACTCTCTTCTGGCTTGTAGTGTTTCTGCCGAGAGATCTGCTGTGAGTCTGATGGGCTTCCCTTTGTGGGTGACCCGACCTTTCTCTCTGGCTGCCCTTAGTATTCTCTCCTTT
+M_HWI-M01141:133:D05BR:1:1101:20308:4361  133:D05BR:1:1101:20308:4361 2:N:0:CAGGAAGTTTATCC
]]]]]]]]]]]]]]]]]]]]]]]]]]]]]]]]]]]]]]]]]]]]]]]]]]]]]]]]]]]]]]]]]]]]]]]]]]]]]]]]]]]]]]]]]]]]]]]]]]]]]]]]]]]]]]]]]]]]]]]]]]
@M_HWI-M01141:133:D05BR:1:1101:20352:4363  133:D05BR:1:1101:20352:4363 2:N:0:CAGGAAGTTTATCC
TATCTTTAAGAACGCCTAGTTTCAGATATCAAGATTTAGCAGCATTTGGACATATAGGAAGAAAAGATATTGAATTACCTTGGGAAA
+M_HWI-M01141:133:D05BR:1:1101:20352:4363  133:D05BR:1:1101:20352:4363 2:N:0:CAGGAAGTTTATCC
]]]]]]]]]]]]Z]]W][HY[]L]Y]]]]]]]]]]]]]]][Y]YZK]]]]]\]]]]]]]]\Z\\]]]]V]]]]]]]]]V]\]]]TWU
@M_HWI-M01141:133:D05BR:1:1101:13877:4389  133:D05BR:1:1101:13877:4389 2:N:0:CAGGAAGTTGATCC
ACAGTACAGGTCGAGACACTAAGCTAGATGAAAAC
+M_HWI-M01141:133:D05BR:1:1101:13877:4389  133:D05BR:1:1101:13877:4389 2:N:0:CAGGAAGTTGATCC
X]V]VZZ77Z6]]]]]\]\\]]]]]]]]]]\\]8]
@M_HWI-M01141:133:D05BR:1:1101:16377:4399  133:D05BR:1:1101:16377:4399 2:N:0:CAGGAAGTTTATCC
ATACTCAGCACGGCCCTCAACAGTGAAAGGCTGGATGCACTCTCTAAGCCACCGCG
+M_HWI-M01141:133:D05BR:1:1101:16377:4399  133:D05BR:1:1101:16377:4399 2:N:0:CAGGAAGTTTATCC
]]]]]]]]]]]]]]]]]]]]]]]]]]]]]]]]]]]]]]]]]]]]]]]]]]]]]]]]
@M_HWI-M01141:133:D05BR:1:1101:21007:4409  133:D05BR:1:1101:21007:4409 2:N:0:CAGGAAGTTGATCC
GTGTCAATAGGATTGGCACCAATTCTTCTTTGAATGTATGTTAAGAATTAAGCTGTGAATCTGTCTGGCTCTGGACTTTTTTTGTAGTATTGTTTGCTGGCAATTTTGTTATTACCA
+M_HWI-M01141:133:D05BR:1:1101:21007:4409  133:D05BR:1:1101:21007:4409 2:N:0:CAGGAAGTTGATCC
]]]]]]]]]]]]]]]]]]]]]]]]]]]]]]]]]]]]]]]]]]]]]]]]]]]]]]]]]]]]]]]]]]]]]]]]]]]]]]]]]]]]]]]]]]]]]]]]]]]]]]]]]]]]]]]]]]]]]
@F_HWI-M01141:133:D05BR:1:1101:17274:4457  133:D05BR:1:1101:17274:4457 2:N:0:CAGGAAGTTGATCC
TCCTTCATAGTGAGTTTTTAACAAGATCATAGATCAAAATTATTGGATAAGAAAATAAATTGCATGTCACACTGTCCATTCTAACTTCCATAAATTGTATTTGGTTATGAAATACAGTTTATAACATTGTAGATACAAGTAATTGTGTAG
+F_HWI-M01141:133:D05BR:1:1101:17274:4457  133:D05BR:1:1101:17274:4457 2:N:0:CAGGAAGTTGATCC
BCCCCFFFFFFFGGGGGGGGGGHHHHHHHHHHHHHHHHHHHHHHHHHHHHHHHHHHHHHHIHHIIHHIHHHHHHHHHHHHHHHHHGHHHHHHHHHHHHHHHGHGHHHHHHHHHHHHHHHHHHHHHHHHHHHHHHHGGHHHHHHHHGHHHH
@R_HWI-M01141:133:D05BR:1:1101:17274:4457  133:D05BR:1:1101:17274:4457 2:N:0:CAGGAAGTTGATCC
ATTTATCCTTGTTTGAAAAATTCAGAGGTCAGAGGTAAAGTGACAATAGTTACAAATTTTAAAAGATAAATTTGGACTAAATAAGTTGAACAACACTTGAGAAGACAATTTACATTATCTCTCAATGTCAGTAAAATGAATACACCTACA
+R_HWI-M01141:133:D05BR:1:1101:17274:4457  133:D05BR:1:1101:17274:4457 2:N:0:CAGGAAGTTGATCC
AABCBFFFFFFFGGGGGGGGGGHHHHHGFHHHHHGGHHHHHHHHHHHHHHHGHHHHHHHHHHHHHGHHHHHHHHGHHHHHHHHHHHHHHHHGHHHGHHFFFHHHHHHHHHHHHGHHHHHHGGHHGHHHHHHHHHHHHHHHHHHFHHGHHH
@M_HWI-M01141:133:D05BR:1:1101:10215:4499  133:D05BR:1:1101:10215:4499 2:N:0:CAGGAAGTTGATCC
CCTCCAAGTAGGCATATGCTCCCTTGGCCACCTGCCAAACAGCGATGGC
+M_HWI-M01141:133:D05BR:1:1101:10215:4499  133:D05BR:1:1101:10215:4499 2:N:0:CAGGAAGTTGATCC
]]]]]]]]]]]]]]]]]]]]]]]]]]]]]]]]]]]]]]]]]]]]]]]]]
@M_HWI-M01141:133:D05BR:1:1101:16443:4501  133:D05BR:1:1101:16443:4501 2:N:0:CAGGAAGTTTATCC
TCCAGCTTTTGAACTCTATGTAGATAGACTCACACAGTATGTATGCTTTTACGTCTGGCTATCTGCCTTCTTTTACTCAAAATTACATTTGTGCATTTCATTCAGATTTTTATATGTATTTGTAGTTTGCTCACTTTTTTTTTT
+M_HWI-M01141:133:D05BR:1:1101:16443:4501  133:D05BR:1:1101:16443:4501 2:N:0:CAGGAAGTTTATCC
]U]]T4]]]ZGS\1]\U]Z]W[I]]]]]]]EWF\GFVX\]8]YZ7GW]]T]T]RUVX]8[]]]]73ZS]2GG]]GWY]]GY]\UG4F]][W]]$UWEYX6]]\X\X[]]]]]W%ZZ\W[X]\\\\]][EE]E7]EZ]]]]]]]]
@M_HWI-M01141:133:D05BR:1:1101:14718:4523  133:D05BR:1:1101:14718:4523 2:N:0:CAGGAAGTTGATCC
TGGGAAGGTAAATTAGTGCAGCCATTATGGAAAACAGTATGGCGATTTCTCAAAAAACTGAAAACAACTATCATAAGACC
+M_HWI-M01141:133:D05BR:1:1101:14718:4523  133:D05BR:1:1101:14718:4523 2:N:0:CAGGAAGTTGATCC
Y]]X]]]]]]]]]]]]]]]]]]]]]]]]]]]]]]]]]]]]]]]]]]]]]]]]]]]]]]]]]]]]]]]]]]]]]]]]]]]]
@F_HWI-M01141:133:D05BR:1:1101:8917:4584  133:D05BR:1:1101:8917:4584 2:N:0:CAGGAAGTTGATCC
CAGAGACCCAGAGAAAGGGACAGAGACCCAGAAAGAGAAGGTGACAGAGACCCAGAGACAGAGAGGGATAGAGCCCCAGAGGGAGGACAGAAACCCACAGAGAGAGGGACAGAGACCCAGAGACAAAGGGGGACAAAGACCAAGAGAGAG
+F_HWI-M01141:133:D05BR:1:1101:8917:4584  133:D05BR:1:1101:8917:4584 2:N:0:CAGGAAGTTGATCC
>A?1AFF1A1AAGB1E11100AFA0BFFAG0EEGCFGGHG0BCD1DB000B/G/BEABAFBGHB/A/E0F111D0?F?EFGCAEEECCCE011BFEFEEHGGFEGF//E/FFHHHEECGGFEHHHGGGBC?CCGEFHHHFHHHHHGHGGF
@R_HWI-M01141:133:D05BR:1:1101:8917:4584  133:D05BR:1:1101:8917:4584 2:N:0:CAGGAAGTTGATCC
GTTTTTCTCTCTCTGGGTCTATGCCTCTCTCTATCTGCGTGTGTGTGTGTGTGTGTGTGTGTGTGTGCGCGTGTTCTCTCTCTCTGGGTCTCTGTCCCCCTTTCTCTGGGTCTCTGTAGCTTTCTCTGTGGTTCTCTCTCTCTCTCTCTC
+R_HWI-M01141:133:D05BR:1:1101:8917:4584  133:D05BR:1:1101:8917:4584 2:N:0:CAGGAAGTTGATCC
1>AA1AFFFFF11BGGG1A1FBE1D3BB0111AGF3F3ABA0F0FFFFFHHEF00BBBB0ABA0BGE1A//>/B0DD2EGGHD11B10BEG121B@B1///0BFG2BE10BBB1B1>222B2B1F2B1BD00/1B2DGGBHDGDGHHGHB
@M_HWI-M01141:133:D05BR:1:1101:18545:4608  133:D05BR:1:1101:18545:4608 2:N:0:CAGGAAGTTGATCC
TTAACTTTTCTTTTTTTTTTATTTTCTTTTTTATTTTTTATTGCATTTTAGGTTTTGGGGTACATGTGCAGAGCATGCTATACAGTTGCATAGGTACACACATGGCAGTGTGTTTTGTTTGCTT
+M_HWI-M01141:133:D05BR:1:1101:18545:4608  133:D05BR:1:1101:18545:4608 2:N:0:CAGGAAGTTGATCC
]]]]]]]]]]]]]]]]]]]]]]]]]]]]]]]]]]]]]]]]]]]]]]]]]]]]]]]]]]]]]]]Z]]]]]]]]]]]]]]]]]]]]]]]]]]]]]]]]]]]]]]]]]]]]]]]]]]]]]]]]]]]]
@M_HWI-M01141:133:D05BR:1:1101:8447:4648  133:D05BR:1:1101:8447:4648 2:N:0:CAGGAAGTTGATTC
GACTGAGTTATGACACTGGCCAGGGGACTATA
+M_HWI-M01141:133:D05BR:1:1101:8447:4648  133:D05BR:1:1101:8447:4648 2:N:0:CAGGAAGTTGATTC
[U]]]\]YY][\]]F][]]\VF]]]]Z]]U]]
@M_HWI-M01141:133:D05BR:1:1101:18124:4670  133:D05BR:1:1101:18124:4670 2:N:0:CAGGAAGTTGATCC
CATGTGAAATGGGTCTGAATGTAGCATACCATTGGGTTTTGGCTGTATCTTTTGATTGTGGGATGTAGTCGATTTAAATTTAGGATTACTGCTATTTAATGTTAACTGGCTGTTTTATCAATTCATTGATGTAAATTCTTCTTTATGTTGATGCTTTTTACTTTT
+M_HWI-M01141:133:D05BR:1:1101:18124:4670  133:D05BR:1:1101:18124:4670 2:N:0:CAGGAAGTTGATCC
AAABAFFFFFFFGGG]]]]]]]]]]]]]]]]]]]]]]]]]]]]]]]]]]]]]]]]]]]]]]]]]]]]]]]]]]]]]]]]]]]]]]]]]]]]]]]]]]]]]]]]]]]]]]]]]]]]]]]]]]]]]]]]]]]]]]]]]]]]]]]]]]]]]]]GGGBFFFFDFBBA3A
@M_HWI-M01141:133:D05BR:1:1101:20741:4683  133:D05BR:1:1101:20741:4683 2:N:0:CAGGAAGTTGATCC
TGGTCCTCAAACATCTCATGATCAACACTTTGGGGTGTGTTCTGAAGGTCTACCAACTCTTCTGCAGAGTCCCACCAAGCCATTCCACAGCAGAAGAAACTGAAGGA
+M_HWI-M01141:133:D05BR:1:1101:20741:4683  133:D05BR:1:1101:20741:4683 2:N:0:CAGGAAGTTGATCC
]]]]]]]]]]]]]]]]]]]]]]]]]]]]]]]]]]]]]]]]]]]]]]]]]]]]]]]]]]]]]]]]]]]]]]]]]]]]]]]]]]]]]]]]]]]]]]]]]]]]]]]]]]]
@M_HWI-M01141:133:D05BR:1:1101:21039:4683  133:D05BR:1:1101:21039:4683 2:N:0:CAGGAAGTTTATCC
TGTTACCCAGGCTGGAGTGCAATGGCACGATCTCGGCTCACCGCAATCTCCACCTCCTGGGTTCAGGCAATTCTCCTGCCTCAGCCTCCCGAGTAGCTGGGACTACAGGCACACGCCACCATGCCCAACTAATTTTTT
+M_HWI-M01141:133:D05BR:1:1101:21039:4683  133:D05BR:1:1101:21039:4683 2:N:0:CAGGAAGTTTATCC
]]U]]]X]]]]]]]]]]]]]]]]]]]]]]Z]]U]][]]][]]]]]Y]]]]][]]]]]W]]]]]]]]]]]]Z]]]]]]]]]]]]]]]]]Z]]]]]]]]]]]]]]]]]]]]]]][]]]]][]]]\][]]]]]]]]W]][]
@M_HWI-M01141:133:D05BR:1:1101:15318:4693  133:D05BR:1:1101:15318:4693 2:N:0:CAGGAAGTTGATCC
CACATGAAGCTTGCTCCTGGGTCAGCACC
+M_HWI-M01141:133:D05BR:1:1101:15318:4693  133:D05BR:1:1101:15318:4693 2:N:0:CAGGAAGTTGATCC
]]]]]]]]]]]]]]]]]]]]]]]]]]]]]
@M_HWI-M01141:133:D05BR:1:1101:11428:4701  133:D05BR:1:1101:11428:4701 2:N:0:CAGGAAGTTGATCC
CATGGGATGATTACATGCACTGTAATATCAAATGGGCCAAAAACAAGGCCTGAATATGAAATGGATGATCAAATAATGTACTAAGAAATATAAGTGACTTGTTTCTTCTACACCAGAACCACAAATCAGCTTCAGTACTCAAAGCCATCTGCTCTCCC
+M_HWI-M01141:133:D05BR:1:1101:11428:4701  133:D05BR:1:1101:11428:4701 2:N:0:CAGGAAGTTGATCC
A3>AAAFF]]]]]]]]]]]][]]]]]]]]]]]]]]]]W]]]]]]]]]\]]]]\]]]]]]]]]]]]]]]]]]]]]]X]]]K]]]]]]]\]]]]]]]]\]]]]]]]][]]]]]]]]][]]]EX[G\]]]Y]]][]][Y[Z]]Y]\]V]]]]]A11>AA>1
@M_HWI-M01141:133:D05BR:1:1101:16568:4701  133:D05BR:1:1101:16568:4701 2:N:0:CAGGAAGTTGATCC
CCCACTATTATTGTGCAGGAGTCTAAGTCTCTTTGGAGGTCACTAAGAACTTGCTTTATGGATCTGGGTGCTCCTGTATTGGGTGCATATATATTTAGGACAGTTAGCTCTTCTTGTTGTATTCATCCTTTCACCATTATGTAATGTCCTTCTTTGTCTCTTTT
+M_HWI-M01141:133:D05BR:1:1101:16568:4701  133:D05BR:1:1101:16568:4701 2:N:0:CAGGAAGTTGATCC
BBBBBFFFFFFFGA]]]]]]]]]]]]]]]]]]]]]]]]]]]]]]]]]]]]]]]]]]]]]]]]]]]]]]]]]]]]]]]]]]]]]]]]]]]]]]]]]]]]]]]]]]]]]]]]]]]]]]]]]]]]]]]]]]]]]]]]]]]]]]]]]]]]]]]]GGFFFFFCABA3>3
@M_HWI-M01141:133:D05BR:1:1101:22272:4704  133:D05BR:1:1101:22272:4704 2:N:0:CAGGAAGTTGATCC
AGTCTGAGCTGCATTTCCAGACTGATCTTTGTTGCTCACGGAACGGGGAAATTCCCAAGTGAAGAGGAGACGCGGGACGCCAGGCAGATATTACGCCTGGTG
+M_HWI-M01141:133:D05BR:1:1101:22272:4704  133:D05BR:1:1101:22272:4704 2:N:0:CAGGAAGTTGATCC
]]]]]]]]]]]]]]]]]]]]]]]]]]]]]]]]]]]]]]]]]]]]]]]]]]]]]]]]]]]]]]]]]]]]]]]]]]]]]]]]]]]]]]]]]]]]]]]]]]]]]]
@M_HWI-M01141:133:D05BR:1:1101:18583:4717  133:D05BR:1:1101:18583:4717 2:N:0:CAGGAAGTTGATCC
GCATTTCCTGTTCCAGGCTCCAAAGAGGCAACAGTAAACCAAATAGATAAGAAAGCTTAC
+M_HWI-M01141:133:D05BR:1:1101:18583:4717  133:D05BR:1:1101:18583:4717 2:N:0:CAGGAAGTTGATCC
V]H]]]H]X]Y]U]]][]]]]]]]]]]]]]]K]]]]]Y]]]]]]]]Y]]]]]]]]][Z]]
@M_HWI-M01141:133:D05BR:1:1101:14292:4729  133:D05BR:1:1101:14292:4729 2:N:0:CAGGAAGTTGATCA
AGTAAATGGGCCCTCTACTCATTCTACTTCTTCTACTGGGATTTTGATATCAGACTTTATTGTCCTTTTTCCTCCCTCCTCATGCTAAAAGTCATGTAGG
+M_HWI-M01141:133:D05BR:1:1101:14292:4729  133:D05BR:1:1101:14292:4729 2:N:0:CAGGAAGTTGATCA
]]]]]]]]]]]]]]]]]]]]]]]]]]]]]]]]]]]]]]]]]]]]]]]]]]]]]]]]]]]]]]]]]]]]]]]]]]]]]]]]]]]]]]]]]]]]]]]]]]]]
@M_HWI-M01141:133:D05BR:1:1101:21849:4770  133:D05BR:1:1101:21849:4770 2:N:0:CAGGAAGTTTATCC
TATGTTTTTCCATCTATTTGTGTCCTCTCTTATTTCCTTGAGCAGTGGTTTGTAGTTCTCCTTCAAGAGGTCCTTTACATCCTTTGTTAGTTGTATTCCTAGGTATTTTATTCTCTTTGTAGCAATTGTTAATGCGAGTTCGCTTTTGATTTGGCTCTCTGTTTGTCTGTTATTGGTGTATAGGAATGCTTGTGATT
+M_HWI-M01141:133:D05BR:1:1101:21849:4770  133:D05BR:1:1101:21849:4770 2:N:0:CAGGAAGTTTATCC
BBBBBFFFBFFFGGGGGGGGFGHHHHHHHHHHHHHHHHHHHHHGHHH]]]]]]]]]]]]]]]]]]]]]]]]]]]]]]]]]]]]]]]]]]]]]]]]]]]]]]]]]]]]]]]]]]]]]]]]]]]]]]]]]]]]]]]]]]]]]]]]]]]]]]]HHHGGHHGHHHHHHHHGGHHHHHHHGGGGGGGFGGFFBFFFFBBAA>
@M_HWI-M01141:133:D05BR:1:1101:7341:4817  133:D05BR:1:1101:7341:4817 2:N:0:CAGGAAGTTGATCC
GGAGAGGCAGGTCCCTTTATTTCACCCCCTGGTTGGGGAAACCCTGATCAGAGTCTTTGGGGCTGAGGTCTTGTGGGGATTCTCATTTCTGGGGGGATCCTGTTTCTCTGGTTATAGCATGTCTGACTCAGTGAGAACATGT
+M_HWI-M01141:133:D05BR:1:1101:7341:4817  133:D05BR:1:1101:7341:4817 2:N:0:CAGGAAGTTGATCC
UU][]]]]]]]XU[]]]]\[]]]]][[]VZY]\]]]]]X]]V]]]]XZYXYHG]\]]]XG]1F]]Z]\8]WT]]][]][]]]]][X]]]]]]]]]]UZ]]]]]\]]]\]]]]ZI]]]\]]][][[Z]QZ]]Z]ZR]]]]]4R
@M_HWI-M01141:133:D05BR:1:1101:21801:4822  133:D05BR:1:1101:21801:4822 2:N:0:CAGGAAGTTGATCC
AGCATAGAGAGGCTATACATGTCTTGTCTGGTTTATACCCAAACATTTCATTTC
+M_HWI-M01141:133:D05BR:1:1101:21801:4822  133:D05BR:1:1101:21801:4822 2:N:0:CAGGAAGTTGATCC
]]]]]]]]]]]]]]]]]]]]]]]]]]]]]]]]]]]]]]]]]]]]]]]]]]]]]]
@M_HWI-M01141:133:D05BR:1:1101:14511:4826  133:D05BR:1:1101:14511:4826 2:N:0:CAGGAAGTTGATCC
AACAAACTTCTGCCTTGGCGTTTTTAAGCTTCAACAACTTTGAGTACTATATAATGTAAATCCTTCAGAGTTAACTTTTTGGGGGGAAATTCAAGTCTGTAATAAGACTGAAACACAAAGAAAAGAAATTTGATATATTGGAGGAAGGACCTCTCATTGAGAGCTTTCATCTGTCCTTTTCCTTGTTCCTTGAATCTGCAGAAAT
+M_HWI-M01141:133:D05BR:1:1101:14511:4826  133:D05BR:1:1101:14511:4826 2:N:0:CAGGAAGTTGATCC
AABBCFCFFFFBGGGGGGGGEFFGGHHHHHHHHHHHHHHHHHHGHHHHHHGHHHH]]]]]]]]]]]]]]]]]]]]]]]]]]]]]]]]]]]]]]]]]]]]]]]]]]]]]]]]]]]]]]]]]]]]]]]]]]]]]]]]]]]]]]]]]]]]]]]GFHHHHBFHHHHFHHFGHHHGHHHGHGHGHDHHGGGGGGGGGGFBFFFFFBBBBB
@M_HWI-M01141:133:D05BR:1:1101:13198:4850  133:D05BR:1:1101:13198:4850 2:N:0:CAGGAAGTTGATCC
AACATAATTCACCACATAAAGAGAACCAAAAACAAAAACCACATGATTATCTCAATTGATGCAGAGAAGGCATTTGACAAAATTCAACAGCACTTTATGC
+M_HWI-M01141:133:D05BR:1:1101:13198:4850  133:D05BR:1:1101:13198:4850 2:N:0:CAGGAAGTTGATCC
]]]]]]]]]]]]]]]]]]]]]]]]]]]]]]]]]]]]]]]]]]]]]]]]]]]]]]]]]]]]]]]]]]]]]]]]]]]]]]]]]]]]]]]]]]]]]]]]]]]]
@M_HWI-M01141:133:D05BR:1:1101:14646:4851  133:D05BR:1:1101:14646:4851 2:N:0:CAGGAAGTTGATCC
GATGAGCAGACGCTGTGTCAGATCATGACCGCTGCGGGCGAGGCTCTCCGCCTCCTCCTTAAAGAGGATGGGGTCGAGGACGACACCATTGCCGATGATGTTG
+M_HWI-M01141:133:D05BR:1:1101:14646:4851  133:D05BR:1:1101:14646:4851 2:N:0:CAGGAAGTTGATCC
]]]]]]]]]]]]]]]]]]]]]]]]]]]]]]]]]]]]]]]]]]]]]]]]]]]]]]]]]]]]]]]]]]]]]]]]]]]]]]]]]]]]]]]]]]]]]]]]]]]]]]]
@M_HWI-M01141:133:D05BR:1:1101:9466:4905  133:D05BR:1:1101:9466:4905 2:N:0:CAGGAAGTTGATCC
GTTCCACTGCAACAGTTGATTAGTGACTTTTCTTTGATCATTTTCAGGCTT
+M_HWI-M01141:133:D05BR:1:1101:9466:4905  133:D05BR:1:1101:9466:4905 2:N:0:CAGGAAGTTGATCC
\]]U][]][]]]]]]]]]]]]]]\]]\]]]]]]5]]]]\]]]]]]]]]]]]
@M_HWI-M01141:133:D05BR:1:1101:20598:4936  133:D05BR:1:1101:20598:4936 2:N:0:CAGGAAGTTGATCC
ACTATACAATGCTACAGTAACCAAAACAGCATGGTTCTGATACCAAAACAGATATATAGACCAGTGGAAAAGAGCAGAGGCCTCAGAAATAGCACCACACATCTACAACCATCTGATCTCTAAC
+M_HWI-M01141:133:D05BR:1:1101:20598:4936  133:D05BR:1:1101:20598:4936 2:N:0:CAGGAAGTTGATCC
]]]]]]]]]]]]]]]]]]]]]]]]]]]]]]]]]]]]]]]]]]]]]]]]]]]]]]]]]]]]\]]]]]]]]]]]]]]]]]]]]]]]]]]]]]]]]]]]]]]]]]]]]]]]]]]]]]]]]]]]]]]]
@M_HWI-M01141:133:D05BR:1:1101:20574:4974  133:D05BR:1:1101:20574:4974 2:N:0:CAGGAAGTTTATCC
ACTAACTTTTTGGTGTTTTCTAACAACCCTGACTCTTAAAAATAGAGTTAAGGTCATGTAAACATAATTTGAAAAGTCCTACA
+M_HWI-M01141:133:D05BR:1:1101:20574:4974  133:D05BR:1:1101:20574:4974 2:N:0:CAGGAAGTTTATCC
]]]]]]]]]]]]]]]]]]]]]]]]]]]]]]]]]]]]]]]]]]]]]]]]]]]]]]]]]]]]]]]]]]]]]]]]]]]]]]]]]]]
@M_HWI-M01141:133:D05BR:1:1101:22103:4978  133:D05BR:1:1101:22103:4978 2:N:0:CAGGAAGTTTATCC
GCTCGCTCTGTCGCCCGGGCTGGAGTGCAATTGCTCCCGGACCCAGCGGGAGGGTCGGGTCGGGTCGGGTCGGGCTGCTTATTCTTGCGGCCTGATGATGAGCTGAAGACGAATTGGGAAAGGAGGGAGTTTTCATTTCTGTGACTGCTTAC
+M_HWI-M01141:133:D05BR:1:1101:22103:4978  133:D05BR:1:1101:22103:4978 2:N:0:CAGGAAGTTTATCC
AA]]W]\]]\]]]]]Y]Y]]]]]]]]]]]]]]]]]]]]]]]AT]]]]]]]Z]]]]]ZZ]]]X]]X]Z]]]]]]]]][]]]]]]]]\]]]]Y]Z][]][]\[]]]]]Z]]]]]]]]]Y]X]]]]]]]]Z]]]]]]]]]]]]]]]]]]]\]]AA
@M_HWI-M01141:133:D05BR:1:1101:24609:4983  133:D05BR:1:1101:24609:4983 2:N:0:CAGGAAGTTTATCC
ACCATCATAGCTGGATAATTTTTGTTTTTGTTTTGAATTTTTTTTTTTTTTTTAAAGACAGAGTTTCACTCTCATTGCCCAGGCTGGAGTGCAGTGGTGTGATCTG
+M_HWI-M01141:133:D05BR:1:1101:24609:4983  133:D05BR:1:1101:24609:4983 2:N:0:CAGGAAGTTTATCC
]]VUV[[[Y]FU5]G]V]FZ]]Z]UYB]Y7]VFV]EEYZY][]ZTX]]]]]Y]]]]G][ZVSSVXFXG\]\Z]1FVV]EV]TV]]]]E]]\\]]%CV]VUCT\]]]
@M_HWI-M01141:133:D05BR:1:1101:14607:5020  133:D05BR:1:1101:14607:5020 2:N:0:CAGGAAGTTGATCC
GGCTGCGGGAGCACAAGCGCACCA
+M_HWI-M01141:133:D05BR:1:1101:14607:5020  133:D05BR:1:1101:14607:5020 2:N:0:CAGGAAGTTGATCC
]\\]\]\]]\][]]]]W]ZU]U]]
@M_HWI-M01141:133:D05BR:1:1101:18409:5030  133:D05BR:1:1101:18409:5030 2:N:0:CAGGAAGTTGATCC
CAGATGATCCACCCACCTCAGCCTCCCATAGTGCTAGGATTACAGGTGTTAAGCCACCACACCTGGCCC
+M_HWI-M01141:133:D05BR:1:1101:18409:5030  133:D05BR:1:1101:18409:5030 2:N:0:CAGGAAGTTGATCC
]]]]]]]]]]]]]]]]]]]]]]]]]]]]]]]]]]]]]]]]]]]]]]]]]]]]]]]]]]]]]]]]]]]]]
@M_HWI-M01141:133:D05BR:1:1101:17820:5043  133:D05BR:1:1101:17820:5043 2:N:0:CAGGAAGTTTATCC
TCTAGATAAGGCGCTTCATGCATGGCAGTTAGAATAGTGCTTATCTCAATAGTTTT
+M_HWI-M01141:133:D05BR:1:1101:17820:5043  133:D05BR:1:1101:17820:5043 2:N:0:CAGGAAGTTTATCC
]]]]][]]]]\]\]]]]]]]]]]]\\]]]]]]]]]][]\]]]]]]]]]]]X]]]]]
@M_HWI-M01141:133:D05BR:1:1101:14602:5044  133:D05BR:1:1101:14602:5044 2:N:0:CAGGAAGTTGATCC
GGAAGGATGGGGGAGGAGAAGCATGGGAGGGG
+M_HWI-M01141:133:D05BR:1:1101:14602:5044  133:D05BR:1:1101:14602:5044 2:N:0:CAGGAAGTTGATCC
]]]]]]]]]]]]]]]]]]]]]]]]]]]]]]]]
@M_HWI-M01141:133:D05BR:1:1101:19588:5045  133:D05BR:1:1101:19588:5045 2:N:0:CAGGAAGTTGATCC
GATGGGTAAGCCGCTTCAGATTCCATAATTTCTTCGGCATTACCCCACCCTACCCAGAGAAGTAAAT
+M_HWI-M01141:133:D05BR:1:1101:19588:5045  133:D05BR:1:1101:19588:5045 2:N:0:CAGGAAGTTGATCC
]]]]]]]]]]]]]]]]]]]]]]]]]]]]]]]]]]]]]]]]]]]]]]]]]]]W]]]]]]]]]]]]]]Z
@M_HWI-M01141:133:D05BR:1:1101:9577:5077  133:D05BR:1:1101:9577:5077 2:N:0:CAGGAAGTTGATCC
AGAAAGTGACCCGAAAGACAATGCTTTTGGATGAGACATTTTCTCAACCTAAATTCTCCCTCTAGCTTTCACTAGTGAC
+M_HWI-M01141:133:D05BR:1:1101:9577:5077  133:D05BR:1:1101:9577:5077 2:N:0:CAGGAAGTTGATCC
]]]]]]]]]]]]]]]]]]]]]]]]]]]]]]]]]]]]]]]]]]]]]]]]]]]]]]]]]]]]]]]]]]]]]]]]]]]]]]]
@M_HWI-M01141:133:D05BR:1:1101:8593:5094  133:D05BR:1:1101:8593:5094 2:N:0:CAGGAAGTTGATCC
AGAAGATACTTAGACTCCTCATTAGATATAATGAGCAATTCTTCTCACTGAAAAGAATATCGCTA
+M_HWI-M01141:133:D05BR:1:1101:8593:5094  133:D05BR:1:1101:8593:5094 2:N:0:CAGGAAGTTGATCC
]]]]]]]]]]]]]]]]]]]]]]]]]]]]]]]]]]]]]]]]]]]]]]]]]]]]]]]]]]]]]]]]]
@M_HWI-M01141:133:D05BR:1:1101:13554:5113  133:D05BR:1:1101:13554:5113 2:N:0:CAGGAAGTTGATCC
GTGAAAAGTAAAACAAAAATTTTGCAGTAAAAAAAAATGTTGAGCCCTTCACTTTTTTTTGTTGTTGTTGAGATGGAGTCTTGCTCTTGTTGCCCAGGCTGGAGTGCAGTGCCACAATCTCAGCTCACTGCAACCTCCACCTCCTGGGT
+M_HWI-M01141:133:D05BR:1:1101:13554:5113  133:D05BR:1:1101:13554:5113 2:N:0:CAGGAAGTTGATCC
]]]]]]]]]]]]]]]]]]]]]]]]]]]]]]]]]]]]]]]]]]]]]]]]]]]]]][]]]]]]]]]]]]]]]]]]]]]]]]]]]]]]]]]]]]]]]]]]]]]]]]]]]]]]]]]]]]]]]]]]]]]]]]]]]]]]]]]]]]]]]]]]]]]]
@M_HWI-M01141:133:D05BR:1:1101:15925:5143  133:D05BR:1:1101:15925:5143 2:N:0:CAGGAAGTTGATCC
TTATAAGGTTGCTCAGGTTAGCCTTGAACTCATGACCTCGCCTTCGCAAGTGCCCCAACCTCCGGCGGGAGCCACTTTG
+M_HWI-M01141:133:D05BR:1:1101:15925:5143  133:D05BR:1:1101:15925:5143 2:N:0:CAGGAAGTTGATCC
]]]]]]]]]]]]]]]]]]]]]]]]]]]]]]]]]][][V]]]]]]]]]]]]]]]]]]Y[]]]\]]]]]]]]]][]]]]]W
@M_HWI-M01141:133:D05BR:1:1101:19177:5145  133:D05BR:1:1101:19177:5145 2:N:0:CAGGAAGTTGATCC
GCAATGAACCCTGAGTATCCACTATTATCAGGGATTGGCCTTTCCGTCCCTGGCGTTACATTACCCCAGTCCTGCACTGAGAACCCCGCCAGCCGGAAGATCTGCGCCATCGCCCGCCGCACCCACGCGGTGGTCGCGATGCCGGCGCTGTCGTTGCCTTCATCCAGTGTCCGCGCACGTGCGTCGGTGTTGCCGAAATCGGCCACCCCATTGACACGCAGGGTGCCCGAGAACGTGGGGCTGGCCAGG
+M_HWI-M01141:133:D05BR:1:1101:19177:5145  133:D05BR:1:1101:19177:5145 2:N:0:CAGGAAGTTGATCC
BCCCCFFFFDDFGGGGGGGGGGHHHHHHHHHGHGHHHHHHHHHHHGHHGGHHHHGGGGGHHHHHHHHGGHHHHHHHHHHHHHHHHGGGGGGGGGGGGGG]]]]]]]]]]]]]]]]]]]]]]]]]]]]]]]]]]]]]]]]]]]]]]]]]]]GGHHHHGHGHHHHHHHHGGGGGGGHHHGGGGGGGGGGHHGGGGGHGGGGGHHGGGGHHHHHHHGGECHHHGGGGGGGGGGGGGGGGGCCCCFFFBABCC
@M_HWI-M01141:133:D05BR:1:1101:15786:5149  133:D05BR:1:1101:15786:5149 2:N:0:CAGGAAGTTTATCC
CACATCACCTGGCTATTTTTTTTTTTTTTTTTTTTTGAGACAATGGTCTCACTATGTTGCCTAGGCTGATCTTGAATCCTGGTCTCAAGCAATCTTCTCACCTCAGTCTCCAAAGTAGCTAAGGCTACAGGTATGCAACCTGGCTAA
+M_HWI-M01141:133:D05BR:1:1101:15786:5149  133:D05BR:1:1101:15786:5149 2:N:0:CAGGAAGTTTATCC
C@C@C6EHHHHHIIC]]]]]]]]]]]]]]]]]]]]]Z]I]]]]]]\Y[]]]]]]]]]]5]]]]]]]8Y[]Z]]7]]][]]4I][8]]U9[][]]][]]]]]]\]\]]]]][]]]]:]]]]ZXZYWYX][Z]][[Z]]T]]]]]]T]]
@M_HWI-M01141:133:D05BR:1:1101:16853:5175  133:D05BR:1:1101:16853:5175 2:N:0:CAGGAAGTTTATCC
ATTTCTCATTTGTTTTTCATTTTCTTTTTCAGAATTGAGCCCCTGAGTCCGGAGTTGGTGGCAGCTGCGTCTGCTGTGGCAGATTCTCTCCCTTTTG
+M_HWI-M01141:133:D05BR:1:1101:16853:5175  133:D05BR:1:1101:16853:5175 2:N:0:CAGGAAGTTTATCC
]]]]]]]]]]]]]]]]]]]]]]]]]]]]]]]]]]]]]]]]]]]]]]]]]]]]]]]]]]]]]]]]]]]]]]]]]]]]]]]]]]]]]]]]]]]]]]]]]
@M_HWI-M01141:133:D05BR:1:1101:18426:5186  133:D05BR:1:1101:18426:5186 2:N:0:CAGGAAGTTGATCC
GGGGTAATTGTCTCCCCTAGGCTCTCAGCTCTGAGGCCATGCAGGAAATCAACTTTTCTCCTCTGAAGATGTCAGTATGACCCTGAGTCCAGCAAAGAACTTG
+M_HWI-M01141:133:D05BR:1:1101:18426:5186  133:D05BR:1:1101:18426:5186 2:N:0:CAGGAAGTTGATCC
]]]]]]]]]]]]]]]]]]]]]]]]]]]]]]]]]]]]]]]]]]]]]]]]]]]]]]]]]]]]]]]]]]]]]]]]]]]]]]]]]]]]]]]]]]]]]]]]]]]]]]]
@M_HWI-M01141:133:D05BR:1:1101:17462:5212  133:D05BR:1:1101:17462:5212 2:N:0:CAGGAAGTTGATCC
CCACACCTGGCTAATTTAAAAAAATAATTTTTTTGATGGGGTGGGGGGGGGTCTCACTATGTTGCCCAGGCTGGTCTCAAACTCCTGGGCTCAAGTGATCCTCCTGCCTTGGCTTCCCAAAATGTTGGGATT
+M_HWI-M01141:133:D05BR:1:1101:17462:5212  133:D05BR:1:1101:17462:5212 2:N:0:CAGGAAGTTGATCC
DEDEEEEHHHHHIIIIF]]]]]]]]]\]]]]]][]Z:]]]]X]]]]]]]]]]]]]]]]]]]]]]]]]]]]]]]]]]]]]]]]]]]]]]]]]]]]]]]]]]]]]]]]]]]]]]]]]]]]]]]]]]]]]]]]]]
@M_HWI-M01141:133:D05BR:1:1101:20490:5221  133:D05BR:1:1101:20490:5221 2:N:0:CAGGAAGTTTATCC
AGCCAGGCCGTGGTGGCGTATGGCTGTGTTGAGGCTGAGGGGGGAGGATCACTTGAGCCCAGGATTTAGAGGGTCCAGTGAACTGTG
+M_HWI-M01141:133:D05BR:1:1101:20490:5221  133:D05BR:1:1101:20490:5221 2:N:0:CAGGAAGTTTATCC
]]]]]]]]]]]]]]]]]]]]]]]]]]]]]]]]]]]]]]]]]]]]]]]]]]]]]]]]]]]]]]]]]]]]]]]]]]]]]]]]]]]]]]]
@M_HWI-M01141:133:D05BR:1:1101:7741:5254  133:D05BR:1:1101:7741:5254 2:N:0:CAGGAAGTTTATCC
TTTCTTTTTTTTTGTCACAAAAGCAGCAAATCAGCAGACAGGAGATTCTGAGGTTTACTTTAATTTTGAAAATTCTAGATTTG
+M_HWI-M01141:133:D05BR:1:1101:7741:5254  133:D05BR:1:1101:7741:5254 2:N:0:CAGGAAGTTTATCC
]W]]]]]]]]]]]]]]]]]]]]Z]]]]]]]]]]]]]]]]]X]]]]]]]]]]]]]]]]]]]]]]]]]]]]]]]]]]]]]]]]Z]
@M_HWI-M01141:133:D05BR:1:1101:14534:5280  133:D05BR:1:1101:14534:5280 2:N:0:CAGGAAGTTGATCC
CATAAAATTTCCCAACAAAGCATTTCTCAGAATGTATCCCCCACTGTTAAGTTATGCATGATTATACTTCTCAGATTTGTCCATCAAA
+M_HWI-M01141:133:D05BR:1:1101:14534:5280  133:D05BR:1:1101:14534:5280 2:N:0:CAGGAAGTTGATCC
]]]]]]]]]]]]]]]]]]]]]]]]]]]]]]]]]]]]]]]]]]]]]]]]]]]]]]]]]]]]]]]]]]]]]]]]]]]]]]]]]]]]]]]]
@M_HWI-M01141:133:D05BR:1:1101:8216:5284  133:D05BR:1:1101:8216:5284 2:N:0:CAGGAAGTTGATCC
ATCAATGAACCTACACTGTCACATCATTGTTATCCTCAGTCCATAGTTTACATTAAGGTTCACCCTTGGTGGTGTACATTCTACGGATTTGGACAAAATTAAAATGGCAC
+M_HWI-M01141:133:D05BR:1:1101:8216:5284  133:D05BR:1:1101:8216:5284 2:N:0:CAGGAAGTTGATCC
]]]]]]]]]]]]]]]]]]]]]]]]]]]]]]]]]]]]]]]]]]]]]]]]]]]]]]]]]]]]]]]]]]]]]]]]]]]]]]]]]]]]]]]]]]]]]]]]]]]]]]]]]]]]]]
@M_HWI-M01141:133:D05BR:1:1101:17908:5291  133:D05BR:1:1101:17908:5291 2:N:0:CAGGAAGTTTATCC
GAAAAAGCTTTCCATTGCACTGTTGTCTAAACAGTTCCCTTTCCTTGACATACTTTGGATTATCCCGT
+M_HWI-M01141:133:D05BR:1:1101:17908:5291  133:D05BR:1:1101:17908:5291 2:N:0:CAGGAAGTTTATCC
]W]]]]]]]]]]\]\]]]][]]]]]]]]]]]\]]]]\]]]]GV]]]]]]][]]]]]]]Z]]]]]]]]]
@M_HWI-M01141:133:D05BR:1:1101:17001:5291  133:D05BR:1:1101:17001:5291 2:N:0:CAGGAAGTTTATCC
CTAAAACTGTAAGAGAATGAATTTCTGTTGTTGAAGCGCCCAGTCTGTTGAGCGGCCAGGCCTTTGGTATGGCAGCCCCAGCAAAGTAATCCACCCTCTACACCATATGCCATACCCACAGTCTCGCGATTGAGACCATCTCA
+M_HWI-M01141:133:D05BR:1:1101:17001:5291  133:D05BR:1:1101:17001:5291 2:N:0:CAGGAAGTTTATCC
]]]]]]]]]]]]]]]]]]]]]]]]]]]]]]]]]]]]]]]]]]]]]]]]]]]]]]]]]]]]]]]]]]]]]]]U]]]]]]]]]]]]]]]]]]]][]]][][]]U]]]]]ZH]]]]]]]]]]\]]]]]]]]]]]]]]]]\]]]W]]
@M_HWI-M01141:133:D05BR:1:1101:16371:5315  133:D05BR:1:1101:16371:5315 2:N:0:CAGGAAGTTGATCC
CTTAGATTACAGACTTGCAAATAGGACTGCCCTTAAACTATTGGTGTGTAGCTCGAATCTTTCATTGCAGTGCTCTATTCACATGTGATAGGGTACTGGTCTACCTCAACTTTTCTTGTTTTTCCACAGTATTCACAGGCCTCCAGTGCGCTCTCACTGGGTGGGATTCATCAGCAGTTCTCATTGCCTGAGAACATCCATCTCTCCCTCTTTTCAGCCAGCTTTCTA
+M_HWI-M01141:133:D05BR:1:1101:16371:5315  133:D05BR:1:1101:16371:5315 2:N:0:CAGGAAGTTGATCC
BBBBBFFFFBFBGGGGGGCFFEHHGHHGHHHHHGHFFHHHHHGFBFHGHHHGHHGGHHEGGFGFDGHGGFHHGFHHHG]]]]]]]]]]]]]]]]]]]]]]]]]]]]]]\]]]]]]]]]]]]]]]]]]]]]]]]]]]]]]]]]]]]]]]]]HDFFFHGFEAF3CCBFFHDFHC5HHHGHHHHHGGCBFF5GGEF3HHGHHGFGDFE2GGCF5FGFGGBFFD4FDAA>3>
@M_HWI-M01141:133:D05BR:1:1101:25482:5321  133:D05BR:1:1101:25482:5321 2:N:0:CAGGAAGTTTATCC
CCTGAAACTGATAAGCAACTTCAGCAAAGTCTCAGGATATAAAATCAATGTGCAAAAATCACAAGCATTCGTCTACACCAATAACAGACTTAAAGAAAGCCAAATCAAGAGCGAACTGCCATTCGCAATTGCTACAAAAAGAATAAAATACCTTGGAATACAACTCACAAGGAACGTAAGAGACCTCTTCAAGGAGAACTACAAACCACTGCTCAACGAAATCAGAGAGGATAC
+M_HWI-M01141:133:D05BR:1:1101:25482:5321  133:D05BR:1:1101:25482:5321 2:N:0:CAGGAAGTTTATCC
>>AAA4@4@FBFF5EDFCGGGGFHBDAGFAAGFGHHHHHFFBFHGHHFFHAGGFHFFHGHEGFBFHCGHD5FEEHFEHH1FFHF]]]]]]]]]]]]]ZX]]]]]]]]]]]T]]]]][]]]]]]]]]]]]]\]]]]]]]]]]]]]]]]]\]CF2GF2GFBEDHGGFFFBHF0HF0GGB2GF1FG/EFGB1FEB12AFBGGGB00CGA11B11B11GECAGBGDBFFFFDB1?A>>
@M_HWI-M01141:133:D05BR:1:1101:14438:5394  133:D05BR:1:1101:14438:5394 2:N:0:CAGGAAGTTGATCC
GGAAAGTGGAGGTTGCAGTGAGCTGAGATTGCATCACTGCACTCCAGCCTGGTGAAAGAGCAAGACTCCATCTC
+M_HWI-M01141:133:D05BR:1:1101:14438:5394  133:D05BR:1:1101:14438:5394 2:N:0:CAGGAAGTTGATCC
]]]]]]]]]]]]]]]]]]]]]]]]]]]]]]]]]]]]]]]]]]]]]]]]]]]]]]]]]]]]]]]]]]]]]]]]]]
@M_HWI-M01141:133:D05BR:1:1101:7597:5407  133:D05BR:1:1101:7597:5407 2:N:0:CAGGAAGTTGATCC
GAATGCTCAGAACCTAGGCTCTGTCCACCTCAGAT
+M_HWI-M01141:133:D05BR:1:1101:7597:5407  133:D05BR:1:1101:7597:5407 2:N:0:CAGGAAGTTGATCC
]]]]]]]]]]]]]]]]]]]]]]]]]]]]\]]]]]]
@M_HWI-M01141:133:D05BR:1:1101:12797:5411  133:D05BR:1:1101:12797:5411 2:N:0:CAGGAAGTTGATCC
TCCAGGAAAAATACACTTCCCAGGCCCTGGGGACTGAGAGAGAATTAAAT
+M_HWI-M01141:133:D05BR:1:1101:12797:5411  133:D05BR:1:1101:12797:5411 2:N:0:CAGGAAGTTGATCC
]]]]]]]]]]]]]]]]]]]]]]]]]]]]]]]]]]]]]]]]]]]]]]]]]]
@M_HWI-M01141:133:D05BR:1:1101:19837:5417  133:D05BR:1:1101:19837:5417 2:N:0:CAGGAAGTTGATCC
ACTCTTCGGTTTCTCTTGGCTAAACAAACCCTCGGCAGA
+M_HWI-M01141:133:D05BR:1:1101:19837:5417  133:D05BR:1:1101:19837:5417 2:N:0:CAGGAAGTTGATCC
]]]]]]]]]]]]]]]]]]]]]]]]]]]W]]]]]]]]]]]
@M_HWI-M01141:133:D05BR:1:1101:9199:5438  133:D05BR:1:1101:9199:5438 2:N:0:CAGGAAGTTGATCC
GTTCACAATAGCAAAGACTTGGAACCAACCCGAATGCCCATCAATAACAGACTGGATAAAGAAAATGTGGCACACATACAGCATGGAATACTATGCAGCCATACCAGTTCATGTCCTTTTCAGGGACATGGGTGAAGCTGAAAACCATCATTTTCAGCCAACTAACACAGGA
+M_HWI-M01141:133:D05BR:1:1101:9199:5438  133:D05BR:1:1101:9199:5438 2:N:0:CAGGAAGTTGATCC
BCCCCFFFFFFFGGGGGGGGGG]]]]]]]]]]]]]]]]]]]]]]]]]]]]]]]]]]]]]]]]]]]]]]]]]]]]]]]]]]]]]]]]]]]]]]]]]]]]]]]]]]]]]]]]]]]]]]]]]]]]]]]]]]]]]]]]]]]]]]]]]]]]]]]]GGGGGGGGGGFFFFFFFCCBBA
@M_HWI-M01141:133:D05BR:1:1101:14716:5442  133:D05BR:1:1101:14716:5442 2:N:0:CAGGAAGTTGATCC
AGAGATTATATCATTGCACTACAGCCTGGACAACAAGAGTGAAACTCCATCTTAAAAAAAAAAAAAAAAAATGATA
+M_HWI-M01141:133:D05BR:1:1101:14716:5442  133:D05BR:1:1101:14716:5442 2:N:0:CAGGAAGTTGATCC
]Z[[]]]]]]]]]]]]]]]]\[]]]]]]]]]]]]]]]]]]]]]]]]]]]]]]]]]]]]]]]]]]]]]]]]]VY]0]
@M_HWI-M01141:133:D05BR:1:1101:17393:5471  133:D05BR:1:1101:17393:5471 2:N:0:CAGGAAGTTTATCC
GAACCATCTTATCCTTTAAAAAGAAAATGCCATAAGTCAATCACATTCTACCATTTTAAGCATAACACTCGTAACTAAATCCAAACTGCTGTATTATAATCAAAATAC
+M_HWI-M01141:133:D05BR:1:1101:17393:5471  133:D05BR:1:1101:17393:5471 2:N:0:CAGGAAGTTTATCC
]]WSV[X[Y]]]][]]]]]Z]\]]]\[]]]]Y]]][V]\]]]]W\]]]]]G[VGYZ]]]][]]]]]]]\]]]]]]]]]E7]]]]]]]]]]]]]]]]]]ZY]]]]][]]
@M_HWI-M01141:133:D05BR:1:1101:7064:5475  133:D05BR:1:1101:7064:5475 2:N:0:CAGGAAGTTTATCC
TGTACAGCAGCGAGGCGGCGTCCAGGGCGTTGCGGCCCATGAACGGCTCGGCGGACGCGTGGGCCGGGACGC
+M_HWI-M01141:133:D05BR:1:1101:7064:5475  133:D05BR:1:1101:7064:5475 2:N:0:CAGGAAGTTTATCC
]]]]]]]]]]]]]]]]]Z]]]]]]]]]]]]]]]]]]]]]]]]]]]]]]]]]]]]]]]]]]]]]]]]]]]]]]
@F_HWI-M01141:133:D05BR:1:1101:17188:5486  133:D05BR:1:1101:17188:5486 2:N:0:CAGGAAGTTGATCC
GATGGTGCCACTGCACCCCAGCCCGGGTGACGGAGCGAGACTTTGTCTCAAAAATAGGGGCACCGCTGGGCTCCGTGATAGCTCTGGCACTTCCCATCTGGACAGCCTGGGTGCCAGCGTGCCATGCTTGGAAGCTGTCGTCACTGCGGT
+F_HWI-M01141:133:D05BR:1:1101:17188:5486  133:D05BR:1:1101:17188:5486 2:N:0:CAGGAAGTTGATCC
BBCCCFFFFFFFGGGGGGGGGGGGGGGGGHHGGGGGGGGGGHHHHHHHHHHHHHHHHHHGGGGGGGGGGGHHHGGFFGHHHHHHHHGHHHHHHHHHHHHHHHHHGHHHHHGHGGHHHGGGGGHHHHHHHHGHHHHGHHHGGGHGHHHGGE
@R_HWI-M01141:133:D05BR:1:1101:17188:5486  133:D05BR:1:1101:17188:5486 2:N:0:CAGGAAGTTGATCC
ATGCCTGCCTGATCCGCAGCAATCCCTTTACAGAGAGAATGGAGAAGCGAGTCTGCTTTTACACTCAGACGCGGCAGGCGGAGACGCAAATGTCATCTGTGTCTTCCCAGCAGCCCCTGGCTGGGGGGATTTATATAGGACAGCTAAGGC
+R_HWI-M01141:133:D05BR:1:1101:17188:5486  133:D05BR:1:1101:17188:5486 2:N:0:CAGGAAGTTGATCC
A>AABFFFFFFFGGGGGGGGGGFHGFGHHHHHGHHGDGHHHGHGHHHHGGGGHHEHHHHHHHHHHHHHHHGGGGGGGGGGCECEFGGGGGFDGHHHHHHHFGHHHGGHHGHGHGHGGHGHHGGGGGGFFFFFFFFFFFEBFFFFFFFFFF
@M_HWI-M01141:133:D05BR:1:1101:19325:5494  133:D05BR:1:1101:19325:5494 2:N:0:CAGGAAGTTTATCC
TTGCTCACTTTGTGCTGGGCACTGTTCTCTGTGGACTACATAATGGACCTAATTGAATTCTTGACGACAGAGTTGTGGGGTAGAAAATTACGGATTGGAGTCAATAAGTAGCTTTCCCTAGAATACAA
+M_HWI-M01141:133:D05BR:1:1101:19325:5494  133:D05BR:1:1101:19325:5494 2:N:0:CAGGAAGTTTATCC
X]]]Z]]]]]]]]]]]]]]]]]]]]]]]]]]]]]]]]]]]]]]]]]]]]]]]]]]]]]]]]]]]]]]]]]]]]]]]]]]]]]]]]]]]]]]]]]]]]]]]]]]]]]]]]]]]]]]]]]]]]]]]]]]]
@M_HWI-M01141:133:D05BR:1:1101:10463:5495  133:D05BR:1:1101:10463:5495 2:N:0:CAGGAAGTTGATCC
ATATCCTGTGGGTGGGCATTTTGGATTTAATTGCTTTGCTACTTCATTTGTCATT
+M_HWI-M01141:133:D05BR:1:1101:10463:5495  133:D05BR:1:1101:10463:5495 2:N:0:CAGGAAGTTGATCC
]]]]]]]]]]]]]]]]]]]]]]]]]]]]]]]]]]]]]]]]]]]]]]]]]]]]]]]
@M_HWI-M01141:133:D05BR:1:1101:19149:5499  133:D05BR:1:1101:19149:5499 2:N:0:CAGGAAGTTGATCC
GCGCCAGTCTGAACCCCGAAGGGGATGTGGGGCTGTCGCCGTACCTGGCGGGATGGAGGGCACTCGTCGAGTGAGTGGCCTTCTGCCCCCGCCAGCCGGTCCCGGCCTCCTTGGCGGCTCCATCGCCCTCTCTTAACTGGTCTCGCCCGCAGGTTCCTGACTCCCCT
+M_HWI-M01141:133:D05BR:1:1101:19149:5499  133:D05BR:1:1101:19149:5499 2:N:0:CAGGAAGTTGATCC
CCBCCCCFFFFFGGGGG]]Y]]]]]]]]]]]]V]]]]]]]]]]]]]]]]]]]]]]]]]]]]]]X]]Z]]]]]]]]]]Y][]]]]V]XZ]]]]]]]]Z]]]]]]]]]]]]]]]]]]]]]]]]]]]]\]]]]]]]]]]]]]]]]]]]]]]]]GGGGGFFFFBBBA?>AA
@M_HWI-M01141:133:D05BR:1:1101:20718:5505  133:D05BR:1:1101:20718:5505 2:N:0:CAGGAAGTTTATCC
AGTTTTCTTTTATTTATTTTTAAGTTCTGAGGTACATGTGAAGGATATGCAGGTTTGTTACACACTTAAATA
+M_HWI-M01141:133:D05BR:1:1101:20718:5505  133:D05BR:1:1101:20718:5505 2:N:0:CAGGAAGTTTATCC
]]]]]]]]]]]]]]]]]]]]]]]]]]]]]]]]]]]]]]]]]]]]]]]]]]]]]]]]]]]]]]]]]]]]]]]]
@M_HWI-M01141:133:D05BR:1:1101:12327:5518  133:D05BR:1:1101:12327:5518 2:N:0:CAGGAAGTTGATCC
ACTTATAAAGAGACTTGGACTCCTGTGTAATAATAGCGGAAGACTTTGACACCACATGCCTACCATGTACACCACATTGTTAATATTCGACGGATCAATGAG
+M_HWI-M01141:133:D05BR:1:1101:12327:5518  133:D05BR:1:1101:12327:5518 2:N:0:CAGGAAGTTGATCC
]]]]]]]]]]]]]]]]]]]]]]]]]]]]]]]]]]]]]]]]]]]]]]]]]]]]]]]]]]]]]]]]]]]]]]]]]]]]]]]]]]]]]]]]]]]]]]]]]]]]]]
@M_HWI-M01141:133:D05BR:1:1101:14198:5519  133:D05BR:1:1101:14198:5519 2:N:0:CAGGAAGTTGATCC
AATGTCAGAGATGGAAGGAGCTTTGGGAACTCTCAAATCCTACTCCTGTATTTGACAGTGGAGGAAACTGAGATCAGAAAGGGGAAGAGACTCAGATCCCTCAATAGATGTTTTCCTCCAAACCTGAAAGCAACAGCCCCCTCTTCTTCTCCCCACTGCGCTCCCTC
+M_HWI-M01141:133:D05BR:1:1101:14198:5519  133:D05BR:1:1101:14198:5519 2:N:0:CAGGAAGTTGATCC
CCCCBFFFFFFFGGGGG]]]]]]]]]]]]]]]]]]]]]]]]]]]]]]]]]]]]]]]]]]]]]]]]]]]]]]]]]]]]]]]]]]]]]]]]]]]]]]]]]]]]]]]]]]]]]]]]]]]]]]]]]]]]]]]]]]]]]]]]]]]]]]]]]]]]]GGFGGBBBBBAA3>33>
@M_HWI-M01141:133:D05BR:1:1101:13214:5528  133:D05BR:1:1101:13214:5528 2:N:0:CAGGAAGTTGATCC
GTGTAGAATCTTCCACTCCAAAGACATAGAGCATCTTGCTCCCCTCAGCCTTTCAGGGCATTCTCAGGTGACTGAGACTCTCATGAGAATGTCTAGGAGGAACACTTTCTAAGACGTGCAGCAGATCAAAATAGGTTTCCCCTTTCAGAAGAACTGTTTAGGATCTAATCTCAGATGGCAGGTGCCTTAACCTTCCTGCATCTTGACCCCTGACACATTTGTGCCAGGTAGCCAAGACATGGATGGACCAAAATTGTTCAG
+M_HWI-M01141:133:D05BR:1:1101:13214:5528  133:D05BR:1:1101:13214:5528 2:N:0:CAGGAAGTTGATCC
AAAABBDDDFFFGGGGGGGGGGHGGFHGFGGHHHHHHHHHHHGGGGHGFHHHFGGEHFGFHHHHHGFGFGGHHHHHHHGHHHHGFGFHHGHHDGFGHHFGGHAGHGGHHGH]]]]]]]]]]]]]]]]]]]]]]]]]]]]]]]]]]]]]]]GGBHGFFFHHHFHG@GFHGBBDBHHGAHFGFFFFB1HFGHEABGGHFHGFHG1FFECHFBBHGFG1DHHFFHHGGAFF1GCHBGFHHHGGGGGGGGGE33FFFFDFA>11>
@M_HWI-M01141:133:D05BR:1:1101:15131:5537  133:D05BR:1:1101:15131:5537 2:N:0:CAGGAAGTTGATCC
TGCCTCAGCCTCCTGAGTAGCTGGGATTACAGGTGCCTGCCACCGTGCCTGACTAATTTTTGTATTTTTAGTAGAGATAGAGTTTCACCATGTTGGCCAAGCTGGTCTCAAACTCCTGACTTCAAGTGATCTGCCC
+M_HWI-M01141:133:D05BR:1:1101:15131:5537  133:D05BR:1:1101:15131:5537 2:N:0:CAGGAAGTTGATCC
]]]]]]]]]]]]]]]]]]]]]]]]]]]]]]]]]]]]]]]]]]]]]]]]]]]]]]]]]]]]]]]]]]]]]]]]]]]]]]]]]]]]]]]]]]]]]]]]]]]]]]]]]]]]]]]]]]]]]]]]]]]]]]]]]]]]]]]]
@M_HWI-M01141:133:D05BR:1:1101:19035:5540  133:D05BR:1:1101:19035:5540 2:N:0:CAGGAAGTTTATCC
TCTAGACCCTCAACAGAATGAGATTATGCCTACCCACCGGGGGGGAGACAATTTTCTTTACTTAGTTTACTAAGTAAA
+M_HWI-M01141:133:D05BR:1:1101:19035:5540  133:D05BR:1:1101:19035:5540 2:N:0:CAGGAAGTTTATCC
]]]]]]]]]]]]]]]]]]]]]]]]]]]]]]]]]]]]]]]]]]]]]]]]]]]]]]]]]]]]]]]]]]]]]]]]]]]]]]
@M_HWI-M01141:133:D05BR:1:1101:21594:5544  133:D05BR:1:1101:21594:5544 2:N:0:CAGGAAGTTTATCC
GTGTGTATATACTCCAAAACAGAGTAGAATAAGGCATTGTATATTTTTTCTCACAGACTATATTCAGATCCGTTTTCTTTTAACTTTGGGGTGCCTAGATATTATTTAAATGTTTTTCGATTCGCGTAAAATTAGAATGTCGCTATTTTATATGAGAGAGCATATTGAGTTTGTGTATATACTACAAAACAGAGT
+M_HWI-M01141:133:D05BR:1:1101:21594:5544  133:D05BR:1:1101:21594:5544 2:N:0:CAGGAAGTTTATCC
BAAA?C@5FFFFBGGBGGAGGGFB5AFFGHHBGHHFBGHHHCGGH]]]]]]]]]]][]]]]]]]]]]]]Z\]]]]]]]]]]]]]\]]YV]]]]]]]]]]]]]]]]]]]]]]]]]]]]]]]]]]]]]]]]]]]]]]]]]]]]]Z]]]]]]]HGHHHHFGEG3GFAHHHHGHCFFFGGGBFFGGB>1CFFFF1A1>1
@M_HWI-M01141:133:D05BR:1:1101:18754:5590  133:D05BR:1:1101:18754:5590 2:N:0:CAGGAAGTTGATCC
ATGTACCACCACACCCAGCAGATTTTTGTATTTTTGGTAGAGACAGGGATTTGCCTGTTGACCAGGCTGGTCTCAAGCTCCTGATCTCAAGTGATCCACCCGCCTTGGCCTCCCAAAGTGCTGGGATTACAGGTGTGTGCCATCATAGCAGGCCTAAAGGTACCATATTTATCCAATCCCATATTATGAT
+M_HWI-M01141:133:D05BR:1:1101:18754:5590  133:D05BR:1:1101:18754:5590 2:N:0:CAGGAAGTTGATCC
BCCABFFFFCCCGGGGGGGGGGHHHHHGHHHHHHHGEHHH]]]]]]]]]]]]]]]]]]]]]]]]]]]]]]]]]]]]]]]]]]]]]]]]]]]]]]]]]]]]]]]]]]]]]]]]]]]]]]]]]]]]]]]]]]]]]]]]]]]]]]]]]]]]]]HHGHHHHHHHFGCHHHHHGGGGGGGGGGFFFFFFFBBBBA
@F_HWI-M01141:133:D05BR:1:1101:17411:5593  133:D05BR:1:1101:17411:5593 2:N:0:CAGGAAGTTGATCC
ACACCACCATGCTCAGCTAGTTATTTTTATTTTTTGTAGAGGCAGTCTCTTGCTATGTTGCTCAATCTGGTAGTGATCTTGCCTTTATTGGAATTGTGACTTTTAGGGTGAAATCAGATGGGAGAAAGATGGTTTAAGACTAGGGTAATT
+F_HWI-M01141:133:D05BR:1:1101:17411:5593  133:D05BR:1:1101:17411:5593 2:N:0:CAGGAAGTTGATCC
AAAAA1>>ADFFGGD1F1EGD3FGFFHB0DDEGHGEHDH2F0ECAGGHBFGFFG2DGDF2G1ADF11AA1BD11F2FBFG2GHEHFGHHH11BB1BFG22@GHH2GGFHCEE1B@E11GFFF0FE0GFHHFHGFFH2F1FGHFF/BE0FH
@R_HWI-M01141:133:D05BR:1:1101:17411:5593  133:D05BR:1:1101:17411:5593 2:N:0:CAGGAAGTTGATCC
TAGTAAAATTTGCAAACATTTTAGAAATTTTCACTTTTGAATCATGAATATCTTGTTTCTCTAGTCATTGCATATACCCAACAGCACCATTTCTTACTTCTGATAGCCCTCCAACTGTTCCTGTTAATCCTTTTCTAAAGGGAGGATTAT
+R_HWI-M01141:133:D05BR:1:1101:17411:5593  133:D05BR:1:1101:17411:5593 2:N:0:CAGGAAGTTGATCC
>A1A>D33BFDFDFFAGGGBGGFF1GFGBGGHGHFFFB1B1FG1GD21AGF2DGFFGGHFHFH1AGF2FDD1AFGHFHHEE/FAGHCGFFHBGFHHFGHHHGDHFEHGGHHGHGHGCFGHHG1EFHFHHHHHHGHHGBG@1>/?E/FGEH
@M_HWI-M01141:133:D05BR:1:1101:10139:5594  133:D05BR:1:1101:10139:5594 2:N:0:CAGGAAGTTGATCC
GATAGGGCAATTAATTGCTCCTGAGTTACAGTCATGTATCACTTAATGATGAGGATATGTTCTAAGAAGTGTGCTGTTAGGTGATTTTGTCATTGTGGAAATATCATAGAGTGCACTTACACAAACCTAGATGGTACAGGCTACT
+M_HWI-M01141:133:D05BR:1:1101:10139:5594  133:D05BR:1:1101:10139:5594 2:N:0:CAGGAAGTTGATCC
]]]]]]]]]]]]]]]]]]]]]]]]]]]]]]]]]]]]]]]]]]]]]]]]]]]]]]]]]]]]]]]]]]]]]]]]]]]]]]]]]]]]]]]]]]]]]]]]]]]]]]]]]]]]]]]]]]]]]]]]]]]]]]]]]]]]]]]]]]]]]]]]]
@M_HWI-M01141:133:D05BR:1:1101:18371:5596  133:D05BR:1:1101:18371:5596 2:N:0:CAGGAAGTTGATCC
TAACAGAATTATTTTAGGTTAGAGACCTAAGATAAGTCCAGGAGTAAGGGAAGATACAATGGAGGAGGAAGGAAAAAGAATGTATTAGTCAATGAATGCAGGATTACTTAACTCACAACCTCTCACTTGATCTAAAATAACCTACGAGTTTCTTGTTATTATCTCCAATCTAGAGGTGAAAAA
+M_HWI-M01141:133:D05BR:1:1101:18371:5596  133:D05BR:1:1101:18371:5596 2:N:0:CAGGAAGTTGATCC
?AAAAFFBFFFFGGFGGGFGGFBFDHGHG4F4F]]]]]]]]]]]]]][]]]]]]]]]]]]]]]]]]]]]]]]\]]]]]]]]]]]]]]]]]]]]]]]]]]]]]]]]]]]]]]]]]]]]]\]]]]]]]]]]]]]]]]]]]]]]]]]]]]]]]HFF4HGBFGEGBF4FGDGFGBFFBFFFF3A>>A
@M_HWI-M01141:133:D05BR:1:1101:20281:5607  133:D05BR:1:1101:20281:5607 2:N:0:CAGGAAGTTTATCC
AGAATAGATTACGTCTATCTGGGCATGGTGATGACTTTTAGCCTTATCTCTTCTCTTCTTTGGTAGTTAACCTTTCTTGGCTACTTAATGAGATTCCTAGGGAAAGAGCTTTAAGATAATTGTTTATCCTCAAATAAGGTAACTTCCTGAGGAAGCATTTTGCAGTGCTAGTGGGTAGTGGGGG
+M_HWI-M01141:133:D05BR:1:1101:20281:5607  133:D05BR:1:1101:20281:5607 2:N:0:CAGGAAGTTTATCC
CCBCCFFFFFFFGGGGGGGGGGHHHGHHHGHHGG]]]]]]]]]]]]]]]]]]]]]]]]]]]]]]]]]]]]]]]]]]]]]]]]]]]]]]]]]]]]]]]]]]]]]]]]]]]]]]]]]]]]]]]]]]]]]]]]]]]]]]]]]]]]]]]]]]]]HHHHHHHHHHHHGGGGGGGGGGFFFFFCCBBCBB
@M_HWI-M01141:133:D05BR:1:1101:25251:5613  133:D05BR:1:1101:25251:5613 2:N:0:CAGGAAGTTTATCC
AATTTGGGAAACATTATCTGCTGTCTCCCACTTGGAGAGTCATGAAGCAAAATTGGCACAGTAAAGTTTCTGAGAAATCCTGGAATGAAGAAACCTGTTGACTCCAGCATTTCTGAGAACTTCTTGAACACAGAACCCTCTTATCCTAGAAAGATCTACTGACAAAGTTCTTCGGCTGGGTGCAGTGGCTCATGCCTATAATCCTAGCACTTTGGCCAAGGCAAGAAGATTGCTTGAGACCAGCCTG
+M_HWI-M01141:133:D05BR:1:1101:25251:5613  133:D05BR:1:1101:25251:5613 2:N:0:CAGGAAGTTTATCC
A1AAA3BAAFAF1FGGCFGGGGHHBGBHHHHHHHHFGHCFGHHHGFHBHFHHHFHEFGGGGHHHHFHHHHHHHHFHGHFHHHGHEHHFHGFFEFHHH]]]]]]]]]]]]]]]]]]]]]]]]]]]]]]]]]]]]]]]]]]]]]]]]]]]]]HFHHHHGHFFGHHHHFFFGGCGGFGHCEBGFEFGHHFHHHGHHHHHGFHHFFGBGFBFGFHFFHHHFFHHHFGHHGGFFFFFFGGFBFFAFF333AA
@M_HWI-M01141:133:D05BR:1:1101:12661:5621  133:D05BR:1:1101:12661:5621 2:N:0:CAGGAAGTTGATCC
TTCTTCACAGAAAAAGTTTAGAAACTCCTGCAAACAGACATCAGTTTAACTCCGTAAGTTGAATGCACACATTGAAGACCGTTCTGTTAGGTAGCTCCGTTTTGGTTTTAGAAG
+M_HWI-M01141:133:D05BR:1:1101:12661:5621  133:D05BR:1:1101:12661:5621 2:N:0:CAGGAAGTTGATCC
]]Y]]]]]]]][]]]]]]]]]]]]]]]]]][Z[]]]]]]]]]]]]]]]Y]]]]]]]]]]]]]]]\]]]]]]]]]]][]]]]]]]]]]]]]]]]]]]]]]]]]]]]]]]]]]]]V
@M_HWI-M01141:133:D05BR:1:1101:19029:5625  133:D05BR:1:1101:19029:5625 2:N:0:CAGGAAGTTTATCC
GGGCCCACCTGCTCCCAGCGCCAGCCGGCAGGGCCTTCCCCCTCCCACTTCATTACCACCCACATCAGTCACTTCATGGGAGGGGCGAGTTTAGGTCACCTGAGGGAGCAGCCTCAGTGG
+M_HWI-M01141:133:D05BR:1:1101:19029:5625  133:D05BR:1:1101:19029:5625 2:N:0:CAGGAAGTTTATCC
]]]]]]]]]]]]]]]]]]]]]]]]]]]]]]]]]]]]]]]]]]]]]]]]]]]]]]]]]]]]]]]]]]]]]]]]]]]]]]]]]]]]]]]]]]]]]]]]]]]]]]]]]]]]]]]]]]]]]]]]
@M_HWI-M01141:133:D05BR:1:1101:13018:5628  133:D05BR:1:1101:13018:5628 2:N:0:CAGGAAGTTGATCC
CGATTTAATACACGTTTTGGCAATGGAAATGAAT
+M_HWI-M01141:133:D05BR:1:1101:13018:5628  133:D05BR:1:1101:13018:5628 2:N:0:CAGGAAGTTGATCC
]]]]]]]]]]]]]]]]]]]]]]]]]]]]]]]]]]
@M_HWI-M01141:133:D05BR:1:1101:7872:5636  133:D05BR:1:1101:7872:5636 2:N:0:CAGGAAGTTGATCC
TGAGGCCTCGTATATTACAAAATAGCTAGACAAGAGGCCGTTGAATGTTTTGACTACAAAGAAATGATAAATGCCTGATGGATATGCTAAATAATTTGACCATTATACAAC
+M_HWI-M01141:133:D05BR:1:1101:7872:5636  133:D05BR:1:1101:7872:5636 2:N:0:CAGGAAGTTGATCC
]]]W]UW]]]]]]]]]]]]]]]]]]]]]]]]]]]]]]]]]]]]]]]]]]]]]]]]]]]]]]]]]]]]]]]]]]]]]]]]]]]]]]]]]]]]]]]]]]]]]]]]]]]]]]]]
@F_HWI-M01141:133:D05BR:1:1101:11583:5646  133:D05BR:1:1101:11583:5646 2:N:0:CAGGAAGTTGATCC
ATAATTTTCTTAATCTCTTTGGCTGAGTATCCTAGTCCTAACAGTGCTTCTTGCATTTCTTCTAAAACTGGAGTAGTGCTAACTTGCGTTTTTGTTTCTTCTACTGAAAAATCTACTTTCCCTTTTAAGTCTAAAATAATTTGTTGGGCT
+F_HWI-M01141:133:D05BR:1:1101:11583:5646  133:D05BR:1:1101:11583:5646 2:N:0:CAGGAAGTTGATCC
BCCCCFFFFFFFGGGGGGGGGGHHGHHHHHHHHHHHHHHHHHHHHHHHHHHHFHHHHHIHIHHIGHIHHHFHHHHHGHHHHHGHHHHGGGGGGGHHHHHHHHHHHHGHHFHGFHHHHHHHGHHHHHHHHHHHHFFFGGGHHHHHHHHCHH
@R_HWI-M01141:133:D05BR:1:1101:11583:5646  133:D05BR:1:1101:11583:5646 2:N:0:CAGGAAGTTGATCC
TCACCAGTTGATTAGTGTGTCTGGTATTGGTCCTAAAAGTGCTGTTTCGATTTTAGCAGCAGAGGATCAAGAGGGATTTGTGACAGCGATTGAATCAGGAGATGTCACGTATTTAACAAAATTCCCAGGTGTTGGCAAAAAAACAGCCCA
+R_HWI-M01141:133:D05BR:1:1101:11583:5646  133:D05BR:1:1101:11583:5646 2:N:0:CAGGAAGTTGATCC
ABAABFFFFFFFGGGEGGGGGGHGFBFHHHHGFHFHHFGGFGGHDFHHCEGFGHHHGFGHHHGGGHHHHHHHHFGEHHHHHCHHHFHGCHHGHGHGHHHHGGGHGHHHDGHHHHHHGHHHHHHHHHGGGFFGEHAGHHHGHDGGHFGHGH
@M_HWI-M01141:133:D05BR:1:1101:11197:5660  133:D05BR:1:1101:11197:5660 2:N:0:CAGGAAGTTGATCC
ATCAATGAAACAGACAACAGAAAAACAATAAAACAGGCCGGGCGCGGTGGCTCAAGCCTGTAATCCCAGCACTCTGGGAGGCCAAGGCGGGTGGATCACAAGGTCAAGAGATCGAGACCATCCTGGTCAACATGGTGAAACCCCGTCTCTACTAAAAATACAAAAAATTAGCTGGGCATGGTGGCGCGTGCCTGTAATCCCAGCTACTCAGGAGGCTGAGGCAGGAGAATTGCCTGA
+M_HWI-M01141:133:D05BR:1:1101:11197:5660  133:D05BR:1:1101:11197:5660 2:N:0:CAGGAAGTTGATCC
BCCDCFFFFFFFGGGGGGGGGGHHHGHHHHHHHHHHHGGGGGGGGGGGGGHHHHHHHGHHHHHHHHHHHHHHHHHHHGHGGGGEHHG]]]]]Y]]]]]]]]]]]]]]]]]]]]]]]]]]]]]]]]]]]]]]]]]]]]]]]]]]]]]]]]]HHGHHHHHGFEGHHHHGGHGHHHHGHHHHHGGGGFGGGHGHHHHHHHHGHHHHHHHHHHHHHGHHGGGGGGGGGGFFFFFBFBBBAB
@M_HWI-M01141:133:D05BR:1:1101:15794:5673  133:D05BR:1:1101:15794:5673 2:N:0:CAGGAAGTTGATCC
GCCGCTGCCTGCGCCAGTGATCGACCAGGCGGTTGTGCGCCAGGGTGAACAGCCAGGTCGTGAACC
+M_HWI-M01141:133:D05BR:1:1101:15794:5673  133:D05BR:1:1101:15794:5673 2:N:0:CAGGAAGTTGATCC
R]T]]]]TY]]]][]]]Z]Z]Y]ETB]]]YX]YTT$X]]BVT$]]]W[VE%UCSZ]][VZ]TRTF]
@M_HWI-M01141:133:D05BR:1:1101:16282:5712  133:D05BR:1:1101:16282:5712 2:N:0:CAGGAAGTTGATCC
TTTTAACTTTGGGCGCCTAGATATTATTTAGATTTATGTCAATTCGCGTAAAATGACAATTTCGGTATTTTACATGAGAGAGCATACTGAGTTGGTGTATATACTCCAAAACAGAGTAGAAATGGCATTGTATATTATTTATGACAGATTATATTCAGAGAAATTTTGCATTTAACATTTTGGTGCCTAGATAATATTTAGATTTTTTTCGATTCACCTAAAATTAGAATTTCGGTATTTTACATCAG
+M_HWI-M01141:133:D05BR:1:1101:16282:5712  133:D05BR:1:1101:16282:5712 2:N:0:CAGGAAGTTGATCC
BCCCBFDFFFB>EGFGGGGGGGHHHHHHHFHHHHHHHHHHHHHHHGGGGGGHHHHHHHHHHHHHGGFGHHHHHHHHGHHGGGGHHHHHGHHHHHHGGH]]]]]]]]]]]]]]]]]]]]]]]]]]]]]]]]]]]]]]]]]]]]]]]]]]]]HHGFEGHHHHHHHHHHHHFHHHHHHHHHHHHGHGGEHHHHHHGHGHHHHHHHFGHGEBGHHHFHFHHFHFGHHHFHGGGGGGGGGGFFFFFFFBBABB
@F_HWI-M01141:133:D05BR:1:1101:13957:5722  133:D05BR:1:1101:13957:5722 2:N:0:CAGGAAGTTGATCC
AATATAAGATACTGTCTAGCCTACATATTTCATTACAAAATTTTGCCTTTTTTGTGATAATCCCCAAAATAATACAGAACAAGGCACAAACCACTGATTTTTAACTTAGTAAAGTGGGCTTAGCATTTTATCCTTATATCAAAACACAAG
+F_HWI-M01141:133:D05BR:1:1101:13957:5722  133:D05BR:1:1101:13957:5722 2:N:0:CAGGAAGTTGATCC
ABBBBFFFFFFFGGGGGGGCGGFGHHHGHHHGEFGHHHHGFHFGHHHHHHGGGCF2FAHGHHHHGFFHGHHHHHHFFFHHHHHHHHHHHFHGHGHHGHHHHGHHHHHHHHHHGGHHGEGHHHHHHHHHHHHHHHHHHHHHHHHHHHHHGH
@R_HWI-M01141:133:D05BR:1:1101:13957:5722  133:D05BR:1:1101:13957:5722 2:N:0:CAGGAAGTTGATCC
CTTTCTGGTCCAGTGAACACTGCATATAGTACCTTCTGTCTTAATGTGCTGGCATGATGCTAGACTTAGGCATGGCAGTTATTGATGACGCATGTGATAATGCTGCAGAGGGAGAATTCTCATCTGATTTTCACTGAAAGCCTAGTCTTG
+R_HWI-M01141:133:D05BR:1:1101:13957:5722  133:D05BR:1:1101:13957:5722 2:N:0:CAGGAAGTTGATCC
AABABFFFFFFFGGGGGGGGGGHHGHGFFGGFHCHHFHHHFFHHHHHHHHGHGEHHHFHFHHHHGHHHHEHHGHGFHGHHHHHFHHHHHGGGGGHHHHHFHFHHEFHHHEFFFGGHHGHHHHHHHHHHHHHHHHHHHHGHHGFHHHHHHH
@M_HWI-M01141:133:D05BR:1:1101:7168:5771  133:D05BR:1:1101:7168:5771 2:N:0:CAGGAAGTTTATCC
TGTAATGATACACATTCTCAGATTAAAATTTTCAGGCTAAATTCTGAGATATCAGGAATGTAATAAATAAGTAGAATTAGGGATAGATTTTTCTAATTCATTCTGTCACCCACTTATTACTAAAGCTGAGGCAGAGAAGTGATTATTCTTTCCCCTATCTTGCCCAGTTGTCTATTGGAAAAGAATAAAATGTGGAC
+M_HWI-M01141:133:D05BR:1:1101:7168:5771  133:D05BR:1:1101:7168:5771 2:N:0:CAGGAAGTTTATCC
BAB?AFFFFBFFBGFFFGGF5AFHFHHCFGFG6FFBFHBAGGFHHH5]]]]]]]]]]]]]]]]]]]]]]]]]]]]]]]]]]]]]]]]]]]]]]]]]]]]]]]]]]]]]]]]]]]]]]]]]]]]]]]]]]]\]]]]]]]V]]]]]]]]]]]E22EFFEAACG4HFGCHFGA55A5HFGCFFGFGGG5FFFFFFA?AA?
@M_HWI-M01141:133:D05BR:1:1101:16843:5794  133:D05BR:1:1101:16843:5794 2:N:0:CAGGAAGTTGATCC
CCGCAGCGGCCGGGCTGCTCGTGCGCGTGTCGGG
+M_HWI-M01141:133:D05BR:1:1101:16843:5794  133:D05BR:1:1101:16843:5794 2:N:0:CAGGAAGTTGATCC
]]]]]]]]]]]]]]]]]]]]]]]]]]]]]]]]]]
@M_HWI-M01141:133:D05BR:1:1101:15620:5810  133:D05BR:1:1101:15620:5810 2:N:0:CAGGAAGTTGATCC
AGAAGCAGCTTTATATGATGGATTCTACCACAATTACGCTCTTTGACAACATTCTCAAGGGAGTAGGCCGACATCCTAAAAGCGGAAAGAAGAAAGGCGGAATGAAGGTACACACCATTATGAAATATCAAGTAGGTGTGCCTATGGTGGT
+M_HWI-M01141:133:D05BR:1:1101:15620:5810  133:D05BR:1:1101:15620:5810 2:N:0:CAGGAAGTTGATCC
B]]]]]]]]]]]]]]]]]]]]]]]]]][]V]]][[Z]]]F]]]]]]]]Y]]]]]]]]]]]]]]]]U]]]]]]]]]]]]]]]]]]]W.][]]]]]]]]]]]]Z]][]]]]Y]]]3]]]]]]]]]]]]]]]]]]]]]]]]]]]]]]\]]F]]1
@M_HWI-M01141:133:D05BR:1:1101:10270:5825  133:D05BR:1:1101:10270:5825 2:N:0:CAGGAAGTTGATCC
CATCTTCATGTATATACCTCCCCTGCTCCTCTTCCATGGAATTCTTAATATAAAATTAGAAACAATCTTCACTTGAAAATAGATATATTCCCTCAGCAATAGCATAGCATATTATTATCATGACCTTGAGCCAGTCATAAAAATTCTCACAGATCACAACAGGTTTTGTAGACAATAATGATCAGCTATGAACAGACACAGAATT
+M_HWI-M01141:133:D05BR:1:1101:10270:5825  133:D05BR:1:1101:10270:5825 2:N:0:CAGGAAGTTGATCC
DDDDDFFFFFFFGGGGGGGGGGGHGHHHHHHHGHHHHHHHHHHHHHHHHHHHHHH]]]]]]]]]]]]]]]]]]]]]]]]]]]]]]]]]]]]]]]]]]]]]]]]]]]]]]]]]]]]]]]]]]]]]]]]]]]]]]]]]]]]]]]]]]]]]]]HHHHGHHHHHHGHHHHHHHHHHHHHHHHHHHHHGGGGGGGGGGFFFFFFFBBB>>
@M_HWI-M01141:133:D05BR:1:1101:23215:5832  133:D05BR:1:1101:23215:5832 2:N:0:CAGGAAGTTGATCC
GGAGTTTGTAAACCCTTTCTGTGAAGCAGCGGAAAACGCATTTTTCCAGCCAAATCCAAGCATTTCAGAAATAGCTG
+M_HWI-M01141:133:D05BR:1:1101:23215:5832  133:D05BR:1:1101:23215:5832 2:N:0:CAGGAAGTTGATCC
]]]]]]]]]]]]]]]]]]]]]]]]]]]]]]]]]]]]]]]]]]]]]\]]]]]]]]]]]]]]]]]]]]]]]]]]]]]]]
@F_HWI-M01141:133:D05BR:1:1101:15153:5842  133:D05BR:1:1101:15153:5842 2:N:0:CAGGAAGTTGATCC
CCCACTGCTGGATAACCCTGGGTTGACATGCAAACCCCCTTCCCCCACTGCTGGATAACCCTGGGATGACATGCAAACCCCCTTCCCACACTGCTGGACAACCCTGTTTTCTCATGCCAACTCCCTTCTCTCAATGCTGAATCACCTTTT
+F_HWI-M01141:133:D05BR:1:1101:15153:5842  133:D05BR:1:1101:15153:5842 2:N:0:CAGGAAGTTGATCC
3AABBFBFFFFFGGGFCGFGGGHGFHHBHGGHGFGEEAEEHHGHH?21B3FFC3FFGDG3FFHCF131BF3FF33@5BF11>/BG3231113334B3B1B?FE>0?33BB4444B43?33/3B3/BF2?23223BB2F33222@222@22
@R_HWI-M01141:133:D05BR:1:1101:15153:5842  133:D05BR:1:1101:15153:5842 2:N:0:CAGGAAGTTGATCC
CCCAGGGTTATCCAGCAGTGGGGGAATGGGGTTTGCATGTCAACCCAGGGTTATCCAGCAGTGGGAGAAGGGTGTTTTCATGTCAACCCAAGGTTATCGAGTAGAGCGAGAAGGTAGGTAGACTGTTAATCAAGAGAGAATCAGAATTGG
+R_HWI-M01141:133:D05BR:1:1101:15153:5842  133:D05BR:1:1101:15153:5842 2:N:0:CAGGAAGTTGATCC
@AABBB@F>AFFBFDFFGGFC42A2B2BFG2AAAEBFHFGDA5BA1F1BE2F1B5FG3CCCHFBG11BC3BA11/1224@4@B44B311?1??33B34/?/303434>////3B111/B21111?B2B2221@1F###############
@M_HWI-M01141:133:D05BR:1:1101:7848:5854  133:D05BR:1:1101:7848:5854 2:N:0:CAGGAAGTTGATCC
CCTGTTGGTGACACAGGGTGGCTGGACTGTGGGATTCACCAGCCAGAGCTTCACAGCCCATGCCTGTGCCAGAGG
+M_HWI-M01141:133:D05BR:1:1101:7848:5854  133:D05BR:1:1101:7848:5854 2:N:0:CAGGAAGTTGATCC
]]]]]]]]]]]]]]]]]]]]]]]]]]]]]]]]]]]]]]]]]]]]]]]]]]]]]]]]]]]]]]]]]]]]]]]]]]]
@M_HWI-M01141:133:D05BR:1:1101:11496:5858  133:D05BR:1:1101:11496:5858 2:N:0:CAGGAAGTTGATCC
TTCTTCACTTAACAAGTATCAGTGTCCTTATCTGTAACATGGGAACATTAAATGTACCTACCTCATACTGTTACTATAAAGAATAAACAAGATGATATAAGTACGTATTCTTGTATATGTATATTTATACA
+M_HWI-M01141:133:D05BR:1:1101:11496:5858  133:D05BR:1:1101:11496:5858 2:N:0:CAGGAAGTTGATCC
]]]]]]]]\]W]]IY]]]]]]]GV][]Z]]]\]]]]]]\]]F]Z]]]]]]]]]]]]]]]]]]]]]]]]]]]]]]]]]]]\]]V]]]]]]]]]]]]]]]]Y]X]]]]]]F]][]W[]]]]]]]]]]]\]]]]
@M_HWI-M01141:133:D05BR:1:1101:20766:5911  133:D05BR:1:1101:20766:5911 2:N:0:CAGGAAGTTTATCC
CAAAGTACTAGGATTATAGGTGTGAGCCACCACGCCC
+M_HWI-M01141:133:D05BR:1:1101:20766:5911  133:D05BR:1:1101:20766:5911 2:N:0:CAGGAAGTTTATCC
]]]]]]]]]]]]]]]Y]]]]]]]]]]]]]\]]]]]]]
@M_HWI-M01141:133:D05BR:1:1101:8518:5948  133:D05BR:1:1101:8518:5948 2:N:0:CAGGAAGTTGATCC
GGTTCTTCTTTTTTTTTTTTTCTTTTTTTAAATGTTTCTCTCAGAATCTCCTTTTTCTTGATTAGCGTAACTTGCGGTTTGCCATTTTTCTTGATCTTTCCAAAAAACCAATTTTTTGCTTTAATTTTCTCTACTCTTTTGTCTCTTTTCTATTTTGTTGACCTTTCTTTTATCTTGAATATTGCCTTATTCTGGGTTTCTTTACTCTTATGATGCTAACTTCTTGCTCCAGAATCTTGGGTCAT
+M_HWI-M01141:133:D05BR:1:1101:8518:5948  133:D05BR:1:1101:8518:5948 2:N:0:CAGGAAGTTGATCC
A?AA1FFFFFFFFGGGGGGGG0FGGHHGG/A1F2FGFA2D@DB2B1@121GGHHHHFEH12@FE10>///?2F11/>?EE/BG1FGBFHEHHB2F]]]]]]]\]]]]]]][]]]]]]Z]]]]]]]]]]]]]][]]]]]]]X]]]\]]]]]1@F>/EG1BHGFACGEDF1GFBF2EGHGHFFHFC1BGFBGHFCE0HHFGGDGA1HFF2HFB1A113BGFEB00B11FFDA3BA11A1?CCAAA?A
@M_HWI-M01141:133:D05BR:1:1101:17318:5953  133:D05BR:1:1101:17318:5953 2:N:0:CAGGAAGTTGATCC
ATCCTTTGTCCCATTGCCAATAGCAGGAAGCACTATTGATGTAAAGTTCA
+M_HWI-M01141:133:D05BR:1:1101:17318:5953  133:D05BR:1:1101:17318:5953 2:N:0:CAGGAAGTTGATCC
]]]]]]]]]]]]]]]]]]]]]]]]]]]]]]]]]]]]]]]]]]]]]]]]]]
@M_HWI-M01141:133:D05BR:1:1101:13498:5979  133:D05BR:1:1101:13498:5979 2:N:0:CAGGAAGTTGATCC
CCACATGATCACAAAGATACACAGCCCATACTGTATGGTGGGCTGTGTTGCCAGATGATTTTGCCCAACTGTAGGCCCAAGTCAGTGTTCT
+M_HWI-M01141:133:D05BR:1:1101:13498:5979  133:D05BR:1:1101:13498:5979 2:N:0:CAGGAAGTTGATCC
]]]]]]]]]]]]]]]]]]]]]]]]]]]]]]]]]]]]]]]]]]]]]]]]]]]]]]]]]]]]]]]]]]]]]]]]]]]]]]]]]]]]]]]]]]]
@M_HWI-M01141:133:D05BR:1:1101:10640:6000  133:D05BR:1:1101:10640:6000 2:N:0:CAGGAAGTTGATCC
CATACCTGTATCTGACAGTAAGGATGCCAGAATAAGGGCTTTACTGCCTCATTAAAATAGTGCCATCTGGTGGTGAATGTTTT
+M_HWI-M01141:133:D05BR:1:1101:10640:6000  133:D05BR:1:1101:10640:6000 2:N:0:CAGGAAGTTGATCC
]]]]]]]]]]]]]]]]]]]]]]]]]]]]]]]]]]]]]]]]]]]]]]]]]]]]]]]]]]]]]]]]]]]]]]]]]]]]]]]]]]]
@M_HWI-M01141:133:D05BR:1:1101:15609:6004  133:D05BR:1:1101:15609:6004 2:N:0:CAGGAAGTTTATCC
ATCTCTTCTCACGTGTTCTTTTTATTCTGTGCCTTTAACTATTTCCGATGTTGTGTGGCTTCCTGCTTTGTCTTTAAG
+M_HWI-M01141:133:D05BR:1:1101:15609:6004  133:D05BR:1:1101:15609:6004 2:N:0:CAGGAAGTTTATCC
]]]]]]]]]]]]]]]]]]]]]]]]]]]]]]\]]]]]]]]]]]]]]]]]]]]]]]]]]]]]]]]]]]]]]]]]]]]]]]
@M_HWI-M01141:133:D05BR:1:1101:18495:6026  133:D05BR:1:1101:18495:6026 2:N:0:CAGGAAGTTGATCC
AGCCATAAAACAGCCAACTAGCAGCCTTTG
+M_HWI-M01141:133:D05BR:1:1101:18495:6026  133:D05BR:1:1101:18495:6026 2:N:0:CAGGAAGTTGATCC
]]]]]]]]]]]]]]]]]]]]]]]]]]]]]]
@M_HWI-M01141:133:D05BR:1:1101:14832:6046  133:D05BR:1:1101:14832:6046 2:N:0:CAGGAAGTTTATCC
CCAATGCACCAGGTGAAGTCCAATACCTTAGTCTGAATCCATCTCCCTGCCATTGGAAGAAGACAGTAGGGAGGCACAACAGGTGGGAGCATGCTC
+M_HWI-M01141:133:D05BR:1:1101:14832:6046  133:D05BR:1:1101:14832:6046 2:N:0:CAGGAAGTTTATCC
]]]]]]J]]]]]]]]]]]]]]]]]]]]]]]]]]]]]]]]]]]]]]]]]]]]]]]]]]]]]]]]]]]]]]]]][]]]]]]]]]]]]]]]]]]]]]]]
@M_HWI-M01141:133:D05BR:1:1101:13110:6057  133:D05BR:1:1101:13110:6057 2:N:0:CAGGAAGTTGATCC
ATCAGAGAAAGTGATTTGGAGAAGGAAGGCAACC
+M_HWI-M01141:133:D05BR:1:1101:13110:6057  133:D05BR:1:1101:13110:6057 2:N:0:CAGGAAGTTGATCC
]]]]]]]]]]]]]]]]]]]]]]]]]]]]]]]]]]
@M_HWI-M01141:133:D05BR:1:1101:7089:6069  133:D05BR:1:1101:7089:6069 2:N:0:CAGGAAGTTGATCC
TTAGTGATGTTAAAAAAAAAATAACAACTTAGAATAATAATTTTACCAGAGTTTGTTTAAGGAAAGAATAGCTCATGAATTGGGTAGCACTGAGAACCAGGAGAAATTCAGAGAGAGCTGTCCAGTGACATGAGCAGGTGGTATTTATAGACAGAAAAACAAAATTACATACAGAAGCAGGTTGATTGGCTGTAGTTCAGCATTTGCTTCATTTAAAACATTTATCTTAGACGGACATGATCTGAACAGG
+M_HWI-M01141:133:D05BR:1:1101:7089:6069  133:D05BR:1:1101:7089:6069 2:N:0:CAGGAAGTTGATCC
AAAAAF3DFDD3BE1FEECEGG1G111FC11112BA12222DBGD1BAFA/F2AGH0F221A100000B1B121@D@2122BBFE1AG21@01BB1F>BF\]]]]]]]]]]\\]]%Z]XZV]]]W]G\]]]ZWV\W][V]Y]H]VH]]]]HEFG>0CBGFGHGF2F222DFFBDA10F0B011BF0F/BG111D111FF1FB10EFFA1221130A333D111D1A3GF1AEB33GFGCB3333111A>1
@M_HWI-M01141:133:D05BR:1:1101:25216:6075  133:D05BR:1:1101:25216:6075 2:N:0:CAGGAAGTTTATCC
CCGCGGGCCGCGTTCGTCGACGTCACCGAGAAGCTCGCGAAGCACGTGA
+M_HWI-M01141:133:D05BR:1:1101:25216:6075  133:D05BR:1:1101:25216:6075 2:N:0:CAGGAAGTTTATCC
]]]]]W]]]]]]]]]]]]]]]]]]]]]]]]]]]]]]]]]]]]]]]]]]]
@M_HWI-M01141:133:D05BR:1:1101:16794:6119  133:D05BR:1:1101:16794:6119 2:N:0:CAGGAAGTTGATCC
CACCGCGCCCGGCCAGAAGAGGTTCATTTTAAAGAAGCATTGCCCTAAGAGTTTTTGTAAGTTAAGAGAAACTGCAAAGAAGTGGATTAGACTATTAT
+M_HWI-M01141:133:D05BR:1:1101:16794:6119  133:D05BR:1:1101:16794:6119 2:N:0:CAGGAAGTTGATCC
]]]]]]]]]]]]]]]]]]]]]]]]]]]]]]]]]]]]]]]]]]]]]]]]]]]]]]]]]]]]]]]]]]]]]]]]]]]]]]]]]]]]]]]]]]]]]]]]]]
@M_HWI-M01141:133:D05BR:1:1101:7201:6121  133:D05BR:1:1101:7201:6121 2:N:0:CAGGAAGTTGATCC
GGAGATTTCCAGCTGTTTCTTCAATGCTTGGATTTGGCCGGGAAAATGCTTTTTCCGCTTCTTCACAGAAAGGGTTTACAAACTCCTGCAAACACACATCAGCTTAACTCTCTAAGTTGAACGCACACATTG
+M_HWI-M01141:133:D05BR:1:1101:7201:6121  133:D05BR:1:1101:7201:6121 2:N:0:CAGGAAGTTGATCC
Y]]]]]]]]]]]]]]]]]]]]]]]]]]]]]]]]]]]]]]]]]]]]]]]]]]]]]]]]]]]]]]]]]]]]]]]]]]]]]]]]]]]]]]]]]]]]]]]]]]]]]]]]]]]]]]]]]]]]]]]]]]]]]]]]]]]
@M_HWI-M01141:133:D05BR:1:1101:16622:6127  133:D05BR:1:1101:16622:6127 2:N:0:CAGGAAGTTGATCC
GGAGACAGAGACTGCAGTGAGCTGAGATTGCACCACT
+M_HWI-M01141:133:D05BR:1:1101:16622:6127  133:D05BR:1:1101:16622:6127 2:N:0:CAGGAAGTTGATCC
]]]]]]]]]]]]]]]]]]]]]]]]]]]]]]]]]]]]]
@M_HWI-M01141:133:D05BR:1:1101:5295:6162  133:D05BR:1:1101:5295:6162 2:N:0:CAGGAAGTTTATCC
GACGTCTACCCACTGAGAGAGGTATGGCACATCGATCGAGGCTGTCCCCCCTGCCTCATAGGCGGGCAGCCAGCCCGTCCACTGAATTCCTGCAGAGACATTTTCGAACTGCTTGTCGGACTGAGAGAGCGTCTGATTGATGCGGTTGCCCGCCTTGCCCAGACCATTGGGGTCGAACTTAAAGCCGATGATCTCCTCC
+M_HWI-M01141:133:D05BR:1:1101:5295:6162  133:D05BR:1:1101:5295:6162 2:N:0:CAGGAAGTTTATCC
>>>AB?4ABFFFGFGGG5F2EFHHHBGHBGFHF2GGFA2222FEFD3AF]]]][]]]]\]]]]]Z]]]]V]]SO]V]][]]][]]%6]]]]]]]]]U]]]UW]]]][]WZ]]WY]Y]XYX;]]]]]S]]V@,]]]\]]W]YY]$]]TWN]E//AGGHHFHGFAEAB0AA000FFHHHGF1GEFE1EG@CDB1>111?AA
@M_HWI-M01141:133:D05BR:1:1101:12009:6163  133:D05BR:1:1101:12009:6163 2:N:0:CAGGAAGTTGATCC
CTTTAGCAAACTCCCTTTTCTCTTTTAAGAC
+M_HWI-M01141:133:D05BR:1:1101:12009:6163  133:D05BR:1:1101:12009:6163 2:N:0:CAGGAAGTTGATCC
]]]]]]]]]]]]]]]]]]]]]]]]]]]]]]]
@M_HWI-M01141:133:D05BR:1:1101:16660:6171  133:D05BR:1:1101:16660:6171 2:N:0:CAGGAAGTTGATCC
CACTCAGCATGGGCAACAGAGCAAGGCTCTGTCAAAGATACTCACATTAAAACCCATTACCTTCTAAATCTCTGTACTCGCCCTGTAATTTTCATCACATCTCTCTGATCTCCTTGTACTCCAAAAATACTGGACAACTTCCATCATTTTAAGCATGTAGTAGCAAATCAATTTAACATAGTT
+M_HWI-M01141:133:D05BR:1:1101:16660:6171  133:D05BR:1:1101:16660:6171 2:N:0:CAGGAAGTTGATCC
BABBBFFFFFFFCGGGCGGCFGHHHDHHHHHHH]]]]]]]]]]]]]]]]]]]]]]]]]]]]]]]]]]]]]]]]]]]]]]\\]]]]]]]]]]]]]]]]]]]]]]]]]]]]]]]]]]]]]]]]]]]]]]]]]]]]]]]]]]]]]]]]]]]]]HHGFGHHFGHHGGGGGGDGGGFFFFFFDAA>33
@M_HWI-M01141:133:D05BR:1:1101:14340:6196  133:D05BR:1:1101:14340:6196 2:N:0:CAGGAAGTTGATCC
GCATTTGCTGAGGAGTGATATACTTCCAATTATGTGGTCAGTTTTAGAGTAGGTGCCATGTGGTGCTGAGAAGAATGTATGTTCTGTGGATTTGGGGTGGAGATTTCTGTAGATGTCTGTTAGGTTTGCTTGGTCCAGATCTGAGTTCAAGTCCTGGATATCCTTGTTAATTTTCCGTCTTATTGATCTGTCTAATACTGACAGCAGAGTGTTAAAGTCTCCC
+M_HWI-M01141:133:D05BR:1:1101:14340:6196  133:D05BR:1:1101:14340:6196 2:N:0:CAGGAAGTTGATCC
AAABBFFFFFFFGGGGGCGGGGHHHHHGGHHHHHHHHFHHGGHHHHHFHHHFHHHHHHHHHHHHGHHHGHFGH]]]]]]]]]]]]]]]]]]]]]]]]]]]]]]]]]]]]]]]]]]]]]]]]]]]]]]]]]]]]]]]]]]]]]]]]]]]]]FG0BFDFHHGF/BGFGHGHFHEA/GEDBHCHHGGBF0EA1GHFFFDGF3EBGBFEB11A3133@D1>111>1>
@M_HWI-M01141:133:D05BR:1:1101:5965:6203  133:D05BR:1:1101:5965:6203 2:N:0:CAGGAAGTTGATCC
TGTATGTTATGGAATATACAGAAATATAACCAGCCAATCAAGACAGCAGCTTCAAGGCTCTTCTTGTAGAAC
+M_HWI-M01141:133:D05BR:1:1101:5965:6203  133:D05BR:1:1101:5965:6203 2:N:0:CAGGAAGTTGATCC
]]]]]]]]]]]]]]]]]]]]]]]]]]]]]]]]]]]]]]]]]]]]]]]]]]]]]]]]]]]]]]]]]]]]]]]]
@M_HWI-M01141:133:D05BR:1:1101:12631:6210  133:D05BR:1:1101:12631:6210 2:N:0:CAGGAAGTTGATCC
TATTTTTCTTGTTATAGTCAGTGTATTTTGGGAACAGCAGCTATATAGTAGCATTCTTGTCTTGCATCTTAATCTTAAAGGGAAAATTCAGATGTTTTAAAATTTACGTTGTTGGCTGGGTGCAGTGGCTTATACC
+M_HWI-M01141:133:D05BR:1:1101:12631:6210  133:D05BR:1:1101:12631:6210 2:N:0:CAGGAAGTTGATCC
]]]]]]]]]]]]]]]]]]]]]]]]]]]]]]]]]]]]]]]]]]]]]]]]]]]]]]]]]]]]]]]]]]]]]]]]]]]]]]]]]]]]]]]]]]]]]]]]]]]]]]]]]]]]]]]]]]]]]]]]]]]]]]]]]]]]]]]]
@M_HWI-M01141:133:D05BR:1:1101:20827:6237  133:D05BR:1:1101:20827:6237 2:N:0:CAGGAAGTTTATCC
TCTAAATCAAGTAATTTCCCTGTGTATGAATTTGGTTCCCAACTGCTTGGTGCCTTTGTTG
+M_HWI-M01141:133:D05BR:1:1101:20827:6237  133:D05BR:1:1101:20827:6237 2:N:0:CAGGAAGTTTATCC
]]]]]]]]]]]]]]]]]]]]]]\]]]]]]]]]]]]]]]]]]]]]]]]]]]]]]]]]]]]]]
@M_HWI-M01141:133:D05BR:1:1101:14579:6250  133:D05BR:1:1101:14579:6250 2:N:0:CAGGAAGTTGATCC
TATAGAGCACTCTACCCAGTAAGAGTCACCTATAGAGCACTTTACACACAATGGTCAATATAGAGCACACGACACAA
+M_HWI-M01141:133:D05BR:1:1101:14579:6250  133:D05BR:1:1101:14579:6250 2:N:0:CAGGAAGTTGATCC
]]]]]]]]]]]]]]]]]]]]]]]]]]]]]]]]]]]]]]]]]]]]]]]]]]]]]]]]]]]]]]]]]]]]]]]]]]]]]
@M_HWI-M01141:133:D05BR:1:1101:24861:6256  133:D05BR:1:1101:24861:6256 2:N:0:CAGGAAGTTTATCC
TGGGCTGGAGCGCGAGGGTCTGAGGAGGGTGGGTCCTGGTCGGCCTGACAGGTTTCCTGATTCTCGGGAGGTGAGCTGGGGTGTGGGGCCCAGTCCGCCGCACCCGCGAGGCCAGCGGCCACCCCTTGCCC
+M_HWI-M01141:133:D05BR:1:1101:24861:6256  133:D05BR:1:1101:24861:6256 2:N:0:CAGGAAGTTTATCC
]]]]]]]]]]]]]]]]]]]]]]]]]]]]]]]]]]]]]]]]]]]]]]]]]]]]]]]]]]]]][X]G]]]]]]]]]]]]]]T]]]]]]]]]]]]]]]]]]]]]]]Z]]]]]]]]]]]]WV]]]]]]]]]]]]]
@M_HWI-M01141:133:D05BR:1:1101:13481:6270  133:D05BR:1:1101:13481:6270 2:N:0:CAGGAAGTTGATCC
GACATGTGATAAGCTGAATCGAATAGCAGAATCCTCTCTTTTAGACTCCAGCTCTGAAGTCTTCCTTCTTTCTTGCCTGTGGTTCTGAGCTCTGCACA
+M_HWI-M01141:133:D05BR:1:1101:13481:6270  133:D05BR:1:1101:13481:6270 2:N:0:CAGGAAGTTGATCC
]]]]]]]]]]]]]]]]]]]]]]]]]]]]]]]]]]]]]]]]]]]]]]]]]]]]]]]]]]]]]]]]]]]]]]]]]]]]]]]]]]]]]]]]]]]]]]]]]]
@M_HWI-M01141:133:D05BR:1:1101:25230:6282  133:D05BR:1:1101:25230:6282 2:N:0:CAGGAAGTTTATCC
CATAGCATTCTGTTCTTTCTCCTCATATGTAGCACATATCAC
+M_HWI-M01141:133:D05BR:1:1101:25230:6282  133:D05BR:1:1101:25230:6282 2:N:0:CAGGAAGTTTATCC
]]]]]]]]]]]]]]]]]]]]]]]]]]]]]]]]]]]]]]]]]]
@M_HWI-M01141:133:D05BR:1:1101:22851:6308  133:D05BR:1:1101:22851:6308 2:N:0:CAGGAAGTTGATCC
TTCTTAAATAGGCTACAAAGAGCACAGACTATAAAAATTGATAAACTGGGCACCATCAAAATTAAGAGCTATTATGAAAGGCAATCCACAGATTGGAAAAAAAATTTGC
+M_HWI-M01141:133:D05BR:1:1101:22851:6308  133:D05BR:1:1101:22851:6308 2:N:0:CAGGAAGTTGATCC
]]]]]]]]]]]]]]]]]]]]]]]]]]]]]]]]]]]]]]]]]]]]]]]]]]]]]]]]]]]]]]]]]]]]]]]]]]]]]]]]]]]]]]]]]]]]]]]]]]]]]]]]]]]]]
@M_HWI-M01141:133:D05BR:1:1101:19109:6346  133:D05BR:1:1101:19109:6346 2:N:0:CAGGAAGTTGATCC
CAATGAAAGAAGGTCTTTGAGTCTCCTTGGATTTTTTTTTAAAAATAAAAATAAACAATATGGGGGAAATGCTGTACTTCCTTATTTATCAATGTGTAGTGTATTTACTGGCTCTAAGTTTCAGTTTTATGATGGAGCAAAGAAGGAGGCAGGTGAAGGCCCAAACTAGGATGACGTAGGAAATAGAAAAGCCCTGGA
+M_HWI-M01141:133:D05BR:1:1101:19109:6346  133:D05BR:1:1101:19109:6346 2:N:0:CAGGAAGTTGATCC
ABCBBFFFFFFFGGGGGGGGGGHHHHHHHHHHHHHHGGGGHHHHHHHH]]]]]]]]]]]]]]]]]]]]]]]]]]]]]]]]]]]]]]]]]]]]]]]]]]]]]]]]]]]]]]]]]]]]]]]]]]]]]]]]]]]]]]]]]]]]]]]]]]]]]]HHHHHHGHHGGHHHHHHHHHHGHHGHGGGGGGGGGGFFCFCCFBB?BB
@M_HWI-M01141:133:D05BR:1:1101:8331:6350  133:D05BR:1:1101:8331:6350 2:N:0:CAGGAAGTTGATCC
TGAGAAATATCTGCTTATAGAACCAAAACGCAGCTACCTAACAGAACGGTCTTCAATGTGTGCATTCAACTTACAGAGTTAAACTGATGTGCGTTTGCAGGAGTTTGTAAACCCTTTCTGTGAAGCAGCGGAAAACGCATTTTCCCAGCCAAATCCAAGCATTTCAG
+M_HWI-M01141:133:D05BR:1:1101:8331:6350  133:D05BR:1:1101:8331:6350 2:N:0:CAGGAAGTTGATCC
CBBABFFFFFFFGGGGG]]]]]]]]]]]]]]]]]]]]]]]]]]]]]]]]]]]]]]]]]]]]]]]]]]]]]]]]]]]]]]]]]]]]]]]]]]]]]]]]]]]]]]]]]]]]]]]]]]]]]]]]]]]]]]]]]]]]]]]]]]]]]]]]]]]]]GGGGGFFFFFFD3?AAA
@M_HWI-M01141:133:D05BR:1:1101:7938:6367  133:D05BR:1:1101:7938:6367 2:N:0:CAGGAAGTTGATCC
GGCGGGCACGCGGGGGGCT
+M_HWI-M01141:133:D05BR:1:1101:7938:6367  133:D05BR:1:1101:7938:6367 2:N:0:CAGGAAGTTGATCC
]]]]]]]]]]]]]]]]]5]
@M_HWI-M01141:133:D05BR:1:1101:14769:6377  133:D05BR:1:1101:14769:6377 2:N:0:CAGGAAGTTGATCC
TATTGGAACTATCGTCAACCCTACTTCGCAGACTACTAAAT
+M_HWI-M01141:133:D05BR:1:1101:14769:6377  133:D05BR:1:1101:14769:6377 2:N:0:CAGGAAGTTGATCC
]]]]]]]]]Z]]]]]]]]]]]]]]]]]]]]]]]]]]]]]]]
@M_HWI-M01141:133:D05BR:1:1101:14214:6392  133:D05BR:1:1101:14214:6392 2:N:0:CCGGAAGTTGATCC
GGTCAGAAGATCGAGACCATCTTGGTCAACATGGTGAAACCCCGTCTCTACTA
+M_HWI-M01141:133:D05BR:1:1101:14214:6392  133:D05BR:1:1101:14214:6392 2:N:0:CCGGAAGTTGATCC
]]]]]]]]]]]]]]]]]]]]]]]]]]]]]]]]]]]]]]]]]]]]]]]]]]]]]
@M_HWI-M01141:133:D05BR:1:1101:23555:6397  133:D05BR:1:1101:23555:6397 2:N:0:CAGGAAGTTTATCC
CTATTTCTTGAATGCCTGCATTTGGCTGGGAAAATGCGCTTTCCACTTCTTCACAGAAAGGGTTTAGA
+M_HWI-M01141:133:D05BR:1:1101:23555:6397  133:D05BR:1:1101:23555:6397 2:N:0:CAGGAAGTTTATCC
]]]]]]]]]]]]]]]]]]]]]]]]]]]]]]]]]]]]]]]]]]]]]]]]]]]]]]]]]]]]]]]]]]]]
@M_HWI-M01141:133:D05BR:1:1101:13926:6400  133:D05BR:1:1101:13926:6400 2:N:0:CAGGAAGTCGATCC
GAGGAGTCGTGTTCCTGGTAGGAGGCAAGGTGTTCTGTTTCGGGTGTTTTTCTCCTTTATGCACTGGTTTCTTCCCATCTTTGTGGATTTATCCACCTGTTGTCTGAGTAGTTGCTGATTTTC
+M_HWI-M01141:133:D05BR:1:1101:13926:6400  133:D05BR:1:1101:13926:6400 2:N:0:CAGGAAGTCGATCC
]]]]]]]]]]]]]]]]]]]]]]]]]]]]]]]]]]]]]]]]]]]]]]]]]]]]]]]]]]%]]]]]]]]]]]]]]]]]]]]]]]]]]]]]]]]]]]]]]]]]]]]]]]]]]]]]]]]]]]]]]]]
@M_HWI-M01141:133:D05BR:1:1101:11855:6410  133:D05BR:1:1101:11855:6410 2:N:0:CAGGAAGTTGATCC
TGGGAGGCGGAGGTTGCAGTGAGTCTAGATCATGCCACTGCACTCCAGCCTGGGCGACAAAGCAAGACTCTGTCTCGAAAATAACTAAATAGGCCTGGCACGG
+M_HWI-M01141:133:D05BR:1:1101:11855:6410  133:D05BR:1:1101:11855:6410 2:N:0:CAGGAAGTTGATCC
]]]]]]]]]]]]]]]]]]]]]]]]]]]]]]]]]]]]]]]]]]]]]]]]]]]]]]]]]]]]]]]]]]]]]]]]]]]]]]]]]]]]]]]]]]]]]]]]]]]]]]]
@M_HWI-M01141:133:D05BR:1:1101:15000:6433  133:D05BR:1:1101:15000:6433 2:N:0:CAGGAAGTTGATCC
GATCCGTTGAATATTAACAATGTGGTGTCAAAGTCTCCCACTATTACTGTGTGGGAGTCCAAGTCACTTTATAAGTCATTAAGAACTAGTCTTATGTATCTGGGTGCTCCTATATTGGGTGCATATATATTTATGATCATTGACTC
+M_HWI-M01141:133:D05BR:1:1101:15000:6433  133:D05BR:1:1101:15000:6433 2:N:0:CAGGAAGTTGATCC
]]]]]]]]]]]]]]]]]]]]]]]]]]]]]]]]]]]]]]]]]]]]]]]]]]]]]]]]]]]]]]]]]]]]]]]]]]]]]]]]]]]]]]]]]]]]]]]]]]]]]]]]]]]]]]]]]]]]]]]]]]]]]]]]]]]]]]]]]]]]]]]]]]
@M_HWI-M01141:133:D05BR:1:1101:14572:6440  133:D05BR:1:1101:14572:6440 2:N:0:CAGGAAGTTGATCC
CTCCCATTCACTCTGGCATATCAAAACGCAGCCACGAGAAGCAACGTGCTTCTCACTCTCTGTATCTAGAGGCAGATTCAACTCC
+M_HWI-M01141:133:D05BR:1:1101:14572:6440  133:D05BR:1:1101:14572:6440 2:N:0:CAGGAAGTTGATCC
]]]]]]]]]]]]]]]]]]]]]]]]]]]]]]]]]]]]]]]]]]]]]]]]]]]]]]]]]]]]]]]]]]]]]]]]]]]]]]]]]]]]]
@M_HWI-M01141:133:D05BR:1:1101:7064:6441  133:D05BR:1:1101:7064:6441 2:N:0:CAGGAAGTTGATCC
CATCATGAGTGAACTTCCATTTAGAATAGTTACAAAGAGAATTAAATACCCAGGAATACAACTTACAAGGGATGTGAAGTACCTCTTCAAGGAGATCTACAAAGCACTGCTCAAGGAAATAAGGGAGGACACAAACAAATGGAAAAACATTCCATGCTCATGGTTAGTAAGAATCAGTATGGCGACAATGATCATA
+M_HWI-M01141:133:D05BR:1:1101:7064:6441  133:D05BR:1:1101:7064:6441 2:N:0:CAGGAAGTTGATCC
AAAABFFFFFFFGGGGGGGGGGHHHHGHHHHGHHHHHGHHHGHHHG]][]]]]]]]]]]]]]]]]]]]]]]]]]]]]]]]]]]]]]]]]]]]]]]]]]]]]]]]]]]]]]]]]]]]]]]]]]]]]]]]]]]]]]]]]]]]]]]]]]]]]]HGCHFGHGHHGFHHHHHGHHHHHFGFGGFGGGGGFFFFFFFAA>3>
@M_HWI-M01141:133:D05BR:1:1101:21417:6457  133:D05BR:1:1101:21417:6457 2:N:0:CAGGAAGTTTATCC
TCATGTATGTATTTATTTATTTTTAGACAGAATCTCACTCTGTCACCCAG
+M_HWI-M01141:133:D05BR:1:1101:21417:6457  133:D05BR:1:1101:21417:6457 2:N:0:CAGGAAGTTTATCC
]]]]]]]]]]]]]]]]]]]]]]]]]]]]]]]]]]]]]]]]]]]]]]]]]]
@M_HWI-M01141:133:D05BR:1:1101:23812:6490  133:D05BR:1:1101:23812:6490 2:N:0:CAGGAAGTTGATCC
TTCAGGACAGCACCATTAATTCCAGCTAAAGCCACTTCCAACAATATTCAACTATAATGTAAATTTAATAATCACATTATATCCCATTACATGAGTATTAAATAATTTATTTGAATAACTTCCTATTTCTGGACACTTATGTTTCTAAATCTCTTGGCTATTTAAATAATTTTTTTTGAGACAGTC
+M_HWI-M01141:133:D05BR:1:1101:23812:6490  133:D05BR:1:1101:23812:6490 2:N:0:CAGGAAGTTGATCC
ABBBBBCAFAA4BFCGGBG6G6FHHHGHH5BEGHHH]]]]]]]]]]]]]]]]]]]]]]]]]]]]]]]]]]]]]]]]]]]]]]]]]]]]]]]]]]]]]]]]]]]]]]]]]]]]]]]]]]]]]]]]]]]]]]]]\]]]]]]]]]]]]]]]][FGGHFBFEBFGFHFGGF1G0?E111D@FDDB1>>11
@M_HWI-M01141:133:D05BR:1:1101:10858:6496  133:D05BR:1:1101:10858:6496 2:N:0:CAGGAAGTTGATCC
TGTTAACCTTTCCCATATGCTATTTCAGCCCTAAAACTGCATGCATTTAAACACGTATTTCCTTCCAAAAC
+M_HWI-M01141:133:D05BR:1:1101:10858:6496  133:D05BR:1:1101:10858:6496 2:N:0:CAGGAAGTTGATCC
]]]]]]]]]]]]]]]]]]]]]]]]]]]]]]]]]]]]]]]]]]]]]]]]]]]]]]]]]]]]]]]]]]]]]]]
@M_HWI-M01141:133:D05BR:1:1101:15759:6506  133:D05BR:1:1101:15759:6506 2:N:0:CAGGAAGTTTATCC
CCGGCGCGAGGGTCTCCGGGGCGACGTCGATGGTGCGCAGTGAGTCGAAGTAGCTCTGGGAGGTGCGCA
+M_HWI-M01141:133:D05BR:1:1101:15759:6506  133:D05BR:1:1101:15759:6506 2:N:0:CAGGAAGTTTATCC
]]]]]]]]]]]][]]]]]]]]]]]]]]]]]]]]]]]]]]]]\]]]]]]Y[]\]]]]]]]]]]]]]]]]\
@M_HWI-M01141:133:D05BR:1:1101:10722:6519  133:D05BR:1:1101:10722:6519 2:N:0:CAGGAAGTTGATCC
ATGGGATCCGTACACTTAGCAGCAGTTACCACACAATGGTAACTGTAAACTTCAAAATGGTTACACACTATGGGAACTGTACACTTTACAATGTTTACCACACAATGGTAACTGTACACTTCCCAGCGGTTACCACACAATGGTAACTGTAAACATCATAGTGGTTACACACAAAATAAATTATACACTTC
+M_HWI-M01141:133:D05BR:1:1101:10722:6519  133:D05BR:1:1101:10722:6519 2:N:0:CAGGAAGTTGATCC
CCDDCFFCFFEFGGGGGGGGGGHHHHHHHHHHHGGGHHHHH]]]]]]]]]]]]]]]]]]]]]]]]]]]]]]]]]]]]]]]]]]]]]]]]]]]]]]]]]]]]]]]]]]]]]]]]]]]]]]]]]]]]]]]]]]]]]]]]]]]]]]]]]]]]]HHHHHFHHHHGHHHHHHHHGGGGGGGGGGFFFFFFFAAAAA
@M_HWI-M01141:133:D05BR:1:1101:14737:6527  133:D05BR:1:1101:14737:6527 2:N:0:CAGGAAGTTGATCC
CAAAAATTTCTAGGATTCCTGTCTTAATGGTTTCAAACATGGGCCCATGGCAGAATAGCACCTAGAATCCGGTTCTCATCCCTTTCAAGTTGCACACAGAGACCACATCTTGTGAATTCTGAATCATAAATTATACG
+M_HWI-M01141:133:D05BR:1:1101:14737:6527  133:D05BR:1:1101:14737:6527 2:N:0:CAGGAAGTTGATCC
]]]]]]]]]]]]]]]]]]]]]]]]]]]]]]]\]]]]]]]]\]]Y]]]]]]]]]]]X]]]]]]]]]]]]]]]]]][]]]]X]Z\]]]]]]U][[]]]]]]]]]]]]]]\]]W]]]]]]]]]]K]]]]]]]]]]]]]]]
@M_HWI-M01141:133:D05BR:1:1101:7222:6534  133:D05BR:1:1101:7222:6534 2:N:0:CAGGAAGTTGATCC
TATATATTAGTTGGAAGTTATGGCCTGTGCCTGTGGTCCTGGCTACTTGGGAGGCTGAGGTGAGAGAATCGTTTGAGCCTGGGAGGCAGAGGTTGCAGTGAGCCATGATCACACCACTGCACTCCTGCCTGGGCAACAGAGTGAGACGCTGTCTCAAATAAGAATAATCATTATCAGTGGGCATAATCCTAATAGCCTGAT
+M_HWI-M01141:133:D05BR:1:1101:7222:6534  133:D05BR:1:1101:7222:6534 2:N:0:CAGGAAGTTGATCC
BABBBFFFFFFFGG45FBFGGFHHHFGGHGHHHFCGFHHHHHGHGGHFFHG]]]]]]]]]]]]]]]]]]]]]]]]]]]]]]\]]]]]]]]]]]]]]]]]]]]]]]]]]]]]]]]]]]]]]]]]]]]]]]]]]]]]]]]]]]]]]]]]]]]HHEFHFHGHFHHHHFHFGGGGHHGFHGHFFGGEGGGGFGFFFFFF4AAAAA
@M_HWI-M01141:133:D05BR:1:1101:12460:6540  133:D05BR:1:1101:12460:6540 2:N:0:CAGGAAGTTGATCC
CTACTCGGGAGGCTAAGCCAGGAGAATCAATTGAACCCAGGAAGCAGAGGT
+M_HWI-M01141:133:D05BR:1:1101:12460:6540  133:D05BR:1:1101:12460:6540 2:N:0:CAGGAAGTTGATCC
]]]]]]]]]\]]]]]]]]][]]]][]]]]]]]]]][ZZ]SYW]][[]E]]V
@M_HWI-M01141:133:D05BR:1:1101:23997:6554  133:D05BR:1:1101:23997:6554 2:N:0:CAGGAAGTTTATCC
ACTGATGGCTATTTGTGTCCCTAGTTTTTGCAATAGATTTGTCACATTTTGATAATAGACTATGTTGGGCTCCTGAGTTGGGAAATATTCTCTCCTATATTTTCTAAAATAAATTATTTATTTTCAAAGTGTTTGACGGAATT
+M_HWI-M01141:133:D05BR:1:1101:23997:6554  133:D05BR:1:1101:23997:6554 2:N:0:CAGGAAGTTTATCC
]]]]]]]]]]]]]]]]]]]]]]]]]]]]]]]]]]]]]]]]]]]]]]]]]]]]]]]]]]]]]]]]]]]]]]]]]]]]]]]]]]]]]]]]]]]]]]]]]]]]]]]]]]]]]]]]]]]]]]]]]]]]]]]]]]]]]]]]]]]]]]]
@M_HWI-M01141:133:D05BR:1:1101:6369:6562  133:D05BR:1:1101:6369:6562 2:N:0:CAGGAAGTTGATCC
TCGGCGAGCAGCTCAAGCAGCATTTCGGCAAACTGATGTTTGACACCGTGATTCCGCACAACATCCGTCTGGCCGAAGCCCCGAGCCACGGTATGCCTGCTTTGGCCTACGATCCGCACGCCAAAGGCACGAAAGCCTATCTCGATTTGGCGCAGGAATTGCTGAT
+M_HWI-M01141:133:D05BR:1:1101:6369:6562  133:D05BR:1:1101:6369:6562 2:N:0:CAGGAAGTTGATCC
1AAA1D1>DDFFFGBF]]]]]]]Y]][[Z][]]]]]]\]]]]]B]]QC]YX]]]]]]BZ]]]][Y]YY]B]BUY][Z]]]]]]]]A]]][]]]]]]]]]]][]W]][]]]R]XO]VT]Z]W]]]]]]X]\][]]\[]]]]\]]]X\]]]]GGBGB1DDCFFA>>11
@M_HWI-M01141:133:D05BR:1:1101:13069:6566  133:D05BR:1:1101:13069:6566 2:N:0:CAGGAAGTTGATCC
CTTGCCAAGACTAAAAGACCTCCATACTGTGAGCTCAGTTATGGAGAACAAAAACAACATCCTAGGCAGTAGAACGATGATAAACACTGGTGCCGTGCATCATGTCTAAGGCAGTGCCACAGAACTTCATGGTCCTTCCATAGTTCTGTAAGTTAGTTTCCTAAGTTTGGGTAAAGAATGTGTAGCCTGTTGTGTGTCTCAGCTTGTGAAGAGAGCATCAGATTAGGTGCAGGGAGGAG
+M_HWI-M01141:133:D05BR:1:1101:13069:6566  133:D05BR:1:1101:13069:6566 2:N:0:CAGGAAGTTGATCC
BCCCCFFFCFFFGGGGGGGGGGHHHHHHHHHGHHHHHHHHHHHHHHHHHHHGHHGHHHHHHHHGHGFHGHHHHHHGGHGGHHHHHHHHH]]]]]]]]]]]]]]]]]]]]]]]]]]]]]]]]]]]]]]]]]]]]]]]]]]]]]]]]]]]]]HHHHHHHHHHHHHHHGHHHGHGHHHHHHHHHHHHFHGHFEGGHHFHGHHHHHHHHHHHHHHHHHHHGFGGFGGGGGGFBFFBFBBAA?A
@M_HWI-M01141:133:D05BR:1:1101:19290:6569  133:D05BR:1:1101:19290:6569 2:N:0:CAGGAAGTTGATCC
CGTTTTGCTTTTAGAAGCAGATATTTCTCAATACAGGGTTTACTCCCATTTACTCTGGTATATCAAAACGCAGCTCCTAGAAGCAACGTGCTTCTCACTCTCTGATTCTGAACGCGGATTCAACTCCCTTAGTTGAGCGAACTCCCAGCAGAGCAGTTTGAAAGATACGTTCGTTTTGTGTTTTAGACG
+M_HWI-M01141:133:D05BR:1:1101:19290:6569  133:D05BR:1:1101:19290:6569 2:N:0:CAGGAAGTTGATCC
BBBBBBFFFFFFGGFGFGGGGGGHHHHHHGHHHHHHBFH]]]]]]]]]]]]]]]]]]]]]]]]]]]]]]]]]]]]]]]]]]]]]]]]]]]]]]]]]]]]]]]]]]]]]]]]]]]]]]]]]]]]]]]]]]]]]]]]]]]]]]]]]]]]]]]HHHHHHCHHGHHHHHGHGGAGGGGFEGFAFFFFABBAAA
@M_HWI-M01141:133:D05BR:1:1101:13754:6582  133:D05BR:1:1101:13754:6582 2:N:0:CAGGAAGTTGATCC
CAGGCGCTAGAATTTTGGGCCCCGTTGCTAGGTCGCAATTAACAAATTCCATTTTTACTATCATAGCTGAGAAAGAGTGGCTCAGCAGTGGCCTTTGTCCTGCCTGCACGCTTCCGACGCGTAGCCCTGGCCTGAAGATCACGCCGGGTGGCCCCATAAGGCTCTC
+M_HWI-M01141:133:D05BR:1:1101:13754:6582  133:D05BR:1:1101:13754:6582 2:N:0:CAGGAAGTTGATCC
AAAB@DB?DBBFGFFG]]]QY]]\]]]]]]]]]]]G]]]]]]]]]]]]]]]]]]\]]]]]]]]]]]]]]]]][]]]]]]]]]]]]]]]]X]]]]]]]]]]]]]]]]]]FX]]Y]\]]]]]W]]XYZ]]]]E]]]]]]]]][\[]R]]]]]F1CBFFFFC11>>1>1
@M_HWI-M01141:133:D05BR:1:1101:7219:6584  133:D05BR:1:1101:7219:6584 2:N:0:CAGGAAGTTGATCC
CCACGTGATCAGGATCAGCTGGTCCCACCCCCACACACAAAAAAATAGCAATTGGAAACGCTGAGGATTGAGAG
+M_HWI-M01141:133:D05BR:1:1101:7219:6584  133:D05BR:1:1101:7219:6584 2:N:0:CAGGAAGTTGATCC
TT]]]]VV][[[\]]\\Y]]]]]]]]]]]6]]]]]Y]]]Y]]]]]]]]]]]]]]\]][][\\\]]\]]]]YU]]
@M_HWI-M01141:133:D05BR:1:1101:24223:6584  133:D05BR:1:1101:24223:6584 2:N:0:CAGGAAGTTGATCC
AGGAGAATCGCTTGAACCTGGGAGGCAGAGGTTGCAGAGAGCC
+M_HWI-M01141:133:D05BR:1:1101:24223:6584  133:D05BR:1:1101:24223:6584 2:N:0:CAGGAAGTTGATCC
]]]]]]]]]]]]]]]]]]]]]]]]]]]]]]]]]]]]]]]]]]]
@M_HWI-M01141:133:D05BR:1:1101:8333:6626  133:D05BR:1:1101:8333:6626 2:N:0:CAGGAAGTTGATCC
ATACACTCTGACCTACAATACTGGCTCCATAGTTTTCTCTCTGATCATCTGCTTCTGGAAAACCTAGTGCAACACAAATTAACTCATAAC
+M_HWI-M01141:133:D05BR:1:1101:8333:6626  133:D05BR:1:1101:8333:6626 2:N:0:CAGGAAGTTGATCC
[]]]Z[]]]][][]]]]]]]]]]]]]]]]]]]]]]]]]]]]]]]]]]]]]]]]]]]]\]]]]]]]]]]]]]]]]]]]]]]][]]]]]]]]
@M_HWI-M01141:133:D05BR:1:1101:12700:6627  133:D05BR:1:1101:12700:6627 2:N:0:CAGGAAGTTGATCC
CAAAAGTAGCCCTTTGTCTTCTCTAACCACCTTTC
+M_HWI-M01141:133:D05BR:1:1101:12700:6627  133:D05BR:1:1101:12700:6627 2:N:0:CAGGAAGTTGATCC
]]]]]]]]]]]]]]]]]]]]]]]]]]]]]]]]]]]
@M_HWI-M01141:133:D05BR:1:1101:11174:6628  133:D05BR:1:1101:11174:6628 2:N:0:CAGGAAGTTGATCC
TACAAATGAATGGTGACTGTGCCACTGTACTCTAATCAAGGCAAAGGGAGATTCTGTCAAAAAAAAAAAGAAAAAGAAAAAGATACAAAGCACAGACCCACAGTAAAATGCATAATACATTATCAAACAAAAAAAAGTAAGCATTTTGCCTTACAGCGTGTCATGAAAGTTATCAGGACCTAAGTAAAAAAAAAAGCCA
+M_HWI-M01141:133:D05BR:1:1101:11174:6628  133:D05BR:1:1101:11174:6628 2:N:0:CAGGAAGTTGATCC
A1AAAFFFFFBDFGFGFGG1FGGGHHHHGHCHHHHDGFFGCGHHHBBEG]]]]]\]]]]]\]]]]]]]]]Z]]]]]]]]]]]]]]]]]]/Z]]]]]]]]]]]]]]]]]]]\]]]]]]]]]]]]]]]]]]]]]]]]]][]]]]]]]]]]]]DDE1ACGF3CFHHFF5FBGDFDAGBBA5FBCGGFGEGDDAFFC4AAAAA
@M_HWI-M01141:133:D05BR:1:1101:8588:6638  133:D05BR:1:1101:8588:6638 2:N:0:CAGGAAGTTGATCC
GTTGCTGGCGATGAGTTTCAGTCGCATGCTCTGGGGGTAAAAAGGGGCTGGG
+M_HWI-M01141:133:D05BR:1:1101:8588:6638  133:D05BR:1:1101:8588:6638 2:N:0:CAGGAAGTTGATCC
]]]]]]Z]][]]]]]]]]]]]]\]]\]]]]]]X]]]]]]]]]XVH]]]]]5]
@M_HWI-M01141:133:D05BR:1:1101:25938:6639  133:D05BR:1:1101:25938:6639 2:N:0:CAGGAAGTTGATCC
GAAGTAAATGCCTCTTGGGGCACCTACGATCATTCAAATCTCTTGCCACTATTTCCCTCTGATAGTGGATCTGTTTTAAGGGACATCTTCTTGATTTGGACTTTGGCTACAGTAATATTCTTGGAGTGCAGAAACCCTAAGGCACTATTTTATAATTCCCATTCAGCAT
+M_HWI-M01141:133:D05BR:1:1101:25938:6639  133:D05BR:1:1101:25938:6639 2:N:0:CAGGAAGTTGATCC
AABBBFFFFFFFGGGGGGG]]]]]]]]]]]]]]]]]]]]]]]]]]]]]]]]]]]]]]]]]]]]]]]]]]]]]]]]]]]]]]]]]]]]]]]]]]]]]]]]]]]]]]]]]]]]]]]]]]]]]]]]]]]]]]]]]]]]]]]]]]]]]]]]]]]GGGGGGFFFFFFFFBBAAA
@M_HWI-M01141:133:D05BR:1:1101:13964:6655  133:D05BR:1:1101:13964:6655 2:N:0:CAGGAAGTTGATCC
TTGGAAGGCTCAATGGAAGGGTGCTGGATCATAGTGTTAGACAAAG
+M_HWI-M01141:133:D05BR:1:1101:13964:6655  133:D05BR:1:1101:13964:6655 2:N:0:CAGGAAGTTGATCC
]]]]]]]]]]]]]]]]]]]]]]]]]]]]]]]]]]]]]]]]]]]]]]
@M_HWI-M01141:133:D05BR:1:1101:6570:6656  133:D05BR:1:1101:6570:6656 2:N:0:CAGGAAGTTTATCC
TTCAAAACTGTGTCTGATCACCTACTAAACCTATATTAACATCTTAGCTTTAATTGTTATATTTTTCATTTTAAGATTTTTTGTATATTTTTCGAAATTTT
+M_HWI-M01141:133:D05BR:1:1101:6570:6656  133:D05BR:1:1101:6570:6656 2:N:0:CAGGAAGTTTATCC
]]]]]]]]]]]]\]]]]]]]]]]]]]]]]]]]]]]]]]]]]]]]]]]]]]]]]]]]]]]]]]]]]]]]]]]]]]]]]]]]]]]]]]]]]]]]]]]]]]]]]
@M_HWI-M01141:133:D05BR:1:1101:10433:6661  133:D05BR:1:1101:10433:6661 2:N:0:CAGGAAGTTTATCC
TCTACTTTGATATAGGCAGCACTCTTAAACTTAGCCATTTCCTGCTTTAAAGGTAAATGCGTAATTACTTTTGTATTTCTGTAATTTTCATCCTAATTTAGCTGTAACAATTATATTGGCCAAAGAGATATTCAAATATTATCTTTTAAGAATTCATTGGAAAAAAAAAGAAAAAGAAAAAAAGAATTCATTGGATATGTTATATGAAACTGGAGATTTTATGGGTCTCTTTTCTTTTTGTCTTAAAGTAATACTTTAAACGTTTT
+M_HWI-M01141:133:D05BR:1:1101:10433:6661  133:D05BR:1:1101:10433:6661 2:N:0:CAGGAAGTTTATCC
BBBBBFFFFDFDEGBFGGGGGFHHHGFGAGHFH5AGBDGHFHHHHFFHHFEGF3GHGHBGEEGCGGHHGGHHEHHHFHHFHDGHHHFHHHHHHHHFGBGGFHHHGEFFGBHHGFHH]]]I]]]]]]]]]]]]]]]]]]]]]]]]]]]]]]FGFHHHHFHGGCGGHHGHGFFHHHHHEEBHGHHGHFGBHHHEHHHHHHFGFHHHHHHHHFFFHFBFBHHHHHGCHHFGGFGGCGGGHHCFHHHGGCGGGGFGGFFBBFFFBAAA>>
@M_HWI-M01141:133:D05BR:1:1101:22641:6670  133:D05BR:1:1101:22641:6670 2:N:0:CAGGAAGTTTATCC
CGCATCTGGCTGAAGCTGTACAGCCCCGCCAGCGTCAGCACCAGAAACATCAGCACCACCGCAATCGGGTTGCGGATCGACCAGGCCGAGAAATTCATCGTACCGCCTCCGGCGCATCGGC
+M_HWI-M01141:133:D05BR:1:1101:22641:6670  133:D05BR:1:1101:22641:6670 2:N:0:CAGGAAGTTTATCC
CUUU]]X]TZVU]][][[[XX]Y]]]]]]]]]]]]]]Z]]]]]]][]]]]]]]]]]Z]]]W]YY]Y]]]\]]]][YXXJU]]]]]]]]]]]]]]]]]\]XX]]]]Z]]]]]T]]]]P[S]]
@M_HWI-M01141:133:D05BR:1:1101:20009:6701  133:D05BR:1:1101:20009:6701 2:N:0:CAGGAAGTTTATCC
AAACCAGCAGCCAGACGTAAGGCACGGCAATAACCGCGCGCTGTCCCGGCCGGCGGAACAGTTTTTTCTTGATGGATTTCAAATTCATGTTCGTACTCCCGTCTGCTTAGCGGAACAATGGAGTAGGCTGGTTTTCCGGCCAG
+M_HWI-M01141:133:D05BR:1:1101:20009:6701  133:D05BR:1:1101:20009:6701 2:N:0:CAGGAAGTTTATCC
]]]]]]]]]]]]]]]]]]]]]]]]]]]]]]]]]]VX]]]X]]]]]]]]]]]]]]]]]]]]]]]]]]]]]]]]]]]]]]]]]]]]]]]]]]]]]]]]]]]]]]]]]]]]]]]]]]]]]]]]]]]]]]]]]]]]]]]]]]]]]]]
@M_HWI-M01141:133:D05BR:1:1101:10322:6713  133:D05BR:1:1101:10322:6713 2:N:0:CAGGAAGTTGATCC
TTGGCATCACTAAAGTTAGTATGGAGTCCCCCACTGCTAAATTTGACTGGCTAAAAAATAATTCAAATATAACTATA
+M_HWI-M01141:133:D05BR:1:1101:10322:6713  133:D05BR:1:1101:10322:6713 2:N:0:CAGGAAGTTGATCC
]V]]]]]]]]]]]]]]]]]]]]]]]]]]]]]]X]]]]]]]]]]]]]]]]]]]]]]]]]]]]]]]]]]]]]]]]]]\]
@M_HWI-M01141:133:D05BR:1:1101:26017:6735  133:D05BR:1:1101:26017:6735 2:N:0:CAGGAAGTTGATCC
GATCCAAAAGGTGACATCACCAAAGATCAGTTCGGTTCCACAAAGATACATTAATCAGGTGCTCCAGGCATCGCCCAAGGTGTTTGGTATTTATAGAAAAAACAATTGTGCTCCTCACCCTTGAGACTTTCAACAAAAATGAAGAAATCTTGGGGCAAAGTTAATACCCTACAGAGGCCGGTGTCAGGCA
+M_HWI-M01141:133:D05BR:1:1101:26017:6735  133:D05BR:1:1101:26017:6735 2:N:0:CAGGAAGTTGATCC
BAAABBFFAFBDGGGGGGGGGGHHHFFHGHHHHGCEGGHH]]]]]]]]]]]]]]]]]]]]]]]]]]]]]]]]]]]]]]]]]]]]]]]]]]]]]]]]]]]]]]]]]]]]]]]]]]]]]]]]]]]]]]]]]]]]]]]]]]]]]]]]]]]]]]FGHHHHHHHHHFGGA4GHGFGGGGFGGGBBFFFFFBA?A>
@M_HWI-M01141:133:D05BR:1:1101:17230:6768  133:D05BR:1:1101:17230:6768 2:N:0:CAGGAAGTTGATCC
ATGGCCATGCGAGAGGTGGAGCGCACGG
+M_HWI-M01141:133:D05BR:1:1101:17230:6768  133:D05BR:1:1101:17230:6768 2:N:0:CAGGAAGTTGATCC
]]]]]]]]]]]]]]]]]]]]]]]]]]]]
@M_HWI-M01141:133:D05BR:1:1101:19907:6772  133:D05BR:1:1101:19907:6772 2:N:0:CAGGAAGTTGATCC
TTTTGGTTCATTGCAGGTAGAAAGGAGCACATCTTGAATACCCATAATCAGTGTTTCTCAATCTTGAGGTTATGCGCTCTTCCGATC
+M_HWI-M01141:133:D05BR:1:1101:19907:6772  133:D05BR:1:1101:19907:6772 2:N:0:CAGGAAGTTGATCC
]]]]]]]]]]]]]Y]]]W[]]]]]\]FZUV]\]]X]]V]F[]]]]X[]][ZZ]][]V]]]]]]][]]]]]]]]]]]Y]V]]]]TQW]
@M_HWI-M01141:133:D05BR:1:1101:8501:6772  133:D05BR:1:1101:8501:6772 2:N:0:CAGGAAGTTGATCC
ATGCCCAATTCTGCGGCATCAGCGTGCCGGCCGGAATCGGCGAGACCGATCAGTTGACGAACCGTGTCGATGACATCCACCGGCAATCCGTCCGGCCGGACTTCTCCACTCTCAGCTTCTCCCGTTGCCGAGGTGCCGAGGATCCCCAGCAGTCGTGGCCTCAGGAGTCCAG
+M_HWI-M01141:133:D05BR:1:1101:8501:6772  133:D05BR:1:1101:8501:6772 2:N:0:CAGGAAGTTGATCC
BBAABFFAFFFFGGGGGGGGGG]]]]]]U]]]U]]]]]]]]]]]]]]]]]]]]]]]]]]]]]]]]]]]]]]]]]]]]]]]]]]]]Z[]]]]]]]]Z]]]][]][]]]]]]]]]]EW][V][XZ][]]]]]]]]]X]]]]]]]][]]]]]]FEEAA1FEA1FFFFCFCA1>1A
@M_HWI-M01141:133:D05BR:1:1101:11791:6786  133:D05BR:1:1101:11791:6786 2:N:0:CAGGAAGTTGATCC
CACACTCTAATCTTTGCAAAGACATTTTCAGTCCCTTACGATTACATTAAACTGAAGTTAGATACTACTCTCACTGCTTTCTCAGCTTCTGATGCTTAACTGTTCAGGGGCTGAAAGAGAGATTCAAGGCCAAGGGTGATAAGCCTCCCAGTGTCCATGTAGATATAATGGA
+M_HWI-M01141:133:D05BR:1:1101:11791:6786  133:D05BR:1:1101:11791:6786 2:N:0:CAGGAAGTTGATCC
CCCCCFFFFFFFGGGGGGGGGG]]]]]]]]]]]]]]]]]]]]]]]]]]]]]]]]]]]]]]]]]]]]]]]]]]]]]]]]]]]]]]]]]]]]]]]]]]]]]]]]]]]]]]]]]]]]]]]]]]]]]]]]]]]]]]]]]]]]]]]]]]]]]]]]GFGFGGGGGGFFFFFFFAAAAA
@M_HWI-M01141:133:D05BR:1:1101:21173:6810  133:D05BR:1:1101:21173:6810 2:N:0:CAGGAAGTTGATCC
GAATGGCTCTAGAAGAAAATGGCTCTAGAAAGAGAATGGCTCTAAGAAGAGAATGGCTCTAGAAGAGAATGGCTCT
+M_HWI-M01141:133:D05BR:1:1101:21173:6810  133:D05BR:1:1101:21173:6810 2:N:0:CAGGAAGTTGATCC
]]]]]]]]]]]]]]]]]]]]]]]]]]]]]]]]]]]]]]]]]]]]]]]]]]]]]]]]]]]]]]]]]]]]]]]]]]]]
@M_HWI-M01141:133:D05BR:1:1101:18421:6829  133:D05BR:1:1101:18421:6829 2:N:0:CAGGAAGTTGATCC
AGCAGGAAGAACAAGATGGGCTCTTCAGCGCCGGCCCTGAGCAATAATTTGGATTTACCTGACTAGTCCTCCAGCCACCCTGTGAGAGAGGGAACCCCACTCTGCAGATGAAGGGGCAGTGCCTGCCAGGTCACGCTGGCAGAGCTCATCAGCCATCCTGCAATGTCCTGGTGCTCCCACCACGCCTGGTATATGGTTGGAGCTCAGTCATGCTT
+M_HWI-M01141:133:D05BR:1:1101:18421:6829  133:D05BR:1:1101:18421:6829 2:N:0:CAGGAAGTTGATCC
AABBBBAFFFFFGGGGGGGGGGHHHGFHHDEGGGGGGHHHHHHHHHHGHGHGGHHHGHHHHHHHH]]]\]]]]]]]]]]]]]]]]]]]]]]]]]]]]]]]]]]]]]]]]]]]]]]]]]]]]]]]]]]]]]]]]]]]]]]]]]]]]]]]]]FGGHHEGGHHHFHHHHGHHGGHGGCCGGHGEEGHCHCHHHHHHGGGGGGGGGFFFFFFFF>A>1A
@M_HWI-M01141:133:D05BR:1:1101:14331:6841  133:D05BR:1:1101:14331:6841 2:N:0:CAGGAAGTTGATCC
ACTGTATTTGCTTTGGGGTTCTTGGTCATGAAATCCTTG
+M_HWI-M01141:133:D05BR:1:1101:14331:6841  133:D05BR:1:1101:14331:6841 2:N:0:CAGGAAGTTGATCC
]]]]]]]]]]]]]]]]]]]]]]]]]]]]]]]]]]]]]]]
@M_HWI-M01141:133:D05BR:1:1101:9910:6848  133:D05BR:1:1101:9910:6848 2:N:0:CAGGAAGTTGATCC
GAATCACAGGGCTAATAATTTGTCCCGCAAGCATATTAAATGCAATTAGCTGACCAATACTTAAATCACCGGAAATAACTAAATGTGCGCCAAGCCATAGGTTGATCACCA
+M_HWI-M01141:133:D05BR:1:1101:9910:6848  133:D05BR:1:1101:9910:6848 2:N:0:CAGGAAGTTGATCC
]][W]]]]]F]]]]]]]]][]]]\\]]]]\Z][]X]]]WZW]]]]\]]]\]]]\]\[]]]]]]][]WX]Y]U]]V][][]]][][X]]YY]T]Z]]]W]]]F]Z]]]]]]V
@M_HWI-M01141:133:D05BR:1:1101:21164:6860  133:D05BR:1:1101:21164:6860 2:N:0:CAGGAAGTTGATCC
GCAAGAATAACTAGGAATTCTTTTGGGATATATATATATATACACACACACACACACACATATATATATATATATATATGCATTATTTAGAATTTTTTCCCCTTCTTTCCCTC
+M_HWI-M01141:133:D05BR:1:1101:21164:6860  133:D05BR:1:1101:21164:6860 2:N:0:CAGGAAGTTGATCC
XX]]]]]Z]]]]]]]]]\\\]]]]]3]]]]]]]]]]]]]]]]]]]]]]]]]Y]]]]]]]]]]]]]]]]]]]]]]]]]]]]]]]]]]]]]]]]]]]]Z]]]]\]]]]]W]]]]]
@M_HWI-M01141:133:D05BR:1:1101:24714:6869  133:D05BR:1:1101:24714:6869 2:N:0:CAGGAAGTTTATCC
AAATTTTTATTCTGAGCCACTAAATAGACCCTGTCATTTGTTTGGAGTTGTTAAATCTTAATGTGTTAAAACCACCTGATTGACA
+M_HWI-M01141:133:D05BR:1:1101:24714:6869  133:D05BR:1:1101:24714:6869 2:N:0:CAGGAAGTTTATCC
]]]]]]]]]]]]]\]Z]]\]]]]]]]][]]]]]]]]]]]]]]]]]]]]]]]]]]]]]]]]]]]]]\]]]]Z]]]]]]]]]]]]\]
@M_HWI-M01141:133:D05BR:1:1101:10660:6879  133:D05BR:1:1101:10660:6879 2:N:0:CAGGAAGTTGATCC
AGTCTGCTTGCGCGACTCACCGCCAAGCCTGCGCCACATCATATAGTGGATTAAATTTAAATCAGGGCAAGGCGACGAAGCCGCAGACAGTACAGATAGTACGGAACCGATTCACTTGGTGCT
+M_HWI-M01141:133:D05BR:1:1101:10660:6879  133:D05BR:1:1101:10660:6879 2:N:0:CAGGAAGTTGATCC
]]]]]]]]]]]]]]]]]]]]]]]]]]]]]]]]]]]]]]]]]]]]]]]]]]]]]]]]]]]]]]]]]]]]]]]]]]]]]]]]]]]]]]]]]]]]]]]]]]]]]]]]]]]]]]]]]]]]]]]]]]]
@F_HWI-M01141:133:D05BR:1:1101:7233:6882  133:D05BR:1:1101:7233:6882 2:N:0:CAGGAAGTTGATCC
AGGGACATGAATGAACCTGGAGAACATCATTCTCAGCAAACTGACACAAGAACAGAAAATAAAATATCGCATGTTTTCACTCATAGGCGGGCGTTGAACAATGAGAACTCATGGACACAGGCAGGGGAGCACTACACACTGGAATCTGTT
+F_HWI-M01141:133:D05BR:1:1101:7233:6882  133:D05BR:1:1101:7233:6882 2:N:0:CAGGAAGTTGATCC
BBBABBBFFFFFGGDGGFGFCFHHHFHHFHHHHHHGFFFHHHHHHHHFEHGFHHGBCHHHHGHGHHHHGGGGGHHHHGHHHHHGHGFF?E/>E/<//F3GGHDH3F4BFHFHB2B22BFCGFHGGCCACG/<FHFFGF.>GB0GDGHGFG
@R_HWI-M01141:133:D05BR:1:1101:7233:6882  133:D05BR:1:1101:7233:6882 2:N:0:CAGGAAGTTGATCC
TGCTAACATTCTACATCATGATATTCATAATTTTATATCCCATGGGACCCTGTGCTTTCTTTCTTTTTCTTTTTTTATTGCATTTTAGATTTTGGGGTACATGTGAAGAACATGCAAGATAGTTGCATAGGTACATACGTGGCAGTGTGA
+R_HWI-M01141:133:D05BR:1:1101:7233:6882  133:D05BR:1:1101:7233:6882 2:N:0:CAGGAAGTTGATCC
>11>131BBD@F3BGGGBGFBGGGBA3GE3FDHHDGFHDGFFHHBE0CECFGG1GHFDFFGHHHHHHHHFHHHGGGCGHHG1FGHG2GFFHGFG/A@?ECEFFG22FDG0F0GHBD1DFHGBGHFFHHHHFHGBGHHEFF0??GEGFFHH
@M_HWI-M01141:133:D05BR:1:1101:8991:6883  133:D05BR:1:1101:8991:6883 2:N:0:CAGGAAGTTGATCC
CACTTTCTCAAAATGATATAAAAGATATAGTTTACGACATAATTGTAGATTCAAAAGATGATGAAAAATCACAAAAAGTAAATTCTATCAAAGAGTGGACTGAAATATTTCTATCAGCCCAAGATTCTTTACTAAGAGAGTTTGACATTCCTAATCAAATTTTTTTACTTGAATGTATTTTAAAAGAACAAATACTTA
+M_HWI-M01141:133:D05BR:1:1101:8991:6883  133:D05BR:1:1101:8991:6883 2:N:0:CAGGAAGTTGATCC
CCCCDFFFFFFFGGGGGGGGGGHHFGHHHHHHHHHGGGGGHHHHHHHH]]]]]]]]]]]]]]]]]]]]]]]]]]]]]]]]]]]]]]]]]]]]]]]]]]]]]]]]]]]]]]]]]]]]]]]]]]]]]]]]]]]]]]]]]]]]]]]]]]]]]]HHHHHHHHHE2HHHHHHFHHHHHHHHGGGGGGGGGGFFFFFFF>AA>A
@M_HWI-M01141:133:D05BR:1:1101:16538:6904  133:D05BR:1:1101:16538:6904 2:N:0:CAGGAAGTTGATCC
GAGAGAGAGAGAGAGAGAGAGAGAGAGAGAGAGAGAGAGAGAAGGG
+M_HWI-M01141:133:D05BR:1:1101:16538:6904  133:D05BR:1:1101:16538:6904 2:N:0:CAGGAAGTTGATCC
]]]]]]]]]]]]]]]]]]]]]]]]]]]]]]]]]]]]]]]]]]1S.]
@M_HWI-M01141:133:D05BR:1:1101:13839:6946  133:D05BR:1:1101:13839:6946 2:N:0:CAGGAAGTTGATCC
CTTCTCTGTGTCCACACGTTCTCATTGTTCAAATGACAGATA
+M_HWI-M01141:133:D05BR:1:1101:13839:6946  133:D05BR:1:1101:13839:6946 2:N:0:CAGGAAGTTGATCC
]]]]]]]]]]]]]]]]]]]]]]]]]]]]]]]]]]]]]]]]]]
@M_HWI-M01141:133:D05BR:1:1101:13395:6949  133:D05BR:1:1101:13395:6949 2:N:0:CAGGAAGTTGATCC
TGATACCACTCCACTCTAGCCTGGGTGACACAGTGAGACCCTGCCTCTAAAAACAAAAAAAGAGAGAGAAGGAGAGGGGAAAGGAGGGGAGGGGAAGGGCAAGGAGGAGAGGGAAAGGAAGAGGAAAGGGAGGGGAGGAGAGA
+M_HWI-M01141:133:D05BR:1:1101:13395:6949  133:D05BR:1:1101:13395:6949 2:N:0:CAGGAAGTTGATCC
]]]X]]]]]\]]]]]]]]]Y]]]]]]]]]]]]]]Y]]]]Z]]]]]]]]]]]]]Y]]]]]]]]]]]]]\]]]H]]]]]]]]]]]]]]]]]]]]]]]]]]]]]]]]]]]Z]]]]]]]]]]]]]]]]]]]]]]]]]]]]]]]]]]]
@M_HWI-M01141:133:D05BR:1:1101:8228:6964  133:D05BR:1:1101:8228:6964 2:N:0:CAGGAAGTTGATCC
GGAGGAGATGGGGGGAGAGTGGGCGGGGGGTTTGCGCCCAGGGCTGCTGCTCCTCGAGTCCCTGCAGAAGACGTGCCCAAGTCCCTGCCCTGTCCCCTTGCTGCAGGGGCCGGGGTGGGTGCTCCTGGGGGAGGGCCTGGG
+M_HWI-M01141:133:D05BR:1:1101:8228:6964  133:D05BR:1:1101:8228:6964 2:N:0:CAGGAAGTTGATCC
]]]]]]]]]]]]]]]]]]]]]W]]]]]]]]]]]]]]]]]]]]]]]]]]]]]]]]]]]]]]]]]]]]]]][]]]]]]]]]]]]]]]]]]]]]]]]]]]]]]]]]]]]]]]]]]]]]]]]]]]]]]]]]]]]]]]]]]]]]]]
@M_HWI-M01141:133:D05BR:1:1101:13349:6983  133:D05BR:1:1101:13349:6983 2:N:0:CAGGAAGTTGATCC
CAGAAAGTCTCATCATACCTGTTTTAACCTTACAAAAGATTATTCTGCAAAATGTAGAGAGAAACAGGCCTCTGATAGAACAGTTAACTAATCTG
+M_HWI-M01141:133:D05BR:1:1101:13349:6983  133:D05BR:1:1101:13349:6983 2:N:0:CAGGAAGTTGATCC
]]]]]]]]]]]]]]]]]]]]]]]]]]]]]]]]]]]]]]]]]]]]]]]]]]]]]]]]]]]]]]]]]]]]]]]]]]]]]]]]]]]]]]]]]]]]]]]
@M_HWI-M01141:133:D05BR:1:1101:17453:6989  133:D05BR:1:1101:17453:6989 2:N:0:CAGGAAGTTGATCC
ATTGGGGATTTTTTTGGTTGAGTTGTAGGAGTTCTTTATGCATTCTGCATATTAACCCCTTTCGGATATGACTTGTTACCATTTCAA
+M_HWI-M01141:133:D05BR:1:1101:17453:6989  133:D05BR:1:1101:17453:6989 2:N:0:CAGGAAGTTGATCC
]]]]]]]]]]]]]]]]]]]]]]]]]]]]]]]]]]]]]]]]]]]]]]]]]]]]]]]]]]]]]]]]]]]]]]]]]]]]]]]]]]]]]]]
@M_HWI-M01141:133:D05BR:1:1101:14721:6991  133:D05BR:1:1101:14721:6991 2:N:0:CCGGAAGTTGATCC
GCAGGTAGCGGGTGGCGAGGTCGTG
+M_HWI-M01141:133:D05BR:1:1101:14721:6991  133:D05BR:1:1101:14721:6991 2:N:0:CCGGAAGTTGATCC
]]]]]]Z]]]]]]]]]]UZ]T]]]]
@M_HWI-M01141:133:D05BR:1:1101:13066:7023  133:D05BR:1:1101:13066:7023 2:N:0:CAGGAAGTTGATCC
ACCATGCCCAGCTAATTTTTATTTATTTATTTATT
+M_HWI-M01141:133:D05BR:1:1101:13066:7023  133:D05BR:1:1101:13066:7023 2:N:0:CAGGAAGTTGATCC
]]]]]]]]]]]]]]]]]]]]]]]]]]]]]]]]]]]
@M_HWI-M01141:133:D05BR:1:1101:13001:7043  133:D05BR:1:1101:13001:7043 2:N:0:CAGGAAGTTGATCC
CTTCTCTTGTGCAACAAAATGGGTTTAACAGAAACAGTCTTGTTGAACACCAGTTCTCAACTAGTTCGAGTGAGAGAAAGGGAAAAGGGT
+M_HWI-M01141:133:D05BR:1:1101:13001:7043  133:D05BR:1:1101:13001:7043 2:N:0:CAGGAAGTTGATCC
]]]]]]]]]]]]]]]]]]]]]]]]]]]]]]]]]]]]]]]]]]]]]]]]]]]]]]]]]]]]]]]]]]]]]]]]]]]]]]]]]]]]]]]]]]
@M_HWI-M01141:133:D05BR:1:1101:26979:7088  133:D05BR:1:1101:26979:7088 2:N:0:CAGGAAGTTTATCC
ATAACAAAGGCTTTTGTATGAGAATGCTTCTGTACACTTTTTATTATCTTCTTTGAATAAGTTTCTAGAAGAATTAGTAAGTCAAAAATAGAAACATTTCACTCATGCCTGTAATCCCAGCACTTGAGGTTGAGGCAGCTGGATCACTTGAGGCCAGGGGTTCGAAACCAGGCTGGGCAACATGGCGAGACCCTGCTCTACTAAAAATACAAAAAATTAGC
+M_HWI-M01141:133:D05BR:1:1101:26979:7088  133:D05BR:1:1101:26979:7088 2:N:0:CAGGAAGTTTATCC
AAAB@FD?FFAFGCGE4BFD55DAGBGFFGFFDGGFDGHBF3FGFGHGHFHHGHDGGD55ADFFGB5GHHF]]]]]]]]]][]]]]]]]]]]]]]]]]Y][]]]]]]]\]]Y[Z]]]]]]\]]]]]]\]][]]]]]]]]][]]]][]]][GHF/B/AB/B0//GFBAA0FGFECBEG2G2CEA?GHGFGEE0011ABFF3GGGFGFGB1DD33FFB1?A1>
@M_HWI-M01141:133:D05BR:1:1101:24686:7115  133:D05BR:1:1101:24686:7115 2:N:0:CAGGAAGTTTATCC
TATCCAGGATCTGAACTCAGAGCTAGAACAAGCAAACCTGATGGACA
+M_HWI-M01141:133:D05BR:1:1101:24686:7115  133:D05BR:1:1101:24686:7115 2:N:0:CAGGAAGTTTATCC
]]]]Y]]]]]]]\]]]]]]]]]]]]]]]]]]]]]]]]]]]]]]]]]]
@M_HWI-M01141:133:D05BR:1:1101:9332:7121  133:D05BR:1:1101:9332:7121 2:N:0:CAGGAAGTTGATCC
CCCCCGCCGCGGGAGGTGTTGATGAGGGCGACG
+M_HWI-M01141:133:D05BR:1:1101:9332:7121  133:D05BR:1:1101:9332:7121 2:N:0:CAGGAAGTTGATCC
]]]]]]]]]]]]]]]]]]]]]]]]]]]]]]]]]
@M_HWI-M01141:133:D05BR:1:1101:25755:7122  133:D05BR:1:1101:25755:7122 2:N:0:CAGGAAGTTGATCC
TTTGCTGGCATGAAAATAAACCCAGAACAGAAAGTATTGTGTTATGACTGTCAAAAATATAGAGTAATTCATAGGGTTTACAGGTAAGAACCTTCTCCCAGGATTGCTCAATAGCTCTGCTACTGATGCCTATGGGCAGGTCATATTTTTCTTGTGTCAGGTTTTGGAGCCATTCTTCATTTTGCTTC
+M_HWI-M01141:133:D05BR:1:1101:25755:7122  133:D05BR:1:1101:25755:7122 2:N:0:CAGGAAGTTGATCC
BABABBBFBFFFGCDGGCGD4CEFC4FF44AFAFGHGG]]]]]]]]]]]]]]]]]]]]]]]]]]]]]]]]]]]]]]]]]]Y]]]]]]]]J]]]]]]F]]]ZZ]Z]]]]]]]]]]]V]\]]]]]]]]]]]]]]]]][]]]]]]]]]]]]V]AFCGBFGHHEGFFGBCGBB1CGGCGGFFFFB1F@A11A
@M_HWI-M01141:133:D05BR:1:1101:13403:7131  133:D05BR:1:1101:13403:7131 2:N:0:CAGGAAGTTGATCC
AGAAGAATGACGTTGAGATTATAATAATGATTGCCTCTTAAGAAGTCAAAAGTTGAAAGAGAAAAACTCTGCTTATAAAGACACAAAAGCAAAATACA
+M_HWI-M01141:133:D05BR:1:1101:13403:7131  133:D05BR:1:1101:13403:7131 2:N:0:CAGGAAGTTGATCC
]]]]]]]]]]]]]]]6]]]]]]]]]]]]]]]]\]]]]]]]]]][]]]]]]]]]]]]]]]]]]]]]]]]]]]]]]]]]]]]]]]]]]]]]]]]]]]]]]
@M_HWI-M01141:133:D05BR:1:1101:13340:7169  133:D05BR:1:1101:13340:7169 2:N:0:CAGGAAGTTGATCC
GTGTCCCGGGCCAGCAGCTCCTGTGGGCTGTGGGACAGCAGCAGTAGGTTCCCCTGCGGCATCTGCATTCTACTGGGGGCTGGGGTGCCCT
+M_HWI-M01141:133:D05BR:1:1101:13340:7169  133:D05BR:1:1101:13340:7169 2:N:0:CAGGAAGTTGATCC
]]]]]]]]]]]]]]]]]]]]]]]]]]]]]]]]]]]]]]]]]]]]]]]]]]]]]]]]]]]]]]]]]]]]]]]]]]]]]]]]]]]]]]]]]]]
@M_HWI-M01141:133:D05BR:1:1101:14032:7170  133:D05BR:1:1101:14032:7170 2:N:0:CAGGAAGTTGATCC
TTGCTCAGGTTGATTTTAAAGGAATTTCTGCCCTTTCTGTGTACTTAAGTGTGAATGACAAAGCGTAAGTCCACAGTCACACTTAAGTTCACACCCAGATTGGCTGTGCCCATTAGCACAT
+M_HWI-M01141:133:D05BR:1:1101:14032:7170  133:D05BR:1:1101:14032:7170 2:N:0:CAGGAAGTTGATCC
]]]]U[]R][]]]\]]]]]\]][Y][]]Z]]E]]]]]]X]]]]]]]]]\W\]\]]\]]]]]ZY]]]]UZWX]]]]][]]]]][]]]]]\Y[Z]\WU]]][\]]Z\\]]FF]]]]Z]]]F%[
@M_HWI-M01141:133:D05BR:1:1101:21647:7192  133:D05BR:1:1101:21647:7192 2:N:0:CAGGAAGTTGATCC
TATACTCTGTTAGATAAAATATACAATGATTTATTCTACTCTGTATTGGAGTATATACACCAACTCAGTATGCTCTCTCATGTAAAATACCGAAATTAAAATTTTACGTGAATCGAAAAAAATCTAAATATTATCTAGGCACCC
+M_HWI-M01141:133:D05BR:1:1101:21647:7192  133:D05BR:1:1101:21647:7192 2:N:0:CAGGAAGTTGATCC
]]]]]]]]]]]]]]]]]]]]]]]]]]]]]]]]]]]]]]]]]]]]]]]]]]]]]]]]]]]]]]]]]]]]]]]]]]]]]]]]]]]]]]]]]]]]]]]]]]]]]]]]]]]]]]]]]]]]]]]]]]]]]]]]]]]]]]]]]]]]]]]]
@M_HWI-M01141:133:D05BR:1:1101:6688:7197  133:D05BR:1:1101:6688:7197 2:N:0:CAGGAAGTTGATCC
GGTGACCGAGCAAGAGACTATCTCAAAATAGATATTCTTAAATATCTTGAACCA
+M_HWI-M01141:133:D05BR:1:1101:6688:7197  133:D05BR:1:1101:6688:7197 2:N:0:CAGGAAGTTGATCC
]]]]]]]]]]]]]]]]]]]]]]]]]]]]]]]]]]]]]]]]]]]]]]]]]]]][]
@M_HWI-M01141:133:D05BR:1:1101:16465:7212  133:D05BR:1:1101:16465:7212 2:N:0:CAGGAAGTTGATCC
CGGCAAGGCACTTTCAAAGAAAGAAATTCCAGGCAATTCCAGGAAGGGCCATTGCAGCAAGGCAATTATATAGAAGGCAATTCCAGGCAAGGAAATTCTGGGCAATACCAGGCAAAACAATTTCAGGCAAGAAAATTTTAGGTAACTCGA
+M_HWI-M01141:133:D05BR:1:1101:16465:7212  133:D05BR:1:1101:16465:7212 2:N:0:CAGGAAGTTGATCC
]WW]]]]]][]]]]]]]]]]]]]]]]]]]]]]]]]]]]]]]]]]]Y]]\]]]]]]]]][]]]]]]]]]]]]]]]]]]]]]]]]]]]X]]]]]]]]]]]]]]]]]]]]]]\]]]]]]]]]Z]]]]]]]]]]]]]]]]]]]]]]]]]T[]YZ
@M_HWI-M01141:133:D05BR:1:1101:6632:7219  133:D05BR:1:1101:6632:7219 2:N:0:CAGGAAGTTGATCC
TTAGAGTCATTTTTTTAAGTATTTGCAAAATAACTTGCAGGTATTTTGTTTTGGATTGCTTTTAATCTATACATTAAGTTGAGAATAACTGACATCTTGATAATGTT
+M_HWI-M01141:133:D05BR:1:1101:6632:7219  133:D05BR:1:1101:6632:7219 2:N:0:CAGGAAGTTGATCC
]]]]]]YW[W]]]]VZZ]]]]]Y]]]]]W]]]]]]]]\[\]]WF]]][B]Z]U]YZ]]]]]]]]]]]]]]]]]\]]]]]]]]]]\][]]]]\]U]]]]]]]]]]]]]
@M_HWI-M01141:133:D05BR:1:1101:10718:7231  133:D05BR:1:1101:10718:7231 2:N:0:CAGGAAGTTGATCC
AATAAAAAAAAATCAAGTGGACTTTAGTTTATGATACGCTTTTCAAAGTAAAATTTTGGCCAGCTAGTTTTTATACCACATTGGTTAAAATACAATGACATACATATTACCAAAAAAATTGTAATAAAAAGTCCCAAAACCTGCACAGGGGTGCAGGATGGTTGTCTTGGTGAACGTGCTTTGTGAAATTGGCACAGAG
+M_HWI-M01141:133:D05BR:1:1101:10718:7231  133:D05BR:1:1101:10718:7231 2:N:0:CAGGAAGTTGATCC
11AAAFF1D?@DGG1FFFGGBGGFHHADFFDGFCHFHFGFFFFH2DD1D]]]]]]]]]][]]]]]]]]]]]]]]]]\]]]]]]Z]]]]]]]]]]]]]]]]]]]]]]]]]]]]]]]]]]]]]]]]][]]]]Z]][]\\]][]]]]]]]]T]CGHHFHGGGGHFFHFG4FHHHGHFGHFEFCGGFGGGGFFFFFD5AAAAA
@M_HWI-M01141:133:D05BR:1:1101:24764:7237  133:D05BR:1:1101:24764:7237 2:N:0:CAGGAAGTTTATCC
AGAAGAGCATGTAGGTAGTCTTGTACAATGTGCCTGCAGCGGTATGAGAAATCGAAGTTTGCGTATGCTTATACGTATTCTCGAGAGTATACTATCACAACTGAAAAACCTTATCAATGATGGAAGAGAAAAACATACTTGAAGAACTTCATGCTCTGCGAGAAGAAGTTCGGCAAATAGGAAGTTTTGTAGCAGAACTCAAG
+M_HWI-M01141:133:D05BR:1:1101:24764:7237  133:D05BR:1:1101:24764:7237 2:N:0:CAGGAAGTTTATCC
1AAA1@B1@FFBFEGEEG1FGFHFFDF3DGDEHBFFHFBGG?BECH2GGHF1D[]\]]]]]]][]]]]]]]]]]]]]]]]]]]]]]]]]]]]]]]]]]]]]]]]]]]]]]]]]]]]]]]]]]]]]\Y]]]]]]]]]]]]]]]]]]]]]]]HGGHGGGFEHHHHHHHFEFEGHFFFHFHHFGGGGAGGGGGGFFFFFFFABAAA
@M_HWI-M01141:133:D05BR:1:1101:9310:7263  133:D05BR:1:1101:9310:7263 2:N:0:CAGGAAGTTGATCC
GTGTTCGCCTAACTAAGGGAGTTGAATCCGCGTTTAGACGCAGAGAGTGAGAAGCAGTTTCTTCCAGGGGCTCCGTTTTGGTATGCCAGAGTG
+M_HWI-M01141:133:D05BR:1:1101:9310:7263  133:D05BR:1:1101:9310:7263 2:N:0:CAGGAAGTTGATCC
]3]TTVWU]YUUW]F6]VZ[0]\FE..U]Y]]]ETAUV]CCCYV][]%B.Z]V]]UZ2]T[W]\]ZZ]$7]]%]S[[E]WY]F].T28QCS[]
@M_HWI-M01141:133:D05BR:1:1101:15683:7275  133:D05BR:1:1101:15683:7275 2:N:0:CAGGAAGTTGATCC
AGACAAATAGTAAAACACTACATCATGATATTTATTGAATGCAGTAAAAGCAAGACTAGAGAGAAAGGTTCATAAAAATAAACAGTACATTTAAAAAAAAACCCAGTCATGGTGGCTCATTCCTATAATCCCGGTAGTTTGGGAGGCCAAGGTGGGTGGGTTATCTGAGG
+M_HWI-M01141:133:D05BR:1:1101:15683:7275  133:D05BR:1:1101:15683:7275 2:N:0:CAGGAAGTTGATCC
BBBBBFFFFFFFGGGGGGGG]]]]]]]]]]]]]]]]]]]]]]]]]]]]]]]]]]]]]]]V]]]]]][]]]]]]]]]]]]]]]]]]]]]]5]]]]]]]]]][]]]]]]]]]]]]][\]]\]]]]]]]]]W]]]][][]]]]]]]]][]W]HGGGGGGGCFFFFFFFABAAA
@M_HWI-M01141:133:D05BR:1:1101:8364:7286  133:D05BR:1:1101:8364:7286 2:N:0:CAGGAAGTTGATCC
GCATACTGCCATCATCTGCTTCTGGAGAGGGCCTCAGGAAGCTTCCACTCCTGGCAGAAGGTGATGGGGAGCCAGCACGTCACCTGGCAAGAGCAGGAGCAAAAG
+M_HWI-M01141:133:D05BR:1:1101:8364:7286  133:D05BR:1:1101:8364:7286 2:N:0:CAGGAAGTTGATCC
]]]]]]]]]]]]]]]]]]]]]]]]]]]]]]]]]]]]]]]]]]]]]]]]]]]]]]]]]]]]]]]]]]]]]]]]]]]]]]]]]]]]]]]]]]]]]]]]]]]]]]]]]
@M_HWI-M01141:133:D05BR:1:1101:7922:7300  133:D05BR:1:1101:7922:7300 2:N:0:CAGGAAGTTGATCC
AGAGATCCAGAGTGCAGTTCCCAGCAAGAAAAACGCAGCAGGT
+M_HWI-M01141:133:D05BR:1:1101:7922:7300  133:D05BR:1:1101:7922:7300 2:N:0:CAGGAAGTTGATCC
]]]]]]]]]]]]]]]]]]]]]]]]]]]]]]]]]]]]]]]]]]]
@M_HWI-M01141:133:D05BR:1:1101:15695:7326  133:D05BR:1:1101:15695:7326 2:N:0:CAGGAAGTTGATCC
CCCTAAGGGACCAATGCTCCACCAGTCAGCCCCGACAGGGCTCGGGCCAGTTCCTCTCCGGGTGGACTTCGGGGTCTCTGATTTTGGGGTGAAGCTCTCTG
+M_HWI-M01141:133:D05BR:1:1101:15695:7326  133:D05BR:1:1101:15695:7326 2:N:0:CAGGAAGTTGATCC
]]]]]]]]]]]]]]]]]]]]]]]]]]]]]]]]]]]]]]]]]]]]]]]]]]]]]]]]]]]]]]]]]]]]]]]]]]]]]]]]]]]]]]]]]]]]]]]]]]]]]
@M_HWI-M01141:133:D05BR:1:1101:14261:7331  133:D05BR:1:1101:14261:7331 2:N:0:CAGGAAGTTGATCC
GAGCATGCCTGTAGCTGAGGAGGAGCAGGGTCAGATTCCCAGGAAGCGGGCCAGGATAAGGTCCTATCACCACTC
+M_HWI-M01141:133:D05BR:1:1101:14261:7331  133:D05BR:1:1101:14261:7331 2:N:0:CAGGAAGTTGATCC
\]]]]]]]]]]]]]]]]]][[]]]]]]]]]]]]][[]]]]]]]]]]]]][W]]]]]]]]]]]F]]]]]]]]]][U
@M_HWI-M01141:133:D05BR:1:1101:17346:7334  133:D05BR:1:1101:17346:7334 2:N:0:CAGGAAGTTGATCC
CGTGCAGGTGCTGCCCGGGGTGGGGGGCACTGACTCCTGCAGGAGGGGCTGGCGGGATGCCTGCCG
+M_HWI-M01141:133:D05BR:1:1101:17346:7334  133:D05BR:1:1101:17346:7334 2:N:0:CAGGAAGTTGATCC
]]S]]]]]Z]]]]]]Z]]ZZZ]]]]\]]]]]]]Z]]]]]]]]]]]]]]][]]\]]\]]]]]]]]]]
@M_HWI-M01141:133:D05BR:1:1101:4906:7339  133:D05BR:1:1101:4906:7339 2:N:0:CAGGAAGTTGATCC
GTGAAGAGAAGAGGTGCTACAGCTGAGCTAGTGACCACAGCCAGAAAGGCCTCGAAGGAGCTGGAAAAGCAGGAGAATGCAAAGAACCTCAAACCCCGGGGACATTCAGGGCAAGGGCAAATGATACTGGCAGACCCTCCACACAGGGATTTTATAAGACAGTGGAGTGCAGACTGCTATCTCAGA
+M_HWI-M01141:133:D05BR:1:1101:4906:7339  133:D05BR:1:1101:4906:7339 2:N:0:CAGGAAGTTGATCC
BAB?AFBC4C44FGFE4FBGGFGHF44GFDD45FEH]][]]]]]G[X[]]]]]XVV][]]]]]HF\]\]\]]G]YGY]]]]]]]][]]X]V8ZSX]XQ[[]]]]]]]]Y%]Z]][]]]][V]]]]\]]]]ZFU$A]]TUY]]]]Z[UC]]B33A3G31HHF1B1GB131A11GFFFF13D@>11>1
@M_HWI-M01141:133:D05BR:1:1101:25260:7359  133:D05BR:1:1101:25260:7359 2:N:0:CAGGAAGTTTATCC
GTGGCTCACACCTGTAACCCCAGCACTTTGGGAGGCCGAGGCCGGTGGATCACGAGGTCAAGAGATCGAGACCATCCTGGTCAACATGGTGAAACCCCGTCTCTACTAAAAATACAGAAAGTTAGCTGGGCATGGTGGCACGTGCCTGTAATCCCAGCTACTCAGGAGGCTGAGGCAGGAGAATTGCCTGAACCCAGGAGGCGGAGG
+M_HWI-M01141:133:D05BR:1:1101:25260:7359  133:D05BR:1:1101:25260:7359 2:N:0:CAGGAAGTTTATCC
?AABB4FFFCFBGGGGGGGGCCGHHHHGFGHGHG2EFGGGGGGGGECE1GHHGG>EG]]]]]]]]]]]]]]]][]Z\]]]]]]]]]]]]]]U]]]]]]]]]]]]]]]]]]]]]]]]]]]]]]]]]]]]\]]]]]]W][]]]]]]]]]]]]HHFHGGGDHFHFEHHHHHGGHHGFCFHHHHGHFHHGGFGFEGGFGCAAAAAABAAA>
@M_HWI-M01141:133:D05BR:1:1101:16608:7359  133:D05BR:1:1101:16608:7359 2:N:0:CAGGAAGTTTATCC
TCCTGCCTGTCTGCATGCTGCCCACCACACC
+M_HWI-M01141:133:D05BR:1:1101:16608:7359  133:D05BR:1:1101:16608:7359 2:N:0:CAGGAAGTTTATCC
]V]]]]]]]]]]]]]]]]]]]]]]]]]]]]]
@M_HWI-M01141:133:D05BR:1:1101:11843:7384  133:D05BR:1:1101:11843:7384 2:N:0:CAGGAAGTTGATCC
GGCGGATTTGCCCCGAGGGCCCGAGGACAGTTTC
+M_HWI-M01141:133:D05BR:1:1101:11843:7384  133:D05BR:1:1101:11843:7384 2:N:0:CAGGAAGTTGATCC
]]]]]]]]]]]]]]]]]]]]]]]]]]]]]]]]]]
@M_HWI-M01141:133:D05BR:1:1101:9758:7429  133:D05BR:1:1101:9758:7429 2:N:0:CAGGAAGTTGATCC
AAGGCTGAGGCAAGAGAATCGCTTAATTCTAGGAG
+M_HWI-M01141:133:D05BR:1:1101:9758:7429  133:D05BR:1:1101:9758:7429 2:N:0:CAGGAAGTTGATCC
]]]]]]]]]]]]]]]]]]]]]]]]]]]]]]]]]]]
@M_HWI-M01141:133:D05BR:1:1101:20822:7449  133:D05BR:1:1101:20822:7449 2:N:0:CAGGAAGTTGATCC
ACACATCCTTTTGGGGAGGCTTTCACTGAGTATTTCTTGTATTTTGTGTGGGAAATCTTCAAATCCTCAAATAATTTGTATTTGAGATATGATACTTTTATAACTCAAAATCCTTTTAAATTTATACCTGTAATTA
+M_HWI-M01141:133:D05BR:1:1101:20822:7449  133:D05BR:1:1101:20822:7449 2:N:0:CAGGAAGTTGATCC
]]]]]]]]]]]]]]]]]]]]]]]]]]]]]]]]]]]]]]]]]]]]]]]]]]]]]]]]]]]]]]]]]]]]]]]]]]]]]]]]]]]]]]]]]]]]]]]]]]]]]]]]]]]]]]]]]]]]]]]]]]]]]]]]]]]]]]]]
@M_HWI-M01141:133:D05BR:1:1101:19230:7453  133:D05BR:1:1101:19230:7453 2:N:0:CAGGAAGTTGATCC
GTCTCCCAGGCTGGAGCGCAGTGGCACAACCCTGGCTCACTGCAACCTCCGACTCCTGAGTTCAAGCAATTCTCCTGCCTCATCCTCCC
+M_HWI-M01141:133:D05BR:1:1101:19230:7453  133:D05BR:1:1101:19230:7453 2:N:0:CAGGAAGTTGATCC
]]]]]]]]]]]]\]]]]]]]]\]Z]]]][]]]]]]]]]]]]]]]]]]]]]]]]]]]]]]]]]]]]]]]]]]]]]]]]]]]]]]]]]]]]
@M_HWI-M01141:133:D05BR:1:1101:7743:7475  133:D05BR:1:1101:7743:7475 2:N:0:CAGGAAGTTGATCC
CTATTCCAACAGCTTGCTAACCTAACCTTCTCCGTCCCAACATCGCATTTGAATCAAGTACAGGAATATTAACCTGTTTCCCATC
+M_HWI-M01141:133:D05BR:1:1101:7743:7475  133:D05BR:1:1101:7743:7475 2:N:0:CAGGAAGTTGATCC
]]]]]]]]]]]]]]]]]]]]]]]]]]]]]]]]]]]]]]]]]]]]]]]]]]]]]]]]]]]]]]]]]]]]]]]]]]]]]]]]]]]]]
@M_HWI-M01141:133:D05BR:1:1101:21327:7481  133:D05BR:1:1101:21327:7481 2:N:0:CAGGAAGTTTATCC
GAGACACACAAACAGGGTTGCCAGATACCTTATACAGGAGTGTTCCTGCTGGCAGTGTTGGTGCCCTTCTGGGACAGGGCACCAACCTGATGCCAGCAGGAAC
+M_HWI-M01141:133:D05BR:1:1101:21327:7481  133:D05BR:1:1101:21327:7481 2:N:0:CAGGAAGTTTATCC
]]]]]]]]]]]]]]]]]]]]]]]]]]]]]]]]]]]]]]]]]]]]]]]]]]]]]]]]]]]]]]]]]]]]]]]]]]]]]]]]]]]]]]]]]]]]]]]]]]]]]]]
@M_HWI-M01141:133:D05BR:1:1101:11569:7489  133:D05BR:1:1101:11569:7489 2:N:0:CAGGAAGTTGATCC
AGTTGGTGTCTCATCAATACTCTTGCTAAACTATAGCTTAATAGGGAATCATTTGTTCCCAATAATTTATATG
+M_HWI-M01141:133:D05BR:1:1101:11569:7489  133:D05BR:1:1101:11569:7489 2:N:0:CAGGAAGTTGATCC
]]]]]]]]]]]]]]]]]]]]]]]]]]]]]]]]]]]]]]]]]]]]]]]]]]]]]]]]]]]]]]]]]]]]]]]]]
@M_HWI-M01141:133:D05BR:1:1101:25171:7496  133:D05BR:1:1101:25171:7496 2:N:0:CAGGAAGTTGATCC
GCATGGTGGTACACACCTGTAATTCCAGCTACTAGGG
+M_HWI-M01141:133:D05BR:1:1101:25171:7496  133:D05BR:1:1101:25171:7496 2:N:0:CAGGAAGTTGATCC
]]]]]]]]]]]]]]]]]]]]]]]]]]]]]]]]]]ZK]
@M_HWI-M01141:133:D05BR:1:1101:24868:7502  133:D05BR:1:1101:24868:7502 2:N:0:CAGGAAGTTGATCC
TGCTCACAATAGCAAAGACTTGGAACCAATGCAAATGCCCATCGATGACAGAC
+M_HWI-M01141:133:D05BR:1:1101:24868:7502  133:D05BR:1:1101:24868:7502 2:N:0:CAGGAAGTTGATCC
]]]]]]]]]]]]]]]]]]]]]]]]]]]]]]]]]]]]]]]]]]]]]]]]]]]]]
@M_HWI-M01141:133:D05BR:1:1101:21213:7513  133:D05BR:1:1101:21213:7513 2:N:0:CAGGAAGTTGATCC
TAAAAATATACAATGCCCTATTCTGCTCTGTTTTGGAGTATATACACAAACTCCATATGCTCTCCCATGTAAAATAAAGAAATTCTATATTTAAGGGAATCGAAAAAAATCTAAATG
+M_HWI-M01141:133:D05BR:1:1101:21213:7513  133:D05BR:1:1101:21213:7513 2:N:0:CAGGAAGTTGATCC
]]]]]]]]]]]]]]]]]]]]]]]]]]]]]]]]]]]]]]]]]]]]]]]]]]]]]]]]]]]]]]]]]]]]]]]]]]]]]]]]]]]]]]]]]]]]]]]]]]]]]]]]]]]]]]]]]]]]]
@M_HWI-M01141:133:D05BR:1:1101:10560:7526  133:D05BR:1:1101:10560:7526 2:N:0:CAGGAAGTTGATCC
TAGAGGCAGATTCAACTCCCTTAGCTAAGCGAACACCCAGCAGAGCAGTCTGAAGGATACATTCGTTTTGTGTTTCAGACGGAGATTTACAGCTATTTGGGAAATGCTTGCATTTGGATGGGAAAATGCGTTTTGCGCTTCTTCACAGAAAGGGTTTAGAAACTCCTGCAAACACACATCAGTTTAACTCTGTAAGTTGAACGCAC
+M_HWI-M01141:133:D05BR:1:1101:10560:7526  133:D05BR:1:1101:10560:7526 2:N:0:CAGGAAGTTGATCC
CBABCFCABBFFGGGGGGGGGGHCHHHGHHGEGGGHGGGHHHHHHHHHHHHHHHGH]]]]]]]]]]]]]]]]]]]]]]]]]]]]]]]]]]]]]]]]]]]]]]]]]]]]]]]]]]]]]]]]]]]]]]]]]]]]]]]]]]]]]]]]]]]]]]HGHHHHHHHHHHGGHHHHHHHHHHGHHHHHHHGHGGGGGGGGGGFFFFCCBAAA>>
@M_HWI-M01141:133:D05BR:1:1101:24900:7543  133:D05BR:1:1101:24900:7543 2:N:0:CAGGAAGTTGATCC
AAATCAGGCATCTTGTACTGGGGGCTCGACTGACATCGATCGATCTACTACTTTTGGTGGA
+M_HWI-M01141:133:D05BR:1:1101:24900:7543  133:D05BR:1:1101:24900:7543 2:N:0:CAGGAAGTTGATCC
]]]]]]]]]]]]]]]]]]]]]]]]]]]]]]]]]]]]]]]]]]]]]]]]]]]]]]]]]]]]]
@M_HWI-M01141:133:D05BR:1:1101:4126:7550  133:D05BR:1:1101:4126:7550 2:N:0:CAGGAAGTTGATCC
TGTTGAAACCCAGGTGGAGATATCATGAAGGTTATAGCAGTTTGGAAATCGGGAAGGAGGTCTAAGCTGGAGATTTAAATGTTATTTAAAGTGGTGAAAGCAGATGAATTCATTAAGGAAATAAAAGAAAGGGAGAAGACAACCACAGACTGAACCCTGGAGGATGTCCACAGTTAAGAGGTCAGAGTGAGCAAGAATCAGT
+M_HWI-M01141:133:D05BR:1:1101:4126:7550  133:D05BR:1:1101:4126:7550 2:N:0:CAGGAAGTTGATCC
BBABADFB@FABAE4FCGEAEGHFHHHG5FCHHEHGFG5B5FFHGFHFGDEG]]]]]Y\]]]]]]]]]]]]]]]]]]]]]]]]]]]]]]]]]]]]]]]]]]]]]]]]]]]]]]]]]]]]]]]]]]]]]]]]]]]]]]]]]]]]]]]]]]]GCBB2BFGGFGFGGFF4HGGGAEFFFHGFCFGGGBAGGFGFFFFFFF?>>>>
@M_HWI-M01141:133:D05BR:1:1101:16140:7569  133:D05BR:1:1101:16140:7569 2:N:0:CAGGAAGTTGATCC
ACCCCCTTCCCACTGTAAGCTGCTTCCTAGTCTTGTTGCCTTTGATCTTCGTTTGCCTTCAGGTTGGGTGTGATACAACATTTGTTTTTATCCCTGATTCC
+M_HWI-M01141:133:D05BR:1:1101:16140:7569  133:D05BR:1:1101:16140:7569 2:N:0:CAGGAAGTTGATCC
]]]]]]]]]]]]]]]]]]]]]]]]]]]]]]]]]]]]]]]]]]]]]]]]]]]]]]]]]]]]]]]]]]]]]]]]]]]]]]]]]]]]]]]]]]]]]]]]]]]]]
@M_HWI-M01141:133:D05BR:1:1101:22678:7608  133:D05BR:1:1101:22678:7608 2:N:0:CAGGAAGTTTATCC
CCATTTGTAAAGTTTGTCACTGTCCTCTATATTTCAACCGATCTAACATGCCATTAAATGTAAGACACACCATTATTTTAGATATCACTAAGAAAGAAAACTGTAACAACG
+M_HWI-M01141:133:D05BR:1:1101:22678:7608  133:D05BR:1:1101:22678:7608 2:N:0:CAGGAAGTTTATCC
]]]X]]]]]]]U]]]]]]]]]]J\]]]]]]]]]]]]]]]\]X]]]]]]]Y]]]]]]]]]]]][]]]]]]]]]]]]Y]N\[L]]\]]]]]]]YX]Y[]]]\]]]]]][]]]]
@M_HWI-M01141:133:D05BR:1:1101:17333:7615  133:D05BR:1:1101:17333:7615 2:N:0:CAGGAAGTTGATCC
TGGTGTTAAAAGAGTGGAACTTTTCCAAGGCTCAGGGAAAGGATATTATTCAAGGGTAACA
+M_HWI-M01141:133:D05BR:1:1101:17333:7615  133:D05BR:1:1101:17333:7615 2:N:0:CAGGAAGTTGATCC
]]]]]]]]]]]]]]]]]]]]]]]]]]]]]]]]]]]]]]]]]]]]]]]]]]]]]]]]]]]]]
@M_HWI-M01141:133:D05BR:1:1101:19564:7618  133:D05BR:1:1101:19564:7618 2:N:0:CAGGAAGTTGATCC
TCCAGCGCTGCCCCAGAGCAAGTCCATCTGTCTTACCCAGGTAAGTGTCCCTGACCCCTCTCTACACCTCTCCCAGCAAGGCCCAGCAGTGCTACGTTGTGAAGGGCTCAGAAATCCCACACTGTGGGCCCCTAGGCAGGTGGCTCATTCCTCCTGAGCCTC
+M_HWI-M01141:133:D05BR:1:1101:19564:7618  133:D05BR:1:1101:19564:7618 2:N:0:CAGGAAGTTGATCC
CBCCAFCBADBF]]]]]]]]]]]]]]]]]]]]]]]]]]]]]]]]]]]]]]]]]]]]]]]]]]]]]]]]]]]]]]]]]]]]]]]]]]]]]]]]]]]]]]]]]]]]]]]]]]]]]]]]]]]]]]]]]]]]]]]]]]]]]]]]]]]]]]]]]]BFFFFFAA>3>>
@M_HWI-M01141:133:D05BR:1:1101:25722:7631  133:D05BR:1:1101:25722:7631 2:N:0:CAGGAAGTTTATCC
AAGACCCTGAGTGTCCCCAGAGGATACTTTTCTTTTTTTCTTTTTTTTGAGTTGAAGTTTCGCTCTTGTTACCCAGGCTGGAGTGCAATGGCAC
+M_HWI-M01141:133:D05BR:1:1101:25722:7631  133:D05BR:1:1101:25722:7631 2:N:0:CAGGAAGTTTATCC
]]]]]]]]]]]]]]]]]]]]]]]]]]]]]]]]]]]]]]]]]]]]]]]]]]]]]]]]]]]]]]]]]]]]]]]]]]]]]]]]]]]]]]]]]]]]]]
@M_HWI-M01141:133:D05BR:1:1101:8616:7652  133:D05BR:1:1101:8616:7652 2:N:0:CAGGAAGTTGATCC
CAGATAGCCAGCTTAAATAAGAGAGGATACAAGACAGACACCAAGAATAGAGGTCCATTAGTCAAAGTTTCCCAGAGAAACAAAACCAATAGGATTTGTGTGTGTGTGTGTGTGTGTGTGTGTGTGTGTGTGTGTGTATTTTACATATATATTTTTATTTATGTTTTAAAAGAATTA
+M_HWI-M01141:133:D05BR:1:1101:8616:7652  133:D05BR:1:1101:8616:7652 2:N:0:CAGGAAGTTGATCC
1A1AAFB1BFF?CF111FGFGGHBEGF\U]\]0]]]W][]]]Z]]X]]]]]]9]]66]]]]]3]]]]]]]]\Y]\]]]\]]]Z[GY]V]]]43]][]]]]]\]]ESSW]]]]]]]]Y]]]]]]]Y]]]]]\]]]]]]\]]]]]6]]]]]]GFF5FFCGGGBGGGBFFFFFD5?AA3A
@M_HWI-M01141:133:D05BR:1:1101:11738:7666  133:D05BR:1:1101:11738:7666 2:N:0:CAGGAAGTTGATCC
AATAGTTCTTGGCCAGGTGTGGAGGCTCACACCTGTAATCCCAGCACTTTGGGGGACTG
+M_HWI-M01141:133:D05BR:1:1101:11738:7666  133:D05BR:1:1101:11738:7666 2:N:0:CAGGAAGTTGATCC
]]]]W][]]]]]]]]]]]][]]]]]Z]]]]]]]]]]]]]]]]]]]]]]]]]]Y]U]]]]
@M_HWI-M01141:133:D05BR:1:1101:17412:7680  133:D05BR:1:1101:17412:7680 2:N:0:CAGGAAGTTGATCC
AACTCTACAAACTCCATTTGTTAGAAATAATCAGTATTAACTTATATAGTATTTAATTCTAAACATACATCTGTTCTCTCTTTACATTGAAAAATCTAGAAATTAGGCACA
+M_HWI-M01141:133:D05BR:1:1101:17412:7680  133:D05BR:1:1101:17412:7680 2:N:0:CAGGAAGTTGATCC
]]]]]]]]]]]]]]]]]]]]]]]]]]]]]]]]]]]]]]]]]]]]]]]]]]]]]]]]]]]]]]]]]]]]]]]]]]]]]]]]]]]]]]]]]]]]]]]]]]]]]]]]]]]]]]]
@M_HWI-M01141:133:D05BR:1:1101:12755:7689  133:D05BR:1:1101:12755:7689 2:N:0:CAGGAAGTTGATCC
TGGTCTCTGTCCTCAAGGAACTTCTGTAGGGCTTTTTATTTTTGTTTTATTTTATTTATTAGAGATGGGGTCTTGCTGTGTCTTCCAGGCTGGTTTGC
+M_HWI-M01141:133:D05BR:1:1101:12755:7689  133:D05BR:1:1101:12755:7689 2:N:0:CAGGAAGTTGATCC
]]]]]]]]]]]]]]]]]]]]]]]]]]]]]]]]]]]]]]]]]]]]]]]]]]]]]]]]]]]]]]]]]]]]]]]]]]]]]]]]]]]]]]]]]]]]]]]]]]
@M_HWI-M01141:133:D05BR:1:1101:25793:7697  133:D05BR:1:1101:25793:7697 2:N:0:CAGGAAGTTTATCC
CATGAATTTAAATACAATGATAATATTTTAAAGACCCAAAATGAGTTTTGGAGTAATAGTTAATCATCATATTGTCAGGCTTTATAACTTCAAGAGTCTTGAAACCTTTTAAAATTAAAGAA
+M_HWI-M01141:133:D05BR:1:1101:25793:7697  133:D05BR:1:1101:25793:7697 2:N:0:CAGGAAGTTTATCC
X]]]]]]]]]]]]]]]]]]]]]]]]]\]]]]]]]]Y]]]Y]]]]]Z]\]][]]]]]]]]]]]]]]]]]]]]]]]]]][]]]]]]]]]]]]]]]]]]]]]]]]]]][]]]]]]]]]]]]]][[
@M_HWI-M01141:133:D05BR:1:1101:19221:7701  133:D05BR:1:1101:19221:7701 2:N:0:CAGGAAGTTGATCC
CTACAAACTAATTAAAAAATTAGCCAGGGGCCAGGGAACAGTGGCTCATGTCCATTAATTCCAACACTTTGGGAGGACAAAGC
+M_HWI-M01141:133:D05BR:1:1101:19221:7701  133:D05BR:1:1101:19221:7701 2:N:0:CAGGAAGTTGATCC
]]]]]]]]]]]]]]]]]]]]]]]]]]]]]]]]]]]]]]]]]]]]]]]]]]]]]]]]]]]]]]]]]]]]]]]]]]]]]]]]]]]
@M_HWI-M01141:133:D05BR:1:1101:23866:7707  133:D05BR:1:1101:23866:7707 2:N:0:CAGGAAGTTGATCC
CATTAATATGCCTAGGTAATATTTAGATTTTTTCGATTCGGGTAAAATTTTAATTTTGGTATTTTACGTGAGAGAGCACACTTAGTTGGTGTATATACTCCAAAACAGAGTTGAATAAGGCATTGTATATTTTTAATAACAGACTATATTCAGAGCCATTTTTTTTTAACTTTGGGGCGCCTAGA
+M_HWI-M01141:133:D05BR:1:1101:23866:7707  133:D05BR:1:1101:23866:7707 2:N:0:CAGGAAGTTGATCC
BBCCBFFFFFFFGGGGFGFGGGGHHHHHHHHHGHG]]]]]]]]]]]]]]]]]]]]]]]]]]]]]]]]]]]]]]]]]]]]]]]]]]]]]]]]]]]]]]]]]]]]]]]]]]]]]]]]]]]]]]]]]]]]]]]]]]]]]]]]]]]]]]]]]]]HHHHHHGHGGGGHGGGGGGGGGGCCCBCFFCBAAA
@M_HWI-M01141:133:D05BR:1:1101:5423:7711  133:D05BR:1:1101:5423:7711 2:N:0:CAGGAAGTTTATCC
TGTACAGATGAGATCAGAATCAAGTCTGTATCAAGTCTGTGTGAGGCCAGAGGTACACTTGTAGCTATGGTCCAGGATTTGACATAAATTATGTGACACCCTAGTTGTAGGGTACAACTGAATGAAGGAGACACAGATTTTGACCTCTAAAGAGCTTATAGTCTAGTGGAGGAAATCAACCTGCAAACAAATAATTTTAATACAAAGCAGAGTGACATGAGAGTGTACTTAAGAGGCAAAGTGGGAAGTTTATG
+M_HWI-M01141:133:D05BR:1:1101:5423:7711  133:D05BR:1:1101:5423:7711 2:N:0:CAGGAAGTTTATCC
BBBBBFFFFFFFGGGGCFGGGGHHHHHHHHHGHHHHHHHHHHHHHHGGHGFHGHHHGHGHHGHHHHHGGHHHHHHHHHHHEHHHHHGHHHHHHHHHHHHCFHHH]]]]]]]]]]]]]]]]]]]]]]]]]]]]]]]]]]]]]]]]]]]]]]HGEHFHHHFGD3BCFHHHHHHGHBFHGHHHGBHHHFGHHGF3HHHEHHHHHHHHHHGHFHHHHHGHHHHHHFHHHGHG6FHHGGGGFGGGGGFFFDFFD3A>>>
@M_HWI-M01141:133:D05BR:1:1101:6194:7713  133:D05BR:1:1101:6194:7713 2:N:0:CAGGAAGTTGATCC
TTCTTGAATGCCTGGATTTGGCTGGGAAAATGCGTTTTCCACTTCTTCACAGAAAGGGTTTAGAAACTCCTGCAAACACACATCAGTTTAT
+M_HWI-M01141:133:D05BR:1:1101:6194:7713  133:D05BR:1:1101:6194:7713 2:N:0:CAGGAAGTTGATCC
]]]]]]]]]]]]]]]]]]]]]]]]]]]]]]]]]]]]]]]]]]]]]]]]]]]]]]]]]]]]]]]]]]]]]]]]]]]]]]]]]]]]]]]]]]]
@M_HWI-M01141:133:D05BR:1:1101:19245:7717  133:D05BR:1:1101:19245:7717 2:N:0:CAGGAAGTTGATCC
TTCTGAATTTAATACACATTCACATGGACAAGTGTTTCATAACCAGTTCCAGAGGAGGGACTTTCTCATTTGAATATTGCTAGACAACCCACTCTTAAACCTACACTGAAAATGCTAAGCCTCTTTGCTCTCAGTTATG
+M_HWI-M01141:133:D05BR:1:1101:19245:7717  133:D05BR:1:1101:19245:7717 2:N:0:CAGGAAGTTGATCC
]]]]]]]]]]]]]]]]]]]]]]]]]]]]]]]]]]]]]]]]]]]]]]]]]]]]]]]]]]]]]]]]]]]]]]]]]]]]]]]]]]]]]]]]]]]]]]]]]]]]]]]]]]]]]]]]]]]]]]]]]]]]]]]]]]]]]]]\]]]
@M_HWI-M01141:133:D05BR:1:1101:4230:7721  133:D05BR:1:1101:4230:7721 2:N:0:CAGGAAGTTTATCC
AGGATTTGGGGAGCTGGCACTACTCTATAGATGATTT
+M_HWI-M01141:133:D05BR:1:1101:4230:7721  133:D05BR:1:1101:4230:7721 2:N:0:CAGGAAGTTTATCC
\\]]]]]]Z]Z]]]]]]]]]]]Z\]]]]%U[]\]]W]
@M_HWI-M01141:133:D05BR:1:1101:16333:7724  133:D05BR:1:1101:16333:7724 2:N:0:CGGGAAGTTGATCC
TGGGACCTAATGAAACTCCACAGCTTCTGCACGGCAAAAGAAACAGTCACTAGAGTGGATCGGCAACCAACAGAATGGGAAAAAATGTTTGCAGTTTACCCATCTGACAAAGGGCTGATATCCAGAATTTACAAAGAACTCAAACA
+M_HWI-M01141:133:D05BR:1:1101:16333:7724  133:D05BR:1:1101:16333:7724 2:N:0:CGGGAAGTTGATCC
]]]]]]]]]]]]]]]]]]]]]]]]]]]]]]]]]]]]]]]]]]]]]]]]]]]]]]]]]]]]]]]]]]]]]]]]]]]]]]]]]]]]]]]]]]]]]]]]]]]]]]]]]]]]]]]]]]]]]]]]]]]]]]]]]]]]]]]]]]]]]]]]]]
@M_HWI-M01141:133:D05BR:1:1101:24448:7740  133:D05BR:1:1101:24448:7740 2:N:0:CAGGAAGTTTATCC
ACACCATCGTTATCAACTCGCGCGACAATCATCGGACCGGTATTTTCGAGTACTGTCATTCCG
+M_HWI-M01141:133:D05BR:1:1101:24448:7740  133:D05BR:1:1101:24448:7740 2:N:0:CAGGAAGTTTATCC
]]X]]]]]]]]]]]]]]]]]]]]]]]]]]]]]]]]]]]]]]]]]]]]]]]]]]]]]]]]]]]]
@M_HWI-M01141:133:D05BR:1:1101:20459:7744  133:D05BR:1:1101:20459:7744 2:N:0:CAGGAAGTTGATCC
TATCAAATGTAAAATAACTGCTATACTTTTTCCTGTAGAGGAATTCTTTGGATTAGGAAGACATGTATAACCTAAAATGCAAATTGCCAAA
+M_HWI-M01141:133:D05BR:1:1101:20459:7744  133:D05BR:1:1101:20459:7744 2:N:0:CAGGAAGTTGATCC
]]]]]]]]]]]]]]]]]]]]]]]]]]]]]]]]]]]]]]]]]]]]]]]]]]]]]]]]]]]]]]]]]]]]]]]]]]]]]]]]]]]]]]]]]]]
@M_HWI-M01141:133:D05BR:1:1101:12199:7747  133:D05BR:1:1101:12199:7747 2:N:0:CAGGAAGTTGATCC
GGAATGCATAGAGCAGACACGGTACAGAGCATGATTTAAGGGAAATATAGTTATACCAGGAAGAGAATGTATGGCCCAGGCGACAGCGTTCAGTATCATAAAGATACCCGCTGTATGGCAGGCTTGGGGCGAGAGCCACGCCTCCTGAAAGGAGTTGTAGGACCTTGCGTCCAG
+M_HWI-M01141:133:D05BR:1:1101:12199:7747  133:D05BR:1:1101:12199:7747 2:N:0:CAGGAAGTTGATCC
CCCCCFFFFFFFGGGGGGGGGGGH]]]]]]]]]]]]]]]]]]]]]]]]]]]]]]]]]]]]]]]]]]]]]]]]]]]]]]]]]]]]]]]]]]]]]]]]]]]]]]]]]]]]]]]]]]]]]]]]]]]]]]]]]]]]]]]]]]]]]]]]]]]]]]HFFGGGGGGGGGBBBBDBFAAAAA
@M_HWI-M01141:133:D05BR:1:1101:17080:7751  133:D05BR:1:1101:17080:7751 2:N:0:CAGGAAGTTTATCC
ATGTAGTGGATTTTTACTTTGGTTTTATTATGAATGCCCGCATGAAGCAGTGCCTCATTAACTGATTTATAAGCATCTGGCAATTCCACATACTTACCAACCATTGC
+M_HWI-M01141:133:D05BR:1:1101:17080:7751  133:D05BR:1:1101:17080:7751 2:N:0:CAGGAAGTTTATCC
]]]]]][\]\]]]]]]]]]]]]]]][]]]]]]]]]]][]]]]]]]]]]]]][E]]]]Y]]]]]]]]]]]]]]\]]]]]]]]]]]]]]]]]]]]]][]]]]]C[[[][
@M_HWI-M01141:133:D05BR:1:1101:16211:7770  133:D05BR:1:1101:16211:7770 2:N:0:CAGGAAGTTGATCC
CTAGGATAGTACCCGTAATGCTGGTATGCTGCACATAGTCAATAACAGCATCTATTTGACGCAGTGTTGCAGCTTCTTCGACCTTCACTGCTGC
+M_HWI-M01141:133:D05BR:1:1101:16211:7770  133:D05BR:1:1101:16211:7770 2:N:0:CAGGAAGTTGATCC
]]]]]]]]]]]]]]]]]]]]]]]]]]]]]]]]]]]]]]]]]]]]]]]]]]]]]]]]]]]]]]]]]]]]]]]]]]]]]]]]]]]]]]]]]]]]]]
@M_HWI-M01141:133:D05BR:1:1101:12206:7826  133:D05BR:1:1101:12206:7826 2:N:0:CAGGAAGTTGATCC
TTTAGACGGAGATTTCCAGCTATTTCTTGAATGCCTGCATTTGGCTGGGAAAATGCGTTTTCCACTTCTTCACAGAAAGGGTTTACAAACTCCTGCAAACACACATCAGTTTAACTCCGTACGTTGAATGCACACA
+M_HWI-M01141:133:D05BR:1:1101:12206:7826  133:D05BR:1:1101:12206:7826 2:N:0:CAGGAAGTTGATCC
]]]]]]]]]]]]]]]]]]]]]]]]]]]]]]]]]]]]]]]]]]]]]]]]]]]]]]]]]]]]]]]]]]]]]]]]]]]]]]]]]]]]]]]]]]]]]]]]]]]]]]]]]]]]]]]]]]]]]]]]]]]]]]]]]]]]]]]]
@M_HWI-M01141:133:D05BR:1:1101:22373:7844  133:D05BR:1:1101:22373:7844 2:N:0:CAGGAAGTTGATCC
GTACTGATTCTATCACGATACCAGACATTTTTTTGTTTGTACAGGATCCTTTCAATGAGCCACTGTTTCTTGAAATTCACCTACCACCTTTGTAATTTTTATCTGTATCTAATTATCCCCTGTAAAATTCCTTACGAAATATATTCCCTTAATCACAGGCTACATTTTTCACTTAAA
+M_HWI-M01141:133:D05BR:1:1101:22373:7844  133:D05BR:1:1101:22373:7844 2:N:0:CAGGAAGTTGATCC
?AABBFBFFFFFGGGGGGFGGGHHHGF]]]]]]]]]]]]]]]]]]]]]]]]]]]]]]]]]]]]]]]]]]]]]]]]]]]]]]]]]]]]]]]]]]]]]]]]]]]]]]]]]]]]]]]]]]]]]]]]]]]]]]]]]]]]]]]]]]]]]]]]]]]HGHHHGGGGFGGGGGFFFFD@D>AAAA
@M_HWI-M01141:133:D05BR:1:1101:9911:7846  133:D05BR:1:1101:9911:7846 2:N:0:CAGGACGTTGATCC
AACCAGAAATCAGGCCTTCACCAGATGCTGAATCCTCTGGGCCCTTGATGTTGGAC
+M_HWI-M01141:133:D05BR:1:1101:9911:7846  133:D05BR:1:1101:9911:7846 2:N:0:CAGGACGTTGATCC
\]Z]]]]]]]]]]]]]FWEF]]]]\]]]YF\7]]]EWV]Z]E[Z\[XXF]VG]XS]
@F_HWI-M01141:133:D05BR:1:1101:9109:7864  133:D05BR:1:1101:9109:7864 2:N:0:CAGGAAGTTGATCC
GAGGTCTGTGAGTGGTAGGGTTTTGTTGTTCTTGTTTTAGGAATTATAATTTTCAGGTTTGTCAGTTTAGTCAGGGCCTCACAGGAAGTTTGGGAATAGCTAAATTATAACTAAGAAATTATAAATCATCTTGTCTAATTGTGTAGTATA
+F_HWI-M01141:133:D05BR:1:1101:9109:7864  133:D05BR:1:1101:9109:7864 2:N:0:CAGGAAGTTGATCC
11>AAFBFFFF1GFE1F1AABFEFHABGHFGHBF1BAAGGEBHHHHHFHHED2AGFHGBGAFG2FDGFHHHGHGGHGEGHGEGHFFFH11FEFACEHBDGFHFFGH1GBGHHHGFE1EEGFFGDFHHHFGHHHHHHGHGDDE2BG1BFHF
@R_HWI-M01141:133:D05BR:1:1101:9109:7864  133:D05BR:1:1101:9109:7864 2:N:0:CAGGAAGTTGATCC
GTCAGGTAATGTGATTCCTCCAGTTTTGTTCTTTTGCTTAGTGTAATTTTGGCTATTTTGGGTCTTCTGTGATTCCATATATGTTTTAGGACTGTTTTTTCATTTCTATGCTTGCATAATTTTTCAATGAGAAAAAAATGAAAATTCAAT
+R_HWI-M01141:133:D05BR:1:1101:9109:7864  133:D05BR:1:1101:9109:7864 2:N:0:CAGGAAGTTGATCC
>1>A11@1333@3AGBF3AFGGGDBFG0B03DG3A1EEGGFGH2F2F2FFFEHB1FBA2A/AEA0FHFH2F2GH2FBGFHDGDEFGHBGFFCGGFGFHEGG2FGHHHFHGBFDFEHF21FFFB1E2BFFGBGG1G0>EFDD1B<>GHHFH
@M_HWI-M01141:133:D05BR:1:1101:8665:7873  133:D05BR:1:1101:8665:7873 2:N:0:CAGGAAGTTGATCC
AAATTGAAAATGATTTTCCAAACAAGGAAAGGAGGAATTGAAATGCT
+M_HWI-M01141:133:D05BR:1:1101:8665:7873  133:D05BR:1:1101:8665:7873 2:N:0:CAGGAAGTTGATCC
]XL]]]]]]]]]]]]]]]]]]]]]]]]]]]]]]]]]]]]]]]]]]]]
@M_HWI-M01141:133:D05BR:1:1101:9136:7883  133:D05BR:1:1101:9136:7883 2:N:0:CAGGAAGTTGATCC
CTCATGTCTCTGAATCAAGAAACAAATGGTGAAGAAGGCATTCATTTTTTTTCCCCATATAGTTTTGAAGTTGGTCTGTTTTTCATAAAGTTAAAGTGGGGTTTTCCTTTG
+M_HWI-M01141:133:D05BR:1:1101:9136:7883  133:D05BR:1:1101:9136:7883 2:N:0:CAGGAAGTTGATCC
X]]]]]]]]]]]]]]]]]]]]]]]]]]]]]]]]]]]]]]]]]]]]]]]]]]]]]]]]]]]]]]]]]]]]]]]]]]]]]]]]]]]]]]]]]]]]]]]]]]]]]]]]]]]]]]
@M_HWI-M01141:133:D05BR:1:1101:6380:7891  133:D05BR:1:1101:6380:7891 2:N:0:CAGGAAGTTGATCC
ATCATCTGAGCCCAGGAGTCTGAGGCTGCTGGACAGTGAGCTAGGATAGCACTGCTGCACTCCAGCCTGGGCGATAGAGCA
+M_HWI-M01141:133:D05BR:1:1101:6380:7891  133:D05BR:1:1101:6380:7891 2:N:0:CAGGAAGTTGATCC
]]]]V]]]][]Z]]]]\]]\][\W]]U]]]]]]][]]]]]]]]]]]][ZVZ[7[]][]]]]]]]]]][]]\Z\Y]]]\F]S
@M_HWI-M01141:133:D05BR:1:1101:9554:7902  133:D05BR:1:1101:9554:7902 2:N:0:CAGGAAGTTGATCC
AATCTTTTTCCCTACTCTCTCTCTTTTTTTTTTCTAAAAATGAAGTGTTTTAAAGCAAATCCCAGACATCTTATTTCAAAATTTGTAGTGTTTATTAAAAC
+M_HWI-M01141:133:D05BR:1:1101:9554:7902  133:D05BR:1:1101:9554:7902 2:N:0:CAGGAAGTTGATCC
]]]]]]]]]]]]]]]\]]]]]]]]]]]]]]]]]]]]]]]]]]]]]]]]]]]]]]]]]]]]]]]]]]]]]]]]]]]]]]]]]]]]]]]]]]]]]]]]]]]]]
@M_HWI-M01141:133:D05BR:1:1101:8268:7918  133:D05BR:1:1101:8268:7918 2:N:0:CAGGAAGTTGATCC
GAGCATATTGAGTTGGTGTATATACTCAAAAACAAAGTAGAAAAAGGCATTGTATATTTGGTCTGACAGATTATATTCAGAGCAATTTTGCTTTTAACATTGGGGTGCCT
+M_HWI-M01141:133:D05BR:1:1101:8268:7918  133:D05BR:1:1101:8268:7918 2:N:0:CAGGAAGTTGATCC
]]]]]]]]]]]]]]]]]]]]]]]]]]]]]]]]]]]]]]]]]]]]]]]]]]]]]]]]]]]]]]]]]]]]]]]]]]]]]]]]]]]]]]]]]]]]]]]]]]]]]]]]]]]]]]
@M_HWI-M01141:133:D05BR:1:1101:7928:7959  133:D05BR:1:1101:7928:7959 2:N:0:CAGGAAGTTGATCC
AGGAAGGAAGAAAAGAGGGAGGGAGGGAGAAAGGAAGGAAAAGACAGAGAGAGAAACAAAGGAAAATCAGGGCAGTAGTAACATTTTGACTTACACCTTTACTA
+M_HWI-M01141:133:D05BR:1:1101:7928:7959  133:D05BR:1:1101:7928:7959 2:N:0:CAGGAAGTTGATCC
]]]]]]]]]]]]]]]]]]]]]]]]]]]]]]]]]]]]]]]]]]]]]]]]]]]]]]]]]]]]]]]]]]]]]]]]]]]]]]]]]]]]]]]]]]]]]]]]]]]]]]]]
@M_HWI-M01141:133:D05BR:1:1101:9151:7973  133:D05BR:1:1101:9151:7973 2:N:0:CAGGAAGTTGATCC
TAGATGAGAAACTAAGCTATCAAATGGACGAGACACTGACATTTGAGGTCTGCTGTCTTCTCAGTCTCCCCTCCCTGAACCAGCTTCCATTGTG
+M_HWI-M01141:133:D05BR:1:1101:9151:7973  133:D05BR:1:1101:9151:7973 2:N:0:CAGGAAGTTGATCC
]]]]]]]]]]]]]]]]]]]]]]]]]]]]]]]]]]]]]]]]]]]]]]]]]]]]]]]]]]]]]]]]]]]]]]]]]]]]]]]]]]]]]]]]]]]]]]
@M_HWI-M01141:133:D05BR:1:1101:7405:7990  133:D05BR:1:1101:7405:7990 2:N:0:CAGGAAGTTTATCC
CTTTACCCCAGAGTTATATTTTACCAAGATAACTCTGAAGATCCAAGATTAATATAAAGTGAAATGGTATTTTAGAGAAATTTTTGAACCATAAAGAGACA
+M_HWI-M01141:133:D05BR:1:1101:7405:7990  133:D05BR:1:1101:7405:7990 2:N:0:CAGGAAGTTTATCC
]]]]]]]]]]]]]]]]]]]]]]]]]]]]]]]]]]]]]]]]]]]]]]]]]]]]]]]]]]]]]]]]]]]]]]]]]]]]]]]]]]]]]]]]]]]]]]]]]]]]]
@M_HWI-M01141:133:D05BR:1:1101:17385:8055  133:D05BR:1:1101:17385:8055 2:N:0:CAGGAAGTTTATCC
TTCTCCTGCCTCAGCCTCCTGAATAGCTGGGATTACAGGCACGCGCCACCATGCCCAGCTAATTTTTTGTATTTTTAGTAGACACGGGGTTTCACCAT
+M_HWI-M01141:133:D05BR:1:1101:17385:8055  133:D05BR:1:1101:17385:8055 2:N:0:CAGGAAGTTTATCC
]T]]T]YCVET]C]Y]7]W\\Z]WZFW][7FV]X[]]S]]Z[]]]A]V]]]]U]]VF]\]]]XX[G[]U]XY\Y]]]WH]]]FZWX]U]\ZZF[]\]S
@M_HWI-M01141:133:D05BR:1:1101:15947:8070  133:D05BR:1:1101:15947:8070 2:N:0:CAGGAAGTTGATCC
GGATACAGGTGAGGTGGGGCAGGGATTTCTGTCTATAGCCCAGAAATGGCCCAGGGGGCGGTCCATGCACAGTGGTCCACGGATACAGCGTATTGACTACCTCAGGCCTGGCTCTGTGATGGGGTCAGAGGTACTGGC
+M_HWI-M01141:133:D05BR:1:1101:15947:8070  133:D05BR:1:1101:15947:8070 2:N:0:CAGGAAGTTGATCC
]]]]]]]]]]]]]]]]]]]]]]]]]]]]]]]]]]]]]]]]]]]]]]]]]]]]]]]]]]]]]]]]]]]]]]]]]]]]]]]]]]]]]]]]]]]]]]]]]]]]]]]]]]]]]]]]]]]]]]]]]]]]]]]]]]]]]]]]]]
@M_HWI-M01141:133:D05BR:1:1101:16795:8110  133:D05BR:1:1101:16795:8110 2:N:0:CAGGAAGTTGATCC
CGTCTCGTGGGCTCAAAGAATCTTCCTCCCACCTCAGCCTCCCAGGTAGCTGGGACTACAGGCACAGGCCAGCACACCTGGCTAATTTTTGTATTTTTTATAGAGGTGGGACTTCACTGTATTGTCTATGCTGGTCTATAACTCCTGGCCTCAGGCAATTCACCAGCCTCGGCTTCCCA
+M_HWI-M01141:133:D05BR:1:1101:16795:8110  133:D05BR:1:1101:16795:8110 2:N:0:CAGGAAGTTGATCC
ABBBBFFBABDAGGBGGGFGGGHHHHHHH]]]]\]]]]]]]]]]]]]]]]]]]]]]]]]]]]]]]]]]]]]]]]]]]]]]]]]]]]]]]]]]]]]]]]]]]]]]]]]]]][]]]]]]]]]]]]]]]]]]]]]]]]]]]]]]]]]]]]]]]HHDHFFFF3FGGFGGEA@?BFBBF?A>3A
@M_HWI-M01141:133:D05BR:1:1101:10583:8111  133:D05BR:1:1101:10583:8111 2:N:0:CAGGAAGTTGATCC
AAGCCCACACTTGGGATGAACACACAGGGAAGTCTCAGGTTGGTTCTTAAAAGTATACAGTTCTTGGCTGGGCGCAGTGGCTCACGCCTGTAATCCCAGCGCTCTGGGAGGCCGAGGCGGGTGGATCACCT
+M_HWI-M01141:133:D05BR:1:1101:10583:8111  133:D05BR:1:1101:10583:8111 2:N:0:CAGGAAGTTGATCC
]]]]]]]]]]]]]]]]]]]]]]]]]]]]]]]]]]]]]]]]]]]]]]]]]]]]]]]]]]]]]]]]]]]]]]]]]]]]]]]]]]]]]]]]]]]]]]]]]]]]]]]]]]]]]]]]]]]]]]]]]]]]X]]]]]]
@M_HWI-M01141:133:D05BR:1:1101:18890:8118  133:D05BR:1:1101:18890:8118 2:N:0:CAGGAAGTTGATCC
GCCATCTCAAACGAACAACAATATTTGCGAGATGCAAAACACATGGATACA
+M_HWI-M01141:133:D05BR:1:1101:18890:8118  133:D05BR:1:1101:18890:8118 2:N:0:CAGGAAGTTGATCC
]]]]]]]]]]]]]]H]]]]]]]]]]]]]]]]]]]]]]]]]]]]]]]]]]]]
@M_HWI-M01141:133:D05BR:1:1101:25612:8128  133:D05BR:1:1101:25612:8128 2:N:0:CAGGAAGTTTATCC
AAGCAATTCTCCTGCCTCAGCCTCCCGAGTAGCTGGGATTACAGGCGCCTGCCACTGCGCCTGGCTAATTTTTGTATTTTTAGTAAAGATGGGGTTTCACCATCT
+M_HWI-M01141:133:D05BR:1:1101:25612:8128  133:D05BR:1:1101:25612:8128 2:N:0:CAGGAAGTTTATCC
]]]]]]]]]]]][\]]]]]]]]]]]\]]]]]]]]]]]]]]]]]]]]]]]]]]]]]]]]]]]]]]]]]]]]]]]]]]]]]]]]]]]]]]]]]]]]]]]]]]]]]]]
@M_HWI-M01141:133:D05BR:1:1101:9206:8136  133:D05BR:1:1101:9206:8136 2:N:0:CAGGAAGTTGATCC
GTGAAACTTCTTGTAGGGTCACTGGAACAAGGAGGTCTACTTGGTGGTCCTAGTGTACCACAAGCTGAACCTGAAGATTTGGAAAAATGTTTCTAATAAATAAGAGATAAAAAGACAGACTTAGTTGCTGTGTTACTTGAATCCTCACTTAAATTTTCAGAACCTTGGTTTCCGCTCCCGTGAAATGAGGTTTGATTAGGCAAGCTTCCTTCCATTTCTAAGAGGGGATGCTCTA
+M_HWI-M01141:133:D05BR:1:1101:9206:8136  133:D05BR:1:1101:9206:8136 2:N:0:CAGGAAGTTGATCC
BCCCCFFFFFFFGG5GFGGGGGHHGGHHHHHHHHGGHHHHHHHHHGCEHHHHHHGHHHHHHHGHHHHHHHHHHHFFFHHHHHHHG]]]]]]]]]]]]]]]]]]]]]]]]]]]]]]]]]]]]]]]]]]]]]]]]]]]]]]]]]]]]]]]]]HHHHHHHHHHHFFFAHHHGGGGEAE1E2GAFFGHGHHHFDHFHHHHHHHGHHHHFGEDHHFGGGBGBGBFGGGABFFFFFA333A
@M_HWI-M01141:133:D05BR:1:1101:22257:8167  133:D05BR:1:1101:22257:8167 2:N:0:CAGGAAGTTTATCC
ATACGTTCTTTTTGTGTTTTAGAGGGAGATTTCCAGCTATTTCTTGA
+M_HWI-M01141:133:D05BR:1:1101:22257:8167  133:D05BR:1:1101:22257:8167 2:N:0:CAGGAAGTTTATCC
]R]]]XVWUZ]XE]E[W]]W]]]\ZXV]]]VGX[]FXY]]\]]VY]]
@M_HWI-M01141:133:D05BR:1:1101:18641:8171  133:D05BR:1:1101:18641:8171 2:N:0:CAGGAAGTTTATCC
AAAGGGGAGAACTATGAGGAGAAAAACGTACAAACTAACAGCAAAAATGATTCTGTCACATTCTTTTATTTACATTCCGATTGTGAGTTTCAGTTTACAGATAGCTGATACACGTTATTAAATAATG
+M_HWI-M01141:133:D05BR:1:1101:18641:8171  133:D05BR:1:1101:18641:8171 2:N:0:CAGGAAGTTTATCC
]]]]]]]]]WY]]]]]]]Z]]]]]]]]]]]]]]]]]]]]]]]]]]]]]]][]][]]]]J]]]]]]]]]]\]]]][]\]]]ZY[]]]]]]W]]]]]]]\]]]][]]]]]]]]]]\]]]]]]]]]]]]]
@M_HWI-M01141:133:D05BR:1:1101:8389:8185  133:D05BR:1:1101:8389:8185 2:N:0:CAGGAAGTTGATCC
TATTTCATAATATTGCTGTCCGGTAAACGACACACCCCTGCACCCAACGCCTTGAAACATAGGCGTTGGGTGTTTGTTTTCCTTGGATAAGCCCCCCTATTAGTCTTCGCAGTGTTCAGGCGGGCTTTCGGCAGCTGCTCGCAGGAGTTCCTTGAGGTCTTGCTCGGGGCTTTCGAAAAAGGTATTTATG
+M_HWI-M01141:133:D05BR:1:1101:8389:8185  133:D05BR:1:1101:8389:8185 2:N:0:CAGGAAGTTGATCC
CBABCFFFF5DFGGGGGGGGGGGFGGEGEAFFFHGGGGGGJJJ]]]]]Y]]]]]]]]]]]]]]]]]]]]]]]]]]]]]]]]]]]]]]]]]]]]]]]]]]]]]]]]]]]]]]]]]]]]]]]]]]W]]]]]]]V]][]]]]]]]]]]]]]]]GBBHHHHHHHEEA2EGHGF?GGGECGGGFFFFFF@BAAAA
@M_HWI-M01141:133:D05BR:1:1101:16661:8190  133:D05BR:1:1101:16661:8190 2:N:0:CAGGAAGTTGATCC
TTTTATTTATATAAAAAACTATGTAGTCAACTACATAGTTTTTTACTTAAATTATTATCGTACTTCACGAATACGAGCAGCTTTACCACGTAAGTTACGTAGGTAGTATAATTTAGCACGACGAACGCGCCCTACACGTACAACTTCTATTCTTTCAACTTTTGGAGTGTGAACAGGGAATGTTCTTTCAACCCCAACACCGTTAGAAATTTTACGTACAGTATAAGTAG
+M_HWI-M01141:133:D05BR:1:1101:16661:8190  133:D05BR:1:1101:16661:8190 2:N:0:CAGGAAGTTGATCC
CCCCBFFFFFFFGGGGGGGGGGHHHHHHHHHHHHHHHHHHHHGGHHHHHHHHHHHHHHHHHHHHHHHHHGGHGHHGGGGH]]]]]]]]]]]]]]]]]]]]]]]]]]]]]]]]]]]]]]]]]]]]]]]]]]]]]]]]]]]]]]]]]]]]]]HHHHFHGHHFEHHHHHHHHHHGHHHHHHHHGHHHHHHHGGGGFHHGGHGGGHHHHHHHGGGGGGGGGGFFFFFFFCABAA
@F_HWI-M01141:133:D05BR:1:1101:21394:8229  133:D05BR:1:1101:21394:8229 2:N:0:CAGGAAGTTTATCC
TGAGGTAAAACTTCATTATCTGTATCATTATTTTCCTGCTGCAGAGGATTATGTGTTTTACATTAGATTTTGTAGTAAAAATAGCTCATTTGCTATTTCAACAGTTAAGATTGATTACATTGATTAGCTATAAATAACATAAAACTCAAG
+F_HWI-M01141:133:D05BR:1:1101:21394:8229  133:D05BR:1:1101:21394:8229 2:N:0:CAGGAAGTTTATCC
AAAAA>FFDBDFFGFGG3FGGGHHHHBFD3BGHDG1G11FEHFGEFAFBGFHFGGGFFGFHHHHFHBGGGHGFDHHHFHHFHHE1FHEGHHHHHEHHFHHFHHHHHFGHFFHF1GH2FBGGH1FGDDHGHGEDGGFHGHHHB1GHHFG1F
@R_HWI-M01141:133:D05BR:1:1101:21394:8229  133:D05BR:1:1101:21394:8229 2:N:0:CAGGAAGTTTATCC
ACTATATGCCAAAGCTGGGAGCACTGAAAAGGAGTATGTGGCTGGGTTCCCTGAAGATGTTTGTTCAGAGAGAGTTTGCCTTTCAAACTTCATATCGTTATCCATATTTTTATATGGCTATAAGGTAAATAAGTCTTTATCTTATTGAAA
+R_HWI-M01141:133:D05BR:1:1101:21394:8229  133:D05BR:1:1101:21394:8229 2:N:0:CAGGAAGTTTATCC
3>A3ADFFFFFBGCGGFEEG22FC4FBF45BEEGH3A5A5FGF2EDHGFEFHAAEGDGFGB5GHHGHHBFCEFAGFHHHHGFHHGF5GFGHBE@GHEHGAGG4BFBGHHDFFFGHHBAFGHFGHH?GGHHDFG?GHGHGHHFHHHH4F33
@M_HWI-M01141:133:D05BR:1:1101:22089:8245  133:D05BR:1:1101:22089:8245 2:N:0:CAGGAAGTTTATCC
ATTATTGGTGGAATCGGCGGTGCAAAAACACAAACAGGACTCAGATTCGAAGAACGCACAGACTTACGACAGCTGTTTGAAGAAATTCCCGGGTACGACTTAAGAAAAACAGATGATAATGCTGGTTATGAAGTTTGGTTTAATGGAGAATTGAAGGCTTATTGTTTCAAAAAA
+M_HWI-M01141:133:D05BR:1:1101:22089:8245  133:D05BR:1:1101:22089:8245 2:N:0:CAGGAAGTTTATCC
1AAAAFFFFAA@GCGFGGGG0A/F]]]][]][]][[Z]]]][]\]]]]]]]T]]]]]:]Y][[Z][]]]][]]\]]]]\]]]]]]CQ\]]]]][]\]]]]]Y]]]]]]]]]]]]]]]]]]]]]]]]]]]]]]]]]]]]]]]:]]]][ZY]BHGGFGGGGGD4FDD5>>@BBBAA
@M_HWI-M01141:133:D05BR:1:1101:4279:8245  133:D05BR:1:1101:4279:8245 2:N:0:CAGGAAGTTGATCC
TTTACATTTTTAGTAGAGATGGGGTTTTGCCATGTTGGCCAGGCTGGTCTTGACCTCCTGACATCAGGCGATCCTCCCTTCTTGGTCTCTCAAAGTGCTGGCATTACAGGTGTAAGCCACCACGCCTGCTGGCCTGAGTTGGGTACTTTGAATACTTCATTTAACATATG
+M_HWI-M01141:133:D05BR:1:1101:4279:8245  133:D05BR:1:1101:4279:8245 2:N:0:CAGGAAGTTGATCC
AABCBFFFFFFBGGGGGGGG]]]]]]]]]]]]]]]]]]]]]]]]]]]]]]]]]]]]]]]]]]]]]]]]]]]]]]]]]]]]]]]]]]]]]]]]]]]]]]]]]]]]]]]]]]]]]]]]]]]]]]]]]]]]]]]]]]]]]]]]]]]]]]]]]]GGGGGGGGFFFFFFFAAAA>
@M_HWI-M01141:133:D05BR:1:1101:9569:8249  133:D05BR:1:1101:9569:8249 2:N:0:CAGGAAGTTGATCC
ATGGAATTTTCAAAACTGAAACTATCCAGAAAAATATATGTAATATGGGCCTTTGGTTTGGGTTCCCTTAGAGGCAGATCCTGAGACAAGGATCTGGCTAC
+M_HWI-M01141:133:D05BR:1:1101:9569:8249  133:D05BR:1:1101:9569:8249 2:N:0:CAGGAAGTTGATCC
]]]]]]]]]]]]]]]]]]]]]]]]]]]]]]]]]]]]]]]]]]]]]]]]]]]]]]]]]]]]]]]]]]]]]]]]]]]]]]]]]]]]]]]]]]]]]]]]]]]]]
@M_HWI-M01141:133:D05BR:1:1101:6470:8268  133:D05BR:1:1101:6470:8268 2:N:0:CAGGAAGTTGATCC
ACAGTGAAACTCTATCTCTACAAAAAGCTAAAAATATATATATTGGAAAATAAAATAGCAGAGCATGGTGGCATGTGCCTGTAGTCCCAACTACCCAGGAGGCTGAGGTGGGAGGATCACTTGAGCCCAGGAGGTCAAGGCTGCAGTGAGCTGTGATTGTGCCCCTGCACTCCAGCCTGGGCAACTCAGTGAGACACTGTCTCAA
+M_HWI-M01141:133:D05BR:1:1101:6470:8268  133:D05BR:1:1101:6470:8268 2:N:0:CAGGAAGTTGATCC
AAAAAFBFDBFFGGGGGGGGGF11BAEFGGFG11AA3FGGGFFGF1F1F0BGFGG]]]]]]]]]]]]]]]Y]]]]]]]F]]]]]X]]]]]]]]]]]]]]]]]\]]]]]]]]Y]Y[]]\]]]]]]]]]]]Z]]Z\]]]]]]]]]]]]]]][AFAE1FHFEAEA00DFD010F0GGF00GFG1D31GFAGGDGF3DFD111AA1AAA
@M_HWI-M01141:133:D05BR:1:1101:17428:8280  133:D05BR:1:1101:17428:8280 2:N:0:CAGGAAGTTTATCC
CCTGCAATAGTGCAATTTTAGCTCACTGCAGCCTCCACCTCCTGGGCTCAAACTATTCTCCCATCTAGCC
+M_HWI-M01141:133:D05BR:1:1101:17428:8280  133:D05BR:1:1101:17428:8280 2:N:0:CAGGAAGTTTATCC
]V]]]]][]][]]]]]\]]]]]]]]]]]]]]]]WZ]]]]Z]]]]]]]]]]]]]]]]\]]]]]]]]]]]]]
@M_HWI-M01141:133:D05BR:1:1101:9520:8286  133:D05BR:1:1101:9520:8286 2:N:0:CAGGAAGTTGATCC
ATGCATTCAGATATGCTCTCTCTGCTCCTTTCTTTTGGTGCCCAGTCTTACACACTGCTC
+M_HWI-M01141:133:D05BR:1:1101:9520:8286  133:D05BR:1:1101:9520:8286 2:N:0:CAGGAAGTTGATCC
]]]]]]]]]]]]]]]]]]]]]]]]]]]]]]]]]]]]]]]]]]]]]]]]]]]]]]]]]]]]
@M_HWI-M01141:133:D05BR:1:1101:27037:8303  133:D05BR:1:1101:27037:8303 2:N:0:CAGGAAGTTTATCC
CCTGAGTAGCTGGGATTACAGGCACGTGTCACCATGCCCAGCTAATTTTTTGTATATTTTTTAGTAGAGACGGGGTTT
+M_HWI-M01141:133:D05BR:1:1101:27037:8303  133:D05BR:1:1101:27037:8303 2:N:0:CAGGAAGTTTATCC
]]]]]]]]]]]]]]]]]]]]]]]]]]]]]]\W]]]]]]]][]]]]]]]]]]]]]]]]]]]]]]]][]]][]]]]]]]]
@M_HWI-M01141:133:D05BR:1:1101:15041:8312  133:D05BR:1:1101:15041:8312 2:N:0:CAGGAAGTTGATCC
TTTTGAGTTGCTTTGTTTGGGGTTAATAGG
+M_HWI-M01141:133:D05BR:1:1101:15041:8312  133:D05BR:1:1101:15041:8312 2:N:0:CAGGAAGTTGATCC
]]]]]]]]]]]]]]]]]]]]]]]]]]]]]]
@M_HWI-M01141:133:D05BR:1:1101:18942:8313  133:D05BR:1:1101:18942:8313 2:N:0:CAGGAAGTTGATCC
CCTCAAGTGATCCACCCGCCTCAGCCTCCCAAAGTGCTGAGATGACAGGTGTGAGCCACTGTGCCAGATTTTCATTTGAGCACCAAGTATTGTCTGTTGGCTTCTCTATTCT
+M_HWI-M01141:133:D05BR:1:1101:18942:8313  133:D05BR:1:1101:18942:8313 2:N:0:CAGGAAGTTGATCC
]]VV]]]Z][H]ZZ]]]]]]]]]]]]]]]]]]]]]]]]]]]]]]]]]]]]]]]]]]]]]]]]]]]]]]]]]]]]]]]]]]]]]]]]]]]]]]]]]]]]]]]]]]]]]]]]]\
@M_HWI-M01141:133:D05BR:1:1101:8334:8335  133:D05BR:1:1101:8334:8335 2:N:0:CAGGAAGTTGATCC
AAGCATTGAATAAATAGCGGTAAATCTCCGTCTAAAACACAAAACAAACGTATCTCTCAAACTGCTCTGCTGAGTTTTCGGTAAGTTAGAAGAGTTGAATTTTGCTTAGATTCAGAGAATTTTAAGCAC
+M_HWI-M01141:133:D05BR:1:1101:8334:8335  133:D05BR:1:1101:8334:8335 2:N:0:CAGGAAGTTGATCC
]]]]]]]]]]]]]]]]]]]]]]]]]]]]]]]]]]]]]]]]]]]]]]]]]]]]]]]]]]]]]]]]]]]]]]]]]]]]]]]]]]]]]]]]]]]]]]]]]]]]]]]]]]]]]]]]]]]]]]]]]]]]]]]]]
@M_HWI-M01141:133:D05BR:1:1101:24448:8344  133:D05BR:1:1101:24448:8344 2:N:0:CAGGAAGTTGATCC
CACCCAGAAAGGGCAGGCCAATGGAGCCAGGCCCTCCACCTGCAGCCCCAAGAAAGGATGAGGGTCCCAAGGAATGCTCCAAGGTTGGCTCCTGACTTCC
+M_HWI-M01141:133:D05BR:1:1101:24448:8344  133:D05BR:1:1101:24448:8344 2:N:0:CAGGAAGTTGATCC
]]]]]]]]]]]]]]]]]]]]]]]]]]]]]]]]]]]]]]]]]]]]]]]]]]]]]]]]]]]]]]]]]]]]]]]]]]]]]]]]]]]]]]]]]]]]]]]]]]]]
@M_HWI-M01141:133:D05BR:1:1101:6666:8346  133:D05BR:1:1101:6666:8346 2:N:0:CAGGAAGTTGATCC
TTAAGTTTGTGGCGCCTGGTTATTATTTAGATTTTTTTCGATTCGGGTAAAAATAGAATTTCGGTATTTTACAAGAGAATGCATACTAAGTTGGTGTATATACTCC
+M_HWI-M01141:133:D05BR:1:1101:6666:8346  133:D05BR:1:1101:6666:8346 2:N:0:CAGGAAGTTGATCC
]]]]]]]]]]]]]]]]]]]]]]]]]]]]]]]]]]]]]]]]]]]]]]]]]]]]]]]]]]]]]]]]]]]]]]]]]]]]]]]]]]]]]]]]]]]]]]]]]]]]]]]]]]
@M_HWI-M01141:133:D05BR:1:1101:7321:8366  133:D05BR:1:1101:7321:8366 2:N:0:CAGGAAGTTGATCC
CCTGCATTTTGCTGGGAAAATGCGTTTTCCACTTCTTCACAGA
+M_HWI-M01141:133:D05BR:1:1101:7321:8366  133:D05BR:1:1101:7321:8366 2:N:0:CAGGAAGTTGATCC
]]]]]]]]]]]]]]]]]]]]]]]]]]]]]]]]]]]]]]]]]]]
@M_HWI-M01141:133:D05BR:1:1101:12010:8399  133:D05BR:1:1101:12010:8399 2:N:0:CAGGAAGTTGATCC
CCTTGGACAAACTGCTTAGCCATGTTGACCCTTAATCATCCAAAATATCTCAAATCTATTCTGCAGGAGGGTAGTAAGCATTAAATGTAAGAAGCTGTGTGAAAAGTGCATAGCATAGATTTGATCTAGAGCAGGGACCCAACAAATGCTTTGTCTTTGT
+M_HWI-M01141:133:D05BR:1:1101:12010:8399  133:D05BR:1:1101:12010:8399 2:N:0:CAGGAAGTTGATCC
ABBBBFCFFF]]]]]]]][]]]]]]]]]\]]]][]]]][]]]]]]]][[]]]]]]]]]\]]\]]]]]]]]Z\][]]]]]]]]]]]]]]]]]]]]Z]]\]]]]]]]]]]]]]]]]]]]]]]]]]]]]]]]]]]]]]]][]Z]]]]]]]]]\BFFC11AA>1
@M_HWI-M01141:133:D05BR:1:1101:12868:8409  133:D05BR:1:1101:12868:8409 2:N:0:CAGGAAGTTGATCC
TTTTCCCCCTGACTCTGCAAGGACACTTGACCTCACCCGTCCTGGCCCTTCTTCCTCATAAAGCTGGCTTCTAAAAGAATACTCAGTTACCCCCTGGAGTAGGGGCCTTTTGGGGACAGAGTGCAACCTAGAAGGAAGCTCGGGAGGCTCTTTGCA
+M_HWI-M01141:133:D05BR:1:1101:12868:8409  133:D05BR:1:1101:12868:8409 2:N:0:CAGGAAGTTGATCC
DDCDDF]]]]]]]]]]]]]]]]]]]]]]]]]]]]]]]]]]]]]]]]]]]]]]]]]]]]]]]]]]]]]]]]]]]]]]]]]]]]]]]]]]]]]]]]]]]]]]]]]]]]]]]]]]]]]]]]]]]]]]]]]]]]]]]]]]]]]]]]]]]]]]]]FABAAA
@M_HWI-M01141:133:D05BR:1:1101:14777:8443  133:D05BR:1:1101:14777:8443 2:N:0:CAGGAAGTTGATCC
TGTTACTGATTACTGGACTTATTGTAGACTATAGAAAGTTAAACAATGCTACTCTCTCTTTTTTTTTTCTACAGAGTCTTTCTCTGTCACCAGGCACCAGGCTGGAGTGCAGTGGGGCGATCTCGGCTCACCGCAACCTCCACCTCCT
+M_HWI-M01141:133:D05BR:1:1101:14777:8443  133:D05BR:1:1101:14777:8443 2:N:0:CAGGAAGTTGATCC
]]]]]]]]]]]]]]]]]]]]]]]]]]]]]]]]]]]]]]]]]]]]]]]]]]]]]]]]]]]]]]]]]]]]]]]]]]]]]]]]]]]]]]]]]]]]]]]]]]]]]]]]]]]]]]]]]]]]]]]]]]]]]]]]]]]]]]]]]]]]]]]]]]]]
@M_HWI-M01141:133:D05BR:1:1101:25947:8461  133:D05BR:1:1101:25947:8461 2:N:0:CAGGAAGTTTATCC
CGTGGGAGCCTAAGTCTCTTTGTAAGTCGTTAAGAACTTGCC
+M_HWI-M01141:133:D05BR:1:1101:25947:8461  133:D05BR:1:1101:25947:8461 2:N:0:CAGGAAGTTTATCC
\]]]]]]]]]]]]]]]]]]]]]]]]]]]]]]]]]]]]]]]]]
@M_HWI-M01141:133:D05BR:1:1101:26612:8462  133:D05BR:1:1101:26612:8462 2:N:0:CAGGAAGTTTATCC
GCCTGGTGGTACTCGACCCCGGGGGCGATCTGCCGCGGCCGC
+M_HWI-M01141:133:D05BR:1:1101:26612:8462  133:D05BR:1:1101:26612:8462 2:N:0:CAGGAAGTTTATCC
]]]]]]]]]]]]]]]]]]]]]]]]]]]]]]]]]]]]]]]]]]
@M_HWI-M01141:133:D05BR:1:1101:17226:8464  133:D05BR:1:1101:17226:8464 2:N:0:CAGGAAGTTGATCC
TCAGCCTTGTTCCCTGATGCCTCTCGGGCGTCTCTTGGCCTCTCGTTCTACCCAGGCCTGCTGGATGGGAGGAAACTTTTGGGCCAAAAGCTTTTCTAGGCTCAAGGGAAAGAG
+M_HWI-M01141:133:D05BR:1:1101:17226:8464  133:D05BR:1:1101:17226:8464 2:N:0:CAGGAAGTTGATCC
]]]]]]]]]]]]]]]]]]]]]]]]]]]]]]]]]]]]]]]]]]]]]]]]]]]]]]]]]]]]]]]]]]]]]]]]]]]]]]]]]]]]]]]]]]]]]]]]]]]]]]]]]]]]]]]]]]
@M_HWI-M01141:133:D05BR:1:1101:6876:8468  133:D05BR:1:1101:6876:8468 2:N:0:CAGGAAGTTGATCC
TTCTGGTTTCTTTTTATTATAATGTTTATTTTTAAGAAGTTGAATCCAACAGCAGAAAGT
+M_HWI-M01141:133:D05BR:1:1101:6876:8468  133:D05BR:1:1101:6876:8468 2:N:0:CAGGAAGTTGATCC
]]]]]]]]]]]]]]]]]]]]]]]]]]]]]]]]]]]]]]]]]]]]]]]]]]]]]]]Y]]]]
@M_HWI-M01141:133:D05BR:1:1101:15248:8471  133:D05BR:1:1101:15248:8471 2:N:0:CAGGAAGTTGATCC
CCTGGCTAATTTTTTGTATTTTCAGCGGAGAAAAGGT
+M_HWI-M01141:133:D05BR:1:1101:15248:8471  133:D05BR:1:1101:15248:8471 2:N:0:CAGGAAGTTGATCC
]UH]]][]]]]I\]]]]]V]\]]]]]]]Z]\]H]]]]
@M_HWI-M01141:133:D05BR:1:1101:18226:8474  133:D05BR:1:1101:18226:8474 2:N:0:CAGGAAGTTGATCC
GATGTGTGTCAGTGGCTTGGAACAATGTCTCTGAAGGTCTCTTAAGAAATGCTATATTCCTTACTATGCAACCATAAAAAATGATGAGTTTGTGTCCTTTGTTAGAG
+M_HWI-M01141:133:D05BR:1:1101:18226:8474  133:D05BR:1:1101:18226:8474 2:N:0:CAGGAAGTTGATCC
]]]]]]]]]]]]]]]]]]]]]]]]]]]]]]]]]]]]]]]]]]]]]]]]]]]]]]]]]]]]]]]]]]]]]]]]]]]]]]]]]]]]]]]]]]]]]]]]]]]]]]]]]]]
@M_HWI-M01141:133:D05BR:1:1101:4644:8483  133:D05BR:1:1101:4644:8483 2:N:0:CAGGAAGTTGATCC
CACTATATTCAGAGCCATTTTCCTTTAACTTTGGGGCGCCTAGATATTATTTAGATTTTTTTCGATTCTTGTAAAATTAGAGTTTCGGTATTATACACGAGAG
+M_HWI-M01141:133:D05BR:1:1101:4644:8483  133:D05BR:1:1101:4644:8483 2:N:0:CAGGAAGTTGATCC
]]]]]]]]]]]]]]]]]]]]]]]]]]]]]]]]]]]]]]]]]]]]]]]]]]]]]]]]]]]]]]]]]]]]]]]]]]]]]]]]]]]]]]]]]]]]]]]]]]]]]]]
@M_HWI-M01141:133:D05BR:1:1101:9884:8491  133:D05BR:1:1101:9884:8491 2:N:0:CAGGAAGTTTATCC
CAACTATACATAAAAATCAGAATATGCAGCAACATCTTGATACTCTAAAAACACAATACCAAAAACGTTAAGAAAATCATTTCTAAATTTGATCTAA
+M_HWI-M01141:133:D05BR:1:1101:9884:8491  133:D05BR:1:1101:9884:8491 2:N:0:CAGGAAGTTTATCC
]]\[]]I]Z]Y]]]]]]]]]]]]]U[]]]\]]]ZV]I\]]]]]]\]]]]]W]Y]]][Z]]]]]]\]]]]ZY]HXZV]][]]\]]]ZXUYX]IW]TU]
@M_HWI-M01141:133:D05BR:1:1101:25759:8500  133:D05BR:1:1101:25759:8500 2:N:0:CAGGAAGTTGATCC
AGCTCTTAGAAAAAAATTTTAAATGCAAGAACACAGGTAAAACTAGGTAGAAGGTTCAGAAAATAAAATTGAGGGCTGGGCACAGTGG
+M_HWI-M01141:133:D05BR:1:1101:25759:8500  133:D05BR:1:1101:25759:8500 2:N:0:CAGGAAGTTGATCC
]]]]]]]]]]]]]]]]]]]]]]]]]]]]]]]]]]]]]]]]]]]]]]]]]]]]]]]]]]]]]]]]]]]]]]]]]]]]]]]]]]]]]]]]
@M_HWI-M01141:133:D05BR:1:1101:15539:8514  133:D05BR:1:1101:15539:8514 2:N:0:CAGGAAGTTGATCC
CATTATCTCATCATATGTGCAATCTTAAAAAGTTGATCTCACAGAACTAGAAAATAGAATGGTGCTTACAAGGTGCTGGGGCAGTTGGGGGAGTGGGTTGGAATGATG
+M_HWI-M01141:133:D05BR:1:1101:15539:8514  133:D05BR:1:1101:15539:8514 2:N:0:CAGGAAGTTGATCC
]]]]]]]]]]]]]]]]]]]]]]]]]]]]]]]]]]]]]]]]]]]]]]]]]]]]]]]]]]]]]]]]]]]]]]]]]]]]]]]]]]]]]]]]]]]]]]]]]]]]]]]]]]]]
@M_HWI-M01141:133:D05BR:1:1101:16799:8515  133:D05BR:1:1101:16799:8515 2:N:0:CAGGAAGTTGATCC
AAAGACTTAAACATAAGACCTGGCACCATAAAAACCCT
+M_HWI-M01141:133:D05BR:1:1101:16799:8515  133:D05BR:1:1101:16799:8515 2:N:0:CAGGAAGTTGATCC
]]]]]]]]]]]]]]]]]]]]]]]]]]]]]]]]]]]]]]
@M_HWI-M01141:133:D05BR:1:1101:19984:8532  133:D05BR:1:1101:19984:8532 2:N:0:CAGGAAGTTGATCC
TAACAACTTTAGATTGTCCTGAGAGAATTTAGGCTCCAAAGAGTACCATTTTTTCCTGTCAGGACTAATTCCAAACAGTCTTATTTACTCATTGTTGTG
+M_HWI-M01141:133:D05BR:1:1101:19984:8532  133:D05BR:1:1101:19984:8532 2:N:0:CAGGAAGTTGATCC
]]]]]]]]]]]]]]]]]]]]]]]]]]]]]]]]]]]]]]]]]]]]]]]]]]]]]]]]]]]]]]]]]]]]]]]]]]]]]]]]]]]]]]]]]]]]]]]]]]]
@M_HWI-M01141:133:D05BR:1:1101:18683:8541  133:D05BR:1:1101:18683:8541 2:N:0:CAGGAAGTTGATCC
CTTTCACAAATATAGACTGATTTATGAGTGAACAACGGTATTAAGGAGCCTTTAAAAGTACAAAGTCAGGCACAGTGGCTCACACCTATAATCCCAGCTTTTAGGGAAACAGAGATGAGGAGTTAGATTGAGCCCAAGAGATTGAGACCTGCCTGGGCAATA
+M_HWI-M01141:133:D05BR:1:1101:18683:8541  133:D05BR:1:1101:18683:8541 2:N:0:CAGGAAGTTGATCC
CCCDCFFFFFFF]]]]]]]]]]]]]]]]]]]]]]]]]]]]]]]]]]]]]]]]]]]]]]]]]]]]]]]]]]]]]]]]]]]]]]]]]]]]]]]]]]]]]]]]]]]]]]]]]]]]]]]]]]]]]]]]]]]]]]]]]]]]]]]]]]]]]]]]]]CCCFFFFAAA>A
@M_HWI-M01141:133:D05BR:1:1101:8823:8558  133:D05BR:1:1101:8823:8558 2:N:0:CAGGAAGTTGATCC
TTAATACTTACTGTTGCTGGGTAGATGTTGTATAGTGACTGTTGATGGGTAGGTGCTCTATAGTGACTGTTGTTGGGTAAAAGCTCTTAGTCACTGTTGGGTAGGGTGTTATATAGTGACTGTTTTTGGTAGGG
+M_HWI-M01141:133:D05BR:1:1101:8823:8558  133:D05BR:1:1101:8823:8558 2:N:0:CAGGAAGTTGATCC
]]]]]]]]]]]]]]]]]]]]]]]]]]]]]]]]]]]]]]]]]]]]]]]]]]]]\]]]]]]]]]]]]]]]]]]]]]]]]]]]]]]]]]]]]]\]5]]]]]]]]]]]]]Y]]]]]]]]]]]]]]]]]]]]]]]]]]]
@M_HWI-M01141:133:D05BR:1:1101:19455:8561  133:D05BR:1:1101:19455:8561 2:N:0:CAGGAAGTTGATCC
TGATTTCTTTTGCCTTGCTTAGATTTGCCTTGCCTTTGCCATGCCTTGATATGTCTT
+M_HWI-M01141:133:D05BR:1:1101:19455:8561  133:D05BR:1:1101:19455:8561 2:N:0:CAGGAAGTTGATCC
]]]]]]]]]]]]]]]]]]]]]]]]]]]]]]]]]]]]]]]]]]]]]]]]]]]]]]]]]
@M_HWI-M01141:133:D05BR:1:1101:11680:8578  133:D05BR:1:1101:11680:8578 2:N:0:CAGGAAGTTGATCC
TAGCCTGTGCTAAGAAGTTTTGCCGTAATACTGTTGGCTGGGGCAATTGCGAAGGATTTTAAAAAAATAATACGATTCGCATCTCTGTAGATTTATAAACTCTGTGTCATTATTTGGCAAGGCTGATTAGATCCCATGAATTGATGCATAGTACTCAAAATCATCAGAGGGATTGATGAAGAAAAATGCCATTTTATCAATTTACACTCAAAATAGGAACCGAGCAGCAT
+M_HWI-M01141:133:D05BR:1:1101:11680:8578  133:D05BR:1:1101:11680:8578 2:N:0:CAGGAAGTTGATCC
A>AAABC1FFBF3G11FE3AFF1BAEEEFFFB332A0AGF00AA//1BG1AEEEE0F1AG211BB//>GGBG1>>/E1FE]VY]]]]]]]]]]]]Z]\\VG\S[]G%]][]]X[XG\]4WBC]T\Z[]]Z[]]]]]\[X]S]]YT]]]]]FA1EGGHHGGBGF1FGB110GD12BGHHHGAFB2B10GEFB11222AA3A3BGFB1B03A3333AA11>111B1F>>1>1
@M_HWI-M01141:133:D05BR:1:1101:27884:8585  133:D05BR:1:1101:27884:8585 2:N:0:CAGGAAGTTGATCC
GTGTGATCTTCCCTGTGGGTTCCTGGCCTGAGCGACAGTGGTGGTTTCCTGTTTCCTTGAATGGTAGTGCTGTACCTTAGAGATAGGAAGTCTTTCCTGACTACTGCTGCT
+M_HWI-M01141:133:D05BR:1:1101:27884:8585  133:D05BR:1:1101:27884:8585 2:N:0:CAGGAAGTTGATCC
]]]]]]]]]]Z]]]]]]]]]]]]]]\]]\]W[[]]]]X]]]]]S]Z]Z[]]]]]]\Z]]]\]F[]]XVW]]]]]]]]]]]]]]]][]]]]]]]]]][]]]]]]]]]]]]]]
@M_HWI-M01141:133:D05BR:1:1101:26682:8595  133:D05BR:1:1101:26682:8595 2:N:0:CAGGAAGTTTATCC
GATCGTAAAGCGTATAATCTGCTACAGCCACAT
+M_HWI-M01141:133:D05BR:1:1101:26682:8595  133:D05BR:1:1101:26682:8595 2:N:0:CAGGAAGTTTATCC
]]]]]WZ]]]]]\]]]]\]]]]]]]VV]I[]]]
@M_HWI-M01141:133:D05BR:1:1101:20931:8599  133:D05BR:1:1101:20931:8599 2:N:0:CAGGAAGTTGATCC
CCAGGCTGCTCCTTGCTGGGCAGGTAGCCCTGAGTCAGGTGGCCCAAGGACAGAGCCTATATCTGCTATTTATC
+M_HWI-M01141:133:D05BR:1:1101:20931:8599  133:D05BR:1:1101:20931:8599 2:N:0:CAGGAAGTTGATCC
]]]]]]]]]]]]]]]]]]]]]]]]]]]]]]]]]]]]]]]]]]]]]]]]]]]]]]]]]]]]]]]]]]]]]]]]]]
@M_HWI-M01141:133:D05BR:1:1101:26658:8604  133:D05BR:1:1101:26658:8604 2:N:0:CAGGAAGTTTATCC
ATCTACAGAATGTAAAATTCATGTGTCCTTTGATCCAGTAATTCTAGGAATTTATTCTCTAAATATTACCAAATAAGTGCTCCAAGATACAAACATTTTGGTGTTAATTGCAATGGCAGTAAACTGGAAACACTATACATATCC
+M_HWI-M01141:133:D05BR:1:1101:26658:8604  133:D05BR:1:1101:26658:8604 2:N:0:CAGGAAGTTTATCC
]]]W]]]]]XY2]]]]]]]]]]]J[1]\]I[W]][]]]]]K]]\]][%]]Z][]]]]]]]]]]]]]]]]\]]]]\Z][]]]][]X]GW]]]]6]\][Z]]]]5]\]]]]]JI[]]\]]\]]]]W]]]\]]]]]]\]]]]V]]]]
@M_HWI-M01141:133:D05BR:1:1101:24687:8610  133:D05BR:1:1101:24687:8610 2:N:0:CAGGAAGTTTATCC
AGCTCTTATAAAAGAGACCCCTTGCGCCTTCCACTATGCGA
+M_HWI-M01141:133:D05BR:1:1101:24687:8610  133:D05BR:1:1101:24687:8610 2:N:0:CAGGAAGTTTATCC
]]]]]]]]]]]]]]]]]]]]]]]]]]]]]]]]]]]]]]]]]
@M_HWI-M01141:133:D05BR:1:1101:21740:8613  133:D05BR:1:1101:21740:8613 2:N:0:CAGGAAGTTGATCC
TTCCCCCACAAATAACTGAACAAAGAAAAGAATGGTAAGAGCAAATATGCTGCATTTTAAGGACTGTAGAGTCAAAGGATATTTTTATTTAATGTATGACATTAAGAATGTCTAAAATTCTTTGAAAACAAAAAGGCAGATGGTGCTGAGGAATGAGAGACGGAAGATACATATGGAAGAGATCATATTCGAGAACAAAGTATAG
+M_HWI-M01141:133:D05BR:1:1101:21740:8613  133:D05BR:1:1101:21740:8613 2:N:0:CAGGAAGTTGATCC
DDDDCFCDCDDFGGGGGGGGGGHHHHHGHHGHHHHHHHGHHHHHHHHHHHHHHHH]]]]]]]]]]]]]]]]]]]]]]]]]]]]]]]]]]]]]]]]]]]]]]]]]]]]]]]]]]]]]]]]]]]]]]]]]]]]]]]]]]]]]]]]]]]]]]]HHHHHHHHHHGHHHHHHHHHHHHHHHHHHHHHHGGGGGGGGGGFFFFFFFCCCBB
@M_HWI-M01141:133:D05BR:1:1101:12953:8616  133:D05BR:1:1101:12953:8616 2:N:0:CAGGAAGTTGATCC
ACCTCCCAGAACTCCGGATCCCTGCACCTGCTGCTTAAGGTAAAAGCCCACTTGTCACCCTGGCTGCAGACAGCAGCGTGGGTGGAACTCATGCCGAGT
+M_HWI-M01141:133:D05BR:1:1101:12953:8616  133:D05BR:1:1101:12953:8616 2:N:0:CAGGAAGTTGATCC
]]]]]]]]]]]]]]]]]]]]]]]]]]]]]]]]]]]]]]]]]]]]]]]]]]]]]]]]]]]]]]]]]]]]]]]]]]]]]]]]]]]]]]]]]]]]]]]]]]]
@M_HWI-M01141:133:D05BR:1:1101:14312:8618  133:D05BR:1:1101:14312:8618 2:N:0:CAGGAAGTTGATCC
GTTAGACTTTGCGTAGGAAATCAGTGCTGCCCTTTCACAGTG
+M_HWI-M01141:133:D05BR:1:1101:14312:8618  133:D05BR:1:1101:14312:8618 2:N:0:CAGGAAGTTGATCC
]]]]]]]]]]]]]]]]]]]]]]]]]]]]]]]]]]]]]]]]\]
@M_HWI-M01141:133:D05BR:1:1101:20739:8646  133:D05BR:1:1101:20739:8646 2:N:0:CAGGAAGTTGATCC
CTCAGGCCAGGCGCAGTGGCTCATGCCT
+M_HWI-M01141:133:D05BR:1:1101:20739:8646  133:D05BR:1:1101:20739:8646 2:N:0:CAGGAAGTTGATCC
]]]]]]]]]]]]]]]]]]]]]]]]]]]]
@M_HWI-M01141:133:D05BR:1:1101:17285:8650  133:D05BR:1:1101:17285:8650 2:N:0:CAGGAAGTTGATCC
AGGCATTTGACAAATGCGTTTCATATGTCCTCACAAGGGCTATGTAAGATCGGTGTCATCAACCCCATTTTATTTCTGGGAAGTCTAAGGCTCAAAGAGGTCACTTTCCCATGGGACTTCCTCAACTTGAAGAGCTTCTAAAGGACAGAGCTGAGATCTGAA
+M_HWI-M01141:133:D05BR:1:1101:17285:8650  133:D05BR:1:1101:17285:8650 2:N:0:CAGGAAGTTGATCC
B@BBCFFFFFFF]]]]]]]]]]]]]]]]]]]]]]]]]]]]]]]]]]]]]]]]]]]]]]]]]]]]]]]]]]]]]]]]]]]]]]]]]]]]]]]]]]]]]]]]]]]]]]]]]]]]]]]]]]]]]]]]]]]]]]]]]]]]]]]]]]]]]]]]]]FFFFFFFCCBCB
@M_HWI-M01141:133:D05BR:1:1101:19170:8664  133:D05BR:1:1101:19170:8664 2:N:0:CAGGAAGTTGATCC
TGGAGTACAGTGGTGTGATCATGGCTCACTGCAGCCTTGACCTCCCAGACTCAAGGAGCCCTCCTACCTCAGCCTCCCAAGTAGCTGGGACTATAGGCC
+M_HWI-M01141:133:D05BR:1:1101:19170:8664  133:D05BR:1:1101:19170:8664 2:N:0:CAGGAAGTTGATCC
]]]]]]]]]]]]]]]]]]]]]]]]]]]]]]]]]]]]]]]]]]]]]]]]]]]]]]]]]]]]]]]]]]]]]]]]]]]]]]]]]]]]]]]]]]]]]]]]]]]
@M_HWI-M01141:133:D05BR:1:1101:15353:8676  133:D05BR:1:1101:15353:8676 2:N:0:CAGGAAGTTGATCC
CTACTCGATCCAAAATCCTTTTATGTGGTCAATCATTTGGATCAAAGTAACGATGAACGCATTGTCGCATTCCGCACTTGGTTGC
+M_HWI-M01141:133:D05BR:1:1101:15353:8676  133:D05BR:1:1101:15353:8676 2:N:0:CAGGAAGTTGATCC
V]]]]]]][]]]]][[]]\]]]]]]]]][]]X]]]]]]]]]]]]]]]]]]]]]]]]]]]]]]]]]]]]]]Y]]]]]\\\]]]]]]
@M_HWI-M01141:133:D05BR:1:1101:16144:8678  133:D05BR:1:1101:16144:8678 2:N:0:CAGGAAGTTGATCC
TATTTCTCCAAGCCGCGTTTACTCCCATTC
+M_HWI-M01141:133:D05BR:1:1101:16144:8678  133:D05BR:1:1101:16144:8678 2:N:0:CAGGAAGTTGATCC
]]V]]]]]]]]]]]]]]\]]Z]]]]]]]]]
@M_HWI-M01141:133:D05BR:1:1101:14278:8690  133:D05BR:1:1101:14278:8690 2:N:0:CAGGAAGTTGATCC
ATCATTTATATTTTCATCTGAATGCCATTCTATGCATTGCTGATCTCTAAAACGTTCCAAAAGTGAAAAATGTTTTCAGGTAGTTTAAAGGCAGCTCAGCAAAGTGGTATGGTATGAAACACTTCCACTTAACTTCTTCAGGCTTGTTTTGCTCTCTACTCAAGCACACCTCAAATGCTGCACCATTCATTGCTATCACTGCAGTATATCCTAT
+M_HWI-M01141:133:D05BR:1:1101:14278:8690  133:D05BR:1:1101:14278:8690 2:N:0:CAGGAAGTTGATCC
BBCBBFFFFFFFGGGGGGGGGGHHHHHHHHHHHHHGHHHHHHHHHHHHHGHHHGGHHHGHFEHG]]]]]]]]]]]]]]]]]]]]]]]]]]]]]]]]]]]]]]]]]]]]]]]]]]]]]]]]]]]]]]]]]]]]]]]]]]]]]]]]]]]]]]HGEHFHHHHFHHHFEFHFFGHGGHGHHGHHHHHGHGFHGHHHGGGGGGGGGGFFFFFFFBAAA?
@M_HWI-M01141:133:D05BR:1:1101:15181:8691  133:D05BR:1:1101:15181:8691 2:N:0:CAGGAAGTTGATCC
AGAACCAAAAACAAAAACCACATGATTATCTCAATTCATGCAGAGAAGGCATTTGACAAAATTCAACAGCCCTTTATGCTAAAAACCCTCAGTAAACTCGGTATCAATGGAATGTATCTCAAAGTAATAAAATCTATTTATGACAAACCAAGAGCCAATATCATACTGAATGGGCA
+M_HWI-M01141:133:D05BR:1:1101:15181:8691  133:D05BR:1:1101:15181:8691 2:N:0:CAGGAAGTTGATCC
CBBC@AFBCCBCGGGGGGGGGGHHHH]]]]]]]]]]]]]]]]]]]]]]]]]]]]]]]]]]]]]]]]]]]]]]]]]]]]]]]]]]]]]]]]]]]]]]]]]]]]]]]]]]]]]]]]]]]]]]]]]]]]]]]]]]]]]]]]]]]]]]]]]]]]HHHHGGGGGGGGGGFFFFFFFBBAAA
@M_HWI-M01141:133:D05BR:1:1101:18210:8700  133:D05BR:1:1101:18210:8700 2:N:0:CAGGAAGTTGATCC
AATACAATTTAACATCCCTTCATGATAAAAACTCAGCAAACCTGACATAGAAAGAACATACTTTGGCGCAGCCTGGTGGCTCACACCTGTAATTTCAGTACTTTGTCGGGGGCCGAGGCAGG
+M_HWI-M01141:133:D05BR:1:1101:18210:8700  133:D05BR:1:1101:18210:8700 2:N:0:CAGGAAGTTGATCC
]]]]]]]]]]]]]]]]]]]]]]]]]]]]]]]]]]]]]]]]]]]]]]]]]]]]]]]]]]]]]]]]]]]]]]]]]]]]]]]]]]]]]]]]]]]]]]]]]]]]]]]]]]]]]]]]]]]]]]]]]]
@M_HWI-M01141:133:D05BR:1:1101:8265:8703  133:D05BR:1:1101:8265:8703 2:N:0:CAGGAAGTTGATCC
ATTTTTTCCCATTCTGTTGGTTGCCGATCCACTCTAGTGACTGTTTCTTTTGCCATGCAGAAGCTGTGGAGTTTCATTAGGTCCCATTTGTCTATTTTGGCTTTTGTTGCCAATGCTTTTGGTGTT
+M_HWI-M01141:133:D05BR:1:1101:8265:8703  133:D05BR:1:1101:8265:8703 2:N:0:CAGGAAGTTGATCC
]]]]]]]]]]]]]]]]]]]]]]]]]]]]]]]]]]]]]]]]]]]]]]]]]]]]]]]]]]]]]]]]]]]]]]]]]]]]]]]]]]]]]]]]]]]]]]]]]]]]]]]]]]]]]]]]]]]]]]]]]]]]]]
@F_HWI-M01141:133:D05BR:1:1101:20786:8707  133:D05BR:1:1101:20786:8707 2:N:0:CAGGAAGTTGATCC
TTCTTGTTGACCTTAGAAGTATTTATTTTGGTTGTGCCCCCTCCCCCACCCCTCTCCCCTTTTTCTTTTTTTTATACTAACATCCCATCTCTGATTTCTTGTTATCTCTTCTGTCTCGTTTGCCTCCTTCGTTTTTTTTTATTTTATAAT
+F_HWI-M01141:133:D05BR:1:1101:20786:8707  133:D05BR:1:1101:20786:8707 2:N:0:CAGGAAGTTGATCC
AAAAAFFFFFFFGGDGB3FGGGHHBGHGHHGECEE?DDFEE00/AAAAEEAE/B000AE0011A011111///?@222221@210/1101@21B@222211BB222222BF>>22B20////>11B/0<B/00?CF/CC//?1111111=
@R_HWI-M01141:133:D05BR:1:1101:20786:8707  133:D05BR:1:1101:20786:8707 2:N:0:CAGGAAGTTGATCC
GCCCTGGCGAACAGAAGTGTATCATTAATAAAAACGACAGTAGCCACTGAGCCAGCAGAGATAGCAATCAATGACCCAATGCCTGTTGTTCTGATGACATGAAAAAGGGGAGAGGGGGTGGGGAGGGGGCACAACCAAAATAAATACTTC
+R_HWI-M01141:133:D05BR:1:1101:20786:8707  133:D05BR:1:1101:20786:8707 2:N:0:CAGGAAGTTGATCC
ABAAB?AFDDBBFGCBGFGGGGHGHHHCGGHHCDFFFGGGHHBFGHHHFBAGFGHGHHHEEHFGFHHHHHGHGGDFHHGHHHHHHHFHGHFGHHHHHHHHHBGGHHGGGGGGCFGGGGGGFFGGGGFGCGFGHFFDGHHHHHGHHHHHHH
@F_HWI-M01141:133:D05BR:1:1101:26024:8718  133:D05BR:1:1101:26024:8718 2:N:0:CAGGAAGTTTATCC
CATTAAGGCGGGTCGTCGTCTCCTCCGAGAGGTCGAGGCGGGTCGGGGTTTTTGTGGGGAGCAAGGGGGGGGTAGAGGTGGCGACCGGCGCGGCCCCTTCGTCCCCCGGGGGGGTTTCCCCCCAGAGTGCTGGAAACGTCTTCACCAATG
+F_HWI-M01141:133:D05BR:1:1101:26024:8718  133:D05BR:1:1101:26024:8718 2:N:0:CAGGAAGTTTATCC
A?AAAF1@>DD?EEGEFCEGGGG1ABEEAA/EFHE?ECE/F#############################################################################################################
@R_HWI-M01141:133:D05BR:1:1101:26024:8718  133:D05BR:1:1101:26024:8718 2:N:0:CAGGAAGTTTATCC
AGCTACGAGCCCCTTCGACCGCCTCAAGCAGGGCACCCACCTGCTGAAACGCTAAGTCCGGGTCGCCTGAGGTCTCAACCGTGAAATCCCAGGCCTCATCAAGATCAATGAGAGCATCAGTGGAGTAGACGATCTCAGCACTCATGGGCG
+R_HWI-M01141:133:D05BR:1:1101:26024:8718  133:D05BR:1:1101:26024:8718 2:N:0:CAGGAAGTTTATCC
AA?AAFBB@DDAFGFGGGGFGGCFGGGHHHHGGGGGGFGGGFHCHHGHHGEFGGEHHHHC@EGEGCGGEFHE3GHHHHHHCGEGGGHGFHHGGHAFGGHFFHFFGHHHHGHHGHHHHHHHHHHBGHHFFHGGGHHGHHHHHHFFDFC.G@
@M_HWI-M01141:133:D05BR:1:1101:19160:8730  133:D05BR:1:1101:19160:8730 2:N:0:CAGGAAGTTGATCC
ACTGTGAGTCCATTAACCCTGTTTCCTTTATAAATTACCCAGTCTCAGGGATGTCTTTATCAGTAGCATGCAAATGGACTGATGCAGATGGGTATGTTCATTC
+M_HWI-M01141:133:D05BR:1:1101:19160:8730  133:D05BR:1:1101:19160:8730 2:N:0:CAGGAAGTTGATCC
]]]]]]]]]]]]]]]]]]]]]]]]]]]]]]]]]]]]]]]]]]]]]]]]]]]]]]]]]]]]]]]]]]]]]]]]]]]]]]]]]]]]]]]]]]]]]]]]]]]]]]]
@M_HWI-M01141:133:D05BR:1:1101:21811:8748  133:D05BR:1:1101:21811:8748 2:N:0:CAGGAAGTTTATCC
ACCCTAGGAGAAAACCTAGGCAAAATCATTCAGGACATAGGCATAGGCAAGGACTTCATGACAAAAACACCAAAAGCATTGACAACAAAAGCCAAAATAGACAAATGG
+M_HWI-M01141:133:D05BR:1:1101:21811:8748  133:D05BR:1:1101:21811:8748 2:N:0:CAGGAAGTTTATCC
]]X]]]]]]]]]]]]]]]]]]]]]]]]]]]]]]]]]]]]]]]]]]]]]]]]]]]]]]]]]]]]]]]]]]]]]]]]]]]]]]]]]]]]]]]]]]]]]]]]]]]]]]]]]
@M_HWI-M01141:133:D05BR:1:1101:18569:8772  133:D05BR:1:1101:18569:8772 2:N:0:CAGGAAGTTGATCC
TAGACTGAGTGTCCTAACTACATGTTATACAGATGAAGTCCTCACATTCCACCGAG
+M_HWI-M01141:133:D05BR:1:1101:18569:8772  133:D05BR:1:1101:18569:8772 2:N:0:CAGGAAGTTGATCC
]]]]]]]]]]]]]]]]]]]]]]]]]]]]]]]]]]]]]]]]]]]]]]]]]]]]]]]]
@M_HWI-M01141:133:D05BR:1:1101:21856:8779  133:D05BR:1:1101:21856:8779 2:N:0:CAGGAAGTTTATCC
GAAAGAAGGGTAGATGCCAAATGGGCCTTTTTAATTGATGGGCATGACTAAGTACATCTTTAAGTAATTGCTTTTTGTTTTCTTTGATATTCC
+M_HWI-M01141:133:D05BR:1:1101:21856:8779  133:D05BR:1:1101:21856:8779 2:N:0:CAGGAAGTTTATCC
]]]]]]]]]]]]]]]]]]]]]]]]]]]]]]]]]]]]]]]]]\]]]]]]]]]]]]]]]]]]]]]]]]]]]]]]]]]]]]]]]]]]]]]]]]]]]
@M_HWI-M01141:133:D05BR:1:1101:3905:8783  133:D05BR:1:1101:3905:8783 2:N:0:CAGGAAGTTTATCC
CCGGCGGAGTTCCGGATCGGCCACAGCAGCCGGCGGTGGAAACGATCGATGGGACCACGGTTTCCCATC
+M_HWI-M01141:133:D05BR:1:1101:3905:8783  133:D05BR:1:1101:3905:8783 2:N:0:CAGGAAGTTTATCC
]]]VT[]]]]]]]]][]]]]]]]]]]]]]]]]]]]]]]]]]]]]]]]]]]]]]]]]]]]]]]]]]]]]]
@M_HWI-M01141:133:D05BR:1:1101:25283:8790  133:D05BR:1:1101:25283:8790 2:N:0:CAGGAAGTTTATCC
TATTTATTTATTTTTGAGATGGCGTTTTGCTCTTGTTGCCCAAGCTGAAGTGCAATGGCACAATCTCAGCTCACTGCAACCTCTGCCTCCCAGGTTGAAGCAATTCTCCTGCTTCAGCCTACCGAGTAGCTGGGACTGCAGGTGTGAGCC
+M_HWI-M01141:133:D05BR:1:1101:25283:8790  133:D05BR:1:1101:25283:8790 2:N:0:CAGGAAGTTTATCC
]]]]]]]]]]]]]]]]]]]]]]]]]]]]]]]]]]]]]]]]]]]]]]]]]]]]]]]]]]]]]]]]]]]]]]]]]]]]]X]]]]]]]]]]]]]]]]]]]]]]]]]]]]]]]]]]]]]]]]]]]]]]]]]]]]L]]]]]]]]]]]]]]]]]]]
@M_HWI-M01141:133:D05BR:1:1101:5840:8795  133:D05BR:1:1101:5840:8795 2:N:0:CAGGAAGTTTATCC
TCACTGCAACCTCCGCCTCCTGGGTTCAAGCCATTCTCCTGCATCAGCCTCCCGAGTAGTGGAGGGACACATTACTATGCCTGACTAATTTTTGTATTTTTAGTAG
+M_HWI-M01141:133:D05BR:1:1101:5840:8795  133:D05BR:1:1101:5840:8795 2:N:0:CAGGAAGTTTATCC
]][]]][]]]]]]]ZTC]]]]Z]]WZY]GX]]]]]]]]]]]]]]]]]Y]Y]]]]Z]]]]\U[]]Z]]]]]]Y]]]]U]]]]]]U[[]]]]]]\]V]]]]]]]]]]]
@M_HWI-M01141:133:D05BR:1:1101:6557:8818  133:D05BR:1:1101:6557:8818 2:N:0:CAGGAAGTTGATCC
CAGCCAACTAATCTTTGACAAGGCAAACAAAAACATCACGTGGGGAAAGGTCACCTTATTCAACAAATGGTGCTGG
+M_HWI-M01141:133:D05BR:1:1101:6557:8818  133:D05BR:1:1101:6557:8818 2:N:0:CAGGAAGTTGATCC
]]]]]]]]]]]]]]]]]]]]]]]]]]]]]]]]]]]]]]]]]]]]]]]]]]]]]]]]]]]]]]]]]]]]]]]]]]]]
@M_HWI-M01141:133:D05BR:1:1101:22677:8819  133:D05BR:1:1101:22677:8819 2:N:0:CAGGAAGTTTATCC
AGACACAAGAATCACTTGAACCCAGGAAGCAGAGTTTGCAGTGAGCCGAGATCATGCCACTGCACTCTGTCCCCC
+M_HWI-M01141:133:D05BR:1:1101:22677:8819  133:D05BR:1:1101:22677:8819 2:N:0:CAGGAAGTTTATCC
]]]]]]]]]]]]]]]]]]]]]]]]]]]]]]]]]]]]]]]]]]]]]]]]]]]]]]]]]]]]]]]]]]]]]]]]]]]
@M_HWI-M01141:133:D05BR:1:1101:12003:8820  133:D05BR:1:1101:12003:8820 2:N:0:CAGGAAGTTGATCC
ACTGAGTTGCAGTCAGAAGGTGAATTTCGGCAGCATAGCTCAAAAGGTTTGCACTTGAAATCACCATGTTACATAAATGACCAGCATCAGGGCAGG
+M_HWI-M01141:133:D05BR:1:1101:12003:8820  133:D05BR:1:1101:12003:8820 2:N:0:CAGGAAGTTGATCC
]]]]]]]]]]]]]]]]]]]]]]]][]\\]]]]]]]]]]]\]]]]]]]]]]]]]]]]]]]]]]]]]]]]]]]]]]]]]]]]]]]]]]]]]]]]]]]]
@M_HWI-M01141:133:D05BR:1:1101:5747:8850  133:D05BR:1:1101:5747:8850 2:N:0:CAGGAAGTTGATCC
GGAGAGGGAACAGGTCCAATCTTGCAGAGATGGAACAGGCTTCCATCACTGAGTGCAAGGGACATCTCAATGAGACCTAAGGAAGAGTAGAAGGCATGGGACAATCTAGACCAGTGTTCCTCAAAG
+M_HWI-M01141:133:D05BR:1:1101:5747:8850  133:D05BR:1:1101:5747:8850 2:N:0:CAGGAAGTTGATCC
]]]]]]]]]]]]]]]]]]]]]]]]]]]]]]]]]]]]]]]]]]]]]]]]]]]]]]]]]]]]]]]]]]]]]]]]]]]]]]]]]]]]]]]]]]]]]]]]]]]]]]]]]]]]]]]]]]]]]]]]]]]]]]
@M_HWI-M01141:133:D05BR:1:1101:8797:8851  133:D05BR:1:1101:8797:8851 2:N:0:CAGGAAGTTGATCC
CAGATCAGAGATTTTTGGAACACAAGGCCCCAGGAGAATCAAGCC
+M_HWI-M01141:133:D05BR:1:1101:8797:8851  133:D05BR:1:1101:8797:8851 2:N:0:CAGGAAGTTGATCC
Y]]]]]]]]]]]]]]]]]]]]]]]]]]]]]]]]]]]]]]]]]]]]
@M_HWI-M01141:133:D05BR:1:1101:17224:8899  133:D05BR:1:1101:17224:8899 2:N:0:CAGGAAGTTGATCC
GTTGATCTGTAGTTAGCTCAGCAATGGAAGGTCTGCGGTGGCCCATTCGAAACAACCCTGTGGATAGTGTGATGAGAACTGTTTACTTTGTATGCAGGGAAGAGA
+M_HWI-M01141:133:D05BR:1:1101:17224:8899  133:D05BR:1:1101:17224:8899 2:N:0:CAGGAAGTTGATCC
]]]]]]]]]]]]]]]]]]]]]]]]]]]]]]]]]]]]]]]]]]]]]]]]]]]]]]]]]]]]]]]]]]]]]]]]]]]]]]]]]]]]]]]]]]]]]]]]]]]]]]]]]
@M_HWI-M01141:133:D05BR:1:1101:25980:8921  133:D05BR:1:1101:25980:8921 2:N:0:CAGGAAGTTTATCC
GAGCTGGGGACGTACAATCAGAGGCTCCAGGCTGGAGGGAGAAGCCTGGGAGGAATAGTCCATCTGGGAGGGCTTCCCGAAGGAAT
+M_HWI-M01141:133:D05BR:1:1101:25980:8921  133:D05BR:1:1101:25980:8921 2:N:0:CAGGAAGTTTATCC
]]]]]]]]]]]]]]]]]]Z]]]V]]]Y[]]]]]]]]]]]]]]U]Z]][]]]]]]]]]]X]\[]]]]]]]]]\\]]]]W]H]]Z]W]
@M_HWI-M01141:133:D05BR:1:1101:19786:8927  133:D05BR:1:1101:19786:8927 2:N:0:CAGGAAGTTGATCC
TGCTTCAAAGGAATAACATGAGTACTACATGGAGTTAAAAAGTGGAGCCTGGCACTCATCAAAAGTTAGTTTATCTTTATTTTGTGCAATTATAATATGTTTTTGTTGCTGTTGTTATTACTATAACTGTCATTATTAAAATTAGTATTGGCTTTCAGAAGAATGTGGATTTCCATTAATTGAT
+M_HWI-M01141:133:D05BR:1:1101:19786:8927  133:D05BR:1:1101:19786:8927 2:N:0:CAGGAAGTTGATCC
BABBBFFFFFFFFGGGGGGGGGHHHHHHHHHGHH]]]]]]]]]]]]]]]]]]]]]]]]]]]]]]]]]]]]]]]]]]]]]]]]]]]]]]]]]]]]]]]]]]]]]]]]]]]]]]]]]]]]]]]]]]]]]]]]]]]]]]]]]]]]]]]]]]]]GHHHHHHHHHHHGGGGGGGGGGFFFFFFFABCBA
@M_HWI-M01141:133:D05BR:1:1101:10979:8929  133:D05BR:1:1101:10979:8929 2:N:0:CAGGAAGTTGATCC
CAGCCACCACCGGGCTCACGTCGCTCATTTTGCCGGGCTGCAGGCTGCTGGAGGGGGGGCTGAAGCGCCGGCTGGTGCTCGGATCTACGGGAATACGCATCACAA
+M_HWI-M01141:133:D05BR:1:1101:10979:8929  133:D05BR:1:1101:10979:8929 2:N:0:CAGGAAGTTGATCC
]]]]]]]]]]]]]]]]]]]]]]]]]]]]]]]]]]]]]]]]]]]]]]]]]]]]]]]]]]]]]]]]]]]]]]]]]]]]]]]]]]]]]]]]]]]]]]]]]]]]]]]]]
@M_HWI-M01141:133:D05BR:1:1101:14509:8940  133:D05BR:1:1101:14509:8940 2:N:0:CAGGAAGTTGATCC
TTCCCCTCCCAGTGATCCAAAAGCTACTCCTGATTTGGAGAGAGGTAGGAAGTAGGAAGGGAGGGGGAAAGGGGCAGTGTGGATTGAGGAGGGGGTCACCCCTACCCCGAC
+M_HWI-M01141:133:D05BR:1:1101:14509:8940  133:D05BR:1:1101:14509:8940 2:N:0:CAGGAAGTTGATCC
]]]]]]]]]]]]]]]]]]]]]]]]]]]]]]]]]]]]]]]]]]]]]]]]]]]]]]]]]]]]]]]]]]]]]]]]]]]]]]]]]]]]]]]]]]]]]]]]]]]]]]]]]]]]]]]
@M_HWI-M01141:133:D05BR:1:1101:26392:8940  133:D05BR:1:1101:26392:8940 2:N:0:CAGGAAGTTTATCC
ACTGTGGCTTTCATTGGTCAGGTGACTTTGGCTTTCATATCAGTTTAAAAACAATGGTACTGTCTTCTACAAGTGCATCTGGGAGCTTCTTTCACCTATATCTTCAAGATTATACATCCTCTTAATTCACTGTTGAGTAAAAACTCCACTTATTTTATTTTTCAT
+M_HWI-M01141:133:D05BR:1:1101:26392:8940  133:D05BR:1:1101:26392:8940 2:N:0:CAGGAAGTTTATCC
>AAAABFAFFBDAFGZ]6]]]]]][]]\][]]]]]]]]][]]\]]]]]]]]]]]]]]]]]]]][]W]]]]]]]]]]]]]]]]]]]]][]]]]]][]]]]]]]]]]]]]]]]]X]]]]Z]]]]]]]]]]]]]]WW][]]Y]][S]]]]]]]1B111FFFD1>1>11
@M_HWI-M01141:133:D05BR:1:1101:12719:8943  133:D05BR:1:1101:12719:8943 2:N:0:CAGGAAGTTGATCC
GATAGGTGTACCTGAACGCTACGGAGAGA
+M_HWI-M01141:133:D05BR:1:1101:12719:8943  133:D05BR:1:1101:12719:8943 2:N:0:CAGGAAGTTGATCC
]]]]]]]]]7]]]][]]]]]]]]]]]]]W
@M_HWI-M01141:133:D05BR:1:1101:20530:8958  133:D05BR:1:1101:20530:8958 2:N:0:CAGGAAGTTGATCC
CAGACCAACAAGGCAGTGTCAAGGGGTGGGGCCTAACAAGAGGTGTTCAGGTCACAGGGGTACTGCTCTCATGAATGGGTTAATACT
+M_HWI-M01141:133:D05BR:1:1101:20530:8958  133:D05BR:1:1101:20530:8958 2:N:0:CAGGAAGTTGATCC
]]]]]]]]]]]]]]]]]]]]]]]]]]]]]]]]]]]]]]]]]]]]]]]]]]]]]]]]]]]]]]]]]]]]]]]]]]]]]]]]]]]]]]]
@M_HWI-M01141:133:D05BR:1:1101:14556:8994  133:D05BR:1:1101:14556:8994 2:N:0:CAGGAAGTTGATCC
GCCAGTCCATGCTGCTGTTTGCATTACTGAGGTGGCCAGCACACGACAACCGCCAAGTCCAGAAGCTTCCCGCTGCCCCGAAGCCTGCCATGCCGTGTCCACGCCACCTATTCGGCCGA
+M_HWI-M01141:133:D05BR:1:1101:14556:8994  133:D05BR:1:1101:14556:8994 2:N:0:CAGGAAGTTGATCC
@]]W4Z][Z]Z7[[[]\]]7\7]]]9]]\\]W]]Z]]]]][[[[]]Z]9]]]]]]]]]]]]]]]]]]]]]]]]]]]]][]]]]]]]]]]]]]]]]]]]]]]]]]]]]]]]]]]]]]]]]
@M_HWI-M01141:133:D05BR:1:1101:9228:9002  133:D05BR:1:1101:9228:9002 2:N:0:CCGGAAGTTGATCC
CCTGCAGGCCCTGAGACTGGGGGCATTATGGAGGGGGTCACCACCA
+M_HWI-M01141:133:D05BR:1:1101:9228:9002  133:D05BR:1:1101:9228:9002 2:N:0:CCGGAAGTTGATCC
]]U]T]]GU]]X][]\[]][]\]]][]]]]]]]W\Z]V]]]]]]X]
@M_HWI-M01141:133:D05BR:1:1101:16210:9007  133:D05BR:1:1101:16210:9007 2:N:0:CAGGAAGTTGATCC
GTGTTTGTTTTATCCTGAAACTACTCAGCCTTGGTGACTGGCTGAGCATGGGCAGCACCTTCTCCTCCCCTATACCGTGTGAACCCCAGGACTGTCAAGTGTTACACTTTAGGAATAAACCAGTCTAGGAGGCATCAGAGAATAGTTTCTGCTGTGCGGCAGGCCTGGGCCAAG
+M_HWI-M01141:133:D05BR:1:1101:16210:9007  133:D05BR:1:1101:16210:9007 2:N:0:CAGGAAGTTGATCC
BABBBFFFFFFFGGGGFFFGGGFH]]]]]]]]]]]]]]]]]]]]]]]]]]]]]]]]]]]]]]]]]]]]]]]]]]]]]]]]]]]]]]]]]]]]]]]]]]]]]]]]]]]]]]]]]]]]]]]]]]]]]]]]]]]]]]]]]]]]]]]]]]]]]]HGGGCGGGFGGGBA4?BFFAAAAA
@M_HWI-M01141:133:D05BR:1:1101:9946:9009  133:D05BR:1:1101:9946:9009 2:N:0:CAGGAAGTTGATCC
CTGCCTGCTGGGACGACTGCTCCCCAGATGGCCTCTGAGGCCCGAGCTCAGCACACAAAGCCCAGGCAGCCCGTGGCGAATGAGTTTGTTGCTGCGCACGCGCCTTTTGTGCCAGATGAATGTTTGAGGAGGGGGGTAGGGTGTGGGAACCCACCCGGAGC
+M_HWI-M01141:133:D05BR:1:1101:9946:9009  133:D05BR:1:1101:9946:9009 2:N:0:CAGGAAGTTGATCC
BBBBBFFFFFF]]]]]]]]]]]]]]]]]]]]]]]]]]]]]V]]]]]]]]]]]]]]]]]]]]]]]]][Z]]]]]]]Z]]]]]]]]]]]]]]]]]][]X]]]]]]][]]]]]]]]]]]]]]]]]]]]]]]]]]Y]]]]]]]]]]]]]]]Y]]DD>1A>AAA>1
@M_HWI-M01141:133:D05BR:1:1101:19772:9020  133:D05BR:1:1101:19772:9020 2:N:0:CAGGAAGTTGATCC
ATTGACTCTGGTATTATGTGCTTCGTACTGCGGTCAGTGTTTAGACACC
+M_HWI-M01141:133:D05BR:1:1101:19772:9020  133:D05BR:1:1101:19772:9020 2:N:0:CAGGAAGTTGATCC
]]]]]]]]]]]]]]]]]]]]]]]]]]]]]]]]]]]]]]]]]]]]]]]]]
@M_HWI-M01141:133:D05BR:1:1101:26876:9036  133:D05BR:1:1101:26876:9036 2:N:0:CAGGAAGTTTATCC
CTTCTACTGAAACAGACTTCCCAAAATGGGATTTGGTGCATCAGTGGGCCCTTCTGTGTCTCATTTGCCATCAAGTCTGATGCATCCTGCAATTCCTTCAGTGAAAGACCCCAAGGAAATGCTGTGCTGCTTTCAAATTGGCTGTATTTTTTTCATATATGACTCACAAGGTAA
+M_HWI-M01141:133:D05BR:1:1101:26876:9036  133:D05BR:1:1101:26876:9036 2:N:0:CAGGAAGTTTATCC
3AABAFFFFFFFGGC4BBGFFGAG]]]]]]]]]]]]]G]]]]]]]]]]]]]]]]]]]]]]]]]X]]]]]]]]]]][]]]]]]]]]]]\]\]]]]]]]\]]]]]]]]]]]][]]]]]]]]]]]]]]]]]]]]]]]]]]]]]]]]\]]]]]]1GF3FDG33GFGF3@1FD1AAAAA
@M_HWI-M01141:133:D05BR:1:1101:13819:9043  133:D05BR:1:1101:13819:9043 2:N:0:CAGGAAGTTGATCC
AATTTCTGTCAGAACAAATGATAAATTTTAAAGCTTTTTTAGTTCTATGCCACTAAAAGGTAGGTTT
+M_HWI-M01141:133:D05BR:1:1101:13819:9043  133:D05BR:1:1101:13819:9043 2:N:0:CAGGAAGTTGATCC
]]]]]]]]]]]]]]]]]]]]]]]]]]]]]]]]]]]]]]]]]]]]]]]]]]]]]]]]]]]]]]]]]]]
@M_HWI-M01141:133:D05BR:1:1101:16731:9047  133:D05BR:1:1101:16731:9047 2:N:0:CAGGAAGTTTATCC
GCCTCAGCTCCCCAAAGCACTGTATGTTAGGCATAATCCACCACACCCATCCTATAATATTCTTTATAATAAACCAGTAAATGTAAGTGAGCGCTTTTCTGTG
+M_HWI-M01141:133:D05BR:1:1101:16731:9047  133:D05BR:1:1101:16731:9047 2:N:0:CAGGAAGTTTATCC
]]]]]]]YY]YV]]]]]]]\]][LKY]]]V\X]\]\][]]]]]\]]X]\]]]\]]]]]]\]]\]]]][]]]]]\]\]L]]]Y[\J][Y]]\[]\]\\8]]]]]
@F_HWI-M01141:133:D05BR:1:1101:5256:9050  133:D05BR:1:1101:5256:9050 2:N:0:CAGGAAGTTTATCC
TGTGTTCCACCCGCCTCGGGCTCCCAAAGTGCTGGGATTACAGGCTTGAGCCACTGTGCCCAGCCGGGTCTTTCTTTTTCATTTTTCTTTGCTCTGTTTCATACAGGGCTCTTGTAAACTGATCGGAAGAGCACACGTCTGAACTCCAGT
+F_HWI-M01141:133:D05BR:1:1101:5256:9050  133:D05BR:1:1101:5256:9050 2:N:0:CAGGAAGTTTATCC
AAAAAFFFFBFAEA1AEA0AE0A0FGBC01FGC1A/0BFGAB10FAFEAAFFGC1GGFFDGFGCF?EEAE0FGHFFFFFH2@DGBG>FGHGHHHHHEBDGHFFFE10>E0/GGBGHF2FG1B2BF//?/0FHFH00/F/0?DFFHB1CFF
@R_HWI-M01141:133:D05BR:1:1101:5256:9050  133:D05BR:1:1101:5256:9050 2:N:0:CAGGAAGTTTATCC
GGCCATCCAACATGCCCACTTCCACCAAAAACAACATAATAAATAAAGAAAAAACCACCACCACCAACAACCACGCTACCGGCCGATCTGCCTCACTGCCCGCCGACACGCGCAGGCAGAACGTCCCAGCCCACAGGCGGACGCCAGTGA
+R_HWI-M01141:133:D05BR:1:1101:5256:9050  133:D05BR:1:1101:5256:9050 2:N:0:CAGGAAGTTTATCC
111>>1B111@11111B1111B11A0000A0AB00001122212D111AA0B##################################################################################################
@F_HWI-M01141:133:D05BR:1:1101:11984:9051  133:D05BR:1:1101:11984:9051 2:N:0:CAGGAAGTTGATCC
TGATTATTAAAAAAATCTGGAGACAGCAGATGCTGGAGAGGATGCGGAGAAATAGGAACACTTTTACACTGTTGGAGTGTAAATTAGTTCAACCATTGTGTAAGACAGTGTGGTGATTCCTCAAGGATCTAGAAATAGAAATTCCATTTG
+F_HWI-M01141:133:D05BR:1:1101:11984:9051  133:D05BR:1:1101:11984:9051 2:N:0:CAGGAAGTTGATCC
BBBBBFFFFBFFGGGGGGFGFFGGHHHFHHFHHGHHAGHGFHGHHGGCGGAGFG3GEGHHGHHHHHHHHHGHHHHFHHHGHHHHHHHGGFHGHGGHHHHGHHGHEHHHGHHHGGGHHHHBGHHHGGCHHHHGHFHHHHHHHHHHHHHHGG
@R_HWI-M01141:133:D05BR:1:1101:11984:9051  133:D05BR:1:1101:11984:9051 2:N:0:CAGGAAGTTGATCC
CTGCATAGTATTCCATGGCATATATGTGCCACATTTTCTTTGTCCAGTCTATCATTGATGGGCATTTGGTCTGGTTCCAGGTATTTGCTATTGTAAACTGTGCCACAATGAACATATGTGTGCATGTGTCCTTATAGTAGAATGATTTAT
+R_HWI-M01141:133:D05BR:1:1101:11984:9051  133:D05BR:1:1101:11984:9051 2:N:0:CAGGAAGTTGATCC
AAAA@FFFFFDFGFCGGBCGGGDGHHGFHHHHAHHHFGHHHGDEDGGHHHGGHFHHE5GGHHGHHHFFFHHHHEHDFGHHHGHHGHBHGFHGHHHGHHHBGHHHGHH1EGHHFGGGHHGHHGGHFHHHHGHHHHHHFGHHBHHHHHHHHH
@M_HWI-M01141:133:D05BR:1:1101:13390:9059  133:D05BR:1:1101:13390:9059 2:N:0:CAGGAAGTTGATCC
CAAAAATTAGCCAGGTGTGGTGGTACATGCCTGTAATCCCTTGGGAGGCTGAGGCACGAGAATTCCTTG
+M_HWI-M01141:133:D05BR:1:1101:13390:9059  133:D05BR:1:1101:13390:9059 2:N:0:CAGGAAGTTGATCC
U]]]]]]]]]]]]]]]]]]]]]]]]]]]]]]]]]]]]]]]]]]]]]]]]]]]]]]]]]]]]]]]]]]]]
@M_HWI-M01141:133:D05BR:1:1101:8051:9076  133:D05BR:1:1101:8051:9076 2:N:0:CAGGAAGTTGATCC
TTCCCCACGTTCTCACCTATTCCGTTTGCCCCAACCCTCCCTGTCATTGGTTCATCCGCCCCCTCCTCAGATACCTCTTCCTCCCATCACAGGCTCTCCTGACCTAAATCAAGAAATCTAGTCCAACAACGACAGACTCCACGTGCCCAGGACTAAAAGAAGCCAGGTGGCAGA
+M_HWI-M01141:133:D05BR:1:1101:8051:9076  133:D05BR:1:1101:8051:9076 2:N:0:CAGGAAGTTGATCC
CCCCCFFCDCFFGGGGGGGGGGHH]]]]]]]]]]]]]]]]]]]]]]]]]]]]]]]]]]]]]]]]]]]]]]]]]]]]]]]]]]]]]]]]]]]]]]]]]]]]]]]]]]]]]]]]]]]]]]]]]]]]]]]]]]]]]]]]]]]]]]]]]]]]]]HHGGGGGGGGGGFFFFFFFCBBBB
@M_HWI-M01141:133:D05BR:1:1101:21633:9083  133:D05BR:1:1101:21633:9083 2:N:0:CAGGAAGTTTATCC
CTGAGGTCAGGAGTTTGAGACCAGCCAGGCCAACATGGTGAAACTCTGTGTCTACTGAAAATACAAAAATTAGCTGGCCACCTGTAATCCCAGCTTCTTGGGAGGCTGAGGCGTGAGAATTGCTTGAACCCAGAGGTGGAGTTTGCAGTGAGCTGACATTGCACTATGCACTCCAGCCTGGGTGAAAGAGAGAGACTCCG
+M_HWI-M01141:133:D05BR:1:1101:21633:9083  133:D05BR:1:1101:21633:9083 2:N:0:CAGGAAGTTTATCC
BBBBBBFFFFFFGGFGGGGGGFHHGGHHGHGHHGGHHHHHHFHHHHHHHH]]]]]]]]]]]]]]]]]]]]]]]]]]]]]]]]]]]]]]]]]]]]]]]]]]]]]]]]]]]]]]]]]]]]]]]]]]]]]]]]]]]]]]]]]]][]]]]]]]]HGHFHHHHHHHHHHHGHHHHHHGHHHGHGFGFGGGGGGFFFFFC>A>3>>
@M_HWI-M01141:133:D05BR:1:1101:8518:9105  133:D05BR:1:1101:8518:9105 2:N:0:CAGGAAGTTGATCC
ATGGTAATGATTATTCTTCAAAGAAACCTAAACTATGCATTCAGGTAAATATATCAGAGAGGAAAGGGACATGTATTTTGAGGACTATTAGACAAAAATTTCAAGTTGACACTGATGCGTAGGACTCCTGAGT
+M_HWI-M01141:133:D05BR:1:1101:8518:9105  133:D05BR:1:1101:8518:9105 2:N:0:CAGGAAGTTGATCC
]]]]]]]]]]]]]]]]]]]]]]]]]]]]]]]]]]]]]]]]]]]]]]]]]]]]]]]]]]]]]]]]]]]]]]]]]]]]]]]]]]]]]]]]]]]]]]]]]]]]]]]]]]]]]]]]]]]]]]]]]]]]]]]]]]]]]
@M_HWI-M01141:133:D05BR:1:1101:23621:9109  133:D05BR:1:1101:23621:9109 2:N:0:CAGGAAGTTCATCC
CCCGTATCGCAGGCCCCTGCATCAGCCCCGCTCCCAAAATCAAAATACG
+M_HWI-M01141:133:D05BR:1:1101:23621:9109  133:D05BR:1:1101:23621:9109 2:N:0:CAGGAAGTTCATCC
]Q]T]]]]]]]]ETY]]]XIX]]]]]]]Y\]XGG]]]]][][]WY]\YZ
@M_HWI-M01141:133:D05BR:1:1101:14929:9110  133:D05BR:1:1101:14929:9110 2:N:0:CAGGAAGTTGATCC
TATTGCATTAAAACATTAATTAGGTAGGTTCAGTGGCTCACGCCTGTAATCCCAGCGCTTTGGGAGGCTGAG
+M_HWI-M01141:133:D05BR:1:1101:14929:9110  133:D05BR:1:1101:14929:9110 2:N:0:CAGGAAGTTGATCC
]]F]]]][]]]]Y]G]]]]]\]W]]]][[]W[]Y]]]Y]]]]]XV]Y]\][[]]Z\%VWW\]]C]]S]Z]U]
@M_HWI-M01141:133:D05BR:1:1101:25810:9120  133:D05BR:1:1101:25810:9120 2:N:0:CAGGAAGTTTATCC
CTCGAGGCTTTCCTAAAAGCAGTGATGTCAAGCATGGTGGCTCACACCTGTAATCCCAGCACTTTG
+M_HWI-M01141:133:D05BR:1:1101:25810:9120  133:D05BR:1:1101:25810:9120 2:N:0:CAGGAAGTTTATCC
]Z]]]][][]\]]]]]]]]]]]]]]]]]]]]]\]]]]]X]]]]]]]]]]]]]]]]]]]FX]]]][]
@M_HWI-M01141:133:D05BR:1:1101:21708:9122  133:D05BR:1:1101:21708:9122 2:N:0:CAGGAAGTTGATCC
GCAAAACGCAGCTCCTAGAAGGAACGTGCTTCCCACTCTGAATCTAAACGCGGATTCAACTCCCTTAGTTAAGCGAACGCACAGGAGAGCAGTTTGAAGGATACGTTCGTTTTGTGTTTTAGAGGGAGATTTACAGCTATTT
+M_HWI-M01141:133:D05BR:1:1101:21708:9122  133:D05BR:1:1101:21708:9122 2:N:0:CAGGAAGTTGATCC
]]]]]]]]]]]]]]]]]]]]]]]]]]]]]]]]]]]]]]]]]]]]]]]]]]]]]]]]]]]]]]]]]]]]]]]]]]]]]]]]]]]]]]]]]]]]]]]]]]]]]]]]]]]]]]]]]]]]]]]]]]]]]]]]]]]]]]]]]]]]]]
@M_HWI-M01141:133:D05BR:1:1101:13694:9149  133:D05BR:1:1101:13694:9149 2:N:0:CAGGAAGTTGATCC
GGAGAATTTGAGGAACATGAGTCAGAATCTGTTACCTAAAACTTCAGCCTCTGAAGTCATTATTCCCAGGATGAACGACTTG
+M_HWI-M01141:133:D05BR:1:1101:13694:9149  133:D05BR:1:1101:13694:9149 2:N:0:CAGGAAGTTGATCC
]]]]]]]]]]]]]]]]]]]]]]]]]]]]]]]]]]]]]]]]]]]]]]]]]]]]]]]]]]]]]]]]]]]]]]]]]]]]]]]]]]
@M_HWI-M01141:133:D05BR:1:1101:23215:9151  133:D05BR:1:1101:23215:9151 2:N:0:CAGGAAGTTTATCC
AATTAACTTCTAAATTCATTTATATCCCCCACAATGTTTTATTCAACAAATAGGTTTTAATGGACACCACTTTCATCTAACAGGGAAAAAGCTAAAGTATAGGAGAGGAAGGCAGATTAGAAGAGAAATGGGGGTGCTTGGTCTCCTCTGGTAGAAGGTCAGGTTGTGGTCATGCCAGCAGTCCAGTGTTTAGAATTGCC
+M_HWI-M01141:133:D05BR:1:1101:23215:9151  133:D05BR:1:1101:23215:9151 2:N:0:CAGGAAGTTTATCC
CBBCCFFFFFFFGGGGGFGGGGHHHHHHGGGGGHHHHHHHHHHHHHHHHH]]]]]]]]]]]]]]]]]]]]]]]]]]]]]]]]]]]]]]]]]]]]]]]]]]]]]]]]]]]]]]]]]]]]]]]]]]]]]]]]]]]]]]]]]]]]]]]]]]]]GHHHHHHHHHHGGHHHHHHHHHHGHHHHGGGGGGGFGGFFFFFFFAAA>>
@M_HWI-M01141:133:D05BR:1:1101:18909:9171  133:D05BR:1:1101:18909:9171 2:N:0:CAGGAAGTTGATCC
AATTCCCTCAAATTTCAGTAAAATAAATTTGGTTTCAAAGAGACTGAGTACTGCCAAAAGTTACAGTAAAAACAATTGAAGAGTAAGAACTACAATCCAGGATGTTTGACTTCTAGCCCAGTTCTCTTTTTGAGACACTGGAAGTGTCTCAAGAGCAACAAATTAAAAACTTTTGGTGGTAACTA
+M_HWI-M01141:133:D05BR:1:1101:18909:9171  133:D05BR:1:1101:18909:9171 2:N:0:CAGGAAGTTGATCC
AABBBFFFFFFFGFGGGGGGGGHHHBGHEHHHCGH]]]]]]]]]]]]]]]]]]]]]]]]]]]]]]]]]]]]]]]]]]]]]]]]]]]]]]]]]]]]]]]]]]]]]]]]]]]]]]]]]]]]]]]]]]]]]]]]]]]]]]]]]]]]]]]]]]]HHHHFHHGGDEBHGGGFGBF44G@BFFFFFAA33A
@M_HWI-M01141:133:D05BR:1:1101:22893:9179  133:D05BR:1:1101:22893:9179 2:N:0:CAGGAAGTTTATCC
CATTATACAAAAGGTACGCAGTCACCCCTAAGGGCTCCCACTGTTTGTATGCATCAGGTTTCAGGTTCTATTTCACTCCCCTCCCGGGGTTCTTTTCGCCT
+M_HWI-M01141:133:D05BR:1:1101:22893:9179  133:D05BR:1:1101:22893:9179 2:N:0:CAGGAAGTTTATCC
]]]]]]]]]]]]]]]]]]]]]]]]]]]]\]]]]]]]]]]]]][]]]]]]]\]]Z]]\][]\]]]]]]]]\]]]]]]]]]]][Y]Z]]]]]][]]]]]]F]Z
@M_HWI-M01141:133:D05BR:1:1101:24406:9191  133:D05BR:1:1101:24406:9191 2:N:0:CAGGAAGTTTATCC
GATGGAGAAGGCTGGGGTCAGGGAGGAGGGTAGAGGAAGAACAGCTGTTCCTCCGAGTGCGGCAACACTGAAAACAAGCCCAAGCCTGAGAAAGGGCAGCCCAGCTGTTACCAAGGCCAGGGCTAGTCCCCAGCGCAGGAGGGAGATATCCTGGCCAGGGCCGGACCCGCGACACCACCTCACT
+M_HWI-M01141:133:D05BR:1:1101:24406:9191  133:D05BR:1:1101:24406:9191 2:N:0:CAGGAAGTTTATCC
BBBBBBCFFFFAGGGGGEEFGCCCEGEEAGAFGF]]]]]]]]]]]]]]]]]]]]]]]]]]]]]]]]]]]]]]]]]]]]XC]]]]]]]]]]]]]]]]]]]]S]]]]]]]]]]]]]]]]\]]]]\[]]]]]]]]]]]]]]]]]Y]Y]]]]]]GHHHFHGEEE/AFGEE0GGGGG?AA1B111AAAA
@M_HWI-M01141:133:D05BR:1:1101:14291:9193  133:D05BR:1:1101:14291:9193 2:N:0:CCGGAAGTTGATCC
TTTTATATCCTGAGACTTTGCTGAAGTTGTTTATCAGTTTCAGGAGTTTTTGGGCTGAGGTGCTTGGGTCTTCTAGGTATACTATCACGTCGTCTGCAAATAGAGACAATTTGGCTTCCACCTTTCCTATTTGAATACCCTTTATTTCTTT
+M_HWI-M01141:133:D05BR:1:1101:14291:9193  133:D05BR:1:1101:14291:9193 2:N:0:CCGGAAGTTGATCC
>]]]]]HU]\][]\F]]7]]]]]QFTF]]]Y]YV]]]Y[\]]]]]]Z]]UY]]ZE[]]]]WQY][]]UVV]][]]][]]]]]]Y]UW[]XZYS[[]]]]X]]\]Z]\]EYTF]E]W[W[]Z]]]]6][]5]]]WWS[W][\[]Y]]]]]]>
@M_HWI-M01141:133:D05BR:1:1101:11807:9209  133:D05BR:1:1101:11807:9209 2:N:0:CAGGAAGTTGATCC
CTGGAAAGGATAGCAGGGCCTTATCCTTCCGAAGGCAATTCTGGGCACACAGTCAGCTGCTTGTCAATCAACCTGC
+M_HWI-M01141:133:D05BR:1:1101:11807:9209  133:D05BR:1:1101:11807:9209 2:N:0:CAGGAAGTTGATCC
]]]]]]]]]]]]]]]]]]]]]]]]]]]]]]]]]]]]]]]]]]]]]]]]]]]]]]]]]]]]]]]]]]]]]]]]]]]]
@M_HWI-M01141:133:D05BR:1:1101:17847:9211  133:D05BR:1:1101:17847:9211 2:N:0:CAGGAAGTTTATCC
AGTGTGATCAGAGTTCTTGCGGTGACATTGCTTTTAGGTCCTTTTAGTACACAGAACTAGAAAATATATTTTAAGAAATCACAAGCCCATATTGATATTTTCAATTCCAGTTTAATGTTGTAGGAGGTTTTTTCCAACTTATTTTATTTTATATTTGTGTTTCTTTCC
+M_HWI-M01141:133:D05BR:1:1101:17847:9211  133:D05BR:1:1101:17847:9211 2:N:0:CAGGAAGTTTATCC
AAAAAFFB3FFFGBFGGG]]]]\]]]]]]Z]]]]]]]]]]]]]]]]]]\]]]]]]]]]]]][]]]]]]]]]]]][]]]]]]]]]]]]]]]\]]]]]]]]]]]]G]][]]]]]]]]]]X]]]]]]]\]]]]]]]]]]]]]]]]]]]]]]]]DFGAEGFFFFFFC1AA>>
@M_HWI-M01141:133:D05BR:1:1101:21556:9221  133:D05BR:1:1101:21556:9221 2:N:0:CAGGAAGTTCATCC
TCAAAATGGAAGGGGCAGGTGTATCCAGAAGCTTCACCTTTGGATTGGGTCCAGGAGTTTGAGCTTTCAACAGAGAGTGACTAGAAAGGTGGATTT
+M_HWI-M01141:133:D05BR:1:1101:21556:9221  133:D05BR:1:1101:21556:9221 2:N:0:CAGGAAGTTCATCC
]]]]]]]]]]]]]]]]]]]]]]]]]]]]]]]]]]]]]]]]]]]]]]]]]]]]]]]]]]]]]]]]]]]]]]]]]]]]]]]]]]]]]]]]]]]]]]]]
@M_HWI-M01141:133:D05BR:1:1101:20351:9223  133:D05BR:1:1101:20351:9223 2:N:0:CAGGAAGTTGATCC
TGACTGTGCTATGTGGTGTCATATTGGAATTGAGGCAAAAGAAAATGTATTTCCCTCTATATACAGGTTTCTTTTTTTCTTGTTGTTGTTTGTTTTTTTTTTGAGATGGAGTTTCGCTCTTGTTACCCAGGCTGGAGTGCAATGGCG
+M_HWI-M01141:133:D05BR:1:1101:20351:9223  133:D05BR:1:1101:20351:9223 2:N:0:CAGGAAGTTGATCC
]]]]]]]]]]]]]]]]]]]]]]]]]]]]]]]]]]]]]]]]]]]]]]]]]]]]]]]]]]]]]]]]]]]]]]]]]]]]]]]]]]]]]]]]]]]]]]]]]]]]]]]][]]]\]]\]]]]]]]]]]]]]]]]]]]]]]]]]]]]]]]]]]]
@M_HWI-M01141:133:D05BR:1:1101:21809:9234  133:D05BR:1:1101:21809:9234 2:N:0:CAGGAAGTTTATCC
CCTGGGAAAAAAGGTGGTTATGAGTTCTGCTGCAGCAGACTCA
+M_HWI-M01141:133:D05BR:1:1101:21809:9234  133:D05BR:1:1101:21809:9234 2:N:0:CAGGAAGTTTATCC
]]]]]]]]]]]]]]7]]]]]]]]\]][]]]]]]]]]]]]]]]]
@M_HWI-M01141:133:D05BR:1:1101:14851:9237  133:D05BR:1:1101:14851:9237 2:N:0:CAGGAAGTTGATCC
TCTAATTAGTATATTTTTCTTGTATTAATAATTGGAACACATTCAAGAAAAAAATTATATATTGATTACATTATTAACCAGAATCTAAACAATCAAAAATCAAATTATAAAACACCTCTCATATGTATGAATTTTTAAATTTAATTCATCTTTAAG
+M_HWI-M01141:133:D05BR:1:1101:14851:9237  133:D05BR:1:1101:14851:9237 2:N:0:CAGGAAGTTGATCC
AAAAAF]]]]]]][]]]]]]]]]]]]]]]]]]]]]]]]]]]]]]\]UX]Z]Z]Y]]]]]]]]][]]]]]]]]]]]]]]]]Y][\]]]]]]]]]\]]]]]]]]]Y[]]]]5]Y]]R]]]][]]]]]]]]]]]]]]]]]]W]]]]]]][]]]BA?AA3
@M_HWI-M01141:133:D05BR:1:1101:20021:9247  133:D05BR:1:1101:20021:9247 2:N:0:CAGGAAGTTGATCC
AGCTGGGCATGGTGGCGCGTGCCTGTAGTCCCAGCTACTCGGAAGGAAGAGGCAGGAGAATTGCTTGAACCCAGGAGGCGGAGGTTGCGGTGAGCCTGTTATTCCAGGGGATGCCACCGACAGCCACTCCCCTGGGCCCAGAGTGCAGGCTTAGGCTGCTTGGAGATG
+M_HWI-M01141:133:D05BR:1:1101:20021:9247  133:D05BR:1:1101:20021:9247 2:N:0:CAGGAAGTTGATCC
BBBBBFBBBFFFBFEG?E]]]]]]]]]]]]]]]]]]]]][]]]]]]]]]]]]]]]]]]]]]]]]]]Z]]]]]]]Z]]]\]V]]]]]]\]]]]]]]]]]]]]]]]]]]]]]]]]]]]]]]]]]VY]]\]]\]]]]Y]]]]]]]]]]]][]]GBGAGGFAFFFFF?A>>>
@M_HWI-M01141:133:D05BR:1:1101:18476:9248  133:D05BR:1:1101:18476:9248 2:N:0:CAGGAAGTTGATCC
CCTTTCGCCCCGCCGCATATCGAACGCTGGT
+M_HWI-M01141:133:D05BR:1:1101:18476:9248  133:D05BR:1:1101:18476:9248 2:N:0:CAGGAAGTTGATCC
]]]]]]]]]]]]]]]]]]]]]]]]]]]]]]]
@M_HWI-M01141:133:D05BR:1:1101:27446:9257  133:D05BR:1:1101:27446:9257 2:N:0:CAGGAAGTTTATCC
CCAATTTTCTGTTAATAAAAAATAACATTCCTCTTTTCAAAATAAAGGATTTATTACAGGCACAGAATGTAAGCTGGCCTTTCGGCTTATTTGGAATTGTCTTGGAATTGTAGTTGTCCAAGCCAATCAGGTCCTCAGAGCTGTCTGAAAGAGCATC
+M_HWI-M01141:133:D05BR:1:1101:27446:9257  133:D05BR:1:1101:27446:9257 2:N:0:CAGGAAGTTTATCC
A?1AA1D]W][]]]]]]]]X]]]]]]]]][]Z]]]]]]]]]]]]\]]]][]]]]]]]]]]]]]]]G\\]\[]]]Z[UUZ]]]]]X]]]]]]]]]]]]]\][]]Y]]]]]]\]][]][[]][]Z]]]Z]]\]]]]]]]]]]]]]]]]]][]11A>111
@M_HWI-M01141:133:D05BR:1:1101:6060:9257  133:D05BR:1:1101:6060:9257 2:N:0:CAGGAAGTTGATCC
TCAACATTCTTAAAGAAAAGAACTTTCAACCCAGAATTTCATATCCAGCCAAACTGAGCTTCAGAAGTGAAGGAAGAATAAAATCCTTTGCGAACAA
+M_HWI-M01141:133:D05BR:1:1101:6060:9257  133:D05BR:1:1101:6060:9257 2:N:0:CAGGAAGTTGATCC
W]YVWYXY]]Y]HW]WG]0]Y]Z[Y]]]3Y[UWZZ\]W]XHWG]\]]F2WX]WUVFF[]G\]]]]]]V]I]ZH]Y[U]]]]]\]]]]]]\FUCQQC]
@M_HWI-M01141:133:D05BR:1:1101:21681:9266  133:D05BR:1:1101:21681:9266 2:N:0:CAGGAAGTTTATCC
CTAATTTTTTGTATTTTTAGTAGAGATGGGGTTTCACCATGTTGACCAGGATGGTCTCGATCTCTTGACCTTGTGATCCACCTGCCTCGGCCTCCCAAAGT
+M_HWI-M01141:133:D05BR:1:1101:21681:9266  133:D05BR:1:1101:21681:9266 2:N:0:CAGGAAGTTTATCC
]]]]]]]]]]]]]]]]]]]]]]]]]]]]]]]]]]]]]]]]]]]]]]]]]]]]]]]]]]]]]]]]]]]]]]]]]]]]]]]]]]]]]]]]]]]]]]]]]]]]]
@M_HWI-M01141:133:D05BR:1:1101:23885:9274  133:D05BR:1:1101:23885:9274 2:N:0:CAGGAAGTTTATCC
GCCAGCCCCGCAGGTGCCACCAGTGTGGTGAGCAGCCACGGCCTCCTCGGCCCTTCCCCCTTCCTGA
+M_HWI-M01141:133:D05BR:1:1101:23885:9274  133:D05BR:1:1101:23885:9274 2:N:0:CAGGAAGTTTATCC
]]]]]]]]]]]]]]]]]]]]]]]]]]]]]]]]]]]]]]]]]]]]]]]]]]]]]]]]]]]]]]]]]]]
@M_HWI-M01141:133:D05BR:1:1101:16316:9281  133:D05BR:1:1101:16316:9281 2:N:0:CAGGAAGTTGATCC
TTTTCGCTTTTGGACTTACACCAGCGGTTTACCAGGGGCTCTTGGGCCTTTGCCCACAGATTGAAGGC
+M_HWI-M01141:133:D05BR:1:1101:16316:9281  133:D05BR:1:1101:16316:9281 2:N:0:CAGGAAGTTGATCC
]]]]]]]]]]]]]]]]]]]]]]]]]]]]]]]]]]]]]]]]]]]]]]]]]]]]]]]]]]]]]]]]]]]]
@M_HWI-M01141:133:D05BR:1:1101:17533:9287  133:D05BR:1:1101:17533:9287 2:N:0:CAGGAAGTTGATCC
GCTTTTATATTATAGTCAAACATTGTAGCCTCTGTGTGTGTTTGCCATTTGTGAATTTCCAGTATGATAAAATACCAACAATTTATTTTCCTGCAAACTAATATATTTGGATAATTTTTCAAAGTTTTCTTTGCAAGTGTACATAATTAGTCGAGTATTTGTTATATGGTGTTTGCAAACAACGTTTATGTCTCTTCATTGTAATATATACACTT
+M_HWI-M01141:133:D05BR:1:1101:17533:9287  133:D05BR:1:1101:17533:9287 2:N:0:CAGGAAGTTGATCC
1AAAAD3D3DFFGF33AEGDE1GHFD3AGHGCB1F330BBA0B01F1FDFDGG2DFHH2FFHGHG]]]\]]]]]][]]][]]]]]]X\[]]]\]]7]]]]]]]]]]]]Z]]]\Z]]]]]]]UWS[V[X[]]]]\]]]\]]]]]H]]\]]]/EGDFGDFBHF2BF1BHFFB0F12A00F0ECHFF1BB11GB1F1111F11DGGFFDDB3DA1A1>
@M_HWI-M01141:133:D05BR:1:1101:9489:9293  133:D05BR:1:1101:9489:9293 2:N:0:CAGGAAGTTGATCC
ATGCAGTTGGGGAACTGTAATTTTAAGCTATGTGTCTAATCCAAAGCTTTTACTATGAACCAGGATGCTGTGCATCCTCAATACTGCCTCTGCTTTAAGCCAGTGCTTCTGAAAGTGTGGTTCTTGGACCAGCAGCATCAGCACCACTTGAAAACTTATAGAAATGCAAATTCTTGG
+M_HWI-M01141:133:D05BR:1:1101:9489:9293  133:D05BR:1:1101:9489:9293 2:N:0:CAGGAAGTTGATCC
AAAA1D@DFF?AEAGFGDGGGDFHH1B]]]]]]\]]]]]]]]]]]\]]]]]]]]]]]]]]]]]Y]]]]]]]\]]]]]]]]]]]]]]]]]]]]][]]]]]]]]]]]]]]]]]]]]]]]]]]Y]]]]]]]]]]]][]W]]]]]]]]]]]]]]BHFDFF3GGGGGEDGD33FF11>1A@A
@M_HWI-M01141:133:D05BR:1:1101:13417:9312  133:D05BR:1:1101:13417:9312 2:N:0:CAGGAAGTTGATTC
TCCGTTTATCCTGATAAGATAACAGATAAATTCGTATCTTTATTTGAGAATAAAAATTTGATGCCACATTTACATATTTCTTTGCAATCTTGTGATGATACAGTTTTGAAGAATATGAGAAGAAATTATGGAAGTGAACTTATTAGAACAAGCTTGTTAAGATTAAAAAATCATATTCCCAATATGGAATTTACAGCAGATGTAATCGTTGGT
+M_HWI-M01141:133:D05BR:1:1101:13417:9312  133:D05BR:1:1101:13417:9312 2:N:0:CAGGAAGTTGATTC
AAAAAFFAFFFFGFGGFFFFGBG4AFGBGHFHFGHBFHHHHDGHHFBGHHHEABF3FGHH5HH]]]5]]]]]][]]]]]]]]]L]]]]]]]]]]]]]]]]]]]]]]]]]]]]]]]]]]]]]]]]]]]]]]]]]]]]]]]]]]]]]]]5Y]GF23FHFHHGF5G2GHGDFGHGHGFF4FHGA5D6FHFDHGHDFFGGFGGGGFBAA?AA3>A3A
@M_HWI-M01141:133:D05BR:1:1101:17769:9354  133:D05BR:1:1101:17769:9354 2:N:0:CAGGAAGTTGATCC
TGTGAAGAAGTTTCTTGGAGGCAGGAAAGTGATTGTAATACTAAGTCAGCATTAAAAATATAAACAATTTACAGGAGTGTTCCAGTAAACGATGAGATACAAGTCCATACTTAAGGAAACTGTGCAGCTGCAAAAACATCAATATGATGCTGTGTACTTTGTCCACCATTGTTACCCATGGTAATATTTTT
+M_HWI-M01141:133:D05BR:1:1101:17769:9354  133:D05BR:1:1101:17769:9354 2:N:0:CAGGAAGTTGATCC
AAAAAFFFFFFFGGGGGGCCEFGECFFCG5EFGA5F5FGFH]]]]]]]]]]]]]]]]]]]]]]]]]]]]]]]]X]]]]]]]]]]]]]]]]]]]]]]]]]]]]]]]]]]]]]]]]]]]]]]]]]]]]]]]]]]]]]]]]]]]]]]]]]]]]GFFFEDF0FFFFFDDGBGDGGBGGGGGGFBDD3DDF1A>1>
@M_HWI-M01141:133:D05BR:1:1101:12376:9369  133:D05BR:1:1101:12376:9369 2:N:0:CAGGAAGTTGATCC
ATATAAATGCTTCCATGAAAAGAATACCTTGTTATGTATTTATTGTATTTGTTCTTAATGCATAGTTCTCA
+M_HWI-M01141:133:D05BR:1:1101:12376:9369  133:D05BR:1:1101:12376:9369 2:N:0:CAGGAAGTTGATCC
]]]]]]]]]]]]]]]]]]]]]]]]]]]]]]]]]]]]]]]]]]]]]]]]]]]]]]]]]]]]]]]]]]]]]]]
@M_HWI-M01141:133:D05BR:1:1101:25158:9376  133:D05BR:1:1101:25158:9376 2:N:0:CAGGAAGTTTATCC
AAACAGAAGCCCTCTGACTGTTTTTTTCTGGGCTGTTTTTTTCTGATGTTTATAGGCTACAAGCATTGAAAGACACCAGTATCTTCTTCCCAATCAAATAAAAAGGTTTACTTACTGCCCACTATTTTAAAATGGGGTTCCCGTCAATCAACCAATGGATAAAGAAAATCTGGTATATATGTTCCATGAAATACTACTCA
+M_HWI-M01141:133:D05BR:1:1101:25158:9376  133:D05BR:1:1101:25158:9376 2:N:0:CAGGAAGTTTATCC
3AAABF44CBFAGABCAGFGGGC4FEAGFHCFEHGHH5A22EHFHHGDA5]]]]]]]]]]]]]]]]]]]]]]]]]]\]]]]]X]]]]][]]]I]]]]]]]]]]]Y]]]]]]]]]]]Y]]]]]]]]]]]]]]]Z[]ZZ]XB\Z][]]]Y]]F1D222DGD3BFDAD3B10BHFDDFFGADGFB1GDDDFD333F@@111A>
@M_HWI-M01141:133:D05BR:1:1101:19321:9411  133:D05BR:1:1101:19321:9411 2:N:0:CAGGAAGTTGATCC
TGTTAGGTATGGACTTAAGTTTAGCAAACATGCTTGATATTTTATACCTACAAGATTCTTCTT
+M_HWI-M01141:133:D05BR:1:1101:19321:9411  133:D05BR:1:1101:19321:9411 2:N:0:CAGGAAGTTGATCC
]]]]]]]]]]]]]]]]]]]]]]]]]]]]]]]]]]]]]]]]]]]]]]]]]]]]]]]]]]]]]]]
@M_HWI-M01141:133:D05BR:1:1101:23421:9423  133:D05BR:1:1101:23421:9423 2:N:0:CAGGAAGTTTATCC
CCAGGTGGACACCCCCACCCAACATAGCTACCCCTTCAGCCTCTGTGGGCCCGCGATGGCCACACTGTGCCGGGCCAGGTCAGGCCTTCCGCGGTGACGCCCGTGGTAGTCC
+M_HWI-M01141:133:D05BR:1:1101:23421:9423  133:D05BR:1:1101:23421:9423 2:N:0:CAGGAAGTTTATCC
]]]]]]]]]]]]]]]]]]]]]]]]]]]]]]]]]]]]]]]]]]]]]]]]]]]]]]]]]]]]]]]]]]]]]]]]]]]]]]]]]]]]]]]]]]]]]]]]]]]]]]]]]]]]]]]]
@M_HWI-M01141:133:D05BR:1:1101:4669:9424  133:D05BR:1:1101:4669:9424 2:N:0:CAGGAAGTTTATCC
GACGGCAGCATCGTTTACCGCGCCACGCAGCTGGGCATTGCCACCCTGCTCGGCGACATGATGAACGCGCTCTCCGAAGCGCAGGGCAGCAAAGCCCCGATTGCACGCGTGGCCGACAAAGCGGCGGCGGTGTTTGTGCCTGTGGTGGTTTCCA
+M_HWI-M01141:133:D05BR:1:1101:4669:9424  133:D05BR:1:1101:4669:9424 2:N:0:CAGGAAGTTTATCC
AAA?]]]PSU]XY[SW]]]V]U]A]]]]]]Z]]WY]\]]]X]]]]]]W]]]]Z]]]]]]]]]]]]]]]]]V]A]BXAR]]]]]]]]\]CV]]]]]]]AYS]Q]]Z]Y]]V]]]]]]]]]]XX]U]]]]]]:WW]W]]]]][]]]]CHDFC11>A
@M_HWI-M01141:133:D05BR:1:1101:24873:9424  133:D05BR:1:1101:24873:9424 2:N:0:CAGGAAGTTTATCC
AATTCACACATAACAATATTAAACCTAAGTGTAAATGGACTAAATGCCCCAATCAAAAGACACAGACTGGCAAATT
+M_HWI-M01141:133:D05BR:1:1101:24873:9424  133:D05BR:1:1101:24873:9424 2:N:0:CAGGAAGTTTATCC
]]]]]]]]]]]]]]]]]]]]]]]]]]]]]]]]]]]]]]]]]]]]]]]]]]]]]]]]]]]]]]]]]]]]]]]]]]]]
@M_HWI-M01141:133:D05BR:1:1101:20490:9432  133:D05BR:1:1101:20490:9432 2:N:0:CAGGAAGTTGATCC
CAAGGATATCTAGGACTTGAACTCAGATTGGGACCAAGCAGATCTAATAGACATCTACAGAACTCTCCACCCCAATAACCAAATAATATACATTCCTTGTAGCACCACATCACACTTTTTCTAAGATTGACCACAAAATTGGAAGTAAAACACTCCTCAGCAAATGCAGAAGAATGGAAATTATAATAGTCTCT
+M_HWI-M01141:133:D05BR:1:1101:20490:9432  133:D05BR:1:1101:20490:9432 2:N:0:CAGGAAGTTGATCC
BBCCCFFFFFFFGGGGGGGGGGHHHHHHHGHFHHGHHHGHHHHH]]]]]]]]]]]]]]]]]]]]]]]]]]]]]]]]]]]]]]]]]]]]]]]]]]]]]]]]]]]]]]]]]]]]]]]]]]]]]]]]]]]]]]]]]]]]]]]]]]]]]]]]]]HHGFFFHGHHGHHGGHFHHHHHGGGGGGGGGGFFFFFFC3A?AA
@M_HWI-M01141:133:D05BR:1:1101:10141:9443  133:D05BR:1:1101:10141:9443 2:N:0:CAGGAAGTTGATCC
GTAAGTTGGAAGGAGATCAGTGCTTTGGGGAAAAAAAGGAAAAAAGGGGCTGT
+M_HWI-M01141:133:D05BR:1:1101:10141:9443  133:D05BR:1:1101:10141:9443 2:N:0:CAGGAAGTTGATCC
]]]]X]]]W]]]]\]]]]]]]]]]]]]]]]U]]]]]ZZ]]]]]]]]FT]]]\]
@M_HWI-M01141:133:D05BR:1:1101:10371:9451  133:D05BR:1:1101:10371:9451 2:N:0:CAGGAAGTTGATCC
GATGGAGTTTCACTTGTGTTGCCCAGGCTGGGGTACAATGGTGTGATCTCAGTTCACTGCAACCTCTGCCTCCTGGGTTCAAGCAATTCTCCTACCTCAGCCTCCCCAATAACTGGAATTACAGGCATTCGCCACCATGTCCAGCTGATTTTTTTGTATGTTTA
+M_HWI-M01141:133:D05BR:1:1101:10371:9451  133:D05BR:1:1101:10371:9451 2:N:0:CAGGAAGTTGATCC
3AA?A4BBBDFBDG]]]]]]]]]]]]]]]]\]]]]\]]]]]]ZVG]]]]]]]]]J[]]]]Z]]]]]]]]YZ]]X]Z\]]][]Y][]]][UY]]X]]][]Z]]]]]]]]]][]]\[\]]]]]]]]]]]][Y][T5]]]\Z\\W]]]]]\\]AFDFBB11111>>>
@M_HWI-M01141:133:D05BR:1:1101:25215:9461  133:D05BR:1:1101:25215:9461 2:N:0:CAGGAAGTTTATCC
ACATCATGTACATAAGTATTGTGCACACATTATGTCCATATAATAT
+M_HWI-M01141:133:D05BR:1:1101:25215:9461  133:D05BR:1:1101:25215:9461 2:N:0:CAGGAAGTTTATCC
]]]]]]]]]]]]]]]]]]]]]]]]]]]]]]]]]]]]]]]]]]]]]]
@M_HWI-M01141:133:D05BR:1:1101:12651:9469  133:D05BR:1:1101:12651:9469 2:N:0:CAGGAAGTTGATCC
GGCTGCCCGCTGTCTGTGGCTCGGAGCTTCAGGGAATAGCTAGAGGCCTATTGCAGAATGCCCACTGGAGGTTAGCAAT
+M_HWI-M01141:133:D05BR:1:1101:12651:9469  133:D05BR:1:1101:12651:9469 2:N:0:CAGGAAGTTGATCC
]]]]T]]]]]]]]]]]]]]US]]]Z\]6U][]\]]]]]]]]]]]]][Z[][]\]]\Y]\]V[]]]]]]]Z]F]Y]F]][
@M_HWI-M01141:133:D05BR:1:1101:15901:9476  133:D05BR:1:1101:15901:9476 2:N:0:CAGGAAGTTGATCC
TTCTAGACCCAGAGGTGATGGTTACACAGCATTGTCAGCGTGTAAAATCCACTGAATGGTACATTTAAAAAATGATTACTTCTATGTGAATTTCACCTCAGTAAAAAAGAAAAAAATTAACAGGAGTAATAAAAGTAGCAACAGA
+M_HWI-M01141:133:D05BR:1:1101:15901:9476  133:D05BR:1:1101:15901:9476 2:N:0:CAGGAAGTTGATCC
]]]]]]]]]]]]]]]]]]]]]]]]]]]]]]]]]]]]]]]]]]]]]]]]]]]]]]]]]]]]]]]]]]]]]]]]]]]]]]]]]]]]]]]]]]]]]]]]]]]]]]]]]]]]]]]]]]]]]]]]]]]]]]]]]]]]]]]]]]]]]]]]]
@M_HWI-M01141:133:D05BR:1:1101:11940:9476  133:D05BR:1:1101:11940:9476 2:N:0:CAGGAAGTTGATCC
TAGGCAAGGACAAATGCCACATCAAGGAGAGCAAGAATCAAGTTCCACTTAAGTGTCTTCTACTTTTAACA
+M_HWI-M01141:133:D05BR:1:1101:11940:9476  133:D05BR:1:1101:11940:9476 2:N:0:CAGGAAGTTGATCC
]]]]]]]]]]]]]]]]]]]]]]]]]]]]]]]]]]]]]]]]]]]]]]]]]]]]]]]]]]]]]]]]]]]]]]]
@M_HWI-M01141:133:D05BR:1:1101:16688:9491  133:D05BR:1:1101:16688:9491 2:N:0:CAGGAAGTTGATCC
AACCACCTCCTGGGTTCAAGCGATTCTCCTGCCTCAGCCTCCAGAGTAGCTGGGACTACAGGCACATGTTACCATACCTGACTAATGTTTTATTTTACTTTATTTTTTGTAGAGACAGGGTTCTGTCATGTTGCCCAGGCTGTTCTCAAACTCCTGGGCTCA
+M_HWI-M01141:133:D05BR:1:1101:16688:9491  133:D05BR:1:1101:16688:9491 2:N:0:CAGGAAGTTGATCC
BBBBBBBFFB4F]]]]]]]]]]]]]]]]]]]]]]]]]]]]]]]]]]]]]]]]]]]]]]]]]]]]]]]]]]]]]]]]]]]]]]]]]]]]]]]]]]]]]]]]]]]]]]]]]]]]]]]]]]]]]]]]]]]]]]]]]]]]]]]]]]]]]]]]]]A?BBBBFA?33A
@M_HWI-M01141:133:D05BR:1:1101:19040:9491  133:D05BR:1:1101:19040:9491 2:N:0:CAGGAAGTTGATCC
GAATCATTTCTTGGAGTGCATCATACAAGGGCTGCAGATAAGGATCGATTTTCTCTTTCAT
+M_HWI-M01141:133:D05BR:1:1101:19040:9491  133:D05BR:1:1101:19040:9491 2:N:0:CAGGAAGTTGATCC
]]]]]]]]]]]]]]]]]]]]]]]]]]]]]]]]]]]]]]]]]]]]]]]]]]]]]]]]]]]]]
@M_HWI-M01141:133:D05BR:1:1101:21143:9513  133:D05BR:1:1101:21143:9513 2:N:0:CAGGAAGTTTATCC
TCTGAATTCATCCATGAATATATATTAAAATAGGCAGCTGTGTGTATGGTTTGGGATGTCATGATAGAAGTATGAGGTACAAGTATA
+M_HWI-M01141:133:D05BR:1:1101:21143:9513  133:D05BR:1:1101:21143:9513 2:N:0:CAGGAAGTTTATCC
]]]]]]]]]]]]]]]]]]]]]]]]]]]]]]]]]]]]]]]]]]]]]]]]]]]]]]]]]]]]]]]]]]]]]]]]]]]]]]]]]]]]]]]
@M_HWI-M01141:133:D05BR:1:1101:26478:9532  133:D05BR:1:1101:26478:9532 2:N:0:CAGGAAGTTTATCC
TTATCGCTTCGGATGTGTCGGCCGTGATTGCGTTTACGCGCCGCATCGCCTATCTGGAAGACGGCGACATCGCACTGCTGCGTGCCGATGGCATCGAAAAGCTCACCGACAAAAACGGCCTTGCCGCCGAACGCAAAGTCAAAGTATCCGAACTCTCGCTCGCCTCGCTCGAGCTGGGGCCTTACA
+M_HWI-M01141:133:D05BR:1:1101:26478:9532  133:D05BR:1:1101:26478:9532 2:N:0:CAGGAAGTTTATCC
AABAB?AFBBB?EACGGGGEGGGEEEAGGGHGGGGG]]]]]]]]]]]]]]][]]]]]]]]]]]]]]]]]]]]]]]]]]]]]]]]]]]]]]]]]]]]]]]]]]]]]]]]]]]]]]]]]]]]]]]]]]]]]]]]]]]]]]]]]]]]]]]]]]HFA0EGGGFCGGGCGGGGGGGFGGBDAAFFFAAAAA
@M_HWI-M01141:133:D05BR:1:1101:3434:9550  133:D05BR:1:1101:3434:9550 2:N:0:CAGGAAGTTGATCC
TTTAGTACAGACAGTGTTTCACCATGTTGGCCAGGATGGTCTCAATCTCTTGACCTCGTGATCCACCCACCTCGGCCTCCCAAAGTGCTGGGATTACAGGTGTGAGCCACTGCGCCAGGCCCAGATTTATATGTTAAGACCACCTTTGCTTGCCTCAAAGTATAAATACAAATGTGAACACTTAAATCCTTACAAAAATTTTAACATACAGAATAGCAAAAAGCTTCCTTTT
+M_HWI-M01141:133:D05BR:1:1101:3434:9550  133:D05BR:1:1101:3434:9550 2:N:0:CAGGAAGTTGATCC
?ABBAFFFFFFFGGFFEGGGGGHGHGHHHAFGHDHHHHAGGBGHHHFFHHHHHGHFHGHHHHHGHHEGEEEFHGGGGGHFEH]]]]]]]]]]]]]]]]]]]]]V]G]]]]]]]]]]]]]]]]]]]]]]]]]]]]]]]]]]]]]]]]]]]]CF2EFGFDEFFHDBHHHGBFG5EGEDD5FGF5FHHFDE5FEFEA5BGAB56EFFBHFD66FGB5FGEGGFFF?FFCA>>>>3
@M_HWI-M01141:133:D05BR:1:1101:8080:9555  133:D05BR:1:1101:8080:9555 2:N:0:CAGGAAGTTGATCC
AGCCAAAGAGGGCAACATGGCGAAATCCTTCCTTTACAAAAATTAGCTGGTTGTGTTGGCATGTGCCTGTAGTCCCAACGACTTGGGAAGCTGAGGTGGGAAGATGACTTGAGCCCAGGAGGCAGAGGTTGCAGTGACTTGAGATCTTGCCACTGCACTCC
+M_HWI-M01141:133:D05BR:1:1101:8080:9555  133:D05BR:1:1101:8080:9555 2:N:0:CAGGAAGTTGATCC
AABBBFCCFFA]]]]]]]]]]]]]]]]]]]]]]]]]]]]]]]]]]]]]]]]]]]]]]]]]]]]]]]]]]]]]]]]]]]]]]]]]]]]]]]]]]]]]]]]]]]Y]]]]]]]]]]]]]]]]]]]]]]]]]]]]]]]]]]]]]]]]]]]]]]]FFFDFB>3333
@M_HWI-M01141:133:D05BR:1:1101:6398:9556  133:D05BR:1:1101:6398:9556 2:N:0:CAGGAAGTTGATCC
GCAAACTCTGCCTCCCAGGTTCAAGCAAGTCTCCTGCCTCAACTTCACAAGTAGCTA
+M_HWI-M01141:133:D05BR:1:1101:6398:9556  133:D05BR:1:1101:6398:9556 2:N:0:CAGGAAGTTGATCC
]]]]]]Y]]]]]]]]]]]]][]]]]]]]]]]\]]]]]]]]]]]]]]]]]]]]]]]]]
@M_HWI-M01141:133:D05BR:1:1101:4451:9559  133:D05BR:1:1101:4451:9559 2:N:0:CAGGAAGTTTATCC
ATAGGATTTCGTTCTTTTTTATGGCTGAATAGTATTCCATCGGGTATATATACCGCATTTTCTTTGTC
+M_HWI-M01141:133:D05BR:1:1101:4451:9559  133:D05BR:1:1101:4451:9559 2:N:0:CAGGAAGTTTATCC
]]]]]]]]]]]]]]]]]]]]]]]]]]]]]]]]]]]]]]]]]]]]]]]]]]]]]]]]]]]]]]]]]]]]
@M_HWI-M01141:133:D05BR:1:1101:6714:9571  133:D05BR:1:1101:6714:9571 2:N:0:CAGGAAGTTGATCC
GAGGAGTGATTTGCTTCCAATGATGTGGTCAGTTTTAGAGTAAGTGCAATGTGGTGCTGAGAAAAATGTATATTCTGTGGATTTGCGGTAGACCATTCTGTATATGTCCATTTGGTCCAGCTCTGCATTCAAGTCCTGGATGTCCTTGTTAATTTTCTGTCTGGTTGATCTGTCTAATATTGACAGTGGAGTGTTGAAGTCTCCCACTATTATTGTGT
+M_HWI-M01141:133:D05BR:1:1101:6714:9571  133:D05BR:1:1101:6714:9571 2:N:0:CAGGAAGTTGATCC
AAABABFFFFFFFGGGGGGGGGHHHHHHHHHHHHHHGFCGHHDGHHHHFHHHHHHGHHHGHHHHEHGH]]]]]]]]]]]]]]]]]]]]]]]]]]]]]]]]]]]]]]]]]]]]]]]]]]]]]]]]]]]]]]]]]]]]]]]]]]]]]]]]]]HHHHHHGHGGHGFFHHHHGHHHHHHHHHHHHHHHHHFHHHGHHHHHGGGGGGGGGGFFFFFFAAAA3>
@M_HWI-M01141:133:D05BR:1:1101:18321:9594  133:D05BR:1:1101:18321:9594 2:N:0:CAGGAAGTTGATCC
AGATGGGATTATTTATATTTGTCTGTCTCTCCAATACTAGGAGAAGTGGCTTGCCCTGTGATCTCATTTCAAAAGAGAAGGAGTTGTTGATTTGTCAGTTAGTTTAACTTCTGTTTTGTTTTTAGGGTGCACTTCTAAGCTCCTTTCATGTGG
+M_HWI-M01141:133:D05BR:1:1101:18321:9594  133:D05BR:1:1101:18321:9594 2:N:0:CAGGAAGTTGATCC
>AA]]]]]]]]]]]]]]]]]]]]]]]]]]]]]]]]]]]]]]]]]]]]]]]]]]]]]]]]]]]]]]]]]]]]]]]]]]]]]]]]]]]]]]]]]]]]]]]]]]]]]]]]]]]]]]]]]]]]]]]]]]]]]]]]]]]]]]]]]]]]]]]]]]]AAB
@M_HWI-M01141:133:D05BR:1:1101:6597:9598  133:D05BR:1:1101:6597:9598 2:N:0:CAGGAAGTTGATCC
GGCTCACACCTGTAATCCTAGAAATTTAGGAGGCTAATATGGGAAAATTGCTTCAGGCCAGGAATTTGAGAGCAGTCTGGGCAACATAG
+M_HWI-M01141:133:D05BR:1:1101:6597:9598  133:D05BR:1:1101:6597:9598 2:N:0:CAGGAAGTTGATCC
]]]]]]]]]]]]]]]]]]]]]]]]]]]]]]]]]]]]]]]]]]]]]]]]]]]]]]]]]]]]]]]]]]]]]]]]]]]]]]]]]]]]]]]]]
@M_HWI-M01141:133:D05BR:1:1101:20302:9611  133:D05BR:1:1101:20302:9611 2:N:0:CAGGAAGTTTATCC
TTATAAAGGCTTGCTGCCTGGAGGCAAAATCGGGGCTGATCGGAAAACGGCAGGCGTGGTGATTGAGGCTAACTATCTTATGTAAAAACAGTTTGTT
+M_HWI-M01141:133:D05BR:1:1101:20302:9611  133:D05BR:1:1101:20302:9611 2:N:0:CAGGAAGTTTATCC
\]Z]]]]]]]]]]]]]]\]]]][[]EBUR]]X][VT]]YC]]]]Y]]]Y]]]YBZ]]]]]Y]]]]]]]]]]]]W]]]WZ[XWW][]]Y]C][]]]R[
@M_HWI-M01141:133:D05BR:1:1101:23797:9613  133:D05BR:1:1101:23797:9613 2:N:0:CAGGAAGTTGATCC
CTCCTTGTGTCCATGTGTTCTCATTGTTCAATACCCACCTATGAGTAAGAACATGCAGTGTTTGATTTTCTTTTTTTATATCAGTTTGCTGAGAATGATGGTTTCCAGATTCATCCATGTCACTAGAAAGGACACAAACTCATTGTTTTTTTATGGCTGTGTAGTATTCTATGATGTATATGTGACACATTTTCCTTGTCCGGTGTATCATCGATGGGCATTTGGGTTGGTTCCAGGTCTTTGCTATTGTCAACCGTGCCAAGATGAA
+M_HWI-M01141:133:D05BR:1:1101:23797:9613  133:D05BR:1:1101:23797:9613 2:N:0:CAGGAAGTTGATCC
CCCCCFFFFFFFGGGGGGGGGGHHHHHHHHHHHHHHHGGHHHHHHHHHHHHHHHHHHGHHIHHHHHHHHHHHHHHGGHHHHHHHHHHHHHHGHGHHHHHHHHHHHHHHHHHHHHHHHH]]]]]]]]]]]]]]]]]]]]]]]]]]]]]]]]HHHHFHHHHHHHHFGHHHHHHHHHHHHHHHHHHHHHGHHHHHHHHHGGFEGGHHHHHHHHHGHHHGHGHGFHEGGGHHGHHHHHHHHHHHHHHHHHGGGGGGGGGGFFFFFFFCCBCB
@M_HWI-M01141:133:D05BR:1:1101:20569:9630  133:D05BR:1:1101:20569:9630 2:N:0:CAGGAAGTTTATCC
AAATACAAAAAATTAGCTGGGCATGGTGGTTTGTGCCTGTCATCCCAGCTACTCAGCAGGCTGAGGC
+M_HWI-M01141:133:D05BR:1:1101:20569:9630  133:D05BR:1:1101:20569:9630 2:N:0:CAGGAAGTTTATCC
]]]]]]]]]]]]]]]]]]]]]]]]]]]Z]]]]]]]]]]]]]]]]]]]]]]]]]]]]]]]]]]]]]]]
@F_HWI-M01141:133:D05BR:1:1101:9918:9653  133:D05BR:1:1101:9918:9653 2:N:0:CAGGAAGTTGATCC
TACCTCGACCTGCTCAGCGCGCCCGGACAGATTGCCGGCGGGCAGGTGTGCGGTTCGCCCTATATCCATATGGACGGCCCGGGCGTGTTCAAATTTGCAGTCAAAATGCTGGCCAAGATTGCAGACGAAGTCATCAGCGAGGCGGGCTAT
+F_HWI-M01141:133:D05BR:1:1101:9918:9653  133:D05BR:1:1101:9918:9653 2:N:0:CAGGAAGTTGATCC
BBBBBFB@DDB4GGGG4BAEEEGGGGGGGGHFHHGHGGGGCGE@EE?F?EFECEEFEGGGCFGDGFFBD2D21FC/BCCCCGCCGGC.CDHHHHHH0GGEGHFFHHG0GCGHGHHHEA0CCGFBFG@?BGEFFFFGGGD?B??B;-=@AF
@R_HWI-M01141:133:D05BR:1:1101:9918:9653  133:D05BR:1:1101:9918:9653 2:N:0:CAGGAAGTTGATCC
CGCCGATGTGTTGCCGTGATCCTGCACGGTCAGAATCACTTTATCCATGCTCAGGCCGAGATGTTTGGCAGTCGATTCGATAATACGGCGGTTTGGCTGGTTCGGCCCCAACCAAACGCTTTTCTCCGCGGGTTTGCCCCCCTCCCTGTT
+R_HWI-M01141:133:D05BR:1:1101:9918:9653  133:D05BR:1:1101:9918:9653 2:N:0:CAGGAAGTTGATCC
>3>AA3DAFBFCGGFGE2FGFFHCFGCEGGGDGHHHHHGHHHHHHGHH5FFGF333FEE?EGHHHHHGFHGHHGGGGHGHHEGHHFAEGGE/////33/?B11>B/?###########################################
@M_HWI-M01141:133:D05BR:1:1101:7443:9654  133:D05BR:1:1101:7443:9654 2:N:0:CAGGAAGTTTATCC
ATTTACTGAGGGCTGTTAATATTCTGGGCTAAGAGCTGAGAATATAAGAAGACACATTTCTGCTCTCCAGGAACTCATGGTCTTAGAGGGAAAAGAGACTCATAAATAACAATGAGGGCACTAACTGAGGTTTGACTGAGTGTGGCAGCAGCAGGGACA
+M_HWI-M01141:133:D05BR:1:1101:7443:9654  133:D05BR:1:1101:7443:9654 2:N:0:CAGGAAGTTTATCC
AAAA?BFFF]]]]]]]]]]]]]]]]]]]]]]3]]]]]]]]]]]]]]]]]]]]]]]]]]]]]]\]]]]]]]]]]]]]]]]]]]]]]]]]]]]]]]]]]]]]]]]]]]]]]]]]]]]]]]]]]]]]]]]]]]]]]]]]]]]]]]]]]]]]]]ABFFAAA3A
@M_HWI-M01141:133:D05BR:1:1101:3967:9668  133:D05BR:1:1101:3967:9668 2:N:0:CCGGAAGTTGATCC
TAGAGAATTTCTTTAAAGTACCATTCACGGGGTTTGGGATTAGATAAATATTTGCGTTTGCTTGAAAAGAATAGTTGTATAGTAACTTGTAAAAGCAGACATAATTACAGAAAAAATGGAACATATTACATTCACTAGCATAAAGTAGGCGCTTAATAAAATGATAGAAACTTGAACGAATGGTGACGACAGTATATTTTAAAACTATTCTGTGGCAAGTTAAACATTGCTAAGAATAAAAGATCATTGTGCAAAGGTCA
+M_HWI-M01141:133:D05BR:1:1101:3967:9668  133:D05BR:1:1101:3967:9668 2:N:0:CCGGAAGTTGATCC
AAAAAFBDFFFFFGGBGGGGFGBG5GGHF2A?EEGFFGAGFFHHHG5DGHHDD5FEGGCEHHHHEFB5BCFGFHDD@GHHHGGHHHGFHHHB5EEGHH3GGF33BFGHHH]]]]]]]]]]]]]]]]]]][]]6]]]]]\]]]]]]]]]]]GEHFHE22@B22@D2GDA2F2DFGCB2FF1BGAA/AEHFFF22BGD1AB2A2HDHGDGBFAFHHHFFGFB3EBFA11B13HGGFD3313B3A31B11BB31DFFFA>11>
@M_HWI-M01141:133:D05BR:1:1101:21898:9669  133:D05BR:1:1101:21898:9669 2:N:0:CAGGAAGTTGATCC
CAGTTCAGCCCTGGCACAGAGAACTGAGGTCCTGTATTTAGAACAACTGCATTCACATGGTGTCCAGAGACATGATAAGACAGCAGTAGGTCACCACAGGAAAAACTCCCTCAAGGAAGACTGTGGACATTTGCTTCAGGAAAACAAAGAAACCCATTTTGAGAGAGACTTATCACATGAGGCAACAAAA
+M_HWI-M01141:133:D05BR:1:1101:21898:9669  133:D05BR:1:1101:21898:9669 2:N:0:CAGGAAGTTGATCC
CCBCCFFFFFCFGGGGGGGGGFHHHHFBFHGHHHHHHHHH]]]]]]]]]]]]]]]]]]]]]]]]]]]]]]]]]]]]]]]]]]]]]]]]]]]]]]]]]]]]]]]]]]]]]]]]]]]]]]]]]]]]]]]]]]]]]]]]]]]]]]]]]]]]]]GHHHHGBHHHGHHHHHHHFGGGGGGGGGFFFFFFFABAAA
@M_HWI-M01141:133:D05BR:1:1101:24616:9673  133:D05BR:1:1101:24616:9673 2:N:0:CAGGAAGTTTATCC
GAAAACAGCCATAGACAGTTACATAAACAGACAAATGGTCATGGCT
+M_HWI-M01141:133:D05BR:1:1101:24616:9673  133:D05BR:1:1101:24616:9673 2:N:0:CAGGAAGTTTATCC
]]]]]]]]]]]]]]]]]]]]]]]]]]]]]]]]]]]]]]]]]]]]]]
@M_HWI-M01141:133:D05BR:1:1101:27621:9674  133:D05BR:1:1101:27621:9674 2:N:0:CAGGAAGTTTATCC
GGGGGAGGTAGATATTTACATTCATTTCCTGGGATAGAAAATCTGAGTAGCACATGCATATTCACTATGGGTTGTTTCAGGACCCATAATGGAAACA
+M_HWI-M01141:133:D05BR:1:1101:27621:9674  133:D05BR:1:1101:27621:9674 2:N:0:CAGGAAGTTTATCC
]]]]]]]]]]]]]]]]]]]]]]]]]]]]]]]]]]]]]]]]]]]]]]]]]]]]]]]]]]]]]]]]]]]]]]]]]]]]]]]]]]]]]]]]]]]]]]]]]
@M_HWI-M01141:133:D05BR:1:1101:13303:9675  133:D05BR:1:1101:13303:9675 2:N:0:CAGGAAGTTGATCC
CCCAACCCACCCTAAGCTGGACCCAGTTCCAGCAAGCAAAAACAAAAACACGA
+M_HWI-M01141:133:D05BR:1:1101:13303:9675  133:D05BR:1:1101:13303:9675 2:N:0:CAGGAAGTTGATCC
]]]]]]]]]]]]]]]]]]]]]]]]]]]]]]]]]]]]]]]]]]]]]]]]]]]]]
@F_HWI-M01141:133:D05BR:1:1101:18915:9685  133:D05BR:1:1101:18915:9685 2:N:0:CAGGTAGTTTATCC
CATCATTCTCAGCAAACTGACACAAGAACAGAAAATGAAACACCGCATCTTCTCACTCATCGCCGGGTGCTGGAAAATGAGGACACATGGGAACAGAGAGGGGCGGCCTACACACTGGGGGGTATTAGGGGGACAACGGCAGGGCCGGCG
+F_HWI-M01141:133:D05BR:1:1101:18915:9685  133:D05BR:1:1101:18915:9685 2:N:0:CAGGTAGTTTATCC
AAAAAFB33B3BBBGGGFEDFBGH0000B000A1011B1BAFGEEF/E/DDA2FGHHHCB1B////A>//1110B101@B10BG00>BEC/01/000BFE?E################################################
@R_HWI-M01141:133:D05BR:1:1101:18915:9685  133:D05BR:1:1101:18915:9685 2:N:0:CAGGTAGTTTATCC
TTTTCTGTTTGCTTTTTCCCCTTCACCCACATTTGCCATTTCACCCCAGGCTCGCCCTCCCCCACTCCCCCTCCCTACCGCTCCACCCGTTTTCCGCCCATCAGCCCCCGTTCTTTCTGACCCCCCTTCTGCTGCCCCTCGTTCATCTCT
+R_HWI-M01141:133:D05BR:1:1101:18915:9685  133:D05BR:1:1101:18915:9685 2:N:0:CAGGTAGTTTATCC
1111>DD33D11A1D1111BFG1B111AAB01A3G311112D22B0A////00///BEA/CEC/A000/>?###############################################################################
@M_HWI-M01141:133:D05BR:1:1101:13167:9692  133:D05BR:1:1101:13167:9692 2:N:0:CAGGAAGTTGATCC
CATAGTGTGCTACAGAGTGAGTATGCTACATAGTGTGCTACAGAGTGTGCTACATAGTGTGCTACATAGTGTGCTACAGAGTCTGCTACATAGTGTGCTACAGAGTGAGTATGCTACATAGTGTGCTACAGAGTGTGCTACATAGTGTGCTACAGAGTGTGCTACATAGTGTGCTA
+M_HWI-M01141:133:D05BR:1:1101:13167:9692  133:D05BR:1:1101:13167:9692 2:N:0:CAGGAAGTTGATCC
A1>A?F3FBFFFGGGGGGGBG1A3GG]K]]J]V]]]\]]]]]]][]XZW]]]I\]]F]]]I]]]][]IFEZ[][4]]]HW[]%Z[]]K[[]]FHX[]]]]]]]]]]]]]]]]]]]]]J]]]H[]]]]]]]]]]]3]]]]]]]]]]]]]]]GHGFGBGGFCGGGFFFC4FFFBAA3A
@M_HWI-M01141:133:D05BR:1:1101:16744:9712  133:D05BR:1:1101:16744:9712 2:N:0:CAGGAAGTTGATCC
GATCTCTTGACCTCGTGATCCACCCGCCTTGGCCTCCCAAAGTGCTGAGATTATAGGCATGAGCCACCGTGACTGGCCTTCAATTTCTTTAAATTTTAGTTTCCTCGGCGCCCCCTCCCTCCATCCCTCCCTCTCCCTCCCC
+M_HWI-M01141:133:D05BR:1:1101:16744:9712  133:D05BR:1:1101:16744:9712 2:N:0:CAGGAAGTTGATCC
]]]]U]]]UT]]]][XU]Y]]WX]]]]Q]Y]XV]X]]]]\]]]]W]]]]]]]]]]]]]]]\][XYZ]]]]]]]EC]]]]\]W\]Z]]]]]]X]]]]][]X]]]]]]]]]]]]X]]]R]]\]Z][Y\]\[][V]7]]\R]XT]
@M_HWI-M01141:133:D05BR:1:1101:18846:9728  133:D05BR:1:1101:18846:9728 2:N:0:CAGGAAGTTGATCC
CTGTGCCGGGACTCTGCTCAAAGCTGCTGCAGATGTCTTGATTTAATAAACAAGACAGAAACCAGGCAGAATGGAAGTGTGGGTCCCAGTGTCTGTGTCATAAACCTCATTCTCATTGCTCTTCCGGCCTCTCCCTCCAGCTTCTCCTCATGGGCTGGA
+M_HWI-M01141:133:D05BR:1:1101:18846:9728  133:D05BR:1:1101:18846:9728 2:N:0:CAGGAAGTTGATCC
BBBAAFFDD]]]]]]]]]]]]]]]]]]]]]]]]]]]]]]]]]]]]]]]]]]]]]]]]]]]]]]]]]]]]]]]]]]]]]]]]]]]]Y]]]]]]]]]]]]]]]]Z]]]]]]]]]]]]]]]]]]][][]]]]]\]]]]]]]]]]]]]]]]]]]>AAF1AAA1
@M_HWI-M01141:133:D05BR:1:1101:22168:9729  133:D05BR:1:1101:22168:9729 2:N:0:CAGGAAGTTGATCC
GGTGCCGGACACCAGCACCGGATTGCGGTAGTTTTTGCCGATTTCCACCAGCGCGCCGAAGCCGCCCAGGCCGCCG
+M_HWI-M01141:133:D05BR:1:1101:22168:9729  133:D05BR:1:1101:22168:9729 2:N:0:CAGGAAGTTGATCC
]]]]]]]]]]]]]]]]]]]]]]]]]]]]]]]]]]]]]]]]]]]]]]]]]]]]]]]]]]]]]]]]]]]]]]]]]]]]
@M_HWI-M01141:133:D05BR:1:1101:18974:9740  133:D05BR:1:1101:18974:9740 2:N:0:CAGGAAGTTGATCC
TAATGTGCCTTTAGGTAGAATCTGTAATAATAGCTAACTTTTATTGAATGTTTACTATGTGCTT
+M_HWI-M01141:133:D05BR:1:1101:18974:9740  133:D05BR:1:1101:18974:9740 2:N:0:CAGGAAGTTGATCC
]]]]]]]]]]]]]]]]]]]]]]]]]]]]]]]]]]]]]]]]]]]]]]]]]]]]]]]]]]]]]]]]
@M_HWI-M01141:133:D05BR:1:1101:28074:9743  133:D05BR:1:1101:28074:9743 2:N:0:CAGGAAGTTTATCC
TCTAATTAGTATATTTTTCTTGTATTAATAATTGGAACACATTCAAGAAAAAAATTATATATTGATTACATTATTAACCAGAATCTAAACAATCAAAAATCAAATTATAAAACACCTCTCATATGTATGAATTTTTAAATTTAATTCATCTTTAAG
+M_HWI-M01141:133:D05BR:1:1101:28074:9743  133:D05BR:1:1101:28074:9743 2:N:0:CAGGAAGTTTATCC
A3A3AF]]]]]]]]]]]]]]]]]]]]]]]]]]]]]]]]]]]]]]]]]]]]]]]]]]]]]]]]]]]]]]]]]]]]]]]]]]]]]]]]]]]]]]]]]]]]]]]]]]]]]]]]]]]]]]]]]]]]]]]]]]]]]]]]]]]]]]]]]]]]]]]]FBA?A>
@M_HWI-M01141:133:D05BR:1:1101:7913:9743  133:D05BR:1:1101:7913:9743 2:N:0:CAGGAAGTTGATCC
CCTCCATTGATAGCTCCAGTCCAGAACTCCCCTGGTCTCCAGAATCATACACGTGGCTGCCCCCTTGATACCCATCCACACTTGGTGTCGCCTGAGTGTCCGAAAGCTGCCATGACAAATT
+M_HWI-M01141:133:D05BR:1:1101:7913:9743  133:D05BR:1:1101:7913:9743 2:N:0:CAGGAAGTTGATCC
]]]]]]]]]]]]]]]]]]]]]]]]]]]]]]]]]]]]]]]]]]]]]]]]]]]]]]]]]]][]]]]]]]]]]]]]]]]]]]]]]]]]]]]]]]]]]]]]]]]]]]]]]]]]]]]]]]]]]]]]
@M_HWI-M01141:133:D05BR:1:1101:3557:9753  133:D05BR:1:1101:3557:9753 2:N:0:CAGGAAGTTGATCC
CTGCCAGGGGATTCAGATCCCACCTACTAGCTCTGTAGTTCTAGACAAATTAATCTCTAGTGTGTCTGCTTCACTTTCTGTAAAGTGGGGACGTTGATACCTATCTCATA
+M_HWI-M01141:133:D05BR:1:1101:3557:9753  133:D05BR:1:1101:3557:9753 2:N:0:CAGGAAGTTGATCC
]UUTTVWVV]]W]]]]]]]]]]][][]]\]]]]X\][]\Z]]]]\]]\\]\\]]]]][Z]X]]Z].V[]]]JV]]]]Z]][[]Z[I]]]]]]Z]]]]]W]]]]]]]]]]]
@M_HWI-M01141:133:D05BR:1:1101:28170:9765  133:D05BR:1:1101:28170:9765 2:N:0:CAGGAAGTTTATCC
AATAATAAACGTTTGAGGTGGCAGATATCCCAGTTACCCAGATTTGATCATTTCATATTGTATCCTTGTATCAAGTATCACATATACTTCATAAATTAACTAAATAAGTTTAAATTAATAAAAATTTAAAAACTTAAACATTTCTTTCTGA
+M_HWI-M01141:133:D05BR:1:1101:28170:9765  133:D05BR:1:1101:28170:9765 2:N:0:CAGGAAGTTTATCC
1]]]]]]]]]][\]]]]\[[W]]]]]]][\]]]V]]]\]]X]Z[]]V]]W\H\X]]]]]]]]\]]\]][]]]]]]]]Z]X]]]]]]]]]]]]]]]]]]]]]]]]]]]]W]]]]]]]]]\]]]]]]]]\]]\]Z]]]]]]ZF\]]][]]]]>
@M_HWI-M01141:133:D05BR:1:1101:5822:9777  133:D05BR:1:1101:5822:9777 2:N:0:CAGGACGTTGATCC
ACCGCTACAACGCGGAGGAAGAGGACTG
+M_HWI-M01141:133:D05BR:1:1101:5822:9777  133:D05BR:1:1101:5822:9777 2:N:0:CAGGACGTTGATCC
]]]]]]0]]Y]]]]]]V]]]]]\]W]W]
@M_HWI-M01141:133:D05BR:1:1101:14389:9785  133:D05BR:1:1101:14389:9785 2:N:0:CAGGAAGTTGATCC
CTTGACAAGGCAGGACATTCTCACACAGGCTGCAACGTGGATGAACCTGAATACATCATACGGAGTGAACTGAGCCAGG
+M_HWI-M01141:133:D05BR:1:1101:14389:9785  133:D05BR:1:1101:14389:9785 2:N:0:CAGGAAGTTGATCC
]]]]]]]]]U]]]]]]]]][\]]]]]]]]]]]]]]]]]]]]\]]]]]]]]]]]]]]]]]]]]]]]]]]]]]]]]]]]]]
@F_HWI-M01141:133:D05BR:1:1101:17920:9809  133:D05BR:1:1101:17920:9809 2:N:0:CAGGAAGTTGATCC
ACATCAGGTGTGGATATGTGCCTTTTATCTTAGAACCTCATCTCAAGCACACTCTTCACCCCCCAAAAAATTAGCAGTGAAGGCAATGCCTCCTGTTAACCTCCCCACGTCCGACCTACCCAGGGAGAGCAGGGGTAAATAGGAGAAATT
+F_HWI-M01141:133:D05BR:1:1101:17920:9809  133:D05BR:1:1101:17920:9809 2:N:0:CAGGAAGTTGATCC
AABBAFBFFFFAGGGGGGGGGGHHHHHHHHHHHHHGHHHHGHHHHHHHGHHHHHHHHHGHHGGGGEHGFGHHHHGHHHGGHHFHHHHHGHGHHHGHHHHHHHHHGGHGGHHGGGGGGFHHHHHGGGGGGHHHHGGEGHFGFHGDGEGGGH
@R_HWI-M01141:133:D05BR:1:1101:17920:9809  133:D05BR:1:1101:17920:9809 2:N:0:CAGGAAGTTGATCC
ATTTCATTATTATAATAAAACAATGTTTGATTCAAAATTTGAACAAAATTGTTTTAAATAAATTGTCTGTATACCAGTACAAGTTTATTGTTTCAGTATACTCGTACTAATAAAATAACAGTGCCAATTGCAGGTGTGCGTCTTTGCCTT
+R_HWI-M01141:133:D05BR:1:1101:17920:9809  133:D05BR:1:1101:17920:9809 2:N:0:CAGGAAGTTGATCC
ABBABFFFFFFFGGGGGGGGGGHHHHHHHHHHHHFHHGGHGFFHGFH2GHFHHHHHFHIHIHHIHHHHHIHHHHEGFEFHHHHGHHHHHFHHHHGHGHHHHFHFHGHHHHHHHGHHHHGHHFHHHGHHHHFFBGCHGGHGFGGGHHHHHH
@M_HWI-M01141:133:D05BR:1:1101:10254:9826  133:D05BR:1:1101:10254:9826 2:N:0:CAGGAAGTTGATCC
CCGGGCTCTGGTTCTCACCTGTGGATGCATTTTTAAACCATTTAGTCAGCTTTGAAAAAGATATAATTATATCTGGGCCTTACCTTTCCAGAGAATCTAATTCATTTGGTCCAGAAAGAATCCCAAATCAATGTAACTTTACAAGCAAACAGCTTTAGTCTTAACTAAAACACGT
+M_HWI-M01141:133:D05BR:1:1101:10254:9826  133:D05BR:1:1101:10254:9826 2:N:0:CAGGAAGTTGATCC
CCCCCCCBFFFFGGGGGGGGGGHHH]]]]]]]]]]]]]]]]]]]]]]]]]]]]]]]]]]]]]]]]]]]]]]]]]]]]]]]]]]]]]]]]]]]]]]]]]]]]]]]]]]]]]]]]]]]]]]]]]]]]]]]]]]]]]]]]]]]]]]]]]]]]]HHHGGGGGGGGGGFFFFFFFBAAAA
@M_HWI-M01141:133:D05BR:1:1101:19343:9834  133:D05BR:1:1101:19343:9834 2:N:0:CAGGAAGTTTATCC
GACATTTCTAGTAGCAGCAGTTTCTAGAGAGCTCGAGTAGCCTTTTAACAAACTTTTTTTTTTGCACATAGAAACAACACATCCATGTGTACAGTATCAAAAAATATATACCAAGGTTA
+M_HWI-M01141:133:D05BR:1:1101:19343:9834  133:D05BR:1:1101:19343:9834 2:N:0:CAGGAAGTTTATCC
]Z]]]]]]]]]]]]]]]]]]]]]]]]]]]]]]]]]]]]]]]]]]]]]]]]]]]]]]]]]]]]]]]]]]]]]]]]]]]]]]]]]]]]]]]]]]]]]]]]]]]]]]]]]]]]]]]]]]]]]
@F_HWI-M01141:133:D05BR:1:1101:14321:9834  133:D05BR:1:1101:14321:9834 2:N:0:CAGGAAGTTGATCC
GATGAAGAGCACACGTCTGAACTCCAGTCACCAGGAAGATCTCGTATGCCGTCTTCTGCTTGAAAAAAAAACCACCACGAACTTCTAAGAGGACTCCTCTCAACTCCAGCCACCCACCCCATCCCGTCTACTATCCACCGCTACAACCTC
+F_HWI-M01141:133:D05BR:1:1101:14321:9834  133:D05BR:1:1101:14321:9834 2:N:0:CAGGAAGTTGATCC
AAABBBFFFFCFFFGGGFGGFGGHHHHFFHHHFHGGHHHF55DGAEHHHFFEFHCHFHHHGHAF5GFE0>/11111?11/1>1444444?F/0?333?B433424?BF33/02B?FA#################################
@R_HWI-M01141:133:D05BR:1:1101:14321:9834  133:D05BR:1:1101:14321:9834 2:N:0:CAGGAAGTTGATCC
CCCCGCGGTGGCTCCCACCCTCCGCCTCTTTCTTGGATATTTACCCAGTCAGTCTGGGTGCGGGGATGTGTTGTTCAACTGTTATGCATTTCCTTGTTTACGCCTAGATTTGTCACATGTACTACTCCTCTGTTGTCACTGCAGCTTTAG
+R_HWI-M01141:133:D05BR:1:1101:14321:9834  133:D05BR:1:1101:14321:9834 2:N:0:CAGGAAGTTGATCC
1A1>11111000B1AA000AAGE0A///111A2BDB11B2B2AFEB1/1BB12111B00B////////1120/0?B22>202>22112222B21211B021//>0/01B2>12221121222221111@011<11<11111<11101111
@F_HWI-M01141:133:D05BR:1:1101:23565:9836  133:D05BR:1:1101:23565:9836 2:N:0:CAGGAAGTTTATCC
TAGAGGCAGATTCAACTCCCTAAGGTCAGCGAACACCCAGCAGAGCAGTCTGAAGGATAAGTTCGTTTTGTGTTTCAGACGGAGATTTACAGCTATTTGGGAAATGCTTGCATTTGGCTGGGAAAATGCGTTTTGCGCTTCTTCACAGAA
+F_HWI-M01141:133:D05BR:1:1101:23565:9836  133:D05BR:1:1101:23565:9836 2:N:0:CAGGAAGTTTATCC
BAABBFA?A2DFGFFGFGGGGFFFA5AGFFF2EEGHGGGHHHFECGHFHHGGGDGGHHHBGFGFGGHGGGHHFHHGFHHGG1>EEHHHHHFHBGBGHHGGGEHHHFHHHFGHHFB443B/E?FHHHF3G/<//F0GCC?DG1FHHEE1GG
@R_HWI-M01141:133:D05BR:1:1101:23565:9836  133:D05BR:1:1101:23565:9836 2:N:0:CAGGAAGTTTATCC
AAGCATTTCCCAAATAGCTGTAAATCTTCGTCTGAAACACAAAACGAACGTATCCTTCAGACTGCTCTGCTGGGTTTTCGCTTAGCTAAGGGAGTTGAATCTGCCTCTATGATGGGTGGAGAGTACTTTAGGGATAGAAGCTGCGTTTTG
+R_HWI-M01141:133:D05BR:1:1101:23565:9836  133:D05BR:1:1101:23565:9836 2:N:0:CAGGAAGTTTATCC
AAAABFFFFFFFGGGFGCGAFGHHHHHGGHFEHDHFHHHHDFGGHGGGCEHGFHGHHHHDFGGFBGFGHHHFG?E1BFGGF11B3BF4FFHGHGGHHFGHEFFEHHHHHE44B43?3////3?34344B4330300B1111BF1/?//?C
@M_HWI-M01141:133:D05BR:1:1101:8594:9837  133:D05BR:1:1101:8594:9837 2:N:0:CAGGAAGTTGATCC
TTTCCAAAGAGCCTAATTCACATTTTCTCAGTCCAACCCTCATAATAACATTATGAGTAGGAATTATTATTCCCATGTGAGAGAGGAAACAGATATGGGAAATTTAAACAACCTACTTAAGATCACGTAGCTACTGTCAGAGCCTGATTCCAACACAAGAAGACTAGCTCCAATGTCTGGCTTTTAATCACTGA
+M_HWI-M01141:133:D05BR:1:1101:8594:9837  133:D05BR:1:1101:8594:9837 2:N:0:CAGGAAGTTGATCC
AAA?AFFFC11CG11B1BGDFFGHHHAFGCFFBCBFHGCFHHHH]]]]\[]]]]]]]]]I[6]]]]X]]]G][][\]]]]W]]]Z]]]]]]][]]]]]]X]]]]]]]V]]]]]]]]]]]]]]]]][]]]]]]]]]Y]]]]]]]]]]]]]]ABCHHHHHBGEFAHHGFHHHHHGFGGGG4AGFDBFFFFB3BBBA
@F_HWI-M01141:133:D05BR:1:1101:4041:9846  133:D05BR:1:1101:4041:9846 2:N:0:CAGGAAGTTTATCC
CTATTATTGAAGCAGTCCACCTCTACCAAGGCCATCTGCCATTACTGAGGCAGTCCACCATTACTGAGACAGACCACCATTACTGAGACAGCTCTATCAGGAAGTTTGCACAGAAGCTGGGCAGAGCCCACAGCAGCTCAGTAACCCTCT
+F_HWI-M01141:133:D05BR:1:1101:4041:9846  133:D05BR:1:1101:4041:9846 2:N:0:CAGGAAGTTTATCC
>AA?>BFFFBFFGFBDGFDGGFFD4DFFB4EHECFHH5GBFGHFHHH5EFFFEHHHHFGHHGHHHH5GGHGFGHFCGGGHEBGFFGHGGFFFFFDHHHHFHHGFFG@FHHG3?3F33GHGAGHFGGGHGGGGHHFHHFHHHHHHHHHGHH
@R_HWI-M01141:133:D05BR:1:1101:4041:9846  133:D05BR:1:1101:4041:9846 2:N:0:CAGGAAGTTTATCC
GTCTGCTATAATGAAATTTGTAAATGCTCCTTTACTAGGTGCTCTATCCTGGGAAGATGGGGCTTTATTTATAAGTTTCTGATGTGCTGCTGCCTTTTTTCAGAGCTGCCCTGCTCAGCAAGGTGGTAGTCAAGCGGCAGTCTGTCAGCA
+R_HWI-M01141:133:D05BR:1:1101:4041:9846  133:D05BR:1:1101:4041:9846 2:N:0:CAGGAAGTTTATCC
11>AA1@B3B3BEA1AFAG3A333D3BF1BB131DFFEC11BGGFF2DGFEB00BEGH1BA//A/FADDAAED2DBFGFHHFGFHHHGHEB1EGHHHGBEHFHEGFFHH0BFGA@FGF1F0FFDE/EGB>GDB>1/>E/EHHHHHFFDHG
@M_HWI-M01141:133:D05BR:1:1101:11368:9854  133:D05BR:1:1101:11368:9854 2:N:0:CAGGAAGTTGATCC
TGCTGTGTACCACCATACCCAGCTAATTTCTTTCATTTTTGGTAGAGATGAGGCCTCTTTCACTTATT
+M_HWI-M01141:133:D05BR:1:1101:11368:9854  133:D05BR:1:1101:11368:9854 2:N:0:CAGGAAGTTGATCC
]]]]]]]]]]]]]]]]]]]]]]]]]]]]]]]]]]]]]]]]]]]]]]]]]]]]]]]]]]]]]]]]]]]]
@M_HWI-M01141:133:D05BR:1:1101:9647:9866  133:D05BR:1:1101:9647:9866 2:N:0:CAGGAAGTTGATCC
TGGGGAGATTCCAGAGCAGGTGGCATGTCCAAGCAGTCTTACCGCCCCCTTTTACAGATGGAGAAACAAAGACGGGGGCAAGGGGCACAGCAGGTATGCAGCAGAGCTGGGAGAAGAACTCAGAACTCTCTGCACTCTCACTCTTGTGTCCCTTTCACCCCATTGGGGCACCAT
+M_HWI-M01141:133:D05BR:1:1101:9647:9866  133:D05BR:1:1101:9647:9866 2:N:0:CAGGAAGTTGATCC
CCCCCBCCFFFFGGGGGGGGFGFH]]]]]]]]]]]]]]]]]]]]]]]]]]]]]]]]]]]]]]]]]]]]]]]]]]]]]]]]]]]]]]]]]]]]]]]]]]]]]]]]]]]]]]]]]]]]]]]]]]]]]]]]]]]]]]]]]]]]]]]]]]]]]]HHGFGGGGGGCGA?@FFFFABAA?
@M_HWI-M01141:133:D05BR:1:1101:20321:9877  133:D05BR:1:1101:20321:9877 2:N:0:CAGGAAGTTGATCC
GTGGAAAACCAGAAGTGATGGGCCTCAGTTTCCCCTTCAGGCTAACCCTTAGAATTTACAGGGAGCCGCTTAATCCCTAGGCAGTGATGACTGGCTCATCTGCTCCTTCAGCAAATGCTTATTGAAC
+M_HWI-M01141:133:D05BR:1:1101:20321:9877  133:D05BR:1:1101:20321:9877 2:N:0:CAGGAAGTTGATCC
]]X]]]]]]]]]]]]]]]]]]]]]]]]]]]]]]]]]]]]]]]]]]]]]]]]]]]]]]]]]]]]]]]]]]]]]]]]]]]]]]]]]]]]]]]]]]]]]]]]]]]]]]]]]]]]]]]]]]]]]]]]]]]]
@M_HWI-M01141:133:D05BR:1:1101:22675:9884  133:D05BR:1:1101:22675:9884 2:N:0:CAGGAAGTTTATCC
TCCAACATCAACCTTCAATCCCACAAACTCTAAGGTTGAACACGAGCCTCAAACCCCTGGGCCCAGGGATTCGAG
+M_HWI-M01141:133:D05BR:1:1101:22675:9884  133:D05BR:1:1101:22675:9884 2:N:0:CAGGAAGTTTATCC
]]]]]]]]]]]]]]]]]]]]]]]]]]]]]]]]]]]]]]]]]]]]]]]]]]]]]]]]]]]]]]]]]]]]]]]]]]]
@M_HWI-M01141:133:D05BR:1:1101:24786:9927  133:D05BR:1:1101:24786:9927 2:N:0:CAGGAAGTTGATCC
CAGCCCAACACAAAAATGGCAAACACGGCCACATAATTGCGCGTGTTTTTCGAGCGGACGACGGGCAGCGCCATGCATACCGCG
+M_HWI-M01141:133:D05BR:1:1101:24786:9927  133:D05BR:1:1101:24786:9927 2:N:0:CAGGAAGTTGATCC
]]]]]]]]]]]]]]]]]]]]]]]]]]]]]]]]]]]]]]]]]]]]]]]]]]]]]]]]]]]]]]]]]]]]]]]]]]]]]]]]]]]]
@M_HWI-M01141:133:D05BR:1:1101:19366:9946  133:D05BR:1:1101:19366:9946 2:N:0:CAGGAAGTTGATCC
CTGATTTTTTTTAATATATTTTTAATTCAGATGGACTTTCACCATGTTGGCCAGGCTGGTCTCAAACTCCTGACCTCAGATCATCCACCCACCTTGGCCTCCCAAAGTGCTGGGATTACAGGCGCGAGCCACCATGTCCAGCCAAAGCAGCTGTTTTGAACTGTAGGAGCACAGGGA
+M_HWI-M01141:133:D05BR:1:1101:19366:9946  133:D05BR:1:1101:19366:9946 2:N:0:CAGGAAGTTGATCC
BC@ABFFFFCCCGGGGGGGGGGHHHHH]]]]]]]]]]]]]]]]]]]]]]]]]]]]]]]]]]]]]]]]]]]]]]]]]]]]]]]]]]]]]]]]]]]]]]]]]]]]]]]]]]]]]]]]]]]]]]]]]]]]]]]]]]]]]]]]]]]]]]]]]]]FAHHHCGGGGGGGGGFFFFFFFBAA3A
@M_HWI-M01141:133:D05BR:1:1101:9356:9973  133:D05BR:1:1101:9356:9973 2:N:0:CAGGAAGTTGATCC
GTTCTACCCTCGCCTATGGGGTCTGAACACTGGATTTGCACCCTCCCCCAGCTTCTCACCCTGTTCAGATAGTTACAAAGTTCAGCTAGAGATTTCTTTCTCTCTGTGGAGTTTTACCTCCTGCTCCTCTGGCCACCCTCTGGATGGATACCTGTGGTGCCAGG
+M_HWI-M01141:133:D05BR:1:1101:9356:9973  133:D05BR:1:1101:9356:9973 2:N:0:CAGGAAGTTGATCC
BBBBBFFFFFB@FG]]]]]]]]]]]]]]]]]]]]]]]]]]]]]]]]]]]]]]]]]]]]]]]]]]]]]]]]]]]]]]]]]]]]]]]]]]]]]]]]]]]]]]]]]]]]]]]]]]]]]]]]]]]]]]]]]]]]]]]]]]]]]]]]]]]]]]]]GGAAFAFFFBAA3A
@M_HWI-M01141:133:D05BR:1:1101:9977:9984  133:D05BR:1:1101:9977:9984 2:N:0:CAGGAAGTTGATCC
TGAGCTGCTGTATGGTTGCCCCTTCCTACTTTCAACTCCCCCACCGCCAGAGACTACTCCTCTAGACAGCTACCTCCCCTACTTTACTCTCCTTCGCAGCCTTCTCCGAGAACACGCCAACGCTTCTCTTCCCCAACCCACCCAGCCATCTGAAAATACACAGAAAGTCCTCCCGGTAACCCTAGTCCCTCGACTCACTATATATTCCCCAGCCGAATTCCGGATGCTGCAAACTCCCCAT
+M_HWI-M01141:133:D05BR:1:1101:9977:9984  133:D05BR:1:1101:9977:9984 2:N:0:CAGGAAGTTGATCC
CCBCBFFFFFFFGGGGFGGGGGHHHHHHHHHHHFHHHHHHGGGGGGGGGGGHHHHHHHHHHHHHHHGHGGHHHHHHHGGHGHHHHHHHHHH]]]]]]]]]]]]]]]]]]]]]]]]]]]]]]]]]]]]]]]]]]]]]]]]]]]]]]]]]]]GHHHHHHHHFHHHHHHGGGGGGGGHHHHHEGFHHGGGGGEGHHHFHHHHHFHHFGGGGGGGGGGHGGGGGGGGGGGGGGFFFADAA?A?A3
@M_HWI-M01141:133:D05BR:1:1101:4518:10027  133:D05BR:1:1101:4518:10027 2:N:0:CAGGAAGTTGATCC
CATCTTCTAAAAATTCAAAAAATATTAGCCAGGCATGGTGGCACATACCTACAATCATTCCAGCTATTCAGGAGGCTGAGGTGGGAGGTGGAGGT
+M_HWI-M01141:133:D05BR:1:1101:4518:10027  133:D05BR:1:1101:4518:10027 2:N:0:CAGGAAGTTGATCC
]]]]]]]]]]]]]]]]]]]]]]]]]]]]]]]]]]]]]]]]]]]]]]]]]]]]]]]]]]]]]]]]]]]]]]]]]]]]]]]]]]]]]]]]]]]]]]]
@M_HWI-M01141:133:D05BR:1:1101:5485:10046  133:D05BR:1:1101:5485:10046 2:N:0:CAGGAAGTTGATCC
GTCCTTCAGGAGGTATTTCAGAAGAAGGTATTCTTATTGTAGGAGATGACAGCTTCATGCAAGTAATTGCCCCTCAAAATCTTCTCATGGGAAAAGATGAAGAGGTGGAAGACAGTGATA
+M_HWI-M01141:133:D05BR:1:1101:5485:10046  133:D05BR:1:1101:5485:10046 2:N:0:CAGGAAGTTGATCC
]]]]]]]]]]]]]]]]]]]]]]]]]]]]]]]]]]]]]]]]]]]]]]]]]]]]]]]]]]]]]]]]]]]]]]]]]]]]]]]]]]]]]]]]]]]]]]]]]]]]]]]]]]]]]]]]]]]]]]]]
@M_HWI-M01141:133:D05BR:1:1101:21756:10048  133:D05BR:1:1101:21756:10048 2:N:0:CAGGAAGTTTATCC
AGCTGAGATTCAAATTTGAACTATTTCTAGAGCCTTATAAAGTAGGAACTAATAAACAGAAAAACAGACATAAGTTTTTCCCCAACTGTGTCAGGCCTACCAATTTCTCAAATCACTGTATATAATAAGG
+M_HWI-M01141:133:D05BR:1:1101:21756:10048  133:D05BR:1:1101:21756:10048 2:N:0:CAGGAAGTTTATCC
]]]]]]]]]]]]]]]]]]]]]]]][]]]]]]]]]]]]]]]]]]]]]]]]]]]]]]]]]]]]]]]]]]]]]]]]]]\]]]]]]]]]]]]]]]]]]]]]]]]]]]]]]]]]]]]]]]]M]]]]]]]]]Z]]X
@M_HWI-M01141:133:D05BR:1:1101:24766:10072  133:D05BR:1:1101:24766:10072 2:N:0:CAGGAAGTTTATCC
AGGAGGCAGAGGTTGCAGTGGGCCAAGACTGCACCACTGCACTCCAGCCTGGATGACGGAACAAGACTCTGTCTAAAAGAAAAAAAAAAG
+M_HWI-M01141:133:D05BR:1:1101:24766:10072  133:D05BR:1:1101:24766:10072 2:N:0:CAGGAAGTTTATCC
U]]VYVV]]]U]]]\[Z]H]]W]ZZ\]]W[[]]W]]]X]]]Z]Z]][\]X]]]][]]]]]]\]]]]]]\]][]][]Y\Z]]]]]]]]]0]
@M_HWI-M01141:133:D05BR:1:1101:25128:10090  133:D05BR:1:1101:25128:10090 2:N:0:CAGGAAGTTTATCC
GAAAAGATGCCAAGATGAGGTTTCTATTTATTGCAATAAGATGAATTGCAGGTATGGGG
+M_HWI-M01141:133:D05BR:1:1101:25128:10090  133:D05BR:1:1101:25128:10090 2:N:0:CAGGAAGTTTATCC
]]]]]]]]]]]]]]]]]]]]]]]]]]]]]]]]]]]]]]]]]]]]]]]]]]]]]]]]]]]
@M_HWI-M01141:133:D05BR:1:1101:17254:10102  133:D05BR:1:1101:17254:10102 2:N:0:CAGGAAGTTGATCC
GAATGAGCCAAACTTCAATATCCTTGTTCTTAAAGAGAGCACTAATCTAGGGAGAGGATCGGGGACATTAAGAATCATCACTGTACTATCAGCATAATACTGGCAGGCTGTGAAAGC
+M_HWI-M01141:133:D05BR:1:1101:17254:10102  133:D05BR:1:1101:17254:10102 2:N:0:CAGGAAGTTGATCC
]]]]]]]]]]]]]]]]]]]]]]]]]]]]]]]]]]]]]]]]]]]]]]]]]]]]]]]]]]]]]]]]]]]]]]]]]]]]]]]]]]]]]]]]]]]]]]]]]]]]]]]]]]]]]]]]]]]]]
@M_HWI-M01141:133:D05BR:1:1101:24777:10119  133:D05BR:1:1101:24777:10119 2:N:0:CAGGAAGTTTATCC
CTGAAAAATACGGCGCGCCGACAGCCTGCCCATGATGCGCGGAGATTTCGTTACCAAGATAACGAAGCGTATCACACAGGTCAAGCACCGTGGCAG
+M_HWI-M01141:133:D05BR:1:1101:24777:10119  133:D05BR:1:1101:24777:10119 2:N:0:CAGGAAGTTTATCC
]]]]]]]]]]]]]V]Z]]]]]\]]]]]]]]]]]]]]]]]]]]]]]]]]]]]]]]]]]]]]]]]]]]]]]]]]]]]]]]]]]]]]]]]]]]]]]]]]
@M_HWI-M01141:133:D05BR:1:1101:23865:10130  133:D05BR:1:1101:23865:10130 2:N:0:CAGGAAGTTTATCC
CTCAAGGACCTAGAAATAAAAATTCCATTTAACCCAGCAAGCCCATTACTGTGTATATATC
+M_HWI-M01141:133:D05BR:1:1101:23865:10130  133:D05BR:1:1101:23865:10130 2:N:0:CAGGAAGTTTATCC
]]]]]]]]]]]]]]]]]]]]]]]]]]]]]]]]]]]]]]]]]]]]]]]]]]]]]]]]]]]]]
@M_HWI-M01141:133:D05BR:1:1101:12074:10139  133:D05BR:1:1101:12074:10139 2:N:0:CAGGAAGTTGATCC
ATAATACTATGCAGCCATAAAAAAAGAAGGAAAGCATGTTCTTTGCAGCAATGTGGATAGACCTGGGGGCCTGAGATTCAGTGCAGAAATAGAAAACCAAATGCTGCATGTTATCACTTATAAGTGGGAGCTAAACATGGGGCACACATGGAAATAAAGATGGCAAGAATTGGCCAGGCACGGTGGC
+M_HWI-M01141:133:D05BR:1:1101:12074:10139  133:D05BR:1:1101:12074:10139 2:N:0:CAGGAAGTTGATCC
BBCCCFFFFFFFGGGGGGGGGGHGGGGHHHHHHHHGH]]]]]]]]]]]]]]]]]]]]]]]]]]]]]]]]]]]]]]]]]]]]]]]]]]]]]]]]]]]]]]]]]]]]]]]]]]]]]]]]]]]]]]]]]]]]]]]]]]]]]]]]]]]]]]]]]HHHHHHHHHHHHHHHGGGGGGGGGGFCCCFCFBAA>>
@M_HWI-M01141:133:D05BR:1:1101:22383:10150  133:D05BR:1:1101:22383:10150 2:N:0:CAGGAAGTTGATCC
TGCCAATCTCTTGTGCACAGTGCTGTCTAGAATGATTAAAAGACACGTTTCTTTTTCTCAAATCGTAGCCATGCTTAG
+M_HWI-M01141:133:D05BR:1:1101:22383:10150  133:D05BR:1:1101:22383:10150 2:N:0:CAGGAAGTTGATCC
]]]]]]]]]]]][]F[]]][]]]]]]]]]][\]]W]]]]]]ZZ]U]]][Z][][]]]]]]GF]\Y]][\[\W][]][]
@M_HWI-M01141:133:D05BR:1:1101:15944:10159  133:D05BR:1:1101:15944:10159 2:N:0:CAGGAAGTTGATCC
GAAACATGTCATCACTTAAAGATATATCATATTTGCTTATATTCTTGACAGCA
+M_HWI-M01141:133:D05BR:1:1101:15944:10159  133:D05BR:1:1101:15944:10159 2:N:0:CAGGAAGTTGATCC
]]]]Z]]]]]]]]]]]]]]]]]]]]]]]]]]]]]]]]]]]]]]]]]]]]]]]]
@M_HWI-M01141:133:D05BR:1:1101:17073:10191  133:D05BR:1:1101:17073:10191 2:N:0:CAGGAAGTTGATCC
TCTTCTCTCTCAATCAAGAGATGAGGACCCAGCATACTTAGTTCATTCTCACACTGCTATAAGGAAGTTCCTGAAGCTGGGTAATTTATGAAG
+M_HWI-M01141:133:D05BR:1:1101:17073:10191  133:D05BR:1:1101:17073:10191 2:N:0:CAGGAAGTTGATCC
]]]]]]]]]]]]]]]]]]]]]]]]]]]]]]]]]]]]]]]]]]]]]]]]]]]]]]]]]]]]]]]]]]]]]]]]]]]]]]]]]]]]]]]]]]]]]
@M_HWI-M01141:133:D05BR:1:1101:9401:10196  133:D05BR:1:1101:9401:10196 2:N:0:CAGGAAGTTTATCC
CAAGTTCGAGATCAGCCTAGCCAACATAGTGAAACCCTGTCTCTACTAAAAATACAAGAATAAGCCGGGCATTGTGGTGGACTCCTGTAATCCCAGCTACTCAAGAGGCTGAGGCAGGAGAATCACTTGAACCCAGGAGGCGGAGGTTACAGTGAGCTGAGATCGTGCCACTGCACTCCAGCATGGGCA
+M_HWI-M01141:133:D05BR:1:1101:9401:10196  133:D05BR:1:1101:9401:10196 2:N:0:CAGGAAGTTTATCC
BAABBFFBCFBBGGGGGGCGGGHHGGHGHHHHHHHHGHG]]]]]]]]]]]]]]]]]]]]]]]]]]]]]]]]]]]]]]]]]]]]]]]]]]]]]]]]]]]]]]]]]]]]]]]]]]]]]]]]]]]]]]]]]]]]]]]]]]]]]]]]]]]]]]]BHHHHHHHHHCG0GHHFB1DGGGA1A11DFC>1BA>111
@M_HWI-M01141:133:D05BR:1:1101:13299:10207  133:D05BR:1:1101:13299:10207 2:N:0:CAGGAAGTTGATCC
ATTGAAAAAGTTTCTACCATTGTTACGATATATTATTAGAAAGAGTTTAAGTTCTTGGCAGCAATCTGAACACAGCAAATCTCTGTGAAAATTTTAAACTCATTTGAGGGTGGCGGGCAGAAA
+M_HWI-M01141:133:D05BR:1:1101:13299:10207  133:D05BR:1:1101:13299:10207 2:N:0:CAGGAAGTTGATCC
]]]]]]]]]]]]]]]]]]]]]]]]]]]]]]]]][]]]]]]]]]]]]]]]]]]]]]]]]]]]]]]Z]]]\]]]]]]]]]]2]L]]]]]N]]]]]]]]]]]]]]]]]]]]][]YW]]Y]]]U]]]
@M_HWI-M01141:133:D05BR:1:1101:24499:10209  133:D05BR:1:1101:24499:10209 2:N:0:CAGGAAGTTTATCC
CTGGCAACAGCTGGGGTTTTTTGTTGCCTCAACCGGCCTTCGCCGCCGCCACCGCTTCGGC
+M_HWI-M01141:133:D05BR:1:1101:24499:10209  133:D05BR:1:1101:24499:10209 2:N:0:CAGGAAGTTTATCC
]]]]]]]]]]]]]]]]]]]]]]]]]]]]]]]]]]]]]]]]]]]]][]]]]]]]]]]]]]]\
@M_HWI-M01141:133:D05BR:1:1101:12298:10223  133:D05BR:1:1101:12298:10223 2:N:0:CAGGAAGTTGATCC
GATGCCATGATGTCTAGTGGGGTTTTATCTTTCACAGATTATTGTATAGACCTC
+M_HWI-M01141:133:D05BR:1:1101:12298:10223  133:D05BR:1:1101:12298:10223 2:N:0:CAGGAAGTTGATCC
]]]]]]]]]]]]]]]]]]]]]]]]]]]]]]]]]]]]]]]]]]]]]]]]]]]]]]
@M_HWI-M01141:133:D05BR:1:1101:18641:10244  133:D05BR:1:1101:18641:10244 2:N:0:CAGGAAGTTGATCC
GAGTTGCTGGGACCACAGGTGCACACCACCACACCTGGCTAATTCTTGTATGTTTTTATAGAGATGTAGTCTCACTCTGTTGCCCAGGCTGGTCTCAAACTCCTGTGCTCCAG
+M_HWI-M01141:133:D05BR:1:1101:18641:10244  133:D05BR:1:1101:18641:10244 2:N:0:CAGGAAGTTGATCC
]]]]]]]]]]]]]]]]]]]]]]]]]]]]]]]]]]]]]]]]]]]]]]]]]]]]]]]]]]]]]]]]]]]]]]]]]]]]]]]]]]]]]]]]]]]]]]]]]]]]]]]]]]]]]]]]]
@M_HWI-M01141:133:D05BR:1:1101:8831:10257  133:D05BR:1:1101:8831:10257 2:N:0:CAGGAAGTTGATCC
TAATAAGGTGACTAACTAGAAAACTGAAAACCTCAATATGTGTAAAGCAGATCTACACTCTGCTTTGTATTTAATTCATGACTATAAGATCCTAGGGCTTATGCTTCAGAC
+M_HWI-M01141:133:D05BR:1:1101:8831:10257  133:D05BR:1:1101:8831:10257 2:N:0:CAGGAAGTTGATCC
]]]]]]]]]]]]]]]]]]]]]]]]]]]]]Y]]]]]]]]]]]]]]]]]]]]]]]]]]]]]]]]]]]]]]]]]]]]]]]]]]]]]]]]]]]]]]]]]]]]]]]]]]]]]]]]]
@M_HWI-M01141:133:D05BR:1:1101:9911:10257  133:D05BR:1:1101:9911:10257 2:N:0:CAGGAAGTTGATCC
TTTAGTAGAGACCAGGTTTCACCATTTTAGCCAGGCTGGTCTCGTACCCCCGACCCCAGGCAATCTGTCTGTCATGGTCTCCAAAAGTGCTGGGATTACAGGTGTGAGCCACAAAGCCTGGCCTAAACTCACTTCAACTAACCAAAATTTTACTAAGCAGAAATTACAGTATGAACTGGTGGTCAAAAATTATATAATATGAATAAAGACTTGACCGATTATGTTGTAAAAAA
+M_HWI-M01141:133:D05BR:1:1101:9911:10257  133:D05BR:1:1101:9911:10257 2:N:0:CAGGAAGTTGATCC
?AABAD5DDFFFFFAFAFGB6BGHHHBGGFG4E44CF22AFGHH2BEACAE??EE?E1A1FHFGFEHFGFGEF55@3@@FDF3HHF]Z]Z[]I[GX\\]X]H]]]]]Y]]X\]YFH]7]8]Z[][Y[]]]]F)]]Y$Z\Z]][G]UW]VT221AAD12D2GADDD2DA12222A10//B11FA/1A2D222B2B22FDA2BFB2D3313EB00FEA3311B11131A>>11>1
@M_HWI-M01141:133:D05BR:1:1101:7323:10270  133:D05BR:1:1101:7323:10270 2:N:0:CAGGAAGTTGATCC
CTTTGTTTCTGTGTCAAGTTATGTATATTTTGAGAAGAATACAGTTAGATTTAGATGGGTTGGGTGGATTCAATTTTAATAGCTTTAGAAACTATACAGTTAGGAGAGGAATTTGGGTTAGGAGATCAAGATCAAAGGAAAAGTCGATTAA
+M_HWI-M01141:133:D05BR:1:1101:7323:10270  133:D05BR:1:1101:7323:10270 2:N:0:CAGGAAGTTGATCC
1]]]]]Z]]]]]]]]]]]]]]]]]]][]]]]]]]\]Z[]ZY]]]]]]]]6]]]]\]]]]]]]]]]]]]]]]]]]]]]]]]]]]]]]]]]]]]]]]W]]]]]]]]]][]]]Z]]]]]]]]]]]]]W]]]]]]]]]]]]]]]]]]]]]U]]]A
@M_HWI-M01141:133:D05BR:1:1101:27816:10271  133:D05BR:1:1101:27816:10271 2:N:0:CAGGAAGTTTATCC
GACATGGCAGCTCATGCCTGTGGACCCAGCTACTCAGGAAGCTGAGATGAGAGGATTGTTCAAACCCAGGAGGTTGAGGCTGCAGTGAGCTATGATTGTGCTGTCAGAGGCATCGGAACCAGAGTGACTCCATCTTAAATAGGGGCTGAGTAAAATGAGGCTGAAACCAGCTGGGCTGCATTCTCAGGAGGTAAGG
+M_HWI-M01141:133:D05BR:1:1101:27816:10271  133:D05BR:1:1101:27816:10271 2:N:0:CAGGAAGTTTATCC
AAABABFFFBAFGGFGGGGGGGHHHHFHHHHHHHHHHHHHHGGHHG]]]]]]]]]]]]]]]]]]]]]]]]]]]]]]]]]]]]]]]]]]]]]]]]]]]]]]]]]]]]]]]]]]]]]]]]]]]]]]]]]]]]]]]]]]]]]]]]]]]]]]]]HHFFHHCHHHFHHHGGHFHGHHGHGGGGGGGFGGFFABFFFBABBB
@M_HWI-M01141:133:D05BR:1:1101:17727:10285  133:D05BR:1:1101:17727:10285 2:N:0:CAGGAAGTTGATCC
AAAAAAAAAAGAGCAGGGATTGCAATCCTAGTCTCTGATAAAAGAGTCTTTAAACCAAAAAAGATCAAAGGAGCAAAAGGCATTACATAATGGTAAAGAGATCAATGCAACAAGAAGAGCTAACTATCCTAAATACATATGCACCA
+M_HWI-M01141:133:D05BR:1:1101:17727:10285  133:D05BR:1:1101:17727:10285 2:N:0:CAGGAAGTTGATCC
]]]]]]]]]]]]]]]]]]]]]]]]]]]]]]]]]]]]]]]]]]]]]]]]]]]]]]]]]]]]]]]]]]]]]]]]]]]]]]]]]]]]]]]]]]]]]]]]]]]]]]]]]]]]]]]]]]]]]]]]]]]]]]]]]]]]]]]]]]]]]]]]]]
@M_HWI-M01141:133:D05BR:1:1101:17871:10285  133:D05BR:1:1101:17871:10285 2:N:0:CAGGAAGTTGATCC
AACGTGTTGTACTGAGTGTTATGAGAGAGTAGAAAAAACACTGGATTTTTTTTTCCCCCATCTTTTTAAAAATTTATTTATTTTACTTTAGGTGCATACTATATCTGGCATTTCTCCCCATGTTGTTCCTCCCAACCCCCCACTGTCTCTCCCTT
+M_HWI-M01141:133:D05BR:1:1101:17871:10285  133:D05BR:1:1101:17871:10285 2:N:0:CAGGAAGTTGATCC
CCCDC]]]]]]]]]]]]]]]]]]]]]]]]]]]]]]]]]]]]]]]]]]]]]]]]]]]]]]]]]]]]]]]]]]]]]]]]]]]]]]]]]]]]]]]]]]]]]]]]]]]]]]]]]]]]]]]]]]]]]]]]]]]]]]]]]]]]]]]]]]]]]]]]]BAAAA
@M_HWI-M01141:133:D05BR:1:1101:10867:10293  133:D05BR:1:1101:10867:10293 2:N:0:CAGGAAGTTGACCC
TTCAAAAACTAAACTTTCACTAGAGCACTGCTTCTGAAATATATGTGAGTGACAGAAAGAAA
+M_HWI-M01141:133:D05BR:1:1101:10867:10293  133:D05BR:1:1101:10867:10293 2:N:0:CAGGAAGTTGACCC
]]]]]]]]]]]]]]]]]]]]]]]]]]]]]]]]]]]]]]]]]]]]]]]]]]]]]]]]]]]]]]
@M_HWI-M01141:133:D05BR:1:1101:6565:10295  133:D05BR:1:1101:6565:10295 2:N:0:CAGGAAGTTGATCC
AAAGCCGGTGCGGCCACCATTTTGTTTTTTGAAGACCAAGAAGTTATCAAAGGCTTGCAGGCGCAATTCCCTGCCTATGCCGACAACTTCCCCGTATGGGCGGATCAGGCCAACGCCATGGTTCAGTATG
+M_HWI-M01141:133:D05BR:1:1101:6565:10295  133:D05BR:1:1101:6565:10295 2:N:0:CAGGAAGTTGATCC
]]]]]]]]]]]]]]]]]]]]]]]]]]]]]]]]]]]]]]]]]]]]]]]]]]]]]]]]]]]]]]]]]]]]]]]]]]]]]]]]]]]]]]]]]]]]]]]]]]]]]]]]]]]]]]]]]]]]]]]]]]]]]]]]]]
@M_HWI-M01141:133:D05BR:1:1101:11680:10296  133:D05BR:1:1101:11680:10296 2:N:0:CAGGAAGTTGATCC
GATCACTTGAGGCCAGGAGTTCAAGACGAGCCTAACCAACA
+M_HWI-M01141:133:D05BR:1:1101:11680:10296  133:D05BR:1:1101:11680:10296 2:N:0:CAGGAAGTTGATCC
]]]]]]]]]]]]]]]]]]]]]]]]]]]]]]]]]]]]]]]]]
@M_HWI-M01141:133:D05BR:1:1101:21624:10296  133:D05BR:1:1101:21624:10296 2:N:0:CAGGAAGTTTATCC
GGCATGCTCCACCATGCCCAGCTAATTTTTGTATTTTTAATAGAGCTGGGGTTTCACTATGTTGGTCAGG
+M_HWI-M01141:133:D05BR:1:1101:21624:10296  133:D05BR:1:1101:21624:10296 2:N:0:CAGGAAGTTTATCC
]]]]]]]]]]]]]]]]]]]]]]]]]]]]]]]]]]]]]]]]]]]]]]]]]]]]]]]]]]]]]]]]]]]]]]
@M_HWI-M01141:133:D05BR:1:1101:9526:10323  133:D05BR:1:1101:9526:10323 2:N:0:CAGGAAGTTGATCC
CTGACCGGTATCCTGACCGTCATCAGCATAGGCGTTGTCGCTTGGATGACTCCTGATCCCGAAGTGTCCAAGCTGCACGAAGACACACAGGCGCAGCCCTCTCGCATGGGCGAAGTCCTCCGAGACCGCCAGCTTCTCAACTTGGATTTCGGCATTTTCGCGCTGCACGCCGCACAAATGGCG
+M_HWI-M01141:133:D05BR:1:1101:9526:10323  133:D05BR:1:1101:9526:10323 2:N:0:CAGGAAGTTGATCC
>AAAABDD@@AF5FDDGGCGGGGHFFFHFHCFHIGCA@]]]]]]]VZ]]]]][]]]]ZZ]]]]]]]]Z]]]]]]]]S]]Q]]]]\]]]]]]]]]]]V[]X][[]]]Y]]]]]XX]]Y]Y]]]]]]]]]]]]][]]]]]]]][X]]]]]]]HGFGCGEAEEAFFAEEEECE1FC3D@1A1AA1A
@M_HWI-M01141:133:D05BR:1:1101:20706:10325  133:D05BR:1:1101:20706:10325 2:N:0:CAGGAAGTTTATCC
CCCCTCCCCCACAGAGTGTCTCGGACCGTCTGCCCGGGATAGTTTGAAATCGCGGTTTTGTTCGTCCCACTGGG
+M_HWI-M01141:133:D05BR:1:1101:20706:10325  133:D05BR:1:1101:20706:10325 2:N:0:CAGGAAGTTTATCC
]]]]]]]]]]Z]]]]]]]]]]]]]]]]]]]]]]]]]]]]]]]]]]]]]]]]]]]]]]]]]]]]]]]]]Z]]]]]
@M_HWI-M01141:133:D05BR:1:1101:18122:10347  133:D05BR:1:1101:18122:10347 2:N:0:CAGGAAGTTGATCC
AAACAGAAAACGTTTATTCACCTATTTATAGCTATAGCATCAGGTGCATCTTGGTCACACGGCAAATCTCTG
+M_HWI-M01141:133:D05BR:1:1101:18122:10347  133:D05BR:1:1101:18122:10347 2:N:0:CAGGAAGTTGATCC
]]]]]]]]]]]]]]]]]]]]]]]]]]]]]]]]]]]]]]]]]]]]]]]]]]]]]]]]]]]]]]]]]]]]]]]]
@M_HWI-M01141:133:D05BR:1:1101:7949:10367  133:D05BR:1:1101:7949:10367 2:N:0:CAGGAAGTTGATCC
ACGAAGTTTCAAATGCAACAGTAAGCGGCTGAAAACACACACACACACACACACACACACACACACACACACGTATGAATAGTCATGAACAAGGCAAGACCATCGTCCTCAAAGGGATTATAACCTAGTTGGGAAAATGATGTATTCATGTAGAGAAAAACAATAAAAGGCAACTTTGCCCACATTCCAAGTAAATGGCAGAAACAGTAACAAAACAAGATGAAAAAGCCTG
+M_HWI-M01141:133:D05BR:1:1101:7949:10367  133:D05BR:1:1101:7949:10367 2:N:0:CAGGAAGTTGATCC
BBB@BBBFFFFFGGGGGGGGGGHHFFGGGGGHHHHHHHHGGGGGGGGGGGGGGGDGEGGGGGGGGGGGGGGGGHHHHBHHHB]]]]]]]]]]]]]]]]]]]]]]]]]]]]]]]]]]]]]]]]]]]]]]]]]]]]]]]]]]]]]]]]]]]]HHHHHGHHHHFHHHHHHHGHGHHGFFCEDHHHHHGFGHHHHFFHHFHHHHHHHGHHFGHHFGGGGGGGGGBFFFFFFABBAA
@M_HWI-M01141:133:D05BR:1:1101:12117:10369  133:D05BR:1:1101:12117:10369 2:N:0:CAGGAAGTTGATCC
TGTTACTTCTGTTGGAAAAGATGTTGACTATGAAGAAAATGATGATGGAAAAGAATTTTATTACATAGAATTAGATAGCTATAAATGGATAAATTTGAATGAGAT
+M_HWI-M01141:133:D05BR:1:1101:12117:10369  133:D05BR:1:1101:12117:10369 2:N:0:CAGGAAGTTGATCC
]]]]]]]]]]]]]]]]]]]]]]]]]]]]]]]]]]]]]]]]]]]]]]]]]]]]]]]]]]]]]]]]]]]]]]]]]]]]]]]]]]]]]]]]]]]]]]]]]]]]]]]W]
@M_HWI-M01141:133:D05BR:1:1101:18306:10382  133:D05BR:1:1101:18306:10382 2:N:0:CAGGAAGTTGATCC
GTCACCATGCCCAGCTCATTGTCTTGTTTTTTTTGTTGTTTTTTTGGTAGAGATGGGGTTTTGCCACATTGCCCAGGCT
+M_HWI-M01141:133:D05BR:1:1101:18306:10382  133:D05BR:1:1101:18306:10382 2:N:0:CAGGAAGTTGATCC
]]]]]]]]]]]]]]]]]]]]]]]]]]]]]]]]]]]]]]]]]]]]]]]]]]]]]]]]]]]]]]]]]]]]]]]]]]]]]]]
@M_HWI-M01141:133:D05BR:1:1101:9282:10396  133:D05BR:1:1101:9282:10396 2:N:0:CAGGAAGTTGATCA
CAGCAAAATGCAACCTTCGCCTCCCAGGTTCAATTGATT
+M_HWI-M01141:133:D05BR:1:1101:9282:10396  133:D05BR:1:1101:9282:10396 2:N:0:CAGGAAGTTGATCA
]]]]]]]]]]]]]]]]]]]]]]]]]]]]]]]]]]]]]]]
@M_HWI-M01141:133:D05BR:1:1101:11959:10409  133:D05BR:1:1101:11959:10409 2:N:0:CAGGAAGTTGATCC
CTTCATCATCCTGCTCTGCCAGCTGTTGACTACTTGTATCGATTTGGACCAAGAGACCAGTTTGATACCAGTCACACCCATGATGGT
+M_HWI-M01141:133:D05BR:1:1101:11959:10409  133:D05BR:1:1101:11959:10409 2:N:0:CAGGAAGTTGATCC
]]]]]]]]]]]]]]]]]]]]]\]]]]]]]]]]]]]]]]]]]]]]]]]]]]]]]]]]]]]]]]]]]]]]]]]]]]]]]]]]]]]]]]]
@M_HWI-M01141:133:D05BR:1:1101:9233:10412  133:D05BR:1:1101:9233:10412 2:N:0:CAGGAAGTTGATCC
CACAGACACCTCAGCTCAGTTCCTGCACCTTTCACATGGGGTGGCACTCGGGGGGATCCCCTCTATACACAGACACCTCAGC
+M_HWI-M01141:133:D05BR:1:1101:9233:10412  133:D05BR:1:1101:9233:10412 2:N:0:CAGGAAGTTGATCC
]]]]]Y]]]U][[[]\]]]]]]H]]]]]]X]\]]XG[]]\][]]Z]]U]TBUW.]TW]W]]]Z]]]]]]]]EFE,][]]\8]
@M_HWI-M01141:133:D05BR:1:1101:23724:10422  133:D05BR:1:1101:23724:10422 2:N:0:CAGGAAGTTTATCC
ACCTCAAGTGATCTGCCTGTCTTGGCCTCCCAATTACAGGCATGAGCCACTGCACCCGGCTGGAGAATTACTTTTAATTG
+M_HWI-M01141:133:D05BR:1:1101:23724:10422  133:D05BR:1:1101:23724:10422 2:N:0:CAGGAAGTTTATCC
]]]]]]]]]]]]]]]]]]]]]\]]]]]]]]]]]]]]]]]]]]]]]]]]]]]]]]]]]]]]]]]]]]]]]]]]]]]]]]]]
@M_HWI-M01141:133:D05BR:1:1101:22606:10428  133:D05BR:1:1101:22606:10428 2:N:0:CAGGAAGTTTATCC
ACATGTACCTCCAAAAAATACTGAGTAAAGTGTTCATAGTAGTTGTATTCATAATAGCCAAAAAATGAAAGCAATCCAAATGTCCATCAAAATGGGCAAAAAAATTATGGCATATGTTCATGAAAGAATATTAATCAATATAAAGCAATTACTTACTGATAAATATAAAACATGGATCAATCTCTCTAAAAATGTTTTGGACAAATTAAGTGAG
+M_HWI-M01141:133:D05BR:1:1101:22606:10428  133:D05BR:1:1101:22606:10428 2:N:0:CAGGAAGTTTATCC
?A3AA@DDFFB>CGGG4EGFGGGHEGBGF5DFEFF5GG5DFFGFHGHHHHHHHBGFBF3GHHHH]]]]]]]]]]JZ]]]]]]]]]]]]]]]]]]JWY]]]]]]]]]]]]]]]]]]]]]]]]]]]]]]]]]]]]]]]]]]]]]]]]]]]]]HFGGFHGHHFHHHBHGFDGFBHHFHGFHHCGEFGBFA5DBCHGGGDDBEGFGBF@5DFFA?AAA
@M_HWI-M01141:133:D05BR:1:1101:15346:10429  133:D05BR:1:1101:15346:10429 2:N:0:CAGGAAGTTGATCC
TCTTCACAGAAAGGGTTTACAAACTCCTGCAAACACACATCAGTTTAACTCTGTAAGTTGAACGCACACATTGAAGGCCGTTCTGTTAGGTTGCTCCGTTTTGGTTTTAGAAGCATATATTTCTCAATACAGCGTTTACTCCCATTCACTCTGGAATATGCAAACGCAGCTCCTGGAA
+M_HWI-M01141:133:D05BR:1:1101:15346:10429  133:D05BR:1:1101:15346:10429 2:N:0:CAGGAAGTTGATCC
BBBBBFFFFFFFFGFGFGGGGGHHHHHH]]]]]]]]]]]]]]]]]]]]]]]]]]]]]]]]]]]]]]]]]]]]]]]]]]]]]]]]]]]]]]]]]]]]]]]]]]]]]]]]]]]]]]]]]]]]]]]]]]]]]]]]]]]]]]]]]]]]]]]]]]HFHHHHGGGGGGGGGGFFAAABBBBABB
@M_HWI-M01141:133:D05BR:1:1101:25038:10435  133:D05BR:1:1101:25038:10435 2:N:0:CAGGAAGTTTATCC
AGAATCACTGCTGGTCACCTGGTGGTACTCCAGGTAGTTTTTCTGTACTCAGTCTTGTGTGAGCAGCTTCCTGTGCTTCCCATAGACATTGTGTTCCCTCCCAGCATATAGCTCCATTACACTCAGGGCTTGCCATATGACCTCTTCAGGGGTGCAGTTGCCCTCCATTACAATCATGCGGAGGACCATTATATGGAGGTCTGCCTTGGGCTTGCTCTGATCATCACCCAGCAGACCATCATAGGAGAGTCCCAAGGAGGTGACAAGGACATAGGAGTGG
+M_HWI-M01141:133:D05BR:1:1101:25038:10435  133:D05BR:1:1101:25038:10435 2:N:0:CAGGAAGTTTATCC
AAAABFFFFFFFGGGGGGFGGGEGFEGHCGHHHHGHGGHFBFHFHBGGHHHFBGHHHHHHHF5FHHHHHHGHGHHHHHGFGHHHHFHHHDGHHHGFHHHHGGHFFGGFHH4GHHHHHFHHHHHHHHFF?H]]]]]]]]]]]Z]]]]]]]]HHHEHHHGFE/EFHBGHHHFBFF3GFECFEHHHHHGFGFFHHHHHGHHFFDGC1CEGGFGBGHGFDFHFFFGECAB2GHHHGFHGBFFGHHHHFGAHGGGAHFFHHHFFCGGGGGGGGFFFFFFFAAAAA
@M_HWI-M01141:133:D05BR:1:1101:27568:10439  133:D05BR:1:1101:27568:10439 2:N:0:CAGGAAGTTTATCC
GGCTTGTAGGGCTCTCTTCGCCGCTAAGCTACACGACTACGGCTCAGCTTGGAGGATACTCCGTCCTGAGTCCCTCACCGATCAGATCTACATCAAGGCTGAGCGCATCCGAAGCATCCAGATGAAAGGCTGCGCTCAGATCGAAGAGGGTATAGAGAGCGAGCTCATAGGG
+M_HWI-M01141:133:D05BR:1:1101:27568:10439  133:D05BR:1:1101:27568:10439 2:N:0:CAGGAAGTTTATCC
@AABBBFFFFCFGGGGGGGGGG]]]]]]]]]]]]]]]]]]]]]]]]]]]]]]]]]]]]]]]]]]]]]]]]]]]]]]]]]]]]]]]]]]]]]]]]]]]]]]]]]]]]]]]]]]]]]]]]]]]]]]]]]]]]]]]]]]]]]]]]]]]]]]]]GGGGGGGGGGFFFFFFFCBBBC
@M_HWI-M01141:133:D05BR:1:1101:8107:10486  133:D05BR:1:1101:8107:10486 2:N:0:CAGGAAGTTTATCC
CTGACATGAATCAGTGGGAGCTGTGGGCTGGGGCATCATCCTTCCACACCTTCTTAGAACTAGGTATGAGCAGTGTTAGCAGGACCCAGAAAATGCTGAATGTACTTCCTT
+M_HWI-M01141:133:D05BR:1:1101:8107:10486  133:D05BR:1:1101:8107:10486 2:N:0:CAGGAAGTTTATCC
]]]]]]]]]]]]]]]]]]]]]]]]]]]]]]]]]]]]]]]]]]]]]]]]]]]]]]]]]]]]]]]]]]]]]]]]]]]]]]]]]]]]]]]]]]]]]]]]]]]]]]]]]]]]]]]
@M_HWI-M01141:133:D05BR:1:1101:8402:10490  133:D05BR:1:1101:8402:10490 2:N:0:CCGGAAGTTGATCC
GGCTATACTGCCCAAAGTAATTTACAGAATCAACACTATCCCCATCAAGCTACCATTGACTTT
+M_HWI-M01141:133:D05BR:1:1101:8402:10490  133:D05BR:1:1101:8402:10490 2:N:0:CCGGAAGTTGATCC
]]]]]]]]]]]]]]]]]]]]]]]]]]]]]]]]]]]]]]]]]]]]]]]]]]]]]]]]]]]]]]]
@M_HWI-M01141:133:D05BR:1:1101:14687:10491  133:D05BR:1:1101:14687:10491 2:N:0:CAGGAAGTTGATCC
TACCTAACAGAACGGTCTTCAATGTGTGCATTCAACTTACGGAGTTAAACTGATGTGTGTTTGCAGGAGTTTCTAAACCCTTTCTGTGAAGAAGAGGAAAACGCATTTTCCCAGCCAAATGCAGGCATTCAAGAAATAGCTGGAAATCTCCGTCTAAAACACAAAAAGAACGTATCTTGCAAACTGCTCTGCTGG
+M_HWI-M01141:133:D05BR:1:1101:14687:10491  133:D05BR:1:1101:14687:10491 2:N:0:CAGGAAGTTGATCC
ABABAFCFFFCFFEEEFCFFGBDFDFGAHHHHHFFHFHHFEE2EE]]]]]]]]]]]]]]]]]]]]]]]]]]]]]]]]]]]]]]]]]]]]]]]]]]]]]]]]]]]]]]]]]]]]]]]]]]]]]]]]]]]]]]]]]]]]]]]]]]]]]]]]]GHFHGHGGECFEGBGGCF4GFHGG4FFGGGGGGF4BAFFFAAA>>
@M_HWI-M01141:133:D05BR:1:1101:18716:10491  133:D05BR:1:1101:18716:10491 2:N:0:CAGGAAGTTGATCC
CCACGCGGGCGCGCACTCGGAGCTCCCCGCCGGATCCCGGGTCGAGCAGCGCTTCCCGGTC
+M_HWI-M01141:133:D05BR:1:1101:18716:10491  133:D05BR:1:1101:18716:10491 2:N:0:CAGGAAGTTGATCC
]]]]]]]]]]]]]]]]]]]]]]]]]]]]]]]]]]]]]]]]]]]]]]]]]]]]]]]]]]]]]
@M_HWI-M01141:133:D05BR:1:1101:18791:10516  133:D05BR:1:1101:18791:10516 2:N:0:CAGGAAGTTTATCC
TTCAAACTTTGAAGGGCATTTGGGTAGTTCCCAGTTTGGGGCTATTATGAATAAAGCTGCTGAGTATTCATATACAAGTTCCTAATTGGCATCTTTACTAGGTTCAGTCTCTCAATCCATGAATGTGACATGTTTCGCCAATGCTCTCTCCATCAG
+M_HWI-M01141:133:D05BR:1:1101:18791:10516  133:D05BR:1:1101:18791:10516 2:N:0:CAGGAAGTTTATCC
AAAA1@]W]]]G]]]]]]]]]]\]]]]]UYZW]]]][]\\]F]X]]]]]]X[W]X]Z]]]]][]G]X]Z]]]]V]V]Z]]GV]\\][]]]Y\]]\]]]]]]]Y][]]Y]Y]]][]\Z]\]F]V\]]]]]]][]]]]]]]ZXX]][]]]]W11AA1A
@M_HWI-M01141:133:D05BR:1:1101:24148:10523  133:D05BR:1:1101:24148:10523 2:N:0:CAGGAAGTTTATCC
CCTGTAATCCCAGCTACTCAGGAGGCTGAGGCAGGAGAATTGCCTGAACCCA
+M_HWI-M01141:133:D05BR:1:1101:24148:10523  133:D05BR:1:1101:24148:10523 2:N:0:CAGGAAGTTTATCC
]]]]]]]]]]]]]]]]]]]]]]]]]]]]]]]]]]]]]]]]]]]]]]]]]]]]
@M_HWI-M01141:133:D05BR:1:1101:21854:10528  133:D05BR:1:1101:21854:10528 2:N:0:CAGGAAGTTGATCC
TGCAGGCTGTCAAAATTCTCTGCTGTGGCCAGTAGGGGCTCACTCAATTTGGAGCAGTGGACAAAGTCCACACCCAGCAACATTGTTAATTAAAATGCAATCTCAGAGACAGACAAATAAGAGCC
+M_HWI-M01141:133:D05BR:1:1101:21854:10528  133:D05BR:1:1101:21854:10528 2:N:0:CAGGAAGTTGATCC
]]]]]]]]]]]]]]]]]]]]]]]]]]]]]]]]]]]]]]]]]]]]]]]]]]]]]]]]]]]]]]]]]]]]]]]]]]]]]]]]]]]]]]]]]]]]]]]]]]]]]]]]]]]]]]]]]]]]]]]]]]]\]
@M_HWI-M01141:133:D05BR:1:1101:10902:10531  133:D05BR:1:1101:10902:10531 2:N:0:CAGGAAGTTGATCC
GAATTACAATTGCCCAACTTTACAATGGTATAAAAGTGACACACATTCAGTAGAAACTATACTTTTGATTTTGG
+M_HWI-M01141:133:D05BR:1:1101:10902:10531  133:D05BR:1:1101:10902:10531 2:N:0:CAGGAAGTTGATCC
]]]]]]]]]]]]]]]]]]]]]]]]]]]]]]]]]]]]]]]]]]]]]]]]]]]]]]]]]]]]]]]]]]]]]]]]]]
@M_HWI-M01141:133:D05BR:1:1101:19326:10536  133:D05BR:1:1101:19326:10536 2:N:0:CAGGAAGTTGATCC
GCAGGAAGCTCAGGGTCTAAGATGGTAAGATTGGAGCACATGACATGGC
+M_HWI-M01141:133:D05BR:1:1101:19326:10536  133:D05BR:1:1101:19326:10536 2:N:0:CAGGAAGTTGATCC
]]]]]]]]]]]]]]]]]]]]]]]]]]]]]]]]]]]]]]]]]]]]]]]]]
@M_HWI-M01141:133:D05BR:1:1101:4420:10537  133:D05BR:1:1101:4420:10537 2:N:0:CAGGAAGTTGATCC
GAGATGGGGGTGTTGCACTATCTTCCACAGGCTGGTCTCAAACTC
+M_HWI-M01141:133:D05BR:1:1101:4420:10537  133:D05BR:1:1101:4420:10537 2:N:0:CAGGAAGTTGATCC
]Y]]T]]U]V]V]W]]]]]][]]]]W\]]Z]Z]]]U][][U]]\]
@M_HWI-M01141:133:D05BR:1:1101:8923:10538  133:D05BR:1:1101:8923:10538 2:N:0:CAGGAAGTTGATCC
CCTAGGGGAGCTGCCTGAACATGGAAACCCAGGCCCCACCTTTAGGTCAAACACTTCTTTAAATAAAAACACTTATTCACCCTGGCTCCTGGGGCTATTGGAAGAGAGAAATTTGGAGGCAGG
+M_HWI-M01141:133:D05BR:1:1101:8923:10538  133:D05BR:1:1101:8923:10538 2:N:0:CAGGAAGTTGATCC
]]]]]]]]]]]]]]]]]]]]]]]]]]]]]]]]]][]]]]]]]]]]]]]]]]]]]]]]]]]]]]]]]]]]]]]]]]]]]]]]]]]]]]]]]]]]]]]]]]]]]]]]]]]]]]]]]]]]]]]]]]
@F_HWI-M01141:133:D05BR:1:1101:9883:10548  133:D05BR:1:1101:9883:10548 2:N:0:CAGGAAGTTGATCC
AGGGGCCCTCACAAGTTGTGGCTCAAACGCTGCAGAGCTGGGTTTTCTTTTTCCCTGGCAAACTGATTTATGACCACACGAAGGGCAGCTGCGGAACCAGTTAGACCGTAAGTCCGATTGCCAAACAGCCCTAAAGGAAGGACCAGACAG
+F_HWI-M01141:133:D05BR:1:1101:9883:10548  133:D05BR:1:1101:9883:10548 2:N:0:CAGGAAGTTGATCC
AAAAADDBBBFBGGGGGFGEEGHHGFHD2FEAEGGFHHHGHDHGGGFHHHHHHHHHHGGGBGHHGGGHHGHHBHHGHFGGGEGEGEG?EHFFGGGGGGHGHHHHHHHGEFGHFHHGDFGGFHHHHHHHHHGHHHHHFFHFGFGHHHFGHH
@R_HWI-M01141:133:D05BR:1:1101:9883:10548  133:D05BR:1:1101:9883:10548 2:N:0:CAGGAAGTTGATCC
CTTGAGGCTGTGCCAACTCCCCGGGCTCGCACGTTTGGGGCAGCGGGATTCATGAGGACCCTGGCTGCTGCAAGAATTAGGACTTGCCGCGTCTCACGGAACTTGAGAACAAGCGACGACCCCCAGACCCCCCCTTGCCATTCCCATCCC
+R_HWI-M01141:133:D05BR:1:1101:9883:10548  133:D05BR:1:1101:9883:10548 2:N:0:CAGGAAGTTGATCC
A1>AA1F?A?1CGGGGGGDG1EEGCGGHGGGGG0AGGAAEEECGGG?EAGGHHHDCFHHCEH0/BFEFHFGFBG0FFHHHHHHHCEGFGGECCFHHHG/<FCFHBGHAFFGCGHGC@@<-CCGGGCGEHHGGGGGFFFF09FGGGBFFFE
@M_HWI-M01141:133:D05BR:1:1101:2645:10557  133:D05BR:1:1101:2645:10557 2:N:0:CAGGAAGTTGATCC
TTTGGTCATTTGCAAGCAGAAAACAAGTTTCCTAACATAGATATGAGGCCTCCATG
+M_HWI-M01141:133:D05BR:1:1101:2645:10557  133:D05BR:1:1101:2645:10557 2:N:0:CAGGAAGTTGATCC
]]]]]]]]]]]]]]]]]]]]]]]]]]]]]]]]]]]]]]]]]]]]]]]]]]]]]]]]
@M_HWI-M01141:133:D05BR:1:1101:5923:10558  133:D05BR:1:1101:5923:10558 2:N:0:CAGTAAGTTGATCC
TGTGGGAGTCTAAGTCTCTTTGTAAGTCATTAAGAACTTGCCTTATGAATCTGGG
+M_HWI-M01141:133:D05BR:1:1101:5923:10558  133:D05BR:1:1101:5923:10558 2:N:0:CAGTAAGTTGATCC
]]]]]]]]]]]]]]]]]]]]]]]]]]]]]]]]]]]]]]]]]]]]]]]]]]]]]]]
@M_HWI-M01141:133:D05BR:1:1101:12831:10559  133:D05BR:1:1101:12831:10559 2:N:0:CAGGAAGTTGATCC
GGCCTAACCACTACTCCCCTATGTCAGGAGTGGAATTG
+M_HWI-M01141:133:D05BR:1:1101:12831:10559  133:D05BR:1:1101:12831:10559 2:N:0:CAGGAAGTTGATCC
]]]]]]]WWH]]]E]]]\]\]]]]]]]][]Z]]VVW[]
@M_HWI-M01141:133:D05BR:1:1101:27452:10566  133:D05BR:1:1101:27452:10566 2:N:0:CAGGAAGTTTATCC
CTGAGCATCCAACTCAAACTACGCACTAATTGGCGCATTACGAGCCGTAGCACAAACAATCTCATACGAAGTCACCCTCGCCATCATCCTCCTATCCACCCTATTAATAAGCGGCTCATTCAATCTACAATCACTAATTACAACACAAGAACACTACTGACTTCTACTCCCATCATGACCCCTAGCCATGATATGATTTATTTCCA
+M_HWI-M01141:133:D05BR:1:1101:27452:10566  133:D05BR:1:1101:27452:10566 2:N:0:CAGGAAGTTTATCC
BCBBAFFFFFFFGGGGGGGGGGGGGGGGGHHHHHGGGGGHHGGGGGGGGGGHHGHH]]]]]]]]]]]]]]]]]]]]]]]]]]]]]]]]]]]]]]]]]]]]]]]]]]]]]]]]]]]]]]]]]]]]]]]]]]]]]]]]]]]]]]]]]]]]]]HHGHHHHHGDHHHHGGGFHHHGGHHHGEGHFHHHGGGGGGGGGGFFFFFFD3CBBA
@M_HWI-M01141:133:D05BR:1:1101:16931:10566  133:D05BR:1:1101:16931:10566 2:N:0:CAGGAAGTTGATCC
GGACTTCATGAACAAAACACCAAAAGCATTGGCAACAAAAGCCAAAATAGACAAATGGGACCTAATGAAACTCCACAGCTTCTGCACGGCAAAAGAAACAGTCACTAGAGTGGATCGGCAACCAACAGAATGGGAAAAAATTTTTGCAGTCTACCCATCTGACAAAGGGCTGAT
+M_HWI-M01141:133:D05BR:1:1101:16931:10566  133:D05BR:1:1101:16931:10566 2:N:0:CAGGAAGTTGATCC
11AA11BDDB3DBDBFA1111FGC]]]]]]]]]\]]]\Z]YV]]]][]\]][]\]]]W]]][]\\YY]]]]][]]\\]YHH[FY]]Z]Y]]XY]]X]]Y][Y\Y]]]V[VW]BVVV][WYZXZ]]]]]]]\[]]]]]]]]]]]]]]]]]]FFA4GDF5FFFGFFFCAFFBBBBA
@M_HWI-M01141:133:D05BR:1:1101:13838:10573  133:D05BR:1:1101:13838:10573 2:N:0:CAGGAAGTTGATCC
ACAATGATATCCCCATCAGGAGAGTAGGAAAGAGCTCCCAGGAGGATAAATGATCCATTTGTCAAAGAAGTTTTGGCAGTTGTACAGGCTCAGCTGC
+M_HWI-M01141:133:D05BR:1:1101:13838:10573  133:D05BR:1:1101:13838:10573 2:N:0:CAGGAAGTTGATCC
]]]]]]]]]]]]]]]]]]]]]]]]]]]]]]]]]]]]]]]]]]]]]]]]]]]]]]]]]]]]]]]]]]]]]]]]]]]]]]]]]]]]]]]]]]]]]]]]]
@M_HWI-M01141:133:D05BR:1:1101:8957:10587  133:D05BR:1:1101:8957:10587 2:N:0:CAGGAAGTTGATCC
CGCATGTCACACCATTCACAAAGTTAATTTAATATGAATGGTCAACTTAAATAGAATAGCTAAAATCATAAAGCTTTCATAAGAAAACATAGAAGAATATTTGGGGGAAGTAAATATTTCTTAGCAGAGACACTAAAAAGCACTAATCATGCACGGTGGCTCATGCCTGTAATCCCAGCACTTTGGGAGGCAGTGGCAGAGGCAGGCAGATCTCCCAAGGTCAGGAGTTTGAGACCAGCCTGGCCAACATGGCGAAACCAAGTCTCTACTAAAAATAC
+M_HWI-M01141:133:D05BR:1:1101:8957:10587  133:D05BR:1:1101:8957:10587 2:N:0:CAGGAAGTTGATCC
CCCCCCFFFFFFGGGGGGGGGGHHHHHHHHHHHHHHGGGHHHHHGHHHHHHHHHHHHHHHHHHHHHHHHHHHHHGHHHHHHGHHHHHHHHHHFFHHHHHHHHHHGGGGGGHHHHHGHHHHHHHHHHHF]]]]]]]]]]]]]]]]]]]]]]GHFGHHHHHHGHHHGGHHHHHHHGGGHHBHGGHHGHEHHHHHHHGHHHHHHHGHHHHHHHGGFGGHHHHHHHGHHHHGGGHHFHGHHHGHGFGEHHHHGGGGGHHHGGGGGGFGGGFFFBFFF?AAAB
@M_HWI-M01141:133:D05BR:1:1101:13868:10592  133:D05BR:1:1101:13868:10592 2:N:0:CAGGAAGTTGATCC
CCAAGAGATCAACTTCTTTCCACAAACAAGAGTCGTGACCAATGGTTCCTGTATG
+M_HWI-M01141:133:D05BR:1:1101:13868:10592  133:D05BR:1:1101:13868:10592 2:N:0:CAGGAAGTTGATCC
]]]]]]]]]]]]]]]]]]]]]]]]]]]]]]]]]]]]]]]]]]]]]]]]]]]]]]]
@M_HWI-M01141:133:D05BR:1:1101:10705:10593  133:D05BR:1:1101:10705:10593 2:N:0:CAGGAAGTTGATCC
GGTTCGTTCACCTCTTATAACTTTATTATGTGGATGCAGTTACTGAGTTCCTGCTTGATTCAGATAGTGAAAAGTTTTATAGGAAACCCAGAGCTGATCACAGC
+M_HWI-M01141:133:D05BR:1:1101:10705:10593  133:D05BR:1:1101:10705:10593 2:N:0:CAGGAAGTTGATCC
]]]]]]]]]]]]]]]]]]]]]]]]]]]]]]]]]]]]]]]]]]]]]]]]]]]]]]]]]]]]]]]]]]]]]]]]]]]]]]]]]]]]]]]]]]]]]]]]]]]]]]]]
@M_HWI-M01141:133:D05BR:1:1101:20350:10594  133:D05BR:1:1101:20350:10594 2:N:0:CAGGAAGTTGATCC
TGAGGCAGGAGAGTAGCTTAAACCTGGGAGGCAGAGGCTGCAGTGAGTTAAGATTGCACTACTGCACTGCAGCCTGGGCAACAAAGTGAGACTCCA
+M_HWI-M01141:133:D05BR:1:1101:20350:10594  133:D05BR:1:1101:20350:10594 2:N:0:CAGGAAGTTGATCC
]]]]]]]]]]]]]]]]]]]]]]]]]]]]]]]]]]]]]]]]]]]]]]]]]]]]]]]]]]]]]]]]]]]]]]]]]]]]]]]]]]]][]]]]]]]]]]]
@M_HWI-M01141:133:D05BR:1:1101:14438:10604  133:D05BR:1:1101:14438:10604 2:N:0:CAGGAAGTTGATCC
TGAATTGGAACAAACGCGGTATTGAGAAATATCTGCTTCTAAAACCAAAACGGAGCTACCTAACAGAACGGTCTTCAATGTGTGCATTCAACTTACGGAGTTAAAGTGATGT
+M_HWI-M01141:133:D05BR:1:1101:14438:10604  133:D05BR:1:1101:14438:10604 2:N:0:CAGGAAGTTGATCC
]]]]]]]]]]]]]]]]]]]]]]]]]]]]]]]]]]]]]]]]]]]]]]]]]]]]]]]]]]]]]]]]]]]]]]]]]]]]]]]]]]]]]]]]]]]]]]]]]]]]]]]]]]]]]]]]
@M_HWI-M01141:133:D05BR:1:1101:22613:10615  133:D05BR:1:1101:22613:10615 2:N:0:CAGGAAGTTTATCC
GTACACTTCACAGCGGTTACCACACAATAGTAACTGTACACTTAACAATTGTCACCACACAACGGAAACTGTACACTTCACAATGGTTACA
+M_HWI-M01141:133:D05BR:1:1101:22613:10615  133:D05BR:1:1101:22613:10615 2:N:0:CAGGAAGTTTATCC
]]]]]]]]]]]]]]]]]]]]]]]]]]]]]]]]]]]]]]]]]]]]]]]]]]]]]]]]]]]]]]]]]]]]]]]]]]]]]]]]]]]]]]]]]]]
@M_HWI-M01141:133:D05BR:1:1101:13654:10620  133:D05BR:1:1101:13654:10620 2:N:0:CAGGAAGTTGATCC
TGGCCAGGCACTGTGGCTCACGCCTGTAATCCCAGCACTTTGTGGGCTGAGGCAGGCAGATCACCTGAGGTCAGGAGTTGGAGACTAGCCTGGCCAACATGGCAAACCCATCTCTACAAAACATAGGGATGGTGGTGAGCACCTGTAGAATTGATTGAACCTGGGAGGTGGAGGTTACAGTAAGCCAAGAAAG
+M_HWI-M01141:133:D05BR:1:1101:13654:10620  133:D05BR:1:1101:13654:10620 2:N:0:CAGGAAGTTGATCC
CCCCCFCCCCFFGGGGGGGGGGHGHHHHHHHHHHHHHHHHHHH]]]]]]]]]]]]]]]]]]]]]]]]]]]]]]]]]]]]]]]]]]]]]]]]]]]]]]]]]]]]]]]]]]]]]]]]]]]]]]]]]]]]]]]]]]]]]]]]]]]]]]]]]]]HHHHHHHHHGHHGHHHHHGHGGGGGGGGGGGFFFFFFFBCBAA
@M_HWI-M01141:133:D05BR:1:1101:24623:10623  133:D05BR:1:1101:24623:10623 2:N:0:CAGGAAGTTGATCC
GTAATTAGAAATGGAGGCCAGATGTGGTGGCTCATGCCTGTAATCCCAGCACTTTGGGAAGCTGAGGCC
+M_HWI-M01141:133:D05BR:1:1101:24623:10623  133:D05BR:1:1101:24623:10623 2:N:0:CAGGAAGTTGATCC
]]]]]]]]]]]]]]]]]]]]]]]]]]]]]]]]]]]]]]]]]]]]]]]]]]]]]]]]]]]]]]]]]]]]]
@M_HWI-M01141:133:D05BR:1:1101:12770:10632  133:D05BR:1:1101:12770:10632 2:N:0:CAGGAAGTTGATCC
GGTGTGAGCCACCATGCCTGTCCCAACACCTCTTTCTTTTGTAACTTGCCCAGTCATGGGTGTGTCTTTATCAGCAGAGTGAAAATGGACTAATACACTGGGCAACATTGTCAGACCTAATCTCTACCAAAAAAACAAAACAAAACAAAAAACAATTAGCTGGGGATCATGCCATTGCATTCCAGCCCAGGTCAAAGAGCAA
+M_HWI-M01141:133:D05BR:1:1101:12770:10632  133:D05BR:1:1101:12770:10632 2:N:0:CAGGAAGTTGATCC
BBAAABFFFFFFGGGGGGGGGGHHHHGGGGHHHHHHHHHHHHHHHHHHGHHH]]]]]]]]]]]]]]]]]]]]]]]]]]]]]]]]]]]]]]]]]]]]]]]]]]]]]]]]]]]]]]]]]]]]]]]]]]]]]]]]]]]]]]]]]]]]]]]]]]HHHHHHHHHDGGHHHHHHHHHHHHHHHHHHGGGGGGGGGGFFFFFFFCBBCA
@M_HWI-M01141:133:D05BR:1:1101:15409:10636  133:D05BR:1:1101:15409:10636 2:N:0:CAGGAAGTTGATCC
CAGGAAACTGATACAAGATTACTTCGGGTTCATTTCAGAAGGTACAGCCCTCACTTAT
+M_HWI-M01141:133:D05BR:1:1101:15409:10636  133:D05BR:1:1101:15409:10636 2:N:0:CAGGAAGTTGATCC
]]]]]]]]]]]]]]]]]]]]]]]]]]]]]]]]]]]]]]]]]]]]]]]]]]]]]]]]]]
@M_HWI-M01141:133:D05BR:1:1101:25524:10656  133:D05BR:1:1101:25524:10656 2:N:0:CAGGAAGTTTATCC
GATTTCATCCCAACACCTGCCATCTGCTTTGT
+M_HWI-M01141:133:D05BR:1:1101:25524:10656  133:D05BR:1:1101:25524:10656 2:N:0:CAGGAAGTTTATCC
]]]]]]7]]]]][]X]]W]]]]]][X]]Y\ZU
@M_HWI-M01141:133:D05BR:1:1101:24634:10656  133:D05BR:1:1101:24634:10656 2:N:0:CAGGAAGTTTATCC
AGATCGAGACCATCCTGGTCAACATGGTGAAACCCCGTCTGTACTAAAGAT
+M_HWI-M01141:133:D05BR:1:1101:24634:10656  133:D05BR:1:1101:24634:10656 2:N:0:CAGGAAGTTTATCC
]]]]]]]]]]]]]]]]]]]]]]]]]]]]]]]]]]]]]]]]]]]]]]]]]]]
@M_HWI-M01141:133:D05BR:1:1101:19407:10659  133:D05BR:1:1101:19407:10659 2:N:0:CAGGAAGTTTATCC
GAGAGAGAGAGAGAGGAAAGAGGAGAAAGAGAGGAGAGAGGAGAGAGAGAGAGAGAGAGAGAG
+M_HWI-M01141:133:D05BR:1:1101:19407:10659  133:D05BR:1:1101:19407:10659 2:N:0:CAGGAAGTTTATCC
]]]]]]]]]]]]]]]]M]]]]]]]]\]]]]]]]]]\]]]]W]]]]]]]]\]]]]][]]]W]W]
@M_HWI-M01141:133:D05BR:1:1101:7239:10670  133:D05BR:1:1101:7239:10670 2:N:0:CAGGAAGTTGATCC
CAAGGCTACTGAGAAAAGCAAATGCTCATGCACCGCTGCTAGGAGTGTAAATTAGTTCAACCATTGTGGAAAACAGTATGGTGATTCTTCAAAGACCTAA
+M_HWI-M01141:133:D05BR:1:1101:7239:10670  133:D05BR:1:1101:7239:10670 2:N:0:CAGGAAGTTGATCC
]]]]]]]]]]]]]]]]]]]]]]]]]]]]]]]]]]]]]]]]]]]]]]]]]]]]]]]]]]]]]]]]]]]]]]]]]]]]]]]]]]]]]]]]]]]]]]]]]]]]
@M_HWI-M01141:133:D05BR:1:1101:5233:10682  133:D05BR:1:1101:5233:10682 2:N:0:CAGGAAGTTTATCC
ACCAAACCTAAAATAAACACTGGAATATATTTCTGATACATTTAACAGCATGAGGGAGATTCATTATAAGTTACATAGCTGAATATTATCACAGGAGAAAAGG
+M_HWI-M01141:133:D05BR:1:1101:5233:10682  133:D05BR:1:1101:5233:10682 2:N:0:CAGGAAGTTTATCC
]]]]]]]]]]]]]]]]]]]]]]]]]]]]]]]]]]]]]]]]]]]]]]]]]]]]]]]]]]]]]]]]]]]]]]]]]]]]]]]]]]]]]]]]]]]]]]]]]]]]]]]
@M_HWI-M01141:133:D05BR:1:1101:21904:10683  133:D05BR:1:1101:21904:10683 2:N:0:CAGGAAGTTTATCC
AGCTTCAATTTTCTTCTGTCTGAAAACTCGGGCTGGTTGAGCC
+M_HWI-M01141:133:D05BR:1:1101:21904:10683  133:D05BR:1:1101:21904:10683 2:N:0:CAGGAAGTTTATCC
]]]]]]]]]]]]]]]]]]]]]]]]]]]]]]]]]]]]]]]]]]]
@M_HWI-M01141:133:D05BR:1:1101:6252:10725  133:D05BR:1:1101:6252:10725 2:N:0:CAGGAAGTTGATCC
ATTTAAAATCTCCATTTATCCTTGGGCTGCCTTCTTTTAAAATATACTTTGACTCTTGAATTTACATTTAAG
+M_HWI-M01141:133:D05BR:1:1101:6252:10725  133:D05BR:1:1101:6252:10725 2:N:0:CAGGAAGTTGATCC
]]]]]]]]]]]]]]]]]]]]]]]]]]]]]]]]]]]]]]]]]]]]]]]]]]]]]]]]]]]]]]]]]]]]]]]]
@M_HWI-M01141:133:D05BR:1:1101:14640:10739  133:D05BR:1:1101:14640:10739 2:N:0:CAGGAAGTTGATCC
CATCTACAACCATCTGATCTTTAGCAAAGTCAACAGTAACAAGCAATGGGAAAAGG
+M_HWI-M01141:133:D05BR:1:1101:14640:10739  133:D05BR:1:1101:14640:10739 2:N:0:CAGGAAGTTGATCC
]]]]]]]]]]]]]]]]]]]]]]]]]]]]]]]]]]]]]]]]]]]]]]]]]]]]]T]]
@M_HWI-M01141:133:D05BR:1:1101:15774:10741  133:D05BR:1:1101:15774:10741 2:N:0:CAGGAAGTTGATCC
ACATACTGATACGGCACTGCTTTGGATATATTTATCATGGATGATCTTCACCCACAGTTACACTTGCTCATTCTGCATCAGGAGTGTGCACAGCTCCCCATTCGTTGTTCACTTTTCACGTTTCCCACATTCCCCACCACTTAAATGACGACTCTATTCAAACCTCCGATCATGGCATCTACAACCAGTGAGAAGCAGCACTGACCTTCACATCTTCCTTTCTACCCTCC
+M_HWI-M01141:133:D05BR:1:1101:15774:10741  133:D05BR:1:1101:15774:10741 2:N:0:CAGGAAGTTGATCC
AACCCFFFFFFFGGGCGGGGGGHHHHHHHHHHHHHHHHHHHGHHHHHHHHHHHGGGHIHHHHHHHGFHHHHHHHHGHHHH]]]]]]]]]]]]]]]]]]]]]]]]]]]]]]]]]]]]]]]]]]]]]]]]]]]]]]]]]]]]]]]]]]]]]]HGGHHHHGGHHFGGDGGHHHHHGHHHGGGGEGHFHGHHHHHHHGHHHHHHHHHHGGGHGGGGGGGGGGFFFBFA??A3AA
@M_HWI-M01141:133:D05BR:1:1101:7450:10761  133:D05BR:1:1101:7450:10761 2:N:0:CAGGAAGTTGATCC
AACGAACATATCTTTCAAACTGCTCTGCTGGGAGTTCGCTCAACTAAG
+M_HWI-M01141:133:D05BR:1:1101:7450:10761  133:D05BR:1:1101:7450:10761 2:N:0:CAGGAAGTTGATCC
]]]]]]]]]]]]]]]]]]]]]]]]]\]]]]]]]]]]]]Z]]]]]]\]]
@M_HWI-M01141:133:D05BR:1:1101:8252:10772  133:D05BR:1:1101:8252:10772 2:N:0:CAGGAAGTTGATCC
CAGAGGTTGGAAGAGTCTGGGGGGCTGAGAAGATAAGATGATGAAGGAAAGTT
+M_HWI-M01141:133:D05BR:1:1101:8252:10772  133:D05BR:1:1101:8252:10772 2:N:0:CAGGAAGTTGATCC
]]]]]]]]]]]]]]]]]]]]]]]]]]]]]]]]]]]]]]]]]]]]]]]]Y]]]]
@M_HWI-M01141:133:D05BR:1:1101:11348:10777  133:D05BR:1:1101:11348:10777 2:N:0:CAGGAAGTTGATCC
TCAGGTTTTTAAAGCTGGCTTTTTAATTTTTATGATGGAGTCTCACTCTTTTGCCCAAGCTGGAGTGCAGTGGTGTGATCTCGGCTTACTGCAACCTCCACCTCCGAGGTTCAAGCAATTCTCGTGCCTCAGCCTCCCAAGTAGCTGAGTGTGGTGTGAACCACCATAGCCAGTCCCTTAAAGCTAGCTTTTTAGAAAATGCTGTGTGAGGCCGGGCACAGT
+M_HWI-M01141:133:D05BR:1:1101:11348:10777  133:D05BR:1:1101:11348:10777 2:N:0:CAGGAAGTTGATCC
AA>A1FDFA?11AA1FG1EFGGGHAFDGHFGHHEFDFCCGFGHFFGFBGEHHFEGF1/GFHHHAGFEGFHBF]]]]]]]]]]]]]]]]]]]]]\]]]]]]]]V]]]]Z]VR]]]]\]]]]]]]]]]Y]]]\]]]]]]ZYZ][W]X]]]Z]//EEF1GFA//1DB1GEB/AB0/HHEA2FFFHGBEB0GHGGG2HHF3FB0F00GGGCGCGDDAFFFFAAAAA
@M_HWI-M01141:133:D05BR:1:1101:16680:10781  133:D05BR:1:1101:16680:10781 2:N:0:CAGGAAGTTGATCC
CACAAATGCCCGCCACCACGCCGAGATCGTGGGTGATCATAATAATCGCCGTATTGAACTCGTGTTTCAGCTCGTTTAACAAAGTCATGATTTGCGCTTGCACGGTCACGTC
+M_HWI-M01141:133:D05BR:1:1101:16680:10781  133:D05BR:1:1101:16680:10781 2:N:0:CAGGAAGTTGATCC
]]]]]]]]]]]]]]]]]]]]]]]]]]]]]]]]]]]]]]]]]]]]]]]]]]]]]]]]]]]]]]]]]]]]]]]]]]]]]]]]]]]]]]]]]]]]]]]]]]]]]]]]]]]]]]]]
@M_HWI-M01141:133:D05BR:1:1101:19343:10786  133:D05BR:1:1101:19343:10786 2:N:0:CAGGAAGTTGATCC
TCTCACTCTGTAGCCCAGGCTGGAGTGCAGTAGTGC
+M_HWI-M01141:133:D05BR:1:1101:19343:10786  133:D05BR:1:1101:19343:10786 2:N:0:CAGGAAGTTGATCC
[]]]]]]]]]]]]]]]]]]]]]]]]]]]]]]]]]][
@M_HWI-M01141:133:D05BR:1:1101:8485:10787  133:D05BR:1:1101:8485:10787 2:N:0:CAGGAAGTTGATCC
TTGACCTCATGATCCACCTGCCTCGGCCTCCCAAAGTGTTGGGATTACAGGCGTGGGCCACTGCGCCTGGCAGTTTTTGTTGTTTTTA
+M_HWI-M01141:133:D05BR:1:1101:8485:10787  133:D05BR:1:1101:8485:10787 2:N:0:CAGGAAGTTGATCC
]]]]]]]]]]]]]]]\]]]]]]]]]]]]]]]]]]]]]]]]]]]]]]]]]]]]]]]]]]]Z]]]]][]]]]]]]]]]]]]]]]\]]]]]
@M_HWI-M01141:133:D05BR:1:1101:15474:10802  133:D05BR:1:1101:15474:10802 2:N:0:CAGGAAGTTGATCC
CTGCACTTTGGGAGGCTGAGGTGGGCAGGTTGCCTAAACTCAGGAGTTCAAGACCAGCCTCGGCAACATGGTGAAACCCTGTCTTTACTAAAAATATGAAAAGT
+M_HWI-M01141:133:D05BR:1:1101:15474:10802  133:D05BR:1:1101:15474:10802 2:N:0:CAGGAAGTTGATCC
]]]]]]]]]]]]]]]]]]]]]]]]]]]]]]]]]]]]]]]]]]]]]]]]]]]]]]]]]]]]]]]]]]]]]]]]]]]]]]]]]]]]]]]]]]]]]]]]]]]]]]]]
@M_HWI-M01141:133:D05BR:1:1101:5153:10817  133:D05BR:1:1101:5153:10817 2:N:0:CAGGAAGTTGATCC
CTTCAAAATAAACGTCTTGCCTAATGACTCCATTCTAATGTGGTTGTGTTCCTTTATAAAAGGCTCACTGATGCTATTTGTAAAAACTTGCCAATCTCTTAACCGGAGAAGGCTTTTACATTTAATTTGAAAAATAAATAAATAAATAAATAAATGCTGGTCCCTAACCGGCTTCTGCTATTTAATTATTGTT
+M_HWI-M01141:133:D05BR:1:1101:5153:10817  133:D05BR:1:1101:5153:10817 2:N:0:CAGGAAGTTGATCC
>ABAAFFFFFFFGGEGGGFGGGHHHHHHHHHGHGHHHFHFGHH]]]]]]]]]]]]]]]]]]]]]]]]]]]]]]]]]]]]]]]]]]]]]]]]]]]]]]]]]]]]]]]]]]]]]]]]]]]]]]]]]]]]]]]]]]]]]]]]]]]]]]]]]]]HHHHHGHHGGGGHHDGE?GHHGGGGGGGGGGFFFFFFFCBA>A
@M_HWI-M01141:133:D05BR:1:1101:14085:10831  133:D05BR:1:1101:14085:10831 2:N:0:CAGGAAGTTGATCC
GACAGAGTGAAACACTTCCTCCTTAAGAAAAAAAAAGGATTTTAAGCACTTATGTCTGTGTAAGCCAATTTTGC
+M_HWI-M01141:133:D05BR:1:1101:14085:10831  133:D05BR:1:1101:14085:10831 2:N:0:CAGGAAGTTGATCC
]]]]]]]]]]]]]]]]]]]]]]]]]]]]]]]]]]]]]]]]]]]]]]]]]]]]]]]]]]]]]]]]]]]]]]]]]]
@M_HWI-M01141:133:D05BR:1:1101:24205:10833  133:D05BR:1:1101:24205:10833 2:N:0:CAGGAAGTTTATCC
GTGCAGAAGCACAGTTTTCAAGCATCTGCAGCTCTGACTTG
+M_HWI-M01141:133:D05BR:1:1101:24205:10833  133:D05BR:1:1101:24205:10833 2:N:0:CAGGAAGTTTATCC
]]]]]]]]]]]]]]]]]]]]]]]]]]]]]]]]]]]]]]]]]
@M_HWI-M01141:133:D05BR:1:1101:17375:10864  133:D05BR:1:1101:17375:10864 2:N:0:CAGGAAGTTGATCC
CTTTTGGCGTGGTGGTGTGTGTGTAGGAGAAGCAATGAGAGAGAGAAAATAAACTCTTCGAACTTGAAAAACATAGTAATCCTGTGTTGTAGTGATCTCTTGGCTCATACCATCTGGCCTTAGGTATTTTCTGTGTGGTGGGACCCATTAGGATGTGTTTGTGTGTGTGTGCACAT
+M_HWI-M01141:133:D05BR:1:1101:17375:10864  133:D05BR:1:1101:17375:10864 2:N:0:CAGGAAGTTGATCC
ABBBBFB4>>>AGFGEFGCGABCABF]]]]]]]]]]]]]]]]]]]]]]]]]]]]H]]]]]]]]]]]]]]]]]]]]]]]]]]]]]]]]]]]]]]]]]]]]]]]]]]]]]]]]]]]]]]]]]]]]]]]]]]]]]]]][]]]]]]Y]]]]\]]GB1EF0F0EEGEFE1AFDFD3?AAA?
@M_HWI-M01141:133:D05BR:1:1101:16129:10877  133:D05BR:1:1101:16129:10877 2:N:0:CAGGAAGTTGATCC
TAAGTTGCTTGAGCCCGAGGGGTAGGCTAGGGGAAAGGAGTAATTAGAAGACAATGCATGTAGGATGGTGGC
+M_HWI-M01141:133:D05BR:1:1101:16129:10877  133:D05BR:1:1101:16129:10877 2:N:0:CAGGAAGTTGATCC
]]]]]][]]]]]]]]]][]]]]9]]]]]]][][][Y]]]]]]Z]]]]]]]]]]]]]]Z]][XY\]Z]]]\]X
@M_HWI-M01141:133:D05BR:1:1101:18845:10879  133:D05BR:1:1101:18845:10879 2:N:0:CAGGAAGTTGATCC
CAGATGCATGTGTGATTCACATTCTGTGTGACTACTGTGTGAGAGAAAGTATTTCTACAAGGTTGTTCTCTGTTCTTTATTTATGGTTATATATGCAGTAAATTGCCT
+M_HWI-M01141:133:D05BR:1:1101:18845:10879  133:D05BR:1:1101:18845:10879 2:N:0:CAGGAAGTTGATCC
]]]]]]]]]]]]]]]]]]]]]]]]]]]]]]]]]]]]]]]]]]]]]]]]]]]]]]]]]]]]]]]]]]]]]]]]]]]]]]]]]]]]]]]]]]]]]]]]]]]]]]]]]]]]
@M_HWI-M01141:133:D05BR:1:1101:22854:10893  133:D05BR:1:1101:22854:10893 2:N:0:CAGGAAGTTTATCC
GTAGTTTGTAAAACTTGTACACAGTGATTGGATAATCCAGCTTTAACCAAAGCAATTTGTATGCATTTTGCTAGCACCTGATTGGAAAAAAACG
+M_HWI-M01141:133:D05BR:1:1101:22854:10893  133:D05BR:1:1101:22854:10893 2:N:0:CAGGAAGTTTATCC
]]]]]]]]]]]]]]]]]]]]]]]]]]]]]]]]]]]]]]]]]]]]]]]]]]]]]]]]]]]]]]]]]]]]]]]]]]]]]]]]]]]]]]]]]]]]]]
@M_HWI-M01141:133:D05BR:1:1101:13647:10923  133:D05BR:1:1101:13647:10923 2:N:0:CAGGAAGTTGATCC
CCCAGCACTTAGGGAGGCTGAGGCAGGTGGATCATGAGGTCAGAAGATCGAGACCCTCCTGGCTAACACAGTGAAACCCTGTCTCTACTAAAAATCCAAGAAAAGAAAAAATTAG
+M_HWI-M01141:133:D05BR:1:1101:13647:10923  133:D05BR:1:1101:13647:10923 2:N:0:CAGGAAGTTGATCC
UV]]]]\]]]]]]]]]]]]]]]]]]]]]]]]]]]]]]]]$]]]]]]]]X]]]]]]]Z]]]]]]]]]]]\][]]I[T]]][XW]]]]]]]]]]][[]]]]]]JVF]]]]]]]]]]]
@M_HWI-M01141:133:D05BR:1:1101:14408:10928  133:D05BR:1:1101:14408:10928 2:N:0:CAGGAAGTTGATCC
GTGGACTTCTCTCCTCTTCTCCCATCCATAGCC
+M_HWI-M01141:133:D05BR:1:1101:14408:10928  133:D05BR:1:1101:14408:10928 2:N:0:CAGGAAGTTGATCC
]]]]]][]]]]]]]]]]]]]]]]]J]]]]]]]]
@M_HWI-M01141:133:D05BR:1:1101:12021:10948  133:D05BR:1:1101:12021:10948 2:N:0:CAGGAAGTTGATCC
AGTCATTCTACAGTCACTGAGAGTAGATTCTGAATTGGGTACTGTATAGGCAGCTTCTCTCCTTTCTGGAGGTAATGATCCTACAGTACCTTTGGAATAATCATTTTGAAGCCATGAAGTAGCTGGGAGAGATGATTCTTGTTTGTATGG
+M_HWI-M01141:133:D05BR:1:1101:12021:10948  133:D05BR:1:1101:12021:10948 2:N:0:CAGGAAGTTGATCC
]]]]]]]]]]]]]]]]]]]]]]]]]]]]]]]]]]]]]]]]]]]]]]]]]]]]]]]]]]]]]]]]]]]]]]]]]]]]]]]]]]]]]]]]]]]]]]]]]]]]]]]]]]]]]]]]]]]]]]]]]]]]]]]]]]]]]]]]]]]]]]]]]]]]]]
@M_HWI-M01141:133:D05BR:1:1101:13062:10984  133:D05BR:1:1101:13062:10984 2:N:0:CAGGAAGTTGATCC
AGAACGGCCTTCAATGTGTGCGTTCAACTTACAGAGTTAAACTGATGTGTGTTTGCAGGAGTTTCTAAACCCTTTCTGTGAAGAAGCGCAAAACGCATTTTCCCAGGCAAAAGCCAGCATTTCCCAAATAGCTGTAAATCTCCGTCTGAAACGTAAAACGAACGTATC
+M_HWI-M01141:133:D05BR:1:1101:13062:10984  133:D05BR:1:1101:13062:10984 2:N:0:CAGGAAGTTGATCC
B?AABBBBBBFFGGGFDG]]]]]]]]]]]]]]]]]]]]]]]]]]]]]]]]]]]]]]]]]]]]]]]]]]]]]]]]]]]]]]]]]]]]]]]]]]]]]]]]]]]]]]]]]]]]]]]]]]]]]]]]]]]]]]]]]]]]]]]]]]]]]]]]]]]]GGGGGGFBAFFF?BA>3A
@M_HWI-M01141:133:D05BR:1:1101:18014:10998  133:D05BR:1:1101:18014:10998 2:N:0:CAGGAAGTTGATCC
CTAGAATTTGTTCATCAGGTGTAACCAAAACGTCACACTCATTGAAGA
+M_HWI-M01141:133:D05BR:1:1101:18014:10998  133:D05BR:1:1101:18014:10998 2:N:0:CAGGAAGTTGATCC
]]]]]]]]]]]]]]]]]]]]]\]]]]]]]]]][]]]]]]]]]]W]]]]
@M_HWI-M01141:133:D05BR:1:1101:8849:11000  133:D05BR:1:1101:8849:11000 2:N:0:CAGGAAGTTGATCC
ACTTACTTTGTTTTGCTATGATCTTTATAAAATACAATTGGATGTGTGGTTTATGTTCTCAGGACTTACACAGTTGTATATTCTTATAGGTGTAGTCCTTTATAAACCTGCTTACAAACAGCACATTATTCCTTTTTCCTGAGTGGCAGGCAATTTTTTTTAATTGTACTTTAGGTTCTGGTGTGCATGTGCAGATCATGCAGGATTGTTGCATAGGTATATACATGGCAAT
+M_HWI-M01141:133:D05BR:1:1101:8849:11000  133:D05BR:1:1101:8849:11000 2:N:0:CAGGAAGTTGATCC
ABBABFFFFFFFGGGGGGGDEEGHHGHHHHGHHHHHCHGHGBGGGFGGGHGHHHHHHHHHHGHHHFGHHHHHHFHHHHHHHH]]]]]]]]]]]]]]]]]]]]]]]]]]]]]]]]]]]]]]]]]]]]]]]]]]]]]]]]]]]]]]]]]]]]HHHEGGHFHHHHGGHFHHHHFGGGCGCAHEAHHHGHFFFGGHHHGFFFFHHHHHHCHHHHGGGCGGGGGGBFFFFFFAA>3>
@M_HWI-M01141:133:D05BR:1:1101:16892:11002  133:D05BR:1:1101:16892:11002 2:N:0:CAGGAAGTTGATCC
CAACCAACAGACTGTAACGCAATCTACAAAATGAGTGAAAGTATTTGCAAGCCATATATCTGATTAGGGGTTAGTACTCCAAATATATAAGAAACTGATACAAGTCAACAGCAAAACAAAACAAAATAAAATACTGATTCCAATATGGATAAAGGACCTGATTAGACATTTCTTAAA
+M_HWI-M01141:133:D05BR:1:1101:16892:11002  133:D05BR:1:1101:16892:11002 2:N:0:CAGGAAGTTGATCC
AABBBBBBBFFFGGGGGGCGGGGGHGH]]]]]]]]]]]]]]]]]]]]]]]]]]]]]]]]]]]]]]]]]\]]]]]]]]]]]]]]]]]]]]]]]]]]]]]]]]]]]]]]]]]]]]]]]]]]]]]]]]]]]]]]]]]]]]]]]]]]]]]]]]]GHFHGGGGGGGGGGGFFFFFFFAAAA>
@M_HWI-M01141:133:D05BR:1:1101:10456:11013  133:D05BR:1:1101:10456:11013 2:N:0:CAGGAAGTTGATCC
ACACAAAACGGCTGTTGGGGCAAGGGAATGCAGTCTAGTGGGGATGCAACCTAAGACTTCATCGATTGTTTTCTTACTACGCAATGCGCCTCAGTACGCTGCGGCAAC
+M_HWI-M01141:133:D05BR:1:1101:10456:11013  133:D05BR:1:1101:10456:11013 2:N:0:CAGGAAGTTGATCC
]]]]]]]]]]]]]]]]]]]]]]]]]]]]]]]]]]]]]]]]]]]]]]]]]]]]]]]]]]]]]]]]]]]]]]]]]]]]]]]]]]]]]]]]]]]]]]]]]]]]]]]]]]]]
@M_HWI-M01141:133:D05BR:1:1101:20246:11024  133:D05BR:1:1101:20246:11024 2:N:0:CAGGAAGTTGATCC
TATACCAAAACTCTTGTATATATACAACATCTGAAACATCTACTCAAATCCTTTGCCCAAAAAAGAAAAAAAAATCTCCAAACCCATTAGCAATCATTCCTCATTCCCACTCCCACCCACCCCAGCCCTTGCCAACCACTAGTTTACTTTACTATGGATCTGTGTATTCTGGACATTTTGTATAAATGGAA
+M_HWI-M01141:133:D05BR:1:1101:20246:11024  133:D05BR:1:1101:20246:11024 2:N:0:CAGGAAGTTGATCC
CBCDCFFFDDFFGGGGGGGGGGHHHHHHHHHHHHHHHHHHH]]]]]]]]]]]]]]]]]]]]]]]]]]]]]]]]]]]]]]]]]]]]]]]]]]]]]]]]]]]]]]]]]]]]]]]]]][]]]]]]]]Z]]]]]]]]]]]]]]]]]]]]]]]]]HHHHHHHHHHHHHHHHHHHGGGGGGGGGGFFFFFFFBBCBA
@M_HWI-M01141:133:D05BR:1:1101:10164:11038  133:D05BR:1:1101:10164:11038 2:N:0:CAGGAAGTTGATCC
AGAGCGCGGAGTAGACCTTTCGGGCGTGGAGGTGGTTCGTGGAGGTAAGAGTTTCTTTTGGAGTGGCAGATACCACAACGATATG
+M_HWI-M01141:133:D05BR:1:1101:10164:11038  133:D05BR:1:1101:10164:11038 2:N:0:CAGGAAGTTGATCC
]]]]]]]]]]]]]]]]]]]]]]]]]]]]]]]]]]]]]]]]]]]]]]]]]]]]]]]]]]]]]]]]]]]]]]]]]]]]]]]]]]]]]
@M_HWI-M01141:133:D05BR:1:1101:3194:11086  133:D05BR:1:1101:3194:11086 2:N:0:CAGGAAGTTGATCC
GCATGTTTGTCTTCTTTTGAAAAGTGTCTGTTTATATCCTTCACCCACTTTTGACTGGGTTTGTTTGCTTTTTCTTGTAAATCTGCTTTAGTCCTTTGTTGATTCTGAATATCAGGCCTCTGTCTGATGGGAAGATTGCTAAAATTTTTTCCCATTCTGTTGGTTGCCA
+M_HWI-M01141:133:D05BR:1:1101:3194:11086  133:D05BR:1:1101:3194:11086 2:N:0:CAGGAAGTTGATCC
AAAA@FD3CFFFGEFGGGG]]]]]8]]]]]]]]]]]]]]]]]]]]]\]]]]]]]Z]]ZX]]]]]]][]]]]\]]]]]]]]]]]]]]]]]]][][]]]V]]]]]]]]]]\]]\]]EUZ]]]]]]]]]]]]]]]X]]]]Y]]\]]]]Y]]]]CGBGFGGAAA11AF?>>11
@M_HWI-M01141:133:D05BR:1:1101:24603:11089  133:D05BR:1:1101:24603:11089 2:N:0:CAGGAAGTTTATCC
GTCCATCTGCTAGGAATCACAAATGAAGCTGTGGGCTGTGCACAAAACCCCAGACTCCTTATG
+M_HWI-M01141:133:D05BR:1:1101:24603:11089  133:D05BR:1:1101:24603:11089 2:N:0:CAGGAAGTTTATCC
]]]]]]]]]]]]]]]]]]]]]]]]]]]]]]]]]]]]]]]]]]]]]]]]]]]]]]]]]]]]]]]
@M_HWI-M01141:133:D05BR:1:1101:26409:11101  133:D05BR:1:1101:26409:11101 2:N:0:CAGGAAGTTTATCC
CATGAAAAGCACTACTATGTCTGACTATCACAACTTCCAAGTTTCAG
+M_HWI-M01141:133:D05BR:1:1101:26409:11101  133:D05BR:1:1101:26409:11101 2:N:0:CAGGAAGTTTATCC
]]]]]]\]]]]]]]]]]]]]]]]]]]]]]]]]]]]]]]]]]]]]]]]
@M_HWI-M01141:133:D05BR:1:1101:16457:11106  133:D05BR:1:1101:16457:11106 2:N:0:CAGGAAGTTGATCC
TTAATTGTGATGTTGGGTAGTTAACTTGAGATCTCAATTTTGTTTTTGAGATGGAGTGTTGTTCTCTCAACCAGGCTGGAGTGCAGTGGTGTGATATGGGCTCACTGCAACATTTATCTCCTGGGTTCAAGCAGTTCTCCTGCCTCAGCCTCCTGAGTACCTGGGATTACAGGTATGTGCCACAACACCAGCTAATTTTTGTATTTTTAGTAGA
+M_HWI-M01141:133:D05BR:1:1101:16457:11106  133:D05BR:1:1101:16457:11106 2:N:0:CAGGAAGTTGATCC
BBABBFFFFFFFGGGGGGGGGGHHHHHHHHHHHHHHHHHHHHHHHHGGGGHHGHHHHHHIHHHH]]]]]]]]]]]]]]]]]]]]]]]]]]]]]]]]]]]]]]]]]]]]]]]]]]]]]]]]]]]]]]]]]]]]]]]]]]]]]]]]]]]]]]GBFHHFHGFGHHFGFHHHHHHHHGHHHHHGGHHGHHHHHHHHGGGGGGGGGGFFFFFFFBAAAA
@M_HWI-M01141:133:D05BR:1:1101:9192:11111  133:D05BR:1:1101:9192:11111 2:N:0:CAGGAAGTTGATCC
TGTGCTCTTCCGATCTCATAAAAATGGTCAGCCAGCAGCCCTCAGGGCTGCCACCTATGGAATAGCCATTATTTTATTCCTTTACTTTCCTAACGAACTTGCTTTCACTTTACAGACTCGCCCTGAATTCTTTCTTGTGCAAGATCCAAGAACCCTCTCTTGGGGTCTGGATTAGGACC
+M_HWI-M01141:133:D05BR:1:1101:9192:11111  133:D05BR:1:1101:9192:11111 2:N:0:CAGGAAGTTGATCC
BBBABFFFFFFBCFEGGGGBGGDFGFHHH]]]]]]]]][]]]]]]]]]]]]]]]]]]]]]]]]]]]]]]]]]]]]]]]]]]]]]]]]]]]]]]]]]]]]]]]]]]]]]]]]]]]]]]]]]]]]]]]]]]]]]]]]]]]]]]]]]]]]]]]FBAEAHHGGGGGGGFGFBFFFFFFAAA1>
@M_HWI-M01141:133:D05BR:1:1101:19669:11117  133:D05BR:1:1101:19669:11117 2:N:0:CAGGAAGTTGATCC
AACTGATGTGCGTTTGCAGGAGTTTGTAAACCATTTCTGTGAAGCAGCGGAAAACGCATTTTTCCAG
+M_HWI-M01141:133:D05BR:1:1101:19669:11117  133:D05BR:1:1101:19669:11117 2:N:0:CAGGAAGTTGATCC
]]]]]]]]]]]]]]]]]]]]]]]]]]]]]]]]]]]]]]]]]]]]]]]]]]]]]]]]]]]]]]]]]]]
@M_HWI-M01141:133:D05BR:1:1101:27657:11125  133:D05BR:1:1101:27657:11125 2:N:0:CAGGAAGTTTATCC
TCTCCAGACTGTATAGGAAGCATGATGCTGGCATCTGCT
+M_HWI-M01141:133:D05BR:1:1101:27657:11125  133:D05BR:1:1101:27657:11125 2:N:0:CAGGAAGTTTATCC
X]\]]]]\]]]]]]]]]]]]]]]]]]]]]][]V]]]]]]
@M_HWI-M01141:133:D05BR:1:1101:9784:11151  133:D05BR:1:1101:9784:11151 2:N:0:CAGGAAGTTGATCC
GGGAGCCCCCAGGGGAGCCCCCAGGGTGCCCGGCCCAGGCTAGGACACAACCAGTGCGCATACTGCCGAC
+M_HWI-M01141:133:D05BR:1:1101:9784:11151  133:D05BR:1:1101:9784:11151 2:N:0:CAGGAAGTTGATCC
]]]TZT]]]\]]]]VVBX]YT]]]YX]XRB]ZT]]]]]]C]]]Z]]]]]]]]]]]]V]]]]]]]]]]]T]
@M_HWI-M01141:133:D05BR:1:1101:17411:11161  133:D05BR:1:1101:17411:11161 2:N:0:CAGGAAGTTGATCC
GGGTTCAAGGAATTCTCCTGCCTCAGCCTCCCAAGTAGCTGGGGCTACAGGCGCATGCCACCATGTTCAGCTAATTTTTGTATTTTTAGTAGAGACGGTGTTTCACCTTGTTGACCAGGATGGTCTCGATTTCTTGACCTC
+M_HWI-M01141:133:D05BR:1:1101:17411:11161  133:D05BR:1:1101:17411:11161 2:N:0:CAGGAAGTTGATCC
]]]]]]]]]6]]]Z]]]]]]Z]]]]]]]][]]6]]]]]]]]]]3]]]]]]]]]%+]]]]]]%]]]8(]]]]]]]%]]]]]]]]]]]]]]]]]]]]]]]&]]]]]]]]6]]]5&&]]]]]]]]5]]]]]]]']]&]]]]]]]
@M_HWI-M01141:133:D05BR:1:1101:19876:11166  133:D05BR:1:1101:19876:11166 2:N:0:CAGGAAGTTGATCC
TGGGTAACGGAGCCAGACTCCTCAAAAACAACAACAACAACAAAAAAAAACAATAAAAAAACCAA
+M_HWI-M01141:133:D05BR:1:1101:19876:11166  133:D05BR:1:1101:19876:11166 2:N:0:CAGGAAGTTGATCC
W]VVV]][WYWX]\]]]]]][]]]]]]]]]]]]]Z]]]]]]]]]]]]]]]]]]]]]]]]]]]]]]
@M_HWI-M01141:133:D05BR:1:1101:18294:11176  133:D05BR:1:1101:18294:11176 2:N:0:CAGGAAGTTGATCC
TCTATGCTCCTCTGGTCAGTAACGCCCATGGGAACAAATGCTCAAGAACCGCTACATGCATGAGCTATGGCCACAAAGGGGCCATTTCTTAATCTTCACAAGGAAAATATGACCTCCTGGCAGCCATGCTAATGGGACGAGAAC
+M_HWI-M01141:133:D05BR:1:1101:18294:11176  133:D05BR:1:1101:18294:11176 2:N:0:CAGGAAGTTGATCC
]]]]]]]]]]]Z]]]]]]]]]]Z]]]]]]]]X]]]]]]]]]]]]]]]]]]]]]]]]]]]]]]]]]]]]]]]]]]]]]]][[V]]]]]]]]]]]]]]]]]]]]]]]]]]]]]]]]]]]]]]]]]]]]]]]]]]]]]]]]]]]]]]
@M_HWI-M01141:133:D05BR:1:1101:8578:11181  133:D05BR:1:1101:8578:11181 2:N:0:CAGGAAGTTGATCC
TGAACTAATTTAGATTCTCACCAGCA
+M_HWI-M01141:133:D05BR:1:1101:8578:11181  133:D05BR:1:1101:8578:11181 2:N:0:CAGGAAGTTGATCC
]]]]]]]]]]]]]]]]]]]]]]]]]]
@M_HWI-M01141:133:D05BR:1:1101:10028:11181  133:D05BR:1:1101:10028:11181 2:N:0:CAGGAAGTTGATCC
AGCGTCTTCTGGTTTAAGATGAACAAAGGGAGCATTTGAGAACCTGTTAAAACCACCCAGATTCAA
+M_HWI-M01141:133:D05BR:1:1101:10028:11181  133:D05BR:1:1101:10028:11181 2:N:0:CAGGAAGTTGATCC
Z]]]]Y]]]]]]]]]]]]]]]]]]]]]]]]]]]]]]]]]]]]]]]]]]]]]]]]]]]]]]]]]]]]
@M_HWI-M01141:133:D05BR:1:1101:18983:11186  133:D05BR:1:1101:18983:11186 2:N:0:CAGGAAGTTGATCC
CGTCAAATCTCCAACGCCCACAGCAGATAGGGAGATCGGAAGAGCA
+M_HWI-M01141:133:D05BR:1:1101:18983:11186  133:D05BR:1:1101:18983:11186 2:N:0:CAGGAAGTTGATCC
]]]]]]]]]]]]]]]]]]]]]]]]]]]]]]]]]]]]]]\]]]]]]]
@M_HWI-M01141:133:D05BR:1:1101:23156:11197  133:D05BR:1:1101:23156:11197 2:N:0:CAGGAAGTTGATCC
GTTCCTCCAGGCTCCCAAACGGGTTTATCTTCCATTGTCAATCAAGGATTTCAAGACACCTGGGTG
+M_HWI-M01141:133:D05BR:1:1101:23156:11197  133:D05BR:1:1101:23156:11197 2:N:0:CAGGAAGTTGATCC
]]]]]]]]]]]]]]]]]]]]]]]]]]]]]]]]]]]]]]]]]]]]]]]]]]]]]]]]]]]]]]]]]]
@M_HWI-M01141:133:D05BR:1:1101:11047:11200  133:D05BR:1:1101:11047:11200 2:N:0:CAGGAAGTTGATCC
CTGCATCCAGCCAGACTGTATTACTCACTTTCTCAGATAGAGCCTCTGTTTTCCTATTCTTTTTTTTCTGCTTTTTCTTTTCATATGCCTTCTTCTGCTTGAAGAGTCAACCAGATTGGCAGCAAGTTTTCCTGTGAATCTTTATGTATATGTGTGTGTGTGTGTGTGTGTGTGTGTGTGTATATATATACA
+M_HWI-M01141:133:D05BR:1:1101:11047:11200  133:D05BR:1:1101:11047:11200 2:N:0:CAGGAAGTTGATCC
AAAAAFFFFFFBGGCCGGGGGFDGHHFHHHHHGHHG4DGGFHD]]]]]]Z]]]]]]][]]]]]Z\]]]]]]\]]]]Z]]]]]][]]]\]]]]]]]][]]][V\]]]]]WU]]\]]\]][]]ZY]]F]]]]]]]]]][]]]U]]]]4]]]]EGEE/AEEAAB0AAEB000GFEA1CFGGF3FFBFFFB1A>1A
@M_HWI-M01141:133:D05BR:1:1101:7787:11245  133:D05BR:1:1101:7787:11245 2:N:0:CAGGAAGTTGATCC
CCCAGATTCCTAGCTTCTTATCCAGTCTCTCCATCCATG
+M_HWI-M01141:133:D05BR:1:1101:7787:11245  133:D05BR:1:1101:7787:11245 2:N:0:CAGGAAGTTGATCC
]]]]]]]]][]]]]]]]]]]]]]]]]][]Z]]]]]]]\]
@M_HWI-M01141:133:D05BR:1:1101:19406:11249  133:D05BR:1:1101:19406:11249 2:N:0:CAGGAAGTTGATCC
TATTTAGATTTTTTTCGATTCGCTTAAATATAGAATTTCTGTATT
+M_HWI-M01141:133:D05BR:1:1101:19406:11249  133:D05BR:1:1101:19406:11249 2:N:0:CAGGAAGTTGATCC
]]]]]]]]]]]]]]]]]]]]]]]]]]]]]]]]]]]]]]]]]]]]]
@M_HWI-M01141:133:D05BR:1:1101:12554:11250  133:D05BR:1:1101:12554:11250 2:N:0:CAGGAAGTTGATCC
AAATTAGCCAAGTATGGGCTGTGTGTGGTGGCTCATGCTTGTAATCTCAGCACTTTGGGAGGCTGAGGCGGTGGATCACCTGAAGTTGGGAGTTCAAGACCAGACT
+M_HWI-M01141:133:D05BR:1:1101:12554:11250  133:D05BR:1:1101:12554:11250 2:N:0:CAGGAAGTTGATCC
]]]]]]]]]]]]]]]]]]]]]]]]]]]]]]]]]]]]]]]]]]]]]]]]]]]]]]]]]]]]]]]]]]]]]]]]]]]]]]]]Z]]]]]]]]]]]]]]]]]]]]]]]\]
@M_HWI-M01141:133:D05BR:1:1101:19892:11276  133:D05BR:1:1101:19892:11276 2:N:0:CAGGAAGTTGATCC
TGAAGAAATGGAGTCAGTATATACACTGGCAGTAACCTAACGAATTTGTAGTATCTGATGACAATTTGGGTGTCAGATGGAAGGATGCCCAGGATTGAAAGCCTGAACACCTAGATTTGGGGAGAAGTGGAAACTGGCCTACCTCCAGAATTCTGGGAATGTGTACTGATACATTTCCTGATGGTCTAAGCC
+M_HWI-M01141:133:D05BR:1:1101:19892:11276  133:D05BR:1:1101:19892:11276 2:N:0:CAGGAAGTTGATCC
BBBCBFFFFFFFGGGGGGGGGGHHHHHHHHHGHHHHHHHHHG]]]]]]]]]]]]]]]]]]]]]]]]]]]]]]]]]]]]]]]]]]]]]]]]]]]]]]]]]]]]]]]]]]]]]]]]]]]]]]]]]]]]]]]]]]]]]]]]]]]]]]]]]]]]HGHHHHHHHHHHHHHHHHHHGGGGGGGGGGFFFFFFFBAAAA
@M_HWI-M01141:133:D05BR:1:1101:22670:11283  133:D05BR:1:1101:22670:11283 2:N:0:CAGGAAGTTGATCC
TTCTAATAGTTTTTTGGTGGAGTCTTTAGGTTTTTCCACATATAAAATCATATCCTATGAAAACAAGGATAAGTTTGACTTCTTTCCCATTTTACATGCCCTTTATTTCTTTCTCTTGTCCAATTGCTCTAGTGAAGACTTCCAGTAATACGCTGAATAACAGTAGTGAAAGTGGGCATTCTTGTCGTGTTCCAGATCTTAGAGAAA
+M_HWI-M01141:133:D05BR:1:1101:22670:11283  133:D05BR:1:1101:22670:11283 2:N:0:CAGGAAGTTGATCC
BBABCFFFFFFFGGGGGGGGGGHHHHHGHHHHHGGHHHHHHHHHHFGGHHHBFHHHH]]]]]]]]]]]]]]]]]]]]]]]]]]]]]]]]]]]]]]]]]]]]]]]]]]]]]]]]]]]]]]]]]]]]]]]]]]]]]]]]]]]]]]]]]]]]]GHHHHHHHHHHHHHHHGHHHGGHHHHHHHHHGGGGGGGGGGGGGGFFFFFFFBBAAA
@M_HWI-M01141:133:D05BR:1:1101:18415:11288  133:D05BR:1:1101:18415:11288 2:N:0:CAGGAAGTTGATCC
ATCACCTATATCTGGCATTTCTCTCCATGCTCTCTCTCCCCAAAAACGTTTATAAGTTATCTTCAGTTGAAAATATTTTGTTCTCTATTGTTTTAAGCAGGAAAATTGTTCTTC
+M_HWI-M01141:133:D05BR:1:1101:18415:11288  133:D05BR:1:1101:18415:11288 2:N:0:CAGGAAGTTGATCC
]]]]]]]]]]]]]]]]]]]]]]]]]]]]]]]]]]]]]]]]]]]]]]]]]]]]]]]]]]]]]]]]]]]]]]]]]]]]]]]]]]]]]]]]]]]]]]]]]]]]]]]]]]]]]]]]]]
@M_HWI-M01141:133:D05BR:1:1101:18464:11307  133:D05BR:1:1101:18464:11307 2:N:0:CAGGAAGTTGATCC
GGAGAAGCATGTTTAATAAGTTGGTGCCATTGCTTTTGGTGTGTTAGTCATGAAGTACTTGTCTGTGCCTGTGTCCTGAACGGTAAACGCCAAAATCAACAAACGGGATCTA
+M_HWI-M01141:133:D05BR:1:1101:18464:11307  133:D05BR:1:1101:18464:11307 2:N:0:CAGGAAGTTGATCC
]]]]]]]]]]]]]]]]]]]]]]]]]]]]]]]]]]]]]]]]]]]]]]]]]]]]]]]]]]]]]]]]]]]]]]]]]]]]]]]]]]]]]]]]]]]]]]]]]]]]]]]]]]]]]]]]
@M_HWI-M01141:133:D05BR:1:1101:4048:11308  133:D05BR:1:1101:4048:11308 2:N:0:CAGGAAGTTTATCC
TTTTGACCCAAGTTATTTTTTTAATGGTGCCACTTTAAGTTGTTATCATGTATGCACACCTCAGTATGAATGAGTCAATCTGATCCTTTTCCAGGAGTCGATTTCGTTGTT
+M_HWI-M01141:133:D05BR:1:1101:4048:11308  133:D05BR:1:1101:4048:11308 2:N:0:CAGGAAGTTTATCC
]]]]]]]]]]]]]]]]]]]]]]]]]]]]]]]]]]]]]]]]]]]]]]]]]]]]]]]]]]]]]]]]]]]]]]]]]]]]]]]]]]]]]]]]]]]]]]]]Y]]]]]]]]]]]]]]
@M_HWI-M01141:133:D05BR:1:1101:20296:11311  133:D05BR:1:1101:20296:11311 2:N:0:CAGGAAGTTGATCC
ATGATGTTTTCCAGATTCATCCATGTCCCTACAAACGACACGAACTCATCATTTCTGATTGCTGCATAATATTCCATGGTGTATATGTGCCACATTTTTCCAATCCAGTCTATTATCAATGGGCATTTGGGTTGATTCCAGG
+M_HWI-M01141:133:D05BR:1:1101:20296:11311  133:D05BR:1:1101:20296:11311 2:N:0:CAGGAAGTTGATCC
]]]]]]]]]Y]]]\\]]]\]]][YX]]]]]Y]]]]]]]]]]]]]]]]]]]]]]]]]]]]\]W]]]]]]]]]]]]]]]][]]E]]]]]FZ]]]]]]]W]]]]]]]]]]]]]]]]]]]]]]]]]][][]]]]]]]\[G]]]]]X
@M_HWI-M01141:133:D05BR:1:1101:12978:11312  133:D05BR:1:1101:12978:11312 2:N:0:CAGGAAGTTGATCC
CCCACTTCCGTTACTTGCTGCTGTGGACGATAGGCAGCTGGGGTCGGTGAAGGATTCCAAGATGGCTGGGCGAAAACTTGCTCTAAAAACCATTGACTGGATAGCTTTTTGGGAGA
+M_HWI-M01141:133:D05BR:1:1101:12978:11312  133:D05BR:1:1101:12978:11312 2:N:0:CAGGAAGTTGATCC
]]]]]]]]]]]]]]]]]]]]]]]]]]]]]]]]]]]]]]]]]]]]]]]]]]]]]]]]]]]]]]]]]]]]]]]]]]]]]]]]]]]]]]]]]]]]]]]]]]]]]]]]]]]]]]]]]]]]
@M_HWI-M01141:133:D05BR:1:1101:22202:11320  133:D05BR:1:1101:22202:11320 2:N:0:CAGGAAGTTGATCC
AGGGAAGGCTACTTGAAGAGGGAGGATCCTGGCTGGGTGGAATGTGACTGTCAATGCAGAGACCTACAGGATGAAGGCTGGCAAAGCACAAGGTCTATTAGTCTCTTCCATATCT
+M_HWI-M01141:133:D05BR:1:1101:22202:11320  133:D05BR:1:1101:22202:11320 2:N:0:CAGGAAGTTGATCC
]]]]]]]]]]]]]]]]]]]]]]]]]]]]]]]]]]]]]]]]]]]]]]]]]]]]]]]]]]]]]]]]]]]]]]]]]]]]]]]]]]]]]]]]]]]]]]]]]]]]]]]]]]]]]]]]]]]
@M_HWI-M01141:133:D05BR:1:1101:8331:11349  133:D05BR:1:1101:8331:11349 2:N:0:CAGGAAGTTCATCC
AGTGGTCTATAAAAATGGTTTTTACAATCAGCATAATACTTTAAGGAGCGGGAGAGAAGACAGGAAAGGCATGTAGAATCTCAAATGTGTGA
+M_HWI-M01141:133:D05BR:1:1101:8331:11349  133:D05BR:1:1101:8331:11349 2:N:0:CAGGAAGTTCATCC
]]]]]]]]]]]]]]]]]]]]]]]]]]]]]]]]]]]]]]]]]]]]]]]]]]]]]]]]]]]]]]]]]]]]]]]]]]]]]]]]]]]]]]]]]]]]
@M_HWI-M01141:133:D05BR:1:1101:23636:11369  133:D05BR:1:1101:23636:11369 2:N:0:CAGGAAGTTTATCC
CTCCATTCCCATCTCACTGCTGATGATGGCTCTTTATTTATAAGAGAAAGGAGGTATTTGCTTCCTACCCATCTCACTAGGTTGCACCCCCTA
+M_HWI-M01141:133:D05BR:1:1101:23636:11369  133:D05BR:1:1101:23636:11369 2:N:0:CAGGAAGTTTATCC
]]]]]]]]]]\]]]]]]]]]]]]]]]]]][]]]W]]]]]]]]]]]]X\E]Z[]][]]X]]]]]]]]]]]]]]]]]]]]]]]][[]]]]]]]XS
@M_HWI-M01141:133:D05BR:1:1101:21576:11382  133:D05BR:1:1101:21576:11382 2:N:0:CAGGAAGTTTATCC
CACCAGCAAGGGAACAAAGCTGGACGGAGAATGACTGT
+M_HWI-M01141:133:D05BR:1:1101:21576:11382  133:D05BR:1:1101:21576:11382 2:N:0:CAGGAAGTTTATCC
]]]]]]]]]]]]]]]]]]]]]]]]]]]]]]]]]]]]]]
@M_HWI-M01141:133:D05BR:1:1101:27403:11407  133:D05BR:1:1101:27403:11407 2:N:0:CAGGAAGTTTATCC
GGGCAGAGGTAAGTAACACCTGCTTTGTGCAATCAGGCATTATGTATGTGAAGTCTAAAAATGTTTA
+M_HWI-M01141:133:D05BR:1:1101:27403:11407  133:D05BR:1:1101:27403:11407 2:N:0:CAGGAAGTTTATCC
]]]]]]]]]]]]]]]]]]]]]]]]]]]]]]]]]]]]]]]]]]]]]]]]]]]]]]]]]]]]]]]]]]]
@M_HWI-M01141:133:D05BR:1:1101:10210:11411  133:D05BR:1:1101:10210:11411 2:N:0:CAGGAAGTTGATCC
TGCATGATCTCGCCTGTAATCTTCTTCTTGCACTTGGCG
+M_HWI-M01141:133:D05BR:1:1101:10210:11411  133:D05BR:1:1101:10210:11411 2:N:0:CAGGAAGTTGATCC
]]]]]]]G]]]]]]]]]]]]]]]]][Y]]]]]][]]]WU
@M_HWI-M01141:133:D05BR:1:1101:22488:11421  133:D05BR:1:1101:22488:11421 2:N:0:CAGGAAGTTGATCC
CTCTTTCTTTTCCTTCCTTCCTTCCTTCCTTCTTCTCTTTCTTTGTTTTTCTTTCTCTTTCTCTCTGTCTTTCGTTTTTTT
+M_HWI-M01141:133:D05BR:1:1101:22488:11421  133:D05BR:1:1101:22488:11421 2:N:0:CAGGAAGTTGATCC
]]]]]]]]]]]]]]]]]]]]]]]]]]]]]]]]]]]]]]]]]]]]]]]]]]]]]]]]]]]]]]]]]]]]]]]]]]]]]]]]]
@M_HWI-M01141:133:D05BR:1:1101:16557:11424  133:D05BR:1:1101:16557:11424 2:N:0:CAGGAAGTTGATCC
AATGTGGATCGTTTTAATTTTAATTTTTGGCTAGCAGTAAAGTGTTTAATAGAGATGGCAAGAAAAGACATCCTTGTGTTGTTCCTGATC
+M_HWI-M01141:133:D05BR:1:1101:16557:11424  133:D05BR:1:1101:16557:11424 2:N:0:CAGGAAGTTGATCC
]]]]]]]]]]]]]]]]]]]]]]]]]]]]]]]]]]]]]]]]]]]]]]]]]]]]]]]]]]]]]]]]]]]]]]]]]]]]]]]]]]]]]]]]]]
@M_HWI-M01141:133:D05BR:1:1101:23666:11439  133:D05BR:1:1101:23666:11439 2:N:0:CAGGAAGTTGATCC
CTTTATGTACTGATTTGTAGGAAAAATCTCTGAGATACATAGTTAAATGGAGAAAATGCTGCATGGTGCATTTACTGTACTACCATTTGTGTGAAAAAGGGAGTAAGAATATCTGGATTTGCTTGC
+M_HWI-M01141:133:D05BR:1:1101:23666:11439  133:D05BR:1:1101:23666:11439 2:N:0:CAGGAAGTTGATCC
]]]]]]]]]]]]]]]]]]]]]]]]]]]]]]]]]]]]]]]]]]]]]]]]]]]]]]]]]]]]]]]]]]]]]]]]]]]]]]]]]]]]]]]]]]]]]]]]]]]]]]]]]]]]]]]]]]]]]]]]]]]]]]
@M_HWI-M01141:133:D05BR:1:1101:24896:11444  133:D05BR:1:1101:24896:11444 2:N:0:CCGGAAGTTTATCC
CTTCTTTTGAATTACCTCCTCATTTTAAATTACAATGAATAAAATTACTGGGTGTGAACAGTTTTATGATTTTCAATATATACTGCCAAGTTCCTGTTTTATATCCAGTGCTGGAAAGTTTGTACACATTAATTTTCCTGCATAATATCTGGCACTAGTGTTATTACACATTCCTTGCCAAGGTAATAGATATAAAAACATATATTATTGTTT
+M_HWI-M01141:133:D05BR:1:1101:24896:11444  133:D05BR:1:1101:24896:11444 2:N:0:CCGGAAGTTTATCC
BA?ABFFFF?DFGGGGGGGGGFHHHDGHHAGBGGBFGFBFBGHFHHFHHHBHBEEFBHHHG5F]]]]]]]]]]]]]]]]]]]]]]]]]]]]]]]]]]]]]]]]]]]]]]]]]]]]]]]]]]]]]]]]]]]]]]]]]]]]]]]]]]]]]]]GDFAGHHGF3FHGBFHHGHFFB2CCDHCFHHHHGFHHHHFHGFGGGGEGGFFF545443A>>>
@M_HWI-M01141:133:D05BR:1:1101:9564:11455  133:D05BR:1:1101:9564:11455 2:N:0:CAGGAAGTTGATCC
GTGGGAGTGGGGCCTTCGAGGAGGTGACTGCAACAACCCAGCAAAGAGATGACAGCGACTTGGGGCGGTCTAGGGTATGAGATGGCCACACTTCTC
+M_HWI-M01141:133:D05BR:1:1101:9564:11455  133:D05BR:1:1101:9564:11455 2:N:0:CAGGAAGTTGATCC
]]]]]]]]]]]]]]]]]]]]]]]]]]]]]]]]]]]]]]]]]]]]]]]]]]]]]]]]]]]]]]]]]]]]]]]]]]]]]]]]]]]]]]]]]]]]]]]]
@M_HWI-M01141:133:D05BR:1:1101:7984:11460  133:D05BR:1:1101:7984:11460 2:N:0:CAGGAAGTTGATCC
CCAGGTGGACACCCCCACCCAACATAGCTACCCCTTCAGCCTCTGTGGGCCCGCGATGGCCACACTGTGCCGGGCCAGGTCAGGCCTTCCGCGGTGACGCCCGTGGTAGTCC
+M_HWI-M01141:133:D05BR:1:1101:7984:11460  133:D05BR:1:1101:7984:11460 2:N:0:CAGGAAGTTGATCC
D]]]]]]]]V]]]]]]]]]]\WV\]]]]]]]]]]]Z]]Z]]]]]F]]VXZXX]V]]]]]Z]]Z]]]]]]]]]]]V]]]X]]]]]]YY]]\X]C]R]][Y]]]]\]]]]]][]
@M_HWI-M01141:133:D05BR:1:1101:9302:11465  133:D05BR:1:1101:9302:11465 2:N:0:CAGGAAGTTGATCC
TTATTTTATTAATGATTTAACTGTACACGCGCATAGAAATCCAA
+M_HWI-M01141:133:D05BR:1:1101:9302:11465  133:D05BR:1:1101:9302:11465 2:N:0:CAGGAAGTTGATCC
]]]]]]]]]]]]]]]]]]]]]]]]]]]]]]]]]]]]]]]]]]]]
@M_HWI-M01141:133:D05BR:1:1101:9800:11467  133:D05BR:1:1101:9800:11467 2:N:0:CAGGAAGTTGATCC
GGCCACAGTATTGGACAGCACAGGTCAAAACACGTAGAAATCATTTTGGCAGCTGTGTGGAGATCAAAGGTTAAGAGATAAGCAAATGAGGTTGTTATCACTACTCAAGTTAGAGACGATGGTGTTTGAGCTTAGGAAGTAAAATAAACCAGGGAGGCATAGT
+M_HWI-M01141:133:D05BR:1:1101:9800:11467  133:D05BR:1:1101:9800:11467 2:N:0:CAGGAAGTTGATCC
CABCCCFFFFFFG]]]]]]]]]]]]]]]]]]]]]]]]]]]]]]]]]]]]]]]]]]]]]]]]]]]]]]]]]]]]]]]]]]]]]]]]]]]]]]]]]]]]]]]]]]]]]]]]]]]]]]]]]]]]]]]]]]]]]]]]]]]]]]]]]]]]]]]]]GBBFFFFFBAAA>
@M_HWI-M01141:133:D05BR:1:1101:10367:11493  133:D05BR:1:1101:10367:11493 2:N:0:CAGGAAGTTGATCC
GGTTGGATTGCAATGGCTCAATCATGGCTCACTGCAACCTCCACCTCCCAGGTTCAAGCAATTCTCCTGCCTCAGC
+M_HWI-M01141:133:D05BR:1:1101:10367:11493  133:D05BR:1:1101:10367:11493 2:N:0:CAGGAAGTTGATCC
]]]]]]]]]]]]]]]]]]]]]]]]]]]]]]]]]]]]]]]]]]]]]]]]]]]]]]]]]]]]]]]]]]]]]]]]]]]]
@M_HWI-M01141:133:D05BR:1:1101:28918:11506  133:D05BR:1:1101:28918:11506 2:N:0:CAGGAAGTTTATCC
CCCGCTGGTGGCCGGGCGCCGGG
+M_HWI-M01141:133:D05BR:1:1101:28918:11506  133:D05BR:1:1101:28918:11506 2:N:0:CAGGAAGTTTATCC
]]]]ST]]]]]WZYX]\X]XZXQ
@M_HWI-M01141:133:D05BR:1:1101:18091:11510  133:D05BR:1:1101:18091:11510 2:N:0:CAGGAAGTTGATCC
TAAACAACATACCTCTGAATGACCAATGGGTCAATAAAGAAATTAAGAAGAACATTTTAGAACTTCTTGAAACTAATTAAAATGGAAATATTGCATACCAAAATTTATGGGTACAGCAAGACAGTA
+M_HWI-M01141:133:D05BR:1:1101:18091:11510  133:D05BR:1:1101:18091:11510 2:N:0:CAGGAAGTTGATCC
]]]]]]]]]]]]]]]]]]]]]]]]]]]]]]]]]]]]]]]]]]]]]]]]]]]]]]]]]]]]]]]]]]]]]]]]]]]\]]]]]]]]]]]]]]]]]]]]]]]]]]]]]]]]]]]]]]]]]]]]]]]]]]
@M_HWI-M01141:133:D05BR:1:1101:26716:11522  133:D05BR:1:1101:26716:11522 2:N:0:CAGGAAGTTGATCC
TAGTACAGTGGCACAATCTCAGCTCACCGCAATCTCCATCTCCAGCAACCCTACCTAACACTGTAATCCCTTCAGCCTTCCCAGCTCACTTCCATACCTTACCTTTCTCCTTAGTGCTTATCACCATTAAAATT
+M_HWI-M01141:133:D05BR:1:1101:26716:11522  133:D05BR:1:1101:26716:11522 2:N:0:CAGGAAGTTGATCC
]]]]]]]]]]]]]]]]]]]]]]]]]]]]]]]]]]]]]]]]]]]]]]]]]]]]]]]]]]]]]]]]]]]]]]]]]]]]]]]]]]]]]]]]]]]]]]]]]]]]]]]]]]]]]]]]]]]]]]]]]]]]]]]]]]]]]]
@M_HWI-M01141:133:D05BR:1:1101:27415:11553  133:D05BR:1:1101:27415:11553 2:N:0:CAGGAAGTTTATCC
CAACCTCTACCTCCTGGGTTCAAGCAATTCTCCTGCCTCAGCCTCCTGAGTAGCTGGGATTACAGGCACGTGCCACTCAGCTATTTTTTTAAAAAAAATGTTTTTAGTAGGATGGGGTTTCACCATGTTGACCAGGATGGTCTCGATCTCTTGACCTCAGGATCCATCCGCCTCGGCCTCCCAAAGTGCTGGGATTACAGGC
+M_HWI-M01141:133:D05BR:1:1101:27415:11553  133:D05BR:1:1101:27415:11553 2:N:0:CAGGAAGTTTATCC
>AAA?FFFFBDFGGGGGG4FGGGHCCHFHFFHHHHHGGHHHHHHHGHHFHGFFI]]][]]]\\\]Z]]]]]]]]]]]]]]]]]]]]]]]]]]]]]]]]]F]]]Z]]]L]]]]]]]]]]]]Y[]]]]]]]]\]]Z\]]]\X]]]]]]]]]]GFB3EGDGBBHG31A00CFGGGEEF?EAHGGFGFGFFGFGFFFFFFF3AA>3
@M_HWI-M01141:133:D05BR:1:1101:25862:11559  133:D05BR:1:1101:25862:11559 2:N:0:CAGGAAGTTTATCC
CCATTCTTGTATCATTTCCTCAAATCTTTTTTCATATCTTTTTTCAAGTTTCTTAGTTTCTTTGCATTGATTTAATAAATGTTCTTTTAGCTCACAAAAGTTTCTCATTATCCACCTTCTGAAGTCTAATTCCATCATTTCATCAC
+M_HWI-M01141:133:D05BR:1:1101:25862:11559  133:D05BR:1:1101:25862:11559 2:N:0:CAGGAAGTTTATCC
]]]]]]]]]]]]]]]]]]]]]]]]]]]]]]]]]]]]]]]]]]]]]]]]]]]]]]]]]]]]]]]]]]]]]]]]]]]]]]]]]]]]]]]]]]]]]]]]]]]]]]]]]]]]]]]]]]]]]]]]]]]]]]]]]]]]]]]]]]]]]]]]]]
@M_HWI-M01141:133:D05BR:1:1101:9013:11567  133:D05BR:1:1101:9013:11567 2:N:0:CAGGAAGTTGATCC
AAAAATATACAATGCCCTATTCTACTCTGTTTTGGAGTATATACACCAACTCAGTATGCTCTCTCATGTAAAATAAAGAAATTCTAAATTTACGTGAATTGAAAAAAACCTAAATATTATCTAGGCACTCCAATGTTAAAAGCAAAA
+M_HWI-M01141:133:D05BR:1:1101:9013:11567  133:D05BR:1:1101:9013:11567 2:N:0:CAGGAAGTTGATCC
]]]]]]]]]]]]]]]]]]]]]]]]]]]]]]]]]]]]]]]]]]]]]]]]]]]]]]]]]]]]]]]]]]]]]]]]]]]]]]]]]]]]]]]]]]]]]]]]]]]]]]]]]]]]]]]]]]]]]]]]]]]]]]]]]]]]]]]]]]]]]]]]]]]
@M_HWI-M01141:133:D05BR:1:1101:9194:11567  133:D05BR:1:1101:9194:11567 2:N:0:CAGGAAGTTGATCC
ACTGGTAGAATCTGACATGAAGAAACCAGCAGGAAAGCGAGGAACACAGGGCAGGGAAGTTAGGAAGACAGATGCAAGCCTG
+M_HWI-M01141:133:D05BR:1:1101:9194:11567  133:D05BR:1:1101:9194:11567 2:N:0:CAGGAAGTTGATCC
]]]]]]]]]]]]]]]]]]]]]]]]]]]]]]]]]]]]]]]]]]]]]]]]]]]]]]]]]]]]]]]]]]]]]]]]]]]]]]]]]]
@M_HWI-M01141:133:D05BR:1:1101:7533:11568  133:D05BR:1:1101:7533:11568 2:N:0:CAGGAAGTTGATCC
GAGAGCAAACAGGTGTGCTGTCCCAGCAGGAGGAGTCACCACCTGAGGGGTGGCTCTCAGGCCACTTGGAGGCCTGTGGCATGGGGAGGTAGGTGTAATACCTCAGCAGACAGGAATCATGTGGTCCACAGTAATTATGGATATAATTTATTG
+M_HWI-M01141:133:D05BR:1:1101:7533:11568  133:D05BR:1:1101:7533:11568 2:N:0:CAGGAAGTTGATCC
DDD]]]]]]]]]]]]]]]]]]]]]]]]]]]]]]]]]]]]]]]]]]]]]]]]]]]]]]]]]]]]]]]]]]]]]]]]]]]]]]]]]]]]]]]]]]]]]]]]]]]]]]]]]]]]]]]]]]]]]]]]]]]]]]]]]]]]]]]]]]]]]]]]]]]BAA
@M_HWI-M01141:133:D05BR:1:1101:8168:11576  133:D05BR:1:1101:8168:11576 2:N:0:CAGGAAGTTGATCC
GAAGGTGGTTTTGGTATAGTTCTCAGTCA
+M_HWI-M01141:133:D05BR:1:1101:8168:11576  133:D05BR:1:1101:8168:11576 2:N:0:CAGGAAGTTGATCC
]]]]]]]]]]]]]]]]]]]]]]]]]]]]]
@M_HWI-M01141:133:D05BR:1:1101:10530:11584  133:D05BR:1:1101:10530:11584 2:N:0:CAGGAAGTTTATCC
CCTCCGCGAGTTGCGCTATCTCGGCGCGCAGCCCCGGCAGGTCGGCCACCGCCTCAATGGATTCCAAGG
+M_HWI-M01141:133:D05BR:1:1101:10530:11584  133:D05BR:1:1101:10530:11584 2:N:0:CAGGAAGTTTATCC
]]T]]]]]FW]]]]]]]]XZZ]]]]]]ZZ]]]]]]SY]]X]V]]Y]Y[]]]]]]]]]]]]]]]]]]]]]
@M_HWI-M01141:133:D05BR:1:1101:21130:11587  133:D05BR:1:1101:21130:11587 2:N:0:CAGGAAGTTGATCC
TTAAGGACGGGTCCCTCTAAGCTGCTGTGTGGCTGGGGACACATGGGGAGGCCAGGGCAAGACAACTCCGGCGTGTTTCAGGACTGAAGCAGGGGCTGGGGCCACGTTTCTGTTTCTGGACTTGAAAGGCC
+M_HWI-M01141:133:D05BR:1:1101:21130:11587  133:D05BR:1:1101:21130:11587 2:N:0:CAGGAAGTTGATCC
]]]]]]]]]]]]]]]]]]]]]]]]]]]]]]]]]]]]]]]]]]]]]]]]]]]]]]]]]]]]]]]]]]]]]]]]]]]]]]]]]]]]]]]]]]]]]]]]]]]]]]]]]]]]]]]]]]]]]]]]]]]]]]]]]]]
@M_HWI-M01141:133:D05BR:1:1101:14898:11604  133:D05BR:1:1101:14898:11604 2:N:0:CAGGAAGTTGATCC
AATAGACACAAGCCTTAGTGAAAGGAGACAGACAGTAAGTAAATATATAATATGCCTAATAGCTATAACTTTTTTTTTAATTATTGCAGAGTCCAAACCTAGAGTGATGATAAGGCTTTTTATCCAGTCAGTG
+M_HWI-M01141:133:D05BR:1:1101:14898:11604  133:D05BR:1:1101:14898:11604 2:N:0:CAGGAAGTTGATCC
]]]]]]]]]]]]]]]]]]]]]]]]]]]]]]]]]]]]]]]]]]]]]]]]]]]]]]]]]]]]]]]]]]]]]]]]]]]]]]]]]]]]]]]]]]]]]]]]]]]]]]]]]]]]]]]]]]]]]]]]]]]]]]]]]]]]]
@M_HWI-M01141:133:D05BR:1:1101:12420:11605  133:D05BR:1:1101:12420:11605 2:N:0:CAGGAAGTTGATCC
GGAAATTGAGTTCTTATCGACACAATCAAACTTGAAATACCCAGAGACATGTTTTCTAAAAAAAAAAGCAAGTCGGCCAGGCAC
+M_HWI-M01141:133:D05BR:1:1101:12420:11605  133:D05BR:1:1101:12420:11605 2:N:0:CAGGAAGTTGATCC
]]]]]]]]]]]]]]]]]]]]]]]]]]]]]]]]]]]]]]]]]]]]]]]]]]]]]]]]]]]]]]]]]]]]]]]]]]]]]]]]]]]]
@M_HWI-M01141:133:D05BR:1:1101:22368:11620  133:D05BR:1:1101:22368:11620 2:N:0:CAGGAAGTTGATCC
CAGAGCATGCAAGACAGTTGCGTAGGTACACACATGGCAGTGTGCTTTGCTTTTCTTCTCCCCTTCACCCACATTTGGCATTTCTCCCCAGGCTATCCCTCCCCACCTCCC
+M_HWI-M01141:133:D05BR:1:1101:22368:11620  133:D05BR:1:1101:22368:11620 2:N:0:CAGGAAGTTGATCC
]]]]]]]]]]]]]]]]]]]]]]]]]]]]]]]]]]]]]]]]]]]]]]]]]]]]]]]]]]]]]]]]]]]]]]]]]]]]]]]]]]]]]]]]]]]]]]]]]]]]]]]]]]]]]]]
@M_HWI-M01141:133:D05BR:1:1101:14588:11635  133:D05BR:1:1101:14588:11635 2:N:0:CAGGAAGTTGATCC
GAACATTCGCCATTTTTAACTGATATTGCAAGCCAAATACCCGATTTAACCATCAAAACCGATGC
+M_HWI-M01141:133:D05BR:1:1101:14588:11635  133:D05BR:1:1101:14588:11635 2:N:0:CAGGAAGTTGATCC
]]]]]]]]]]]]]]]]]]]]]]]]]]]]]]]]]]]]]]]]]]]]]]]]]]]]]]]]]]]]]]]]]
@M_HWI-M01141:133:D05BR:1:1101:10638:11636  133:D05BR:1:1101:10638:11636 2:N:0:CAGGAAGTTGATCC
ATGTGAGAGTAAAGTATTCAAAACCTGCTAAACAACAGCAGTGTTGGGTGACAGAAGATAGCATTCAAAGAGCAGGCAATTCTTGTCATATACACGGATCATAATCATACAAAAAAGACAAATTTATACTATAACTAAGACCAGGCCGGAGAC
+M_HWI-M01141:133:D05BR:1:1101:10638:11636  133:D05BR:1:1101:10638:11636 2:N:0:CAGGAAGTTGATCC
ABB]]]]]]]]]]]]]]]]]]]]]]]]]]]]]]]]]]]]]]]]]]]]]]]]]]]]]]]]]]]]]]]]]]]]]]]]]]]]]]]]]]]]]]]]]]]]]]]]]]]]]]]]]]]]]]]]]]]]]]]]]]]]]]]]]]]]]]]]]]]]]]]]]]]BAA
@M_HWI-M01141:133:D05BR:1:1101:21040:11658  133:D05BR:1:1101:21040:11658 2:N:0:CAGGAAGTTTATCC
GGATGACTCTCTGCCCACTCAGGACTTTGTGTATTCACCCCTGTTGCCTGTACCACTTCCACACCTCTC
+M_HWI-M01141:133:D05BR:1:1101:21040:11658  133:D05BR:1:1101:21040:11658 2:N:0:CAGGAAGTTTATCC
]]]]]]]]]]]]]]]]]]]]]]]]]]]]]]]]]]]]]]]]]]]]]]]]]]]]]]]]]]]]]]]]]]]]]
@F_HWI-M01141:133:D05BR:1:1101:22094:11668  133:D05BR:1:1101:22094:11668 2:N:0:CCGGAAGTTTATCC
TGGGAGAAAGGGTGCTATGTACACCTGGGAGCTACATATTTCTCGATGGGCAGTCTGAGGGTGACCAAAAAATGAGATGGGCAATGTCTGTGCCTGAAAAGCTAGTGGCTGGTGGGGTCTTGTATGCTGGGCGTGCCCATATAAACCACT
+F_HWI-M01141:133:D05BR:1:1101:22094:11668  133:D05BR:1:1101:22094:11668 2:N:0:CCGGAAGTTTATCC
AA?AAAAFFFFBGFGGGGFFFGHHHHHAFGFGHHHHCHHHHHHGGHHHGHHHGHHHHFHGGAFGFHHCGEG0FGFGFHFGEGFFHHHHHHFHFHHHHHGGHHHHHFFHGFGGHHGGGGGHHGHFHHHHHHFGCGGCGHFHHHFHGHHHGH
@R_HWI-M01141:133:D05BR:1:1101:22094:11668  133:D05BR:1:1101:22094:11668 2:N:0:CCGGAAGTTTATCC
GTCAGGGACAGGTTACGATTATTTCTTTAGGAGAGCTGACTCCTATGCATGCTATCGAAGATCTCATAAAGAATGTAAACCTAGAGTCAGTGATTCCTTCTGATATAGCTCTAGGCGTCCTGGTGTACAGCTTTAGGCTGCTGGCCCAGT
+R_HWI-M01141:133:D05BR:1:1101:22094:11668  133:D05BR:1:1101:22094:11668 2:N:0:CCGGAAGTTTATCC
AAA3AFF@BAAADGGFFCGEEFFHHFBDGBGGHCGHHGHGGHHHHHFHEFHHHHHHGEEFEHFHEGGHF5EGHGFGHFHHHHHGHHHHHHFHHBFHGFHHHFFHFFHFEGFHHHFFGGGGGHEGFHGBHHHHBHGFBFFFEGHG/GCCGF
@M_HWI-M01141:133:D05BR:1:1101:13470:11671  133:D05BR:1:1101:13470:11671 2:N:0:CAGGAAGTTGATCC
CCAGCCCTTTGGGAGGCTGAGGCAGGAGTATCACTTGAGCTCAAGAGTTTGAGACCAGCCTGGGCAACGTGGCAAAACCCTGTCTCTACATAAAATACAAAACATTGGCCGAATGTGGTGATGTACCCCTATGGCCCTGGCTAAT
+M_HWI-M01141:133:D05BR:1:1101:13470:11671  133:D05BR:1:1101:13470:11671 2:N:0:CAGGAAGTTGATCC
]]]]U]]]]]]]]]]]]]]]]]]]]]]]]]]]]]]]]]]]]]]]]]]]]]]]]]]]]]]]]]]]]]]]]]]]]]]]]]]]]]]]]]]]]]]]]]]]]]]]]]]]]]]]]]]]]]]]]]]]]]]]]]]]]]]]]]]]]]]]]]]]]
@M_HWI-M01141:133:D05BR:1:1101:16326:11673  133:D05BR:1:1101:16326:11673 2:N:0:CAGGAAGTTGATCC
CCCAAAGTGCTGGGATTACAGGCTTGAGACACCGCGCCCGGCCAAATA
+M_HWI-M01141:133:D05BR:1:1101:16326:11673  133:D05BR:1:1101:16326:11673 2:N:0:CAGGAAGTTGATCC
]]]]]]]]]]]]]]]]]]]]]]]]]]]]]]]]]]]]]]]]]]]]]]]]
@M_HWI-M01141:133:D05BR:1:1101:23002:11675  133:D05BR:1:1101:23002:11675 2:N:0:CAGGAAGTTGATCC
CCCTGGACCTGCTCTCTCCGCCATGCTGTGCCTTCCAATGGCCACAGACAGCCACACAGTGGTGGCAGAGACTCTAAACAGAGCAGCCGCCTTGTCCCGATTACCAGACAGGTCCGCTTTGTTTATGACACGGCCTCAAGCCAGCCATGGGGAGGGCTGGTGGAGGAGGGAGGGTGGGCAGGACCATGGACTCAAGGGCCTTTCAGGCCACGGCTGGGATAGCTATT
+M_HWI-M01141:133:D05BR:1:1101:23002:11675  133:D05BR:1:1101:23002:11675 2:N:0:CAGGAAGTTGATCC
BCCCCCFFFFFFGGGGFGGGGGGGHHHHHHGHHHHHHHHHHHHGGGGFHHHHHHHHGGHHHFFGGFHGGHGHHHFHH]]]]]]]]]]]]]]]]]]]]]]]]]]]]]]]]]]]]]]]]]]]]]]]]]]]]]]]]]]]]]]]]]]]]]]]]]?HHGGHHHHHHHHHGGGGGHHGGFHHHHHHHFHFHGDFGHGHHHHGHDHHGHHGHGGGGGGGFGGFFFFFFFAAA>>
@M_HWI-M01141:133:D05BR:1:1101:21397:11677  133:D05BR:1:1101:21397:11677 2:N:0:CAGGAAGTTGATCC
GTTCTTACTCTGAAATCCAGATACATAAAAAAACACTAGCTAGGAGCAGTGGCTCACACCTGTAATCCCAGCACTTTGGGAGGCTGAGGCAGAAGGATGGCTTGGGCCCAGGAGTTCGAGACCAGCCTGGGCAATGGAATGATACCCTGTCTCTACAAAAAACACAAAAATTAGCCAGG
+M_HWI-M01141:133:D05BR:1:1101:21397:11677  133:D05BR:1:1101:21397:11677 2:N:0:CAGGAAGTTGATCC
BABBBFFFFFFFGFFGGGGGFFFHHHHHH]]]]]]]]]]]]]]]]]]]]]]]]]]]]]]]]]]]]]]]]]]]]]]]]]]]]]]]]]]]]]]]]]]]]]]]]]]]]]]]]]]]]]]]]]]]]]]]]]]]]]]]]]]]]]]]]]]]]]]]]]GHHHHGGGGGGGGGGGGFFFBFFFAAAAA
@M_HWI-M01141:133:D05BR:1:1101:15646:11681  133:D05BR:1:1101:15646:11681 2:N:0:CAGGAAGTTGATCC
CCAAGGTACATAATCATCAGATTCAACAAGGGTGAAATAAAGGAGAAAATACTAAGGGCAGTGAGAGAAAAAGGTCGGGTCACCCACAAAGGGAAGCCCATCAGACTCACAGC
+M_HWI-M01141:133:D05BR:1:1101:15646:11681  133:D05BR:1:1101:15646:11681 2:N:0:CAGGAAGTTGATCC
]]]]]]]]]]]]]]]]]]]]]]]]]]]]]]]]]]]]]]]]]]]]]]]]]]]]]]]]]]]]]]]]]]]]]]]]]]]]]]]]]]]]]]]]]]]]]]]]]]]]]]]]]]]]]]]]]
@M_HWI-M01141:133:D05BR:1:1101:10244:11686  133:D05BR:1:1101:10244:11686 2:N:0:CAGGAAGTTGATCC
TTAGACGGAGATTTCCAGCTATTTCTTGAATGCCTGGATTTGGCTGGGAAAATGCGTTTTCCACTTCTTCACAGAAAGGGTTTAGAAACTCCTGCAAA
+M_HWI-M01141:133:D05BR:1:1101:10244:11686  133:D05BR:1:1101:10244:11686 2:N:0:CAGGAAGTTGATCC
]]]]]]]H]]]]]][]]]]]]]]]]]]]]]]]\]]]]]]]][]]]]]\]]]]]]]]]]]]]Y]]]]]]]]]]]]]]]]]]]]]]]][]][]]]]]]]U
@M_HWI-M01141:133:D05BR:1:1101:17480:11706  133:D05BR:1:1101:17480:11706 2:N:0:CAGGAAGTTGATCC
TTTTCTTTATCCAGTCCATCATTGATAGGTATTTGGATTGGTTCCAGGTCTTTGCTGTTGTGAGCAGTGTCACAATAAACATACTTGTGCATGTGTCTTTACAACAGAATGATTTATAATTCTTTGGG
+M_HWI-M01141:133:D05BR:1:1101:17480:11706  133:D05BR:1:1101:17480:11706 2:N:0:CAGGAAGTTGATCC
]]]]]]]]]]]]]]]]]]]]]]]]]]]]]]]]]]]]]]]]]]]]]]]]]]]]]]]]]]]]]]]]]]]]]]]]]]]]]]]]]]]]]]]]]]]]]]]]]]]]]]]]]]]]]]]]]]]]]]]]]]]]]]]]
@M_HWI-M01141:133:D05BR:1:1101:14029:11725  133:D05BR:1:1101:14029:11725 2:N:0:CAGGAAGTTGATCC
AGGGTGAAAGTCCTAGTGCTTCAAAATGCACTCCAGGGAAGTGCAGGCTGGAGATGGTACCCATTTAGAAAGATAA
+M_HWI-M01141:133:D05BR:1:1101:14029:11725  133:D05BR:1:1101:14029:11725 2:N:0:CAGGAAGTTGATCC
]]]]]]]]]]]]]]]]]]]]]]]]]]]]]]]]]]]]]]]]]]]]]]]]]]]]]]]]]]]]]]]]]]]]]]]]]]]]
@M_HWI-M01141:133:D05BR:1:1101:6426:11739  133:D05BR:1:1101:6426:11739 2:N:0:CAGGAAGTTGATCC
CTACTCATTTGCTTGCTTAAATCATCATTCAGTATTTAGAGAATAAAAATATGAGCAAAATGTGGACTGTGTCCTCAAGGAGTTCAGAATCGGAA
+M_HWI-M01141:133:D05BR:1:1101:6426:11739  133:D05BR:1:1101:6426:11739 2:N:0:CAGGAAGTTGATCC
]]W]]]][Z]Y]]\]]]]]]]]]]]]]]]]]]\L]]]]]]][]]]]]]][[]]]]]]]]]\]]\]]]]]\]]]7\]]]]]]]]]]]]]Z]Y]]F[
@M_HWI-M01141:133:D05BR:1:1101:20550:11749  133:D05BR:1:1101:20550:11749 2:N:0:CAGGAAGTTGATCC
GCCTCAGCCTCGCAAGTAGCTGGGATTACAGGCACACACCACCATGCCCAGCTAATTTTTTGTATTTTTAGTAGAGACGGGGTTTCACCTTATTGACCAGGATGGTCTCAATCTCTTGACTTCGTGATCCACCCGCCT
+M_HWI-M01141:133:D05BR:1:1101:20550:11749  133:D05BR:1:1101:20550:11749 2:N:0:CAGGAAGTTGATCC
]]]]]]]]]]]]]]]][]]]]]]]]]]]]]]]]]]]]\]]Y]]]]]]]]]]]]]\]]]]]]]]]Z]]]]]]]]]]X]N]]]]W]Z]]]]]]]]]]]]]]]]]\]]]]]]]]]]]]]]]]]]]]]]][]]]9]]]\]]]
@M_HWI-M01141:133:D05BR:1:1101:6381:11754  133:D05BR:1:1101:6381:11754 2:N:0:CAGGAAGTTGATCC
CACAAAGATGAAATCAGAAATGTTGGGTTGGGCAGTAT
+M_HWI-M01141:133:D05BR:1:1101:6381:11754  133:D05BR:1:1101:6381:11754 2:N:0:CAGGAAGTTGATCC
]]]]]]]]]]]]]]]]]]]]]]]]]]]]]]]]]]]]]]
@M_HWI-M01141:133:D05BR:1:1101:19955:11759  133:D05BR:1:1101:19955:11759 2:N:0:CAGGAAGTTGATCC
AGGAGGCGGTACAGTGTAGGGGTCAGCATCTCAGACTTGGAGTCTGACTTCTAGAGTTGAAATTCCAGCTCTGTCACCTACCATATGACCTTGGGCAAATTACTGGACCTCCTTGT
+M_HWI-M01141:133:D05BR:1:1101:19955:11759  133:D05BR:1:1101:19955:11759 2:N:0:CAGGAAGTTGATCC
]]]]]]]]]]]]]]]]]]]]]]]]]]]]]]]]]]]]]]]]]]]]]]]]]]]]]]]]]]]]]]]]]]]]]]]]]]]]]]]]]]]]]]]]]]]]]]]]]]]]]]]]]]]]]]]]]]]]
@M_HWI-M01141:133:D05BR:1:1101:15021:11767  133:D05BR:1:1101:15021:11767 2:N:0:CAGGAAGTTGATCC
TGCCCGCTCCTTTGCTCACTCTGTGGTCCGTGTTCATATCTGACTTGTCAT
+M_HWI-M01141:133:D05BR:1:1101:15021:11767  133:D05BR:1:1101:15021:11767 2:N:0:CAGGAAGTTGATCC
]]]]]]]]]]]]]]]]]]]]]]]]]]]]]]]]]]]]]]]]]]]]]]]]]]]
@M_HWI-M01141:133:D05BR:1:1101:17908:11767  133:D05BR:1:1101:17908:11767 2:N:0:CAGGAAGTTGATCC
CTCTAAGTCCTAGGGCCCTTCCAGCATCCCTTCCAAGCTGGGCCCTGAGTAACTTCTGGCAATTAAAGAACCAAACCGACCCAATCAATCAATCAATCCAGACATCTGAACGGTTTGCCACCTCTAAGAAGGGATCAGAGG
+M_HWI-M01141:133:D05BR:1:1101:17908:11767  133:D05BR:1:1101:17908:11767 2:N:0:CAGGAAGTTGATCC
]]]]]]]]]]]]]]]]]]]]]]]]]]]]]]]]]]]]]]]]]]]]]]]]]]]]]]]]]]]]]]]]]]]]]]]]]]]]]]]]]]]]]]]]]]]]]]]]]]]]]]]]]]]]]]]]]]]]]]]]]]]]]]]]]]]]]]]]]]]]]
@M_HWI-M01141:133:D05BR:1:1101:23861:11769  133:D05BR:1:1101:23861:11769 2:N:0:CAGGAAGTTTATCC
ATTTTAAATGGAATCATACATTATGTATTTTGTCTTTTATTTATCATAATCCTTTTTAGATTTACTTGTGTATTTACATATTAGTAATTTCTTTTCATTTCAGAGTAGTAGTCCATTGTATGTATGTAATACA
+M_HWI-M01141:133:D05BR:1:1101:23861:11769  133:D05BR:1:1101:23861:11769 2:N:0:CAGGAAGTTTATCC
]]]]]]]]]]]]]]]]]]]]]]]]]]]]]]]]]]]]]]]]]]]]]]]]]]]]]]]]]]]]]]][\]]]]]]]]]]]]]]]]]]]]]]]]]]]]]]]]]]]]]]]]]]]]]]]]]]]]]]]]]]]]]]]]]]]]
@M_HWI-M01141:133:D05BR:1:1101:27363:11792  133:D05BR:1:1101:27363:11792 2:N:0:CAGGAAGTTTATCC
GCCCTTGCAAACCAGAAATCAGTAGTTTATGGCATAGCGTAAGTTGTATTCAATGATGGAAGATATTAATATAATGCACTGATAACATAGAATGAATGAAGTTCTTCTGTAGAAGATTTGAAAGTCTTGGTGCCAGGAAAGAAGTGGAGGGAATTAAAAATAAAACAAGTAACCTTTAGCTGGTGAAACTAGTCA
+M_HWI-M01141:133:D05BR:1:1101:27363:11792  133:D05BR:1:1101:27363:11792 2:N:0:CAGGAAGTTTATCC
CCDCCFFFFFFFGGGGGGGGGGHGHHHHHHHHHHHHHHGGGGHHH]]]]]]]]]]]]]]]]]]]]]]]]]]]]]]]]]]]]]]]]]]]]]]]]]]]]]]]]]]]]]]]]]]]]]]]]]]]]]]]]]]]]]]]]]]]]]]]]]]]]]]]]]HHHGHHHHHHHHHHHHHHHHHFHGGDGGGGGGGFFFFFFFBBABA
@M_HWI-M01141:133:D05BR:1:1101:16347:11804  133:D05BR:1:1101:16347:11804 2:N:0:CAGGAAGTTGATCC
AGAACTTTCAGCCTAGAATCTCATATCCTGCCAAACTAAGCTTCACAATTGAAGGAAAAATAAAATCTTTTATGAACAAGCAAGTACTCATATTTTATTACCACCAAACCTGCTTTACAAGAACTTCTGAAAGAAGCATTATACATAGAAAGGAA
+M_HWI-M01141:133:D05BR:1:1101:16347:11804  133:D05BR:1:1101:16347:11804 2:N:0:CAGGAAGTTGATCC
BCABC]]]]]]]]]]]]]]]]]]]]]]]]]]]]]]]]]]]]]]]]]]]]]]]]]]]]]]]]]]]]]]]]]]]]]]]]]]]]]]]]]]]]]]]]]]]]]]]]]]]]]]]]]]]]]]]]]]]]]]]]]]]]]]]]]]]]]]]]]]]]]]]]]BBAAB
@M_HWI-M01141:133:D05BR:1:1101:18346:11828  133:D05BR:1:1101:18346:11828 2:N:0:CAGGAAGTTGATCC
TACTGTAGGCAACTGTAACACAACAGTAAATGTTTGTGTATCTAAACATATCTAAACATAGAAATGGTACAGTAAAAGTACAGTTTTCTAATCTTACAGAAC
+M_HWI-M01141:133:D05BR:1:1101:18346:11828  133:D05BR:1:1101:18346:11828 2:N:0:CAGGAAGTTGATCC
]]]]]]]]]]]]]]]]]]]]]]]]]]]]]]]]]]]]]]]]]]]]]]]]]]]]]]]]]]]]]]]]]]]]]]]]]]]]]]]]]]]]]]]]]]]]]]]]]]]]]]
@M_HWI-M01141:133:D05BR:1:1101:24577:11834  133:D05BR:1:1101:24577:11834 2:N:0:CAGGAAGTTGATCC
TGAGAACTGGAGTTAAGGTGACTCGATACATTTTAGCAAAAAGACTGGTGACATTTTGCTATTTCCCTAGGTATTTGTAGAACTTTGAACTAAATGGAGGCAATTTAGGATATCTGGCAGAAGTAATTTCTAAGCAAGAAGGCATTCAAGATGTGACTTGGGTGCTGTCCAAAGTATTCAGTTTTAAAAGAGAAACAGCATAAAATTTTGGAGCCTGATGAATCCATAGA
+M_HWI-M01141:133:D05BR:1:1101:24577:11834  133:D05BR:1:1101:24577:11834 2:N:0:CAGGAAGTTGATCC
BBB@BFFFFFFFFGGGGGGGGGHHGHHHGHHHHHFHHHHHHHGGHHHGHGHHHHHHHEHGHHHHHHHHHHGHHHHHHHHF]]]]]]]]]]]]]]]]]]]]]]]]]]]]]]]]]]]]]]]]]]]]]]]]]]]]]]]]]]]]]]]]]]]]]]HHHHHHHHGGHHHHGHHHHGHIHHHHHHHHHHHHHHHHHHHHHHHHHHGHHHHHHHHHGGGGGFGGGGFFFFFFFAABCB
@M_HWI-M01141:133:D05BR:1:1101:21523:11834  133:D05BR:1:1101:21523:11834 2:N:0:CAGGAAGTTGATCC
TATATGACCTTTAATTTCCACTTCTAATTTTGGCACTAACTGA
+M_HWI-M01141:133:D05BR:1:1101:21523:11834  133:D05BR:1:1101:21523:11834 2:N:0:CAGGAAGTTGATCC
]]]]]]]]]]]]]]]]]]]]]]]]]]]]]]]]]]]]]]]]]]]
@M_HWI-M01141:133:D05BR:1:1101:11354:11855  133:D05BR:1:1101:11354:11855 2:N:0:CAGGAAGTTGATCC
CTAGATTTTGTGGCAGATCATTTTCAGAAGTGTGCTCTTCTCTGAGTCTTGTAAATTCTCTTTTTCTTGTTATGTGGAATTTACACAAAAATTCTCTCATTTTTTTTTTAACTTTTCAAGTTACTCTTCCTTATTCAGGCATAAAAATCAAGTAACCCATCCATGACTCCAGACTTAACTCTGTCTCG
+M_HWI-M01141:133:D05BR:1:1101:11354:11855  133:D05BR:1:1101:11354:11855 2:N:0:CAGGAAGTTGATCC
BBCCAFFFFFFFGGGGGGGGGGHHGHHHHHHHHHHHHH]]]]]]]]]]]]]]]]]]]]]]]]]]]]]]]]]]]]]]]]]]]]]]]]]]]]]]]]]]]]]]]]]]]]]]]]]]]]]]]]]]]]]]]]]]]]]]]]]]]]]]]]]]]]]]]]HHHFGHGHHFHHHFHHGGGGGGGGGGFFFFFFCCBCAA
@M_HWI-M01141:133:D05BR:1:1101:19779:11857  133:D05BR:1:1101:19779:11857 2:N:0:CAGGAAGTTGATCC
CATTTGGATAGATTCCAGTTTTTTGTCATC
+M_HWI-M01141:133:D05BR:1:1101:19779:11857  133:D05BR:1:1101:19779:11857 2:N:0:CAGGAAGTTGATCC
]VF]]]]]W]]]]Y]]]][][]]Z]U][[]
@M_HWI-M01141:133:D05BR:1:1101:11185:11873  133:D05BR:1:1101:11185:11873 2:N:0:CACGAAGTTGATCC
CGTGTCTCAGCAAAAGGTGACTGCTTTGGAGAGAGTATCCCATCATCTTTCTCTTTCCCCTTTTTTCCTTCCCAGGGACCCCACTGAACAATCCTCTGACAACCTCACTAGGAAATGAAA
+M_HWI-M01141:133:D05BR:1:1101:11185:11873  133:D05BR:1:1101:11185:11873 2:N:0:CACGAAGTTGATCC
]]]]]]]]]]]]]]]]]]]]]]]]]]]]]]]]]]]]]]]]]]]]]]]]]]]]]]]]]]]]]]]]]]]]]]]]]]]]]]]]]]]]]]]]]]]]]]]]]]]]]]]]]]]]]]]]]]]]]]]]
@M_HWI-M01141:133:D05BR:1:1101:22097:11888  133:D05BR:1:1101:22097:11888 2:N:0:CAGGAAGTTGATCC
ATTGTAGATGGAACATAACGCATTCCAACACATGCCTAGCAAGTGGAAGAAAGAGGATTCCATACAGGAAAAGCATTTCTTATCT
+M_HWI-M01141:133:D05BR:1:1101:22097:11888  133:D05BR:1:1101:22097:11888 2:N:0:CAGGAAGTTGATCC
]]]]]]]]]]]]]]]]]]]]]]]]]]]]]]]]]]]]]]]]]]]]]]]]]]]]]]]]]]]]]]]]]]]]]]]]]]]]]]]]]]]]]
@M_HWI-M01141:133:D05BR:1:1101:27552:11893  133:D05BR:1:1101:27552:11893 2:N:0:CAGGAAGTTTATCC
AAAACCTCCTCATAAAATATTTTATTTGCCAGATTTCTCCTGTTTCCCCCTTTTTTAAGGTTTAATTAGGTCACCTAACATTAAAACCA
+M_HWI-M01141:133:D05BR:1:1101:27552:11893  133:D05BR:1:1101:27552:11893 2:N:0:CAGGAAGTTTATCC
]]]]]]]]]]]]]]]]]]]]]]]]]]]]]]]]]]]]]]]]]]]]]]]]]]]]]]]]]]]]]]]]]]]]]]]]]]]]]]]]]]]]]]]]]
@M_HWI-M01141:133:D05BR:1:1101:13946:11901  133:D05BR:1:1101:13946:11901 2:N:0:CAGGAAGTTGATCC
GACTTATTAAGAGTGGAAACATGAGGGCCGGGCACGGTGGCTCACGCCTGTAATCCCAGCACTTTGGG
+M_HWI-M01141:133:D05BR:1:1101:13946:11901  133:D05BR:1:1101:13946:11901 2:N:0:CAGGAAGTTGATCC
]]]]]]]]]]]]]]]]]]]]]]]]]]]]]]]]]]]]]]]]]]]]]]]]]]]]]]]]]]]]]]]]]]]]
@M_HWI-M01141:133:D05BR:1:1101:20462:11904  133:D05BR:1:1101:20462:11904 2:N:0:CAGGAAGTTGATCC
ATAACCACATATGCAAACAGTTCACATAACAATTAAAGGAATTTCAATACATGCTGAGTGCATTTTGAACAAGCATGCCAA
+M_HWI-M01141:133:D05BR:1:1101:20462:11904  133:D05BR:1:1101:20462:11904 2:N:0:CAGGAAGTTGATCC
]V]]]\X]UVGV\Z]]]]XV4X]V]]I\Z]]Y][G]\]]][W]]][]]]]]]ZW]\FZV[Y]W]\]I]]\]G6YX\]]F]F
@M_HWI-M01141:133:D05BR:1:1101:25154:11916  133:D05BR:1:1101:25154:11916 2:N:0:CAGGAAGTTTATCC
TTTGTATACCCAAAGATGTCCCTTGCTGTTCC
+M_HWI-M01141:133:D05BR:1:1101:25154:11916  133:D05BR:1:1101:25154:11916 2:N:0:CAGGAAGTTTATCC
VVX][]]]]Z]]\]]\]\]V]]]]]]]][\[\
@M_HWI-M01141:133:D05BR:1:1101:18548:11941  133:D05BR:1:1101:18548:11941 2:N:0:CAGGAAGTTGATCC
GCAACGTGCTTCTCACTCTCTGAATCTAGAGGCAGATTCAACTCCCTTAGCTCAGCGAACACCCAGCAGAGCAGTCTGAAGGATACGTTC
+M_HWI-M01141:133:D05BR:1:1101:18548:11941  133:D05BR:1:1101:18548:11941 2:N:0:CAGGAAGTTGATCC
]]]]]]]]]]]]]]]]]]]]]]]]]]]]]]]]]]]]]]]]]]]]]]]]]]]]]]]]]]]]]]]]]]]]]]]]]]]]]]]]]]]]]]]]]]
@M_HWI-M01141:133:D05BR:1:1101:3849:11948  133:D05BR:1:1101:3849:11948 2:N:0:CAGGAAGTTGATCC
TGTAGTCAGGTGGGGTGGTGCACACCTCTAGTCCCAGCTACAAAAGAGGCTGAGGTGGGAGGATTGTTCAGACCTGGGAGGTCAAGGCTGCATGAGCTGTAATCATACCACTGCACTCCAGCCTGGGCAGCACAGAAAGACCC
+M_HWI-M01141:133:D05BR:1:1101:3849:11948  133:D05BR:1:1101:3849:11948 2:N:0:CAGGAAGTTGATCC
]]]]]]]]]]]]]]]]]]]]]]]]]]]]]]]]]]]]]]]]]]]]]]]]]]]]]]]]]]]]]]]]]]]]]]]]]]]]]]]]]]]]]]]]]]]]]]]]]]]]]]]]]]]]]]]]]]]]]]]]]]]]]]]]]]]]]]]]]]]]]]]
@M_HWI-M01141:133:D05BR:1:1101:18117:11951  133:D05BR:1:1101:18117:11951 2:N:0:CAGGAAGTTGATCC
ATTTCCTTTTGCCTGAACTGGGTGGCAGAGTGTCACACGTTCCCCTTTGTCTCACTCTGGTTTTTGCCTGCTTTCTTATGGTTAGGGAGACTACAGGAGGTTTCAACTTCAGAACAAGAGACTTAGAAGAAATCTCAAGTAAGAGAATAAATGTTATTAGTCAGGGTTCTCTTAGACAGCGCTAATAGGAGATATATATGAGTTTATTAAGTGTTAACTTACAGGATCTCAAG
+M_HWI-M01141:133:D05BR:1:1101:18117:11951  133:D05BR:1:1101:18117:11951 2:N:0:CAGGAAGTTGATCC
AABCBFFFFFFFGGGGGGGGGGHGGHHGGHHGHHHHHHGHHHHHHHHHGHHHHGHHHHHHHHHGGGGHHHHHHGHHHFHHGHH]]]]]]]]]]]]]]]]]]]]]]]]]]]]]]]]]]]]]]]]]]]]]]]]]]]]]]]]]]]]]]]]]]]GHHHHHHHHHHHHGGHHHFHHGHHHGEGGGHHGHGHHHGHHHHHHHHHGHHHHFHHHHHHHGGGGGGGGGGFFFFFCFCBAAA
@M_HWI-M01141:133:D05BR:1:1101:25113:11963  133:D05BR:1:1101:25113:11963 2:N:0:CAGGAAGTTTATCC
GCAAAATGGTCTGGATCCAAATGCTCGAATCAGACG
+M_HWI-M01141:133:D05BR:1:1101:25113:11963  133:D05BR:1:1101:25113:11963 2:N:0:CAGGAAGTTTATCC
]]]]]]]]]]]]]]]]]]]]]]]]]]]]]]]]]]]]
@M_HWI-M01141:133:D05BR:1:1101:20797:11981  133:D05BR:1:1101:20797:11981 2:N:0:CAGGAAGTTGATCC
GGTTGAACTAATTTACACTCCCACCAACAGTATAAAAGTGTACCTATTTCTCCATATCCTCTCCAGCATCTGTTGTATTCAGATTTTTAATGATCTCCATTCTAACTGGCATGAGATGGTATGTCAATGTAGTTTTGATTTGCATTTCTTTAATGACCAGTGATGAGCCTTTTATCATATGTTTATT
+M_HWI-M01141:133:D05BR:1:1101:20797:11981  133:D05BR:1:1101:20797:11981 2:N:0:CAGGAAGTTGATCC
BCCBBFFFFFFFGGGGGGGGGGHHGHHGGHHGHHHHF]]]]]]]]]]]]]]]]]]]]]]]]]]]]]]]]]]]]]]]]]]]]]]]]]]]]]]]]]]]]]]]]]]]]]]]]]]]]]]]]]]]]]]]]]]]]]]]]]]]]]]]]]]]]]]]]]HHHHHHHHHHHHHHHGGGCGGGGGGFFFFFFFBAA>>
@M_HWI-M01141:133:D05BR:1:1101:4371:11998  133:D05BR:1:1101:4371:11998 2:N:0:CAGGAAGTTTATCC
CTTCCTTGAATCTAAATACAATCAAATTGAGAAAAACACAGTCATAGCTAAAATTTGGTTTATGAACTTTCTTTTTCAAATGACAGAAATTTTCATCAGCAAGCCATTGGCT
+M_HWI-M01141:133:D05BR:1:1101:4371:11998  133:D05BR:1:1101:4371:11998 2:N:0:CAGGAAGTTTATCC
]]]]]]]]]]]]]]]]]]]]]]]]]]]]]]]]]]]]]]]]]]]]]]]]]]]]]]]]]]]]]]]]]]]]]]]]]]]]]]]]]]]]]]]]]]]]]]]]]]]]]]]]]]]]]]]]
@M_HWI-M01141:133:D05BR:1:1101:28595:12001  133:D05BR:1:1101:28595:12001 2:N:0:CAGGAAGTTGATCC
CCTCCCCAGAAGCTCCTGAATGCCCTTGGAGAATGCGAGGCGAGAGGATGGGAGGCAATGGGGCTGAAATCACTTATAGGAAC
+M_HWI-M01141:133:D05BR:1:1101:28595:12001  133:D05BR:1:1101:28595:12001 2:N:0:CAGGAAGTTGATCC
]]]]]]]]]]]]]]]]]]]]]]]]]]]]]]]]]]]]]]]]]]]]]]]]]]]]]]]]]]]]]]]]]]]]]]]]]]]]]]]]]]]
@M_HWI-M01141:133:D05BR:1:1101:3354:12018  133:D05BR:1:1101:3354:12018 2:N:0:CAGGAAGTTTATCC
ACCCTAATCTCCTGTCTTATGGGGAGGTGTTTCCAAACCAGACCTGTTTTAGCTACTCCTCAATTTGGT
+M_HWI-M01141:133:D05BR:1:1101:3354:12018  133:D05BR:1:1101:3354:12018 2:N:0:CAGGAAGTTTATCC
]]]]]]]]]]]]]]]]]]]]]]]]]]]]]]]]]]]]]]]]]]]]]]]]]]]]]]]]]]]]]]]]]]]]/
@M_HWI-M01141:133:D05BR:1:1101:3815:12026  133:D05BR:1:1101:3815:12026 2:N:0:CAGGAAGTTGATCC
GATCATGAGCTGTTAGTGCTGTGATCGCTTCCTGTAAGACCACTGAAGGAG
+M_HWI-M01141:133:D05BR:1:1101:3815:12026  133:D05BR:1:1101:3815:12026 2:N:0:CAGGAAGTTGATCC
F]WW]]]]Z]]][]]]]]]]]Y]]]\ZZ]]VZ][]]]]][]]Z]]]]]]]]
@M_HWI-M01141:133:D05BR:1:1101:22884:12043  133:D05BR:1:1101:22884:12043 2:N:0:CAGGAAGTTTATCC
AGAAGCAACAAATTTTATTTAAATCTTTAAACACTTTGTGTCACTATTCTTTTGTTGTCATGTGACTTATATCACAGAAATGAAAGCTTCTGGGACAGAGGCTCTTTCCTTTGAGAAACCCAATGTA
+M_HWI-M01141:133:D05BR:1:1101:22884:12043  133:D05BR:1:1101:22884:12043 2:N:0:CAGGAAGTTTATCC
]]]]]]]]]]]]]]]]]]]]]]]]]]]]]]]]]]]]]]]]]]]]]]]]]]]]]]]]]]]]]]]]]]]]]]]]]]]]]]]]]]]]]]]]]]]]]]]]]]]]]]]]]]]]]]]]]]]]]]]]]]]]]]]
@M_HWI-M01141:133:D05BR:1:1101:17194:12053  133:D05BR:1:1101:17194:12053 2:N:0:CAGGAAGTTGATCC
GATCCTTTTACCATTATGTAATGGCCTTCTTTGTCTCTTTTGATCTTTGTTGCTTTAAAGTCTATTTTATCAGAGA
+M_HWI-M01141:133:D05BR:1:1101:17194:12053  133:D05BR:1:1101:17194:12053 2:N:0:CAGGAAGTTGATCC
]]]]]]]]]]]]]]]]]]]]]]]]]]]]]]]]]]]]]]]]]]]]]]]]]]]]]]]]]]]]]]]]]]]]]]]]]]]]
@M_HWI-M01141:133:D05BR:1:1101:12383:12058  133:D05BR:1:1101:12383:12058 2:N:0:CAGGAAGTTGATCC
GATTTCGGCCACTTTCGACGCTGCTTCGGGGCTGTTGACGGTAATCCGAACCATCTCCGAACCGGCATCGCTTAATTCCTTAATCTGCAGTGCGGTGGCTTCGGCATCGGCGGTATCGGTATTGGTCATCGAT
+M_HWI-M01141:133:D05BR:1:1101:12383:12058  133:D05BR:1:1101:12383:12058 2:N:0:CAGGAAGTTGATCC
]]]]]]]]]V]]YY]]]]]]]]]]][]]]]]]]]]]]]]]]]]]]]]]]]]]][]]]]]]]]]]]]]]]]]]]]]]]]]]]]]]]]]]]]]]]]]]]][]]]]]]]]]]]]]]IGGIIEHGCHEHFH@@CC@5
@M_HWI-M01141:133:D05BR:1:1101:6880:12071  133:D05BR:1:1101:6880:12071 2:N:0:CAGGAAGTTGATCC
ATCGTGCTGTTGCACTCCAGTGTGAATAACAACAGCGAAACTCCATCTCAAAAAAAGAAAGAAAGAAAGAGAAAGAAGAAAGAGGAAAGAAAGAAAGAAAGAAAAGAAAAGAAAATGAAAAATGAGATTGATTGGCTAAGGAGTGATAATAGGGAAATCAAAATTGCAATAGCAAAATTAAAATTTTTATGTAAAATAAAAAAGTGGCAAATAGTCACTGTT
+M_HWI-M01141:133:D05BR:1:1101:6880:12071  133:D05BR:1:1101:6880:12071 2:N:0:CAGGAAGTTGATCC
BBCCBFCCFFFFGGGGGGGGGGHHHHHHHHHHHHHHGGGGGHHHGHHHHHHHHHGGGGHHHGHHHHHHHHHH]]]]]]]]]]]]]]]]]]]]]]]]]]]]]]]]]]]]]]]]]]]]]]]]]]]]]]]]]]]]]]]]]]]]]]]]]]]]]]HFGFHHF1FHHGGBHHGGHGHHFHHHHFFGHHHHCGHHHHHHHHHGEGHHGGGGGGGBGGFFFFFFFBBBBB
@M_HWI-M01141:133:D05BR:1:1101:10148:12079  133:D05BR:1:1101:10148:12079 2:N:0:CAGGAAGTTGATCC
AAACTCACTTCTTGGTTTTTAGGGGGTGATTTGAGGTTCTGGGGATTTTTTTTTTTCAGTTCTTTTTAAGCACTCAAACA
+M_HWI-M01141:133:D05BR:1:1101:10148:12079  133:D05BR:1:1101:10148:12079 2:N:0:CAGGAAGTTGATCC
]]]]]]]]]]]]]]]]]]]]]]]]]]]]]]]]]]]]]]]]]]]]]]]]]]]]]]]]]]]]]]]]]]]]]]]]]]]]]]]]
@M_HWI-M01141:133:D05BR:1:1101:21439:12089  133:D05BR:1:1101:21439:12089 2:N:0:CCGGAAGTTTATCC
GACTTTAAGTTGTTTATCATCTAAAGAAGCTTTTGGTCTAAGACAGTGGGGCTTTCTAGAGATAAGATTGTGTTGTCTGCAAAAAGGGGTAGTTTG
+M_HWI-M01141:133:D05BR:1:1101:21439:12089  133:D05BR:1:1101:21439:12089 2:N:0:CCGGAAGTTTATCC
]]]]]]]]]]]]]]]]]]]]]]]]]]]]]]]]]]]]]]]]]]]]]]]]]\]]]]]]]]]]]]]]]]]]]]]]]]]]]]]]]]]]]]]]]]]]]]]]
@M_HWI-M01141:133:D05BR:1:1101:14045:12112  133:D05BR:1:1101:14045:12112 2:N:0:CAGGAAGTTGATCC
CCGCTATTGGGTGTGGAGAAGAAGCGCGCTTTGAAGCCGTTCTGTGTCCCGCTCGCAGCAGGTCCTCTAGGCTGACTAGGCGCTTGTGAGCCGGTATGGTTTGTGTAGACCGAAGCGGAGGAAC
+M_HWI-M01141:133:D05BR:1:1101:14045:12112  133:D05BR:1:1101:14045:12112 2:N:0:CAGGAAGTTGATCC
]]]]]]]]]]]]]]]]]]]]]]]]]]]]]]]]]]]]]]]]]]]]]]]]]]]]]]]]]]]]]]]]]]]]]]]]]]]]]]]]]]]]]]]]]]]]]]]]]]]]]]]]]]]]]]]]]]]]]]]]]]]]
@M_HWI-M01141:133:D05BR:1:1101:5014:12121  133:D05BR:1:1101:5014:12121 2:N:0:CAGGAAGTTGATCC
ATGTTTATTATAAATTGACGGTTTATAATTGTGTATATCTCGGGGGTAGAAAGTGATGGTATGC
+M_HWI-M01141:133:D05BR:1:1101:5014:12121  133:D05BR:1:1101:5014:12121 2:N:0:CAGGAAGTTGATCC
]]]]]]]]]]]]]]]]]]]]]]]]]]]]]]]]]]]]]]]]]]]]]]]\]]]]]]]]]]]]]]]]
@M_HWI-M01141:133:D05BR:1:1101:22760:12137  133:D05BR:1:1101:22760:12137 2:N:0:CAGGAAGTTTATCC
TTAGCTTAAGGACTTGCTGCTCTAGGGCAGCGGTCTGCAAACTATATGA
+M_HWI-M01141:133:D05BR:1:1101:22760:12137  133:D05BR:1:1101:22760:12137 2:N:0:CAGGAAGTTTATCC
]]]]]]]]]]]]]]]]]]]]]]]]]]]]]]]]]]]]]]]]]]]]]]]]]
@M_HWI-M01141:133:D05BR:1:1101:8639:12153  133:D05BR:1:1101:8639:12153 2:N:0:CAGGAAGTTGATCC
ATTAGCTGGGCATGGTCGCACGTGCCTGTAATCCCAGCTACTCAGGAGGCTGAGCCAGGAGAATTGCCTGAACCCAGGAGGCGGAGGTTGCGATGAGCCAAGATCACGCCATTGCATTCCAGCCTGGGTAACAA
+M_HWI-M01141:133:D05BR:1:1101:8639:12153  133:D05BR:1:1101:8639:12153 2:N:0:CAGGAAGTTGATCC
]]]]]]]]]]]]]]]]]]]]]]]]]]]]]]]]]]]]]]]]]]]]]]]]]]]]]]]]]]]]]]]]]]]]]]]]]]]]]]]]]]]]]]]]]]]]]]]]]]]]]]]]]]]]]]]]]]]]]]]]]]]]]]]]]]]]]S
@M_HWI-M01141:133:D05BR:1:1101:2291:12153  133:D05BR:1:1101:2291:12153 2:N:0:CAGGAAGTTGATCC
AGTTAAAAGAAAAAGGCTCTGAATATGCTCTGTTAGAGAAAATATACAATGCCTTATTCTACTTTGTTTTGTAGTATATACACCAACTCAGTATGCTCTCTCATGTAAAATACATAAAATATAATTTTACCTGTATCGAA
+M_HWI-M01141:133:D05BR:1:1101:2291:12153  133:D05BR:1:1101:2291:12153 2:N:0:CAGGAAGTTGATCC
]]]]]]]]]][]]]]Y\]]]]]]]]]]]Z]]]]]]]]X]]]]]]]]]]]][]]]]]]]]]]]]]]]Y[\\F%]W]]]][]][]V]]][]]]]Z\][\]]]]]]]]]]]]]\]]]]]]]]]]]]]][]]]]\[\[]]]]\[
@M_HWI-M01141:133:D05BR:1:1101:24947:12186  133:D05BR:1:1101:24947:12186 2:N:0:CAGGAAGTTTATCC
TATCATTCTGCCTTAAAAATGGTGTTGCTGTAATTTGCAGCAATATGGATGAGAAAGGAAAACAAAGTAGGAGGCACCATACTTTCTTGCTTCAAATTATATTGTAAAGGTATAGTAATAACTACAAAAATACAGTAGCTAATTGAAAGAAAGATAGA
+M_HWI-M01141:133:D05BR:1:1101:24947:12186  133:D05BR:1:1101:24947:12186 2:N:0:CAGGAAGTTTATCC
BBBBBFBD]X[]]]]]]]]]]]]]]]]]]]]]]]]]]]]]]]]]]]]]]]]]]]]]]]]]]]]]]]]]]]]]]]]]]]]]]]]]]]\]]]]]]]]]]]]]]]]]]]]]]]]]]]]]]]]]]]]]]]]]]]]]]]]]]]]]]]]]]]]]]]FF@3BAAA
@F_HWI-M01141:133:D05BR:1:1101:16652:12194  133:D05BR:1:1101:16652:12194 2:N:0:CAGGAAGTTGATCC
GGGGCATTTTCCCTCAAAACAGTTCTAACCTTAGTCAGCTCGTGTACTGAAATAAGGACTATTTGTAGCTGGCATTAAGTCACATGTTCCTCCCCCATATAGAGTCAATACTGGATACATCTTTTACAATGCTTAAGCATTACTAAGTAA
+F_HWI-M01141:133:D05BR:1:1101:16652:12194  133:D05BR:1:1101:16652:12194 2:N:0:CAGGAAGTTGATCC
BA?AABFFFFFFGGGCGGFEGGFFFEG5GADFDGHGF5BACE2AG2FB5DGFGFFHHF2CCFFB5AGFHFHHE2GGGHBAGB5GGGA5GD5FEEAEEC3BGF43BB34FFGHBGGFFFD4FH4GFHDFFGB3GHHGHFEFHHHHHHHGHH
@R_HWI-M01141:133:D05BR:1:1101:16652:12194  133:D05BR:1:1101:16652:12194 2:N:0:CAGGAAGTTGATCC
AAATTATTTAATAGATTACCACCCAGGTGAAGTCAAAGCAGGTTGGTCAGTGTGAACTGGAAGTGTTAATTAAATCCCTTGGAATTAGGAGGCGTGGAGCTTTGATCATTAGTGATAATACACAAGCTGATTCTCTCAAGGTACTTACTT
+R_HWI-M01141:133:D05BR:1:1101:16652:12194  133:D05BR:1:1101:16652:12194 2:N:0:CAGGAAGTTGATCC
11>A1@@FFFD3331BF11AFGFCECFAGF11AFG3EGGGCFAF0AE1DBAD2112A1B0F1011DGG22DGHEDBGEGBG1BEGFBGFHFEFEFG?AHEFGFGHHBBHFGGDG2GGFHFFFFFFHGHHHHGHHHFBHHHF<GFFHHFHH
@M_HWI-M01141:133:D05BR:1:1101:14162:12198  133:D05BR:1:1101:14162:12198 2:N:0:CAGGAAGTTGATCC
GTACAAAATGCACATAGGCCCCAAAAGCAT
+M_HWI-M01141:133:D05BR:1:1101:14162:12198  133:D05BR:1:1101:14162:12198 2:N:0:CAGGAAGTTGATCC
]]]]]]]]]]]]]]]]]]]]]]]]]]]]]]
@M_HWI-M01141:133:D05BR:1:1101:16241:12203  133:D05BR:1:1101:16241:12203 2:N:0:CAGGAAGTTGATCC
TAAAACCCTGTCTGTACTAAAAATACAAAAATTACACGGACATAGTGGTGCGCGCCTGTAATCCCAGCTACTCGGGAGGCTGATTCAGGAGAATCGCTTGAACCTGGGAGGCAGAGGTTGTGGTAAGCTGATGTTGTGCCACTGTACTCCAACCTGGGCAACAGAGCGAGACTCCA
+M_HWI-M01141:133:D05BR:1:1101:16241:12203  133:D05BR:1:1101:16241:12203 2:N:0:CAGGAAGTTGATCC
BBABBFCCFFFFGGGFGGGGGGHHHH]]]]]]]]]]]]]]]]]]]]]]]]]]]]]]]]]]]]]]]]]]]]]]]]]]]]]]]]]]]]]]]]]]]]]]]]]]]]]]]]]]]]]]]]]]]]]]]]]]]]]]]]]]]]]]]]]]]]]]]]]]]]GHGHGGGGFGGGGGBBFFFFFA?AAA
@M_HWI-M01141:133:D05BR:1:1101:15176:12211  133:D05BR:1:1101:15176:12211 2:N:0:CAGGAAGTTGATCC
ATGTGTTCTCATTTTTCATCACCCGCCTATGAGTGAGAATATGCGGTGTTTCATTTTCTGTTCTTGTGTCAGTTTGCTGAGGATGATGTTCTCCAGATTCATCCATGTCCCTACAAACGACACGAACTCATCATTTCTGATTGCTGCATAATATTCCATGGTGTATATGTGCCACATTTTCCCAATCC
+M_HWI-M01141:133:D05BR:1:1101:15176:12211  133:D05BR:1:1101:15176:12211 2:N:0:CAGGAAGTTGATCC
ABBABFFFFFFFGGGGGGGGGGHHGGGGGHHHHGHHFG]]]]]]]]]]]]]]]]]]]]]]]]]]]]]]]]]]]]]]]]]]]]]]]]]]]]]]]]]]]]]]]]]]]]]]]]]]]]]]]]]]]]]]]]]]]]]]]]]]]]]]]]]]]]]]]]HHHGHFFHHGHHGHFHGGGGGGGGGGFAFBBFFAA??>
@M_HWI-M01141:133:D05BR:1:1101:21432:12217  133:D05BR:1:1101:21432:12217 2:N:0:CAGGAAGTTGATCC
CAACCCCAAGGGAATCATTCATGAGGGAATCTGCCCCCATGATCCAATCACCTCCCACCAGGCCCCACCTCCCACACTGAGAATCACATTTCAACCTGAGATTTGGTGAGGACGAACATCCAAACCATAACAGAGGGGGTTTTATTATGTTGCCCAGGGCGGTCTTGAACTTCTGACCTCAA
+M_HWI-M01141:133:D05BR:1:1101:21432:12217  133:D05BR:1:1101:21432:12217 2:N:0:CAGGAAGTTGATCC
CCCCCCCCCCCBGGGGGGGGGGHHHGGEHHHH]]]]]]]]]]]]]]]]]]]]]]]]]]]]]]]]]]]]]]]]]]]]]]]]]]]]]]]]]]]]]]]]]]]]]]]]]]]]]]]]]]]]]]]]]]]]]]]]]]]]]]]]]]]]]]]]]]]]]]HHGHHGGGGGGGGGFGGGGGFFFFFFFBBBBB
@M_HWI-M01141:133:D05BR:1:1101:8314:12223  133:D05BR:1:1101:8314:12223 2:N:0:CAGGAAGTTGATCC
TACAGACTTAAAGTCATTTTCTTCTTTAAATATCCACCCCTGTCAACCCCACCTTGACTTAAAAGATAAGGCATGCAACTGTGCTTTCCTCTCTCTGGGTTTTGGAAGAGGCAGGGACATTTTCCCGGGTAAGGGTCTGGGGGTGGGTGGGAGTAACTGATACCTTGATGACAAAGGCCAGGACTAAGG
+M_HWI-M01141:133:D05BR:1:1101:8314:12223  133:D05BR:1:1101:8314:12223 2:N:0:CAGGAAGTTGATCC
AAAAAFFFFDDD1AAAFGGGGGHBFEBD3DFD3G3FAGE]Z\\]]]]]Z]]]\]]]][[]]]\]]]]]]YZ]\\VXZ]Z\][]]\\\CXW]]X][]]]\S[T[]X]FEEZAV[U[EST[[[][UZ[Z]]%RZ]]Z[]UYY]Z]X]]C2I3GA3BGGA31A3B1A13DGF3GGGCEFB1133@@11AA>>
@M_HWI-M01141:133:D05BR:1:1101:21810:12224  133:D05BR:1:1101:21810:12224 2:N:0:CAGGAAGTTGATCC
AAAGAAATTTGAGGCCGGGCATGGTGGCTCATGCCTGTAATCCTCGCACTTTGGGAGGCTGAGGTTAGGAGTTTGAGACCAGCCTGACCAACGTGGAGAAACCCCGTCTGTACTAAAAATATAAAACCTGGGCGTGGTGGCACATGCCTGTAATCAC
+M_HWI-M01141:133:D05BR:1:1101:21810:12224  133:D05BR:1:1101:21810:12224 2:N:0:CAGGAAGTTGATCC
BBBBBFF]]]]]]]]]]]]]]]]]]]]]]]]]]]]]]]]]]]]]]]]]]]]]]]]]]]]]]]]]]]]]]]]]]]]]]]]]]]]]]]]]]]]]]]]]]]]]]]]]]]]]]]]]]]]]]]]]]]]]]]]]]]]]]]]]]]]]]]]]]]]]]]FFAA>3A
@M_HWI-M01141:133:D05BR:1:1101:18363:12243  133:D05BR:1:1101:18363:12243 2:N:0:CAGGAAGTTTATCC
GTGAGCCGGGCTGAGGCTTGGCTGCTGCCTGTGGTCGAG
+M_HWI-M01141:133:D05BR:1:1101:18363:12243  133:D05BR:1:1101:18363:12243 2:N:0:CAGGAAGTTTATCC
]V]\]X]]]]]Y]E]]]]]]]W]]]8]U]]]]]E]V]C]
@M_HWI-M01141:133:D05BR:1:1101:4831:12257  133:D05BR:1:1101:4831:12257 2:N:0:CAGGAAGTTGATCC
AAACATGTTAAAAAACAAATAGAGATGGTTAAAAAAACTGTAAACATACTTGAGTAATCAAAATAAAAAAGAAGAAGACGGGGAT
+M_HWI-M01141:133:D05BR:1:1101:4831:12257  133:D05BR:1:1101:4831:12257 2:N:0:CAGGAAGTTGATCC
]]]]]]][Y]]]]][]]]UX]]\X[][X]]]]\[G]W]\]]]Z]]]]]]][]ZWYW\]]]][]]UV]H]]]W]]]]]]]Z\]]]]
@M_HWI-M01141:133:D05BR:1:1101:14170:12259  133:D05BR:1:1101:14170:12259 2:N:0:CAGGAAGTTGATCC
AGGCAAGGCATTTCCAGGCAATTCCAAGCAAGGGAA
+M_HWI-M01141:133:D05BR:1:1101:14170:12259  133:D05BR:1:1101:14170:12259 2:N:0:CAGGAAGTTGATCC
]]]]]]]]]]]]]]]]]]]]]]]]]]]]]]]]]]]]
@M_HWI-M01141:133:D05BR:1:1101:23504:12268  133:D05BR:1:1101:23504:12268 2:N:0:CAGGAAGTTTATCC
TGTGGTGTCCACTCACCCTCTGAAAATTAACTGGGAGCTGC
+M_HWI-M01141:133:D05BR:1:1101:23504:12268  133:D05BR:1:1101:23504:12268 2:N:0:CAGGAAGTTTATCC
]]W]]]]]]]]]]]]]]]]]]]]]]]]]]]]]]]]]]]]]]
@M_HWI-M01141:133:D05BR:1:1101:3860:12271  133:D05BR:1:1101:3860:12271 2:N:0:CAGGAAGTTTATCC
AAGTTTCACATTTTAAGACCAGAAAGGCCAATGTCCAAGCTTATTTAAAACAAACAAACAAAAAACTGTCTATGGGACTATTG
+M_HWI-M01141:133:D05BR:1:1101:3860:12271  133:D05BR:1:1101:3860:12271 2:N:0:CAGGAAGTTTATCC
H]S]]Z]]\]Z3\]]\]]]]]]\W]]U\ZZ]\]]]]]]]]]]]]]]Y][]]]]F]\][]]]Y[]]]W\W]\]]]]Y\]][]][
@M_HWI-M01141:133:D05BR:1:1101:23907:12271  133:D05BR:1:1101:23907:12271 2:N:0:CAGGAAGTTTATCC
TAGGAGCTCCCTTTGCACAGGAAGGAGCCCGTCCTCCACAGTCCTAAAGATGCTTCTTTATCCACCCAGAGAGGCAGCGTGACAAGGAAAATG
+M_HWI-M01141:133:D05BR:1:1101:23907:12271  133:D05BR:1:1101:23907:12271 2:N:0:CAGGAAGTTTATCC
]]]]]]]]]]]]]]]]]]]]]]]]]]]]]]]]]]]]]]]]]]]]]]]]]]]]]]]]]]]]]]]]]]\]]]]]]]]]]]]]]]]]]]]]]X]]]
@M_HWI-M01141:133:D05BR:1:1101:21837:12271  133:D05BR:1:1101:21837:12271 2:N:0:CAGGACGTTTATCC
GCCAAGAACCAGAATCAAATAGAGTTAGGTTCATAGCTTATGGTCTTTTTACTTAATGATGAAGTTTCAGTGATTCTGAGGAATTAATAAGATATTTCTTTCACATATGAGTTAACAAGCCTAAGATGTACAGACAAGATAGCTTTTTACA
+M_HWI-M01141:133:D05BR:1:1101:21837:12271  133:D05BR:1:1101:21837:12271 2:N:0:CAGGACGTTTATCC
A]]]]]\[Z]IY]]]]]]]]]]]]]\]]Y]]]Y]]]]]]\]\]]]]]]]]]]]]\]]]]]]\[]]]]]]][]Y]]]]]]]]Y\]]]Z]]]]]]]]]]]]]]]]]]]]]]]]]]]]]]]]]Z]]]][]]]]]]]]]]]][]]]]]]]]]][>
@M_HWI-M01141:133:D05BR:1:1101:5157:12286  133:D05BR:1:1101:5157:12286 2:N:0:CAGGAAGTTGATCC
CCTGCCGCCCTTCGCCGTCGACATC
+M_HWI-M01141:133:D05BR:1:1101:5157:12286  133:D05BR:1:1101:5157:12286 2:N:0:CAGGAAGTTGATCC
]]]]]]Z]]]]]]]]]]]]]]]]]]
@M_HWI-M01141:133:D05BR:1:1101:27611:12288  133:D05BR:1:1101:27611:12288 2:N:0:CAGGAAGTTTATCC
AGCTTTAAAAATTATGCTAGAATATTACAATGTTTCTTTTTGAGTTAAATTTCATATCTAAGAGGGGCCCTTAAAGA
+M_HWI-M01141:133:D05BR:1:1101:27611:12288  133:D05BR:1:1101:27611:12288 2:N:0:CAGGAAGTTTATCC
]]]]]]]]]]]X]]]]]]]]]]]]]]]]]]]]]]]]]]]\]X\]]]]]Z]]]]]]]]]]]]\]]]]]]]]]]]]Z]W
@M_HWI-M01141:133:D05BR:1:1101:7087:12307  133:D05BR:1:1101:7087:12307 2:N:0:CAGGAAGTTGATCC
AGGCAGACCGATCACCTGAGGTCAGGAGTTCAAGACC
+M_HWI-M01141:133:D05BR:1:1101:7087:12307  133:D05BR:1:1101:7087:12307 2:N:0:CAGGAAGTTGATCC
V]V]VUZ]UY]YUV]]\]]\V1][XXY[T]]]]][E]
@M_HWI-M01141:133:D05BR:1:1101:4829:12321  133:D05BR:1:1101:4829:12321 2:N:0:CAGGAAGTTGATCC
TATAGTTGGGATTTTTCCTTGCTGTTTCACTCCTTAACCTGAAAATGCAATTGGGTAGTTTATGCAGTGTGTATGTAAAGGCCAGAATCAGGGCCGGGCGTAGTGGCTCATGCCTAAAATCCCAGCACTTTGGAAGGCCGAGGTAGGTGGATCACTAGGTCAAGAGATTGAGACCATCCTGGTCAACAAGGTGGAACCCTGTCTCTACCAAAAATACTAAAATTAGCTGGACATGG
+M_HWI-M01141:133:D05BR:1:1101:4829:12321  133:D05BR:1:1101:4829:12321 2:N:0:CAGGAAGTTGATCC
BBBBBFFFBBAFGGGGGGGGGGHHHHHHHHGHHHHHGFHHHGHG5GHHHHHHHHHGHGHHHHHHHEFHHHFHHHGHHHGHGHHHHF]]]]]]]]]]]]]]]]]]]]]]]]]]]]]]]]]]]]]]]]]]]]]]]]]]]]]]]]]]]]]]]]HGF5HHHHGHHHHHHHHHFGEHHGHHHGFFFHHGHHFHHHFFHHFAA2HCHHGHGFEGGHBFGFA5GGGGGGFGFFFFFFF?BAA>
@M_HWI-M01141:133:D05BR:1:1101:7896:12337  133:D05BR:1:1101:7896:12337 2:N:0:CAGGAAGTTGATCC
CTGAAATAAGACCCAATTTTAATGTTTAGCATTTGTAAACTTGGGAAATTGTATTTGCCTCTCTAAGCCTTAATTTCTTCATTGGTAAAATGAGGA
+M_HWI-M01141:133:D05BR:1:1101:7896:12337  133:D05BR:1:1101:7896:12337 2:N:0:CAGGAAGTTGATCC
]]]]]]]]]]]]]]]]]]]]]]]]]]]]]]]]]]]]]]]]]]]]]]]]]]]]]]]]]]]]]]]]]]]]]]]]]]]]]]]]]]]]]]]]]]]]]]]]
@F_HWI-M01141:133:D05BR:1:1101:17421:12370  133:D05BR:1:1101:17421:12370 2:N:0:CAGGAAGTTGATCC
ATGGTAGAAGGAAAACCAAGTAACAGAAATACTTCATCATCAACAATCTGGGTGTCCACTCAGAGACCCAATCGAAAAGTCAGCAACTACGCAGACGACAAGCGGATAAACCCACAAAGATGGGAAGAAACCAGCAAAAAAAGGAGGAAA
+F_HWI-M01141:133:D05BR:1:1101:17421:12370  133:D05BR:1:1101:17421:12370 2:N:0:CAGGAAGTTGATCC
AABBAFFFFFF@GFFGFFGGGGHHHGHGHHHHHHHFHHHHHHHHHHHHHFFHFEGFHHGHHHHHHHHGHHHHHGHHGGHHHHGHHHHGHHGGGGGHGGGGGGHGGGGGGGHHGGGGHHHHHGHHHHGHHHHHHHHHHHHHGGGGHHGGHH
@R_HWI-M01141:133:D05BR:1:1101:17421:12370  133:D05BR:1:1101:17421:12370 2:N:0:CAGGAAGTTGATCC
TTTGCATTGATTTAATACATGTTCTTTTAGCTCACAAAAGTTTCTCATTATCCACCTTCTGAAGTCTAATTCCGTCATTTCGTCAAAGTCATTCTCCGTCCAGCTTTGCTCCCTTGCTGGTGAGGAGTTTTGGTCCTTTCTAGGAGGCGA
+R_HWI-M01141:133:D05BR:1:1101:17421:12370  133:D05BR:1:1101:17421:12370 2:N:0:CAGGAAGTTGATCC
AAA3ABFFFFFFGGGGFFDGGGHGHHHGHGHHHHHHHHFHFGHFHHHHHHHHHGFFFEHHHEGHHFFA5GFHGFGHGHHHHFHGH1GFHFHHHHHHHGHHGGFHHHGHFHHHEFFEHHHB3GFFGHGFGHHHEHHHHHHHHHGH3GG/C#
@M_HWI-M01141:133:D05BR:1:1101:20398:12374  133:D05BR:1:1101:20398:12374 2:N:0:CAGGAAGTTGATCC
AAAGTTCATTTTCCACCATAAAAATAAAGTGGTTCTGCCTTTATATTTGTCTTGTAAAT
+M_HWI-M01141:133:D05BR:1:1101:20398:12374  133:D05BR:1:1101:20398:12374 2:N:0:CAGGAAGTTGATCC
]]]]]]]]]Y]]]]]]]]]]]]]]]]]]]]]]]]]]]]]]]]]]]]]]]]]]]]]]]]]
@M_HWI-M01141:133:D05BR:1:1101:18538:12377  133:D05BR:1:1101:18538:12377 2:N:0:CAGGAAGTTGATCC
TCTGTAGAGCCGGCGGTCCACAGGTAAAATTTCCTCTCCAGGGAAACCTCAACTCTGCTTTTTA
+M_HWI-M01141:133:D05BR:1:1101:18538:12377  133:D05BR:1:1101:18538:12377 2:N:0:CAGGAAGTTGATCC
]]]]]]]]]]]]]]]]]]]]]]]]]]]]]]]]]]]]]]]]]]]]]]]]]]]]]]]]]]]]]]]]
@M_HWI-M01141:133:D05BR:1:1101:17394:12382  133:D05BR:1:1101:17394:12382 2:N:0:CAGGAAGTTGATCC
TAAGACACTATAAAAGGTCGTCTGAAAACTCAAACCATCCAATACAAAGGAAACCTCATGACTGATTTTTCATCCGTTCCCGTTTTGTCCTTCGACCGCGTCCGTCTCGAACCTTTGACAGCGGCACACGAAGCCGGTTTGCGCGAAGCAGTTTG
+M_HWI-M01141:133:D05BR:1:1101:17394:12382  133:D05BR:1:1101:17394:12382 2:N:0:CAGGAAGTTGATCC
CCCCC]]]]]]]]]]]]]]]]]]]]]]]]]]]]]]]]]]]]]]]]]]]]]]]]]]]]]]]]]]]]]]]]]]]]]]]]]]]]]]]]]]]]]]]]]]]]]]]]]]]]]]]]]]]]]]]]]]]]]]]]]]]]]]]]]]]]]]]]]]]]]]]]]BAAAA
@M_HWI-M01141:133:D05BR:1:1101:6420:12404  133:D05BR:1:1101:6420:12404 2:N:0:CAGGAAGTTGATCC
AGCTGCGTTTTGGTTCTAGAAGCAGATATTTCTCAATACAGCGTTTACTCCCATTCACG
+M_HWI-M01141:133:D05BR:1:1101:6420:12404  133:D05BR:1:1101:6420:12404 2:N:0:CAGGAAGTTGATCC
]Z]]]]]QC][U]]]]]]]]]]G]]]V\]]][]]]]]\]]\\]]]]]]]V\]]\]]]6]
@M_HWI-M01141:133:D05BR:1:1101:17605:12430  133:D05BR:1:1101:17605:12430 2:N:0:CAGGAAGTTGATCC
TCTGCCAACCTCTACCATCCCTGCCTGACCACATAGCTTGCAGCATTGTCTCAGATATCAAAAAGGGGCACTTTCCAATGGCCACCATCAGCTAGCAAACAT
+M_HWI-M01141:133:D05BR:1:1101:17605:12430  133:D05BR:1:1101:17605:12430 2:N:0:CAGGAAGTTGATCC
]]]]]]]]]]]]]]]]]]]]]]]]]]]]]]]]]]]]]]]]]]]]]]]]]]]]]]]]]]]]]]]]]]]]]]]]]]]]]]]]]]]]]]]]]]]]]]]]]]]]]]
@M_HWI-M01141:133:D05BR:1:1101:19988:12455  133:D05BR:1:1101:19988:12455 2:N:0:CAGGAAGTTGATCC
TGCCTGCTACACAGAATGAGCACAGGATACCTGGATCCTCTTTCTGCCCACTGCAGGGTTTCCCAGACAGCACCAGGGAGTGGCTGGGTGGGGCGCCCAGGCATGCAGGTGCAAGGAATG
+M_HWI-M01141:133:D05BR:1:1101:19988:12455  133:D05BR:1:1101:19988:12455 2:N:0:CAGGAAGTTGATCC
]]]]]]]]]]]]]]]]]]]]]]]]]]]]]]]]]]]]]]]]]]]]]]]]]]]]]]]]]]]]]]]]]]]]]]]]]]]]]]]]]]]]]]]]]]]]]]]]]]]]]]]]]]]]]]]]]]]]]]]]
@M_HWI-M01141:133:D05BR:1:1101:10639:12483  133:D05BR:1:1101:10639:12483 2:N:0:CAGGAAGTTGATCC
AGGCAGCAAACACATAATGACAAAGCTTAATGGATCACTTCTTGGTAATCAAGGCAATTTAGAGGCCTAGTAGATAGATGGTGTCTATTTCAATAGCTATGTCACAGCCCTGCAACAAAGACATCAATTTTAATACTCGGAAAATTCAGCAGCAATGTCCCAACCATGTCAATAACCAAGCTATAAATCTCTGGCT
+M_HWI-M01141:133:D05BR:1:1101:10639:12483  133:D05BR:1:1101:10639:12483 2:N:0:CAGGAAGTTGATCC
A@BBBBBFFFFFGGGGGGGGGFGHHHHFHHHHHHHHHHHHHHHHGH]]]]]]]]]]]]]]]]]]]]]]]]]]]]]]]]]]]]]]]]]]]]]]]]]]]]]]]]]]]]]]]]]]]]]]]]]]]]]]]]]]]]]]]]]]]]]]]]]]]]]]]]HFHGFFHHGGGGHGHHHFFFHHHEFGGGGEBGGGFFFFAFFBA?AA
@M_HWI-M01141:133:D05BR:1:1101:22852:12489  133:D05BR:1:1101:22852:12489 2:N:0:CAGGAAGTTGATCC
TAATGATACAACTTGTTATGGTTGAAATCTTTCAGGGACTCTGGAGCCCAGGAAAGCATCAAAAGACTAGAGATCAGAAATTGCATCGTAATTTTCAAAACAAAGAG
+M_HWI-M01141:133:D05BR:1:1101:22852:12489  133:D05BR:1:1101:22852:12489 2:N:0:CAGGAAGTTGATCC
]]]]]]]]]]]]]]]]]]]]]]]]]]]]]]]]]]]]]]]]]]]]]]]]]]]]]]]]]]]]]]]]]]]]]]]]]]]]]]]]]]]]]]]]]]]]]]]]]]]]]]]]]]]
@M_HWI-M01141:133:D05BR:1:1101:4295:12507  133:D05BR:1:1101:4295:12507 2:N:0:CAGGAAGTTTATCC
ATTTTTAGTAGAGACAGGGTTTCACCATATTGACCAGGATGGTCTCGATCTCTTGACCTCGTGATCCACCTGCCTCGGCCTCCCAAAGTGCTGGGATTACAGGCTTGAGCCACTGCGCCCGGCCCCTGGCCCAGCTTTTTGACCTCTCTGCATCTTAGTTCCCTGCTCTGCAGAATGGGAATAAAAATGGCTGTGGCCTGATTGTCAGGATA
+M_HWI-M01141:133:D05BR:1:1101:4295:12507  133:D05BR:1:1101:4295:12507 2:N:0:CAGGAAGTTTATCC
ABBBBFAFDBFFDFGGGGGFFEGGGFHGHHGBGHHHHGGFHEHHHHHHHHHHHHHHEHHHEE]]]]]]]]]]]]]]]]]]]]]]]]]]]]]]]]]]]]]]]]]]]]]]]]]]]]]]]]]]]]Z]]]]]]]]]]]]]]]]]]]]]]]]]]]HGBFHFHGFF?GHHGHFHGFFHHDDBFHHFE4HDGCHHHHGFFCEGBGGGFFDBFFFAA>3>
@M_HWI-M01141:133:D05BR:1:1101:21764:12507  133:D05BR:1:1101:21764:12507 2:N:0:CAGGACGTTTATCC
GACAATAACACAAAATACCTGGCAGGGCACAAAACGTGTGTGTGCATGGCTGAGAATAGCCTGGGAACCCACATACAACATA
+M_HWI-M01141:133:D05BR:1:1101:21764:12507  133:D05BR:1:1101:21764:12507 2:N:0:CAGGACGTTTATCC
]]]]]]]]]]]]]]]\]]]]]]]]]]]]]]]]]]]]Y]]]]]]][]]]]]]]]]]]]]]]]]]]]]]]]]]]]]]]]]]]]]
@M_HWI-M01141:133:D05BR:1:1101:15699:12513  133:D05BR:1:1101:15699:12513 2:N:0:CAGGAAGTTGATCC
TGGGATTGGAAGTGGTGACCATCATCATCGTCGGCGCCATCCTCATTGGGGCCACGCTGCTCGCAGGGCATCGCTCCCTCGCCTCACCACCCGTCAACGGCAACCAGTACGGCCCTCGTGCCTCAGGCGCACCGAGCACACAGGGCATGCAGAGTCGCTTCCGTCAATATGGCCGGCCCCAGTGGCC
+M_HWI-M01141:133:D05BR:1:1101:15699:12513  133:D05BR:1:1101:15699:12513 2:N:0:CAGGAAGTTGATCC
CCCCBFFFFFFFGGGGGGGGGGHHHHGHGHHHGGGGG]]]]]]]]]]]]]]]]]]]]]]]]]]]]]]]]]]]]]]]]]]]]]]]]]]]]]]]]]]]]]]]]]]]]]]]]]]]]]]]]]]]]]]]]]]]]]]]]]]]]]]]]]]]]]]]]]HGGGFGHGGGGGHHGGGGGGGGGFGBDBFFFBAAA3A
@M_HWI-M01141:133:D05BR:1:1101:12426:12522  133:D05BR:1:1101:12426:12522 2:N:0:CAGGAAGTTGTTCC
GATTTCAGACTGATGGTCTCCCTAACTGAGAAATAGATCTCTGTGGTTTTAACTCATCTAAAGTAATTTTTTAACGGCAAACTATGGCATCGGAAATG
+M_HWI-M01141:133:D05BR:1:1101:12426:12522  133:D05BR:1:1101:12426:12522 2:N:0:CAGGAAGTTGTTCC
]]]]]]]]]]]]]]]]]]]\]]]]]]]]]]]]]]]]]]]]]]]]]]]]]]]]]]]]]]]]]]]]]]]]]]]]]]]]]]]]]]]]]]]]]]]]]]]]]]
@M_HWI-M01141:133:D05BR:1:1101:6389:12529  133:D05BR:1:1101:6389:12529 2:N:0:CAGGAAGTTGATCC
GAAAAATCCACGATGTTGCAGAGCTGAGATTTGGAATGGAGATAAATCATCTTTCTGCC
+M_HWI-M01141:133:D05BR:1:1101:6389:12529  133:D05BR:1:1101:6389:12529 2:N:0:CAGGAAGTTGATCC
]]]]]]]]]]]]]]]]]]]]]]]]]]]]]]]]]]]]]]]]]]]]]]]]]]]]]]]]]]]
@M_HWI-M01141:133:D05BR:1:1101:19832:12532  133:D05BR:1:1101:19832:12532 2:N:0:CAGGAAGTTGATCC
TCAAATTCAATTCTAAAATTATTATTAGCATAACAAATTTAATTAAATTTTACCTAAAATTTGCCAAAAATAGGATAAAAAATATCTATATTCTTGCGGGTGTAACAAAATATTTCTTATTGGTGAGCGATTGATGAGCATATTTTCTCAAAAATTACACTTGTTCAGTATTTTGT
+M_HWI-M01141:133:D05BR:1:1101:19832:12532  133:D05BR:1:1101:19832:12532 2:N:0:CAGGAAGTTGATCC
AAAAAFFFDFFDAF3BA1AAEGFHHF]]]]]]]]]]]]]]]]]]]]]]]]]]]]]]]]][]]]]]]]]]]]]]]]]]]]]]]]]]]]]]][]][]]]X]]]]]]]]]]]]]]]]]]]\]]][][]]]]]]]]]]]]]]]]]]]]]Z]]]]FFA3GF3FBGFA1FBFFFFF?AAAAA
@M_HWI-M01141:133:D05BR:1:1101:4881:12549  133:D05BR:1:1101:4881:12549 2:N:0:CAGGAAGTTGATCC
TGTTTGTTAATATAGGACATACTATATAGGTACCAAGAACTTCTCATTCATATAAGCCTATTATTTCAAGC
+M_HWI-M01141:133:D05BR:1:1101:4881:12549  133:D05BR:1:1101:4881:12549 2:N:0:CAGGAAGTTGATCC
]]]]]]]]]]]]]]]]]]]]]]]]]]]]]]]]]]]]]]]]]]]]]]]]]]]]]]]]]]]]]]]]]]]]]]]
@M_HWI-M01141:133:D05BR:1:1101:4371:12561  133:D05BR:1:1101:4371:12561 2:N:0:CAGGAAGTTGATCC
TCTTGAGACAGAGTCTTGCTCTGTCACCCAGGCTGGAGTGCAGTGGTACAATCACAACTCGCTGCAACCTCTGCCTCCTGG
+M_HWI-M01141:133:D05BR:1:1101:4371:12561  133:D05BR:1:1101:4371:12561 2:N:0:CAGGAAGTTGATCC
]]]]]]]]]]]]]]]]]]]]]]]]]]]]]]]]]]]]]]]]]]]]]]]]]]]]]]]]]]]]]]]]]]]]]]]]]]]]]]]]]
@M_HWI-M01141:133:D05BR:1:1101:8349:12564  133:D05BR:1:1101:8349:12564 2:N:0:CAGGAAGTTGATCC
TTTCACGATGTTAATTCTTCCTAACCATGAACATGGAATGTTTCTCCATCTGTTTGTGTCCTCTCTGATTTCGTTGAGCAGTGGTTTGTAGTTCTCCTTGAAGAGGTCCCTTACGTTCCTTGTGAGTTGTATTCCAAGGTATTTTATTCTT
+M_HWI-M01141:133:D05BR:1:1101:8349:12564  133:D05BR:1:1101:8349:12564 2:N:0:CAGGAAGTTGATCC
B]]]]]]]]]]]]]]]]]]]]]]]]]]]]]]]]]]]]]]]]]]]]]]]U]]]]]]]T\]]]Z]Y]]]]]]]]]]]]]]]]]]]]]]]\]]]I]]]]]]]][]]]]]]YH]]]]]]]\]]]]]ZW[]]]]]]]]]Y]][]]]]]]]]]]]]A
@M_HWI-M01141:133:D05BR:1:1101:13273:12567  133:D05BR:1:1101:13273:12567 2:N:0:AAGGAAGTTGATCC
GGTGTTCTTCCCTTACTGGCTGCATGTGCCT
+M_HWI-M01141:133:D05BR:1:1101:13273:12567  133:D05BR:1:1101:13273:12567 2:N:0:AAGGAAGTTGATCC
]SR]R]]]Z]]]]\]]]][]]\Y]]WW][\]
@M_HWI-M01141:133:D05BR:1:1101:6840:12570  133:D05BR:1:1101:6840:12570 2:N:0:CAGGAAGTTTATCC
AACATACCAACATCTTAAAAGAAGGAAAAGGGCAAAAACACTCCCCGGGCAATTGTGAATATAGTCTCATTTCTCCTTTTTCTCCTTTCCTGACAAGAGTCAACAATCAGCAGACAACAAAATCTTGACATCTGGCTCCTAA
+M_HWI-M01141:133:D05BR:1:1101:6840:12570  133:D05BR:1:1101:6840:12570 2:N:0:CAGGAAGTTTATCC
]]]]]]]]]]]]]]]]]]]]]]]]]]]]]]\]]]]]]]]]]]]]]]]]]]]]]]]]]]]]]]]]]]]]]]]]]]]]]]]]]]]]]]]]]]]]]]]]]]]]]]]]]]]]]]]]]]]]]]]]]]]]]]]]]]]]]]]]]]]]]]
@M_HWI-M01141:133:D05BR:1:1101:12454:12578  133:D05BR:1:1101:12454:12578 2:N:0:CAGGAAGTTGATCC
TGATTTTTACAAAGATTAAATTTTGAAGAAAGAGATTGAGTGAAAGATATCATTTCAATTAGGTTGTCCTTTCATTAAGTGTTCACAGATTCTATAGCCAAAAGTTGAATGATTTTGTATGACTCTATGATTGGGAAAAAAT
+M_HWI-M01141:133:D05BR:1:1101:12454:12578  133:D05BR:1:1101:12454:12578 2:N:0:CAGGAAGTTGATCC
]]]]]]]]]]]]]]]]]]]]]]]]]]]]]]]]]]]]]]]]]]]]]]]]]]]]]]]]]]]]]]]]]]]]]]]]]]]]]]]]]]]]]]]]]]]]]]]]]]]]]]]]]]]]]]]]]]]]]]]]]]]]]]]]]]]]]]]]]]]]]]
@M_HWI-M01141:133:D05BR:1:1101:8809:12590  133:D05BR:1:1101:8809:12590 2:N:0:CAGGAAGTTGATCC
GATCTTATGACATCACTATTCACTCCCCAAAGTACTCTGGCAGCTGGGTTCTCTTGCTGTGCCCATTTTATAGATGAGAAAAGAATGGCTCAGGGAGGTTGGACACCTTTTTCAGGGTCACCCATTTAGTAGGCAGTAGAG
+M_HWI-M01141:133:D05BR:1:1101:8809:12590  133:D05BR:1:1101:8809:12590 2:N:0:CAGGAAGTTGATCC
]]]]]]]]]]]]]]]]]]]]]]]]]]]]]]]]]]]]]]]]]]]]]]]]]]]]]]]]]]]]]]]]]]]]]]]]]]]]]]]]]]]]]]]]]]]]]]]]]]]]]]]]]]]]]]]]]]]]]]]]]]]]]]]]]]]]]]]]]]]]]
@M_HWI-M01141:133:D05BR:1:1101:4507:12591  133:D05BR:1:1101:4507:12591 2:N:0:CAGGAAGTTGATCC
TTCTTCCTTTCTAATTCTAAATCATCTTTAAGAAATCTTTAAAACCCAGGCTTCTCCTTAAAGACTTCTAATATACTGTTTCCATACTCAATTTCCACTCTCTCTTTTTAAATTGTGAGAAATTGACAATTATTTTGGTGCCTGATATTATCAT
+M_HWI-M01141:133:D05BR:1:1101:4507:12591  133:D05BR:1:1101:4507:12591 2:N:0:CAGGAAGTTGATCC
ABAA]]]]]]]]]]]]]]]]]]]]]]]]]]]]]]]]]]]]]]]]]]]]]]]]]]]]]]]]]]]]]]]]]]]]]]]]]]]]]]]]]]]]]]]]]]]]]]]]]]]]]]]]]]]]]]]]]]]]]]]]]]]]]]]]]]]]]]]]]]]]]]]]]]BA3>
@M_HWI-M01141:133:D05BR:1:1101:5972:12596  133:D05BR:1:1101:5972:12596 2:N:0:CAGGAAGTTGATCC
TGTCTATCCTTTCTCCTTTGTTTCTCTCTTCCTAATTGCCTTTTCCAGTTCTTTCTTTCTTTCTTTCTTTCTTTCTTTCTTTCTTTCTTTCTTTCTTTCTTTCTTTCTTTCTTTCTTTCTTGTTT
+M_HWI-M01141:133:D05BR:1:1101:5972:12596  133:D05BR:1:1101:5972:12596 2:N:0:CAGGAAGTTGATCC
]]]]]]]]]]]]]]]]]]]]]]]]]]]]]]]]]]]]]]]]]]]]]]]]]]]]]]]]]]]]]]]]]]]]]]]]]]]]]]]]]]]]]]]]]]]]]]]]]]]]]]]]]]]]]]]]]]]]]]]]]]]]]
@M_HWI-M01141:133:D05BR:1:1101:16288:12607  133:D05BR:1:1101:16288:12607 2:N:0:CAGGAAGTTGATCC
GAGTGCAGTGGTGCAATCTCAGTTCACTGCAACCTCCGCCTCCCAGGTTCAAGTGATTCTCGTGCCTCAGCCTCCCAAGTAGCTTGTATTACAAGTACACACCATGACACCTGGCCTATTTTTGTATTTTTAATAGAGATGGCGTTTCACTCTGTTGGCCAGGCTGGTCTCGAATTCCCGACCTCAGATAATCAGCCCACGTCAGCCTCTCAAAGTTCTGGGATTACAGGAGTGAGCCACTGTGCCCAGCCTCTTTTCACTGTTTATTTT
+M_HWI-M01141:133:D05BR:1:1101:16288:12607  133:D05BR:1:1101:16288:12607 2:N:0:CAGGAAGTTGATCC
A1AAAFDFFFFDCGG13BGGBGHEEHCBGGBFHHFHHGGGGGHGFHF1BGFBGHHFFHHHHGGEEGHF1BGFHH/FGBGHHEBGHHHGHGGHFHFHHHEHHECHHGGHHHFHHAFHHGEFY]]]]]]]]]]]]]]]]Y]][]]]]]]]]]FFFFHFHHHHGCGFEGEG0GEF1B>///E00/GEHGFHFGGHGGAE//CGGHFFGGHHAFGEA10F/1HGFD2D211BA1AE1B000B1FGFGF00AFFAF1GA3AAB@>@1B1D>11>1
@M_HWI-M01141:133:D05BR:1:1101:23768:12609  133:D05BR:1:1101:23768:12609 2:N:0:CAGGAAGTTGATCC
GAGGCTGCAGAGTCCTCCCCAGGGCAGGCAGTGAGTCACGATGGGGGAATATAAAGTCCAGCCCCTCGCTTTGGCATGCTGTCAATTCCGGGGTGTCATGCATGCCCCCAAGCTCCCGGTGAGACCTGGTGGGCAGGGCTAGACTCCTGCCGAGCCCCTTCCCCACCCGCTCTGCCTCCCCCACTGCCTGCTGGC
+M_HWI-M01141:133:D05BR:1:1101:23768:12609  133:D05BR:1:1101:23768:12609 2:N:0:CAGGAAGTTGATCC
BBCCCCFCFFFCGGGGGGGGGGGGGGGGGFGHHGHHHHHGGHGGG]]]]]]]]]]]]]]]]]]]]]]]]]]]]]]]]]]]]]]]]]]]]]]]]]]]]]]]]]]]]]]]]]]]]]]]]]]]]]]]]]]]]]]]]]]]]]]]]]]]]]]]]]GHGGGGGDFGGGGFGGGCHHFGGGGGGGGGGGGCCCCFFBAAAAA
@M_HWI-M01141:133:D05BR:1:1101:18255:12632  133:D05BR:1:1101:18255:12632 2:N:0:CAGGAAGTTGATCC
AGCAGAAAAATTTTTCTACCATCTCAATTGTCCCTTTGGACAGATGCTGACTGATGTTCAGCTGAATTTAGAAATAGTTTTTTAAGATGATACTTAAATACATTACT
+M_HWI-M01141:133:D05BR:1:1101:18255:12632  133:D05BR:1:1101:18255:12632 2:N:0:CAGGAAGTTGATCC
]]]]]]]]]]]]]]]]]]]]]]]]]]]]]]]]]]]]]]]]]]]]]]]]]]]]]]]]]]]]]]]]]]]]]]]]]]]]]]]]]]]]]]]]]]]]]]]]]]]]]]]]]]]
@M_HWI-M01141:133:D05BR:1:1101:21092:12645  133:D05BR:1:1101:21092:12645 2:N:0:CAGGAAGTTTATCC
ACTGCACTCTAGTCTGGCCACAGAGTGAGACTCCATCTCAAAAAGCAAACAAACAAACAAAATTCATAATCTTGAAAATATAGGAACTAGCTTATTGTGTATCCTAAAAAGGAATAGGTATATAGGAAATTTTACTCCATAGGTTAGATTATACAATTATACTTGCATTGATACAACTTTTTACAAACCATAAGCATTTTAAAAAACTA
+M_HWI-M01141:133:D05BR:1:1101:21092:12645  133:D05BR:1:1101:21092:12645 2:N:0:CAGGAAGTTTATCC
AAAAADFFFF1F33BECGGBFE11FFFGFAG1EGB1F1FGFFHEEHHHGHGH0GFFHHC]]]]]]]]]]]]]]]][]]]]]]\[]]]]]]]]]]Y][]Z]]]]]]]][]]]\\]]]]]X]]]][]]]]Y6]W]]]]]]]]]\]]]\]]]]FF22FGGFA2B1B112AGFGFD1A2DEB333BAEB1GB1133311F1D1ADAD31>>11
@M_HWI-M01141:133:D05BR:1:1101:7313:12670  133:D05BR:1:1101:7313:12670 2:N:0:CAGGAAGTTGATCC
CTTTTTACCATTATGTAATGGCCTTCTTTGTCT
+M_HWI-M01141:133:D05BR:1:1101:7313:12670  133:D05BR:1:1101:7313:12670 2:N:0:CAGGAAGTTGATCC
]]]]]]\]]]]]]]]]]]]]]]]]]]]]]]]]]
@M_HWI-M01141:133:D05BR:1:1101:20112:12679  133:D05BR:1:1101:20112:12679 2:N:0:CAGGAAGTTGATCC
AGCCAGAGTGCTGGGAAAAGTCCCTAATGGCTTCTCGTGGCCTGGAGAGGGAGTTCTCTGGCCTCTTGTGCTTCCTGGGTGAGGCAACGTCCCACCCTGCTTTGGGTCACCCTCCTTGGGCATCTAACCAGTCCCAATGAGATGAACCAGGTACCTTAGTTGGAAATGCAGAGATCACCCATCCTTTGCGTCGCTCTCGCTGGGAGCTGTGCACTAGAGCTGTTCTTTTATTTTTTTTTTTTCTTATTCAGCCATCTTGTCCTTAAAAAAATTATTC
+M_HWI-M01141:133:D05BR:1:1101:20112:12679  133:D05BR:1:1101:20112:12679 2:N:0:CAGGAAGTTGATCC
A?AABFFBFFFFGGCGGGGGGGHHHHFHHGHHGHHHDGGGGHGDFHHBEEDEGGHHHHHGGCHGFFHHHHHHHFHHFHAEEHACFEGFEFHGGGFGGHHHHHHBHGEHFHGHHHEHHHHEGHHGHHH]]]]]]]]]]]]]]]]]]]]]]]HGGEFHGFEGHGHGFGHGFHHHFHEDHGGFHHFFGGB</@E@C@EE?E0GEE3FB123BEGF@G3F3BFHHHF1EGEB@CEEGGEAAHCEGBHHFHGFGHHHFGACCGGGGGGGGDFFFFFDAAA>>
@M_HWI-M01141:133:D05BR:1:1101:28222:12680  133:D05BR:1:1101:28222:12680 2:N:0:CAGGAAGTTTATCC
TGGCCCTTTAATTACAGTTAGTAAGGTCTTCTTCCAAGTGACCTGAATAAACAATTTCTTTAATCCTATGAATAAAATAACTAGTGCCATAAACAACAAAATATTTTTCTATTCAGATCGGAAGAG
+M_HWI-M01141:133:D05BR:1:1101:28222:12680  133:D05BR:1:1101:28222:12680 2:N:0:CAGGAAGTTTATCC
]]]]]]]]]]]]]]]]]]]]]]]]]]]]]]]]]]]]]]]]]]]]]]]]]]]]]]]]]]]]]]]]]]]]]]]]]]]]]]]]]]]]]]]]]]]]]]]]]]]]]]]]]]]]]]]]]]]]]]]]]]]]]]
@M_HWI-M01141:133:D05BR:1:1101:4931:12688  133:D05BR:1:1101:4931:12688 2:N:0:CAGGAAGTTGATCC
TTAGTTGTGCATGGTGGCAGGCACCCGTAGTCCCAGCTTACCTACTTATTGCTTGCACCCAGGAAGTGAAGGGTGAAGCGAGCTGAGATCACACCACTGCACTCCAGCCTGGGAGACAGAGGGAGACTATCTTCAGAAGAAAAAAGATTAGATGCTGTGCTCAGGCACAGATCAT
+M_HWI-M01141:133:D05BR:1:1101:4931:12688  133:D05BR:1:1101:4931:12688 2:N:0:CAGGAAGTTGATCC
ABBBBFFFAFFFGGGGGGGGGGHFG]]]]]]]]]]]]]]]]]]]]]]]]]]]]]]]]]]]]]]]]]]]]]\]]]]]]]]]]]]]]]]]]]]]]]]]]]]]]]]]]]]]]]]]]]]]]]]]]]]]]]]]]]]]]]]]]]]]]]]]]]]]]]HFCAFGGGGGGGGDBFFFFFBAA?A
@M_HWI-M01141:133:D05BR:1:1101:8482:12702  133:D05BR:1:1101:8482:12702 2:N:0:CAGGAAGTTGATCC
TAATAGCTCCAACGTTACCTATTAAAGCAGCTTTTATAAATCCTTCACCTTGCCCCATCATAAACATCGTTACGATAAGCCCCATACCAAATGCTGTCCCTAAATTACATAACGCAGGTACTTGGTATTTTTTGAAAAATGCTAAAAATCTATTGTCTTTAGCAAAAGGAATTATCGCTGGATTATCTGATAAATATGTAGCTACTGCTCCTGTAACACTTGCTCCTGGCATTCCCCATAAA
+M_HWI-M01141:133:D05BR:1:1101:8482:12702  133:D05BR:1:1101:8482:12702 2:N:0:CAGGAAGTTGATCC
CCCCCFFFFFFFGGGGGGGGGGHHHHHHHHHHHHHHHHHHHHHHHHGHHHHHHHHGGHHHIHHHHHHHGHHHGGGHGGHHHHGGHHGHHHHH]]]]]]]]]]]]]]]]]]]]]]]]]]]]]]]]]]]]]]]]]]]]]]]]]]]]]]]]]]HHHHHHFFHHHHGHHHHHHHHGGHFCHHHHHHHHHHHHHHHHHHGHHGHHHFHHHHHGHHFFHHHHHGHFGGGGGGGGGGFBBBFFFAAA>>
@M_HWI-M01141:133:D05BR:1:1101:22166:12713  133:D05BR:1:1101:22166:12713 2:N:0:CAGGAAGTTGATCC
AGGACCAGAAGTGTAGAATACGCTTCTAGAGAATTCTGTTTAAAAAGAATGTAAGCACTGTAAAGGAGAAATGGCTCCTGAGGAGTGGAGAAGGTAGAGGTGGACAGCGATGGTCTGATCCAGATGACATGGAGTCTGGCCAAGAGTGAGAAACGAACATGGTGACTGGATAT
+M_HWI-M01141:133:D05BR:1:1101:22166:12713  133:D05BR:1:1101:22166:12713 2:N:0:CAGGAAGTTGATCC
CCCCCCCFFFFFGGGGGGGGGGG]]]]]]]]]]]]]]]]]]]]]]]]]]]]]]]]]]]]]]]]]]]]]]]]]]]]]]]]]]]]]]]]]]]]]]]]]]]]]]]]]]]]]]]]]]]]]]]]]]]]]]]]]]]]]]]]]]]]]]]]]]]]]]]GGGGGGGGGGGFFFFFFFCBBAA
@M_HWI-M01141:133:D05BR:1:1101:20036:12718  133:D05BR:1:1101:20036:12718 2:N:0:CAGGAAGTTGATCC
TATTTCCCAGGCAAGTGAAGTGGTATAATTATATTTCCTCCATTTTACAATTTTT
+M_HWI-M01141:133:D05BR:1:1101:20036:12718  133:D05BR:1:1101:20036:12718 2:N:0:CAGGAAGTTGATCC
]]]]]]]]Z]]]]]]]]]]]]]]]]]]]]]]]]]]]]]]]]]]]]]]]]]]]]]]
@M_HWI-M01141:133:D05BR:1:1101:10184:12723  133:D05BR:1:1101:10184:12723 2:N:0:CAGGAAGTTGATCC
CTGCTTTATTTGCTCTCCATTTGCTTGATAAATCTTCCTCTATCCCTTTATTTTGAGCCTTTGTGTATCCTTGCATGTGAGATGGG
+M_HWI-M01141:133:D05BR:1:1101:10184:12723  133:D05BR:1:1101:10184:12723 2:N:0:CAGGAAGTTGATCC
]]]]]]]]]]]]]]]]]]]]]]]]]]]]]]]]]]]]]]]]]]]]]]]]]]]]]]]]]]]]]]]]]]]]]]]]]]]]]]]]]]]]]]
@M_HWI-M01141:133:D05BR:1:1101:17304:12740  133:D05BR:1:1101:17304:12740 2:N:0:CAGGAAGTTGATCC
CATTATATTTAACGTTTAATATTTTTTAAGACAGAGTCTTACTCTGTTGCCCACACTGGAGTG
+M_HWI-M01141:133:D05BR:1:1101:17304:12740  133:D05BR:1:1101:17304:12740 2:N:0:CAGGAAGTTGATCC
]]]]]]]]]]]]]]]]]]]]]]]]]]]]]]]]]]]]]]]]]]]]]]]]]]]]]]]]]]]]]]]
@M_HWI-M01141:133:D05BR:1:1101:8553:12741  133:D05BR:1:1101:8553:12741 2:N:0:CAGGAAGTTGATCC
GAGAGACTATTCCTTAAGATTTCTGTTCTTTTGCATTTGCTGAGGAGTGATTTACTTCTAATTATGTAGTCGATTTTAGAGTAGG
+M_HWI-M01141:133:D05BR:1:1101:8553:12741  133:D05BR:1:1101:8553:12741 2:N:0:CAGGAAGTTGATCC
]]]]]]]]]]]]]]]]]]]]]]]]]]]]]]]]]]]]]]]]]]]]]]]]]]]]]]]]]]]]]]]]]]]]]]]]]]]]]]]]]]]]]
@M_HWI-M01141:133:D05BR:1:1101:7421:12774  133:D05BR:1:1101:7421:12774 2:N:0:CAGGAAGTTGATCC
GGGAGAGGATCTCCTATTTAATAAATGGTGTTGAGAAAACTGGCTAGCCATACGCAGAAGGCTGAAACGGGACCCCTTCCTTACACCTTATACAAAAATTAACTCAAGATGGATTAAAGACTTTAATGTAAAAC
+M_HWI-M01141:133:D05BR:1:1101:7421:12774  133:D05BR:1:1101:7421:12774 2:N:0:CAGGAAGTTGATCC
]]]]]]]]]]]]]]]]]]]]]]]]]]]]]]]]]]]]]]]]]]]]]]]]]]]]]]]]]]]]]]]]]]]]]]]]]]]]]]]]]]]]]]]]]]]]]]]]]]]]]]]]]]]]]]]]]]]]]]]]]]]]]]]]]]]]]]
@M_HWI-M01141:133:D05BR:1:1101:26967:12775  133:D05BR:1:1101:26967:12775 2:N:0:CAGGAAGTTTATCC
CTGGCCTGGGCTTCGAGGGCAGGGGGAGTTGGGGAAGGAGGGGAGGGGGACAGGCTGGGAGGACGAGGAGAAACCGAGGCACTGG
+M_HWI-M01141:133:D05BR:1:1101:26967:12775  133:D05BR:1:1101:26967:12775 2:N:0:CAGGAAGTTTATCC
]]]]]]]]]]]]][]]]]]]]]]]]]]]]]]]]]]]]]]]]]]]]]]]]]]]]]]]]]]]]]]]]]]]]]]]]]]]]]]]]]]]]
@M_HWI-M01141:133:D05BR:1:1101:16672:12790  133:D05BR:1:1101:16672:12790 2:N:0:CAGGAAGTTGATCC
ATTATAGGCGTGAGCCACTATGTCCAGCTATGAAACTTTTAGGAATGACAGATTCTTTAAGACTCTGGTAAAAGGGAATATCACATTTTTAATCTCTTGCATACTTTTAAAAATATATCAACAGAGAAAATAAA
+M_HWI-M01141:133:D05BR:1:1101:16672:12790  133:D05BR:1:1101:16672:12790 2:N:0:CAGGAAGTTGATCC
]]]]]]]]]]]]\]]]]]]]]]]]]]]]]]]]]]]VX]]]]]]]\]]]]]]\]]]]]]]]]]]X]]]X]]]]]V]YY]Z]]]]]]]]]]]]]]]]]]]]]]]]]]]]]]]]]]]]]]]]]]]]]]Z]]]U]]]]
@M_HWI-M01141:133:D05BR:1:1101:28904:12819  133:D05BR:1:1101:28904:12819 2:N:0:CAGGAAGTTTATCC
TTGGTCTCCCAAAGTGCTGGGATTACAGGCATGAGCCACTGTGCCCAGCCTATTACCTATTATTTGATTTTTTAAATTATTATTTTCTGGTGAATATTTGGAATTAGCTGGCCGGACTTAGCTTAGATGGTCCCAGTTCTGTTGGTAACATCCGAGGCATTG
+M_HWI-M01141:133:D05BR:1:1101:28904:12819  133:D05BR:1:1101:28904:12819 2:N:0:CAGGAAGTTTATCC
CCCCCFFFFFFF]]]]]]]]]]]]]]]]]]]]]]]]]]]]]]]]]]]]]]]]]]]]]]]]]]]]]]]]]]]]]]]]]]]]]]]]]]]]]]]]]]]]]]]]]]]]]]]]]]]]]]]]]]]]]]]]]]]]]]]]]]]]]]]]]]]]]]]]]]ABBFFFFBAA?A
@M_HWI-M01141:133:D05BR:1:1101:6281:12832  133:D05BR:1:1101:6281:12832 2:N:0:CAGGAAGTTGATCC
ACCTAACAGAACGGTCTTCAATGTGTGCATTCAACTTACAGAGTTAAACTGATGTGCGTTTGCAGGAGTTTGTAAACCCTTTCTGTGAAGCAGCGGAAAACGCATTTTCCCAGCCAAATCCAAGCATTTCAGAAATAGCTGTAAATCTCC
+M_HWI-M01141:133:D05BR:1:1101:6281:12832  133:D05BR:1:1101:6281:12832 2:N:0:CAGGAAGTTGATCC
[]]]]]]]]]]]]]]]]]]]]]]]]]]]]]]]]]]]]]]]]]]]]]]]]]]]]]]]]]]]]]]]]]]\]]]]]]]]]]]]]]]]]]]]]]]]]]]]]]]]]]]]]]]]]]]]]]]]]]]]]]]]]]]]]]]]]]]]]]]]]]]]]]]]]]
@M_HWI-M01141:133:D05BR:1:1101:28516:12835  133:D05BR:1:1101:28516:12835 2:N:0:CAGGAAGTTTATCC
CTGCTTTTGGATATTCCCGAATGAATGGCAGTAAACGCTGTATTGAGAAATATCTGCT
+M_HWI-M01141:133:D05BR:1:1101:28516:12835  133:D05BR:1:1101:28516:12835 2:N:0:CAGGAAGTTTATCC
]]]]]]]]]]]]]]]]]]]]]]]]]]]]]]]]]]]]]]]]]]]]]]]]]]]]]]]]]]
@M_HWI-M01141:133:D05BR:1:1101:21332:12846  133:D05BR:1:1101:21332:12846 2:N:0:CAGGAAGTTGATCC
GCTGTAGATGACATTTAATCAAAAGTCAGGCCAGGCATGATGGCTCTCATCTGTGATCCCAGCACTTCGGGAGGCCAAGGTGGGAGGATTGCTTGAGGCCAAGAGTTCAAGGCCAGCCTGGGCAGCATAACTAGACCCCATCTCTACAAAAATATTAAAATGAGCCAGGCTTGGTGGTGTTAGCCTGTAGTCCCAGCTACTCTGGAGGCTGAAGCAGGAGGATCCCTTGCGCCCAGAAATTCACGGCTGCAGTGTGTGAGC
+M_HWI-M01141:133:D05BR:1:1101:21332:12846  133:D05BR:1:1101:21332:12846 2:N:0:CAGGAAGTTGATCC
B@BBBFFFFFFFGGGGGGGGGGHHHHHH5AGFHHHDHHHGFFFFHHGGHHHHHDFHHG5GHHGHGGHFGGGGGGGFHGHEBGGGEEFGHHGGHHHHHHGGHHECGFGHFGH]]]]]]]]]]]]]]]]]]]]]]]]]]]]]]]]]]]]]]]HHFHHGHHHHHHHHFFGEAFFFFFGAHFHHHHGHEGHHGEFGGHGFBHHHHGHHHHHGHGHHHHHHHHHFFFGCGGGEGGCHHHHFHHHEGGEGGGGGGFFBBFFFBBBA?
@M_HWI-M01141:133:D05BR:1:1101:10705:12853  133:D05BR:1:1101:10705:12853 2:N:0:CAGGAAGTTGATCC
ATGCCCAGTTAAATGCCTGTTAATGAGCTATTCCCAGTAAAATAAAATGTGCTTTGCCTAATGTCATTCAAATTCAGTGGTGGGCGGGGAGTTGAAAGCACATAGAATTCACTGCTTCATAGCAATTCTGAAATCCGGCTAGGCATATATCCTTTGATGATGATGCAGTCCTACTGCCTTTGCCTTTGTGATTCTTGACCTTTTATTTTGTCAGCCTTTTTTTTTTTTTTTTAAACAAATGCCCTGTGTTTTCAGTTGAATAGG
+M_HWI-M01141:133:D05BR:1:1101:10705:12853  133:D05BR:1:1101:10705:12853 2:N:0:CAGGAAGTTGATCC
>AA11B@A@1DF3GGGGC1B1B333311DDG3GBEG1FB3AG2AD1AFG2F2DGFHD1AEGHFDFHDGD2FHGFFD2DAFA/AE/A>E?EEEHEGFG1GHFHFGHBGHHHHGFHE[\]]W][[]]]]]]YG]]W[YT]X]]3]]]]]]]\CBD??2>>2??1GB0<0<<1110/0?00000<0GEF11FB10111B>1>B11FF@FB110BB1/>/GEEEA//AA/0B1AF3A0AEGF0ABA111F1FB1FF>3D@FF3>1>1A
@F_HWI-M01141:133:D05BR:1:1101:11825:12884  133:D05BR:1:1101:11825:12884 2:N:0:CAGGAAGTTGATCC
GGGGACTTTAAAAAATCCCAGTGTCCAGGCCAATTAAATGAGAATGGGAGTGGGACCCTGCATTGTTTTGTTGCTTTTGCTATTGGGATTTCTCAAAGCATGCAGATGATTTAAACGAGTGGCCTGGGATAAGGATTGCTCCTCTCGCTT
+F_HWI-M01141:133:D05BR:1:1101:11825:12884  133:D05BR:1:1101:11825:12884 2:N:0:CAGGAAGTTGATCC
CAACCCFFFFFDGGGGFGGGGGHHHHHHGHGDHGHHFGGHGGFHHHHHGEAGGHHHGGHHHHGGGHFGHHHHHHHHHHHGHHHHHHGGHHHHHHGFHHHFHHHGEHHHHGHHGHHHGG?FHFFHHGHFHFHHFFHHHGHHHHHHGHGGGH
@R_HWI-M01141:133:D05BR:1:1101:11825:12884  133:D05BR:1:1101:11825:12884 2:N:0:CAGGAAGTTGATCC
CTCTGTTAGCCGCCGTGGGAGGATGTGCTTGCAGCAGTGGTTTCAAGGCTTTGTTGTTTGCTTAAATCACTGGACAGCATTTACAAGTCCTGGCTTGGAGGCCAAGTTGCATCCACACCGATTACAACCGTGTCTTTGTGGGGTGGGACC
+R_HWI-M01141:133:D05BR:1:1101:11825:12884  133:D05BR:1:1101:11825:12884 2:N:0:CAGGAAGTTGATCC
AAAA3FFFFFFBGGGEECGCFEGHHHHHHHHHHHHFHFHHHGHHHHHGGHHGHHHGHHHGHHHHHFGGGHHHHHHGGHHHHHHHGHFFHHHHHHHHGCFH?EFHFHHHFFBHGHHHHGGGGGGGGGHHGGGAGHHHHHGH/ACDGGGHED
@M_HWI-M01141:133:D05BR:1:1101:14810:12885  133:D05BR:1:1101:14810:12885 2:N:0:CCGGAAGTTTATCC
ATATTGTAGTACAACTGAGCTGACTTACCAAACTGGTTTTCTTTGAGTCATAAACTCAACTGCT
+M_HWI-M01141:133:D05BR:1:1101:14810:12885  133:D05BR:1:1101:14810:12885 2:N:0:CCGGAAGTTTATCC
TFFV]]]]]][]]\]X]YW\V\Z]VYZ\]H]VCVE][][X][W]]]Z]]]I]]]]]]Y][V]][
@M_HWI-M01141:133:D05BR:1:1101:12945:12886  133:D05BR:1:1101:12945:12886 2:N:0:CAGGAAGTTGATCC
GAAAAAACAAATAGTCTTTTGTGATTGTACAACTGAGATAATCACATGCTAAGCTTCTGGAAACTACCTGCATTCTTTGATACCGAGACCTTCCAACAGCATGGCAGTCTCTTATTATAAATCTCTAACATCTCCTCTTCTAACATCTAGGTCGAGATTTAATGTGCTCAA
+M_HWI-M01141:133:D05BR:1:1101:12945:12886  133:D05BR:1:1101:12945:12886 2:N:0:CAGGAAGTTGATCC
BBBBAFBBBBFFGGGGGGGGD]]]]]]]]]]]]]]]]]]]]]]]]]]]]]]]]]]]]]]]]]]]]]]]]]]]]]]]]]]]]]]]]]]]]]]]]]]]]]]]]]]]]]]]]]]]]]]]]]]]]]]]]]]]]]]]]]]]]]]]]]]]]]]]]]GGGGGGGFGFFFFFFC>3BBA
@M_HWI-M01141:133:D05BR:1:1101:24851:12891  133:D05BR:1:1101:24851:12891 2:N:0:CAGGAAGTTTATCC
TGTAGTACAGTGGCATGATCTCAGAATAAGTGAAATACTTATTCTGTCCCTGGTGTAAACAATACAATCAAACTGACACTTTTGAATACAGGGGATTAGTTTTTATTATAC
+M_HWI-M01141:133:D05BR:1:1101:24851:12891  133:D05BR:1:1101:24851:12891 2:N:0:CAGGAAGTTTATCC
]]]]]]]]]][]]]]]]]]]]]]]]]]]]]]]]]]]X]]]]]]]]YZX]]FVX]\]Y\]]]]]]]]]]]]]]]6]]]]]]]]]]][]]]]]]]]HZ][]]]]]]]]]]]]]
@M_HWI-M01141:133:D05BR:1:1101:19567:12908  133:D05BR:1:1101:19567:12908 2:N:0:TAGGAAGTTGATCC
CCAGGAGGCAGAGTTCCTTCCCACTGTCCCCAGCACCACCACCCTCACACACACACGCAAGGCATCTGTCTGGATGTGACTAGGTCTGTTGGACCATTCC
+M_HWI-M01141:133:D05BR:1:1101:19567:12908  133:D05BR:1:1101:19567:12908 2:N:0:TAGGAAGTTGATCC
]]]]]]]]]]]]]]]]]]]]]]]]]]]]]]]]]]]]]]]]]]]]]]]]]]]]]]]]]]]]]]]]]]]]]]]]]]]]]]]]]]]]]]]]]]]]]]]]]]]]
@F_HWI-M01141:133:D05BR:1:1101:17215:12909  133:D05BR:1:1101:17215:12909 2:N:0:CAGGAAGTTGATCC
ACATTAATTCTTAGAGATAGCACCAGCCAAACCTAAGGAAAAAGAGCATATTTGCCACTAAGATATTATTGCAGAGCAACTCAAGTATAGCTGGAGTTCAGTTCTTGGATGAGGCCCCATCCTCTTTCTCCCCGCTCCATTAGGGGCTAC
+F_HWI-M01141:133:D05BR:1:1101:17215:12909  133:D05BR:1:1101:17215:12909 2:N:0:CAGGAAGTTGATCC
CCDCCFFFFFFFGGGGGGGGGGHHHHHGHHHHGHHHHHHHHHHGGHHHHHHHHHGHHIHHHHHHHHHHHHHHHHHHHHHHHHHHHHHHHGHGHHFHHHHHHHHHHHHHHFGGHGGFGGGHHHHHHHHHHHHHGGGGGGHHHHHHGGGGHH
@R_HWI-M01141:133:D05BR:1:1101:17215:12909  133:D05BR:1:1101:17215:12909 2:N:0:CAGGAAGTTGATCC
GTAGAGCCAGGGTTTTACCATGTTGGCCAGGTAGGTCTTGAACTCCTGGACTCAAGTCATCTGCCTGCCTCAGCCTCCCAAAGTGCTGGGATTATAGCCATGAGCCACTGCACTCAGCCAAGTAACACTCCTCTTTGATTTATTATCAAA
+R_HWI-M01141:133:D05BR:1:1101:17215:12909  133:D05BR:1:1101:17215:12909 2:N:0:CAGGAAGTTGATCC
AAABBFFFFFCCGGGGGGGGGGHHHHHHGHH4FFGHHHHGHHHHHHHHHHHHHHHHHHGHHHHHHHHHHHGHHGHHHHGHHHHHHHHHHGHHHHHHHGHHHHGHHHHFHGHHHHHHHGHHHHHHHHHHHHHHGHHHHHHHHHHHHHHHHH
@M_HWI-M01141:133:D05BR:1:1101:20004:12926  133:D05BR:1:1101:20004:12926 2:N:0:CAGGAAGTTTATCC
TGTCCCTACCCGATGACACTGTCAGACCCTGCTCTCAATGCTTTGTGTGCATTAAGCCTCACACTAGGCAATGGAATAAGCACTTCTACCAACCCCATTTACCAATGAAGACACTATAGTTGAAGGAGGTTGTCATTCAAAATCGTGAAGGTAGCAAGTAGCAAAGC
+M_HWI-M01141:133:D05BR:1:1101:20004:12926  133:D05BR:1:1101:20004:12926 2:N:0:CAGGAAGTTTATCC
ABBABFFFFFFCGGGGG]]]]]]]]]]]]]]]]]]]]]]]]]]]]]]]]]]]]]]]]]]]]]]]]]]]]]]]]]]]]]]]]]]]]]]]]]]]]]]]]]]]]]]]]]]]]]]]]]]]]]]]]]]]]]]]]]]]]]]]]]]]]]]]]]]]]]GGGGGFFFFFFFBAA>A
@M_HWI-M01141:133:D05BR:1:1101:8668:12930  133:D05BR:1:1101:8668:12930 2:N:0:CAGGAAGTTGATCC
TTGCCATGAGTGTCATAAACTATGAGTTTTTTTGCATTTATCAGATCTGCCAAATGCTCTCCAGTTTTACATTCCCCACATCCTTAACAGCAGTAAGT
+M_HWI-M01141:133:D05BR:1:1101:8668:12930  133:D05BR:1:1101:8668:12930 2:N:0:CAGGAAGTTGATCC
]]]]]]]]]]]]]]]]]]]]]]]]]]]]]]]]]]]]]]]]]]]]]]]]]]]]]]]]]]]]]]]]]]]]]]]]]]]]]]]]]]]]]]]]]]]]]]]]]]
@M_HWI-M01141:133:D05BR:1:1101:27772:12962  133:D05BR:1:1101:27772:12962 2:N:0:CAGGAAGTTTATCC
TTAACTAGAATATGGGTTCTAATAAAAATAATTAATTTTTATTTTATTTTAAATCAATTAACTGATTTTATTGGCAATAATAGTTG
+M_HWI-M01141:133:D05BR:1:1101:27772:12962  133:D05BR:1:1101:27772:12962 2:N:0:CAGGAAGTTTATCC
]]]]]]]]]]]]]]]]]]]]]]]]]]]]]]]]]]]]]]]]]]]]]]]]]]]]]]]]]]]]]]]]]]]]]]]]]]]]]]]]]]]]]]
@M_HWI-M01141:133:D05BR:1:1101:8306:12970  133:D05BR:1:1101:8306:12970 2:N:0:CAGGAAGTTTATCC
TACTAAGCTTAAAAGTAAGCATTCATAGATCATACTGTTTATACATAAGAACAATGCCAAAA
+M_HWI-M01141:133:D05BR:1:1101:8306:12970  133:D05BR:1:1101:8306:12970 2:N:0:CAGGAAGTTTATCC
]]]]]]]]]]]]]]]]]]]]]]]]]]]]]]]]]]]]]]]]]]]]]]]]]]]]]]]]]]]]]]
@M_HWI-M01141:133:D05BR:1:1101:20475:12972  133:D05BR:1:1101:20475:12972 2:N:0:CAGGAAGTTGATCC
AATGTCCCAAACTCCTTTGCAGTTAGAGGTCATGATATAAGTAAATTTTAACAATGAAGCAAGCAGAATGATGTGGATCACCTCTGGGCCCAGGCCTCACGAGTGTGAGCACGCCTCCTTC
+M_HWI-M01141:133:D05BR:1:1101:20475:12972  133:D05BR:1:1101:20475:12972 2:N:0:CAGGAAGTTGATCC
]]]]]]]]]]]]]]]]]]]]]]]]]]]]]]]]]]]]]]]]]]]]]]]]]]]]]]]]]]]]]]]]]]]]]]]]]]]]]]]]]]]]]]]]]]]]]]]]]]]]]]]]]]]]]]]]]]]]]]]]]
@M_HWI-M01141:133:D05BR:1:1101:5905:12985  133:D05BR:1:1101:5905:12985 2:N:0:CAGGAAGTTTATCC
GGCGAATTAAGCACTAACTGTATGAATCCACTGGGAGAGGACATCTGGAAGCTTTCCACTCA
+M_HWI-M01141:133:D05BR:1:1101:5905:12985  133:D05BR:1:1101:5905:12985 2:N:0:CAGGAAGTTTATCC
T]]]]]TV][VW3W[F$]]F]YV]]XHZW]\E[\C][]]\[]V]]]]][VWCFVY]]1[WW]
@M_HWI-M01141:133:D05BR:1:1101:18790:13015  133:D05BR:1:1101:18790:13015 2:N:0:CAGGAAGTTGATCC
GACCACGTTATGAACAGGCCCCTAGAGCATCCACCCTGCGGCACGAAGAGCAGCCAGCTGCTGGGTATGACACACATGGTAGACATAGACCAGAAGCCCAGCCCTACCCTTTGGTAGGGCCCAAACCCACAGAGCCCAAGCAGTATTTTGAGCAATACTCACGCAGTTACGACCAAGTACCACCCCAAGGATTTGCCTCTAGAGCAGGTCATTTTGAG
+M_HWI-M01141:133:D05BR:1:1101:18790:13015  133:D05BR:1:1101:18790:13015 2:N:0:CAGGAAGTTGATCC
BBCCCCCCFFCFGGGDGGFGGGHGHHHGHHHHHHHGHHHGGGGGGGGGGHGHHHHHHGHHHHHHGHHH]]]]]]]]]]]]]]]]]]]]]]]]]]]]]]]]]]]]]]]]]]]]]]]]]]]]]]]]]]]]]]]]]]]]]]]]]]]]]]]]]]HHHHHHHGGEGGHHHGHHGGHHHHHHHHGGGGGGHHHHGHHHHGGGGGGGGGGGGGFFFFFFFCCBCC
@M_HWI-M01141:133:D05BR:1:1101:22975:13019  133:D05BR:1:1101:22975:13019 2:N:0:CAGGAAGTTTATCC
GTACTGAGTGACAACTATGCATCAAGCATTGAGCTATGTTGTAGAAATACAGCACCAAGAAATCAATAAGCTCCTCATGGAGCTAA
+M_HWI-M01141:133:D05BR:1:1101:22975:13019  133:D05BR:1:1101:22975:13019 2:N:0:CAGGAAGTTTATCC
]]]]]]]]]]]]]]]]]]]]]]]]]]]]]]]]]]]]]]]]]]]]]]]]]]]]]]]]]]]]]]]]]]]]]]]]]]]]]]]]]]]]]]
@M_HWI-M01141:133:D05BR:1:1101:26527:13028  133:D05BR:1:1101:26527:13028 2:N:0:CAGGAAGTTTATCC
CATTTAACTTTCAGACCCACCTGGAGGAACTCATTTGCAAATGAAGCAGTCAAGGAAAGGCTGCTGTGCAGGACAATGTGAGGTGTACTGTAGCAGAGTTC
+M_HWI-M01141:133:D05BR:1:1101:26527:13028  133:D05BR:1:1101:26527:13028 2:N:0:CAGGAAGTTTATCC
]]]]]]]]]]]]]]]]]]]]]]]]]]]]]]]]]]]]]]]]]]]]]]]]]]]]]]]]]]]]]]]]]]]]]]]]]]]]]]]]]]]]]]]]]]]]]]]]]]]]]
@M_HWI-M01141:133:D05BR:1:1101:12668:13031  133:D05BR:1:1101:12668:13031 2:N:0:CAGGAAGTTGATCC
AAAAAAAAAAGAGGGAAATCAGATCAATATTTAGAGCATAAATTTTGATAACTCGAAATCAAATTACGATCCAAGGAACTCAGCTCTTCTTGCCACATCACCCCAGGAAGGCAGCCAACTTAAAGCAAAAGAAGACATTAATTTCTCAGTTCTCTCCTATAGGATTATCACTCTCTCTTTAGACCATCAGGACCTGCTCTAAGCAAACAGGGCTCATGCTAAGTTGACAGCAACAT
+M_HWI-M01141:133:D05BR:1:1101:12668:13031  133:D05BR:1:1101:12668:13031 2:N:0:CAGGAAGTTGATCC
BB?AADBB@BBAGGCGGGGGGGGHFGHHHHHHHBFHGHHHHHHHHHHGHHHHHHGHHFHHHHHHHHHGGHHDGHHGGHHHHHHHGF]]]]]]]]]]]]]]]]]]]]]]]]]]]]]]]]]]]]]]]]]]]]]]]]]]]]]]]]]]]]]]]]EGHHFHHHFHHHHHHFFFBGFFFFGEFFFHGGFB5F5HGFBHECHHHFGBHHHHHHHFFGHGHHGBGGGGGDDG5FFFFD5AA>AA
@M_HWI-M01141:133:D05BR:1:1101:10959:13050  133:D05BR:1:1101:10959:13050 2:N:0:CAGGAAGTTGATCC
AAGCTACATTCCCGTTTTCTCTCCCTCTTTTTCTTCCTCTTTCTCCTTCACTCCTTTTTTTTCTTTCTTTCTTTCAAAAAAAAAAAAAAGAGAGAGAGAACACTTGTCTTCTGCACACCCACAAGCCTAACACCACAAGGAAGCTGTGAAGACTTGGGGCTTCCACCCTGTGAGGCAACTGCC
+M_HWI-M01141:133:D05BR:1:1101:10959:13050  133:D05BR:1:1101:10959:13050 2:N:0:CAGGAAGTTGATCC
CCCCCFFFFFFFGGGGGGAGGGHHHHHFHGHHH]]]]]]]]]]]]]]]]]]]]]]]]]]]]]]]]]]]]]]]]]]]]]]]]]]]]]]]]]]]]]]]]]]]]]]]]]]]]]]]]]]]][Z[]Z]]\[[]]][]\]]Z]]]]]]ZZ]]][]]HHHGGGHHGHHGGGGGGGGGGFFFFFFFCCBBB
@M_HWI-M01141:133:D05BR:1:1101:19416:13051  133:D05BR:1:1101:19416:13051 2:N:0:CAGGAAGTTGATCC
AATCATATACTCGCTTTGAAACTTGACTCACTTGAAACTTGA
+M_HWI-M01141:133:D05BR:1:1101:19416:13051  133:D05BR:1:1101:19416:13051 2:N:0:CAGGAAGTTGATCC
]]]]]]]]]]]]]]]]]]]]]]]]]]]]]]]]]]]]]]]]]]
@M_HWI-M01141:133:D05BR:1:1101:21259:13055  133:D05BR:1:1101:21259:13055 2:N:0:CAGGAAGTTTATCC
AACATTTCCATACATCCTCTGAAGTCTAGGTGGAAGTTCCTAAATCTCAATTCTTGCCTTCTGTGCACCTGCAGACCCAACACTATGTGTAAGCTACCAAG
+M_HWI-M01141:133:D05BR:1:1101:21259:13055  133:D05BR:1:1101:21259:13055 2:N:0:CAGGAAGTTTATCC
]]]\]]]]]]]]]]Z]]\[[]]]F]]Y]]]]]\]Y]\]]]]]][W]W]]]]\]Y[][][FE]]\]]][Z]]]]]]]]T]/U\]\VFWGY]]]]]]]VUWV]
@M_HWI-M01141:133:D05BR:1:1101:10633:13063  133:D05BR:1:1101:10633:13063 2:N:0:CAGGAAGTTGATCC
AGTCACTATCTGCCTGCCGAGGCTCTGCCCTGCTGCTGTGGGTCCGCCCTGTTGCCGTGGGCTCTGCCCTGCTCGCAGGTCCTATTCTTATTCTGGAAGTGCTTGGAGATTAACTCATACAACAGCAGTTTCCTGTCAT
+M_HWI-M01141:133:D05BR:1:1101:10633:13063  133:D05BR:1:1101:10633:13063 2:N:0:CAGGAAGTTGATCC
]]]]]]]]]]]]]]]]]]]]]]]]]]]]]]]]]]]]]]]]]]]]]]]]]]]]]]]]]]]]]]]]]]]]]]]]]]]]]]]]]]]]]]]]]]]]]]]]]]]]]]]]]]]]]]]]]]]]]]]]]]]]]]]]]]]]]]]]]]]
@M_HWI-M01141:133:D05BR:1:1101:26416:13065  133:D05BR:1:1101:26416:13065 2:N:0:CAGGAAGTTCATCC
ACCCAGTACCCCTGGTGTCCAAGATCTGCCCTAGTGACACCTACAAAGTGTGGAAGAGCGGACAGAACCTGAGGGTAGACACTACGCTTCT
+M_HWI-M01141:133:D05BR:1:1101:26416:13065  133:D05BR:1:1101:26416:13065 2:N:0:CAGGAAGTTCATCC
]]]]]]]]]]]]]]]]]]]]]]]]]]]]]]]]]]]]]]]]]]]]]]]\]]Z]]]]]]]]]]\]]]]]Z[VVH[\]U]]]]]]]]]]]]\Y]
@M_HWI-M01141:133:D05BR:1:1101:10209:13104  133:D05BR:1:1101:10209:13104 2:N:0:CAGGAAGTTGATCC
CTGAGACTCTTGGCTCCACCTGTTGCTTCCAGCTCACCTGATGGGGAGACAGGA
+M_HWI-M01141:133:D05BR:1:1101:10209:13104  133:D05BR:1:1101:10209:13104 2:N:0:CAGGAAGTTGATCC
]]]]]]]]]]]]]]]]]]]]]]]]]]]]]]]]]]]]]]]]]]]]]]]]]]]]]]
@M_HWI-M01141:133:D05BR:1:1101:18897:13113  133:D05BR:1:1101:18897:13113 2:N:0:CAGGAAGTTGATCC
CTGAAGGTCACAGCGCAGGGGGAGACAAATTAATCTCCTTTGTTTTTCGGAGTTTCATTTTTTAAATTACAGCCTTCCCTCCTCTC
+M_HWI-M01141:133:D05BR:1:1101:18897:13113  133:D05BR:1:1101:18897:13113 2:N:0:CAGGAAGTTGATCC
]]]]]]]]]]]]]]]]]]]]]]]]]]]]]]]]]]]]]]]]]]]]]]]]]]]]]]]]]]]]]]]]]]]]]]]]]]]]]]]]]]]]]]
@M_HWI-M01141:133:D05BR:1:1101:27754:13121  133:D05BR:1:1101:27754:13121 2:N:0:CAGGAAGTTTATCC
ATCACGTAAGGTCTGGAGTTCAAGACCAGCCTGGCCAGCATGGTGAAACCCCATCTCTACTAAAAATACAAAAATTAACTGGGTGTTTTGGCAGGCACCTGTTATCCCTGCTACTCA
+M_HWI-M01141:133:D05BR:1:1101:27754:13121  133:D05BR:1:1101:27754:13121 2:N:0:CAGGAAGTTTATCC
]]]]]F]]]]Y]]]]]]\]]]]]]][]]]U]]]Y]]]]]V]]]]]]]]]]]]]]Y]]]]]]]]]]]ZU]\]]]]\]]8]]]]]]]Y]][]S\]]TT][]]]]]]]]]]Z[]]]]]]F
@M_HWI-M01141:133:D05BR:1:1101:21340:13130  133:D05BR:1:1101:21340:13130 2:N:0:CAGGAAGTTGATCC
CAAAGGGAAGCCCATCAGACTCACAGCAGATATCTTGGCAGAAACACTATAAGCCAGAAGAGGGTGGGGGCCAATATTCAACATCCTTAAAGAAAGAAACTTTCAACCCAGAATTTCATATCCAGCCAAACTGAGCTTCAGAAGTGAAGGAAAAATAAAATCCTTTCCGAACAAGCAAGTACACGGAGATTTTGTCACCACCAAGGCTGAAAGTGGTGACAAAATC
+M_HWI-M01141:133:D05BR:1:1101:21340:13130  133:D05BR:1:1101:21340:13130 2:N:0:CAGGAAGTTGATCC
BB@AA4A4BAA?FGGGGCBGGFCGFGEFHHDFHFEHGHFEECGHBGHHCGHH53BF1FFHFGEGFEC?E@EEG1F3]]]]]]][[]]]]]]]]]]]]]]]]]]]]]]]]]]][[]]]]]]]YG]YV]]]]]Y]]][]]]]\\]]]]]]]\DDG2A2BGFF0HGEAA//A1GF1B11GFB0AA0A1F21B0013F100001BBB111B3B111AB13FD>D31A>>1
@M_HWI-M01141:133:D05BR:1:1101:19388:13146  133:D05BR:1:1101:19388:13146 2:N:0:CAGGAAGTTGATCC
AGCGTTTACTCCCATTCACGCTGGAATAGCAAAACGCAGCTCCTAGAAGGAACGTGCTTCCCACTCTCTGAATCTAAACGCGGATTCAACTCCCTTAGTTAAGCGAACGCACAGGAGAGCAGTTTGAAGGATACGTTCGTTTTGTGTTTTAGACGGAGATTTACAGCTATTTCTGAAATGATTGGATTTGGCTGGAAAAATGCGTTTACCGCTGCTTCACA
+M_HWI-M01141:133:D05BR:1:1101:19388:13146  133:D05BR:1:1101:19388:13146 2:N:0:CAGGAAGTTGATCC
BABCCCCCFFFFGGGGGGGGGGGGHBGHHHHHHHHGGGGGHHHHHHHHHGHHHGHHHGHHHHGHHHHGHGH]]]]]]]]]]]]]]]]]]]]]]]]]]]]]]]]]]]]]]]]]]]]]]]]]]]]]]]]]]]]]]]]]]]]]]]]]]]]]]]HHHGHHHHHHHHHHHHHHGFHHHHHGHHHHHHHHGHHHHGGHFBHHHHGGGGGGGFGGGBFFFFFFBBAAA
@M_HWI-M01141:133:D05BR:1:1101:23080:13150  133:D05BR:1:1101:23080:13150 2:N:0:CAGGAAGTTTATCC
CACCGCGCCCAGCCCAATATTTACTTTTATAGACAATGTGTTTGGTTTCAAGTCAGACTATTTGCCCTAGT
+M_HWI-M01141:133:D05BR:1:1101:23080:13150  133:D05BR:1:1101:23080:13150 2:N:0:CAGGAAGTTTATCC
]]]]]]]]]]]]]]]]]]]]]]]]]]]]]]]]]]]]]]]]]]]]]]]]]]]]]]]]]]]]]]]]]]]]]]]
@M_HWI-M01141:133:D05BR:1:1101:24350:13192  133:D05BR:1:1101:24350:13192 2:N:0:CAGGAAGTTTATCC
TAGCTATGTCAATATTACCTACCGTGTCATAGCATCAGTGGTGATTTCTGCATGTGATAGTTTGAGTTTTTGTTTTGCCTGCTTTGTAAATGTTATTCTAGGTGCTTGCTTTATAACAGAATAGCAGAATTGATGCAATGACATTAAAACAGAAAGGGAGACATAGTGTCTGGTTGCCTTGGGCATTTCTGTTAGCAGAAATGGAAGTCTTTCAGGGGTCATAATTTT
+M_HWI-M01141:133:D05BR:1:1101:24350:13192  133:D05BR:1:1101:24350:13192 2:N:0:CAGGAAGTTTATCC
BBBBBFFFFFBDGEGGGGGGGGHGGHHHHHHHHGHHHFHGHDF5FGHHHFHHHHHH5F5GDHHGGGFHHHGGFHGGHF]]]]]]]]]]]]]]]]]]]]]]]]]]]]]]]]]]]]]]]]]]]]]]]]]]]]]]]]]]]]]]]]]]]]]]]]HHHHGFGHHHHHHHHHGGFHGHFFFHGGCGHGFFFHFCHHHGDHHHHHHHHHHHHGGGDGCGGGGGFFFFFFF>BBAB
@M_HWI-M01141:133:D05BR:1:1101:11707:13197  133:D05BR:1:1101:11707:13197 2:N:0:CAGGAAGTTGATCC
GCAGAGTACTTGGGAGAGCCTCATGGATTGGCAAAACATCTGAAGGAGGTGAGAGAATGAACCACACAGGAACCTCTGAACAGACCATTCCGGGGCAAAATGACTGTGAGTGTCGGGGCTCTGATGGGGAGCATGTCTGTGAGGAAGAGTGAGCAAACCTATATGGC
+M_HWI-M01141:133:D05BR:1:1101:11707:13197  133:D05BR:1:1101:11707:13197 2:N:0:CAGGAAGTTGATCC
BBCCCCFFFFFFGGGGG]]]]]]]]]]]]]]]]]]]]]]]]]]]]]]]]]]]]]]]]]]]]]]]]]]]]]]]]]]]]]]]]]]]]]]]]]]]]]]]]]]]]]]]]]]]]]]]]]]]]]]]]]]]]]]]]]]]]]]]]]]]]]]]]]]]]]GGGEGFFFFFFFBAABA
@M_HWI-M01141:133:D05BR:1:1101:18263:13204  133:D05BR:1:1101:18263:13204 2:N:0:CAGGAAGTTGATCC
CTTTTATTCTGCACTTATTGGTAAGATATTTGCAAACTTTGGGATTTTTCT
+M_HWI-M01141:133:D05BR:1:1101:18263:13204  133:D05BR:1:1101:18263:13204 2:N:0:CAGGAAGTTGATCC
]]]]]]]]]]]]]]]]]]]]]]]]]]]]]]]]]]]]]]]]]]]]\]]]]]]
@M_HWI-M01141:133:D05BR:1:1101:18618:13206  133:D05BR:1:1101:18618:13206 2:N:0:CAGGAAGTTGATCC
TCAGTCCTGCCATTTGGTGGGTCCCAAATTCT
+M_HWI-M01141:133:D05BR:1:1101:18618:13206  133:D05BR:1:1101:18618:13206 2:N:0:CAGGAAGTTGATCC
]]]]]]]]]]]]]]]]]]]]]]]]]]]]]]]]
@M_HWI-M01141:133:D05BR:1:1101:14686:13221  133:D05BR:1:1101:14686:13221 2:N:0:CAGGAAGTTGATCC
GAAAAGAAGGCGCTGACCATTTTAAGCT
+M_HWI-M01141:133:D05BR:1:1101:14686:13221  133:D05BR:1:1101:14686:13221 2:N:0:CAGGAAGTTGATCC
]]]]]]]]]]]]]]]]]]]]]]]]]]]]
@M_HWI-M01141:133:D05BR:1:1101:18658:13222  133:D05BR:1:1101:18658:13222 2:N:0:CAGGAAGTTGATCC
GAATAGCTGAAGGCAGCTGTTCTA
+M_HWI-M01141:133:D05BR:1:1101:18658:13222  133:D05BR:1:1101:18658:13222 2:N:0:CAGGAAGTTGATCC
]]]]]]]]]]]]]]]]]]]]]]]]
@M_HWI-M01141:133:D05BR:1:1101:27782:13226  133:D05BR:1:1101:27782:13226 2:N:0:CAGGAAGTTTATCC
CCTGGGCCCAAGCAATTTACCTGTCTTGGCCTCTCAAAGTGCTGGGATAACAGGTGTGAGCCACTGTGTCTGGCCAGATTTTAAACTTCTAATTTGATATATTTAAAGGACTAAACAACTATTGAGGCTTTTTATGTTTTTTTAAAATAGAAAGTTATATTTTTGATAAGTTAT
+M_HWI-M01141:133:D05BR:1:1101:27782:13226  133:D05BR:1:1101:27782:13226 2:N:0:CAGGAAGTTTATCC
A3AABBBBB@ABEGGGGGFFGGFE]]]]]]]]]]]]]]]]]]]]]]]]]]]]]]]]]]]]]]]]]]]]]]]]]]]]]]]]]]]]]]]]]]]]]]]]]]]]]]]]]]]]]]]]]]]]]]]]]]]]]]]]]]]]]]]]]]]]]]]]]]]]]]HBGCGGGCGGGBFFFFBFDA33A>
@M_HWI-M01141:133:D05BR:1:1101:20796:13229  133:D05BR:1:1101:20796:13229 2:N:0:CAGGAAGTTGATCC
TATAATACATTCAATACTAGAATTTTGTGTCTGACATAGATTTAGTACAGTTGATAGTAGGGTTCATTTTTCCCTTGAAAATATAATCAAAAAAATAATGGCCAACCATTGTACAGCAAAATGAAGGAAAATAAAGGGGGT
+M_HWI-M01141:133:D05BR:1:1101:20796:13229  133:D05BR:1:1101:20796:13229 2:N:0:CAGGAAGTTGATCC
]]]]]]]]]]]]]]]]]]]]]]]]]]]]]]]]]]]]]]]]]]]]]]]]]]]]]]]]]]]]]]]]]]]]]]]]]]]]]]]]]]]]]]]]]]]]]]]]]]]]]]]]]]]]]]]]]]]]]]]]]]]]]]]]]]]]]]]]]]]]]
@M_HWI-M01141:133:D05BR:1:1101:22110:13258  133:D05BR:1:1101:22110:13258 2:N:0:CAGGAAGTTTATCC
CATCCCTTGACATATGCATCTCTTCATCTGGTCATTCATC
+M_HWI-M01141:133:D05BR:1:1101:22110:13258  133:D05BR:1:1101:22110:13258 2:N:0:CAGGAAGTTTATCC
]]]]]]]]]]]]]]]]]]]]]]]]]]]]]]]]]]]]]]]]
@M_HWI-M01141:133:D05BR:1:1101:19015:13261  133:D05BR:1:1101:19015:13261 2:N:0:CAGGAAGTTGATCC
TCCTGGGAGGAACAACTGCTAAAATCACTTATCAATCCCTTAAACCTTAGTGCTGACTTATTGGCAGCTTTGCCATTTTCATCTAAGGGCTATTGTTAAGAACATCTATTGTCAAATTGAAGAATGC
+M_HWI-M01141:133:D05BR:1:1101:19015:13261  133:D05BR:1:1101:19015:13261 2:N:0:CAGGAAGTTGATCC
]]]]]]]]]]]]]]]]]]]]]]]]]]]]]]]]]]]]]]]]]]]]]]]]]]]]]]]]]]]]]]]]]]]]]]]]]]]]]]]]]]]]]]]]]]]]]]]]]]]]]]]]]]]]]]]]]]]]]]]]]]]]]]]
@M_HWI-M01141:133:D05BR:1:1101:25940:13276  133:D05BR:1:1101:25940:13276 2:N:0:CAGGAAGTTTATCC
GATGTCTCCTTAATTAGGATGCCCTTGTGCAGTGCCCAACCTAGACAGTTAAACATGGCAGTCCTGC
+M_HWI-M01141:133:D05BR:1:1101:25940:13276  133:D05BR:1:1101:25940:13276 2:N:0:CAGGAAGTTTATCC
]]]]]]]]]]]]]]]]]]]]]]]]]]]]]]]]]]]]]]]]]]]]]]]]]]]]]]]]]]]]]]]]]8]
@M_HWI-M01141:133:D05BR:1:1101:8800:13283  133:D05BR:1:1101:8800:13283 2:N:0:CAGGAAGTTGATCC
ACATGGTGAAACCGCGTTTCTACTAAACACTACAAAAAAGGTGGGTGTGGTCATGGTGAGAGCCTTCAGGCCCAGCTACTCGGG
+M_HWI-M01141:133:D05BR:1:1101:8800:13283  133:D05BR:1:1101:8800:13283 2:N:0:CAGGAAGTTGATCC
]]]]]]]]]]]]]]]]]]]]]]]]]]]]]]]]]]]]]]]]]]]\]\]]]]]]]]]]]]]]]]]]]]]]]]]]]]]]]]]]]]]]
@M_HWI-M01141:133:D05BR:1:1101:28498:13315  133:D05BR:1:1101:28498:13315 2:N:0:CAGGAAATTTATCC
GAGACTAAGGTAGGAGAACAGCTTGAAGCCAGGAGGCAGAGGCCACAGTGAGCCGAGA
+M_HWI-M01141:133:D05BR:1:1101:28498:13315  133:D05BR:1:1101:28498:13315 2:N:0:CAGGAAATTTATCC
]]]]]]]]]]]]]]]]]]]]]]]]]]]]]]]]]]]]]]]]]]]]]]]]]]]]]]]]]]
@M_HWI-M01141:133:D05BR:1:1101:10811:13328  133:D05BR:1:1101:10811:13328 2:N:0:CAGGAAGTTGATCC
CAAAATTTCTTTGCAGGACTACATTTTCACATTTGTAGATGATGAAAAAGTATATTATATCTTACGCTTTTGTTT
+M_HWI-M01141:133:D05BR:1:1101:10811:13328  133:D05BR:1:1101:10811:13328 2:N:0:CAGGAAGTTGATCC
]]]]]]]]]]]]]]]]]]]]]]]]]]]]]]]]]]]]]]]]]]]]]]]]]]]]]]]]]]]]]]]]]]]]]]]]]]]
@M_HWI-M01141:133:D05BR:1:1101:14515:13342  133:D05BR:1:1101:14515:13342 2:N:0:CAGGAAGTTGATCC
CTCAGGCCAGGCGCAGTGGCTCATGCCT
+M_HWI-M01141:133:D05BR:1:1101:14515:13342  133:D05BR:1:1101:14515:13342 2:N:0:CAGGAAGTTGATCC
]U\\]]EU]]V]]]]T]WZ1V1]]F][]
@M_HWI-M01141:133:D05BR:1:1101:10258:13343  133:D05BR:1:1101:10258:13343 2:N:0:CAGGAAGTTGATCC
TTTATCCTTTTTTCTCTATTCTTGTCTTCTCGTTTTATTTCATTAAGTAGGACCTCTGATATCCTTTCTTCTGCTTGATCAACTCGGCTATTCAAACTTGTGCATATTTCGCTAAGTTCTCGCGTTGTGTTTTTTCAACTCCATTAATTCACTTATATTCCTCTCTATATTGTCTATTCTTGTTAGCA
+M_HWI-M01141:133:D05BR:1:1101:10258:13343  133:D05BR:1:1101:10258:13343 2:N:0:CAGGAAGTTGATCC
AAAAAF3@DBD1E1BA333BFGF1BEFEHFBAAF0EEG[]]]]]][\]\X]\]]]]]]\]\FZY\]\\]]]]]]]]]]\]]]YZT]]]]Y[]]]]][]]][Z]]]]]]]]]Y]]W]]][W]X]X]]SY]]]]]]]\]]\]]]]]]][]]]HHHHGFAA000ABDDFFGA1BDBGGF11B1CFFA>>11
@M_HWI-M01141:133:D05BR:1:1101:12968:13346  133:D05BR:1:1101:12968:13346 2:N:0:CAGGAAGTTGATCC
CTGGTTCAAGCGATTCTCCTGCCTCAGCCTCCTGAGTAGCTGGGATTACAGATGTGCACCACTATGTCTAGATCGGAAGAG
+M_HWI-M01141:133:D05BR:1:1101:12968:13346  133:D05BR:1:1101:12968:13346 2:N:0:CAGGAAGTTGATCC
]]]]]]]]]]]]]]]]]]]]]]]]]]]]]]]]]]]]]]]]]]]]]]]]]]]]]]]]]]]]]]]]]]]]]]]]]]]]]]]]]
@M_HWI-M01141:133:D05BR:1:1101:17177:13365  133:D05BR:1:1101:17177:13365 2:N:0:CAGGAAGTTGATCC
ATAATTCGCCAATAATTGCGCCTTTTTTATTTTCAGAAACAATATTTGCGGTTAATACAATATCACTGGGCGGATTATTTGGATAGCTTGGATCATCTTCAACATTTAAAGTAAATTGTTTTTGCAGCGACAAACCACC
+M_HWI-M01141:133:D05BR:1:1101:17177:13365  133:D05BR:1:1101:17177:13365 2:N:0:CAGGAAGTTGATCC
]]]]TU]]]]W]][]]]]]]Z]]]]]]\]]]]]]]]]]]]]][]]]]]]\]G]]]]]]]]]]]]]]W]Z]]]][]][][]]]]]]]]]]\]I\]]]]]]]]Y\]]]]]]Y]]]]]]]]]]]]]]]]]]]]T]X]]]][[
@M_HWI-M01141:133:D05BR:1:1101:10199:13390  133:D05BR:1:1101:10199:13390 2:N:0:CAGGAAGTTGATCC
AACATTATTTGATATTATTAATTGTTGTGGTTTGTTTTGCACTTTTAGTTTATGGAA
+M_HWI-M01141:133:D05BR:1:1101:10199:13390  133:D05BR:1:1101:10199:13390 2:N:0:CAGGAAGTTGATCC
]]]]]]]]]]]]]]]]]]]]]]]]]]]]]]]]]]]]]]]]]]]]]]]]]]]]]]]]]
@M_HWI-M01141:133:D05BR:1:1101:10267:13391  133:D05BR:1:1101:10267:13391 2:N:0:CAGGAAGTCGATCC
ATGTAGAATTGGTATTTATTTAGTTTCCATGTTGTAACACATGAAAATTATGAGGAGTTACTATTTGGCACCAACATATAACTTGATATGTTTTTGTCAATTATGAAAACATTAAATATCCTCTATCAAATAAAACATACTATATAGAGTATATTGATATTTTGCATTCAAATGTAATTTTTCAAGTGATCAGAGAAA
+M_HWI-M01141:133:D05BR:1:1101:10267:13391  133:D05BR:1:1101:10267:13391 2:N:0:CAGGAAGTCGATCC
BBCBCFFFFFFFFGGGGGGGGGHHHHHHHHHHHHHHHHHHHHHHHHHH]]]]]]]]]]]]]]]]]]]]]]]]]]]]]]]]]]]]]]]]]]]]]]]]]]]]]]]]]]]]]]]]]]]]]]]]]]]]]]]]]]]]]]]]]]]]]]]]]]]]]]HHHHFHHHHHHHHHHHHHHHHHHHHHGGGGGGGGGGFFFFFFFCCBCC
@M_HWI-M01141:133:D05BR:1:1101:18029:13393  133:D05BR:1:1101:18029:13393 2:N:0:CAGGAAGTTGATCC
TGAGATCTTTAGCATATGAAGTTTTTGCATCCAGAAACACGGTGTGACTCTCCACCCTTCCATTCTTATGTCCTTCAGTAAAGCTTCACATGAATCTCACATTTCTTGTCAAGTTTCTATTTCTAATAATTTTATAGCATTTTTTCCT
+M_HWI-M01141:133:D05BR:1:1101:18029:13393  133:D05BR:1:1101:18029:13393 2:N:0:CAGGAAGTTGATCC
]]]]]]]]]]]]]]]]]]]]]]]]]]]]]]]]]]]]]]]]]]]]]]]]]]]]]]]]]]]]]]]]]]]]]]]]]]]]]]]]]]]]]]]]]]]]]]]]]]]]]]]]]]]]]]]]]]]]]]]]]]]]]]]]]]]]]]]]]]]]]]]]]]]]
@M_HWI-M01141:133:D05BR:1:1101:13926:13420  133:D05BR:1:1101:13926:13420 2:N:0:CAGGAAGTTGATCC
CTCAGGCTCCTGAGTAGCTGTGATTACAGGCGTCCAGTACCACACCTGGCTAATTTTTTGTATTTTTAGTAGAGATGGGGTTTCACCATGTTGGACAGGCTGGTCTTGAACTCCTGACCTGAGTTGATCCATCCGCCTCGACCTCCCCAAGTGGTGGGATTGCAGGCGTGAGCCACAGTGGCCCCATTTTAACTCTTCTTAAGTATGCAATTCACCAGCATTCAG
+M_HWI-M01141:133:D05BR:1:1101:13926:13420  133:D05BR:1:1101:13926:13420 2:N:0:CAGGAAGTTGATCC
CCCCCFFFFCFFGGGFGGGGFGHHHHHHHHGGGGGGHHHGHHHGGGHHHHHHHHHHHHGGHGHHGHHGHHHHHHG]]]]]]]]]]]]]]]]]]]]]]]]]]]]]]]]]]]]]]]]]]]]]]]]]]]]]]]]]]]]]]]]]]]]]]]]]]]HGEGFHHFHHHGHHGHHHHHHGHHHHGFDGCGHHHGGEHHGFFBHHHHHHHHHGGGGGGGGGGFFFFFFFAAABB
@M_HWI-M01141:133:D05BR:1:1101:3643:13433  133:D05BR:1:1101:3643:13433 2:N:0:CAGGAAGTTGATCC
GTGAGCCACTGCGCCCAGCCTCATAGACCCTATCTCTACAAAAAATAAAATTAGCTGGGCATGGTGGCATGCACCTATGGTCTCAGCTACTCTAGAGGCTGAGGTAGGAGGATAACTTGAGCCCAGGAGGTGGAGGCTGCAGTGA
+M_HWI-M01141:133:D05BR:1:1101:3643:13433  133:D05BR:1:1101:3643:13433 2:N:0:CAGGAAGTTGATCC
]]]]]]]]]]][]]]]]]]]]]]]]Y9\]]]][[]]]][]]]]]]]]]]]Z\]Z]]G\]]]]]]]]]]][]][]]]]\]]]]]]]]]]W]]]]]]Y]]][]W]]W]]]]]]]]]]]]]]]Z\G[]]]]]]]]]]]\\]]]]]U]G
@M_HWI-M01141:133:D05BR:1:1101:24367:13439  133:D05BR:1:1101:24367:13439 2:N:0:CAGGAAGTTTATCC
AACATATATTGAGTGAATGCCATCTGATTATTCAAAAGCTTAATCGAAGTCCTAAAGTATTGAGGCAGGAGAATAGGGTCTGGGGACAGAGAACATAAGGCTGATTCACGCTGACTTCCTA
+M_HWI-M01141:133:D05BR:1:1101:24367:13439  133:D05BR:1:1101:24367:13439 2:N:0:CAGGAAGTTTATCC
]]]]]]]]]]]]]]\]]]]\]]W]]]]]]]]Z]]]]]]]]\]]]]]]]]]]]]]]]]]]]]]]]]]]]]Z][]]]]]]\]]]]]]]]]]Z]]]]]U[]]\]]]]]]][]]]]]]]]]F]]]
@M_HWI-M01141:133:D05BR:1:1101:10356:13466  133:D05BR:1:1101:10356:13466 2:N:0:CAGGAAGTTGATCC
TGCTGATGAGGACATACCTGAGACTAGGTCATTTATAAAGAAAAAGAGGCTTGACGGGCTCACAGTTCCACATGT
+M_HWI-M01141:133:D05BR:1:1101:10356:13466  133:D05BR:1:1101:10356:13466 2:N:0:CAGGAAGTTGATCC
]]]]]]]]]]]]]]]]]]]]]]]]]]]]]]]]]]]]]]]]]]]]]]]]]]]]]]]]]]]]]]]]]]]]]]]]]]]
@M_HWI-M01141:133:D05BR:1:1101:17627:13494  133:D05BR:1:1101:17627:13494 2:N:0:CCGGAAGTTTATCC
ACATTCTTATGTTAGTAAGAAATGTCATAAGATTGATTAATAACCTAATGAATATATATTTAAATCCTATCTGAAAAAGCTTCAGAATCTCAGTCAACTGTCAGCCAACTTCTCTTTTGCTTTAACATTTTGATGTAAGGTTATTCATTACAATACTAAAATTATAGTTGCTTCTTTTTGTCTATTAA
+M_HWI-M01141:133:D05BR:1:1101:17627:13494  133:D05BR:1:1101:17627:13494 2:N:0:CCGGAAGTTTATCC
A>>AAFFF3313BBGG3A13B1ABFGGGA3DFGFHHHGY[]]]F\]]]]]]\]]]]]]]]]][]]][VX\]]]]]Y]]]TZ]]\]]]]]]]]Y]]]]]]]]]]F]]]][]][[7\YZ]]]]]]]]]]\]\]\]]\G]]UU]]]]]]]]]]BFA3HFFG33B3FA100B1B11A11EFC1B133A?AAA
@M_HWI-M01141:133:D05BR:1:1101:15545:13503  133:D05BR:1:1101:15545:13503 2:N:0:CAGGAAGTTGATCC
GGCCTGCCGCTCGTAGGCGCGAAAGAAGTTCATCTTCTGCCGCCG
+M_HWI-M01141:133:D05BR:1:1101:15545:13503  133:D05BR:1:1101:15545:13503 2:N:0:CAGGAAGTTGATCC
]]]]]]]]]]]]]]]]]]]]]]]]]]]]]]]]]]]]]]]]]]]]]
@M_HWI-M01141:133:D05BR:1:1101:17803:13511  133:D05BR:1:1101:17803:13511 2:N:0:CAGGAAGTTGATCC
AGACAGGGAAAGCATCAGCTAATTCCCCTCTGTTAAAGTTGTTAATAGCTGGGCATGGTGGTGCAAGCCTGTAATCCCAGCTACTCGGGAGGCTGAGGCAGGAGAATTGCCTGAACCCAGGAGGTGGAGGTTGCGGTGAGCCGAGATCGTGCCATTGCACTCCAGCCTGGGTAACGAGCGAAACTCTGTCTCAA
+M_HWI-M01141:133:D05BR:1:1101:17803:13511  133:D05BR:1:1101:17803:13511 2:N:0:CAGGAAGTTGATCC
CCCCCFCCCFCFGGGGGGGGGGHHHHHHHGHHHHHGHFHHGHHH]]]]]]]]]]]]]]]]]]]]]]]]]]]]]]]]]]]]]]]]]]]]]]]]]]]]]]]]]]]]]]]]]]]]]]]]]]]]]]]]]]]]]]]]]]]]]]]]]]]]]]]]]]HHHHHHGFEHHEGHHGHHHHGHGEGGGGGGGGFFFFFFBBBCCC
@M_HWI-M01141:133:D05BR:1:1101:18891:13516  133:D05BR:1:1101:18891:13516 2:N:0:CAGGAAGTTGATCC
GTAAAGAGCACCAACATAAAGAAGAATTTACACCAACAAATGGATAAAACAGCCAGTCAACATCAAATGGCAGTAACCCTAAATTTAAATTGACTGAATTCCCAA
+M_HWI-M01141:133:D05BR:1:1101:18891:13516  133:D05BR:1:1101:18891:13516 2:N:0:CAGGAAGTTGATCC
]]]]]]]]]]]]]]]]]]]]]]]]]]]]]]]]]]]]]]]]]]]]]]]]]]]]]]]]]]]]]]]]]]]]]]]]]]]]]]]]]]]]]]]]]]]]]]]]]]]]]]]]]
@M_HWI-M01141:133:D05BR:1:1101:24555:13520  133:D05BR:1:1101:24555:13520 2:N:0:CAGGAAGTTGATCC
GGTTGCAGTGAGCCAAGATCATGCCACTCTTCTCCAGCCTGGGCGATACAGCAAGACTCTGTCTCAA
+M_HWI-M01141:133:D05BR:1:1101:24555:13520  133:D05BR:1:1101:24555:13520 2:N:0:CAGGAAGTTGATCC
]]]]]]]]]]]]]]]]]]]]]]]]]]]]]]]]]]]]]]]]]]]]]]]]]]]]]]]]]]]]]]]]]]]
@M_HWI-M01141:133:D05BR:1:1101:17938:13522  133:D05BR:1:1101:17938:13522 2:N:0:CAGGAAGTTGATCC
TGGAGCACAGCACATCTGTTTATAGCACGGTTTACTTTTAATTTTATGCCCACTGTTGAGACCTACTGCTTGGAAAAAAAAAATGAT
+M_HWI-M01141:133:D05BR:1:1101:17938:13522  133:D05BR:1:1101:17938:13522 2:N:0:CAGGAAGTTGATCC
]]]]]]]]]]]]]]]]]]]]]]]]]]]]]]]]]]]]]]]]]]]]]]]]]]]]]]]]]]]]]]]]]]]]]]]]]]]]]]]]]]]]]]]
@M_HWI-M01141:133:D05BR:1:1101:19725:13525  133:D05BR:1:1101:19725:13525 2:N:0:CAGGAAGTTGATCC
CATCATCCCAATCTCTGCGGCAGCCGCCGCCGTTTCCTAAAGGAGCAAACAATATGTTTACCCA
+M_HWI-M01141:133:D05BR:1:1101:19725:13525  133:D05BR:1:1101:19725:13525 2:N:0:CAGGAAGTTGATCC
]]]]]]]]]]]]]]]]]]]]]]]]]]]]]]]]]]]]]]]]]]]]]]]]]]]]]]]]]]]]]]]]
@M_HWI-M01141:133:D05BR:1:1101:4790:13525  133:D05BR:1:1101:4790:13525 2:N:0:CAGGAAGTTGATCC
AGGCTCCCTGGGAGACTGGCATTGCAGTGACAGAAGAGAAAGAGGCCCATGGAGGGAGGTGACCACCCGCAGTCCCTACGAGGGCATGGTCAGGACTCAAACCTGGACTGGCCTGACGCCAGGGGCTGAGCTTCTCCATT
+M_HWI-M01141:133:D05BR:1:1101:4790:13525  133:D05BR:1:1101:4790:13525 2:N:0:CAGGAAGTTGATCC
]]X][]]]]]]]]X]]]]\\Z]]]]]Z]]]]]]Y]]]]]]]WSZ]X[]]Z]]\]]ZS]T]]]CS]Y]Z[]]VWZ]]]]]]C]T]]CS]]Y]]]][][[]]]]]\Z][][]]]]]]ZVYZ][XTZ]]]Z]V]Q[]Z]]]7\
@F_HWI-M01141:133:D05BR:1:1101:6140:13529  133:D05BR:1:1101:6140:13529 2:N:0:CAGGAAGTTGATCC
CTGCATCCATCCCCCCTTTATCCACATTAGATATTTCTCCTAATGTTATCCCTCCCAATCCCCCCACCCGCTGCTATCCCTCCAGTAAGCGGAAGAGCACACGTCTGAACTCCAGTCACCAGGAAGATCTCGTATGCCGTCTTCTGCTTG
+F_HWI-M01141:133:D05BR:1:1101:6140:13529  133:D05BR:1:1101:6140:13529 2:N:0:CAGGAAGTTGATCC
BBBBBFFFFFB?GFGGCGGGGDHHHHHGHHHHHHHHD5FGHFGHHEGHHHGHFHGGHHBFHGGGGCGGG?@0>E3FGBGGBFEFFGHHFGECCE>?02FAGF/GEGFBGBBGHHF3FHHHHHGGGAF>2@FHGDGFBGD<@GGGHEEFF1
@R_HWI-M01141:133:D05BR:1:1101:6140:13529  133:D05BR:1:1101:6140:13529 2:N:0:CAGGAAGTTGATCC
AATCAAACACCCTGCCCTCGCCGAAATTGTTTATATACGCCATGTAGGGCTAGTTAAGGGCGGGGGGGTTGGGGGGGTTGAGAGTAAGAAGAAAATATGACTAGGGGGGAGGGGGGGAGGGGGGGGAGGAAGGGGGAGGGGTGGGGTGGG
+R_HWI-M01141:133:D05BR:1:1101:6140:13529  133:D05BR:1:1101:6140:13529 2:N:0:CAGGAAGTTGATCC
111>1111>11111111110AA0000011220212A220////1A221/00001222110A/EC//C@-@################################################################################
@F_HWI-M01141:133:D05BR:1:1101:19175:13530  133:D05BR:1:1101:19175:13530 2:N:0:CAGGAAGTTGATCC
ACATAAATAAAGACCTAAACAAAGACTAAAAGGTCCAAAGATCTCTTTCCACCCAAATCTACAAACTGAAACAGTTTAACTTAAAAAAAAAAAGAGACATAGAAACAAATTCTCACAGCTTTGAGTAGAGGAAGTTTCCTTAGATAGGAC
+F_HWI-M01141:133:D05BR:1:1101:19175:13530  133:D05BR:1:1101:19175:13530 2:N:0:CAGGAAGTTGATCC
BAAABFFFFFFFBEGGCEGGGGHHFHHFFHBDEFGGFHHHF3AGHHGEHHHHHGEFF33HFHFBACDHHHFGHHFGHHFHGHHHHHHCEEGGGCFFGHFFF3FG4FFHHHFHFDGFGFECHHHHGHHHHGHHHG2DGFFHHFFFHG2<D@
@R_HWI-M01141:133:D05BR:1:1101:19175:13530  133:D05BR:1:1101:19175:13530 2:N:0:CAGGAAGTTGATCC
CACTTGCCTTCATTTAAAAAGTGTCCCTTCAAATCTTCTGCACATTTTTATTGGGTTGTTTGTCTTCTTATATTTGAGTTGTGAGTACTTTACATATTCTGGATACAAGTGCTATGTTAGATACATTTTTTAAAGAGCAAAAGTTCTAAA
+R_HWI-M01141:133:D05BR:1:1101:19175:13530  133:D05BR:1:1101:19175:13530 2:N:0:CAGGAAGTTGATCC
>3>AAF5BDFFFDGGFBBF4EBFBG5ABFHFHCHHHGHHHBGGGHGEH5AGEAFGAC2AAGCF5DGHHHGHFHHHH5FGHBGFEHHBGGF5D5FGBFBGHHE5FFB5@GE4@FFHFGFFFFHFHBGGHHHGHH3GEFBGHFFHHHGGH4B
@M_HWI-M01141:133:D05BR:1:1101:19368:13535  133:D05BR:1:1101:19368:13535 2:N:0:CAGGAAGTTGATCC
GGCTGGAGGCATGCAGACAGTCAGAAGTGATGTATTTTG
+M_HWI-M01141:133:D05BR:1:1101:19368:13535  133:D05BR:1:1101:19368:13535 2:N:0:CAGGAAGTTGATCC
]]]]]]]]]]]]]]]]]]]]]]]]]]]]]]]]]]]]]]]
@M_HWI-M01141:133:D05BR:1:1101:22642:13537  133:D05BR:1:1101:22642:13537 2:N:0:CAGGAAGTTTATCC
ATACACACTGACAGACATGCACACATGCACAGGCAGACACTAACAGACATGCACCCACACATACACATATTCA
+M_HWI-M01141:133:D05BR:1:1101:22642:13537  133:D05BR:1:1101:22642:13537 2:N:0:CAGGAAGTTTATCC
]]]]]]][]]]]]]]]]]]]]]]]]]]]]]]]]]]]]]]]]]]]]]]]]]]]]]]]\]]]][]]]]]]]]]]]
@M_HWI-M01141:133:D05BR:1:1101:14740:13541  133:D05BR:1:1101:14740:13541 2:N:0:CAGGAAGTTGATCC
CCTACCTTTGAGACTTTTTCTCACTTCTAAATGGAGTGTGCAGAATATGAAAGGGGTGGGGAAATGCTCTTTTGTTGATTGGCAATAGAATCAGAACCTGCCAGTGAAAATAGCC
+M_HWI-M01141:133:D05BR:1:1101:14740:13541  133:D05BR:1:1101:14740:13541 2:N:0:CAGGAAGTTGATCC
]]]]]]]]][\]]Z]]]]]]]]]]]]]]]]]]]8]]]6][KK\]]]]][]]]]]]Z]]]]\]]]]]]\\]]]][]][]]]]]]]]]]]]]]]]]][]]]]]]]]]]]]]]]]][]
@M_HWI-M01141:133:D05BR:1:1101:6642:13546  133:D05BR:1:1101:6642:13546 2:N:0:CAGGAAGTTGATCC
GCAGAGAAGGGGTCGTCGGTTGTAAGCAAGTCG
+M_HWI-M01141:133:D05BR:1:1101:6642:13546  133:D05BR:1:1101:6642:13546 2:N:0:CAGGAAGTTGATCC
]]]]]]]]]]]]]]]]]]]]]]]]]]]]]]]]]
@M_HWI-M01141:133:D05BR:1:1101:15432:13551  133:D05BR:1:1101:15432:13551 2:N:0:CAGGAAGTTGATCC
TTTTCAACGGATGATAAACATTTAAAACGTGCAGGTTTAGATTATTGGCATGATGTAGATATTACGTATCATGCTTCGTTA
+M_HWI-M01141:133:D05BR:1:1101:15432:13551  133:D05BR:1:1101:15432:13551 2:N:0:CAGGAAGTTGATCC
W]]UU]]]]]]]]]]]]]]]]]]]]]]]]]]]\]X]]]]]]Z]W]]]]]]]]]]]]]]]]U]]]]]]]]]]]]]]]]]]]\
@M_HWI-M01141:133:D05BR:1:1101:24061:13559  133:D05BR:1:1101:24061:13559 2:N:0:CAGGAAGTTTATCC
CCTGAAAGGGCATATGCTGTATGGCAGGCTTGGAGCTAGAGCCTCTGC
+M_HWI-M01141:133:D05BR:1:1101:24061:13559  133:D05BR:1:1101:24061:13559 2:N:0:CAGGAAGTTTATCC
]]]]]]]]]]]]]]]]]]]]]]]]]]]]]]]]]]]]]]]]]]]]]]]]
@M_HWI-M01141:133:D05BR:1:1101:15090:13562  133:D05BR:1:1101:15090:13562 2:N:0:CAGGAAGTTGATCC
TCATGAGCAAAAAAGAAAAAAAACACCTAGAAGCGATTTCTTCTAGAAAATTGTCTTTATGCGTGAAAGGT
+M_HWI-M01141:133:D05BR:1:1101:15090:13562  133:D05BR:1:1101:15090:13562 2:N:0:CAGGAAGTTGATCC
]]]]]]]]]]]]]]]]]]]]]]]]]]]]]]]]]]]]]]]]]]]]]]]]]]]]]]]]]]]]]]]]]]]]]]]
@M_HWI-M01141:133:D05BR:1:1101:11236:13568  133:D05BR:1:1101:11236:13568 2:N:0:CAGGAAGTTGATCC
GGTTCATCTCAGGTAGGTGTGTCTTGCCAAAATAAAAATTTAATACAGGGTCAAGTTTTTACTCTAAAATTCTTCTTCTG
+M_HWI-M01141:133:D05BR:1:1101:11236:13568  133:D05BR:1:1101:11236:13568 2:N:0:CAGGAAGTTGATCC
W]]]]]]]]]]]]]]]]]]]]]]]]]]]]]]]]]]]]]]]]]]]]]]]]]]]]]]]]]]]]]]]]]]]]]]]]]]]]]]]
@F_HWI-M01141:133:D05BR:1:1101:12012:13584  133:D05BR:1:1101:12012:13584 2:N:0:CAGGAAGTTGATCC
TCTAGATTAATATGTTTTCTCTTCTATATGTCATGAGAATTAAACCTGATTTAAAAGAATGACTGATCATTTTATCCTTCATCCTAATAACAGACCCTCTTTCTGAGATAATTAAAGGAAATTATAAGTACCCTAGAAAAACTGTTTCTA
+F_HWI-M01141:133:D05BR:1:1101:12012:13584  133:D05BR:1:1101:12012:13584 2:N:0:CAGGAAGTTGATCC
ABBBCFFFFFFFGGGGGGGGGGHHHHHHHHHHHHHHHHHHHHHHHHHHHHHHHHHHGGHIHGIHHHHHHHHHHHHHHFHHHGHHHHGFHHHHHHG1GHHHHHHHHFHGHEHHHHHHHHGHHHHHHHHHHHHHHHHHHGGHHEHHHHHGHH
@R_HWI-M01141:133:D05BR:1:1101:12012:13584  133:D05BR:1:1101:12012:13584 2:N:0:CAGGAAGTTGATCC
GGCACTCATCTGAGTACCAATTCACACTAAAAGACAGTCGAGGGGTTGGTTTCTTTTGTGTTGTAATTCTTAGCAGGATCCAAAAGAATGAAATTTTTAAAATGTGGAATAGCATGATTTATAAGAACATTTATTATGGTTAAGGTAATA
+R_HWI-M01141:133:D05BR:1:1101:12012:13584  133:D05BR:1:1101:12012:13584 2:N:0:CAGGAAGTTGATCC
>33ABFFFFFFFGGFGGGGGGGCHHHHHFHFFHFHHHHHGGGCAGGFFGGHHHHHHHHHGHHHHHHHHHHHHHFHHEGHHHGGGHFFHHHGHHHHHHHHHHGEHHHGHHGHHHFHFEHHHFGHH4FDGFHHHFHGGHH3FHHHHCFHHHH
@M_HWI-M01141:133:D05BR:1:1101:10785:13611  133:D05BR:1:1101:10785:13611 2:N:0:CAGGAAGTTGATCC
CATTGTTAGTTTGATGGGTATAGCGTTGAATCTGTAAGTTACTTTGGGCAGTATGGCCATTTTCATGATATTGATTCTTCCTAACCATGAACATGGAATGTTTCTCCATCTATTTGTGTCCTCTCTTATTTCATTGAGCAGTGGTTTGTAGTTCTCCTTGAAGAGGTCCTTTATGTTCCTTGATAGTTGTATTGCT
+M_HWI-M01141:133:D05BR:1:1101:10785:13611  133:D05BR:1:1101:10785:13611 2:N:0:CAGGAAGTTGATCC
ABBCCFFFFFFFGGGGGGGGGGHHGGGGGHHHHHHHHHHHHHHHHH]]]]]]]]]]]]]]]]]]]]]]]]]]]]]]]]]]]]]]]]]]]]]]]]]]]]]]]]]]]]]]]]]]]]]]]]]]]]]]]]]]]]]]]]]]]]]]]]]]]]]]]]GHHHHHFHHHHHHHHHHHHHHHHHGGGGGGGGGGFFFFFFFBAA>>
@M_HWI-M01141:133:D05BR:1:1101:6998:13622  133:D05BR:1:1101:6998:13622 2:N:0:CAGGAAGTTGATCC
AGTGGGCCGTGCTCAGTGTGTAATACTTCTATCTATGGTCAAACTACTTCTAAGAAGATTTATAGGAGGATGCTTTAAGTCACATAGCAGTGACAGAGCTGTCAGGGTTACTGCCACCTTCTGGCAGCTTCCAATGGGTTCTATGGGAAGATGCTTTTCAAGCAGCACAGTAGCAAGAGCTGATAAAGTTCACAGTGACCAAGGTG
+M_HWI-M01141:133:D05BR:1:1101:6998:13622  133:D05BR:1:1101:6998:13622 2:N:0:CAGGAAGTTGATCC
CCCCCCDDCCDDGGGGGGGGGGGHHHHHHHHHHHHHHHHHHGHHHHHHHHHHHHHG]]]]]]]]]]]]]]]]]]]]]]]]]]]]]]]]]]]]]]]]]]]]]]]]]]]]]]]]]]]]]]]]]]]]]]]]]]]]]]]]]]]]]]]]]]]]]]HHHHHHHHHHHHHHHHHHHHHHHHHHHHHHHHHHGGGGGGGGGGFFFFFFFBAAAA
@M_HWI-M01141:133:D05BR:1:1101:12418:13650  133:D05BR:1:1101:12418:13650 2:N:0:CAGGAAGTTGATCC
CCATAAATAGAACACAATAAGTCTATCATTTCAAAAGCTCACTTGTGCTGTTTCCTTGAAGTGACAGCTTTCCTCCATCCTCCAACCCCTAGTAACCACTTATCTGTTCTCTGTTGC
+M_HWI-M01141:133:D05BR:1:1101:12418:13650  133:D05BR:1:1101:12418:13650 2:N:0:CAGGAAGTTGATCC
]]]]]]]]]]]]]]]]]]]]]]]]]]]]]]]]]]]]]]]]]]]]]]]]]]]]]]]]]]]]]]]]]]]]]]]]]]]]]]]]]]]]]]]]]]]]]]]]]]]]]]]]]]]]]]]]]]]]]
@M_HWI-M01141:133:D05BR:1:1101:13937:13653  133:D05BR:1:1101:13937:13653 2:N:0:CAGGAAGTTGATCC
ACCAACAGGGAACATAAGGGACCTCTTCAAGGAAAACTACAAACCACTGCTCAATGAAATAAGAGAGGACACAATCAGATGGAGAAACATTCCATGTTCATGGTTAGGAAGAATCAATATCCTGAAAATTTTATGAGACCAACGTCATCCT
+M_HWI-M01141:133:D05BR:1:1101:13937:13653  133:D05BR:1:1101:13937:13653 2:N:0:CAGGAAGTTGATCC
C]]]]]]]]]]]]]]]]]]]]]]]]]]]]]]]]]]]]]]]]]]]]]]]]]]]]]]]]]]]]]]]]]]]]]]]]]]]]]]]]]]]]]]]]]]]]]]]]]]]]]]]]]]]]]]]]]]]]]]]]]]]]]]]]]]]]]]]]]]]]]]]]]]]]]A
@M_HWI-M01141:133:D05BR:1:1101:7999:13660  133:D05BR:1:1101:7999:13660 2:N:0:CAGGAAGTTGATCC
GAGTAGCTGGGATTACAGGCACGTGCCACCATGCCCAGCTAATTTTTTTGTATTTTTAGTAGAGACGGGGTTTCACTATGCTGACCAGGATGGTCTCGATCTCTTGACATCGTGATCCACCCGCCTCGGCCTCCCAAAGTGCTGGGATTACAGGCGTGA
+M_HWI-M01141:133:D05BR:1:1101:7999:13660  133:D05BR:1:1101:7999:13660 2:N:0:CAGGAAGTTGATCC
AABAAFFFF]S]]]][]]YY]Y[]]ZY]]Z]]U]]]]]]][Z]]]]]]\\\]]]]]]]]7]]\]][]]]]]]]]]]]]][[][8]]]]\]]]]]]]]]]]]]]]]]]]]]][]]][Z]]]]]]]]]]]]]]]]]]]]]]]]]]]]]]]]]BFBFBBAAA
@M_HWI-M01141:133:D05BR:1:1101:17811:13663  133:D05BR:1:1101:17811:13663 2:N:0:CAGGAAGTTGATCC
CACAAAACGAACGTATCCTTCAGACTGCTCTGCTGGGTGTTCGCTGACCTAAGGGAGTTGAATCTGCCTCTAGATTCAGAGAGTGAGAAGCACGTTGCTATTCGGAGCTGCGTTTTGATATGGCAGAGTGAATGGGAGTAAACGCGGTTTGGAGAAATATCTGCTTCTAAAACCAAAACGGA
+M_HWI-M01141:133:D05BR:1:1101:17811:13663  133:D05BR:1:1101:17811:13663 2:N:0:CAGGAAGTTGATCC
BBBBBFFFDBABGAFFGGFFGCEHFHHHGHHH]]]]]Z]]]]]]]]]]]]]]]]]]]]]]]]]]]]]]]]]]]]]]]]]]]]]]]]]]]]]]]]][\[]]]]]]]]]]]]]]]]]]]]]]]]]]]]]]]]]]]]]]]]]]]]]][]W]]]G33F33HFHFGFGCGGGGFFA>D1>B1>1111
@M_HWI-M01141:133:D05BR:1:1101:26796:13664  133:D05BR:1:1101:26796:13664 2:N:0:AAGGAAGTTTATCC
TCATTTAGTTTGAAATATTTCTTAATGTGTCTCGCAATTTCTTTTACAACAAA
+M_HWI-M01141:133:D05BR:1:1101:26796:13664  133:D05BR:1:1101:26796:13664 2:N:0:AAGGAAGTTTATCC
]]]]]]]]]]]]]]]]]]]]]]]]NM]]]]]]]]]]]]]]]]]]]]]]Y]]]]
@M_HWI-M01141:133:D05BR:1:1101:25871:13689  133:D05BR:1:1101:25871:13689 2:N:0:CAGGAAGTTGATCC
ATACATTCTTGTCAATACCACATCACACCTACTCATAGGTTTAAATGAAATATTGATTGACCATTATTAATACCCTTTTATTTATAATAAAGCAATATTTCCATT
+M_HWI-M01141:133:D05BR:1:1101:25871:13689  133:D05BR:1:1101:25871:13689 2:N:0:CAGGAAGTTGATCC
]]]]]]]]]]]]]]]]]]]]]]]]]]]]]]]]]]]]]]]]]]]]]]]]]]]]]]]]]]]]]]]]]]]]]]]]]]]]]]]]]]]]]]]]]]]]]]]]]]]]]]]]]
@M_HWI-M01141:133:D05BR:1:1101:28654:13692  133:D05BR:1:1101:28654:13692 2:N:0:CAGGAAGTTTATCC
CTTACCTCAGGTAATTTGCCTGTCTCGGCCTCCCAAAGTACTGGGATTACAGGTGTGAGCCTTTTTTTTTTGAGACGGAGTTTCACTCTTATTGCCCAAGATGGAGTGCAATGGCAC
+M_HWI-M01141:133:D05BR:1:1101:28654:13692  133:D05BR:1:1101:28654:13692 2:N:0:CAGGAAGTTTATCC
]]]]]]]]]]]]]]]]]]]]]]]]]]]T]]]]]]]]]]]]]]]]\]]]]]]]]][][]]]]]]]]]]]]]]]]]]]]]]]]]]]]]]]]]]]]]]]]]]]]]]]]]]]]]]\]]R%]
@M_HWI-M01141:133:D05BR:1:1101:16745:13693  133:D05BR:1:1101:16745:13693 2:N:0:CAGGAAGTTGATCC
CTTAAGATCTTAGTAAAGAGACATGCCACATGTCGAGAATACAGCTAAGTTCCTGCCACCC
+M_HWI-M01141:133:D05BR:1:1101:16745:13693  133:D05BR:1:1101:16745:13693 2:N:0:CAGGAAGTTGATCC
]]]]]]]]]]]]]]]]]]]]]]]]]]]]]]]]]]]]]]]]]]]]]]]]]]]]]]]]]]]]]
@M_HWI-M01141:133:D05BR:1:1101:20161:13708  133:D05BR:1:1101:20161:13708 2:N:0:CAGGAAGTTGATCC
CAGCCCCAGCAACTCCAATTATTTGAAGAAGAATTTGCGTCAGAGCATAATACTTATGCAAAGATGAAAATTAGAAATAGTATGATAACAAGAAATAGTGCTGTATTAAAGCA
+M_HWI-M01141:133:D05BR:1:1101:20161:13708  133:D05BR:1:1101:20161:13708 2:N:0:CAGGAAGTTGATCC
]]]]]]]]]]]]]]]]]]]]]]]]]]]]]]]]]]]]]]]]]]]]]]]]]]]]]]]]]]]]]]]]]]]]]]]]]]]]]]]]]]]]]]]]]]]]]]]]]]]]]]]]]]]]]]]]]
@M_HWI-M01141:133:D05BR:1:1101:15112:13710  133:D05BR:1:1101:15112:13710 2:N:0:CAGGAAGTTGATCC
CCTTGAACCCATTCTATTTTTTTCTCTTCTTTTAATGTTAACAGTCTTCAAATAACATATATCCACATCACTTTCC
+M_HWI-M01141:133:D05BR:1:1101:15112:13710  133:D05BR:1:1101:15112:13710 2:N:0:CAGGAAGTTGATCC
]]]]]]]]]]]]]]]]]]]]]]]]]]]]]]]]]]]]]]]]]]]]]]]]]]]]]]]]]]]]]]]]]]]]]]]]]]]]
@M_HWI-M01141:133:D05BR:1:1101:6040:13711  133:D05BR:1:1101:6040:13711 2:N:0:CAGGAAGTTTATCC
TCAAGACCAGCCTGACCAACATGGTAAAACCCCATCACTACTAAAAATACAAAAATT
+M_HWI-M01141:133:D05BR:1:1101:6040:13711  133:D05BR:1:1101:6040:13711 2:N:0:CAGGAAGTTTATCC
Z]]]][]]]W]]\J]]]]]]][X]]]Y[]]]Z]]]Z]]]]]]]]]Z]]]]]]VU]X]
@M_HWI-M01141:133:D05BR:1:1101:5874:13711  133:D05BR:1:1101:5874:13711 2:N:0:CAGGAAGTTGATCC
GTTACTTTGGGCAGTATGGCCATTTTCATGATATTGATTCTTTCTAA
+M_HWI-M01141:133:D05BR:1:1101:5874:13711  133:D05BR:1:1101:5874:13711 2:N:0:CAGGAAGTTGATCC
]]]]]]]]]]]]]]]]]]]]]]]]]]]]]]]]]]]]]]]]]]]]]]]
@M_HWI-M01141:133:D05BR:1:1101:17958:13736  133:D05BR:1:1101:17958:13736 2:N:0:CAGGAAGTTGATCC
GTGTTTCACCATGTTGGTCAAGCTGATCTCTGGGATTACAGGCCTGAGCCAACATGCCCAGCCAGCTTTCTTGTTCTTCAGTCTTACTCCT
+M_HWI-M01141:133:D05BR:1:1101:17958:13736  133:D05BR:1:1101:17958:13736 2:N:0:CAGGAAGTTGATCC
]]]]]]]]]]]]]]]]]]]]]]]]]]]]]]]]]]]]]]]]]]]]]]]]]]]]]]]]]]]]]]]]]]]]]]]]]]]]]]]]]]]]]]]]]]]
@M_HWI-M01141:133:D05BR:1:1101:26515:13742  133:D05BR:1:1101:26515:13742 2:N:0:CAGGAAGTTTATCC
ATGCCATAAATAATTAAAACTGACCCCGATACAATCTATTTGATTCCACTTCCACCATCACGGAGGTCTCAAAATATATATG
+M_HWI-M01141:133:D05BR:1:1101:26515:13742  133:D05BR:1:1101:26515:13742 2:N:0:CAGGAAGTTTATCC
]]]]]]]]]]]]]]]]]]]]]]]]]]]]]]]]]]]]]]]]]]]]]]]]]]]]]]]]]]]]]]]]]]]]]]]]]]]]]]]]]]
@M_HWI-M01141:133:D05BR:1:1101:23665:13743  133:D05BR:1:1101:23665:13743 2:N:0:CAGGAAGTTGATCC
GGATCGCATCGTTCGAAAAGAGCATCAACGCGCAGTTCAAAGCCCTGCATTGGGTGATCGGGATT
+M_HWI-M01141:133:D05BR:1:1101:23665:13743  133:D05BR:1:1101:23665:13743 2:N:0:CAGGAAGTTGATCC
]]]]]]]]]]]]]]]]]]]]]]]M]]]]]]]]]]]]]]]]]]]]]]]]]]]]]]]]]]]]]]]]]
@M_HWI-M01141:133:D05BR:1:1101:19623:13752  133:D05BR:1:1101:19623:13752 2:N:0:CAGGAAGTTGATCC
CCTCTGAGGTACAATTCACTCTCCAAAGCTCCCTGTGAGATCAGGCTGAGATTAGACTTCTCCTGAAACCACATTTTTATTAGTCTCTTTCTTGCTTTGTCACACTTTCCTCATTTTTTCATAGATTACTTTTTTTTTTTTGAGGC
+M_HWI-M01141:133:D05BR:1:1101:19623:13752  133:D05BR:1:1101:19623:13752 2:N:0:CAGGAAGTTGATCC
]]]]]]]]]]]]]]]]]]]]]]]]]]]]]]]]]]]]]]]]]]]]]]]]]]]]]]]]]]]]]]]]]]]]]]]]]]]]]]]]]]]]]]]]]]]]]]]]]]]]]]]]]]]]]]]]]]]]]]]]]]]]]]]]]]]]]]]]]]]]]]]]]]
@M_HWI-M01141:133:D05BR:1:1101:17340:13754  133:D05BR:1:1101:17340:13754 2:N:0:CAGGAAGTTGATCC
GTAATCGGGGTGCGGGCGCAGGTAGGCGTGCAGGTGTTTGCGTGCGATGGCGGTTGCCTGTGCGCCGTA
+M_HWI-M01141:133:D05BR:1:1101:17340:13754  133:D05BR:1:1101:17340:13754 2:N:0:CAGGAAGTTGATCC
]]]]]]]]]]]]]]]]]]]]]]\]]]]]]]]]]]]]]]]]]]]]]]]]]]]]]]]Z]]]]]][]F]]]]
@M_HWI-M01141:133:D05BR:1:1101:7417:13760  133:D05BR:1:1101:7417:13760 2:N:0:CAGGAAGTTGATCC
GGGAGAGAAGGGAAAGGGACTTCACACAACAAAGTTTCATGCGTTACCCTGCCACCATAATTGTGTTCCCAACTGGGACTTCTCCCTTCTCATCCTTTCCGTGATGGGGCCAGGGAAACCTTCCAGAGAACTGTCCTCCCCCTCCTCCCCGGATCTCAGAGAGAATTCACCTGCATTTGGTGTCCAGGTGACTCAAGCTCTGAATGCAGTA
+M_HWI-M01141:133:D05BR:1:1101:7417:13760  133:D05BR:1:1101:7417:13760 2:N:0:CAGGAAGTTGATCC
CCCCBCCCFFFCGGGGGGGGGGHHHHHGGGHHHHHHHHHHGHGGGGGHHHHGHGHHHHHHH]]]]]]]]]]]]]]]]]]]]]]]]]]]]]]]]]]]]]]]]]]]]]]]]]]]]]]]]]]]]]]]]]]]]]]]]]]]]]]]]]]]]]]]]]HHHGHHHHHHHHHHHHGHHHHGHFHHHHGHHHHHHHHHHGGGGGGGGGFFFFFFFFABAA>
@M_HWI-M01141:133:D05BR:1:1101:4078:13787  133:D05BR:1:1101:4078:13787 2:N:0:CAGGAAGTTGATCC
CCCAGGCTGAAGTGCATTCATGTGATCATTGCTCACTGCAGCCTCAGCCTCCCAGGTTCAAGTGATCCTCCTCCTTCAACCTCCTGAGTAGATGGCACTACAGGTGTGTACCATCACACCTGGCTAATTGTTTACATTTTTATAGAGACAGAATCTCACCATGTTGC
+M_HWI-M01141:133:D05BR:1:1101:4078:13787  133:D05BR:1:1101:4078:13787 2:N:0:CAGGAAGTTGATCC
BBBBBBAFFFFBAFDFG]]]]]]]]]]]]]]]]]]]]]]]]]]]]]V]]]]]]]]]]]]]]]]]]]]]]]]]]]]]]]]]]]]]]]]]]]]]]]]]]]]]]]]]]]]]]]]]]]]]]]]]]]]]]]]]]]]]]]]]]]]]]]]]]]]]]]GE5BBD5DFBF@BA3AA
@M_HWI-M01141:133:D05BR:1:1101:19694:13791  133:D05BR:1:1101:19694:13791 2:N:0:CAGGAAGTTGATCC
GTCAAGGGAAATACAAAAATTCCAAAAGTTCAAAGTAACATTTAAAGCCTGGAGCAATTATGTGTACCTGTAG
+M_HWI-M01141:133:D05BR:1:1101:19694:13791  133:D05BR:1:1101:19694:13791 2:N:0:CAGGAAGTTGATCC
]]]]]]]]]]]]]]]]]]]]]]]]]]]]]]]]]]]]]]]]]]]]]]]]]]]]]]]]]]]]]]]]]]]]]]]]]
@M_HWI-M01141:133:D05BR:1:1101:29272:13793  133:D05BR:1:1101:29272:13793 2:N:0:CAGGAAGTTGATCC
GAGGTCTCCCCTTACTGGCTGCTGGTTCAGGGTTGTTCTCAGCCTCCAGAGGTTGCTCACATCTTCAAACTTCAAAACCAGCAAGACTTTCTTTTTTGTTTTTTTAGAGGGAGACTGACTCTGTCACCCAGGCTGGAGTGCAGTGGCATGATCTTGGCTAACTCCAACCTCCGCCTCCCGAGTTCAAGT
+M_HWI-M01141:133:D05BR:1:1101:29272:13793  133:D05BR:1:1101:29272:13793 2:N:0:CAGGAAGTTGATCC
AAAAACFFFFBFGGGGFGCFGGGFFBDEEGDHGHGDEGE]]]]]]]]]]\]]]]]]]]]]]]]]]]]]]]]]]]]]]]]]]]]]]]]]]]]]]]]]]]]]]]]]]]]]]]][]]]]]]]]]]]]]]]]]]]]]]]]]]]]]]]]]]]]]]HCFCHFHFFHGBGGHHFE2EGGCGGGGBA5FFFFBBBBA
@M_HWI-M01141:133:D05BR:1:1101:8881:13797  133:D05BR:1:1101:8881:13797 2:N:0:CAGGAAGTTGAGCC
CAATCCAATCTCCAGCAAGACAAAGTTTAGCCGTTCTGTTCATTTAGGAGGATATTCTTTTTATCTGATCAAAG
+M_HWI-M01141:133:D05BR:1:1101:8881:13797  133:D05BR:1:1101:8881:13797 2:N:0:CAGGAAGTTGAGCC
V]WWV]]]]]Z]]]]]]]]]]]]]]]]YY\\]]]]]]]]]]]]]]]]]]]]]]]]]]]]]]]]]]]]]]]]]]]
@M_HWI-M01141:133:D05BR:1:1101:8765:13799  133:D05BR:1:1101:8765:13799 2:N:0:CAGGAAGTTGATCC
CTTGAACCCAGGAGGCGGAGGTTGCAGTCAGCCGAGTAAGATTTCATCTCAAAACAAAACAAAAAAAAGTATCTGCCTTCATGAACAGAAGGTGTTAAAAACAGAAATACTGAGAAGAAGAACACTCTTTTTTTGAAACAGTCTCTGT
+M_HWI-M01141:133:D05BR:1:1101:8765:13799  133:D05BR:1:1101:8765:13799 2:N:0:CAGGAAGTTGATCC
]]]]]]]]]\]XX]C]X][Y]]]]]]]]]]]]]]]]]]]]]]]]]]X]]]]]]]]]Q]R]]]]]]]]]]\]]]]]]]]X[]]]]]]]E]WC]]]]]]\S]]]]]]]]]]]]Y]]]]]\]]]]]]]\]Z[]]]]]]]]]X]]R]\]W]Q
@M_HWI-M01141:133:D05BR:1:1101:2610:13802  133:D05BR:1:1101:2610:13802 2:N:0:CAGGAAGTTTATCC
GCCAAGATTGCACCACTGCACTCCAGTCTGGG
+M_HWI-M01141:133:D05BR:1:1101:2610:13802  133:D05BR:1:1101:2610:13802 2:N:0:CAGGAAGTTTATCC
U]]]]]]]]]]]]]]]]]][]ZY]]]]]]]VW
@M_HWI-M01141:133:D05BR:1:1101:23593:13824  133:D05BR:1:1101:23593:13824 2:N:0:CAGGAAGTTTATCC
TGACCACTTTTTCTTTTCTGAACAAAATTTAGTTTTTCTTGAAATTTAAAATTGTCATATTTTCTAATTTGCCTAGTTTTCTACATATAAATTGCTAATTTAACTACAAGTTCACTAACAACTCTCTAAAATATCTACCAAAATATT
+M_HWI-M01141:133:D05BR:1:1101:23593:13824  133:D05BR:1:1101:23593:13824 2:N:0:CAGGAAGTTTATCC
]]]]]]]]]]]]]\]\]]]\]]]\[\]]]]]]]]]]]]]]]]]]Y]]]]]]]]]]]]]]]]]]]]]]]][]X]]]]]\]]]]]]]]]]]]]]][WW\]]]]]]]]]]]]]]]]]]]Z]]]]]][\]]]]]]]]]]]]]]]]]]]]\]
@M_HWI-M01141:133:D05BR:1:1101:20377:13830  133:D05BR:1:1101:20377:13830 2:N:0:CAGGAAGTTGATCC
AATGAGGGTGCCCCTGATTAGAGTCAGATGTATCAGGGCTGGGAAAGTGCTTTGTTGACTTTGAAATGCTGTCTGGTTTTTGAAAGACAGCAGAGATGTGCCACACAACGGGCTGGAACTAGAGAAAGAGGACTTCCTGGAAGAAGAATGCCCATTCTCCTTCACCAGGGGTCAATATACAGGTTGTCACCCACTAGTGGATTAGGAATCAATCTAGTTGGTTGCAAGCAGCAGTTTTTTTTTGAGACATAGTTTTG
+M_HWI-M01141:133:D05BR:1:1101:20377:13830  133:D05BR:1:1101:20377:13830 2:N:0:CAGGAAGTTGATCC
BABBBFFBBBBFGGGGGGGGGGHHHHHHHHHHHHHHHHGHGGGHHHHHHHHHHHHHGHHHHHHHHHHHHHHHHHHHHHHGGGGGHHHHHHHHGHHHHHHHHHHHHGG]]]]]]]]]]]]]]]]]]]]]]]]]]]]]]]]]]]]]]]]]]]CFB>FHFGEGFB>1CFGGHHHE@EGEGEFFHGHGHHF?>/C1AEFGGHHGE1FEHGFAF12DF1GFGEGHHFFG1F1G1FGDFFEA0ACEFBGGAD@@B@@B11>1A
@M_HWI-M01141:133:D05BR:1:1101:9484:13845  133:D05BR:1:1101:9484:13845 2:N:0:CAGGAAGTTGATCC
AATGTTTCTCAACTTCCCCCTGACTCTCAGACTGCTATGGTGTTCATAGGCTGCCTAGACAGAGCCCCATGAGGAGGTCCCTGGCCACGGAGTGGAGAAGGTTGGCTGCAAAGGGATGGCCAGAAAGTTAGTGCGTGATTGGAAAAGGTTGCCAGAAGCAAAAAAAACAAAAAAACAAACAAAGAAAAAACAG
+M_HWI-M01141:133:D05BR:1:1101:9484:13845  133:D05BR:1:1101:9484:13845 2:N:0:CAGGAAGTTGATCC
CCCCCFFFFFFFGGGGGGGGGGHFHHHFGHHHHHHGHHHGFGH]]]]]]]Z]]]]]]]]]]]]]]]]]]]]]]]]]]]]][]]]]]Z]]]]]]]]]]]]]]]]]]]]]]]]]]]]]]]]]]]]]]]]]]]]]]]]]]]]]]]]]]]]]]]HFHHHHHGGGGGFHHHHGGGGGGGCGGGGGGFFFBBFFAAA>>
@M_HWI-M01141:133:D05BR:1:1101:22489:13865  133:D05BR:1:1101:22489:13865 2:N:0:CAGGAAGTTGATCC
CAGGCTGAGGTAGGAGGATTACATGAGCCCAGAAGTGTTTGCTTTTGTTTTGCTTTTTGTTTTGTTTGAGACATAATCTTGCTCTGCACTAAGACAGGAGTGCAGTGGGTGATTTCAGCCCACTGACACCTCCA
+M_HWI-M01141:133:D05BR:1:1101:22489:13865  133:D05BR:1:1101:22489:13865 2:N:0:CAGGAAGTTGATCC
]]]]]]]]]]]]]]]]]]]]]]]]]]]]]]]]]]]]]]]]]]]]]]]]]]]]]]]]]]]]]]]]]]]]]]]]]]]]]]]]]]]]]]]]]]]]]]]]]]]]]]]]]]]]]]]]]]]]]]]]]]]]]]]]]]]]]]
@M_HWI-M01141:133:D05BR:1:1101:22132:13865  133:D05BR:1:1101:22132:13865 2:N:0:CAGGAAGTTGATCC
TCCAAATCTCATACAGAACTGTAATCCCCATGTGTCATGGGAGGGACCTGGTGGGAAGTGATTGGATCGTGGGGGTGGTTTCCCCCGTGCTGTTTTCATGATA
+M_HWI-M01141:133:D05BR:1:1101:22132:13865  133:D05BR:1:1101:22132:13865 2:N:0:CAGGAAGTTGATCC
]]]]]]]]]]]]]]]]]]]]]]]]]]]]]]]]]]]]]]]]]]]]]]]]]]]]]]]]]]]]]]]]]]]]]]]]]]]]]]]]]]]]]]]]]]]]]]]]]]]]]]]
@M_HWI-M01141:133:D05BR:1:1101:28187:13881  133:D05BR:1:1101:28187:13881 2:N:0:CAGGAAGTTTATCC
CACAGTTCACTTGCATGTCTGTCTTCTTACGCTTAAAAGTGCCTTATAAGCAGCAGCTTTTCACTGCTGCCAGAA
+M_HWI-M01141:133:D05BR:1:1101:28187:13881  133:D05BR:1:1101:28187:13881 2:N:0:CAGGAAGTTTATCC
]]]]]]]]]]]]]]]]]]]]]][]]]]]]]]]]]]]]]]\]]]]]]]]]]]]]]]]]]]]]]]]]]]]]]]]]]]
@M_HWI-M01141:133:D05BR:1:1101:10229:13887  133:D05BR:1:1101:10229:13887 2:N:0:CAGGAAGTTGATCC
TCACCTTATTCTTTTGTTAAGGAGAAAGAAGAAGAGCACACGTATTAAGCCACTACTCTCAGGCCCTGTGCCCACAGTTTATGCATAGCATCTGATTCATCCTCAGGGCAACCCTTAACAAAAGTAAAATGATCCCAGTTTCACAGAAGAATAACTGATGCTTGGAAGGTGTACATTATTTG
+M_HWI-M01141:133:D05BR:1:1101:10229:13887  133:D05BR:1:1101:10229:13887 2:N:0:CAGGAAGTTGATCC
DDDECFFFFFFFGGGGGGGGGGHHGHHHHHHH]]]]]]]]]]]]]]]]]]]]]]]]]]]]]]]]]]]]]]]]]]]]]]]]]]]]]]]]]]]]]]]]]]]]]]]]]]]]]]]]]]]]]]]]]]]]]]]]]]]]]]]]]]]]]]]]]]]]]]HHHHHHHHHGGGGGGGGGGGFFFFFFFCBCCC
@F_HWI-M01141:133:D05BR:1:1101:18492:13899  133:D05BR:1:1101:18492:13899 2:N:0:CAGGAAGTTGATCC
GTTAGTGTTGAGAGGATAAAAGGAGCTGATGGATCAAAAGTATTTAAAGCAATGACTAGCATGTGAGGACTCAGTCACTATTAGCTTAACAAAAAGTTTCCTTTAGCAAAGAAAAAAGAAAAGATATTCCAAACAGGAAACGTCATGTGC
+F_HWI-M01141:133:D05BR:1:1101:18492:13899  133:D05BR:1:1101:18492:13899 2:N:0:CAGGAAGTTGATCC
BACCCFFFFCFFGGGFGGGGGGGFGHHHHHHHFFHHHFFHGFHHHFFEFFHHGHHHHHHHHHGHHHGHHHHHHHFGHHHHHHHHHHGHHHHHHHHGGHHHHHHHHHHGHEGGCFHG?EAGHHHGHHHHHHHHHHHHHHHHHGHHGHHGHH
@R_HWI-M01141:133:D05BR:1:1101:18492:13899  133:D05BR:1:1101:18492:13899 2:N:0:CAGGAAGTTGATCC
CCACTTAACTGAAGAGAAGACTATTAATGTGATAATTGACATTATTTTAAGCCATAAAAATGTGAATAGCTGGGCATATTTCATACGTTGACATTGGAAGTTGAGAAGCTCATGGTGCCACATTTTACTTGAGAATTTCTCTTTATTAAT
+R_HWI-M01141:133:D05BR:1:1101:18492:13899  133:D05BR:1:1101:18492:13899 2:N:0:CAGGAAGTTGATCC
A3>AAFBFFFFFGFDGGFGGGGHGHFHHHHHHGFHF6GFHHHHFHHHHHGAFFFHHGHHFHHEHFFHFFBFHFCEGHHHHHHHHHGGHHHFFFGHHFDDGFGHEGEHHFHHHHHGFHGHHHHHHHHHHHHHHEHGGHGHHGGHHHGHHHH
@M_HWI-M01141:133:D05BR:1:1101:5747:13907  133:D05BR:1:1101:5747:13907 2:N:0:CAGGAAGTTGATCC
AGATCGCTTGCAGTTATTTTTATCCGAGCAAAAACCGGCCGATTTACAGGCTGATGTTGTGGTCGCCAACATTT
+M_HWI-M01141:133:D05BR:1:1101:5747:13907  133:D05BR:1:1101:5747:13907 2:N:0:CAGGAAGTTGATCC
]]]]]]]]]]]]]]]]]]]]]]]]]]]]]]]]]]]]]]]]]]]]]]]]]]]]]]]]]]]]]]]]]]]]]]]]]]
@M_HWI-M01141:133:D05BR:1:1101:25679:13923  133:D05BR:1:1101:25679:13923 2:N:0:CAGGAAGTTGATCC
GATTGTTTAAAGCATGTTGTCTATTTACTTTTTGATGCTTCTAAGACATGCAGGGTACCTGTCCAATTTTTGGCAAATTTGAAAAATACTTTGTCAAGAGTTTAGCAGTATTGGAACATGGTACCATGTGTGGTAAGAGCTACTTATACCTCAACTCTCTAGTGAACTCTGTATTAAAAATCAAGACAATAGGC
+M_HWI-M01141:133:D05BR:1:1101:25679:13923  133:D05BR:1:1101:25679:13923 2:N:0:CAGGAAGTTGATCC
BBCCCFFFFFFFGGGGGGGGGGHHHHFHHHHHHGGHHHHHHHHH]]]]]]]]]]]]]]]]]]]]]]]]]]]]]]]]]]]]]]]]]]]]]]]]]]]]]]]]]]]]]]]]]]]]]]]]]]]]]]]]]]]]]]]]]]]]]]]]]]]]]]]]]]FHGGEFFBG5HGBHHFFHHFG5GGGGGFGGGGFFFFFFFBBAA>
@M_HWI-M01141:133:D05BR:1:1101:6537:13934  133:D05BR:1:1101:6537:13934 2:N:0:CAGGAAGTTGATCC
TATCCAAAGTATATTCCAATACTTTAAATAGCCCGTGCTAAATAAGAATAACCTGGTGAATCGAAATCTTGATCACCTTAAGGTGGTAACTCCTTAAGTACTAGATGCACGCGCGCGCACAC
+M_HWI-M01141:133:D05BR:1:1101:6537:13934  133:D05BR:1:1101:6537:13934 2:N:0:CAGGAAGTTGATCC
]]]]]]]]]]]]]\]]]]]]]]]]]]]]]]]]]]]]]]]]]]]]]]]]]]]]]]]]]]]]]]]]]]\]]]]]]]3]]]]]]]]]]]]]]]]]]]]]]]]]]]]]]]]]]]]]]]]]]]XT5]
@M_HWI-M01141:133:D05BR:1:1101:22149:13938  133:D05BR:1:1101:22149:13938 2:N:0:CAGGAAGTTGATCC
TTTCTCCTGTGGAATCTGATTTCACTGACTTAGATATAACAGTGACACAGCTAACTATGAATACGAAATAAAGGATAAGGGCCTT
+M_HWI-M01141:133:D05BR:1:1101:22149:13938  133:D05BR:1:1101:22149:13938 2:N:0:CAGGAAGTTGATCC
]]]]]]]]]]]]]]]]]]]]]]]]]]]]]]]]]]]]]]]]]]]]]]]]]]]]]]]]]]]]]]]]]]]]]]]]]]]]]]]]]]]]]
@M_HWI-M01141:133:D05BR:1:1101:10823:13941  133:D05BR:1:1101:10823:13941 2:N:0:CAGGAAGTTGATCC
TCGAGGGAAGGATGACTTCCACTAATTAGATTTAAAGAGGTAGCAGGAGACAAAAATAATGATGATTTTAGGAATGCCCTCCATTAGCCCTACAAGCTCATTGTGCTGGTGAAAAGTATCTTCCCTTATTGGAAGGT
+M_HWI-M01141:133:D05BR:1:1101:10823:13941  133:D05BR:1:1101:10823:13941 2:N:0:CAGGAAGTTGATCC
]]]]]]]]]]]]]]]]]]]]]]]]]]]]]]]]]]]]]]]]]]]]]]]]]]]]]]]]]]]]]]]]]]]]]]]]]]]]]]]]]]]]]]]]]]]]]]]]]]]]]]]]]]]]]]]]]]]]]]]]]]]]]]]]]]]]]]]]]
@M_HWI-M01141:133:D05BR:1:1101:24916:13956  133:D05BR:1:1101:24916:13956 2:N:0:CAGGAAGTTTATCC
CTGGCACTCTGGTCCAGATAGAGCGCTTCCCTCAAAGCCTCAGCAATACACAGAACAGGAGATCTTTGCCAGTCAAGCACTGGGAATTACAAAT
+M_HWI-M01141:133:D05BR:1:1101:24916:13956  133:D05BR:1:1101:24916:13956 2:N:0:CAGGAAGTTTATCC
VV]]]]]]]]]]]]]]]]]]]V]]]]]YW[Z\]\]]]]]]]]]]]]]]]]]]]]]]]]]]]]Z]]]]]]]]]]\]]]]]]]]]]Y]]]]Y]Z]]
@M_HWI-M01141:133:D05BR:1:1101:18136:13972  133:D05BR:1:1101:18136:13972 2:N:0:CAGGAAGTTGATCC
CCTCCTGGGTTCAAGCGATTCTCCTACATCAGCCTCCTGAGTAGCCGGGAATATAGGCATGCACCATCATGCCCGGCTATTTTTTTGTATTTTTT
+M_HWI-M01141:133:D05BR:1:1101:18136:13972  133:D05BR:1:1101:18136:13972 2:N:0:CAGGAAGTTGATCC
]]]]]]]]]]]]]]]]]]]]]]]]]]]]]]]]]]]]]]]]]]]]]]]]]]]]]]]]]]]]]]]]]]]]]]]]]]]]]]]]]]]]]]]]]]]]]]]
@M_HWI-M01141:133:D05BR:1:1101:7636:13975  133:D05BR:1:1101:7636:13975 2:N:0:CAGGAAGTTGATCC
GACGGAGATTTACAGCTATTTGGGAAATGCTTGCATTTGGCTGAAAAAATGCGTTCTGCGCTTCCTCACAGAAAGAATTTAGGAACTCCTGCAAACACACATCAGTTTAACTCTGTAAGTTGAACGCACACAT
+M_HWI-M01141:133:D05BR:1:1101:7636:13975  133:D05BR:1:1101:7636:13975 2:N:0:CAGGAAGTTGATCC
]]]]]]]]]]]]]]]]]]]]]]]]]]]]]]]]]]]]]]]]]]]]]]]]]]]]]]]]]]]]]]]]]]]]]]]]]]]]]]]]]]]]]]]]]]]]]]]]]]]]]]]]]]]]]]]]]]]]]]]]]]]]]]]]]]]]]
@M_HWI-M01141:133:D05BR:1:1101:8620:13999  133:D05BR:1:1101:8620:13999 2:N:0:CAGGAAGTTGATCC
TATTTCTGTTGCTTGATACTACTCCTCATTCAGTTCCTTTGCAACCTTTTGCTACTTTCAACACTTGCTTGGCTCTCATATCAGTCCTGGAGAAATGACTTTTGTTCTTTTGAAACACAGAAGTATGTAATATGATACATTCTGGTGGCTTTTTCCACCCAGAAGAAATAGCCAAGTGGCTTGATTTTGATCTTCAAACTGATAATCAGAGGAAAAGTATGTCTTTGG
+M_HWI-M01141:133:D05BR:1:1101:8620:13999  133:D05BR:1:1101:8620:13999 2:N:0:CAGGAAGTTGATCC
CDCDDFFFFFFFGGGGGGGGGGHHHHHHHHHHHHHHHHHHHHHHHHHHHHHHHHHHHHHHIHHGIIHIHHHGHHHHHH]]]]]]]]]]]]]]]]]]]]]]]]]]]]]]]]]]]]]]]]]]]]]]]]]]]]]]]]]]]]]]]]]]]]]]]]HHHHGGGGHHHHIIHHIHHHFEFHHHHGHHHHHHHHGHHHHHHHHHHHHHHHHHHHGGGGGGGGGGFFFFFFFA?BBA
@M_HWI-M01141:133:D05BR:1:1101:23754:14003  133:D05BR:1:1101:23754:14003 2:N:0:CAGGAAGTTGATCC
TCTTCCAGAGTATAATTCACTCTCACTTCCTTCCAACCTCTGAACAATGAAGGTGAAAGGATGAGAATACTTTCCTGGCTAAAAAAAAAATAAGAGAGAGGGAGAGAGAGATTTAATGATCAAATGGACAGCTGTATTAGTCTGTTCTTGCACTGCTATGAAGAACTACCTGA
+M_HWI-M01141:133:D05BR:1:1101:23754:14003  133:D05BR:1:1101:23754:14003 2:N:0:CAGGAAGTTGATCC
BCCCBFFFFCFFGGGGGGGGGGH]]]]]]]]]]]]]]]]]]]]]]]]]]]]]]]]]]]]]]]]]]]]]]]]]]]]]]]]]]]]]]]]]]]]]]]]]]]]]]]]]]]]]]]]]]]]]]]]]]]]]]]]]]]]]]]]]]]]]]]]]]]]]]]HGGGGGGGGGGFFFFFFFCCCBC
@M_HWI-M01141:133:D05BR:1:1101:2965:14015  133:D05BR:1:1101:2965:14015 2:N:0:CAGGAAGTTTATCC
GATGTCTCTCCCTTTTCTTAGGAGAACACCAGTCACACTGGATTAGGGCCCTACCCCTATAACTTCATGTAACCTTAATTACCTCCTTAAAGACCCTTTCTCCAAATGTAGTCACATTGGAAGTTATAGATGTGAATTTTGGGAAGACATAAGTCAGTTCAT
+M_HWI-M01141:133:D05BR:1:1101:2965:14015  133:D05BR:1:1101:2965:14015 2:N:0:CAGGAAGTTTATCC
AA1A>DBF3FBF]]]]]]]]]]]]]]]]]]]]]]]]]]]]]]]]]]]]]]\]]]]]]]]]]]]J]]]]]]\\\]]]]]]]]]]]]]]]]]]]]]]]]]]]]]]]]]]]]]]]]]]]]]]]]]]]]]][]X]]]]]]]\]]]]Z]]]]]]]FFFBFFFAA>3A
@M_HWI-M01141:133:D05BR:1:1101:20292:14062  133:D05BR:1:1101:20292:14062 2:N:0:CAGGAAGTTGATCC
AGATTCAGCCACTAAATGGCTACATGAGCTTCATTTCATCTGCAAAGTGAGTTGTGAAACAAGATGAGAAAAGATGGGTGAAAGTATCAGGGAAGTATTGGCAGAAGGTAAAAATTCAACCAATATTAGTAAAATGCAGAAGAAAACAGAAATTA
+M_HWI-M01141:133:D05BR:1:1101:20292:14062  133:D05BR:1:1101:20292:14062 2:N:0:CAGGAAGTTGATCC
BBBBB]]]]][]]]]]]]]]]]]]]]]]]]]]]]]]]]]]]]]]]]]]]]]]]]]]]]]]]]]]]]]]]]]]]]]]]]]]]]]]]]]]]]]]]]]]]]]]]\]]]]]]]]]]]]]]]]]]]]]]]]]]]]]]]]]]]]]]]]]]]]]]]]>>>1>
@M_HWI-M01141:133:D05BR:1:1101:9642:14064  133:D05BR:1:1101:9642:14064 2:N:0:CAGGAAGTTGATCC
TTACCACCAGGCCTGCTTTACAAGAGCTTCTGAAAGAAGCATTACACATAGAAAAAAACAACCAGTATTAGCCTCTCTAAAAATATACCAAAAAGTAAAGAGCATCAACATAAAGAAGAAT
+M_HWI-M01141:133:D05BR:1:1101:9642:14064  133:D05BR:1:1101:9642:14064 2:N:0:CAGGAAGTTGATCC
]]]]]]]]]]]]]]]]]]]]]]]]]]]]]]]]]]]]]]]]]]]]]]]]]]]]]]]]]]]]]]]]]]]]]]]]]]]]]]]]]]]]]]]]]]]]]]]]]]]]]]]]]]]]]]]]]]]]]]]]]
@M_HWI-M01141:133:D05BR:1:1101:20698:14064  133:D05BR:1:1101:20698:14064 2:N:0:CAGGAAGTTGATCC
CTTAAAGCGATTTCTCCCATATCTCCCGTACCCCACAACATTCCCTGGTGTGTGATGTTCC
+M_HWI-M01141:133:D05BR:1:1101:20698:14064  133:D05BR:1:1101:20698:14064 2:N:0:CAGGAAGTTGATCC
]]]]]]]]]]]]]]]]]]]]]]]]]]]]]]]]]]]]]]]]]]]]]]]]]]]]]]]]]]]]]
@M_HWI-M01141:133:D05BR:1:1101:15982:14069  133:D05BR:1:1101:15982:14069 2:N:0:CAGGAAGTTGATCC
ATACAAAAAAGCTGCCATGTGTGACTTGATTTATATATGTTAACAATTATTCTATATATTTATCTTATTGTACTTACCACAAATGAGTACTTTTGAAATTTTTTACAACCATGCAAAAAATCCTTAATACAGCCAATGTGAACATTCTCATGAACACATTTCTTATTTGATTATGTTTAAGATATTTTTCCAAAGTAAAATTTAATAC
+M_HWI-M01141:133:D05BR:1:1101:15982:14069  133:D05BR:1:1101:15982:14069 2:N:0:CAGGAAGTTGATCC
BBBBBFFFABBFGFFGGGGGGFHCGFHFHHHFHHGHHHFGHFHFFHHHHHHEGGHHHH]]]]]]]]]]]]]]]]]]]]]]]]]]]]]]]]]]]]]]]]]]]]]]]]]]]]]]]]]]]]]]]]]]]]]]]]]]]]]]]]]]]]]]]]]]]]HHHHHHGHHHHHHHHHHHHHFHHHHHHHHHHHHHHHGGGGGGGGGGFFFFFFFBABBB
@M_HWI-M01141:133:D05BR:1:1101:9746:14093  133:D05BR:1:1101:9746:14093 2:N:0:CAGGAAGTTGATCC
CCCTCCCACTGGCCCTCCCCTTTTCCCCCCAATAGACCCCAGTGTTTAGTACTCCCCTTTCTGTGTCCATGTGTTCTCA
+M_HWI-M01141:133:D05BR:1:1101:9746:14093  133:D05BR:1:1101:9746:14093 2:N:0:CAGGAAGTTGATCC
]]]]]]]]]]]]]]]]]]]]]]]]]]]]]]]]]]]]]]]]]]]]]]]]]]]]]]]]]]]]]]]]]]]]]]]]]]]]]]]
@M_HWI-M01141:133:D05BR:1:1101:22722:14097  133:D05BR:1:1101:22722:14097 2:N:0:CAGGAAGTTGATCC
GTGAGTATACTGTTGTAAAATCTCCTTGTATTAGTCCGTTTTCACACTGCCATAAAGATACTACCCCAGACTGGGTAATTTATTACACAAAAGGTTTAATTGACTCACAGTTCTGAACAACTGGGGAGGCCTCAGGAGACTTAGAATTGTGGCAGAAGGTAAAGGGGAAGCAGGCACCTTC
+M_HWI-M01141:133:D05BR:1:1101:22722:14097  133:D05BR:1:1101:22722:14097 2:N:0:CAGGAAGTTGATCC
CCCCCFFFFFFFGGGGGGGGGGHHHHHHHHH]]]]]]]]]]]]]]]]]]]]]]]]]]]]]]]]]]]]]]]]]]]]]]]]]]]]]]]]]]]]]]]]]]]]]]]]]]]]]]]]]]]]]]]]]]]]]]]]]]]]]]]]]]]]]]]]]]]]]]]HGHHHHHHHGGGGGGGGGGFFFFFFFBAAA>
@M_HWI-M01141:133:D05BR:1:1101:7983:14105  133:D05BR:1:1101:7983:14105 2:N:0:CAGGAAGTTTATCC
CCCATTACTGGGTATTTACCCAAAGGATTATAAATCATTCTATTATAAAGACACATGCACACGTACGTTTATTGCGGCACTGTTTACAATAGCAAAGACCTGGAACCAACCCAAATGCCCATCAATGATAGACTGGACAAAGAAAAAGTGGCACATATACACCATGGAATCCTATGCAGCCATAAAAAATGATGAGTTCGTTTGCTTT
+M_HWI-M01141:133:D05BR:1:1101:7983:14105  133:D05BR:1:1101:7983:14105 2:N:0:CAGGAAGTTTATCC
AAAAADBDFFF111BAGGGGGGHFF00AFDG3FADG1GGHHHFF2A22F1DG0GBCAG\]X]X]]]]]]]]]]]]]]4]]]]]]]T]]]]]]]]]]]]]]]E]]]]]Z]Z]]]]]]]]]]]]]]]]]]]]]]]]]]]]]]]\\]]]]]]]FFBEHFFA/AAF1G2HGAAB11GD00FAA1FB00D3FGF31BGFCE11A111111>1>
@M_HWI-M01141:133:D05BR:1:1101:16729:14110  133:D05BR:1:1101:16729:14110 2:N:0:CAGGAAGTTGATCC
GCTGGAGTACAGAAGTGGTATGATTATGGCTCACTACAGGCTTCTTGGGCTTAAGTGATCCTCCCACTTCAGCCTCCCAAGTAGATGGGATTACAGGTGTGCACCACCATGCCTGGCTAATTTTTGTATTTTTTGTAGAGATG
+M_HWI-M01141:133:D05BR:1:1101:16729:14110  133:D05BR:1:1101:16729:14110 2:N:0:CAGGAAGTTGATCC
]]]]]]]]]]]]]]]]]]]]]]]]]]]]]]]]]]]]]]]]]]]]]]]]]]]]]]]]]]]]]]]]]]]]]]]]]]]]]]]]]]]]]]]]]]]]]]]]]]]]]]]]]]]]]]]]]]]]]]]]]]]]]]]]]]]]]]]]]]]]]]]
@M_HWI-M01141:133:D05BR:1:1101:21433:14114  133:D05BR:1:1101:21433:14114 2:N:0:CAGGAAGTTGATCC
GCCTTCATGATCTGCCTGCCGTTGTCTAGCCTCATTCCACCCCATTTTTCTTATCAGGACAATGCTTTTCAGTTCAATTGACATTTTTGAGC
+M_HWI-M01141:133:D05BR:1:1101:21433:14114  133:D05BR:1:1101:21433:14114 2:N:0:CAGGAAGTTGATCC
]]]VW[SY]]WYZ]ZZW]VY]]\]]]\Y][[]]YYY]]8]Y]]Z[]][8]]]W\[]]][[]X5][]]][\]]G[Z]]]]]]\]]]]]]][]]
@M_HWI-M01141:133:D05BR:1:1101:10126:14139  133:D05BR:1:1101:10126:14139 2:N:0:CAGGAAGTTGATCC
TACCATCTAAATAAAGTGTGATGAAGTTATCAAAAGGAATATGGAGGATGGGCACCATGTCTCACACCTATAATCCCAGCACTTTGGGAGGCCAAGGTGGGCA
+M_HWI-M01141:133:D05BR:1:1101:10126:14139  133:D05BR:1:1101:10126:14139 2:N:0:CAGGAAGTTGATCC
]]]]]]]]]]]]]]]]]]]]]]]]]]]]]]]]]]]]]]]]]]]]]]]]]]]]]]]]]]]]]]]]]]]]]]]]]]]]]]]]]]]]]]]]]]]]]]]]]]]]]]]
[truncated: 1,355,095 more chars]
