# Supplementary material for: Validation of qPCR Methods for the Detection of Mycobacterium in New World Animal Reservoirs
Source: PLoS Negl Trop Dis. 2015 Nov 16;9(11):e0004198. doi: 10.1371/journal.pntd.0004198 (PMC4646627; doi:10.1371/journal.pntd.0004198)
Supplement: S1 Dataset — (ZIP) [file pntd.0004198.s002.zip › Sample_CPE046.FandR_merged.txt]

@M_HWI-M01141:133:D05BR:1:1101:12383:1864  133:D05BR:1:1101:12383:1864 2:N:0:CCGGCGTCCTGCGA
TGCATCCTTGACAACTGTTATTTTTTATCTTCTTAATAATAGTTATTCTGACTATTGTGAGATGGTATCTCAATGTGGTTTTGATTTGCA
+M_HWI-M01141:133:D05BR:1:1101:12383:1864  133:D05BR:1:1101:12383:1864 2:N:0:CCGGCGTCCTGCGA
]]]]]]]]]]]]]]]]]]]]]]]]]]]]]]]]]]]]]]]]]]]]]]]]]]]]]]]]]]]]]]]]]]]]]]]]]]]]]]]]]]]]\]]]]]
@M_HWI-M01141:133:D05BR:1:1101:15261:1912  133:D05BR:1:1101:15261:1912 2:N:0:CCGGCGTCCTGCGA
AAGAAATAATTTTTAAAGTTTTTGTTTAATCTTAAACAGAAACATGTATATTTATAATT
+M_HWI-M01141:133:D05BR:1:1101:15261:1912  133:D05BR:1:1101:15261:1912 2:N:0:CCGGCGTCCTGCGA
]]]]]]]]]]]]]]]]]]]]]]]]]]]]]]]]]]]]]]]]]]]]]]]]]]]]]]]]]]]
@M_HWI-M01141:133:D05BR:1:1101:18743:1945  133:D05BR:1:1101:18743:1945 2:N:0:CCGGCGTCCTGCGA
TTTAAAACAGGCAGTAGAAAAGAAAATTTTCAATGCACATACCATAAAAATAGTG
+M_HWI-M01141:133:D05BR:1:1101:18743:1945  133:D05BR:1:1101:18743:1945 2:N:0:CCGGCGTCCTGCGA
]X]]]]]]]]]]]]]]]]]]]]]]]]]]]]]]]]]]]]]]]]]]]]]]]]]]][]
@M_HWI-M01141:133:D05BR:1:1101:13282:2056  133:D05BR:1:1101:13282:2056 2:N:0:CCGGCGTCCTGCGA
TTGTGACATTCTATCTTCCCAATAAATTAGAACTATATGACATGTCCCTCTTTTTCTCTAATACTTTCTGCCTTAAAGTTTTCTCTGATGTGAATATTGTTATATCTGCTTTGCTATGGGTGGTGTTTTCATGGTATCTTTTTCAATCTTTTAAC
+M_HWI-M01141:133:D05BR:1:1101:13282:2056  133:D05BR:1:1101:13282:2056 2:N:0:CCGGCGTCCTGCGA
BBAAA]]]]]]]]]]]]]]]]]]]]]]]]]]]]]]]]]]N]]]]]]]]]]]]]]]]]]]]]]]]]]]]]]]]]]]]]]]]]]]]]]]]]]]]]]]]]]]]]]]]]]]]]]]]]]]]]]]W]]]]]]]]]]]]]]]]]]]]]]]]]]]]]]3AAAA
@M_HWI-M01141:133:D05BR:1:1101:20044:2225  133:D05BR:1:1101:20044:2225 2:N:0:CCGGCGTCCTTCGA
AGAGCTTTCAGAGAGAGCATGGCCCTGCTGACACCCTGATTTCAGACTTACAGCTTCCAGAATTGGGAAAGAATACATTTCTGTTGGTATAAGCCACCCAGTTTGTGGTCATTTTTTAATGGCAGCCTTAAGGAGCTAATATAGATAGCTAGGACTTAGAGATGG
+M_HWI-M01141:133:D05BR:1:1101:20044:2225  133:D05BR:1:1101:20044:2225 2:N:0:CCGGCGTCCTTCGA
CCCCCFFFFFFFGGF]]]]]]]]]]]]]]]]]]]]]]]]]]]]]]]]]]]]]]]]]]]]]]]]]]]]]]]]]]]]]]]]]]]]]]]]]]]]]]]]]]]]]]]]]]]]]]]]]]]]]]]]]]]]]]]]]]]]]]]]]]]]]]]]]]]]]]]CGGFFFFFFFBAAA>
@M_HWI-M01141:133:D05BR:1:1101:10637:2328  133:D05BR:1:1101:10637:2328 2:N:0:CCGGCGTCCTGCGA
TGCTTAAGGCTTTTACATACATGAACTCTTTTCATCCTCCAGGAAATAGGTGGCTGCTGTATTATCTCCATTTCTTGCATAATGAAATCAAGGCTTAGAGACGTTAAGCAATCTTCCCAAGATCAGACTTGATCCTGGCTGTACAG
+M_HWI-M01141:133:D05BR:1:1101:10637:2328  133:D05BR:1:1101:10637:2328 2:N:0:CCGGCGTCCTGCGA
[]]]]]]]]]]]]]]]]]]]]]]]]]]]]]]]]]\]]]]]]]]]]]]]]]]]]]]]]]]]]]]]]]]]]]]]]]]]]]]]]]]]]]]]]]]]]]]]]]]]]]]]]]]]]]]]]]]]]]]]]]]]]]]]]]]]]]]]]]]]]]]]]]
@M_HWI-M01141:133:D05BR:1:1101:13971:2355  133:D05BR:1:1101:13971:2355 2:N:0:CCGGCGTCCTGCGA
TGGGAGGCGTTGTGTCTACTTTCGGTTCCTTATGGT
+M_HWI-M01141:133:D05BR:1:1101:13971:2355  133:D05BR:1:1101:13971:2355 2:N:0:CCGGCGTCCTGCGA
]]]]]]]]]]]]]]]]]]]]]]]]]]]]]]]]]]]]
@M_HWI-M01141:133:D05BR:1:1101:12962:2389  133:D05BR:1:1101:12962:2389 2:N:0:CCGGCGTCCTGCGA
CTGGGCTCAAGCAATCTGCCCTCCTCACACTCCCAAGTAGCTGGGACTACAGACATGTGCCACCATGCCTGGCTAATTTATTTTTTATTCTGTAGAGATGAGTAGCTAGAAACACAGGCATGCACCACCATATCCTGCTAATTTTAAAATACTTTGTGGAGATGAGATCTCTCTATGCTGCCCAGGCTGATCTCAAACTCCTGGGCTTAAGAGATCCTCTCACCTTGGCCTCCTGAAATGCTGGGATTATAGGAATGAGTCTCTGCACCTGC
+M_HWI-M01141:133:D05BR:1:1101:12962:2389  133:D05BR:1:1101:12962:2389 2:N:0:CCGGCGTCCTGCGA
BBBBBBFBFFFFGGGGGFGFGGHGHHGHFFHHHGF3GHHFHHHGGEHHFFHHHHHFFFHGHHHHHHHHHHEHHHHFGHHHHHHHHGEHHFHHFHHGHFGHGHHHHHHFFGGHGHHHFHGFHF]]]]]]]]]]]]]]]]]]]]]]]]]]]]HGFGHHHHHHHGBHHFGEFHGFFHHGGGHGEGHGHGHHHGGFEGGFHGHGHGHHFFFHHHHHFGEGHHGDFFGHHHGGGGHHHHHHHHHHHHHHHFHGFHGGGGGGGGGFBFFFFF?BAAA3
@M_HWI-M01141:133:D05BR:1:1101:15528:2417  133:D05BR:1:1101:15528:2417 2:N:0:CCGGCGTCCTGCGA
AGAGTGTTGAGGTGGCACAGGGCATCACGTGGTGTGGGGCTCAG
+M_HWI-M01141:133:D05BR:1:1101:15528:2417  133:D05BR:1:1101:15528:2417 2:N:0:CCGGCGTCCTGCGA
]]]]]][]]]]]Z]]]]]]]]]]]]]]]]]]]]]]]\]]XZ]][
@M_HWI-M01141:133:D05BR:1:1101:18825:2479  133:D05BR:1:1101:18825:2479 2:N:0:CCGGCGTCCTGCGA
TGAGTAGTTGGGATTACAGGCATGTGCCACCATGCCCAGCTAATTTTCTATATTTTTAGTAGA
+M_HWI-M01141:133:D05BR:1:1101:18825:2479  133:D05BR:1:1101:18825:2479 2:N:0:CCGGCGTCCTGCGA
]]]]]]]]]]]]]]]]]]]]]]]]]]]]]]]]]]]]]]]]]]]]]]]]]]]]]]]]]]]]]]]
@M_HWI-M01141:133:D05BR:1:1101:12213:2556  133:D05BR:1:1101:12213:2556 2:N:0:CCGGCGTCCTGCGA
CCATACAACAAAACTTAAACTTTCTGAATAAGACACAAACTTCAAAAACAAGACTTTTCCCATAGACATTCAGTTGAAAATTTCAGAAACGGTGCTTTTATTCTAAACATTCAAAGCAACAGAGTCTTAAATATTACTTACCTGTGATTAAACTTATGGCCAAAGGAAATCCAGTCCTTTTCAATTAATACCTACATAAGG
+M_HWI-M01141:133:D05BR:1:1101:12213:2556  133:D05BR:1:1101:12213:2556 2:N:0:CCGGCGTCCTGCGA
ABABAFFFFBBFGGGGGGGGGGHHHGCGFFHGFHFHHGHHHHHHHFHHGHH]]]]]]]]]]]]]]]]]]]]]]]]]]]]]]]]]]]]]]]]]]]]]]]]]]]]]]]]]]]]]]]]]]]]]]]]]]]]]]]]]]]]]]]]]]]]]]]]]]]FAFHHHHHHBHHHHGDHHGCHFFHHAFBCGGFGGGGGFGFFD5DFFAAA>A
@M_HWI-M01141:133:D05BR:1:1101:18396:2590  133:D05BR:1:1101:18396:2590 2:N:0:CCGGCGTCCTGCGA
AGTCATCCTTGATCTGCAGGGCAATGGTATACGAAAACACGTGCACGCTTTATAATCCAAAATGTCTTTGGAAATGCTCAGAACAGTTTGAAACC
+M_HWI-M01141:133:D05BR:1:1101:18396:2590  133:D05BR:1:1101:18396:2590 2:N:0:CCGGCGTCCTGCGA
]]]]][]]]]]]]]]]]]]]]]]]]]]]]]]]]]]]]]]]]]]]]]]]]]]]]]]]]]]]]]]]]]]]]]]]]]]]]]]]]]]]]]]]]]]]]]]
@M_HWI-M01141:133:D05BR:1:1101:10074:2598  133:D05BR:1:1101:10074:2598 2:N:0:CCGGCGTCCTGCGA
TCTGGATACAGAATTCTTGGCTGTAAATTGTTTTGTTTCAGGAAGCTAAAGATAGGTCCCCAATCCCTTCTAATAGCTTGCAGCGTTTC
+M_HWI-M01141:133:D05BR:1:1101:10074:2598  133:D05BR:1:1101:10074:2598 2:N:0:CCGGCGTCCTGCGA
]]]]]]]]]]]]]]]]]]]]]]]]]]]]]]]]]]]]]]]]]]]]]]]]]]]]]]]]]]]]]]]]]]]]]]]]]]]]]]]]]]]]]]]]]
@M_HWI-M01141:133:D05BR:1:1101:12177:2628  133:D05BR:1:1101:12177:2628 2:N:0:CAGGCGTCCTGCGA
CTTAGAAATAGAAATTCCATTTGACCCAGCAATCCCATTACTGGGTATATATCCAAAAGACTATAAATCGTTCTACTATAAGGACACATGTACACGAATGTTCATTGCAGCACTGTTTACAATAGCAAAGACCTG
+M_HWI-M01141:133:D05BR:1:1101:12177:2628  133:D05BR:1:1101:12177:2628 2:N:0:CAGGCGTCCTGCGA
\]]]]]]]]]]]]]]]]]]]]]]]]]]]]]]]]]]]]]]]]]]]]]]]]]]]]]]]]]]]]]]]]]]]]]]]]]]]]]]]]]]]]]]]]]]]]]]]]]]]]]]]]]]]]]]]]]]]]]]]]]]]]]]]]]]]]]]
@M_HWI-M01141:133:D05BR:1:1101:11704:2645  133:D05BR:1:1101:11704:2645 2:N:0:CCGGCGTCCTGCGA
AGGGGCTGAAAGGAGCCAGGTGATCTATCTGGTTTGGCTGGTCCACCCCTACAAAGACCAGCATTCTGAAACACTCTGGATTGAGAGTTTCACAGTAAGCATAGCTGGACCCAGGACGGTTCAGCACTGTGGGAGGAAGGGTGTCTGCCATTACT
+M_HWI-M01141:133:D05BR:1:1101:11704:2645  133:D05BR:1:1101:11704:2645 2:N:0:CCGGCGTCCTGCGA
3ABAA]]]]]]]]]]]]]]]]]]]]]]]]]]]]]]]]]]]]]]]]]]]]]]]]]]]]]]]]]]]]]]]]]]]]]]]]]]]]]]]]]]]]]]]]]]]]]]]]]]]]]]]]]]]]]]]]]]]]]]]]]]]]]]]]]]]]]]Y]]]]]]]]]]BBAAA
@M_HWI-M01141:133:D05BR:1:1101:10675:2650  133:D05BR:1:1101:10675:2650 2:N:0:CCGGCGTCCTGCGA
TCTTTCTTTTTTCCTCTTTCTCAGTAAACAGACCTCTCTCTCTCTGCCTCACCTAATCTCACCTTCAGATTGTAGACAGTGCTTTATCGAGACCCAAAGCTTATGAGTCCTGATGGTGTTTTCCTGTTGGTTCCATCTGCTGCCTGTC
+M_HWI-M01141:133:D05BR:1:1101:10675:2650  133:D05BR:1:1101:10675:2650 2:N:0:CCGGCGTCCTGCGA
U]V]]]]]]]]]]]]]]][]]]]]]]]]]]]]]]]][]]]]]Y]]]G]]]]]]]]]Y]]]\]]]]Y]]]]]]]]JZX]\]]]]]]]]]]]EZ\]]][VW]]]Y]]]]]]]]]]]][Z]]]]][]]]\]]]]]\]]]]]]]]]]]]U[]
@M_HWI-M01141:133:D05BR:1:1101:20976:2679  133:D05BR:1:1101:20976:2679 2:N:0:CCGGCGTCCTGCGA
GGTTTGTTCAACATACTGGTTTAGAGTCATACGTGATTTCCCATCCCAGCACCTTGTTCCTTGTCACTGCCCAGTAGCTTTCTGTCCTGTCAATTACTGCTGTCCACATATCCGTTCACCTACTGGTGGTCCCCACGCTGTTTCCAAATATCAGCTCTTATGAATGAAGATGCTATGAACATGTTTGTACAATCTGTCTTTTTACAGATTCCTTTTTTTTTTTGAAGCATTCTTGTACAGCCTTCTTATAGATTCCTCCCTCCTCC
+M_HWI-M01141:133:D05BR:1:1101:20976:2679  133:D05BR:1:1101:20976:2679 2:N:0:CCGGCGTCCTGCGA
AAAAB?FFFFFFFGGGGGGGFGHHHHHHHHHHHGGEHHHBHHHHBGHHHEHHHHHFED5BGHHHFFFHB3BFFHHFHEF5GFFHFHHHHHHGHDGF5@FDGBFGHHHHHHEHBECF]]]]]]]]]]Z]]]ZZ]]]]]]]]]]]]]]]]]]GCFBFF<FGBEGHG>2EHFGGEFGBGDGFHHHHEHHHGFF1FBFFG//@@2@EB2FEHG>>E/A////F1DF112FBB10HHHFHGF0FFCGD133BAFDFGBGDAA11>11AA>>
@M_HWI-M01141:133:D05BR:1:1101:21760:2809  133:D05BR:1:1101:21760:2809 2:N:0:CCGGCGTCCTGCGA
AGAGCTAGAGGAGTAAGATAGAAAAAACTCAAATGCTAGCAGAAGACAAGAAATAACTAAGATCAGAGCAGAACTGAAGGAGATAGAGATACAAAAAACCCTTGTAAAAATCAATAAATCCAGGAGCTGGTTTTTTGAAAAGATCAACAAAATA
+M_HWI-M01141:133:D05BR:1:1101:21760:2809  133:D05BR:1:1101:21760:2809 2:N:0:CCGGCGTCCTGCGA
AA1>]]]]]]]]]]]]]7]]]]]]]\]T]]\]\]]]]]Z]\Z\\Z]]Z]]]]Z]]]]]]]]]]]][\[[9]]Y]V]]]]]]ZW[]]]]]]]]]]]]]]]]]]]]]]]]]]]]][]]]]X\]]]]]]]]\]]]]]]]]]]WW]]]]]]]]]AAAA
@M_HWI-M01141:133:D05BR:1:1101:11177:2878  133:D05BR:1:1101:11177:2878 2:N:0:CCGGCGTCCTGCGA
CAGAAATTCTATATTTCAGCAAATCGAAAAAAATCTAAATATTATCTAGGCACCCCAATGTTAAAAGCAAAATTGCTCTGAATATACTGTGTCAGAAAAAATATACAATGCCCTTGTCTACTCTGTTTAGGAATATATACC
+M_HWI-M01141:133:D05BR:1:1101:11177:2878  133:D05BR:1:1101:11177:2878 2:N:0:CCGGCGTCCTGCGA
]]]]]]]]]]]]]]]]]]]]]]]]]]]]]]]]]]]]]]]]]]]]]]]]]]]]]]]]]]]]]]]]]]]]]]]]]]]]]]]]]]]]]]]]]]]]]]]]]]]]]]]]]]]]]]]]]]]]]]]]]]]]]]]]]]]]]]]]]]]]]
@M_HWI-M01141:133:D05BR:1:1101:11486:2902  133:D05BR:1:1101:11486:2902 2:N:0:CCGGCGTCCTGCGA
GACATTCCAGGCCAAAGGTCTGTCTGGTTTCCGTGCCTTTATTCTGTCCACTTTACTCTCCAGTGGCCAAGGTGTGTTTTGGCCTCTCTTCATTACTGATTTTC
+M_HWI-M01141:133:D05BR:1:1101:11486:2902  133:D05BR:1:1101:11486:2902 2:N:0:CCGGCGTCCTGCGA
]]]]]]]]]]]]]]]]]]]]]]]]]]]]]]]]]]]]]]]]]]]]]]]]]]]]]]]]]]]]]]]]]]]]]]]]]]]]]]]]]]]]]]]]]]]]]]]]]]]]]]]]
@M_HWI-M01141:133:D05BR:1:1101:11394:2904  133:D05BR:1:1101:11394:2904 2:N:0:CCGGCGTCCTGCGA
CCCCAAATCCACAGAATACACATTCTTCTCAGCATCTCATCACACTCTAAAATTGACCACATAATTGGAAGTAAATCACTCCTCAGCAAATGCAAAACCACGGAAATCATAACAGTCTCTCAGACCACAGTGCTACCAAATTAGAACTCAGGATTAAGA
+M_HWI-M01141:133:D05BR:1:1101:11394:2904  133:D05BR:1:1101:11394:2904 2:N:0:CCGGCGTCCTGCGA
>AAB?AFFF]]\]]]]]]]]]][JZ]]Z]]]]]]]]]]]]]\]]]][]]][W\]]Z]]]]]W]]]]]Y]]]]]X]]]][[]]]]]]]]\]]]Z]ZW]]X]]]]]]]]]]]]]]]]]]]][]YYGGT]Y]Z]W][]]]]]]]]]]]]]]]]BFDF1AA11
@M_HWI-M01141:133:D05BR:1:1101:13805:2983  133:D05BR:1:1101:13805:2983 2:N:0:CCGGCGTCCTGCGA
TGAATGTGCTTACATTTCGAGTTTCTTGTTGAGGAGCTCCTCCCAGAATTCTAGGCTAGATACTGTGCTATAATTGTAGGAGCACAGGTTTTGGATCAGAAAGCCCTAGTTCAGATGTTAGCAATGCCATTTATTAG
+M_HWI-M01141:133:D05BR:1:1101:13805:2983  133:D05BR:1:1101:13805:2983 2:N:0:CCGGCGTCCTGCGA
]]]]]]]]\]]]]]][]]]]]]][]]]]]]]]]]]]]]]]]]]\]]]]]]]]]]]]]]]]]]]]]]]]]]]]]]]]]]]]]]]]]]]]]]]]]]]]]]\[]]]]]]]]]]]]\]]]]\]]]]]]]]]]]]]]]]]]4
@M_HWI-M01141:133:D05BR:1:1101:16907:3001  133:D05BR:1:1101:16907:3001 2:N:0:CCGGCGTCCTGCGA
TTTATCACAAATATCAATTTTGCTTAGTGTTGCCTATGTATTTAATTA
+M_HWI-M01141:133:D05BR:1:1101:16907:3001  133:D05BR:1:1101:16907:3001 2:N:0:CCGGCGTCCTGCGA
]]]]]]]]]]]]]]]]]]]]]]]]]]]]]]]]]]]]]]]]]]]]]]]]
@M_HWI-M01141:133:D05BR:1:1101:13274:3002  133:D05BR:1:1101:13274:3002 2:N:0:CCGGCGCCCTGCGA
ACATATCTCAGTATGGGCAATATTCTATTAAACTGTGATAGCTAAAGCAACTTGTCTTTGCTAAATGAGTACACTTAGCTTGTTTGGAAGGATCTGTCATTTTACTCTCCAAAGCTTACTTCATGGGAAATGGAAAACCATTTTTCTCTTCTCTGAATTTGAAGCTTTCTTGTTATTAT
+M_HWI-M01141:133:D05BR:1:1101:13274:3002  133:D05BR:1:1101:13274:3002 2:N:0:CCGGCGCCCTGCGA
AAABBFBDF5DDEGFFFAFEGFGHHHHFH]]]]]]]]]]]]]]]]]]]]]]]]]]]]]]]]]]]]]]]]]]]]]]]]]]]]]]]]]]]]]]]]]]]]]]]]]]]]]]]]]]]]]]]]]]]]]]]]]]]]]]]]]]]]]]]]]]]]]]]]]FGFDFHHFGGDGGGFBFFFFFFFF?A?BA
@M_HWI-M01141:133:D05BR:1:1101:14801:3029  133:D05BR:1:1101:14801:3029 2:N:0:CCGGCGTCCTGCGA
GGCATGATCACTTGAGGTTGAGAGTTCAAGACCAGCCTGACCAACATGGAGAAACCCTATCTGTACTAAAAATACAAATTAGTGGGGCATGGCAACGCATGCATGTAATCCCAGCTACTCAGGAGGT
+M_HWI-M01141:133:D05BR:1:1101:14801:3029  133:D05BR:1:1101:14801:3029 2:N:0:CCGGCGTCCTGCGA
]]]]]]]]]]]]]]]]]]]]]]]]]]]]]]]]]]]]]]]]]]]]]]]]]]]]]]]]]]]]]]]]]]]]]]]]]]]]]]]]]]]]]]]]]]]]]]]]]]]]]]]]]]]]]]]]]]]]]]]]]]]]]]]
@M_HWI-M01141:133:D05BR:1:1101:16672:3048  133:D05BR:1:1101:16672:3048 2:N:0:CCGGCGTCCTGCGA
CCTAAGTAGCTCAGAGTGCGGGTATGAGCCACTGCACCCAATTCAGGTCCATTTAAAGCCGGGCCATTCTTCAATTTGAAATACACTATGGCGAAAAT
+M_HWI-M01141:133:D05BR:1:1101:16672:3048  133:D05BR:1:1101:16672:3048 2:N:0:CCGGCGTCCTGCGA
Z]]]]]]]J]]]]]U]C][][I]]].YG\]4]]]]]]]]]]]]]]]]]]]]]]]]W]]]][Y]]]]]]]]]]]]]K]]]W]]]]]]]\Z]]]]]]QF]
@M_HWI-M01141:133:D05BR:1:1101:10139:3080  133:D05BR:1:1101:10139:3080 2:N:0:CCGGCGTCCTGCGA
CCAGGCATGGTGGTGGGAGTCTACAGTCCTGGCTATTCAGGAGGTTGAAGTGGGAGGACTGCCTGAGCCTGGGAGTTTGAGGTTACAGTGAACTATGATTATGCCACTGTACCCTAGCCTGGGTGACAGAGCAACACCATGTCTTTAAAAAAAAAGTATA
+M_HWI-M01141:133:D05BR:1:1101:10139:3080  133:D05BR:1:1101:10139:3080 2:N:0:CCGGCGTCCTGCGA
CCCCCCCFFF]]]]Y]]]]]]]]]]]]]]]]]]]]]]]]]]]]]]]]]]]]]]]]]]]]]]]]]]]]]]]]]]]]]]]]]]]]]]]]]]]]]]]]]]]]]]]]]]]]]]]]]]]]]]]]]]]]]]]]]]]]]]]]]]]]]]]]]]]]]]]FFFFFAAA>>
@M_HWI-M01141:133:D05BR:1:1101:9228:3119  133:D05BR:1:1101:9228:3119 2:N:0:CCGGCGTCCTGCGA
TGCCCAATATGTCAATAGTGTTGCTATTGAGAAAGGTCTAGATGTTTCTCAAACAGTTTAGATGTA
+M_HWI-M01141:133:D05BR:1:1101:9228:3119  133:D05BR:1:1101:9228:3119 2:N:0:CCGGCGTCCTGCGA
]]]]]]]]]]]]]]]]]]]]]]]]]]]]]]]]]]]]]]]]]]]]]]]]]]]]]]]]]]]]]]]]]]
@M_HWI-M01141:133:D05BR:1:1101:12228:3202  133:D05BR:1:1101:12228:3202 2:N:0:CCGGCGTCCTGCGA
CAAAGGTGAAGAGATTTTGTAGGTGAATTAACGTCACTAATCAGTTGACTTTGAGATAGTCTAAAGAGAGGTTATGCTGGGTGAGCCTGGCCTAATCAGTAGAGCTCTTTAAAACAGACTAAGCCAGGCATGGTGCCTCATGCC
+M_HWI-M01141:133:D05BR:1:1101:12228:3202  133:D05BR:1:1101:12228:3202 2:N:0:CCGGCGTCCTGCGA
]]]]]]]]]]]]]]]]]]]]]]]]]]]]]]]]]]]]]]]]]]]]]]]]]]]]]]]]]]]]]]]]]]]\]]]]]]]][[]]]][[V][[]]]]]]]]]]]]]]]]]]]]]]]]]]]]]]]]]]]]]]V]]]]]]\]\\]][]]]]
@M_HWI-M01141:133:D05BR:1:1101:10587:3208  133:D05BR:1:1101:10587:3208 2:N:0:CCGGCGTCCTGCGA
AGGAAGGAAGGAAGGAAGGAAGGAAGGAAGGAAGGAAGGAAGGAAGGAAGGGGAGAGAAAT
+M_HWI-M01141:133:D05BR:1:1101:10587:3208  133:D05BR:1:1101:10587:3208 2:N:0:CCGGCGTCCTGCGA
\]VW]]]]]]]]]]]]]]]]]]]F]C]]\]]G\]]]\]]]]]]]Z]]]]]]]]]]\]]S[]
@M_HWI-M01141:133:D05BR:1:1101:16141:3217  133:D05BR:1:1101:16141:3217 2:N:0:CCGGCGTCCTGCGA
CCTTGATAAATTTCTCATTCAGATCATGAGCTGTTCTTCTGATTTTATTAAATGG
+M_HWI-M01141:133:D05BR:1:1101:16141:3217  133:D05BR:1:1101:16141:3217 2:N:0:CCGGCGTCCTGCGA
]]]]]]]]]]]]]]]]]]]]]]]]]]]]]]]]]]]]]\]]]]]]]]]]]]]]]\]
@M_HWI-M01141:133:D05BR:1:1101:21669:3251  133:D05BR:1:1101:21669:3251 2:N:0:CCGGAGTCCTGCGA
GGGGAGATCACAAGGACAAGAGATCAAAACCATCCTGGCCAACATGGTGAAACCCAGTCTTTACTAAAAATACAAAAATTAGCTGCATGTGGTGGTGCATACCTGTAGTCCCAATTACTCGGGAGGCTGAGGCAAGAGAACTGCTTGAACCCAGGAGGCAGAGGTTGCAATGAGCAG
+M_HWI-M01141:133:D05BR:1:1101:21669:3251  133:D05BR:1:1101:21669:3251 2:N:0:CCGGAGTCCTGCGA
BBBBABAFBFBF4B4EGGGGGGHHHHH]]]]]]][]]]]]]]]]]]]]]]]]]]]]]]]]]]]]]]]]]]]]]]]]]]]]]]]]]]]]]]]]]]]]]]]]]]]]]]]]]]]]]]]]]]]]]]]]]]]]]]]]]]]]]]]]]]]]]]]]]]HHHGHGGGGFGGGGGFFFFFFFABAAA
@M_HWI-M01141:133:D05BR:1:1101:21209:3270  133:D05BR:1:1101:21209:3270 2:N:0:CCGGCGTCCTGCGA
CTCTTCCGATCTATATAAAATTCAATTGGGAGAAGTGAGATCTGAGTATATTTGTAAGCAGGACAGAAAAGGCTTTGAACAAGGGGTAAGCAGACAAAGTAAGAGAAAAGGTA
+M_HWI-M01141:133:D05BR:1:1101:21209:3270  133:D05BR:1:1101:21209:3270 2:N:0:CCGGCGTCCTGCGA
]V]]V]]]]]]]]]]]]]Y]]]]]]]]]]]I]]]]]]]]]]]]]]]]]]]]]]]]]]]]]]]]]]]]]]]]]]4]Z][]]]]]]]]]]]]]]]]]]]]]]]]]]]]]]]]]]]
@M_HWI-M01141:133:D05BR:1:1101:14377:3288  133:D05BR:1:1101:14377:3288 2:N:0:CCGGCGTCCTGCGA
CAGGATCTCCTTGAACCCAGTACTCCAGTGTTTCAAACTATTACCAGGTGGGGACTAGCCCCTGCTATGCCTTCCTCACAGGGCTGCACAGAGAATAAAAACAAGACTGTAGTTGGGTGAGGGAAACATGCTCTAAAATCAAGTCCAAGTGCAGAGTTTTTCCCTAAGCCATATAAGCA
+M_HWI-M01141:133:D05BR:1:1101:14377:3288  133:D05BR:1:1101:14377:3288 2:N:0:CCGGCGTCCTGCGA
CCCCDFFFFFFFGGGGGGGGGGHHHHHHH]]]]]]]]]]]]]]]]]]]]]]]]]]]]]]]]]]]]]]]]]]]]]]]]]]]]]]]]]]]]]]]]]]]]]]]]]]]]]]]]]]]]]]]]]]]]]]]]]]]]]]]]]]]]]]]]]]]]]]]]]FHHHHGHGGGFGGGGGGCFFFFFFBAAAA
@M_HWI-M01141:133:D05BR:1:1101:16073:3300  133:D05BR:1:1101:16073:3300 2:N:0:CCGGCGTCCTGCGA
TGGAGTACAGTAGATAAATAAAATCTTGACCCAAGTCTGTCTCAAACTGCTAAAGGTCCAAGGATACGTCCTATGTTCATTTACCTAGGCCTTGAAAGCATTATGGGATAGATATACACAACAGCTTTCAGAGCCCCCAAATTTGTTCCC
+M_HWI-M01141:133:D05BR:1:1101:16073:3300  133:D05BR:1:1101:16073:3300 2:N:0:CCGGCGTCCTGCGA
]]]]]]]]]]]]]]]]]]]]]]]]]]]]]]]]]]]]]]]]]]]]]]]]]]]]]]]]]]]]]]]]]]]]]]]]]]]]]]]]]]]]]]]]]]]]]]]]]]]]]]]]]]]]]]]]]]]]]]]]]]]]]]]]]]]]]]]]]]]]]]]]]]]]]]
@M_HWI-M01141:133:D05BR:1:1101:14426:3303  133:D05BR:1:1101:14426:3303 2:N:0:CCGGCGTCCTGCGA
TGCTGTTCCCAAAGTATGTAATGAAATAACAAGCATAATACATAGTAACTTTA
+M_HWI-M01141:133:D05BR:1:1101:14426:3303  133:D05BR:1:1101:14426:3303 2:N:0:CCGGCGTCCTGCGA
]]]]]]]]]]]]]]]]]]]]]]]]]]]]]]]]]]]]]]]]]]]]]]]]]]]]]
@M_HWI-M01141:133:D05BR:1:1101:16863:3306  133:D05BR:1:1101:16863:3306 2:N:0:CCGGCGTCCTGCGA
CTGGGTTCAAATCCTGAGTGTACAATTTACTAACTTTGTGAATTTGGGCAAATTAAACTTGGTTTTTAAAATTCAGATTCCTCATTTGTAATATGACTGTGGTTGGGGAGGAGTGATGGTAATGAGGACACCTACCTTGCATACTTCTTGTGTTATAATTATACATAATAGTATCTGTAAAGAATATATCGCATTGTAGATTTTCAGTAAATCATAACTTT
+M_HWI-M01141:133:D05BR:1:1101:16863:3306  133:D05BR:1:1101:16863:3306 2:N:0:CCGGCGTCCTGCGA
DDDEEFBFFFFFGGGGGGGGGGHHHHHHHHHHHHHHHHHHHHHHHHHGHHGHHHHHHHIIIIIHHGGHHHH]]]]]]]]]]]]]]]]]]]]]]]]]]]]]]]]]]]]]]]]]]]]]]]]]]]]]]]]]]]]]]]]]]]]]]]]]]]]]]]HHHHIHFHHHHHGGHHHHHHFHGHGHHHHHCHHHHGGHGGHHHHHHHHHGGGGGGGGGGFFFFFFFAAAA3
@M_HWI-M01141:133:D05BR:1:1101:21700:3322  133:D05BR:1:1101:21700:3322 2:N:0:CCGGCGTCCTGCGA
CAAATACAGATTACTTCATTACTGTAATGATGATGGGCAAATCCTTTTTAGTTCTGGCATAAAGGTAAAAGCACAAAAGCTAGGCATAGCTGCACACACCAGTATTCCCAGCTACTTGGG
+M_HWI-M01141:133:D05BR:1:1101:21700:3322  133:D05BR:1:1101:21700:3322 2:N:0:CCGGCGTCCTGCGA
Y]]]]]]]]]\Y]]\\]]]]][]]]]]]\]YG]H]\VX]]]XV][]G]F]Y[W]]WYY]WYG[]%\Y\]W[]]]]]W]]W[]]EV]][WF]]WU]]E]5V]E]Y]]W]WYWT]]]F]]W]
@M_HWI-M01141:133:D05BR:1:1101:12216:3344  133:D05BR:1:1101:12216:3344 2:N:0:CCGGCGTCCTGCGA
ACTGACTAATTTTGTGATAAATAATGTTGAAAGTTAAAAAATAAGGGAAATTTATAAATAGCTGTTATTGCTGTTTACCAAAAATAGC
+M_HWI-M01141:133:D05BR:1:1101:12216:3344  133:D05BR:1:1101:12216:3344 2:N:0:CCGGCGTCCTGCGA
]]]]]]]]]]]]]]]]]]]]]]]]]]]]]]]]]]]]]]]]]]]]]]]]]]]]]]]]]]]]]]]]]]]]]]]]]]]]]]]]]]]]]]]]
@M_HWI-M01141:133:D05BR:1:1101:19721:3379  133:D05BR:1:1101:19721:3379 2:N:0:CCGGCGTCCTGCGA
CTGCCCGCCTTGGCCTCCTAAAGTGCTGGGATTACAGGCGTGAGCCACTCCGCCCAGCAC
+M_HWI-M01141:133:D05BR:1:1101:19721:3379  133:D05BR:1:1101:19721:3379 2:N:0:CCGGCGTCCTGCGA
@CCC5@CB]]TY]]]]]]]ZJ]]]]]]]]]]]]]]]]]Z]]]Y]]Z]]]]]]V]X]V]]]
@M_HWI-M01141:133:D05BR:1:1101:21510:3381  133:D05BR:1:1101:21510:3381 2:N:0:CCGGCGTCCTGCGA
AGTGTGCCCCACATGACATACAAGAGAAATGAATGAAAGTTATCGGCCTGCATCAATTTACTGGAATATGGTGTAAATCATATCCTTTAAAAGAGATCTGGAGTTCTACTTTTTTTTTTAAATGTGGATTTCATTGACATAATCTATAACAGTTTC
+M_HWI-M01141:133:D05BR:1:1101:21510:3381  133:D05BR:1:1101:21510:3381 2:N:0:CCGGCGTCCTGCGA
BBAAAF]]]]]]]]Y]]]]]]]][]]]]]]]]]]]]]]]]]][][][]\]]]]]]]]]]]]]]]]]]]]]]]]]]]]]]]]]]]]]]]]]Z]][]]]]]]]]]]]]]]]]]]]]]]]]]]]]]]]]]]]]]]]]]]\]]]]]]]6]]]]]1>>11>
@M_HWI-M01141:133:D05BR:1:1101:16608:3408  133:D05BR:1:1101:16608:3408 2:N:0:CCGGCGTCCTGCGA
TTTTACATGCAGAAGACTTAAAACACTATCAGACACCTGAGGATTTTCTAAAGCCGCTCAGGTACTAATCTCACCTAGAGTGGTAGGAACAGCTATTTGCATAACTCACACTTCCCAGGTTTAGAAACTTATTGATTTAAATATGCAA
+M_HWI-M01141:133:D05BR:1:1101:16608:3408  133:D05BR:1:1101:16608:3408 2:N:0:CCGGCGTCCTGCGA
W]]]]]]]]][]]]]]]]]]]]]]]]]]]]]]]]]\]]]]]]]]]]]]]]]]]]]]]]]]]]]]\]]]]]]]]]]]][[FW]]]]ZE\]\]]]]]]]]\W]]]]]]]]]]Z]]E]]]]]]]]][]\]\[]]]]]]]]]]]]]]]]][]
@M_HWI-M01141:133:D05BR:1:1101:17634:3413  133:D05BR:1:1101:17634:3413 2:N:0:CCGGCGTCCTGCGA
CAACATAAAGAAGAATTTACACCAACGAATGGATAAAACAGCCAGTCAACATCAAATGGCAGTAACCCTAAATTTAAATTGACTAAATCCCCCAATCAAAAGACACAGCCAAAACCCAATAGCATGTTACATCCAGACCTGTTTCACATGCAAGGATACACAAAGACTCAAAACAAAGGGTTGGAGA
+M_HWI-M01141:133:D05BR:1:1101:17634:3413  133:D05BR:1:1101:17634:3413 2:N:0:CCGGCGTCCTGCGA
BCCCCFFFFFFFGGGGGGGGGGHHHGGGGHHHGFGFH]]]]]]]]]]]]]]]]]]]]]]]]]]]]]]]]]]]]]]]]]]]]]]]]]]]]]]]]]]]]]]]]]]]]]]]]]]]]]]]]]]]]]]]]]]]]]]]]]]]]]]]]]]]]]]]]]HHHHHHHHFHHHFHGFGCGGGFGGGFFBBFFFBAAAA
@M_HWI-M01141:133:D05BR:1:1101:17216:3414  133:D05BR:1:1101:17216:3414 2:N:0:CCGGCGTCCTGCGA
AAAGAGACAAAGAAGGCCATTACATAATGGTAAAAGGATCGATACAACAAGAAGAGCTAATGATCGTAAACATATATGGACCCAATACAGGAGCACCCAGATACATAAGGCAAGTTCTTAATGACC
+M_HWI-M01141:133:D05BR:1:1101:17216:3414  133:D05BR:1:1101:17216:3414 2:N:0:CCGGCGTCCTGCGA
]]]]]]]]]]]]]]]]]]]]]]]]]]]]]]]]]]]]]]]]]]]]]]]]]]]]]]]]]]]]]]]]]]]]]]]]]]]]]]]]]]]]]]]]]]]]]]]]]]]]]]]]]]]]]]]]]]]]]]]]]]]]]]
@M_HWI-M01141:133:D05BR:1:1101:21441:3421  133:D05BR:1:1101:21441:3421 2:N:0:CCGGCGTCCTGCGA
CAAAGATATTCCGCAAGAAGAGCAACCCCAAGGCACATAATCGTCAGATTCAACAGGGTTGAAATAAAGGAGAGAATACTAAGGGCAGCCAGAGAGAAAGGTCGGGTCACCCACAAAGGGAAGCCCATCAGACTCACAGCAGATCTCTCGGCAGAAACACTACAAGCCAGAA
+M_HWI-M01141:133:D05BR:1:1101:21441:3421  133:D05BR:1:1101:21441:3421 2:N:0:CCGGCGTCCTGCGA
A1AAAFFFFFF31EEEE1AFFG]]]]]\Z]]]]]]]]]]]]]]]]]]]]]]]]]]]]]]]]\]]]]]]]]]]]]]]]]]]]]]]]]]]]]]]]]]]]]]]]]]]]]]]]]]]]]]]]]]]]]T]]]]]]]]]]]]]]]]]]]]]]]]]]]GGGGFGGGGGD4BFFFFA?AAA
@M_HWI-M01141:133:D05BR:1:1101:22828:3443  133:D05BR:1:1101:22828:3443 2:N:0:CCGGCGTCCTGCGA
AAAGCAAAATTGCTCTGAATATAATCTATCAGAAAAAATATAGAATGCCCTTTTCTACTCTGTTTTGTAGTATATACACCAACTCAATATGCTCTCTCATGTAAAATACAGAAATTTTAATTTTACCCAAATCGAAAAAAATCTAAATCATATCTAGG
+M_HWI-M01141:133:D05BR:1:1101:22828:3443  133:D05BR:1:1101:22828:3443 2:N:0:CCGGCGTCCTGCGA
BBBBBFFF]]]]]]]]]]]]]]]]]]]]]]]]]]]]]]]]]]]]]]]]]]]]]]]]]]]]]]]]]]]]]]]]]]]]]]]]]]]]]]]]]]]]]]]]]]]]]]]]]]]]]]]]]]]]]]]]]]]]]]]]]]]]]]]]]]]]]]]]]]]]]]DFFBBAAA
@M_HWI-M01141:133:D05BR:1:1101:19893:3447  133:D05BR:1:1101:19893:3447 2:N:0:CCGGCGTCCTGCGA
ACACACAATGTAAACTCTACACTTCACAAT
+M_HWI-M01141:133:D05BR:1:1101:19893:3447  133:D05BR:1:1101:19893:3447 2:N:0:CCGGCGTCCTGCGA
UUVX]]]X]]Y]]]]]]]]W]]]]]]]]]]
@M_HWI-M01141:133:D05BR:1:1101:11289:3455  133:D05BR:1:1101:11289:3455 2:N:0:CCGGCGTCCTGCGA
CAGCATTTATAAAATAATGCTCTTCTTCATTTACGATCCAAGAGCTGGTTGAAC
+M_HWI-M01141:133:D05BR:1:1101:11289:3455  133:D05BR:1:1101:11289:3455 2:N:0:CCGGCGTCCTGCGA
]]Z]]\]]]]]]]]]]]]G]]]Y]]]]]]]]]]]]]]]]]]]]]]]]]]]]]\\
@M_HWI-M01141:133:D05BR:1:1101:12818:3472  133:D05BR:1:1101:12818:3472 2:N:0:CCGGCGTCCTGCGA
AACTCAACTTATGAACCATACCCTCTCATCTTTTTCCAAAATTTAATCTGACATCTGTCACTTTCTCCCCTGGAACATGTGCCTGTCTTTCAAGCACCTGTACAG
+M_HWI-M01141:133:D05BR:1:1101:12818:3472  133:D05BR:1:1101:12818:3472 2:N:0:CCGGCGTCCTGCGA
]]]]]]]]]]]]]]]]]]]]]]]]]]]]]]]]]]]]]]]]]]]]]]]]]]]]]]]]]]]]]]]]]]]]]]]]]]]]]]]]]]]]]]]]]]]]]]]]]]]]]]]]]
@M_HWI-M01141:133:D05BR:1:1101:13413:3487  133:D05BR:1:1101:13413:3487 2:N:0:CCGGCGTCCTGCGA
TCCTTTGTTACTTGTATTCCTAGGTATTTTATTTTCTTTGTAGCAATTGTGAATGTGAGTTTGTTCATGGTTTGGCTCTCTGTCTGTTATTGGTATATAGGAATGCTTCTGATTTTTGCACATTGATTTTGTATCCTGAGACTTTGCTGAAGTTGCTTATCATCTTAAGG
+M_HWI-M01141:133:D05BR:1:1101:13413:3487  133:D05BR:1:1101:13413:3487 2:N:0:CCGGCGTCCTGCGA
AAAAADFFFFBFGG133B3F]]]]]]]]]]]]]]]]]]]]]]]]]]]]]]]]]]]]]]]]]]]]]]]]]]]]]]]]]]]]]]]]]]]]]]]]]]]]]]]]]]]]]]]]]]]]]]]]]]]]]]]]]]]]]]]]]]]]]]]]]]]]]]]]]]GGFGGGGGFFBFFFFAAA3A
@M_HWI-M01141:133:D05BR:1:1101:14727:3500  133:D05BR:1:1101:14727:3500 2:N:0:CCGGCGTCCTGCGA
TCCCATTCCCTCCCCCAAGCACATACCCATCAAGCAACCAATGTCCATGAGATCTGAGTTCTGTTGACAAACCAGTAGCAGTAAATGCTAGCCCACAGGATGCCACTCTCTGTGTTTAGTAGCCTTGGGTCTCCACTGGG
+M_HWI-M01141:133:D05BR:1:1101:14727:3500  133:D05BR:1:1101:14727:3500 2:N:0:CCGGCGTCCTGCGA
]]]]]]]]]]]]]]]]]]]]]]]]]]]]]]]]]]]]]]]]]]]]]]]]]]]]]]]]]]]]]]]]]]]]]]]]]]]]]]]]]]]]]]]]]]]]]]]]]]]]]]]]]]]]]]]]]]]]]]]]]]]]]]]]]]]]]]]]]]]]
@M_HWI-M01141:133:D05BR:1:1101:8393:3527  133:D05BR:1:1101:8393:3527 2:N:0:CCGGCGTCCTGCGA
ACACATTAATCTGTGCAGCATTTATTTAGTACCCTATGTGTCAGACCCAGATTAGATGCTGAGAACAGAGAGATAATCAAGACAAATTCTGTCATTTTAGGGTAATCACAATCTAGTG
+M_HWI-M01141:133:D05BR:1:1101:8393:3527  133:D05BR:1:1101:8393:3527 2:N:0:CCGGCGTCCTGCGA
]]]]]]]]]]]]]]]]]]]]]]]]]]]]]]]]]]]]]]]]]]]]]]]]]]]]]]]]]]]]]]]]]]]]]]]]]]]]]]]]]]]]]]]]]]]]]]]]]]]]]]]]]]]]]]]]]]]]]]
@M_HWI-M01141:133:D05BR:1:1101:20796:3529  133:D05BR:1:1101:20796:3529 2:N:0:CCGGCGTCCTGCGA
AGAATAATACACTAAGTTCAACAGTGTCTCTCAGAAACTAAAAACCACAGAATGTGATCATATTTGGAAATTTAGTCTTTGCTGATAAAATTAATTTTAAGTAATGATGAGGTTATGTTGGTTTAGAGTGGGCTCTAATGTGATAATTGATCATTTTCAAAAGAGGAAAAAGCAGAAAC
+M_HWI-M01141:133:D05BR:1:1101:20796:3529  133:D05BR:1:1101:20796:3529 2:N:0:CCGGCGTCCTGCGA
ABBBBFFFFFFFGGGGGGGFGGHHHHHHH]]]]]]]]]]]]]]]]]]]]]]]]]]]]]]]]]]]]]]]]]]]]]]]]]]]]]]]]]]]]]]]]]]]]]]]]]]]]]]]]]]]]]]]]]]]]]]]]]]]]]]]]]]]]]]]]]]]]]]]]]HHHHHFGGGGGGGGGGGFFFFFFFAAAA>
@M_HWI-M01141:133:D05BR:1:1101:18252:3541  133:D05BR:1:1101:18252:3541 2:N:0:CCGGCGTCCTGCGA
CAAGATTTAGGCATTTCTGGAATACTGAGTGAAATATACAGTACCACTAAAACTCCTAACAGAGATGTGAGTAATAAGCCACAAGAGATTG
+M_HWI-M01141:133:D05BR:1:1101:18252:3541  133:D05BR:1:1101:18252:3541 2:N:0:CCGGCGTCCTGCGA
]]]]]]]]]]]]]]]]]]]]]]]]]]]]]]]]]]]]]]]]]]]]]]]]]]]]]]]]]]]]]]]]]]]]]]]]]]]]]]]]]]]]]]]]]]]
@M_HWI-M01141:133:D05BR:1:1101:18204:3664  133:D05BR:1:1101:18204:3664 2:N:0:CCGGCGTCCTGCGA
AATATTGTTTATTTTTTAAATTAAAATGAAAAATTCCATCTTCTATCTTCAAATGAGTTAATATTTTATTTGTTGGAAAACTTAATGTTGCCTTTCATCTTCCTGGGTAGCATCATGATTGTTGTTGACCTCTGCTAGCTGTACCAGTACAGT
+M_HWI-M01141:133:D05BR:1:1101:18204:3664  133:D05BR:1:1101:18204:3664 2:N:0:CCGGCGTCCTGCGA
1>>ZX]]][[]]]\]]]]]]]]GZ]]]]]]\][]\Z]\]]]]]]]]]]]]][]]][U]]Z]]]]]\]]X]]\]]]T[]]]VY[]]]]]W]]]]]]]G]]ZY]]]Z]Z]YY]]\]]W]\VZV]]]]]]W]]]]]]]]]]]]]]]]]]]]]]>11
@M_HWI-M01141:133:D05BR:1:1101:12033:3668  133:D05BR:1:1101:12033:3668 2:N:0:CCGGCGTCCTGCGA
CAGCACTTTGGGAGCCGAGGCAGGTGGATCACCTGAGGTCAGGGATTCGAGACCATCCTGGCCAACATGGTGAAACCCTGTCTCTACTAAAAATATAAAATTAGCTGGGTGTGGTGGCAGGTGCCTGTAATCCCAGCTACTTGGG
+M_HWI-M01141:133:D05BR:1:1101:12033:3668  133:D05BR:1:1101:12033:3668 2:N:0:CCGGCGTCCTGCGA
]]]]]]]]]]]]]]]]]]]]]]]]]]]]]]]]]]]]]]6]]]W][]]]]]]U]]]]Y]]]]Y]]]]]]]]]]F]H]]]U]]]]]]][]]]]]]]]]]]]\\]]]]X]]]]][]][]Z]]]][]]]]]]]]]]]]]]]]]]]]]]]
@M_HWI-M01141:133:D05BR:1:1101:19094:3679  133:D05BR:1:1101:19094:3679 2:N:0:CCGGCGTCCTGCGA
CAATCAATCTTCTGATATGGGGCTCATTGGTGTTACAGTCACCAAAGGCCCCATCTAGCCTCCACTCACTGACTGTTCCTGCCTAA
+M_HWI-M01141:133:D05BR:1:1101:19094:3679  133:D05BR:1:1101:19094:3679 2:N:0:CCGGCGTCCTGCGA
]]]]]]]]]]]]]]]]]]]]]]]]]]]]]]]]]]]]]]]\]]]]]]]]]]]]]]]]]]]]]]]]]]]]]]]]]]]]]]]]]]]]]]
@M_HWI-M01141:133:D05BR:1:1101:15562:3699  133:D05BR:1:1101:15562:3699 2:N:0:CCGGCGCCCTGCGA
AGTCAGGTGCTGAGAAGAGTTAAGATCTGTCCATCCACTCTGAGCAGAAGCGTCAAGAGT
+M_HWI-M01141:133:D05BR:1:1101:15562:3699  133:D05BR:1:1101:15562:3699 2:N:0:CCGGCGCCCTGCGA
]]]V]]]]]]]]]]]]]]%]]\]]]]]]]]]]]]]]]]\\]]]]]]]]W]]]]]]]]]\]
@M_HWI-M01141:133:D05BR:1:1101:12288:3711  133:D05BR:1:1101:12288:3711 2:N:0:CCGGCGTCCTGCGA
TGACTTTTTTTTCCTTGATGTTTCTCCACAGGAAGGATCAGAATGTTCTCTCTCCAGTCAACTGCTGGAATCTCCTCTTAAACCAGGTGAAGCGGGAAAGCAGGGACCATACCACCCTGAGTGACATCTACCTGAATAATATTATTCCTCGATTTGTCCAAGTCAG
+M_HWI-M01141:133:D05BR:1:1101:12288:3711  133:D05BR:1:1101:12288:3711 2:N:0:CCGGCGTCCTGCGA
BBCBCFFFFCCCGGGG]]]]]]]]]]]]]]]]]]]]]]]]]]]]]]]]]]]]]]]]]]]]]]]]]]]]]]]]]]]]]]]]]]]]]]]]]]]]]]]]]]]]]]]]]]]]]]]]]]]]]]]]]]]]]]]]]]]]]]]]]]]]]]]]]]]]]]GGGGFFFFFFFBAAAB
@M_HWI-M01141:133:D05BR:1:1101:20818:3724  133:D05BR:1:1101:20818:3724 2:N:0:CCGGCGTCCTGCGA
TTAACCACTCCTTGTGTAGCAGGATTAACTCACAGGCAGTGTGCCC
+M_HWI-M01141:133:D05BR:1:1101:20818:3724  133:D05BR:1:1101:20818:3724 2:N:0:CCGGCGTCCTGCGA
]]]]]]]]]]]]]]]]]]]]]]]]]]]]]]]]]]]]]]]]]]]]6]
@M_HWI-M01141:133:D05BR:1:1101:15447:3729  133:D05BR:1:1101:15447:3729 2:N:0:CCGGCGTCCTGCGA
ACTGCTTCATTTCTTTTTCTAAAATCTAATGTTTTAGGGGAGATATTTGTAGATAGTCTGATTTTTTGTTACTCTCGGTCACCTTCTCTTTCTGCTTGTATTCTTGTGGGTTTCTTTCTTATCCTAAAAATTCAGCAAGTTTATTAGTA
+M_HWI-M01141:133:D05BR:1:1101:15447:3729  133:D05BR:1:1101:15447:3729 2:N:0:CCGGCGTCCTGCGA
]]]]]]]]]]]YZ]]]]]]]]]]]]]]]]]]]]]]\]]]]]]]]]]]]]]]]]]]]]]]]]]]]]]]]]]]]]\]]]]]]]]]]]]]]]]]]]]]]]]]]]]]]]]]]]]]]]]]]]]]]]]]]]]]]]]]]]]]]]]]]]]]]]]]]]
@M_HWI-M01141:133:D05BR:1:1101:18944:3742  133:D05BR:1:1101:18944:3742 2:N:0:CCGGCGTCCTGCGA
CCAGGCGGCCCAGGGCCTCAGCAGCCCTCGTCCGCACCTCTGGGGCCGGGTCCTTCAGCAGGATCTGGAATGCTGGGGGCAGAGGGAGGGGCTGCCTGGGGCAGTGCCTTGCAGCCATTGTGCCTGGGGGCTGTGACCTCCACACGCCTATGCCTGC
+M_HWI-M01141:133:D05BR:1:1101:18944:3742  133:D05BR:1:1101:18944:3742 2:N:0:CCGGCGTCCTGCGA
ABBAAB3]]]]]]]]Y]]]]]Y]]]]]]Z]]]]\]]]][]]]]]]]]]]]]]]]]]]]]]]]]]]]]]]]]]]]]]]]]]]]]]]]]]]]]]]]]]]]]]]]]]]]]]]]]]]]]]]]]]]]]]]]]]]]]]]]]]]]]]]]]]]]]]]]AAAAAAA
@M_HWI-M01141:133:D05BR:1:1101:16458:3757  133:D05BR:1:1101:16458:3757 2:N:0:CCGGCGTCCTGCGA
TTCTCCAGATTCATTTTCTGGAAAATAATGAATACACTGGCCTATAAGCTAATGAGACCATCATTCAGAAAACACAGTTCTCTGGACTTTGTATACTCTTCCCATATCTAAGACTAGTAGAGAAGATACATACCAGGGAAAGTGAAATATGCACTAAAGAGAGGGGAAAAATGAAAAAAGCCCAATCATTAAGTCACTCTCAAACATGAGGTGGTTTTTATGTTCGTTCAGGCTTGTATGTCCTGGAAGA
+M_HWI-M01141:133:D05BR:1:1101:16458:3757  133:D05BR:1:1101:16458:3757 2:N:0:CCGGCGTCCTGCGA
BCCCCFFFFFFFGGGGGGGGGFHHHHHHHGHHHHHHHGGFHHHHHHHHHHHHHHEHHHGHIHGIHHHHHHHHHGHHHHHHHHHHHHHHHHHHHHHHHHHH]]]]]]]]]]]]]]]]]]]]]]]]]]]]]]]]]]]]]]]]]]]]]]]]]]HGHHHHHHHHGFHFFHHHHHHHHGHHHHHGHGDHHFHHGHHGHHFHHGGHGHHHHHGHHGGHGGGHHGHHGGGGHHGFGGGGGGGGGGFCCFFFFCBBAA
@M_HWI-M01141:133:D05BR:1:1101:14434:3775  133:D05BR:1:1101:14434:3775 2:N:0:CCGGCGTCCTGCGA
GGGTTTATGGGAGCTTCCACAAATAGAATGATTTGATA
+M_HWI-M01141:133:D05BR:1:1101:14434:3775  133:D05BR:1:1101:14434:3775 2:N:0:CCGGCGTCCTGCGA
]]]]]]]]]]]]]]]]]]]]]]]]]]]]]]]]]]]]]]
@M_HWI-M01141:133:D05BR:1:1101:21170:3780  133:D05BR:1:1101:21170:3780 2:N:0:CCGGCGTCCTGCGA
TAATCCAGATCAGGGCCCTCTCATCTTTTCTCCTTTCTTTCTTTCTCTTTCTTCTTTCCTTCCTTCCTTCCTTCCTTCCTT
+M_HWI-M01141:133:D05BR:1:1101:21170:3780  133:D05BR:1:1101:21170:3780 2:N:0:CCGGCGTCCTGCGA
]]]]]]]W\]][ZC]X]]]]]]]]]]]]]]E]]]]\][]]]]]]]\]]]]]YZ][\]]]]]]]]]][]]]]\\]]][]]]]
@M_HWI-M01141:133:D05BR:1:1101:22955:3791  133:D05BR:1:1101:22955:3791 2:N:0:CCGGCGTCCTGCGA
AAAAGTGACTAGAGACTAAGGTTAGACGTGAACTTATAAAAGGATTTCAGAAGTTATTAAAACAGATAATTAAATATAGAGCATGTCAGTGACGCTATATATGTCTTATTTACTGATAAAGACCTCTTATA
+M_HWI-M01141:133:D05BR:1:1101:22955:3791  133:D05BR:1:1101:22955:3791 2:N:0:CCGGCGTCCTGCGA
]]V]]]]]]]]]]]]]]]]]]]]]]]]Z]]]]]]]W]Y]]]]]\W]]]]]]]\]]]]]]]]]]]]]]]]]]]K]]]][]]][]]]]]]]XZ]XZ]]]]]]]]]]]]]]]]]]]]]]]]\]\]]SU]5]]]]
@M_HWI-M01141:133:D05BR:1:1101:16170:3803  133:D05BR:1:1101:16170:3803 2:N:0:CCGGCGTCCTGCGA
GTAGGAATCTTGCATTTAAAGGTGGGGCGGGCATGGGGGGGCACTGCCAGTGCCACTGCCCAGGAGACCACAGAGATGGCCAAGTGAATGTGATGTGCAGTCCCTGATGGGTCCTGGGACAGAGAAGACATAAG
+M_HWI-M01141:133:D05BR:1:1101:16170:3803  133:D05BR:1:1101:16170:3803 2:N:0:CCGGCGTCCTGCGA
X]]]]]]]\]]]]]]]]]][]]Z]]]]]]]]][Z]]]]]]]]]]]]]]]]]]]]]]]]]]]]]]]Z]]]]]]]]]]]]]]]]]]]]]]]]]]]]]]]]]]]]]]]]]]]]]]]]]]]]]]]]]]]]]]]]]]]]
@M_HWI-M01141:133:D05BR:1:1101:16968:3811  133:D05BR:1:1101:16968:3811 2:N:0:CCGGCGTCCTGCGA
CATTAGGTGGAGCTGGAGGAGGGGATAACTGTTTCCACACAAAAGG
+M_HWI-M01141:133:D05BR:1:1101:16968:3811  133:D05BR:1:1101:16968:3811 2:N:0:CCGGCGTCCTGCGA
]]]]]]]]]]]]]]]]]]]]]]]]]]]]]]]]]]]]]]]]]]]]]]
@M_HWI-M01141:133:D05BR:1:1101:21276:3858  133:D05BR:1:1101:21276:3858 2:N:0:CCGGCGTCCTGCGA
GGAGTGACCACGTTCCGGGTGGATAACCCGCACACGAAGCCGGCGAATTTCTGGCAGTGGTTGATTTCTAAGGTGCATGAGACGAACCCGGATATTATTTTCTTGGCGGAGGCGTTTACCCGCCCGGCTCGGCTGTATGGGTTGGCGAAGGTTGGGTTCTCCCAGTCGTACACGTATTTCACGTGGAAGACTTCGAAGTATGAGCTCACCCGGTTCGCCGAGGAAATCG
+M_HWI-M01141:133:D05BR:1:1101:21276:3858  133:D05BR:1:1101:21276:3858 2:N:0:CCGGCGTCCTGCGA
AA3AA4FDFFBBGGGGC?EAAA2GFGHFHGGGGEHE0A1AGEGGGE0>EGFHHHF2>F@GGFGHDFGB@F4FB4FGFH4]]]]]]W]]]]]]]]]]]]]]]]V]]X]MVP]]]]]]S]]][]]]]]]]S]]]]]]]CY]]]]]]]]]]HIGFF?EGAEECHFFAEE/HFF0FEGHFBCEHEGHHHHHHHFFGE/FHHHDFFHCHEF?AGGGGGCGGF11F3@FA1AA>A
@M_HWI-M01141:133:D05BR:1:1101:23653:3867  133:D05BR:1:1101:23653:3867 2:N:0:CCGGCGTCCTGCGA
GCATGATCTCAGCTCACTGAAACCTCTGCCTTCTGGGCTGAAGCTCTTCTCCTACCTCAGCCTCCGAAGTAGCTGGGACTACAGGCACATGCCACCATGCC
+M_HWI-M01141:133:D05BR:1:1101:23653:3867  133:D05BR:1:1101:23653:3867 2:N:0:CCGGCGTCCTGCGA
]]]W]]]]]]]]]]]]]][\]]]]]W]]]]]Z]]]]]]]\]]\]]\\]]][]Z]U[Z][]]G]]]]]]]]]]]]]]]]]]]WXH]]Z]]][]]]H]]]WW]
@M_HWI-M01141:133:D05BR:1:1101:17756:3949  133:D05BR:1:1101:17756:3949 2:N:0:CCGGCGTCCTGCGA
CAGCCTAGCCAACATAGTGAAACCCTGTCTCTACTAAAAATACAAAAATTAGCCAGGCACGGTGGCACACTCCT
+M_HWI-M01141:133:D05BR:1:1101:17756:3949  133:D05BR:1:1101:17756:3949 2:N:0:CCGGCGTCCTGCGA
]]]]]]]]]]]]]]]]]]]]]]]]]]]]]]]]]]]]]]]]]]]]]]]]]]]]]]]]]]]]]]]]]]]]]]]]]]
@M_HWI-M01141:133:D05BR:1:1101:16540:3950  133:D05BR:1:1101:16540:3950 2:N:0:CCGGCGTCCTGCGA
CACATGCTAATTATTTGAGCAGGGTTTCTTGATCTTGGCATTGTGGACATTATGAGCTGAATAATTCTGTGTTACGGGGACTGTCCTGGGCATTAGCAGCATCTCTA
+M_HWI-M01141:133:D05BR:1:1101:16540:3950  133:D05BR:1:1101:16540:3950 2:N:0:CCGGCGTCCTGCGA
]]]]]]]]]]]]]]]]]]]]]]]]]]]]]]]]]]]]]]]]]]]]]]]]]]]]]]]]]]]]]]]]]]]]]]]]]]]]]]]]]]]]]]]]]]]]]]]]]]]]]]]]]]]
@M_HWI-M01141:133:D05BR:1:1101:9535:3959  133:D05BR:1:1101:9535:3959 2:N:0:CCGGCGTCTTGCGA
TCCAGTTTTAAGAGGAGTAACACTATTGATACTTTCATGGTGTATGTGTGTTAATAACTACTGCAAAGTTTGAAAATTTTTATTGTAATATTACAAATCTAAAGAGTCATGATCTTGGATTTTGATTTAACTTTCCACTTATGCTTAAACATTTAGA
+M_HWI-M01141:133:D05BR:1:1101:9535:3959  133:D05BR:1:1101:9535:3959 2:N:0:CCGGCGTCTTGCGA
BBBBBFF]]]]]]]]]]]]]]]]]]]]]]]]]]]]]]]]]]]]]]]]]]]]]]]]]]]]]]]]]]]]]]]]]]]]]]]]]]]]]]]]]]]]]]]]]]]]]]]]]]]]]]]]]]]]]]]]]]]]]]]]]]]]]]]]]]]]]]]]]]]]]]]FFBAAAA
@M_HWI-M01141:133:D05BR:1:1101:22533:3959  133:D05BR:1:1101:22533:3959 2:N:0:CCGGCGTCCTGCGA
GGTCGAGTGTTTGAGACCAGTCTAACCAATATTATAAAACCCTTGTCTCTACTAAAAACACAAAAATTAGCCAGGCATGGTGGTGTGTGTTTGTAATCCCAGCTACTCAGGAGGCTGAGGCTGGAGAATCACTTGAACCCAGAAGGTAGAGGTTGTGC
+M_HWI-M01141:133:D05BR:1:1101:22533:3959  133:D05BR:1:1101:22533:3959 2:N:0:CCGGCGTCCTGCGA
BAB?A@@4]]]]]]\]G]]]]]]]]]]]]\]]]]]]]]]]]]]]]]]]]]]]]]]]]]]]]\[]]]]]]]]]]]F]\]]]]]]]]]]]]]]]]]]]]Y]]]]]]]]]]]]]]]]U[U]]V]]]]Z]]]]]Y]]]V]]X]Z]]]]]]]]]]A1B>>>1>
@M_HWI-M01141:133:D05BR:1:1101:13406:3960  133:D05BR:1:1101:13406:3960 2:N:0:CCGGCGTCCTGCGA
ATGTTTTCCACTTCATTGAGCCTCTCAAAGGCCCTAGCATTACCTCTCTCTCACACCATTACCTCCAGTACAAATGAGCTACTTCTGA
+M_HWI-M01141:133:D05BR:1:1101:13406:3960  133:D05BR:1:1101:13406:3960 2:N:0:CCGGCGTCCTGCGA
]]][]][]]]F[W][\]]]]VF]]]]V]]]CZVZ\]]]WF]%ZVX]][]WF][\8]]]]WX]]]]]]]&]]]]\]]YYH[][]V]Y]W
@M_HWI-M01141:133:D05BR:1:1101:21148:3985  133:D05BR:1:1101:21148:3985 2:N:0:CCGGCGTCCTGCGA
GGGAAGGATGTTCATTATGATTTATTTGTATGAGATTCTTTTATCTAAGAAGAGAAAGAAAACCTGTTACATTCACTCTAAATGCAACTAGATGGTTCTCACTATTCCTTAAAGATCAGAGGTAGTAGAATAAAAAGAACATGG
+M_HWI-M01141:133:D05BR:1:1101:21148:3985  133:D05BR:1:1101:21148:3985 2:N:0:CCGGCGTCCTGCGA
]]]]]]]]]]]]]]]]]]]]]]]]]]]]]]]]]]]]]]]]]]]]]]]]]]]]]]]]]]]]]]]]]]]]]]]]]]]]]]]]]]]]]]]]]]]]]]]]]]]]]]]]]]]]]]]]]]]]]]]]]]]]]]]]]]]]]]]]]]]]]]Z]
@M_HWI-M01141:133:D05BR:1:1101:10440:4020  133:D05BR:1:1101:10440:4020 2:N:0:CCGGCGTCCTGCGA
TGCCATATCTCTAACTATTCCATGTCACTCTGCACTGGCCTTTAATGTTGACATGTACTCTTTTAATACAAGGCCTCCTTCTAATAATCCCTGTACATATGCAGTCAAGACATTTTATTTTAGAGTTTAAGATGGAAAATATTGTCCGTTTTTCT
+M_HWI-M01141:133:D05BR:1:1101:10440:4020  133:D05BR:1:1101:10440:4020 2:N:0:CCGGCGTCCTGCGA
CCABC]]]]]]]]]]]]]]]]]]]]]]]]]]]]]]]]]]]]]]]]]]]]]]]]]]]]]]]]]]]]]]]]]]]]]]]]]]]]]]]]]]]]]]]]]]]]]]]]]]]]]]]]]]]]]]]]]]]]]]]]]]]]]]]]]]]]]]]]]]]]]]]]]BAABA
@M_HWI-M01141:133:D05BR:1:1101:16316:4057  133:D05BR:1:1101:16316:4057 2:N:0:CCGGCGTCCTGCGA
GTTTCTGTATATACTCCAAAAAAGAGTAGAATAGGGCATTGTATATTTTTTCTGACAGATTATATTCAGGGGAATTTTGCTTTTAATATTCTGGTGCCTAGATAATACTTAGATTTGTTTCGATTCGCTTAAATATAGAATTTCTGTATTTTACATGAGAGAGCATACTGAGTTGGTGTATATACTCCAAAACAGAGTAGAATAAGGCATTGTATAT
+M_HWI-M01141:133:D05BR:1:1101:16316:4057  133:D05BR:1:1101:16316:4057 2:N:0:CCGGCGTCCTGCGA
BBBBBFFFFFFFGGGGGGFGGGCEGHEDGHHFBGHHHGHHHGFGHHHHHHGHHHHGHGHHHHHGHHH]]]]]]]]]]]]]]]]]]]]]]]]]]H]]]]]]]]]]]]]]]]]]]]]]]]]]]]]]]]]]]]]]]]]]]]]]]]]]]]]]]]HIHHFHHHHFHHHHHGFGGHGDFHGFHHHHFHHHHGGHHHHHHHHGGFGGGGGGGFFFFFFFCBAAA
@M_HWI-M01141:133:D05BR:1:1101:15698:4069  133:D05BR:1:1101:15698:4069 2:N:0:CCGGCGTCCTGCGA
GCCAGGTGCTACCATGCCTGGCTAATTTTTTTATTTTTAGTAGAGATGGGGTTTCACCATGTCAGCCAGGCTAGTCTCGAACTCCTGACCTCAGGTGATCCGCACAACCTGGCCTCCCAAAGTGCTGGGATTACAGGCATGAGCCACTGTGCCCAGCCTCATCT
+M_HWI-M01141:133:D05BR:1:1101:15698:4069  133:D05BR:1:1101:15698:4069 2:N:0:CCGGCGTCCTGCGA
A?AA1AFFFDFFGF]CU]]\EX]F]]]]]]]]]]]]]][E]WWZ[U]]\]Z]]Z]]]]]Y]\[]][Z\]]Y][]YT][]SZ]]]]]]ZQ[T]]]ZS]]E]X\]ABSEX]]]]]TZZY]]]]Y]]]][WW]]][]]]]]]][[VT][\]]]A11>1A11F1A>11
@M_HWI-M01141:133:D05BR:1:1101:14392:4070  133:D05BR:1:1101:14392:4070 2:N:0:CCGGCGTCCTGCGA
TGTAAGTCATTAAGAACTTGCCTTATGTATCTGGGTGCTCCTGCATTGCGTCCATATATGTTTAGGATCGTTAGCTCTTCTTGTTTTTTCGATCCTTTTACCATTATGTAATGGCCTTCTTTGTATCTTTTGATCTTTG
+M_HWI-M01141:133:D05BR:1:1101:14392:4070  133:D05BR:1:1101:14392:4070 2:N:0:CCGGCGTCCTGCGA
]]]]]]]]]]]]]]]]]]]]]]]]]]]]]]]]]]]]]]]]]]]]]]]]]]]]]]]]]]]]]]]]]]]]]]]]]]]]]]]]]]]]]]]]]]]]]]]]]]]]]]]]]]]]]]]]]]]]]]]]]]]]]]]]]]]]]]]]]]]
@M_HWI-M01141:133:D05BR:1:1101:13789:4079  133:D05BR:1:1101:13789:4079 2:N:0:CCGGCGTCCTGCGA
GTGTATGTTTCTTAAACTTCTGGAACTCTGTGCAGATAATAGTAATAGCTTGAAACTGTCAAAAACCACGGGGAACCCTGTAATCAATTGCCACAGTTTCACTTAAAAGGGCAACCCTACTCATCCTCCTCTAACCAATGCTATTCCTGGAATCAGGCACTCATTTGACGTTTATTTATTCACTCAACATATATTTACTGAGTGTCAGGTTCGGC
+M_HWI-M01141:133:D05BR:1:1101:13789:4079  133:D05BR:1:1101:13789:4079 2:N:0:CCGGCGTCCTGCGA
A>A>AFFFFFFFGGGGGGGGEGHHFFFHHHHGHHGFFHCHHHFHHGHHHHFHGHHHHHFHHHGHG]]]]]]]]]]]]]]]]]]]]]]]]]]]]]]]]]]]]]]]]]]]]]]]]]]]]]]]]]]]]]]]]]]]]]]]]]]]]]]\]]]]]]FHFFHHHHHGGDFHEF22GFHGHHFHHHHGGDFGBFAHGHGGHGGFGGGGGGGFFFFBBDA>3>>
@M_HWI-M01141:133:D05BR:1:1101:12408:4100  133:D05BR:1:1101:12408:4100 2:N:0:CCGGCGTCCTGCGA
ATCTTGACCAGAGCCGACTTTAAGTGTTCTTAGACTCCCTTGTGGGTAAATCCACTAGAGCGGGTAAATCTTTGTAGAGGTGCACAGACCTCCGTTTTAGAAGCCATGTGATCCCCCTGGGATGTCTCATGGAACTTGTGTGCCTCTTCTCCCCTCAGTCTTTCATAACCTGGAGAC
+M_HWI-M01141:133:D05BR:1:1101:12408:4100  133:D05BR:1:1101:12408:4100 2:N:0:CCGGCGTCCTGCGA
3AAA?FFF@FFFCGGCCFCEFGHHBF6][]]\]]]]]]]]]]]]]]]]H]]]]]]]]]V]]YT\]]]]]]]]]]]]]]]]]]]]]]WYZX]]]]]]\W]]]Y]Y[\]]]]]YU]]Y]]A]]]]\]Z]]]]]]][Z]]]]]\]\]]Z]]\]A0FB1A1CGFGGFAB1DFFBFF>>1>1
@M_HWI-M01141:133:D05BR:1:1101:12614:4141  133:D05BR:1:1101:12614:4141 2:N:0:CCGGCGTCCTGCGA
CCTGAAACCCTGTCTCTACTAAAAATACAAAAATTAGCCAGCTGTGGTGGCATGTGCCTATAGTCCCAGCTACTTGGGAGGCTGAGGCATAAGAATCGCTTTAATCCGGGAGGTGGAGGTTGCAGTGAGCCGAGATCACGCCACTGCATTCCAGCCCA
+M_HWI-M01141:133:D05BR:1:1101:12614:4141  133:D05BR:1:1101:12614:4141 2:N:0:CCGGCGTCCTGCGA
CCCCCFFF]]]]]]]]]]]]]]]]]]]]]]]]]]]]]]]]]]]]]]]]]]]]]]]]]]]]]]]]]]]]]]]]]]]]]]]]]]]]]]]]]]]]]]]]]]]]]]]]]]]]]]]]]Z]]]]]]]]]]]]]]]]]]]]]]]]]]]]]]]]]]]]BAFAA>>3
@M_HWI-M01141:133:D05BR:1:1101:14148:4149  133:D05BR:1:1101:14148:4149 2:N:0:CCGGCGTCCTGCGA
AAAACGAATGTGAACATAACCTGGAATAGGTCACAATCTAGTTGCAGAGGCCAGATTTTGAACATTACCTAGTGTTAAACTAAATTTGGATCCCCAGGATGAGAGTCCTTTCATAACTAACCGCAGCCTCACTTAGCACATAACGTAAAAGAAGACC
+M_HWI-M01141:133:D05BR:1:1101:14148:4149  133:D05BR:1:1101:14148:4149 2:N:0:CCGGCGTCCTGCGA
BBBBBBB]]]]]]]]]]]]]]]]]]]]]]]]]]]]]]]]]]]]]]]]]]]]]]]]]]]]]]]]]]]]]]]]]]]]]]]]]]]]]]]]]]]]]]]]]]]]]]]]]]]]]]]]]]]]]]]]]]]]]]]]]]]]]]]]]]]]]]]]]]]]]]]FFAAA>A
@M_HWI-M01141:133:D05BR:1:1101:16237:4166  133:D05BR:1:1101:16237:4166 2:N:0:CCGGCGTCCTGCGA
GTCCTTGTTATCTACTTCTTTATAAGGTAGAGAAGGATCAGTAAGTCTAATTATTTTCCAAATAACATTT
+M_HWI-M01141:133:D05BR:1:1101:16237:4166  133:D05BR:1:1101:16237:4166 2:N:0:CCGGCGTCCTGCGA
]]]]]]]]]]]]]]]]]]]]]]]]]]]]]]]]]]]]Z]]]]]]]]]]]]]]]]]]]]]]]]]]]]]]]]]
@M_HWI-M01141:133:D05BR:1:1101:9882:4174  133:D05BR:1:1101:9882:4174 2:N:0:CCGGCGTCCTGCGA
ACATAAGGGCCAACTGCTTTTGTAAAGGAGCTCCAAAAGGCTCTTGACTAAGGAGAACACATTGCCTCCAAAATGTAAGCCGGGCGTCTATTCTGGATTG
+M_HWI-M01141:133:D05BR:1:1101:9882:4174  133:D05BR:1:1101:9882:4174 2:N:0:CCGGCGTCCTGCGA
]]]]]]]]]]]]]]]]]]]]]]]]]]]]]]]]]]]]]]]]]]]]]]]]]]]]]]]]]]]]]]]]]]]]]]]]]]]]]]]]]]]]]]]]]]]]]]]]]]]]
@M_HWI-M01141:133:D05BR:1:1101:10654:4188  133:D05BR:1:1101:10654:4188 2:N:0:CCGGCGTCCTGCGA
ACCAACATTATTCCTTACCCTCTCTTCTTCTTGAATGCCTTGTTTTAATTAATGGCATCAACATCTACTCAGTCTCTCAAGAT
+M_HWI-M01141:133:D05BR:1:1101:10654:4188  133:D05BR:1:1101:10654:4188 2:N:0:CCGGCGTCCTGCGA
]]][\]][]]]]]]]]]]]]]]]]]]]]]]]\]]\]]]]]]]]W]]]]]]]]]]]]]]]]]]]]]]]]]]]]]]][]]]]]]]
@M_HWI-M01141:133:D05BR:1:1101:21699:4200  133:D05BR:1:1101:21699:4200 2:N:0:CCGGCGTCCTGCGA
TGCACATTCATCACACATACACTTTTGTTTTCCGAACCATTCGCCTACAGATTAGAGACATCACACCTTTTTACTCCTAAACACTAAAGTGTGTACTTCCTAAGAATAAGCACATTTTCT
+M_HWI-M01141:133:D05BR:1:1101:21699:4200  133:D05BR:1:1101:21699:4200 2:N:0:CCGGCGTCCTGCGA
]]]]]]]]]]]]]]]]]]]]]]]]]]]]]]]]]]]]]]]]]]]]]]]]]]]]]]]]]]]]]]]]]]]]]]]]]]]]]]]]]]]]]]]]]]]]]]]]]]]]]]]]]]]]]]]]]]]]]]]]
@M_HWI-M01141:133:D05BR:1:1101:15108:4220  133:D05BR:1:1101:15108:4220 2:N:0:CCGGCGTCCTGCGA
GTAGAGACAGGGTTTCATCATGTTGGCCAGGCTGGTCTTG
+M_HWI-M01141:133:D05BR:1:1101:15108:4220  133:D05BR:1:1101:15108:4220 2:N:0:CCGGCGTCCTGCGA
]]]]]]]]]]]]]]]]]]]]]]]]]]]]]]]]]]]]]]]]
@M_HWI-M01141:133:D05BR:1:1101:7581:4225  133:D05BR:1:1101:7581:4225 2:N:0:CAGGCGTCCTGCGA
CCAAATCAGGCTTTGCCCATTCCCAGG
+M_HWI-M01141:133:D05BR:1:1101:7581:4225  133:D05BR:1:1101:7581:4225 2:N:0:CAGGCGTCCTGCGA
]]]]]]]]Y]]]]]]]]]]]]]]]]]]
@M_HWI-M01141:133:D05BR:1:1101:11607:4232  133:D05BR:1:1101:11607:4232 2:N:0:CCGGCGTCCTGCGA
GATTTTTAGGATTAGACACATAACAGCCTTTGAAAAACTCACATCTGAAGTGCTTTCATACTTGAAATCATAGACTGGCTTTCTAAACATTGCCTATGGCCAAATTTAATAG
+M_HWI-M01141:133:D05BR:1:1101:11607:4232  133:D05BR:1:1101:11607:4232 2:N:0:CCGGCGTCCTGCGA
]]]]]]]]]]]]]]]]]]]]]]]]]]]]]]]]]]]]]]]]]]]]]]]]]]]]]]]]]]]]]]]]]]]]]]]]]]]]]]]]]]]]]]]]]]]]]]]]]]]]]]]]]]]]]]]]
@M_HWI-M01141:133:D05BR:1:1101:19731:4245  133:D05BR:1:1101:19731:4245 2:N:0:CCGGCGTCCTGCGA
ATGCCACCATGCCTAGCTAATTTTTGTATTTTAGTAGGGAGGGTGTTTCACCATGTTGGCCAAGATGGTCTCAAACTCCTGACCTCAAGTGATCCACCAGCCTTGGCCTCCCAAAATGCTGGGATTACAGTCTTGAGCCACCACGCCTGGCTAGACCATAAATTCTTTTTTTTTTTTTTTTGAGATGA
+M_HWI-M01141:133:D05BR:1:1101:19731:4245  133:D05BR:1:1101:19731:4245 2:N:0:CCGGCGTCCTGCGA
1>>AA1F1AFFB1FG1BG31BFDFDG03EBEGH033B12HGA2VB]]]]R]]X]]]RGYF]W]]V]X\]W]VRU]UF]]]]T]]]]\G]U6]W]]]\]Y]]Q]]CQUZZTXUZY][Z[[]YWZ5W]\\[YXY]]]ZZ][]]B]]]T]]Z]2FGD212222110//AAEE/EE0AEA@FFFBFFAAA>1
@M_HWI-M01141:133:D05BR:1:1101:10447:4277  133:D05BR:1:1101:10447:4277 2:N:0:CCGGCGTCCTGCGA
GCACCAAAAGATTCTGTGTCTGGTGAAGACATGTTTCCTGTATCTAACATGTCAGGAGAAAGGAGAGATCCTTTCTGAGATCCCTCTTAAAAAGGCACTAATGCCATTCATGCGAGTGCC
+M_HWI-M01141:133:D05BR:1:1101:10447:4277  133:D05BR:1:1101:10447:4277 2:N:0:CCGGCGTCCTGCGA
]]]]]]]]]]]]]]]]]]]]]]]]]]]]]]]]]]]]]]]]]]]]]]]]]]]]]]]]]]]]]]]]]]]]]]]]]]]]]]]]]]]]]]]]]]]]]]]]]]]]]]]]]]]]]]]]]]]]]]]]
@M_HWI-M01141:133:D05BR:1:1101:13423:4284  133:D05BR:1:1101:13423:4284 2:N:0:CCGGCGTCCTGCGA
TGAAATTGTTATTATTGATGGTCTCAGGGTGCTGGCTAAAAGGCAGCATAGCTCAGCAGTTAAGCCAGACGTGCTGGGCTCAAATCCCATCTCTACCATGT
+M_HWI-M01141:133:D05BR:1:1101:13423:4284  133:D05BR:1:1101:13423:4284 2:N:0:CCGGCGTCCTGCGA
]]]]]]]]]]]]]]]]]]]]]]]]]]]Y]]Z]]]]]]]]]]I\V\]]]]]]]]]]]W]]]]]]][][]]]]]Y]]]]]$Y]]]]]]]]]]]]]]]]]]]]]
@M_HWI-M01141:133:D05BR:1:1101:13151:4321  133:D05BR:1:1101:13151:4321 2:N:0:CCGGCGTCCTGCGA
GTTACATACACACTCACACTCACACTCCAGCAGCCCTCCGTCCGGGAGTCCGTTAGACACACACTCACACTCACACACCAGCAGCCCTCCGTCCGGGAGTCTGTTAGACACACACTCACACTCACACTCCACCAGCCCTCCGTCCGGGAGTCTGTTAGACACGCACTCACACTCACAC
+M_HWI-M01141:133:D05BR:1:1101:13151:4321  133:D05BR:1:1101:13151:4321 2:N:0:CCGGCGTCCTGCGA
1AAAAF3D1DFDECGFGFFFGGHBGHHBIHJHHIEDHHGGEIIFFB.1GJ31HIAEFGJJ2GAGIIHIJDGJDJHH.AG1212/@11/AGG1H]QC]CBBZ$W]]YR]XZ]]]V]]]]]]]W]]]]]Z]WQ.]]1111DH.IBGGECG3BHHCBFFGCEGFA1F1FFF@FFD3>11>>
@M_HWI-M01141:133:D05BR:1:1101:10830:4327  133:D05BR:1:1101:10830:4327 2:N:0:CCGGCGTCCTGCGA
ACATTCAAGAGCCAGTTGTTCAGTTTCCATGAAGCTGTG
+M_HWI-M01141:133:D05BR:1:1101:10830:4327  133:D05BR:1:1101:10830:4327 2:N:0:CCGGCGTCCTGCGA
]]]]]]]]]]]]]]]]]]]]]]]]]]]]]]]]]]I]]]]
@M_HWI-M01141:133:D05BR:1:1101:19794:4332  133:D05BR:1:1101:19794:4332 2:N:0:CCGGCGTCCTGCGA
CCAGTTCCAACAAGTTTCTCATCTCCATCTGAGACCATTCAGTCTTATCAGCATTTTTGTCAAAGCCATTCAACAAGTCTCTAGACAGTGTCAAACTGTCTCACATTTTTCTGTCTTCTTCTAGACCCTCCAAAG
+M_HWI-M01141:133:D05BR:1:1101:19794:4332  133:D05BR:1:1101:19794:4332 2:N:0:CCGGCGTCCTGCGA
]]]]]]]]]]]]]]]]]]]]]]]Z]]]]]]]]]]]]]]]]]]]]]]]]]]]]]]]]]]]]]]]]]]]]]]]]]]]]]]]]]]]]]]]]]]]]]]]][]]]]]]]]]]]]]]]]]]\]]]]]]]]]][]]]]]]W\
@M_HWI-M01141:133:D05BR:1:1101:8565:4340  133:D05BR:1:1101:8565:4340 2:N:0:CAGGCGTCCTGCGA
GTCTCAGCCCAAAATCTTAAGATGATAAGCAACTTCAGCAACATCTCAGGATACAAAATCAGTATGAAAAAATCACAAGCATTCCTATACACCAATAAC
+M_HWI-M01141:133:D05BR:1:1101:8565:4340  133:D05BR:1:1101:8565:4340 2:N:0:CAGGCGTCCTGCGA
]]]]]]]]]]]]]]]]]]]]]]]]]]]]]]]]]]]]]]]]]]]]]]]]]]]]]]]]]]]]]]]]]]]]]]]]]]]]]]]]]]]]]]]]]]]]]]]]]]]
@M_HWI-M01141:133:D05BR:1:1101:11665:4342  133:D05BR:1:1101:11665:4342 2:N:0:CCGGCGTCCTGCGA
TGCTTGCTGCTCTTAGCAGCCCTTACCCATCTTTTAGAGTCTACAGATTACATCTGTCTCTAAGTCTCAATGCAAATGAAACTCCCTGAAGCTGCATGTAATTTCCATGAGGGAAAAGGAAGCACCACTACCATGCTCATTTCCAAGTCTGATGATTTGGGGGAATTGATGCTGAGTTCCAAGCCATCC
+M_HWI-M01141:133:D05BR:1:1101:11665:4342  133:D05BR:1:1101:11665:4342 2:N:0:CCGGCGTCCTGCGA
33>3AFAFDFFFGFDFGFGGGECGFBHHHHHGHHGHHHB]\]]]]]]]]]]]]]]][]]]]]]][]]]]]]]]]]]]]]]]][W]]]]]]]]]]]]]]]]][]]]]]]]]]][][]]]]]]]Z[V]7]]]]]]]]]]]]]]]]]]]]]\]HGHHFHGGGHHBHGFFFF11CGFGGGGFADFFFAA>>1>
@M_HWI-M01141:133:D05BR:1:1101:10965:4350  133:D05BR:1:1101:10965:4350 2:N:0:CCGGCGTCCTGCGA
AATAGAGCATCTTTACCATGTCTCCCCTGCCTACATATATATTTAAAGCAGTAAGAACCCAAAAACAAAATTGTTATAGCCATCTCTCCCTGTTATTAC
+M_HWI-M01141:133:D05BR:1:1101:10965:4350  133:D05BR:1:1101:10965:4350 2:N:0:CCGGCGTCCTGCGA
]]]]]W\][]]]]]]]]]]]]]]Y]V]]]]\]]]]]]]]]][WY]]]V]XX]]]\[]]]]]]]]]]]]][[]]]]]]]]FFZF]]]]]]]]]]]W]]\]
@M_HWI-M01141:133:D05BR:1:1101:20480:4352  133:D05BR:1:1101:20480:4352 2:N:0:CCGGCGTCCTGCGA
GTTTGAATTATGTTAGCTTAAAGTAACTTTATCTATTTCTCACAAATTTTTAAAATATATATTTTGTAACCCATTTATAAATTCTTTTTGTTTTACACCCATACATTTATTTAGTATTTTCAGTATTCTTCGCTATTTTTTGTAGGTACAAATTTTAGTTTTGTTGTCATTTTTCTTCATTTGAAGAACTTTCTTTAGGAGTCTATGTA
+M_HWI-M01141:133:D05BR:1:1101:20480:4352  133:D05BR:1:1101:20480:4352 2:N:0:CCGGCGTCCTGCGA
A>ABBFFFFFFFGGGFGGGGGGHDGHHHGHHHHHGHHHHHHHHHHHHHHHHHEGFGHHH]]]]]]]]]]]]]]]]]]]]]]]]]]]]]]]]]]]]]]]]]]]]]]]]]]]]]]]]]]]]]]]]]]]]]]]]]]]]]]]]]]]]]]]]]]]FHFGHHHHGAGAHFHHHHHHHHHFFGHHGFHGHHHHHGGGGGGG5GGFFFFFFFBBA>>
@M_HWI-M01141:133:D05BR:1:1101:16153:4356  133:D05BR:1:1101:16153:4356 2:N:0:CCGGCGTCCTGCGA
CCCAGAGGGTGCCATCCCTGAAGGAGCATATTTAATTGTGTCAGACCCACAACTCACACAGTACTGGTCAGGTTTTCCTCCAGTAATGCCATTTAGCAACCCAGAGTTTCAGAGACATTTAACCACAAGGATGTATTTCTTATTCTGGGTCTGTGGGTAAACTGGGGTGGTTCTGTTTTATATACTGCCTGTTGAGTTTAAGTCAGCTACTTCTGTGT
+M_HWI-M01141:133:D05BR:1:1101:16153:4356  133:D05BR:1:1101:16153:4356 2:N:0:CCGGCGTCCTGCGA
BBCCCCCBBCCCGGGGGGGGGGHHHHHHHHHHHHGHHHHHHHGFGHHHHGGHGGHHHHHGHHHHHHHH]]]]]]]]]]]]]]]]]]]]]]]]]]]]]]]]]]]]]]]]]]]]]]]]]]]]]]]]]]]]]]]]]]]]]]]]]]]]]]]]]]GGGHHGHHHHHGGGGGGHHHGHHHHHHHHHHHCHGHGGHHHHHHGHGGGGGGGGGGFFFFBFFAAA3A
@M_HWI-M01141:133:D05BR:1:1101:12816:4396  133:D05BR:1:1101:12816:4396 2:N:0:CCGGCGTCCTGCGA
TGTTGACTGTAAAATTTACTGGTGAAATAAATGAAACTGTAAAACAGAAAAATAATTGAAGTGCCTTGGTT
+M_HWI-M01141:133:D05BR:1:1101:12816:4396  133:D05BR:1:1101:12816:4396 2:N:0:CCGGCGTCCTGCGA
]]]]]]]]]]]]]]]]]]]]]]]]]]]]]]]]]]]]]]]]]]]]]]]]]]]]]]]]]]]]]]]]]]]]]]]
@M_HWI-M01141:133:D05BR:1:1101:19324:4402  133:D05BR:1:1101:19324:4402 2:N:0:CCGGCGTCCTGCGA
TCTGCAAATCCGTTGGTATTGTCTATCCTCATCCTAGCTGCTGATTATTGAATCAATGGCTCCCATTGGCTTCGGGGGCTCTTA
+M_HWI-M01141:133:D05BR:1:1101:19324:4402  133:D05BR:1:1101:19324:4402 2:N:0:CCGGCGTCCTGCGA
]]]]]]]]]]]]]]]]]]]]]]]]]]]]]]]]]]]]]]]]]]]]]]]]]]]]]]]]]]]]]]]]]]]]]]]]]]]]]]]]]]]]
@M_HWI-M01141:133:D05BR:1:1101:22544:4407  133:D05BR:1:1101:22544:4407 2:N:0:CCGGAGTCCTGCGA
TTAGGGCAATCATCACAAAGTTATGGCTGTGAGTGATAGAGATATATTGCCCCTCGAGCTGCGGCTTACCCTCCGAGGTATAGTAAAGAGCTGTGGTAGGCAGTTGCGCCTCCCGCAAGAGGTAGCGAATGGCTAAAAACTCCCGTTGTTTCTTCTCGCTGTGGAGCGTCGTGAGCCGCTCTTGCTCCCCCTGGGAGAGGGTG
+M_HWI-M01141:133:D05BR:1:1101:22544:4407  133:D05BR:1:1101:22544:4407 2:N:0:CCGGAGTCCTGCGA
BBABBFFBBFFFGGGGGCFFGGHHGGHHGHHHHHHHHGFFBGFGGHEHHHHHG]]]]]]]]]]]]]]]]]]]]]]]]]]]]]]]]]]]]]]]]]]]]]]]]]]]]]]]]]]]]]]]]]]]]]]]]]]]]]]]]]]]]]]]]]]]]]]]]]GFE?GEGHFHHHGE?GGCEHHGGGGCGGHGHGGGGGGGGGGFFFFFBBBBA3A
@M_HWI-M01141:133:D05BR:1:1101:8378:4407  133:D05BR:1:1101:8378:4407 2:N:0:CCGGCGTCCTGCGA
TTTGGGTGGCAGAGGTTGCAGTGAGCCAGGATCACACCACTGCACTTTAGCCTGGATGACAGAGCAAGACTCTGTCTCA
+M_HWI-M01141:133:D05BR:1:1101:8378:4407  133:D05BR:1:1101:8378:4407 2:N:0:CCGGCGTCCTGCGA
]T]]]]Z]]]][]XI]]X]]]]]]]]]]]]]]\]]]]]]]]L][]]]]]]Z]]]]]]]]\]]]]]]]]]]]]]][]]]]
@M_HWI-M01141:133:D05BR:1:1101:10556:4418  133:D05BR:1:1101:10556:4418 2:N:0:CCGGCGTCCTGCGA
ACACCGTAGATGCGAACCGGGACCTCGGGTTCACCGACGACGCCCGCGACTACCGTGCCGCAGCAGCCATCCTGCGCTCGGTCGGGCTGACTCGCATCCGCCTGCTCACGAACAACCCGGCGAAGACCTCGGCTCTCGAAGAGCT
+M_HWI-M01141:133:D05BR:1:1101:10556:4418  133:D05BR:1:1101:10556:4418 2:N:0:CCGGCGTCCTGCGA
5@CCCFDC]]]]W]]]]]]CW9]]X]X]]]CWRW]]\@]]UU@]U]]]Y]]]]V]Y]AYZZ]]]]9]]VUV][]]A]AUQAAR]]]]W]]ZZ]Y]PWP]]]]]SQF]]]]]Y]]]]]]]]]WT]]]]]\]YYSY]]]]]]]]S]T
@M_HWI-M01141:133:D05BR:1:1101:17543:4425  133:D05BR:1:1101:17543:4425 2:N:0:CCGGCGTCCTGCGA
GCTAAAGGTATTGTTAAAGATGAAAATAATAAGTGGATATTCATTGACTATGTCCCTGGTGATGTAGATATTAGAGATGGATCAGCTAGCTATACAGGTTTAATAACTGTAATAGGTACAAAAGATATAAACCTAGAAAAAGTTAAAACAATATTTGGGATAAAATAATGCCAACTTTAGTTTATTTAATAA
+M_HWI-M01141:133:D05BR:1:1101:17543:4425  133:D05BR:1:1101:17543:4425 2:N:0:CCGGCGTCCTGCGA
CCCCBFFFDFFFGGGGGGGGGGHHHHHHGHHGHGHFGHHHHH]]]]]]]]]]]]]]]]]]]]]]]]]]]]]]]]]]]]]]]]]]]]]]]]]]]]]]]]]]]]]]]]]]]]]]]]]]]]]]]]]]]]]]]]]]]]]]]]]]]]]]]]]]]]HHHHHHHHHHHHHHHHHHHHGGGGGGGGGGFFFFFFFCCBAA
@M_HWI-M01141:133:D05BR:1:1101:22761:4429  133:D05BR:1:1101:22761:4429 2:N:0:CCGGCGTCCTGCGA
TAGGCTTATTTCAGCAGTATTTATTGAACAAGGAGTTCTTTCCCCATTGCTTTTGTCAGCTTTGTCAAAGATCAGATGGTTATAAGTGTACAGCCTTATTTCTAGGCTTTCTATTCTGTTCCATTGGCCTATG
+M_HWI-M01141:133:D05BR:1:1101:22761:4429  133:D05BR:1:1101:22761:4429 2:N:0:CCGGCGTCCTGCGA
]]]]]]]]]H[]]]]]]]8]]]]]]]H]\]]]]]][]]E]]Y]]]]]]]\]V]]]]]]]]]]]]]]]]]]][]]F][\\]]]]\]]Z]]]]]]]W]]]\]]]]Y]]W]]]][\W\YU]]Y\G]]][]]W]]7]
@M_HWI-M01141:133:D05BR:1:1101:17053:4466  133:D05BR:1:1101:17053:4466 2:N:0:CCGGCGTCCTGCGA
GCTATGAAAAGTAAGTCAATTACTACCTCTAGTGAAGAAGCCTAAGAAAATCAATTTTTAACAGACAAGTTTTGGATAATATAGATTCATGACATAAGTGAGTCTGATTTTTATTAAAAAAGTGATATAAACTGACAGAAAAACCCCCCAAACAAAAATCGAAAACTTCCAACCCACACTGGTGTCATTCTACAACCTAGAAATAAT
+M_HWI-M01141:133:D05BR:1:1101:17053:4466  133:D05BR:1:1101:17053:4466 2:N:0:CCGGCGTCCTGCGA
CCCCCFFFFFFFGGGGGFGGGGHHHHCFHHHHDDGHHHHGHHHHHHGHGFHHHGHHH]]]]]]]]]]]]]]]]]]]]]]]]]]]]]]]]]]]]]]]]]]]]]]]]]]]]]]]]]]]]]]]]]]]]]]]]]]]]]]]]]]]]]]]]]]]]]HHGHHGHG2CHHHHHHHFGGGEGFFEFHHHGHHHHGGGGGGEGGGFFFFFFFAAA>A
@M_HWI-M01141:133:D05BR:1:1101:8400:4481  133:D05BR:1:1101:8400:4481 2:N:0:CCGGCGTCCTGCGA
AATCTAAAATACAAGTAGAAGAAAAAAATAATGTATTTAATTAAAAAATAAAAATAAAAGCCACATCGGCATCAAATATAGATAGAAGAAGAAATATCTACCTACACCTCTGCTGAAATATCAATGAATCTATCTAATAAATGCCTGTAATAGGCCACTTAATTAAAATAAATA
+M_HWI-M01141:133:D05BR:1:1101:8400:4481  133:D05BR:1:1101:8400:4481 2:N:0:CCGGCGTCCTGCGA
AABCCFFFFFFFGGGGGGGGGGHH]]]]]]]]]]]]]]]]]]]]]]]]]]]]]]]]]]]]]]]]]]]]]]]]]]]]]]]]]]]]]]]]]]]]]]]]]]]]]]]]]]]]]]]]]]]]]]]]]]]]]]]]]]]]]]]]]]]]]]]]]]]]]]HHGGGGGGGGGGFFFFFFFCBAAA
@M_HWI-M01141:133:D05BR:1:1101:13178:4493  133:D05BR:1:1101:13178:4493 2:N:0:CCGGCGTCCTGCGA
AAACCAACAGCCAATATCATACTGAATGGGCAAAAACTGGAAGCATTCCCT
+M_HWI-M01141:133:D05BR:1:1101:13178:4493  133:D05BR:1:1101:13178:4493 2:N:0:CCGGCGTCCTGCGA
]]W]]]]]]]]]]]\ZZ]]]]]\]]]]]\]][]]]]]]]X]]]]]]W]]]]
@M_HWI-M01141:133:D05BR:1:1101:10565:4507  133:D05BR:1:1101:10565:4507 2:N:0:CCGGCGTCCTGCGA
CCCTGCCGAATATGCTCAATCGCGGCAGCC
+M_HWI-M01141:133:D05BR:1:1101:10565:4507  133:D05BR:1:1101:10565:4507 2:N:0:CCGGCGTCCTGCGA
]]]]V]]]]]]]]]]]]]]]]]]]]\]]7]
@M_HWI-M01141:133:D05BR:1:1101:7351:4571  133:D05BR:1:1101:7351:4571 2:N:0:CCGGCGTCCTGCGA
TTGCATTTGGATGCTGCACTAGGTAGAACAACATCATCAGATATGTTTTAGGACAAGGTCACAGGCTTTTAGTATTTACTAGCCAGTGCTGATAGCAGTAATTGGGATCACTGAACTACTCAATTCAGGGG
+M_HWI-M01141:133:D05BR:1:1101:7351:4571  133:D05BR:1:1101:7351:4571 2:N:0:CCGGCGTCCTGCGA
]]]]]]]]]]]]]]]]]\]]]]]]]]]]]]]]]]]]]]]]]]]]]]]]]]]]]]]]]]]]]]]]]]]]]]]]]]]]]]]]]]]]]]]]]]]]]]]]]]]]]]]][]]]]]]]]]]]]]]]]]]]]]]]]]]
@M_HWI-M01141:133:D05BR:1:1101:20671:4571  133:D05BR:1:1101:20671:4571 2:N:0:CCGGCGTCCTGCGA
CCACGATGATTTGGGCGTCGTCGCGGTGGACGATGC
+M_HWI-M01141:133:D05BR:1:1101:20671:4571  133:D05BR:1:1101:20671:4571 2:N:0:CCGGCGTCCTGCGA
]]]]]]]]]]]]]]]]]]]]]]]]]]]]]]]]]V]]
@M_HWI-M01141:133:D05BR:1:1101:16647:4579  133:D05BR:1:1101:16647:4579 2:N:0:CCGGCGTCCTGCGA
CCTGAGCTGGGCTGAGCGGTGTAACTAATATTGTAAATGAGAAAGTATGACTTTTAAGGTTAGGTCACAAAATATGTTATGGCTTCTGCCTTGCTCCTCTAGATC
+M_HWI-M01141:133:D05BR:1:1101:16647:4579  133:D05BR:1:1101:16647:4579 2:N:0:CCGGCGTCCTGCGA
]]]]]]]]]]]]]]]]]]]]]]]]]]]]]]]]]]]]]]]]]]]]]]]]]]]]]]]]]]]]]]]]]]]]]]]]]]]]]]]]]]]]]]]]]]]]]]]]]]]]]]]]]
@F_HWI-M01141:133:D05BR:1:1101:7215:4589  133:D05BR:1:1101:7215:4589 2:N:0:CCGGCGTCCTGCGT
TAATTTTTTTTTTTTTTATTGAGATGGAGTTTTGCTCTTGTTACCCAGGCTGGAGTGCAATGGCGTGATCTCGGCTCACTGCCACCTCCACCTCCTGGGTTCAGGCAATTCTCCTGCCTCAGCCTCCTGAGTAGCTGGGATTACAGGCAT
+F_HWI-M01141:133:D05BR:1:1101:7215:4589  133:D05BR:1:1101:7215:4589 2:N:0:CCGGCGTCCTGCGT
B@BBBFFFBBBBGGGGG1FG5FDADGFFHHHHHCGFHHGHHHHHH3G11FAGE11BGBFBBGGF@AEDGBF@GEAFGHDFF3CHHHGHGHGHHACGBGABFHFF?FEEGG?FFGFCBAFHHFHGFG/GHFHHGEFBGHG<FGHFHHHGEH
@R_HWI-M01141:133:D05BR:1:1101:7215:4589  133:D05BR:1:1101:7215:4589 2:N:0:CCGGCGTCCTGCGT
TATGCTCTGCTTTCCTTTTAAATGATAGTTACAGGCCAGGCACAGTGGCTCCCGCCTGTAATCCCCACACTTTAGGAGGTCAAAGTGGGCATATCATGAGGTCAGGAGATCAAGACCATCCTGGCCAACATGGTGAAACCACATCTCTAC
+R_HWI-M01141:133:D05BR:1:1101:7215:4589  133:D05BR:1:1101:7215:4589 2:N:0:CCGGCGTCCTGCGT
A3AAAFFFFFFFGGGGGGGGGFHHHHHHHBFGFFHGFEHEDAGB235AFFFGGEFGGHHFHHHGHFB1EGFHHHBFDB?FHHHBFF5BAFGHHHGHHBHHFHHHGFFEFGFHHEHFHHH3B?DFHEFHGGHHGF3GFFBG/?CG2GBGBG
@M_HWI-M01141:133:D05BR:1:1101:20416:4599  133:D05BR:1:1101:20416:4599 2:N:0:CCGGCGTCCTGCGA
CTTTTTGAGACAGAGTCTGGTTCTGTTACCCAGGCTGGAGTGTAGTGGTGTGATCACGGCTCACTGCAGCCTCAACCTCCCGGA
+M_HWI-M01141:133:D05BR:1:1101:20416:4599  133:D05BR:1:1101:20416:4599 2:N:0:CCGGCGTCCTGCGA
]]]VUZ]WW][]][]Z]]]]]]]\]]]\]]V]X]]X]][F]]X]H]F]]]X]I]Z]]]]]]\]]]YZ[]]]Z]]Z]\3V]]]]Z
@M_HWI-M01141:133:D05BR:1:1101:14999:4622  133:D05BR:1:1101:14999:4622 2:N:0:CCGGCGTCCTGCGA
TGGAAAACATTTTTCCAACTAAATGGAACAAGAAAATGCTCTTCCCAACTTTGGAGCTCAATTTTCTTCACTTTTAATTAAAAAATATACACTAGACTAGGTGATTTCTGAAGTCCTTGCTGCTACTATCATTCTATGACTCCAGCTTGCATACCTTTTTTTGAATATTCA
+M_HWI-M01141:133:D05BR:1:1101:14999:4622  133:D05BR:1:1101:14999:4622 2:N:0:CCGGCGTCCTGCGA
BAAABFBCADFFGGGGGCCGG]]]]]]]]]]]]]]]]]]]]]]]]]]]]]]]]]]]\Z]]]]]]]]]]]]]]]]]]]]]]]]]]]]]]]]]]]]]]]]]]]]]]]]]]]]]]]]]]]]]]]]]]]]]]]]]]]]]]]]]]]]]]]]]]]]GFGACEGGGFBFFFBD3A>33
@M_HWI-M01141:133:D05BR:1:1101:13766:4657  133:D05BR:1:1101:13766:4657 2:N:0:CAGGCGTCCTGCGA
GCTTCTAAAACCAAAACGGAGCTACCTAAAGGAACGGTCTTCAATGTGTGCATTCAACTTACGGAGTTAAACTGATGTGTGTTTACAGGTGTTTCTAAACCCTTTCTGTGAAGAAGTGGCAAACGCATTTTCCC
+M_HWI-M01141:133:D05BR:1:1101:13766:4657  133:D05BR:1:1101:13766:4657 2:N:0:CAGGCGTCCTGCGA
]]]]]]]]]]]]]]]]]]]]]]]]]]]]]]]]]]]]]]]]]]]]]]]]]]]]]]]]]]]]]]]]]]]]]]]]]]]]]]]]]]]]]]]]]]]]]]]]]]]]]]]]]]]]]]]]]]]]]]]]]]]]]]]]]]]]]]
@M_HWI-M01141:133:D05BR:1:1101:9349:4660  133:D05BR:1:1101:9349:4660 2:N:0:CCGGCGTCCTGCGA
CAGAGCTAACATCACCAGCCAGGAATGGTGGCTCGTGCCTATCATCTCAGCACTTTGGGAGG
+M_HWI-M01141:133:D05BR:1:1101:9349:4660  133:D05BR:1:1101:9349:4660 2:N:0:CCGGCGTCCTGCGA
]]]]]]]]]]]]]]]]]]]]]]]]]]]]]]]]]]]]]]]]]]]]]]]]]]]]]]]]]]]]]]
@M_HWI-M01141:133:D05BR:1:1101:8868:4673  133:D05BR:1:1101:8868:4673 2:N:0:CCGGCGTCCTGCGA
ACTATGTAAACTAAACAAAGCACTTTACGGCCTAAGAAGCGGACGAATCTGGTATGAAGTATTAAACAAAGCATTACAACAA
+M_HWI-M01141:133:D05BR:1:1101:8868:4673  133:D05BR:1:1101:8868:4673 2:N:0:CCGGCGTCCTGCGA
[]]]]]]]]]]]]Y]]]]]]]]]]]]]]]]Z]]]]]]X]]]]\]Z]]]]]]]]]]]]]]]]]]]]]]]]]]]]]]]]]]]]]
@M_HWI-M01141:133:D05BR:1:1101:18141:4687  133:D05BR:1:1101:18141:4687 2:N:0:CCGGCGTCCTGCGA
AAAAGGCATGAGAATTGTTAGGCAGATGTAATCATAAACACAACAGCTTTACTTAATAATTATTGGATAATGTGATTTTTTCTTATAACTATGCTTTACTGTAAAAAGTAGAC
+M_HWI-M01141:133:D05BR:1:1101:18141:4687  133:D05BR:1:1101:18141:4687 2:N:0:CCGGCGTCCTGCGA
]]]]]]]]]]]]]]]]]]]]]]]]\]]]]]]]]]]]]]]]]]]]]]]]]]]]]]]]]]]]]]]]]]]]]Y]]]]]]]]]]]]]]]]]]]]\]]]]]]]]]]]X\]][Y]WW]]
@M_HWI-M01141:133:D05BR:1:1101:17230:4701  133:D05BR:1:1101:17230:4701 2:N:0:CCGGCGTCCTGCGA
ACCAGGACCCAGAGACCTCATTACTGTAGTAAACACATGTTGAGTGGCCACAGCATGTGGTTTTCTGCCAGTGCTGGCAGTACAAAATGAGCTTAGATATCATGTCTTCCCTTGGGGAGAAGACAGACCTTCTATCAAGG
+M_HWI-M01141:133:D05BR:1:1101:17230:4701  133:D05BR:1:1101:17230:4701 2:N:0:CCGGCGTCCTGCGA
]]]FQ]]]]]]]]]SXV]]]]]]]]]]]]]]]I]]]]]]]]]]]]\]]]]]]]]]][Z]\]]C]]]]]]]]]]]]]]E\]]]\]\]]]]]]]]]Z]]]]]][]]\][][]C]]]X]][]F]]]]]]]]]]\]]]]]]]]$
@M_HWI-M01141:133:D05BR:1:1101:20546:4707  133:D05BR:1:1101:20546:4707 2:N:0:CCGGCGTCCTGCGA
GGCACTCAATAAATAACACATTGTGATGACAATACCATGAACATACACTGCAGAGATATTTCACAAAGAATGAATGACTGTTTGCCCCTTG
+M_HWI-M01141:133:D05BR:1:1101:20546:4707  133:D05BR:1:1101:20546:4707 2:N:0:CCGGCGTCCTGCGA
]]]]]]]]]]]]]]]]]]]]]]]]]]]]]]]]]]]]]]]]]]]]]]]]]]]]]]]]]]]]]]]]]]]]]]]]]]]]]]]]]]]]]]]]]]]
@M_HWI-M01141:133:D05BR:1:1101:10749:4721  133:D05BR:1:1101:10749:4721 2:N:0:CCGGCGTCCTGCGA
TCTCTCCAGTGCTTTTGTGCCGTTTGAAAAGGTTTTCTCTCTGGGCAGGTGCAACTCCTTGCTTGCTAGGGATGAAGCTTG
+M_HWI-M01141:133:D05BR:1:1101:10749:4721  133:D05BR:1:1101:10749:4721 2:N:0:CCGGCGTCCTGCGA
]]]]]]]]]]]]]]]]]]]]]]]]]]]]]]]]]]]]]]]]]]]]]]]]]]]]]]]]]]]]]]]]]]]]]]]]]]]]]]]]]
@M_HWI-M01141:133:D05BR:1:1101:19091:4727  133:D05BR:1:1101:19091:4727 2:N:0:CCGGCGTCCTGCGA
TTGCATGTGCCTGGAGTCCTAGCTACTCAAGAGACTGGAGCAGGAGAATGGCTTGAGCCCAAGAGTTGGTGGTTACAGTGAGCCACAATTGTGCCACTGCATTCCTGCCTGGGCAGCAGAGTGAGACCCTGTCTCAAAATAAATAAAAAATATATA
+M_HWI-M01141:133:D05BR:1:1101:19091:4727  133:D05BR:1:1101:19091:4727 2:N:0:CCGGCGTCCTGCGA
AA@ABB]]]]]]]]]]]]]]]]]]]]]]]]]]]]]]]]]]]]]]]]]]]]]]]]]]]]]]]]]]]]]]]]]]]]]]]]]]]]]]]]]]]]]]]]]]]]]]]]]]]]]]]]]]]]]]]]]]]]]]]]]]]]]]]]]]]]]]]]]]]]]]]]FAA>33
@M_HWI-M01141:133:D05BR:1:1101:11573:4772  133:D05BR:1:1101:11573:4772 2:N:0:CCGGCGTCCTGCGA
AAGAGAGCATACTGAGTTGGTGCATACACTCCAAAAAGAGTAGAATAAGGCATTGTATATTTTTTCTAACAGACAATATTCTGAGCCATTTTCTTTTAACTTTGGGGCGCCTAGATATTATTTAGATTTTTTTCGATTCACGTAATTTAGGATTTCGGTATTTTACATAAGAGACCTTATTCAGTTGGTGTATATACTCC
+M_HWI-M01141:133:D05BR:1:1101:11573:4772  133:D05BR:1:1101:11573:4772 2:N:0:CCGGCGTCCTGCGA
CCBCCFCCFFFFGGGGGGGGGGHHHHHHHHHHHHHHHGGHHHHHHHHHHH]]]]]]]]]]]]]]]]]]]]]]]]]]]]]]]]]]]]]]]]]]]]]]]]]]]]]]]]]]]]]]]]]]]]]]]]]]]]]]]]]]]]]]]]]]]]]]]]]]]]HHGGGGHHHHHHHHHHHHHHHHHHHHHHGGGGGGGGGGFFFFFFFACBAA
@M_HWI-M01141:133:D05BR:1:1101:12730:4780  133:D05BR:1:1101:12730:4780 2:N:0:CCGGCGTCCTGCGA
CACTGGTTTCAAAGAACTTCTTTATTTCTGTCTTCATTTAATTGTTTACCCAGTCAACATTCAAGAGCCAGTTGTTCCGTTTCCATGAAGCTGTAGTTTTGAGTTCGTTTCTGAATTCTGAGTTCTAACTTGATTGCACTATGGTCTGAGAGACTGTTTG
+M_HWI-M01141:133:D05BR:1:1101:12730:4780  133:D05BR:1:1101:12730:4780 2:N:0:CCGGCGTCCTGCGA
AAAA1CDFFF]]]]]]]]]]]]]]]]]]]]]]]]]]]]]]]]]]]]]]Z]]]]]]]]]]]]]]]]T\][Z]]]]]]]]]\]]]]]]]]\]]]]]]][]]]]Y]\]]]]]]]]]]]]]]]]]]]]]]]]]]]]]]]]]]]]]]]]]]]]]]5FFBFAA??A
@M_HWI-M01141:133:D05BR:1:1101:12944:4791  133:D05BR:1:1101:12944:4791 2:N:0:CCGGCGTCCTGCGA
CCAAGTAGCTGGGACTACAGGGATGTGTCACCATGCCTAGCTAATTTTTTTCTATTTTTAGTAGAGATGGGGTTTTACCATGTTGGCCAGGCTGGTCTCGAACTCCTGATCTCAGGTGATTCACCTACCTCAGCCTCCCAGAGTGCTGGGAATA
+M_HWI-M01141:133:D05BR:1:1101:12944:4791  133:D05BR:1:1101:12944:4791 2:N:0:CCGGCGTCCTGCGA
AABB]]]]]]]]]]]]]]]]]]]]]]]]]]]]]]]]]]]]]]]]]]]]]]]]]]]]]]]]]]]]]]]]]]]]]]]]]]]]]]]]]]]]]]]]]]]]]]]]]]]]]]]]]]]]]]]]]]]]]]]]]]]]]]]]]]]]]]]]]]]]]]]]]]AA?B
@M_HWI-M01141:133:D05BR:1:1101:16119:4804  133:D05BR:1:1101:16119:4804 2:N:0:CCGGCGTCCTGCGA
CAGCTGAACCCAGGACAGTGCAGCTCAGTGGGGGAGGGGCGTCCACCATAACCGAGGCAATCTGCCCCCACTGAGGTACACGCCCATTGCTGACACAGCATGCCATTGCCAAGGCAACCTGCC
+M_HWI-M01141:133:D05BR:1:1101:16119:4804  133:D05BR:1:1101:16119:4804 2:N:0:CCGGCGTCCTGCGA
]W]XWZ]]]V]]]]][]][\]]]W]]]]]][]U]R]TXZ]]R]\]]]][][]]]]]]]\]]]]]]]X]]\]]]]]]W][]Y]]]][]9]]]]]]]]]]][[\]]\]8][\]]]V]X]]]]]]]
@M_HWI-M01141:133:D05BR:1:1101:7226:4809  133:D05BR:1:1101:7226:4809 2:N:0:CCGGCGTCCTGCGA
TATTGAGTAGAGGTGAGGAACTAGGATGTTGAAAAGTAAAAAAAGGAGAAGGAGAGGAAGAAAGAGGAAGAAAAAGAGGGAGAGAGAACAGGAATATTGCTTCATTCTAAAAATGGGTATTAATAAATGGCCGATCAATATTTTGTGTATTTAAAATGGAGAACTCTATCAATAGTTATTGAGTTTACT
+M_HWI-M01141:133:D05BR:1:1101:7226:4809  133:D05BR:1:1101:7226:4809 2:N:0:CCGGCGTCCTGCGA
CCCCBFFFFFFFGFFGGGGGGGFHHFHGHHHHHGHHHHH]]]]]]]]]]]]]]]]]]]]]]]]]]]]]]]]]]]]]]]]]]]]]]]]]]]]]]]]]]]]]]]]]]]]]]]]]]]]]]]]]]]]]]]]]]]]]]]]]]]]]]]]]]]]]]]HHHHHHHHHHHHHGFHHGGGGGGGGGGFFFFFFFAAAAA
@M_HWI-M01141:133:D05BR:1:1101:7047:4837  133:D05BR:1:1101:7047:4837 2:N:0:CAGGCGTCCTGCGA
CCAAAGAAATGGAGCCATTTGCCCAAGATC
+M_HWI-M01141:133:D05BR:1:1101:7047:4837  133:D05BR:1:1101:7047:4837 2:N:0:CAGGCGTCCTGCGA
WHHUX\]][[YFF$FWF\]]Z]V]]U]VFS
@M_HWI-M01141:133:D05BR:1:1101:12686:4843  133:D05BR:1:1101:12686:4843 2:N:0:CCGGCGTCCTGCGA
TCACAATGGAAGCGATTCTCAGAATTAAAAATAGATCTACTTAAATATAGTTATCACTGGGGAATGAAGCTCTGGGAGACTTACTGTTTTGAGTTTTTTATTACCGTAAACGTATTACTACTTTATTTTTTATCAAATTTCTTG
+M_HWI-M01141:133:D05BR:1:1101:12686:4843  133:D05BR:1:1101:12686:4843 2:N:0:CCGGCGTCCTGCGA
]]]]]]]]]]]]]]]]]]]]]]]]]]]]]]]]]]]]]]]]]]]]]]]]]]]]]]]]]]]]]]]]]]]]]]]]]]]]]]]]]]]]]]]]]]]]]]]]]]]]]]]]]]]]]]]]]]]]]]]]]]]]]]]]]]]]]]]]]]]]]]]]
@F_HWI-M01141:133:D05BR:1:1101:15276:4857  133:D05BR:1:1101:15276:4857 2:N:0:CCGGCGTCCTGCGA
TGTAATTGCATTTATTTTTCTCGTCAAGACTGCAAAACAAGTGATAATTTACTACATTACAGCACATATCGGCTGGGTTTAAAGCCACAACAGTTATAATCAATTCCCTTAGGGACTGGGGGGGAAACAAGGGGGGGTCTTTTTTCCTGA
+F_HWI-M01141:133:D05BR:1:1101:15276:4857  133:D05BR:1:1101:15276:4857 2:N:0:CCGGCGTCCTGCGA
BCABCFFFFFFFGGGGGGGGGGGGGHGHHHHHHHHHHHHHHHFHHHHHHHHHHHHHHHHHHHHHGHHHHHGGGGGGGHG13555B122B?112F444B44B4344443B3@FG1?11?F//>@--;.//.;EF--:--.;BFFF######
@R_HWI-M01141:133:D05BR:1:1101:15276:4857  133:D05BR:1:1101:15276:4857 2:N:0:CCGGCGTCCTGCGA
TCTGATTCTCAGTTTCTTTCTCTGAGAAATGTGAATGGGAGTACATATCTGCCTTACCCCATTACTGTAGGAAGCCATCAAGATAGTAGAAGTGGTCATGCTTCGACAGCTTAGTGTCTCTGTGTGGGTTAGTGTTTGCCACTATTATTG
+R_HWI-M01141:133:D05BR:1:1101:15276:4857  133:D05BR:1:1101:15276:4857 2:N:0:CCGGCGTCCTGCGA
ABBBCFFFFFFFFGGGGGGGGGHHHHHHHHGHHFGHHGHGGGHHHHHHHHHHHHHHHHHFGHHHHHHHHHGHHHHHHHHHFHHHHHHHHGHHHHHHHHHHHHHHGHGGGHHHHHHHHGHHHHFHHHGGAFHHHHHHHHHHHHHHHHGGHH
@M_HWI-M01141:133:D05BR:1:1101:19612:4875  133:D05BR:1:1101:19612:4875 2:N:0:CCGGCGTCCTGCGA
GGTAAATAATGAAAACAAGGCAGAAATTAAGAAGTTATTTGATGCTAATAAGAACAAAGT
+M_HWI-M01141:133:D05BR:1:1101:19612:4875  133:D05BR:1:1101:19612:4875 2:N:0:CCGGCGTCCTGCGA
]]]]]]]]Y]]I\JZ]WW]]]]]]Z]]]]]]]\U][]]]]]]]]]]]]]]]]]]]]]]]]
@M_HWI-M01141:133:D05BR:1:1101:13965:4875  133:D05BR:1:1101:13965:4875 2:N:0:CAGGCGTCCTGCGA
CTTCAAGCTAAACATCTTTCTTGTTCTTGATCAACAGAAAATGTGAGAGAGAATAAATGTTCATCATTGTTCATATTATTTGGATGTAT
+M_HWI-M01141:133:D05BR:1:1101:13965:4875  133:D05BR:1:1101:13965:4875 2:N:0:CAGGCGTCCTGCGA
]]]]]]]]]]]]]]]]]]]]]]]]]]]]]]]]]]]]]]]]]]]]]]]]]]]]]]]]\]]]]]]]]]]]]]]]]]]]]]\]][]Y]]][]
@M_HWI-M01141:133:D05BR:1:1101:15445:4916  133:D05BR:1:1101:15445:4916 2:N:0:CCGGCGTCCTGCGA
CAATCCCCTGGGCTGGCCTACTGTCCAAGTCTCGTTCAGTCTCAAGTCCAGCCCTCTCAAGTCTCAGGTTGCCGGTTCAACAGGGCACCCGGACAAGCACGCCCTGTGGGGATTGTAGGTCTGCCTGGCGTCCCGTGTCTTTTTTATACTTGGGAGTTTCCCCGTTCTGTGGGCA
+M_HWI-M01141:133:D05BR:1:1101:15445:4916  133:D05BR:1:1101:15445:4916 2:N:0:CCGGCGTCCTGCGA
BBBBBFFBFAABGEFGGGGGGGHGF]]]]]]]]]]]]]]]]]]]]]]]]]]]]]]]]]]]]]]]]]]]]]]]]]]]]]]]]]]]]]]]]]]]]]]]]]]]]]]]]]]]]]]]]]]]]]]]]]]]]]]]]]]]]]]]]]]]]]]]]]]]]]HHFGGGGGGGGGGFFFFBCFBBBAA
@M_HWI-M01141:133:D05BR:1:1101:16825:4928  133:D05BR:1:1101:16825:4928 2:N:0:CCGGCGTCCTGCGA
AAAGGATGATCATAGGTTTGGGTATAAAATTCAAATTCAAGTTCATCAGTCTAATTAAATTAAATGTCTCTACTGGAGAAGTTATTGAGCTAAAGAGACA
+M_HWI-M01141:133:D05BR:1:1101:16825:4928  133:D05BR:1:1101:16825:4928 2:N:0:CCGGCGTCCTGCGA
]]]]]]]]]]]]]]]]]]]]]]]]]]]]]]]]]]]]]]]]]]]]]]]]]]]]]]]]]]]]]]]]]]]]]]]]]]]]]]]]]]]]]]]]]]]]]]]]]]]]
@M_HWI-M01141:133:D05BR:1:1101:13699:4946  133:D05BR:1:1101:13699:4946 2:N:0:CCGGCGTCCTGCGA
GCCTGGGCGGTGGCGGGGGGTGATGCCTCAGTGCGCCACCAGCGAATCCCAGAAGCGCCGGTTGTAGCGTTCCGGGG
+M_HWI-M01141:133:D05BR:1:1101:13699:4946  133:D05BR:1:1101:13699:4946 2:N:0:CCGGCGTCCTGCGA
]]]]]]]]]]]]]]]]]]]]]]]]]]]]]]]]]]]]]]]]]]]]]]]]]]]]]]]]]]]]]]]]]]]]]]]]]]]]]
@M_HWI-M01141:133:D05BR:1:1101:19530:4962  133:D05BR:1:1101:19530:4962 2:N:0:CCGGCGTCCTACGA
TGCCGTGCAGAAGCTGTGGAGTTTGATTAGGTCTGATTTGTCTATTTTGG
+M_HWI-M01141:133:D05BR:1:1101:19530:4962  133:D05BR:1:1101:19530:4962 2:N:0:CCGGCGTCCTACGA
]]]]]]]]]]]]]\]]]]]]]]]]]]]]]]]]]]]]]]]]]]]]]]]]]]
@M_HWI-M01141:133:D05BR:1:1101:9191:4979  133:D05BR:1:1101:9191:4979 2:N:0:CCGGCGTCCTGCGA
AAACCATACATTTAATTGGGTCATTCTGCAACCACTAAAAACTGACATTTACACAATCATAGTAACCATGAATAGAACTTGCATTGTGGTGGCAGTTGGAAAAGCAGAAAATATCACTGTTCTTAAGATATGACCATATG
+M_HWI-M01141:133:D05BR:1:1101:9191:4979  133:D05BR:1:1101:9191:4979 2:N:0:CCGGCGTCCTGCGA
]]X]]]]]]]]]]]]]]]]]]]]]]]]]]]]]]]]]]]]]]]]]]]]]]]]]]]]]]]]]]]]]]]]]]]]]]]]]]]]]]]]]]]]]]]]]]]]]]]]]]]]]]]]]]]]]]]]]]]]]]]]]]]]]]]]]]]]]]][]
@M_HWI-M01141:133:D05BR:1:1101:9107:4980  133:D05BR:1:1101:9107:4980 2:N:0:CCGGCGTCCTGCGA
AAAATAGATGAGAGTTGACAAGCTCTTCTCCTTACCCCACACTCACAACTCTCCTAAAACTCAAAATTCATGTTACAATGCACATCGGCACATAGTATTTTTATGGTAAGGG
+M_HWI-M01141:133:D05BR:1:1101:9107:4980  133:D05BR:1:1101:9107:4980 2:N:0:CCGGCGTCCTGCGA
]]]]]]]]]]]]]]]]]]]]]]]]]]]]]]]]]]]]]]]]]]]]]]]]]]]]]]]]]]]]]]]]]]]]]]]]]]]]]]]]]]]]]]]]]]]]]]]]]]]]]]]]]]]]]]]]
@M_HWI-M01141:133:D05BR:1:1101:16278:4980  133:D05BR:1:1101:16278:4980 2:N:0:CCGGCGTCCTGCGA
CCCTGCAGCCCCCGCCTCCTGGGCTCAAGCAGTTCTCCCACCTCAGCCTCTAAGCAGCTAAGACCACATGTGTATACCACCATGACCAGCTAGGTTTTTTTTTTT
+M_HWI-M01141:133:D05BR:1:1101:16278:4980  133:D05BR:1:1101:16278:4980 2:N:0:CCGGCGTCCTGCGA
]]T3]]Y]YTCES]15XY]YXZV5U]]]\]E\]]YU[WWTZXT$]%1]]\][][]]]]]]GWU]]]]\FWHXX%]ES[\]\EV]WE]YV[\E]R[\ZV]\\\\]\
@M_HWI-M01141:133:D05BR:1:1101:17969:4990  133:D05BR:1:1101:17969:4990 2:N:0:CCGGCGTCCTGCGA
CAAGCGATCACTAGTCAATACAACAAATGCTTCTTCTAACAACCACCCAGTATCACCCCTTGCCCCAAGATCACCCAGCAGTCTAAATTCTTTCCTATTTTTAGGTTTCTGCATCACTCCCAATCCCTCTCAAAGAAGCCCTGAGAAACACCGCCCCTCTGTGTCAGCCT
+M_HWI-M01141:133:D05BR:1:1101:17969:4990  133:D05BR:1:1101:17969:4990 2:N:0:CCGGCGTCCTGCGA
DCCCCCDDDCFFGGGGGGGG]]]]]]]]]]]]]]]]]]]]]]]]]]]]]]]]]]]]]]]]]]]]]]]]]]]]]]]]]]]]]]]]]]]]]]]]]]]]]]]]]]]]]]]]]]]]]]]]]]]]]]]]]]]]]]]]]]]]]]]]]]]]]]]]]]GGGGGGGGFFFFFFFCBCAB
@M_HWI-M01141:133:D05BR:1:1101:15957:4992  133:D05BR:1:1101:15957:4992 2:N:0:CCGGCGTCCTGCGA
AAAGTAAGACAGAGAGAGCTCCTTCCAATTGTTTTATTGATCTAGAGACAGTGTCTCACTCGGTCGCCCTGGCTGG
+M_HWI-M01141:133:D05BR:1:1101:15957:4992  133:D05BR:1:1101:15957:4992 2:N:0:CCGGCGTCCTGCGA
]]]]]]]]]]]]]]]]]]]]]]]]]]]]Z]]]]]]]]]]]]]]]]]]]]]]]]]]]]]]]]]]]]]]]]]]]]]]]
@M_HWI-M01141:133:D05BR:1:1101:9174:5010  133:D05BR:1:1101:9174:5010 2:N:0:CCGGCGTCCTGCGA
CTACTAAAAATACAAAAATTCAAAGATTGGCCGGGCCTGGGTAGCACACGCCTGTAGTCCTAGATACTCGGGAGATGGAGGCGGGAGAATGGCTTGAACCCAGA
+M_HWI-M01141:133:D05BR:1:1101:9174:5010  133:D05BR:1:1101:9174:5010 2:N:0:CCGGCGTCCTGCGA
]Z]]]]]]]]][Z]]]]]]]]]]]]]]]]]]Z]]\]]]]]]]]]]]]]]]]]]]]]]]]]]]]]]]]]]]]]]]]]]]]]]]]]]]]]]]]]]]]YU]]]]TTT
@M_HWI-M01141:133:D05BR:1:1101:21627:5033  133:D05BR:1:1101:21627:5033 2:N:0:CCGGCGTCCTGCGA
CCAGGGGTTTATTTCACAGGTGCTTCCCAGTGCTCCACGGTTGCTGAGTCGG
+M_HWI-M01141:133:D05BR:1:1101:21627:5033  133:D05BR:1:1101:21627:5033 2:N:0:CCGGCGTCCTGCGA
]]V]\]]Z]]]]]]]]]]Z]]]V]X]E[]]V][]F[V6]]]]]][S]U]FQV
@M_HWI-M01141:133:D05BR:1:1101:11355:5038  133:D05BR:1:1101:11355:5038 2:N:0:CCGGCGTCCTGCGA
TGATTTTTGTTGTTGTTCCAGGAACCCTGATTAGTACTTTATAAACATCAGCTTCCTTAATTCTCACAAGAAGACAAAAGTA
+M_HWI-M01141:133:D05BR:1:1101:11355:5038  133:D05BR:1:1101:11355:5038 2:N:0:CCGGCGTCCTGCGA
]]]]]]]]]]]]]]]]]]]]]]]]]]]]]]]]]]]]]]]]]]]]]]]]]]]]]]]]]]]]]]]]]]]]]]]]]]]]]]]]]]
@M_HWI-M01141:133:D05BR:1:1101:18170:5040  133:D05BR:1:1101:18170:5040 2:N:0:CCGGCGTCCTGCGA
CTCATGGCCTCACATTCAAGGATGTGGCCGCTCCAAAGGCACCGCAGGCCACAGAGAAATGAGAGGCAACCCTATGAGCTAGAAGCCAGAGAGCTGAACATTGGAAGGCCTCCTTACCATTTTAGAAATGAAGTCCACAGCGGTTTTTGGCTGGCATCTTTCTGTTTTGTGACC
+M_HWI-M01141:133:D05BR:1:1101:18170:5040  133:D05BR:1:1101:18170:5040 2:N:0:CCGGCGTCCTGCGA
CCCCCFFFFFFFGGGGGGGGGGHH]]]]]]]]]]]]]]]]]]]]]]]]]]]]]]]]]]]]]]]]]]]]]]]]]]]]]]]]]]]]]]]]]]]]]]]]]]]]]]]]]]]]]]]]]]]]]]]]]]]]]]]]]]]]]]]]]]]]]]]]]]]]]]CHGFGGFGGGGGBFF@FFFA>A>>
@M_HWI-M01141:133:D05BR:1:1101:8990:5057  133:D05BR:1:1101:8990:5057 2:N:0:CCGGCGTCCTGCGA
CCATGAAGGGATGGCGGCCCAGACTGAGC
+M_HWI-M01141:133:D05BR:1:1101:8990:5057  133:D05BR:1:1101:8990:5057 2:N:0:CCGGCGTCCTGCGA
]]]]]]]]]]]]]]]]]]]]]]]]]]]]]
@M_HWI-M01141:133:D05BR:1:1101:15930:5084  133:D05BR:1:1101:15930:5084 2:N:0:CCGGCGTCCTGCGA
CTTTCAACACACCCTGCAGCAAATTGGACTGGAATGCAAGAACAATTTATTAGATAAAATGCTATACTGTATTGCAAAATTCAAG
+M_HWI-M01141:133:D05BR:1:1101:15930:5084  133:D05BR:1:1101:15930:5084 2:N:0:CCGGCGTCCTGCGA
]]]]]]]]]]]]]]]]]]]]]]]]]]]]]]]]]]]]]]]]]]]]]]]]]]]]]]]]]]]]]]]]]]]]]]]]]]]]]]]]]]]]]
@M_HWI-M01141:133:D05BR:1:1101:19006:5108  133:D05BR:1:1101:19006:5108 2:N:0:CCGGCGTCCTGCGA
AAGGTGGCAAAACCGGCAAAGAACATTGCCAGGAACAGG
+M_HWI-M01141:133:D05BR:1:1101:19006:5108  133:D05BR:1:1101:19006:5108 2:N:0:CCGGCGTCCTGCGA
\R]]]US]Z]]]]YZ]]W]]]]]]]]]\]]]]\]Z]]]]
@M_HWI-M01141:133:D05BR:1:1101:13698:5120  133:D05BR:1:1101:13698:5120 2:N:0:CCGGCGGCCTGCGA
TTCGATCAACGTCCACGGGTCGGCGTAGGGGCCACGTCCCTCCAGCCGGCGCTGCACGATCAAGATGGTGCGCAGGAGGGGCCCCGCAGCAAGATCGGAAGAGCG
+M_HWI-M01141:133:D05BR:1:1101:13698:5120  133:D05BR:1:1101:13698:5120 2:N:0:CCGGCGGCCTGCGA
]]]]]]]]]]]]]]]]]]T]]]]]]]]]]]]]]]][]]]]]]]]]]]]ZT]\]]]]]]]]]]]]]]\]]]Z[]]Z]Z]]]X]]]]]]]]Z]]]]]]X]]]]]]]]
@M_HWI-M01141:133:D05BR:1:1101:13710:5130  133:D05BR:1:1101:13710:5130 2:N:0:CCGGCGTCCTGCGA
GTCTTAGTCTGTTTCTGTTGCTATAGGAAAATACCTGAGATTGGGTAATTTATGAAGAACAGAAATTTATTTCTTATAGTTCTGGTGGCTGGGAATTCCAAGGTGAAGTCATTTGCATTTGTGTCTGGTGAGGGCTGCTCTTTGCTTCCCCAGTGGCACCTGGC
+M_HWI-M01141:133:D05BR:1:1101:13710:5130  133:D05BR:1:1101:13710:5130 2:N:0:CCGGCGTCCTGCGA
BBCCCFFFFFFFGG]]]]]]]]]]]]]]]]]]]]]]]]]]]]]]]]]]]]]]]]]]]]]]]]]]]]]]]]]]]]]]]]]]]]]]]]]]]]]]]]]]]]]]]]]]]]]]]]]]]]]]]]]]]]]]]]]]]]]]]]]]]]]]]]]]]]]]]]GGFFFFFFBABA?A
@M_HWI-M01141:133:D05BR:1:1101:22233:5134  133:D05BR:1:1101:22233:5134 2:N:0:CCGGCGCCCTGCGA
CCTGGGAGGTGGAGGTTGCAGTGAGCCAAGATGG
+M_HWI-M01141:133:D05BR:1:1101:22233:5134  133:D05BR:1:1101:22233:5134 2:N:0:CCGGCGCCCTGCGA
]]]]]]]]]]]]]]]X]]]]]]]]]\]]]]]Y]]
@M_HWI-M01141:133:D05BR:1:1101:10800:5137  133:D05BR:1:1101:10800:5137 2:N:0:CCGGCGTCCTGCGA
GAATGGTAGCACTTGCTTTTTGTTCTTTGAGAGATCTCC
+M_HWI-M01141:133:D05BR:1:1101:10800:5137  133:D05BR:1:1101:10800:5137 2:N:0:CCGGCGTCCTGCGA
]]]]]]]]Y]Y]]]]][]]]]]]]]]]\]]Z]][]]]]]
@M_HWI-M01141:133:D05BR:1:1101:21323:5146  133:D05BR:1:1101:21323:5146 2:N:0:CCGGCGTCCTGCGA
TACTAAATTGCAAGTAAGGCAGCAGGGGCATAATCAAACTAGTAATAATAAACTAGAATAAATTTTAAGATAACTTTAAGGATTGCAG
+M_HWI-M01141:133:D05BR:1:1101:21323:5146  133:D05BR:1:1101:21323:5146 2:N:0:CCGGCGTCCTGCGA
]]]]]]]]]]]]]]]]]]]]]]]]]]]]]]]]]]]]]]]]]]]]]]]]]]]]]]]]]]]]]]]]]]]]]]]]]]]]]]]]]]]]]]]]
@M_HWI-M01141:133:D05BR:1:1101:23944:5150  133:D05BR:1:1101:23944:5150 2:N:0:CCGGCGTCCTGCGA
CCTAATCTTATAGGATTGATGTCCTTATAAGAAGAGAACTCTGTGTCTCTCTCCCATGTGAGACATAATGAGAAGGTACCTGTCAGCAACCCAAGGAAAGAGCCCTTACCATTGACCCTGCTAGTGCCTTCATTTTGGACTTCCCATCCTCCAG
+M_HWI-M01141:133:D05BR:1:1101:23944:5150  133:D05BR:1:1101:23944:5150 2:N:0:CCGGCGTCCTGCGA
CCCC]]]]]]]]]]]]]]]]]]]]]]]]]]]]]]]]]]]]]]]]]]]]]]]]]]]]]]]]]]]]]]]]]]]]]]]]]]]]]]]]]]]]]]]]]]]]]]]]]]]]]]]]]]]]]]]]]]]]]]]]]]]]]]]]]]]]]]]]]]]]]]]]]]@A3>
@M_HWI-M01141:133:D05BR:1:1101:7065:5153  133:D05BR:1:1101:7065:5153 2:N:0:CCGGCGTCCTGCGA
GGTGAGTCTAAACTGAGACGTGCTAGAAGCATAAAATACACACTGTATTTCAAAGACTTAGCAAGCAAAAAAAAAAAAGAAAAGAATGTAAAAACTCATTCATCATGTTTACACTGATTACATGTTGAAATGATAATATTTGGC
+M_HWI-M01141:133:D05BR:1:1101:7065:5153  133:D05BR:1:1101:7065:5153 2:N:0:CCGGCGTCCTGCGA
]X]X]]]]]]]]]]]]]]Z]]]]]]]]]]]]]]]]]]]]]]]]]]]]]]]]]]]]]]]]]]]]]]:]]]]]]]]]]]]]]]]]]]]]]]]]]]]]]]]]]]]]]]]]]]]]]]]]]]]]]\]]]]]]]]]]]]]]]\\]]]]]]
@M_HWI-M01141:133:D05BR:1:1101:9739:5155  133:D05BR:1:1101:9739:5155 2:N:0:CCGGCGTCCTGCGA
CAACTCTGAAAATGTGGATTATATGTGTGATTTTAATGCATTCGTTGGAAATAATATTATTTTTCAC
+M_HWI-M01141:133:D05BR:1:1101:9739:5155  133:D05BR:1:1101:9739:5155 2:N:0:CCGGCGTCCTGCGA
]]]]]]]]]]]]]]]]]]]]]]]]]]]]]]]]]]]]]]]]]]]]]Y]]]]]]]]]]]]]]]]]]][]
@M_HWI-M01141:133:D05BR:1:1101:9788:5163  133:D05BR:1:1101:9788:5163 2:N:0:CCGGCGTCCTGCGA
ACTTTGCTTTCACTACTCGAATGGCTCTTTTCACATCCCACCTTTTATCATA
+M_HWI-M01141:133:D05BR:1:1101:9788:5163  133:D05BR:1:1101:9788:5163 2:N:0:CCGGCGTCCTGCGA
V]]]]]]]]]]]]]]]]]]]]]]]]]]]]]]]\]]]]]]8]]]]]]][]][]
@M_HWI-M01141:133:D05BR:1:1101:11199:5191  133:D05BR:1:1101:11199:5191 2:N:0:CCGGCGTCCTGCGA
GATTACTCTGGATAGAACTTCCAATACTATATTGAATAGGAGTGGTGAGAGAGGGCGTCCTTATCTAATGCCAGATTTCAAAGGGAATGCTTCCAGTTTTTGCCCATTCAGTATGATATTGGCTGTTGGTTTGTCATAAATAGTTTTATTATTTTG
+M_HWI-M01141:133:D05BR:1:1101:11199:5191  133:D05BR:1:1101:11199:5191 2:N:0:CCGGCGTCCTGCGA
DCCCDF]]]]]]]]]]]]]]]]]]]]]]]]]]]]]]]]]]]]]]]]]]]]]]]]]]]]]]]]]]]]]]]]]]]]]]]]]]]]]]]]]]]]]]]]]]]]]]]]]]]]]]]]]]]]]]]]]]]]]]]]]]]]]]]]]]]]]]]]]]]]]]]]FCCCCB
@M_HWI-M01141:133:D05BR:1:1101:16980:5199  133:D05BR:1:1101:16980:5199 2:N:0:CCGGCGTCCTGCGA
CCTCATTTTGATATTTAAGTTTAAGATAGACTACCTTTCAGTTGAGTAAAGACCCATTTACTTTTTCAGTAATGTATGAAT
+M_HWI-M01141:133:D05BR:1:1101:16980:5199  133:D05BR:1:1101:16980:5199 2:N:0:CCGGCGTCCTGCGA
]]]]]]]]]]]]]]]]]]]]]]]]]]]]]]]]]]]]]]]]]]]]]]]]]]]]]]]]]]]]]]]]]]]]]]]]]]]]]]]]]
@M_HWI-M01141:133:D05BR:1:1101:12033:5213  133:D05BR:1:1101:12033:5213 2:N:0:CCGGCGTCCTGCGA
ACCAAAACAGAGATATAGACCAATGGAACAAAACAGAG
+M_HWI-M01141:133:D05BR:1:1101:12033:5213  133:D05BR:1:1101:12033:5213 2:N:0:CCGGCGTCCTGCGA
]]]]]]]]]]]]]]]]]]]]]]]]]]]]]]]]]]]]]]
@M_HWI-M01141:133:D05BR:1:1101:14521:5227  133:D05BR:1:1101:14521:5227 2:N:0:CCGGCGTCCTGCGA
CCCCAGTGTACCTGTCTAGGCCCACCTTCTGCTCTACGTTCTATGCTCCCTAGGATTCCTAAATCCACCTGGGCCTTGTGCTTCGTTCCTCTTATAATCCTTTTTTCGCTTTTCTTTTTTTTTTTTTGATACAGGGTCTCACCTTGTC
+M_HWI-M01141:133:D05BR:1:1101:14521:5227  133:D05BR:1:1101:14521:5227 2:N:0:CCGGCGTCCTGCGA
]]]]]]]]]]]]]]]]]]]]]]]]]]]]]]]]]]]]]]]]]]]]]]]]]]]]]]]]]]]]]]][[]]]]]]]]]]]]\]]]]]]]]]]]]]]]]]]]]]][]]]]]]]]]]]]]\]]]]]]]]]]]]]]]]]]]]]]]]]]]]]]]]]
@M_HWI-M01141:133:D05BR:1:1101:21974:5234  133:D05BR:1:1101:21974:5234 2:N:0:CCGGCGTCCTGCGA
GCCATCACATGAGACACGACTTTCAGCTTCCACTATGATTG
+M_HWI-M01141:133:D05BR:1:1101:21974:5234  133:D05BR:1:1101:21974:5234 2:N:0:CCGGCGTCCTGCGA
]]Z]]]]]]]]]]]]]]]]]]]]]]]]]]]]]]]]]]]]]]
@M_HWI-M01141:133:D05BR:1:1101:17864:5247  133:D05BR:1:1101:17864:5247 2:N:0:CCGGCGTCCTGCGA
GGCATAACCCAAACTGTATTTTAGAAAAAAGGTTAATCTGACATTGTCATAACATTGATTAAAAATTTAAAATTTCCACGTTTCAGGCATTCTTGAAATGTTTCTTA
+M_HWI-M01141:133:D05BR:1:1101:17864:5247  133:D05BR:1:1101:17864:5247 2:N:0:CCGGCGTCCTGCGA
]W]]]]]]]]]]]]]]]]]]]]]]]]]]]]]]]]]]]]]]]]]]]]]]]]]]]]]]]]]]]X]]]]]]]]]%]]]]]\]]Z]]]]]]]]]]]]]]Y]]]]]]]]]]]
@M_HWI-M01141:133:D05BR:1:1101:16151:5253  133:D05BR:1:1101:16151:5253 2:N:0:CCGGCGTCCTGCGA
GAGAAAAAAGGGAGTGTGGGCTCCTGCCCAGATTGAGGATTGGGTGCGCAGAGCCTGGGGTATGCTCTGGGGTTGGGGGTGGGCAGGGGGATGGCTTTGGAGTA
+M_HWI-M01141:133:D05BR:1:1101:16151:5253  133:D05BR:1:1101:16151:5253 2:N:0:CCGGCGTCCTGCGA
]]]]]]]]]]]]]]]]]]]]]]]]]]]]]]]]]]]]]]]]]]]]]][]]]]]]]]]]]]]]]]]]]]]]]]]]]]]]]]]]]]]]]]]]]]]]]]]]]]]]]]]
@F_HWI-M01141:133:D05BR:1:1101:19255:5320  133:D05BR:1:1101:19255:5320 2:N:0:CCGGCGTCCTGCGA
GTTTTGCTTTCTTTCTCCCCTTCACCCACATTTGGCATTTCTCCCCAGGCTATTCCTTCCCCCCTCCCCCCCCCCCCCTGCCCCCCCCTCTCCCCCCCCAAAACCCCCCCCGTTTTTTACTTTTCTTCTTTTTTCCTTCCTTTTTCTTTT
+F_HWI-M01141:133:D05BR:1:1101:19255:5320  133:D05BR:1:1101:19255:5320 2:N:0:CCGGCGTCCTGCGA
BBBBBFFFFFFFGGGFGGGGFFHAEGHFGEGHGFHHHHGFGHHHBA2B2AFC35D5555BF2AA011AAEECEGG?////???/>BC@-.<00<CDGC####################################################
@R_HWI-M01141:133:D05BR:1:1101:19255:5320  133:D05BR:1:1101:19255:5320 2:N:0:CCGGCGTCCTGCGA
CGAAACACCGCATATTCTCACTCATAGGTGGGTGATGAAAAATGAAAATGCATGGACACAGAGAGAAGAGTACTAAACACTGGGGTCTATTGGGGGGAAATGGGGAGGGCCAGTGGGAGGGGGAGGTGGGGAGGGATAGCCTGGGGAGAA
+R_HWI-M01141:133:D05BR:1:1101:19255:5320  133:D05BR:1:1101:19255:5320 2:N:0:CCGGCGTCCTGCGA
11>>AAFFADDDGGEGGGGGGFG0GDFHAFFGEEHHHHHHDGHHHHGHFHHFGHE1EHFEGFGFFAHHHGBGHHHFFHHHHHFA?EAFBHFGFHGGGCCHBGCGEECCCGCFHHFHHGGGGG@@@@CEF?@E@@@FBFFFFFFFE@F@FF
@M_HWI-M01141:133:D05BR:1:1101:22944:5321  133:D05BR:1:1101:22944:5321 2:N:0:CCGGCGTCCTGCGA
CTAATTTTACCCGTATCGAAAAAATCTAAATATTGTCTAGGCTCCCCACAATTAAAAGCAGAATTGCTCTGAACATAATCTCTCAGAACAAATATACAATGCCTTATTCTACTCTGTTTTGAAGTATATA
+M_HWI-M01141:133:D05BR:1:1101:22944:5321  133:D05BR:1:1101:22944:5321 2:N:0:CCGGCGTCCTGCGA
]]]]]]]]]]]]]]]]]]]]]]]]]]]]]]]]]]]]]]]]]]]]]]]]]]]]]]]]]]]]]]]]]]]]]]]]]]]]]]]]]]]]]]]]]]]]]]]]]]]]]]]]]]]]]]]]]]]]]]]]]]]]]]]]]]
@M_HWI-M01141:133:D05BR:1:1101:9520:5336  133:D05BR:1:1101:9520:5336 2:N:0:CCGGCGTCCTGCGA
CAACTTCTTCATGGTTTAGGCTTTGGAGGGTGCAAGTGTCCAGGAATTTATCCATTTCTTCCAGGTTTACTGGTTTACATGCATGGAGTTGTTTGTAGTCATCTCTGATGATAGTTTGTATTTCTGTAGAATCGGTGGTGATATCTGCTTTATTGTTT
+M_HWI-M01141:133:D05BR:1:1101:9520:5336  133:D05BR:1:1101:9520:5336 2:N:0:CCGGCGTCCTGCGA
BBBBCFFF]]]]]]]]]]]]]]]]]]]]]]]]]]]]]]]]]]]]]]]]]]]]]]]]]]]]]]]]]]]]]]]]]]]]]]]]]]]]]]]]]]]]]]]]]]]]]]]]]]]]]]]]]]]]]]]]]]]]]]]]]]]]]]]]]]]]]]]]]]]]]]FFABAAAA
@M_HWI-M01141:133:D05BR:1:1101:11984:5350  133:D05BR:1:1101:11984:5350 2:N:0:CCGGCGTCCTGCGA
TGTGAACCAAATTAATATGAAAGCCTAAATTCTAAGTCACCTGCATTGATGCAAGAGTTAAGATTTAATTTCAATAGTATATCAGACATACAGATTT
+M_HWI-M01141:133:D05BR:1:1101:11984:5350  133:D05BR:1:1101:11984:5350 2:N:0:CCGGCGTCCTGCGA
]]]]]]]]]]]]]]]]]]]]]]]]]]]]]]]]]]]]]]]]]]]]]]]]]]]]]]]]]]]]]]]]]]]]]]]]]]]]]]]]]]]]]]]]]]]]]]]]]
@F_HWI-M01141:133:D05BR:1:1101:11640:5380  133:D05BR:1:1101:11640:5380 2:N:0:CCGGCGTCCTGCGA
AGTACTATACAATAGCACAGTAGCCACCCCCATCCTCAGCCACCACCTCATCTCCTTAAATTTCCGAAGGCCCACCTCCTCCCTCCTCACCACCCCGCCCTTCTCTCACCACACCTCTTCACAAAAACCACAACTACGGAATCCACATAC
+F_HWI-M01141:133:D05BR:1:1101:11640:5380  133:D05BR:1:1101:11640:5380 2:N:0:CCGGCGTCCTGCGA
1AAAAFFFFFFFGGGBFGGG13FDFF0BE0A00B0BF11B00AB///001D1A1B11ABD221AA/A///A/E/>>00/0B0/0BE0>1/0@?F/>>E///00B12111<1?<E/B01B1212BBF?#######################
@R_HWI-M01141:133:D05BR:1:1101:11640:5380  133:D05BR:1:1101:11640:5380 2:N:0:CCGGCGTCCTGCGA
GTGTATAAGTGGGGTGGGGGGTGGGGGTGGGGATGGCTACTGTGCTATTGTATAGTACTAGATCGGAAGAGCGTCGTGTAGGGAAAGAGTGTTCGTAGGGTGTAGATTTCGGTGGTTGCGGGAGCATTAAAAAAAAAAATGACGATAACG
+R_HWI-M01141:133:D05BR:1:1101:11640:5380  133:D05BR:1:1101:11640:5380 2:N:0:CCGGCGTCCTGCGA
A>AA1DFFF3DFGE1100AAEEEEC@//@CGCGGFFFFGCGBHDFF11=GHH1GFFHHF1<0<DE#####################################################################################
@M_HWI-M01141:133:D05BR:1:1101:16658:5382  133:D05BR:1:1101:16658:5382 2:N:0:CCGGCGTCCTTCGA
CGGCAAGTCGCTCGAGAACGGCGT
+M_HWI-M01141:133:D05BR:1:1101:16658:5382  133:D05BR:1:1101:16658:5382 2:N:0:CCGGCGTCCTTCGA
]X]]WW]Z]V]X]]\]]\]\\]\]
@M_HWI-M01141:133:D05BR:1:1101:13236:5384  133:D05BR:1:1101:13236:5384 2:N:0:CCGGCGTCCTGCGA
GGGAGGTGAGACTTACTGAGAGGTGGGCTGGCCAAGGATGTATGGGGTGGGCTGCCATTGGGTA
+M_HWI-M01141:133:D05BR:1:1101:13236:5384  133:D05BR:1:1101:13236:5384 2:N:0:CCGGCGTCCTGCGA
]]]]]]]]]]]]]]]]]]]]]]Z]]\]]]]]\]]]]]\]]Y]]]][]]]]]]]Y]]]]]]]]H]
@M_HWI-M01141:133:D05BR:1:1101:9954:5406  133:D05BR:1:1101:9954:5406 2:N:0:CCGGCGTCCTGCGA
TCATATGAGCTTGAATCGGGTCGTCGTCCTTGACCAGAATGGGCTCGGCCACGGACCAGAAGATCAGCCCGATCCCCTGCCCGCAGGCGAAGAGC
+M_HWI-M01141:133:D05BR:1:1101:9954:5406  133:D05BR:1:1101:9954:5406 2:N:0:CCGGCGTCCTGCGA
]]]]]]]]]]]]]]]]]]]]]]]]]]]]]]]]]]]]]]]]]]]]]]]]]]]]]]]]]]]]]]]]]]]]]]]]]]]]]]]]]]]]]]]]]]]]]]]
@M_HWI-M01141:133:D05BR:1:1101:22975:5413  133:D05BR:1:1101:22975:5413 2:N:0:CCGGCGTCCTGCGA
AAATGAATGACATTGAAAACAAAACATATCAACATGTATAGGATACACTTAAAATAGTGCTTACAGGGAAATTGGCAGCTTTAAATACTTATATTAGAAAAGAAGAAATGTTTAAAATCAATTATCTAAGCTTCATTTTTTAAAAAAACACTTT
+M_HWI-M01141:133:D05BR:1:1101:22975:5413  133:D05BR:1:1101:22975:5413 2:N:0:CCGGCGTCCTGCGA
BABB]]]]]]]]]]]]]]]]]]]]]]]]]]]]]]]]]]]]]]]]]]]]]]]]]]]]]]]]]]]]]]]]]]]]]]]]]]]]]]]]]]]]]]]]]]]]]]]]]]]]]]]]]]]]]]]]]]]]]]]]]]]]]]]]]]]]]]]]]]]]]]]]]]A33>
@M_HWI-M01141:133:D05BR:1:1101:16381:5428  133:D05BR:1:1101:16381:5428 2:N:0:CCGGCGTCCTGCGA
AAAGAAATTTGATCAAACATTTCAGCATTTTATCATAAGCAGTAGCAAGCGAGAACTGAATGAGGACAATGGCTCAGCTGTGTAAAGCATTGTTATTTTTTAAATGAAAGTCACTTAGAATAAATTCACCCCAATCTGAAAATAAATG
+M_HWI-M01141:133:D05BR:1:1101:16381:5428  133:D05BR:1:1101:16381:5428 2:N:0:CCGGCGTCCTGCGA
]]]]]]][]]]\]]]]]]]]]]]]]]]]]]]]]]]]]]]]]]]]]]]]]]]]]]]]]]]]]]]]]]]]]]]]]]]]]]]]]]]]]]]]]]]]]]]]]]]]]]]]]]]]]]]]]]]]]]]]]]]]]]]]]]]]]ZY]]]]]Y]]]]]]]
@M_HWI-M01141:133:D05BR:1:1101:9028:5461  133:D05BR:1:1101:9028:5461 2:N:0:CCGGCGTCCTGCGA
TGTAAATCTGTTTTAGTTCTTTGTAAATTCTGGATATCAGCCCTTTGTCAGACAGGTAAACTGCAAAAATGTTTTCCCATTCTGTCGGTTGCTGATTCACTCTAATGACTGTTTCTTTTGCCGTGCAGAAGCTGTGGAGTT
+M_HWI-M01141:133:D05BR:1:1101:9028:5461  133:D05BR:1:1101:9028:5461 2:N:0:CCGGCGTCCTGCGA
]]]]]]]]]]]]]]]]]]]]]]]]]]]]]]]]]]]]]]]]]]]]]]]]]]]]]]]]]]]]]]]]]]]]]]]]]]]]]]]]]]]]]]]]]]]]]]]]]]]]]]]]]]]]]]]]]]]]]]]]]]]]]]]]]]]]]]]]]]]]]
@M_HWI-M01141:133:D05BR:1:1101:21727:5470  133:D05BR:1:1101:21727:5470 2:N:0:CCGGCGTCCTGCGA
GGGAAGCCAGAGTGAGGAGGTGGCCTTAGAAGATGGCCATGCTCTTAGGAATGCCGCGGTCCC
+M_HWI-M01141:133:D05BR:1:1101:21727:5470  133:D05BR:1:1101:21727:5470 2:N:0:CCGGCGTCCTGCGA
]]]W]]]]]]]]]]]]]]]]]]]]]]]]]]]]]]]]]]]]]]]]]][]]]]]]]Y]]]]]Z]]
@M_HWI-M01141:133:D05BR:1:1101:12619:5484  133:D05BR:1:1101:12619:5484 2:N:0:CCGGCGTCCTGCGA
AAATGTACTATTTAATATATAAACAAAGTCTCCCACTGGCTTTTTTGGGGGGGGGGCTATAAACTTGGTAAGTGCTGATATACATACATGTAACATAGTATGATCTTTTCTTTCCTGCTCAATATATTTTTTAATTATTTTTTTTTTCTTTTAGAGACACGATCTCACTGCACAGGC
+M_HWI-M01141:133:D05BR:1:1101:12619:5484  133:D05BR:1:1101:12619:5484 2:N:0:CCGGCGTCCTGCGA
?A?AAFFF3DFFG33AAGGGGBFHHHGJ5HHJJJEJH3CH]]]]]]]]]]A]UT]UX]]]]]]Y]]]]]]]YX]]]]]]][Z]]SG]]]][]]]]]]]]]]]]]]]]]]]]]][Z]&]][]]]]]]Z]]]]]]]]]]]]]\]XX]X]]]]FFDHGGFFBGFFCGFFDFBD4DAAA>3
@M_HWI-M01141:133:D05BR:1:1101:7782:5489  133:D05BR:1:1101:7782:5489 2:N:0:CCGGCGTCCTGCGC
GCAGTGGAGCAGTTGAAGGGCTTTAAGCAAGAAAGTGGAATGAAGTGGCGGTGATGTATCTATGGCACTTTAGAA
+M_HWI-M01141:133:D05BR:1:1101:7782:5489  133:D05BR:1:1101:7782:5489 2:N:0:CCGGCGTCCTGCGC
]]]]]]]]]]]]]]]]]]]]]]]]]]]]]]]]]]]]]]]]]]]]]]]]]]]\]7\\]]]]]]]]][4][]]ZZJ]
@M_HWI-M01141:133:D05BR:1:1101:17454:5504  133:D05BR:1:1101:17454:5504 2:N:0:CCGGCGTCCTGCGA
TGTGCCTCAGCCTCCCGAGTAGCTGGGATTACAGGCATGTGCCACCATGCCTGGCTCATTTTTGTATTTTTAGTAGAGATGGGATTTTGCCAT
+M_HWI-M01141:133:D05BR:1:1101:17454:5504  133:D05BR:1:1101:17454:5504 2:N:0:CCGGCGTCCTGCGA
]]]]]]]]]]\]\]]\]H]]]]]]]]]]]]]]]HY]]]]]]]]]]\]]]]]][]]V]X]]]]]]]]J]]]]Y]]]]]]]]]]]]]][]]]]]]
@M_HWI-M01141:133:D05BR:1:1101:18749:5520  133:D05BR:1:1101:18749:5520 2:N:0:CCGGCGTCCTGCGA
ACTCAACGGCTAGACAGATGGGAAGAGATCTCAGGTTCCATCTTAGCAGCGTCCTGGGAACCTGACGAAGCAGGTGTCTCAGGGGCTTGGGGCACTTCGGACACTGTGCACAGGGCCTGCCACCCCAGCCCACCCAGGCGCCCACA
+M_HWI-M01141:133:D05BR:1:1101:18749:5520  133:D05BR:1:1101:18749:5520 2:N:0:CCGGCGTCCTGCGA
]]]]]]]]]]]]]]]]]]]]]]]]]]]]]]]]]]]]]]]]]]]]]]]]]]]]]]]]J]]]]]]]]]]]]]]]]]]]]]]]]]]]]]]]]]]][Z]]]]Y]]]]]]]M]]]]]]]Y]]]]]]\]]]]UZ]T]]]]]]]]]]]]]]]]
@M_HWI-M01141:133:D05BR:1:1101:14080:5529  133:D05BR:1:1101:14080:5529 2:N:0:CCGGCGTCCTGCGA
TTTGATTTGCTGTTCCTATTAGTATGCTCATCCTTCCTTCTCTCCTCTCTTTCAAAGTTGTGTTTTTGGTATACCCATTTATTCTTGCTTTTCTTCCTGCTTATTATTCTCAATTGTAATTCTCGTTGTTAGGTACACTTTGAAATTTTAAATTAAATTT
+M_HWI-M01141:133:D05BR:1:1101:14080:5529  133:D05BR:1:1101:14080:5529 2:N:0:CCGGCGTCCTGCGA
BBBCBFFFFF]]]]]]]]]]]]]]]]]]]]]]]]]]]]]]]]]]]]]]]]]]]]]]]]]]]]]]]]]]]]]]]]]]]]]]]]]]]]]]]]]]]]]]]]]]]]]]]]]]]]]]]]]]]]]]]]]]]]]]]]]]]]]]]]]]]]]]]]]]]]FFFFFBBBAA
@M_HWI-M01141:133:D05BR:1:1101:8716:5533  133:D05BR:1:1101:8716:5533 2:N:0:CCGGCGTCCTGCGA
TGAGAAATAAGCTTTGCCCTAAGTTTAAAGTTTAAATTGATTTTAAAGTTTACTTAAATTGAATTAAACTAAACAAATTGCTTTCTTACATATATTTGCCAAAGGAATTGAAAGGAAAGGAATTAATATTTACTGAAAGCATTTGTGTCAAGAACTGTGCTAGGTGCTTTGTGTAATTGGAT
+M_HWI-M01141:133:D05BR:1:1101:8716:5533  133:D05BR:1:1101:8716:5533 2:N:0:CCGGCGTCCTGCGA
ACCCBFFFFFFFGGGGGGGGGGHGHHHHHHFH]]]]]]]]]]]]]]]]]]]]]]]]]]]]]]]]]]]]]]]]]]]]]]]]]]]]]]]]]]]]]]]]]]]]]]]]]]]]]]]]]]]]]]]]]]]]]]]]]]]]]]]]]]]]]]]]]]]]]]HHHHHHHHHHGGGGGGGGGGFFFFFFFBBBBB
@M_HWI-M01141:133:D05BR:1:1101:21520:5555  133:D05BR:1:1101:21520:5555 2:N:0:CCGGCGTCCTGCGA
CAAGAACTACAGGGTTGCTAGACTTGAGGTGCTCCGTAAAGCAGATATACCGTAGATCACAAGGTTCAAATCCTTTCATACGTATGGAAAGCCTTCCCAAGAAGGACAAGAACAAACCAGCCCAGGCAG
+M_HWI-M01141:133:D05BR:1:1101:21520:5555  133:D05BR:1:1101:21520:5555 2:N:0:CCGGCGTCCTGCGA
]]]]]]]]]]]]]]]]]]]]]]]]]]]]]]]]]]]]]]]]]]]]]]]]]]]]]]]]]]]]]]]]]]]]]]]]]]]]]]]]]]]]]]]]]]]]]]]]]]]]]]]]]]]]]]]]]]]]]]]]]]]]]]]]]
@M_HWI-M01141:133:D05BR:1:1101:25561:5557  133:D05BR:1:1101:25561:5557 2:N:0:CCGGCGTCCTGCGA
GTTCTTAAACAGGCAGAATTCATCTATCCCATTCAATGTCAAAATAATGGTTACCCTTAGGGGAACTGGTGTCTAGAAGAGGGCATGAGAGGGACTTCCAGGCTCAAGGAAAAGTCCCAGTTCATGACCTGGGTGCTGGTCACA
+M_HWI-M01141:133:D05BR:1:1101:25561:5557  133:D05BR:1:1101:25561:5557 2:N:0:CCGGCGTCCTGCGA
]]]]]]]]]]]]]]]]]]]]]]]]]]]]]]]]]]]]]]]]]]]]]]]]]]]]]]]]]]]]]]]]]]]]]]]]]]]]]]]]]]]]]]]]]]]]]]]]]]]]]]]]]]]]]]]]]]]]]]]]]]]]]]]]]]]]]]]]]]]]]]]]
@M_HWI-M01141:133:D05BR:1:1101:7865:5584  133:D05BR:1:1101:7865:5584 2:N:0:CCGGCGTCCTGCGA
CGAAGAGAATGAATCCAAGCTGGAAAATACTCTTCAGGACATCACCCAGGAAAATTTCCCCCACCTAGCAAGACAGGCCAACACTCAATTGCAGGAAATTCAGAGAACAACACAAAGATATTC
+M_HWI-M01141:133:D05BR:1:1101:7865:5584  133:D05BR:1:1101:7865:5584 2:N:0:CCGGCGTCCTGCGA
]]]]]]]]]]]]]]]]]]]]]]]]]]]]]]]]]]]]]]]]]]]]]]]]]]]]]]]]]]]]]]]]]]]]]]]]]]]]]]]]]]]]]]]]]]]]]]]]]]]]]]]]]]]]]]]]]]]]]]]]]]]
@M_HWI-M01141:133:D05BR:1:1101:10994:5586  133:D05BR:1:1101:10994:5586 2:N:0:CCGGCGTCCTGCGA
ACGCCTGTAGTCCCAGCTACTCAGGAGGCTGAGGCAGGAGAATTGCCTGAACCCAGGAGGCGGAGGTTGCGGTGAGCCGAGATCGCACCATTGCACTCCAGCCTGGGTAACAAGAGCGAAACTCCATCTCAAAAAAACAATCAGCAAGTACCGATGTAGGTCCTCTTTTCTGC
+M_HWI-M01141:133:D05BR:1:1101:10994:5586  133:D05BR:1:1101:10994:5586 2:N:0:CCGGCGTCCTGCGA
BBBBBF4D5B@DGGG4FFGGGGH]]]]]]]]]]]]]]]]]]]]]]]]]]]]]]]]]]]]]]]]]]]]]]]]]]]]]]]]]]]]]]]]]]]]]]]]]]]]]YZ]]]]]]]]]]]]]]]]]]]]]]]]]]]]]]]]]]]]]][]]]]]]]]]E0GGCGCGFGCAFAC>B1>>>1>
@M_HWI-M01141:133:D05BR:1:1101:10627:5593  133:D05BR:1:1101:10627:5593 2:N:0:CCGGCGTCCTGCGA
GAATATTCCAGTTTTAAAAACATTTAGTTCCTGCAAAAGCCATTAAAGTATGTTTTTCCTCTTTTTTTAAAAAAGTGCATTGT
+M_HWI-M01141:133:D05BR:1:1101:10627:5593  133:D05BR:1:1101:10627:5593 2:N:0:CCGGCGTCCTGCGA
]]]]]]]]]]]]]]]]]]]]]]]]]]]]]]]]]]]]]]]]]]]]]]]]]]]]]]]]]]]]]]]]]]]]]]]]]]]]]]]]]]]
@M_HWI-M01141:133:D05BR:1:1101:8309:5599  133:D05BR:1:1101:8309:5599 2:N:0:CCGGCGTCCTGCGA
CAATAGAACAGCTGAACTTATCCTATCTACCTGTAACATCGTACCCACTGACCAATGTCTCTCCTTTCCCTGTCCACTGCCCCTGAGCCCTCAGCCTCTGGGAATCACCATTCTACTCTTTACTTCTAGGAGTTTGACATTTTTGGATACCACAATAAGCAAGATCA
+M_HWI-M01141:133:D05BR:1:1101:8309:5599  133:D05BR:1:1101:8309:5599 2:N:0:CCGGCGTCCTGCGA
?ABCBFFFFFFFGGGGG]]]]]]]]]]]]]]]]]]]]]]]]]]]]]]]]]]]]]]]]]]]]]]]]]]]]]]]]]]]]]]]]]]]]]]]]]]]]]]]]]]]]]]]]]]]]]]]]]]]]]]]]]]]]]]]]]]]]]]]]]]]]]]]]]]]]]GGGGGFFFFFFFAABA>
@M_HWI-M01141:133:D05BR:1:1101:12065:5605  133:D05BR:1:1101:12065:5605 2:N:0:CCGGCGTCCTGCGA
GAACATATTCAAAATGGGTGCTAAGGCAATCAACATAAAATTATACGAATAGCACTACATTCTTGTTACAGTAGACAGAAGGGCATGAGTGGGGCAGGATGGGACTCTCCCCCACCCACTAGGAATGTCAGGTGTTG
+M_HWI-M01141:133:D05BR:1:1101:12065:5605  133:D05BR:1:1101:12065:5605 2:N:0:CCGGCGTCCTGCGA
]]]]]]]]]]]]]]]]]]]]]]]]]]]]]]]]]]]]]]]]]]]]]]]]]]]]]]]]]]]]]]]]]]]]]]]]]]]]]]]]]]]]]]]]]]]]]]]]]]]]]]]]]]]]]]]]]]]]]]]]]]]]]]]]]]]]]]]]]
@M_HWI-M01141:133:D05BR:1:1101:13473:5609  133:D05BR:1:1101:13473:5609 2:N:0:CCGGCGTCCTGCGA
CCGGGACGGCATTCCCGCCCCTGCTGCAGGCCCCGCACTCGCTCCTGCCCCCGCCGCCG
+M_HWI-M01141:133:D05BR:1:1101:13473:5609  133:D05BR:1:1101:13473:5609 2:N:0:CCGGCGTCCTGCGA
]]]]]VR]]V]]WW]]]]]]]]]]]]]]]]]]]]]]]]]]]]]]]]]]]]]]]]]]]]]
@M_HWI-M01141:133:D05BR:1:1101:23400:5641  133:D05BR:1:1101:23400:5641 2:N:0:CCGGCATCCTGCGA
CGCCATGCCTGGCTAATTTTTGTATTTTTAGTAGAGATGGGGTTTCACCATGCTGGCCAAGCTAGTCTCAAACTCCTGACCTCAAGTGATCCACCTGCCTGGGCCTCCAAAATGCTGGGAATACAGGCATGAGCCACCATGCCCGGCCTGGATTAAGTAAAATTTTTCTTCTGTAAATTGTAATC
+M_HWI-M01141:133:D05BR:1:1101:23400:5641  133:D05BR:1:1101:23400:5641 2:N:0:CCGGCATCCTGCGA
11AA1AF1C3FAA1FGAB3FGEEFGGFEFFG3DGFV[X]YWZ\]Z][]Z]]]]]]WX]]]]]]]]]]]]]]]]\]]][]]XZS]][[]]Z]W]Z]]WXZ][]X]]]]]]]]]]]]]W]]Y%]]F]U]7][]Z]%]$[][]Z]V7]]WTZX3EB3D313D1GFFGFB11B1B33DB131BB1111>
@M_HWI-M01141:133:D05BR:1:1101:10021:5652  133:D05BR:1:1101:10021:5652 2:N:0:CCGGCGTCCTGCGA
TCTATATTGATTGCATTCATTGTTAACTACTGTTTAATGTGTCTATATCCTGGGTTCCCCCAGTCAAATATATTTTTTAAAAATGTAATTATCCCTTGGTATCTGGGGGCACTGT
+M_HWI-M01141:133:D05BR:1:1101:10021:5652  133:D05BR:1:1101:10021:5652 2:N:0:CCGGCGTCCTGCGA
]]]]]]]]]]]]]]]]]]]]]]]]]]]]]]]]]]]]]]]]J]]]]]Z]]]]FF]]Y[[][]]]Y]]]]]]]]]]]]]]]\]]][\]]]]]]]]]\][]Y]]J[]]]]]]]Z]]]]
@M_HWI-M01141:133:D05BR:1:1101:16605:5659  133:D05BR:1:1101:16605:5659 2:N:0:CCGGCGTCCTGCGA
CACTTTTGCAACCCTATAATTTCATTCTCATTTTATTC
+M_HWI-M01141:133:D05BR:1:1101:16605:5659  133:D05BR:1:1101:16605:5659 2:N:0:CCGGCGTCCTGCGA
]]]]]]]]]]]]]]]]]]]]]]]]]]]]]]]]]]]]]]
@M_HWI-M01141:133:D05BR:1:1101:19102:5660  133:D05BR:1:1101:19102:5660 2:N:0:CCGGCGTCCTGCGA
GGATTTAAAAGAGTTATTACACAAAGAAAAAGGAAATAATTCATGAGGAAAGCATAATCATCTTGAACCTATATGC
+M_HWI-M01141:133:D05BR:1:1101:19102:5660  133:D05BR:1:1101:19102:5660 2:N:0:CCGGCGTCCTGCGA
]]]]]]]]]]]]]]]]]]]]]]]]]]]]]]]]]]]]]]]]]]]]]]]]]]]]]]]]]]]]]]]]]]]][]]]]]]]
@M_HWI-M01141:133:D05BR:1:1101:13623:5663  133:D05BR:1:1101:13623:5663 2:N:0:CCGGCGTCCTGCGA
CAATTACACATGCAGAAATGAGCAAGTGCCTCATTTGTAATGAACAGAACATAAAGAGATCTTAATAGGTTGAAAAAATGTATCTATCCTTTCAAGGAATGCATACTCATATAACCCTATTCTCTCCTGTCAAGAGGGGAGCCAAACTTAAG
+M_HWI-M01141:133:D05BR:1:1101:13623:5663  133:D05BR:1:1101:13623:5663 2:N:0:CCGGCGTCCTGCGA
BB]]]]]]]]]]]]]]]]]]]]]]]]]]]]]]]]]]]]]]]]]]]]]]]]]]]]]]]]]]]]]]]]]]]]]]]]]]]]]]]]]]]]]]]]]]]]]]]]]]]]]]]]]]]]]]]]]]]]]]]]]]]]]]]]]]]]]]]]]]]]]]]]]]]]AA
@M_HWI-M01141:133:D05BR:1:1101:17952:5673  133:D05BR:1:1101:17952:5673 2:N:0:CCGGCGTCCTGCGA
GGCAATCTGTCCCAGTGTGCTTGAGACTCTCCTGACCTGAGCACTGAAAGTCCTGGGCAAGCTGGGACAGTTGGCCATCATGTCCCTACGGATTCACCCCCTGCCAGCCCTCTAAACCCAGTTTGCATTTCTCTTTATTGTTTTAATTGCAGGAAACATTTCT
+M_HWI-M01141:133:D05BR:1:1101:17952:5673  133:D05BR:1:1101:17952:5673 2:N:0:CCGGCGTCCTGCGA
ABBCBFFFFFFFG]]]]]]]]]]]]]]]]]]]]]]]]]]]]]]]]]]]]]]]]]]]]]]]]]]]]]]]]]]]]]]]]]]]]]]]]]]]]]]]]]]]]]]]]]]]]]]]]]]]]]]]]]]]]]]]]]]]]]]]]]]]]]]]]]]]]]]]]]GFFFFFFFBAB?A
@M_HWI-M01141:133:D05BR:1:1101:22731:5698  133:D05BR:1:1101:22731:5698 2:N:0:CCGGCGTCCTGCGA
TTGGTTTTCTATTCCTGTGTTAGTGTGTCAAGGATAAAGGCTTCCAGCTTCATCCATGTCCTTGCAAAGGACATGATCTTATTCTTTTTTGGAGCTGCATAGTA
+M_HWI-M01141:133:D05BR:1:1101:22731:5698  133:D05BR:1:1101:22731:5698 2:N:0:CCGGCGTCCTGCGA
]]]]]]]]]]]]]]]]]]]]]]]]]]]]]]]]\]]][]]]]]]]]]]]]]]]]]]]]]]]]]]]]]]]]]]]]]]]]]]]]]]]]]]]]]]]]]]]]]]]]]K]
@M_HWI-M01141:133:D05BR:1:1101:10723:5711  133:D05BR:1:1101:10723:5711 2:N:0:CCGGCGTCCTGCGA
TGTCTCTACTAAAAATACTAAAATGAGCTGGGCCTGGTGGTGCATGCCTGTAATCCCAGCTACTCAGG
+M_HWI-M01141:133:D05BR:1:1101:10723:5711  133:D05BR:1:1101:10723:5711 2:N:0:CCGGCGTCCTGCGA
]]]]X]]]]]]]]]]]]]]]]]]]]]\\\]]]]]]]]]]]]]]\]]]]]]]]]][]]]]]Y]]]]]]\
@M_HWI-M01141:133:D05BR:1:1101:8318:5714  133:D05BR:1:1101:8318:5714 2:N:0:CCGGCGTCCTGCGA
TGCCAGATAGACTGCCAAGAGTAAACACTTAATGAAAGGAAAAAAAAAAATGCT
+M_HWI-M01141:133:D05BR:1:1101:8318:5714  133:D05BR:1:1101:8318:5714 2:N:0:CCGGCGTCCTGCGA
]]]]]]]]]]]]]]]]]]]]]]]]]]]]]]]]]]]]]]]]]]]]]]]]]]]]]]
@M_HWI-M01141:133:D05BR:1:1101:22655:5725  133:D05BR:1:1101:22655:5725 2:N:0:CCGGCGTCCTGCGA
ACCAACATGGTGAACTTTAGCATACCAAAAGGCAATTTGATACCCTGGTCTCACTCACAAAAGGACCAACTATTTGAGGGAGCCGATCAAAATGAACAGAGGTTCTGGCACCATGTTGGTGCAGTCTCATTGACATCTCC
+M_HWI-M01141:133:D05BR:1:1101:22655:5725  133:D05BR:1:1101:22655:5725 2:N:0:CCGGCGTCCTGCGA
]]]]]]]]]]]]]]]]]]]]]]]]]]]]]]]]]]]]]]]]]]]]]]]]]]]]]]]]]]]]]]]]]]]]]]]]]]]]]]]]]]]]]]]]]]]]]]]]]]]]]]]]]]]]]]]]]]]]]]]]]]]]]]]]]]]]]]]]]]]]
@M_HWI-M01141:133:D05BR:1:1101:23873:5734  133:D05BR:1:1101:23873:5734 2:N:0:CCGGCGTCCTGCGA
GATTAAAGGCATGAGCCACTGTGCCTGACCTCAAAAATATTACTGAAGAATAAGAATACAAAAAATATGTCATATGGCATT
+M_HWI-M01141:133:D05BR:1:1101:23873:5734  133:D05BR:1:1101:23873:5734 2:N:0:CCGGCGTCCTGCGA
]]]]]]]L]]Y]]]]]]]]]]]]]]]]]X]]]]]]]]]]]]]]]]]]]]]]N]]]]]]]]]]]]]]]]]]]]]]]]]]]]]
@M_HWI-M01141:133:D05BR:1:1101:15973:5754  133:D05BR:1:1101:15973:5754 2:N:0:CCGGCGTCCTGCGA
GTTATTCAAAAATAAAATATAAAATATTAACCATGCCTCTTCAATTCCCTTTGGTTACTCTTATTAT
+M_HWI-M01141:133:D05BR:1:1101:15973:5754  133:D05BR:1:1101:15973:5754 2:N:0:CCGGCGTCCTGCGA
]]]]]]]]]]]]]]]]]]]]]]]]]]]]]]]]]]]]]]]]]]]]]]]]]]]]]]]]]]]]]]]]]]]
@M_HWI-M01141:133:D05BR:1:1101:11465:5758  133:D05BR:1:1101:11465:5758 2:N:0:CCGGCGTCCTGCGA
CCGCGCACGGTGCTCATCGCCGCCATCGTCATGT
+M_HWI-M01141:133:D05BR:1:1101:11465:5758  133:D05BR:1:1101:11465:5758 2:N:0:CCGGCGTCCTGCGA
\]]]]]]]]]]]]]]]]]]]]]]]]]Y]]]]]]]
@M_HWI-M01141:133:D05BR:1:1101:13097:5769  133:D05BR:1:1101:13097:5769 2:N:0:CCGGCGTCCTGCGA
CTCACCCCTGGAATCCCAGCACTTTGGGAGGCTGAGGCAGACAAATCACAAGGCCAGGAGTTCAAGAGGAGCCTGGTCAACATGGTGA
+M_HWI-M01141:133:D05BR:1:1101:13097:5769  133:D05BR:1:1101:13097:5769 2:N:0:CCGGCGTCCTGCGA
]]]]]]]]]]]]]]]]]]]]]]]]]]]]]]]]]]]]]]]]]]]]]]]]]]]]]]]]]]]]]]]]]]]]]]]]]]]]]]]]]]]]]]]]
@M_HWI-M01141:133:D05BR:1:1101:21617:5778  133:D05BR:1:1101:21617:5778 2:N:0:CCGGCGTCCTGCGA
AGGATATTTTCTCTAAGATACTTCCTACACATGATGCTCTTGGGGTGGCAGTCCAGGGACCCTTGTCCACACTGCCCTCAGGCTTATATCTATGAGAGAACCTCCTACAGTATAAGTGCACAGAGCCAGTTCCCTTAGTCCACAGTACTAGGTTTTGACCTAACA
+M_HWI-M01141:133:D05BR:1:1101:21617:5778  133:D05BR:1:1101:21617:5778 2:N:0:CCGGCGTCCTGCGA
BABBBBFFFFFFGGG]]]]]]]]]]]]]]]]]]]]]]]]]]]]]]]]]]]]]]]]]]]]]]]]]]]]]]]]]]]]]]]]]]]]]]]]]]]]]]]]]]]]]]]]]]]]]]]]]]]]]]]]]]]]]]]]]]]]]]]]]]]]]]]]]]]]]]]EGGFFFD5FFBAA>A
@M_HWI-M01141:133:D05BR:1:1101:19126:5785  133:D05BR:1:1101:19126:5785 2:N:0:CCGGCGTCCTGCGA
CCATGATGGTGGTGGGTCAACGAACACAGCTGCTGAAGAGTCAGCATGGTGACCTGGGTTTGTTGCTGCAGCAGCATTGCACCTTCCAGTTCTGGGAAATGTGTCCAGAACTGTGAGAGAACAGATTTCCGTTGTTTCTCTTCAGCCTATGATATTGT
+M_HWI-M01141:133:D05BR:1:1101:19126:5785  133:D05BR:1:1101:19126:5785 2:N:0:CCGGCGTCCTGCGA
>AABBFFF]]]]]]]]]]]]]]]]]]]]]]]]]]]]]]]]]]]]]]]]]]]]]]]]]]]]]]][]]]]]]]]]]W]]]]]]]]]]]]]]]]]]]]]]]Z]]]]]]]]]]]]]]]]]]]]]]]]]]]][\\]Z]]]]]]]]]\]]]]]]]]D3FAA>1A
@M_HWI-M01141:133:D05BR:1:1101:16884:5785  133:D05BR:1:1101:16884:5785 2:N:0:CCGGCGTCCTGCGA
CTCTAGTGACGGTTTCTTTTGCTGTGCAGAAGCTTTTTAAATTAGATTTCATTTGTCAATTTTTGCTTTTGTTGCAATTGCTTTTGGCATTTTGTCTGTGCCTGTGTCTGGAATGGTATTGCCTAGATTTTCTT
+M_HWI-M01141:133:D05BR:1:1101:16884:5785  133:D05BR:1:1101:16884:5785 2:N:0:CCGGCGTCCTGCGA
]]]]]]]]]]]]]]]]]]]]]]]]]]]]]]]]]]]]]]]]]]]]]]]]]]]]]]]]]]]]]]]]]]]]]]]]]]]]]]]]]]]]]]]]]]]]]]]]]]]]]]]]]]]]]]]]]]]]]]]]]]]]]]]]]]]]]]
@M_HWI-M01141:133:D05BR:1:1101:19635:5786  133:D05BR:1:1101:19635:5786 2:N:0:CCGGCGTCCTGCGA
CAAATTGAAAGACAAAGAGAAATGAGAATAATAAAAAACCTGGAGCATCCAAGAGATGTGC
+M_HWI-M01141:133:D05BR:1:1101:19635:5786  133:D05BR:1:1101:19635:5786 2:N:0:CCGGCGTCCTGCGA
]]X]]]]]]]]]]]]]]]]]]]]]]]]]]]]]]]]]]]]]]]]]]]]]]]]]]]]\]]]]]
@M_HWI-M01141:133:D05BR:1:1101:7093:5789  133:D05BR:1:1101:7093:5789 2:N:0:CCGGCGTCCTGCGA
ACTACCCCAAAGATTTCCCTGAGGTTTCTAATTGGTAGTTAAATACAGTTTCTAAAACCAAAACCAGGTAGAAATCCTACAGAAAAGTGGCCTTGCAGCTTCCCCTGGG
+M_HWI-M01141:133:D05BR:1:1101:7093:5789  133:D05BR:1:1101:7093:5789 2:N:0:CCGGCGTCCTGCGA
]]]]]]]]]]]]]]]]]]]]]]]]]]]]]]]]]]]]]]]]]]]]]]]]]]]]]]]]]]]]]]]]]]]]]]]]]]]]]]]]]]]]]]]]]]]]]]]]]]]]]]]]]]]]]
@M_HWI-M01141:133:D05BR:1:1101:13100:5790  133:D05BR:1:1101:13100:5790 2:N:0:CCGGCGTCCTGTGA
CCAGGGCACTGTCGCCCCCACTCCACCCTTGGCATAGGGAGGCAGGGCCATGGGAGTTTATGCTTTGGGCAGGAATCTCAGCCATCTAAGAACTCAGAGAAATTGAGCTCTTGGGGCCAGGCACAGTGGCTAACATCTGTAATCCAGCACTTTGGGAGGCC
+M_HWI-M01141:133:D05BR:1:1101:13100:5790  133:D05BR:1:1101:13100:5790 2:N:0:CCGGCGTCCTGTGA
BCCCBCCCCFF]]]]]]]]]]]]]]]]]]]]]]]]]]]]]]]]]]]]]]]]]]]]]]]]]]]]]]]]]]]]]]]]]]]]]]]]]]]]]]]]]]]]]]]]]]]]]]]]]]]]]]]]]]]]]]]]]]]]]]]]]]]]]]]]]]]]]]]]]]]FFFCCFBBAA>
@M_HWI-M01141:133:D05BR:1:1101:22302:5791  133:D05BR:1:1101:22302:5791 2:N:0:CCGGCGTCCTGCGA
TGGAGAGCTCGTCTAAAGAAACAAAACACTCTGGAGGAAACTGCAGAATTCTCCTCATTACTATTGTATCATTGACAGATTTTCACTTAAATTCTTACCAGTCCTTGATCCTGCCTGGCAGGCAAGCGTCAAACGTCCCAGCTCACTCTGGAGTATAGACCATGAGGCAAAGGAGACGAGCGGCTCCTACCCCCGCTGCTGGTTTTTTCTCTGTCGTTACTAGTCAGAGTCCCTGGGC
+M_HWI-M01141:133:D05BR:1:1101:22302:5791  133:D05BR:1:1101:22302:5791 2:N:0:CCGGCGTCCTGCGA
CCCCCFCCFFCBGGGGGGGGGGHHHHHHHHHHHGHHGGHHHHHHHHHHHHHHHHHHHHHHHHHHHHHHHHHHHHHHHHHGHHGHHHHH]]]]]]]]]]]]]]]]]]]]]]]]]]]]]]]]]]]]]]]]]]]]]]]]]]]]]]]]]]]]]]GHHHHHHHGEHHGHHHGHHHGHHHGGGGGGEGHHHGGGGGGGGGHHHHHHGGGHHHFHHHGGGGGHGGGGGGGGGGFFCCCCBBBBBA
@M_HWI-M01141:133:D05BR:1:1101:22671:5810  133:D05BR:1:1101:22671:5810 2:N:0:CCGGCGTCCTGCGA
GTAATGGCCTTCTTTGTCTCTTTTGATCTTTGTTGCTTTAAAG
+M_HWI-M01141:133:D05BR:1:1101:22671:5810  133:D05BR:1:1101:22671:5810 2:N:0:CCGGCGTCCTGCGA
]]]]]]]]]]]]]]]]]]]]]]]]]]]]]]]]]]]]]]]]W]]
@M_HWI-M01141:133:D05BR:1:1101:7895:5829  133:D05BR:1:1101:7895:5829 2:N:0:CCGGCGTCCTGCGA
ATGAGGCCAAGAGATCGAGACCATCCTGGCCAACATGGTGAAACCCTGTCTCTACTAAAAATACAAAAATTAGCTGGGCATGGTGGCACGCGCCTGTGGTCCCAGCTACTCGGGAGGCTGAGGCAGAAGAATCACTTGAACC
+M_HWI-M01141:133:D05BR:1:1101:7895:5829  133:D05BR:1:1101:7895:5829 2:N:0:CCGGCGTCCTGCGA
]]]]]]]]]]]]]]]]]]]]]]]]]]]]]]]]]]]]]]]]]]]]]]]]]]]]]]]]]]]]]]]]]]]]]]]]]]]]]]]]]]]]]]]]]]]]]]]]]]]]]]]]]]]]]]]]]]]]]]]]]]]]]]]]]]]]]]]]]]]]]]
@M_HWI-M01141:133:D05BR:1:1101:16846:5873  133:D05BR:1:1101:16846:5873 2:N:0:CCGGCGTCCTGCGA
AAAATGTACAGCTTAACGAGCTTTGACAAATGTGTACCCGGGTGACCCACACTCCTATCAAGGTGTAAATTATTGCCATCATCCCAAAACGGTGCATTTGCCTCTTGCGAGGATTCCCCAG
+M_HWI-M01141:133:D05BR:1:1101:16846:5873  133:D05BR:1:1101:16846:5873 2:N:0:CCGGCGTCCTGCGA
]]]]]]]]]]]]]]]]]]]]]]]]]]]]]]]]]]]]]]]]]]]]]]]]]]]]]]]]]]]]]]]]]]]]]]]]]]]]]]]]]]]]]]]]]]]]]]]]]]]]]]]]]]]]]]]]]]]]]]]]]
@M_HWI-M01141:133:D05BR:1:1101:15968:5874  133:D05BR:1:1101:15968:5874 2:N:0:CCGGCGTCCTGCGA
CCATCCATGTAAAACCAATAGGATGGAGGAGCAAAGCCATGCACCCTGGGGGAGCAGGGTCAAGTGGGAGTTGCGTGCTGGCTCCTGAAGAGGAAGGGGCTGAGCTGAGC
+M_HWI-M01141:133:D05BR:1:1101:15968:5874  133:D05BR:1:1101:15968:5874 2:N:0:CCGGCGTCCTGCGA
]]]]]]]]]]]]]]]]]]]]]]]]]]]]]]]]]]]]]]]]]]]]]]]]]]]]]]]]]]]]]]]]]]]]]]]]]]]]]]]]]]]]]]]]]]]]]]]]]]]]]]]]]]]]]]
@M_HWI-M01141:133:D05BR:1:1101:7483:5909  133:D05BR:1:1101:7483:5909 2:N:0:CCGGCGTCCTGCGA
TAAAACCTAACACCATAAAAACCCTAGAAGAAAATCTAG
+M_HWI-M01141:133:D05BR:1:1101:7483:5909  133:D05BR:1:1101:7483:5909 2:N:0:CCGGCGTCCTGCGA
]]]]]]]]]]]]]]]]]]]]]]]]]]]]]]]]]\]]]W]
@M_HWI-M01141:133:D05BR:1:1101:17207:5934  133:D05BR:1:1101:17207:5934 2:N:0:CCGGCGTCCTGCGA
CACAGCTCTATAAGGGGTGTCAAAGAAAAGTATCTGCTGATCAAGAAAGAGCAGGATGATTACAGCACATCAAGAAGAAGCATGGGGAGACATTCTTTGATCACAGCATTCGTTTCTCCCT
+M_HWI-M01141:133:D05BR:1:1101:17207:5934  133:D05BR:1:1101:17207:5934 2:N:0:CCGGCGTCCTGCGA
]]]]]]]]]]]]]]]]]]]]]]]]]]]]]]]]]]]]]]]]]]]]]]]]]]]]]]]]]]]]]]]]]]]]]]]]]]]]]]]]]]]]]]]]]]]]]]]]]]]]]]]]]]]]]]]]]]]]]]]]]
@M_HWI-M01141:133:D05BR:1:1101:15325:5965  133:D05BR:1:1101:15325:5965 2:N:0:CCGGCGTCCTGCGA
TAGATTATTTTTTAATTAAAATGATTTTATTCTATTTTCATTGATAAATTAAAAATTATATATATATTATGTACAACATGTTGTTTTCAAATATTTATACGGGCTAAATCAAGCTAATAG
+M_HWI-M01141:133:D05BR:1:1101:15325:5965  133:D05BR:1:1101:15325:5965 2:N:0:CCGGCGTCCTGCGA
]]]]]]]]]]]]]]]]]]]]]]]]]]]]]]]]]]]]]]]]]]]]]]]]]]]]]]]]]]]]]]]]]]]]]]]]]]]]]]]]]]]]]]]]]]]]]]]]]]\]]]]]]]]]]]]]]]]]Z]]]
@M_HWI-M01141:133:D05BR:1:1101:15377:5967  133:D05BR:1:1101:15377:5967 2:N:0:CCGGCGTCCTGCGA
TCTCAATGTGGTTTTGATTTGCATTTCTCTAATGACCAGTGATAATGAGCATTTTCA
+M_HWI-M01141:133:D05BR:1:1101:15377:5967  133:D05BR:1:1101:15377:5967 2:N:0:CCGGCGTCCTGCGA
]]Z]]]]]]]]]]]]]]]]]]]]]]]]]]]]]]]][]]]]]]]]]]]]]]]]]]]]]
@M_HWI-M01141:133:D05BR:1:1101:18833:5969  133:D05BR:1:1101:18833:5969 2:N:0:CCGGCGTCCTGCGA
CACCTAATTTTTTTTTTTTTTTTAATAGAAATGAAGTCTTGCTTTGTTGCACAGGCTGGTCTCAAATTTCTAGCTTCAAGTG
+M_HWI-M01141:133:D05BR:1:1101:18833:5969  133:D05BR:1:1101:18833:5969 2:N:0:CCGGCGTCCTGCGA
]Y]]]]]]]]]]]]]]]]]]]]]]]]]]]]]]]]]]]]]]]]]]]]]]]]]]]]]]]]]]]]]]]]]]]]]]]]]]]]YZ]]
@M_HWI-M01141:133:D05BR:1:1101:23793:5983  133:D05BR:1:1101:23793:5983 2:N:0:CCGGCGTCCTGCGA
AGACGTCTGGCAATTCATTTTTGGAAATTGACTTAATGAGATGGTAACAAGCAAAGTGTGTGCATGGTCAGTCCCGTGATAACTCAGACATTTACATTCTCATCTCTGGAAAATCAAGCCACTCATTCTCCACTGCCAATATGCTTTAAACCAACATGTAAATGATGGGCCAACTGCCACAAGTTGAAT
+M_HWI-M01141:133:D05BR:1:1101:23793:5983  133:D05BR:1:1101:23793:5983 2:N:0:CCGGCGTCCTGCGA
>AA3>>AF34FCFGBFGFBGGF?E4EFG5B5FGHBDGFD]]]\]]]]]]]]]]]GUT]]]]]]]\\]]]]]]]]]]]]]][]W[J]\]]]][Y\Y]\W[]]]]]5[]]\[]]]]UT]]]]]]7]WZ]]]]]\]]Z]]][W]]]]]]]ZHGGDFAAD3DHEAA1CF0GABG1DBECGEBB1133B11A>>
@M_HWI-M01141:133:D05BR:1:1101:17592:5985  133:D05BR:1:1101:17592:5985 2:N:0:CCGGCGTCCTGCGA
ATGTTGGGTAGGCAGGGAGAGTGAGGAGTCTAAAATAATCTGCTTGATTTG
+M_HWI-M01141:133:D05BR:1:1101:17592:5985  133:D05BR:1:1101:17592:5985 2:N:0:CCGGCGTCCTGCGA
]]]]]]]]]]]]]]]]]]]]]]]]]]]]]]]]]]]]]]]]]]]]]]]]]]]
@M_HWI-M01141:133:D05BR:1:1101:12287:6005  133:D05BR:1:1101:12287:6005 2:N:0:CCGGCGTCCTGCGA
ATTATTCAAGAGCCCTCAGCACGTCCTGGCCAAACAGGGAATACCCATATTGCTAGAAACCCAGTCCAAGACAATTTTG
+M_HWI-M01141:133:D05BR:1:1101:12287:6005  133:D05BR:1:1101:12287:6005 2:N:0:CCGGCGTCCTGCGA
]]]]]]]]]]]]]]]]]]]]]]]]]]]]]W]]]]]]]]]]]]]]]]]]]]]]]]]]]]]]]]]]]]]]]]]]]]]]]]]
@M_HWI-M01141:133:D05BR:1:1101:13881:6006  133:D05BR:1:1101:13881:6006 2:N:0:CCGGCGTCCTGCGA
CCTAGCAGAGGGGCGGGTGGCTGGCTGGGAGTCCACCAGGGTAAG
+M_HWI-M01141:133:D05BR:1:1101:13881:6006  133:D05BR:1:1101:13881:6006 2:N:0:CCGGCGTCCTGCGA
]]]]]]]]]]]]]]]]]]]]]]]]]]]]]]]]]]]]]]]]]X]]]
@F_HWI-M01141:133:D05BR:1:1101:23241:6032  133:D05BR:1:1101:23241:6032 2:N:0:CCGGCGTCCTGCGA
CACCATAATTCCAGAACTTTGGGAGGTCGAGGCGGGCGGGTCACGAGGGCAAGAGATTTAGAACCTCCTGGCCCAAATGGGGAAACCCTGTCTCTACTTAAAATACAAAAATTAGATGGGGATGGGGGGACATACATGTAGTACCAGTTA
+F_HWI-M01141:133:D05BR:1:1101:23241:6032  133:D05BR:1:1101:23241:6032 2:N:0:CCGGCGTCCTGCGA
BABBAFFDFFFFGGGGGGGGGGGHGGGHGGGGCGG0AEE///03///<///?/2?2BF?2B222/22?22<0</C/?11F0//?F0?/>011><=11>1>FGF11<0<<FG./00000CG##############################
@R_HWI-M01141:133:D05BR:1:1101:23241:6032  133:D05BR:1:1101:23241:6032 2:N:0:CCGGCGTCCTGCGA
CACTGGCCACACTTTGTGAAGCTTATTTTCATGTATAAATGAACATTTCTCCCTTGGAGCCAACATTTATGATTATCCAACAAGTATCTTTTTTTTTTAAACGGAGTCTTGCTCTGTCACCCAGGTTGGAGTGTAGTGGTGCAATCTCAG
+R_HWI-M01141:133:D05BR:1:1101:23241:6032  133:D05BR:1:1101:23241:6032 2:N:0:CCGGCGTCCTGCGA
AAABBFBFFBFBGGGGGCGGGFHHGFHHHHHHHHHHHHHHFHFHHHHHHHHHHHHHHGHFGHHGEHFHHHG5EGHHGHHHHGHHHFGGHHHHHGGGGGEHHHF?/FEFGH3FGBGHHHHHFFGHGHHHCHEHFFFHHH0GAGFGBFGHHH
@M_HWI-M01141:133:D05BR:1:1101:5524:6033  133:D05BR:1:1101:5524:6033 2:N:0:CAGGCGTCCTGCGA
TATATCTACTTGTTCCTTTTATCTAGTGATACTCTAATAAATGTTGGTTCTCTGAACAAAAACAAAAATTAAAACGTATGTGTATATGTTATATCCATATGCGTGTGTTTATTCTAAATTTTACTAATATAAAAGATGTGTAACATATCATTTACTAATAACAGTAAAATATTTATTAGCTTAGGGTACGTTTTCTATAGCAAATTGATTCTCT
+M_HWI-M01141:133:D05BR:1:1101:5524:6033  133:D05BR:1:1101:5524:6033 2:N:0:CAGGCGTCCTGCGA
>111>@3DFFFBF13FGGBGBG3B3DGHFGFGFHHGHHFGEDFAGF0AGFGBGFBGHFGHFEEG]]\]]]]]]]]]]]]]]]]]]]]]]]]]]]]]]]]]]]Z]]]]]\]]]]]]]]]]]]]]]]]]]]]]]]]]]]]]]][]]]]]]]]DHHFADDAHG2HHG2HFGDFHFHGFFGCHFHHFGCFAGAFFD1D3BFBGCFGB3BFDDB1>111
@M_HWI-M01141:133:D05BR:1:1101:14785:6033  133:D05BR:1:1101:14785:6033 2:N:0:CCGGCGTCCTGCGA
CCAGTCAGGAGGCATGGGAGTCAGGGTCCCACTTGAGGACGCAGTCTGTCTCTTGACAGAGCTCAAGTGCTGAGCTGTGAGCTCCATTGTTCATTCAGGGCTGCTAGGCTGCTATGTTTAGTTCTGCT
+M_HWI-M01141:133:D05BR:1:1101:14785:6033  133:D05BR:1:1101:14785:6033 2:N:0:CCGGCGTCCTGCGA
]]]]]]]]]]]]]]]]]]]]]]]]]]]]]]]]]]]]]]]]]]]]]]]]]]]]]]]]]]]]]]]]]]]]]]]]]]]]]]]]]]]]]]]]]]]]]]]]]]]]]]]]]]]]]]]]]]]]]]]]]]]]]]]]
@M_HWI-M01141:133:D05BR:1:1101:21797:6037  133:D05BR:1:1101:21797:6037 2:N:0:CCGGCGTCCTGCGA
AGGCATAACGAAGCAGCTTCTGAGGCTGGCTCGAAGCCACAGGGACAGTGTCCAGAGATCGGGTCAGAGGTTGGTTGGGCCATTTGCAAAGTGCCT
+M_HWI-M01141:133:D05BR:1:1101:21797:6037  133:D05BR:1:1101:21797:6037 2:N:0:CCGGCGTCCTGCGA
]]]]]]]]]]]]]]]]]]\]\]]]]]]]]]]U]]]]]]]]]]]]]]][]]]]]]]]TY]]]]]]][]]]YXV]Y]\]]Z]]]]]]]W]]]][][]]
@M_HWI-M01141:133:D05BR:1:1101:12784:6050  133:D05BR:1:1101:12784:6050 2:N:0:CCGGCGTCCTGCGA
TAACCATGCCTTTTTTGAAAAAGGTCTCTATTTGGAATCCTGCAACTCTCACAGACCAACCGCAGGTCATCATTGCCATAACTACCCCAACCTACAGTGAACTCCTTTCTGGTGTTTATTATCTGTATTGCCATT
+M_HWI-M01141:133:D05BR:1:1101:12784:6050  133:D05BR:1:1101:12784:6050 2:N:0:CCGGCGTCCTGCGA
]]]]]]]]]]]]]]]]][\S]]Y]]]]]]]]]]]]]]]]]]]]]]]]]]]]]]\Z]]]]]]]]]]]]]]]]]]]]]]]]]]]]]]]]]]][]Z]]]]]]]]]]]FW]]]]]]]]]]]]]]]]]]\]][]]]]]]]
@M_HWI-M01141:133:D05BR:1:1101:14872:6068  133:D05BR:1:1101:14872:6068 2:N:0:CCGGCGTCCTGCGA
GAGCGAGGCGATCTGCTCCTTCGCCAGGGACACGTCCGAGTCGAAGAGGCCGCTCACCAAGGGGCTCTGTGGACACA
+M_HWI-M01141:133:D05BR:1:1101:14872:6068  133:D05BR:1:1101:14872:6068 2:N:0:CCGGCGTCCTGCGA
]]]]]]]]]]]]]]]]]]]]]]]]]]]]]]]]]]]]]]]]]]]]]]]]]]]]]]]]]]]]]]]]]]]]]]]]]]]]]
@M_HWI-M01141:133:D05BR:1:1101:19564:6083  133:D05BR:1:1101:19564:6083 2:N:0:CCGGCGTCCTGCGA
AGGAAGGGCCGTGAAGCCGTCCTTTATCCATCAATAAAGTGGATTTTAAACCTAAATAAACCAGGTAACAGTTTTGCCTGGGTGGCTGGGGGAAAGGCCTGGGATACTTTACATTGATCTCCCTCTTAAGCGTGTTTATTTTGTTTTGAT
+M_HWI-M01141:133:D05BR:1:1101:19564:6083  133:D05BR:1:1101:19564:6083 2:N:0:CCGGCGTCCTGCGA
]]]]]]]]]]]]]]]]]]]]]]]]]]]]]]]]]]]]]]]]]]]]]]]]]]]]]]]]]]]]]]]]]]]]]]]]]]]]\]]]]]]]]]]]]]]]]]]]]]]]]]]]]]]]]]]]]]]]]]]]]]]]]]]]]]]]]]]]]]]]]]]]]]]]]]
@M_HWI-M01141:133:D05BR:1:1101:21032:6091  133:D05BR:1:1101:21032:6091 2:N:0:CCGGCGTCCTGCGA
AATTTGCCGGAAATAAAGTATAAGTGTCAGAGAATTTACAGCTTTCTTTCCAAAAGTCTCTCTATTTGCAGCTTGTCTGTTTTCATCTCAAACCTATCTAGATGTTCGACCTTTCCTCTGGCACTTTTGTCCTCAGTCAAGAGTGACATAAGCTGTTCTAGGT
+M_HWI-M01141:133:D05BR:1:1101:21032:6091  133:D05BR:1:1101:21032:6091 2:N:0:CCGGCGTCCTGCGA
AAAAAB5F3A2DE]]]]]]]]]]]]]]]]]]]]]]]]]]]]]]]]]]]]]]]]]]]]]]]]]]]]]]]]]]]]]]]]]]]]]]]]]]]]]]]]]]]]]]]]]]]]\]]W]]]]]]]]]]]]]]]]]]]]]]]]]]]]]]]]]]]]]]]]]GFFFFFBFAAA>>
@M_HWI-M01141:133:D05BR:1:1101:14342:6096  133:D05BR:1:1101:14342:6096 2:N:0:CCGGCGTCCTGCGA
CAGGGCCAGGATTGAAACCCAGGGCTGGGTAACTCTGAACATAAGTCACATGGAGAAAGACACAGAAAGAAAGGC
+M_HWI-M01141:133:D05BR:1:1101:14342:6096  133:D05BR:1:1101:14342:6096 2:N:0:CCGGCGTCCTGCGA
]]]]]]]]]]]]]]]]]]]]]]]]]]]]]]]]]]]]]]]]]]]]]]]]]]]]]]]]]]]]]]]]]]]]]]]]]]]
@M_HWI-M01141:133:D05BR:1:1101:19369:6098  133:D05BR:1:1101:19369:6098 2:N:0:CCGGCGTCCTGCGA
TCAAGAATAGCAATCAGTAACATTGAAATCTGGCTTCTTTCCCCAGACTGGACATTGGGAGCTACCTCTATAAGATTCC
+M_HWI-M01141:133:D05BR:1:1101:19369:6098  133:D05BR:1:1101:19369:6098 2:N:0:CCGGCGTCCTGCGA
W]]]]]]]]]]]]]]]]]]]]]]]]]]]]]]]]]][]]]]]]]]]Z]]]]]]]]Z]]]]]Y][[]]]]]]]]]]V]]]]
@M_HWI-M01141:133:D05BR:1:1101:19307:6101  133:D05BR:1:1101:19307:6101 2:N:0:CCGGCGTCCTGCGA
ACCAACAGCCAATATCATACTGAATGGGCAAAAACTGGAAGCATTCCCTTTGAAATCTGGCACTAGACAAGGATGCCCTCTTTCACCACTCCTATTCAATATAGTACTGGAAGTTCTAGCCAGAGGAATCAGGCAAGAAAAAGAAATAAAGGGTATTCAAATAGGAAAGGTGG
+M_HWI-M01141:133:D05BR:1:1101:19307:6101  133:D05BR:1:1101:19307:6101 2:N:0:CCGGCGTCCTGCGA
B3AAABBFFBFCGGGGGGD5GFB]]]]]]]]]]]]]]]]]]]]]]]]]]]]]]]]Z]]]]]]]]]]]]]]]]]]]]]]]]]]]]]]]][[]]]YY]]]]]]]]]][]]]]]]]]]]]]]]]]]]]]]]]]]]]]]]]]]]]]]]]]]]]]FBGGF1F3FGFFFFFD1FAAAAA
@M_HWI-M01141:133:D05BR:1:1101:9503:6132  133:D05BR:1:1101:9503:6132 2:N:0:CCGGCGTCCTGCGA
CGCGCGGATCGTCGACATGTTCGCCCGCCGCCTGCAGATCCAGGAAAACCTCAGCCGCCAGATCGCCGAGGCCGTGC
+M_HWI-M01141:133:D05BR:1:1101:9503:6132  133:D05BR:1:1101:9503:6132 2:N:0:CCGGCGTCCTGCGA
]QSQ[XB]WW]]Z]\]]]]]]]VRZ]X]]Z]Y]]]]]]]]]]]]]]]Y]]]]]][\]]]]]]]]]]]]]]]]]]]X\
@M_HWI-M01141:133:D05BR:1:1101:11314:6176  133:D05BR:1:1101:11314:6176 2:N:0:CCAGCGTCCTGCGA
CAAAAATTAGCCGGGAATGGTGGTGCATGCCTGTAATTCCAGCAACTTGGGAGGCTGGGG
+M_HWI-M01141:133:D05BR:1:1101:11314:6176  133:D05BR:1:1101:11314:6176 2:N:0:CCAGCGTCCTGCGA
]]]]]]]]]]]]]]]]]]]]]]]]]]]]]]]]]]]]]]]]]]]]]]]]]]]]]]]]]]]]
@M_HWI-M01141:133:D05BR:1:1101:23543:6183  133:D05BR:1:1101:23543:6183 2:N:0:CCGGCGTCCTGCGA
TGCAGGTTTGTTACATGTGCCTTGGTGGTTTGCTGCACCCATCGACCTGTCATCTACATTAGATATTTCTCTTAATGCAGTCCCTCCCCTATCTCCCCACCCACTGGCAGGCCCTGGTGTGTGATGTTCCCCTCCCTGTGCCCATATGTTGTCATTGTTCAACTTCCAGTTATGAGTG
+M_HWI-M01141:133:D05BR:1:1101:23543:6183  133:D05BR:1:1101:23543:6183 2:N:0:CCGGCGTCCTGCGA
AAB?AFCFFAFFGGGGBFGGGGGHHHGG]]]]]]]]]]]]]]]]]]Z]]]]]]]]]]]]]]]]]]]]]]]]]]]]]]]]]]]]]]]]]]]]]]]]]]]]]]]]]]]]]]]]]]]]]]]]]]]]]]]]]]]]]]]]]]]]]]]]]]]]]]]GGFGGHGGFGGGGGGFBD4DFFFBAA33
@M_HWI-M01141:133:D05BR:1:1101:10630:6192  133:D05BR:1:1101:10630:6192 2:N:0:CCGGCGTCCTGCGA
CCTTTAAATTTCCATTCATTAGTCTCTCATCAGCTATTTTTCCCCTTACCAGAATTAATTTTATATATCTTTTTGTTTATATATGATAGCTCTTTACATATTCAGCCCTTTTAAACTATGCTATTGTATCCTCTCTCCAGTAAATGTTCTTTTATCAGCTCAATAGTTTCATC
+M_HWI-M01141:133:D05BR:1:1101:10630:6192  133:D05BR:1:1101:10630:6192 2:N:0:CCGGCGTCCTGCGA
BCCCCFFFFFFFGGGGGGGGGGF]]]]]]]]]]]]]]]]]]]]]]]]]]]]]]]]]]]]]]]]]]]]]]]]]]]]]]]]]]]]]]]]]]]]]]]]]]]]]]]]]]]]]]]]]]]]]]]]]]]]]]]]]]]]]]]]]]]]]]]]]]]]]]]GGGGFGGGGGGFFFFFFFBBAAB
@M_HWI-M01141:133:D05BR:1:1101:22279:6194  133:D05BR:1:1101:22279:6194 2:N:0:CCGGCGTCCTGCGA
GGTGAAAGGGTAAATTAGTTTAATCATTATGAAAGACAGTGTTGAGATTCCTCAAGG
+M_HWI-M01141:133:D05BR:1:1101:22279:6194  133:D05BR:1:1101:22279:6194 2:N:0:CCGGCGTCCTGCGA
]]]]]]]]]]]]]]]]]]]]]]]]]]]]]]]]]]]]]]]]]]]]]]]]]]]]]]UY]
@M_HWI-M01141:133:D05BR:1:1101:26277:6203  133:D05BR:1:1101:26277:6203 2:N:0:CCGGCGTCCTGCGA
AGAGTTCTTCGAGTCAGTAATGCCCACTGGCTTCCGGAGTCCCCGCAGATCCTGC
+M_HWI-M01141:133:D05BR:1:1101:26277:6203  133:D05BR:1:1101:26277:6203 2:N:0:CCGGCGTCCTGCGA
]]]]]]]]]]]]]]]]]]]]]]]]]]]]]]]]]]]]]]]]]]]]]]]]]]]]]]]
@M_HWI-M01141:133:D05BR:1:1101:6244:6212  133:D05BR:1:1101:6244:6212 2:N:0:CCGGCGTCCTGCGA
TGCCCAATTAGCAAACTGAATATATTTTGTTAGACACTTTGACAAAGAAAAATAAATGGTTTTCTTATTCAATTAAGTTTTATAATTGAAGAGCTGAAAACCTAAG
+M_HWI-M01141:133:D05BR:1:1101:6244:6212  133:D05BR:1:1101:6244:6212 2:N:0:CCGGCGTCCTGCGA
]]]]]]]]]]]]]]]]]]]]]]]]]]]]]]]]]]]]]]]]]]]]]]]]]]]]]]]]]]]]]]]]]]]]]]]]]]]]]]]]]]]]]]]]]]]]]]]]]]]]]]]]]]
@M_HWI-M01141:133:D05BR:1:1101:13710:6219  133:D05BR:1:1101:13710:6219 2:N:0:CCGGCGTCCTGCGA
AGCGAATGCATCCCTCATTCTGCCATATATTCCCTGTGTGTTTGGGGCAACTCCCT
+M_HWI-M01141:133:D05BR:1:1101:13710:6219  133:D05BR:1:1101:13710:6219 2:N:0:CCGGCGTCCTGCGA
]]]]W]]]]]YF]]\]]]5Z]G\][]]]G[][]]Y]]]]]]]]]VV]Z]]]]]][Z
@M_HWI-M01141:133:D05BR:1:1101:15651:6221  133:D05BR:1:1101:15651:6221 2:N:0:CCGGCGTCCTGCGA
GCTTCCAAAATGCTTTGAAAATTAAATCTTTATGGCAATGGAAATTTTTGAAAAACTTGCTATCTATTAAATTATTTTTATGATTTATTAAGAAAGACTATATGTTATTAAGGTTTTATTTTA
+M_HWI-M01141:133:D05BR:1:1101:15651:6221  133:D05BR:1:1101:15651:6221 2:N:0:CCGGCGTCCTGCGA
]]]]]]]]]]]]]]]]]]]]]]]]]]]]]]]]]]]]]]]]]]]]]]]]]]]]]]]]]]]]]]]]]]]]]]]]]]]]]]]]]]]]]]]]]]]]]]]]]]]]]]]]]]]]]]]]]]]]]]]]]]]
@M_HWI-M01141:133:D05BR:1:1101:9941:6222  133:D05BR:1:1101:9941:6222 2:N:0:CCGGCGTCCTGCGA
GTGAGCACTTGAAAGTGCATTTGCAAACCGCAGAGGTCCAAAGGAGGCTTACAGAGGTATAAGCTTTCAGAGTTCTTAAAGAAAATGTGCTTTC
+M_HWI-M01141:133:D05BR:1:1101:9941:6222  133:D05BR:1:1101:9941:6222 2:N:0:CCGGCGTCCTGCGA
]]]]]]]]\]]]]]]]]]]]]]]]]]]]]]]]]]]]]]]]]]]]]]]]]]]]]]]]]]]]]]]]]]]]]]]]]]]]]]]]]]]]]\]]]]]]]]
@M_HWI-M01141:133:D05BR:1:1101:24181:6254  133:D05BR:1:1101:24181:6254 2:N:0:TCGGCGTCCTGCGA
ACACATACTGAACTCTGATCTGATTTCAAGCACTGTGCTAGGCCTTTGGGGCACAGGATGAATAAGGCGTAGCCCTCCTCAGCTCACGTTTTTGGTACTAACAACATCTACTAAGGGTCTTTCATATTTTGTGTAAATCATATTTTAATGCTATTTTTTACCTTCGAAACTTTTTTTA
+M_HWI-M01141:133:D05BR:1:1101:24181:6254  133:D05BR:1:1101:24181:6254 2:N:0:TCGGCGTCCTGCGA
BB?AAFF4D5BFGGFDF5AGFFFGFBFD]]]]]]]]]]]]]]]]]]]\]GX]]]\]]]]]]]]]]]]]]][Y]UY][]]]]]]]]]]ZZ]]][]Y]]]X]]]]]]]]]]]]]]]]]]Y]]]]]]]]][Y]]]]\]]]]]\]]]]]]]]][BFCEBFGA31000CCGFFDA>>1>111>
@M_HWI-M01141:133:D05BR:1:1101:18819:6265  133:D05BR:1:1101:18819:6265 2:N:0:CCGGCGTCCTGCGA
TGTTAAACACTTAAATCTTACAAATGGAAAGAAAATTCTACAGCAAATT
+M_HWI-M01141:133:D05BR:1:1101:18819:6265  133:D05BR:1:1101:18819:6265 2:N:0:CCGGCGTCCTGCGA
]]]]]]]]]]]]]]]]]]]]]]]]]]]]]]]]]]]]]]]]]]]]]]]]]
@M_HWI-M01141:133:D05BR:1:1101:21422:6285  133:D05BR:1:1101:21422:6285 2:N:0:CCGGCGTCCTGCGA
AATGGAAGAAATAGCTGAGAAATAATATTTAAAGAAAGAAATATTGAGAAGTTTCCAGAATTGGAAAAAGATATAACTTTCAGGTCTATCCTCTCATACTAAATAAGAGTAATTCTGTAATTACATTTCAGAATATTAAGGATAAAGAATAAAACCTAAAAGCTACCAGAGTCTACAAATCAATATAAGAAATGGCA
+M_HWI-M01141:133:D05BR:1:1101:21422:6285  133:D05BR:1:1101:21422:6285 2:N:0:CCGGCGTCCTGCGA
3>A3AFFFFFFFGGGGGFGFFGHHFHBGHHGCHHFFHHHGGHHFGHH]]]]]]]]]]]]]]]]]]]]]]]]]]]]]]]]]]]]]]]]]]]]]]]]]]]]]]]]]]]]]]]]]]]]]]]]]]]]]]]]]]]]]]]]]]]]]]]]]]]]]]]GHHGCFBHHHHFHHHHCHHHGGHFHGGGGGGGGGGFFFFFFFAAA3A
@M_HWI-M01141:133:D05BR:1:1101:11848:6294  133:D05BR:1:1101:11848:6294 2:N:0:CCGGCGTCCTGCGA
CACCGTTTGCAGATTCAACGAGAAGAGCTCCAATCCTGGGTTGTTCTCACAGCGCCATCT
+M_HWI-M01141:133:D05BR:1:1101:11848:6294  133:D05BR:1:1101:11848:6294 2:N:0:CCGGCGTCCTGCGA
]]]]]]]]]]]]]]]]]]]]]]]]]]]]]]]]]]]]]]]]]]]]]]]]]]]]]]]]]]]]
@M_HWI-M01141:133:D05BR:1:1101:7396:6297  133:D05BR:1:1101:7396:6297 2:N:0:CCGGCGTCCTGCGA
CAACTGTGCTGTGCCCCGCAGCTTCCAGAACAGGGCTCACATCAACAGTGCCTAAGGAGTATGTGTTGAATGGATGAGTGGCTGGATGACAGAACATGGAAAGGCACCAAGTCTCACGTGGGGTGGGGTCCTAGCAAACCTCCTTGTCTCTCATCCCAGGATTCCCTGTAGGGG
+M_HWI-M01141:133:D05BR:1:1101:7396:6297  133:D05BR:1:1101:7396:6297 2:N:0:CCGGCGTCCTGCGA
BCCCCFFFFFFFGGGGGGGGGGHH]]]]]]\]]]]]]]]]]]]]]]][]]]]]Y]]]]]]]]]]5]]]]]]]]]]]]]]]]]]]]]]]]]]]]]]]]]]]]]]]]]]]]]]]]\]]]]]]]]]]Z]]]]][]]]]]]]]]]]]]]\]]]]GGGGFFGGGGGGBBFFFFBAA>33
@M_HWI-M01141:133:D05BR:1:1101:23332:6337  133:D05BR:1:1101:23332:6337 2:N:0:CCGGCGTCCTGCGA
CGCGCAGCGGTGCGGGCGGCCGACGCG
+M_HWI-M01141:133:D05BR:1:1101:23332:6337  133:D05BR:1:1101:23332:6337 2:N:0:CCGGCGTCCTGCGA
VT]T]]WW]]E1CUC]C]W]Q]]%]C]
@M_HWI-M01141:133:D05BR:1:1101:6003:6341  133:D05BR:1:1101:6003:6341 2:N:0:CAGGCGTCCTGCGA
TTTGATTTTTTTCTTGTAAATCTGTTTTAGTTCTTTGTAGATTCTGGATATTAGCCCTTTGTCAGATGGGTAGACTGCAAAAAATTTTCCCATTCTGTTGGTTGCTGGTTCACTCTAATGATTGTTTCTTTTGCTGTGCAGAAGCTGTGGAGTTTAATTAGATCCCAT
+M_HWI-M01141:133:D05BR:1:1101:6003:6341  133:D05BR:1:1101:6003:6341 2:N:0:CAGGCGTCCTGCGA
>AAAAFFFFFDBGBGGGF]]]]][\]]]]]]]/]]]]]]]]]]]]K]]]]]]]]FV]]]]]]Y]\][]]]]]U]Y]]]]]]][[]]]]]]]][]]]]WZ]]]]]Z]\]]]]]]]]]]]]]]]]]]]\][]]]]]]HY\]\Y]]W\]]]]\FGGGGGFFF1AFF11AA1
@M_HWI-M01141:133:D05BR:1:1101:17923:6342  133:D05BR:1:1101:17923:6342 2:N:0:CCGGCGTCCTGCGA
CCAATACAGATAAGGCAGGTGAGTGAATGGATGAGGAGAAGACTAATTAAATAATTGATAAACAGTTTCAGTTGACACCATAAGGTGTCACATTCTTGCTCGAATTTAACTTCATTCCCTCTTTTCTTTGTGCTGTTAATGTCACATATTGCTTCTTTCAATGTATAAATC
+M_HWI-M01141:133:D05BR:1:1101:17923:6342  133:D05BR:1:1101:17923:6342 2:N:0:CCGGCGTCCTGCGA
CCCCCFFFFFFFGGGGGGGFF]]]]]]]]]]]]]]]]]]]]]]]]]]]]]]]]]]]]]]]]]]]]]]]]]]]]]]]]]]]]]]]]]]]]]]]]]]]]]]]]]]]]]]]]]]]]]]]]]]]]]]]]]]]]]]]]]]]]]]]]]]]]]]]]]GGFBBFFGGFFFFFFFBAA>>
@M_HWI-M01141:133:D05BR:1:1101:14403:6371  133:D05BR:1:1101:14403:6371 2:N:0:CCGGCGTCCTGCGA
TCCATGGTGTATATATGCCACATTTTCTTTATCCAGTCTATCATTGAAGGGCATTTGGGTTGATTCCATG
+M_HWI-M01141:133:D05BR:1:1101:14403:6371  133:D05BR:1:1101:14403:6371 2:N:0:CCGGCGTCCTGCGA
]]]]]]]]]]]]]]]]]]]]]]]]]]]]]]]]]]]]]]]]]]]]]]]]]]]]]]]]]]]]]]]]]]]]]]
@M_HWI-M01141:133:D05BR:1:1101:20949:6383  133:D05BR:1:1101:20949:6383 2:N:0:CCGGCGTCCTGCGA
CCTGGACCAAAAGGGGCAAAAGCTGCCAGGAGTAGAGAAATGAGGGGAAGCCGGAAAGGGATTGGTAAGACAGATATGAGCTCTTCTCTGGGACCCAGGATTCGAACATCCAGCTCGGGATAGGGC
+M_HWI-M01141:133:D05BR:1:1101:20949:6383  133:D05BR:1:1101:20949:6383 2:N:0:CCGGCGTCCTGCGA
]]]]]]]]]]]]]]]]]]]]]]]]]]]]]]]]]]]]]]]]]]]]]]]]]]]]]]]]]]]]]]]]]]]]]]]]]]]]]]]]]]]]]]]]]]]]]]]]]]]]]]]]]]]]]]]]]]]]]]]]]]]]]]
@M_HWI-M01141:133:D05BR:1:1101:7578:6387  133:D05BR:1:1101:7578:6387 2:N:0:CCGGCGTCCTGCGA
GCTTGAACCCGGGAGGCGGAGGTTGCAGAGCCGAGATTGCACCCTAAACTCCAACCTGGGTGACAAAGCAACACTCCATC
+M_HWI-M01141:133:D05BR:1:1101:7578:6387  133:D05BR:1:1101:7578:6387 2:N:0:CCGGCGTCCTGCGA
]]]]]]]]]]]W]]]]]]]]]]]]]]]]]]]]]]]]]]]]]]]]]]]]]]]]]]]]]]]]]]]]]]]]]]]]]]]]]]]]
@M_HWI-M01141:133:D05BR:1:1101:24739:6389  133:D05BR:1:1101:24739:6389 2:N:0:CCGGCGTCCTGCGA
TCCAAAGAGGAAAATAATTGCCTCCGTTTCCCTCTCTGAGCTTTCATTAACTGAGCTCATGTAAGAGGAAGGAAGACTGAAGTCTGTCAACAAACCTGGACAGAGTTTTGTCACAAACCACTGTCTGCTCTGTGGGCCCAACAATCTTTGTC
+M_HWI-M01141:133:D05BR:1:1101:24739:6389  133:D05BR:1:1101:24739:6389 2:N:0:CCGGCGTCCTGCGA
A1]]]]]]]][]]]]]]]]]]]T]Y]]]]]]]]]]]]]]]]]]]]]]]]]]]]]]]]]]]]]]]]]]]]]]]]]]]]]]]]]]]]]]]]]]]]]]]]]W]]]]]]]]]\S]]4]]]]]]]]]]]]]]]]]]]]]]Z]]]]]]]]]]]]]]AA
@M_HWI-M01141:133:D05BR:1:1101:21940:6400  133:D05BR:1:1101:21940:6400 2:N:0:CCGGCGTCCTGCGA
GTGTAATAATTTAATGGCTTTCAGAATAAAGAAGGTAATATATTTTCTTATTATCTGAGTACAGTGTTTGCATCAATAGCAACAACTGGCATGACCAGGAAGTCT
+M_HWI-M01141:133:D05BR:1:1101:21940:6400  133:D05BR:1:1101:21940:6400 2:N:0:CCGGCGTCCTGCGA
]]]]]]]]]]]]]]]]]]]]]]]]]]]]]]]]]]]]]]]]]]]Z]]]]]]]]]]]]]]]]]]]]]]]]]]]]]\]]]]]]]]]]]]]]]]]]]]]]]][]]]]\]
@M_HWI-M01141:133:D05BR:1:1101:11528:6405  133:D05BR:1:1101:11528:6405 2:N:0:CCGGCGTCCTGCGA
AAATAGGTCCATTGCACTCAGCAGCAGTAAATGACAGAGAAAGATGTCAACCTGAAGGGGTGTACCATGTTGCCTAAGGCATGGGATTGAATTTATAAAATTGCAAGCATTCAAGAATATCACACAGGACTCCATTTGCTTCTGTTTGTAAATTCA
+M_HWI-M01141:133:D05BR:1:1101:11528:6405  133:D05BR:1:1101:11528:6405 2:N:0:CCGGCGTCCTGCGA
>>>A?D]]]]]]]]]]]]]]]]]]]]]]]]]]]]]]]]]]]]]]]]]]]]]\]]]]][]][W]]]]]\]]]]]\]]]]]]]][]]]]]]]]]]]]]]]]]]]]]]]]]]]][]]]]]]]]]]]]]]]]]]]]]]][]]]\]]]]]]]]]]3A1>11
@M_HWI-M01141:133:D05BR:1:1101:24159:6426  133:D05BR:1:1101:24159:6426 2:N:0:CCGGCGTCCTGCGA
CGGATTTCTTGCTGAAGGAGCCCACCGAGCCCAAGTTCAAGGGGCTGCGACTGGAGCTGGCCGTGGACAAGATGGTCACGTGTATCGCCGTGGGGCTGCCCCTGCTGCTCATCTCCCTGGCCTTCGCCCAGGAGATCTCGATTGGTAA
+M_HWI-M01141:133:D05BR:1:1101:24159:6426  133:D05BR:1:1101:24159:6426 2:N:0:CCGGCGTCCTGCGA
]]]]]]]]]]]]]]]]]]]]]]]]]]]]]]]]]]]]]]]]]]]]]]]]]]]]]]]]]]]]]]]]]]]]]]]]]]]]]]]]]]]]]]]]]]]]]]]]]]]]]]]]]]]]]]]]]]]]]]]]]]]]]]]]]]]]]]]]]]]]]]]]]]]]
@M_HWI-M01141:133:D05BR:1:1101:13603:6438  133:D05BR:1:1101:13603:6438 2:N:0:CCGGCGTCCTGCGA
TGGGATTATAGGCGTGAGCCACTGCATCCAACCACCTGGCTAATTAAAAAAATAATTTTCTAGGGACAGGGTCTCCCTATGTTGCACAGGTTGGTCTTGAACCCCTGGGCTCAAGCAGTCCTCCCACCTCAGCCTCCAAAAGTGCTGGGATAATCGGTGTGAACCATTGCTCCTGGTCACAAACATTAACAACCTCCTATGTATCAGACAATGTGGT
+M_HWI-M01141:133:D05BR:1:1101:13603:6438  133:D05BR:1:1101:13603:6438 2:N:0:CCGGCGTCCTGCGA
BBBBAFFFFBDFGGGGECGGGFGGGHGHHGGHGGGGHHHHHHEGHHEGFEEEGHBGHHHHHHHHHHG]]]]]Y]]]]]]]]]]]]]]]]]Z]]]]]]]]]]Z[]]]]]]]]]]]]W]]Z]]]]]]]]][]][[\][]]]]]]Z[]][]]]CGGEGEFA1FFFFGGF0HEEGEFHGHHFHGGFDHFDDHGFGEFF11F3GFF3G113BFFFFAA@AAA
@M_HWI-M01141:133:D05BR:1:1101:14786:6441  133:D05BR:1:1101:14786:6441 2:N:0:CCGGCGTCCTGCGA
TGCTCTTCCGATCTATAAATACAATATGAATCAATGACTATGATTTTCTAATAATAAAATGTGAAATATTGTAAATCACCTTGAGATTTCCTTTTTACCTGAATAGGGAAGTAAACCAGTGGATTTTATAGTGAATGAAAGTTTTATAGAAAGAACACAGATGAGTTGTAACCTTTGAAGTCGGTACATTCTGGAGCACAAATGGGAGTTTGAAATAT
+M_HWI-M01141:133:D05BR:1:1101:14786:6441  133:D05BR:1:1101:14786:6441 2:N:0:CCGGCGTCCTGCGA
BBCCCFFFFCCCGGGGGGGGGGHHHHHHHHHHHHHHHHHGHHHHHHHHHHHHHHHHHHHHHFHHHHHH]]]]]]]]]]]]]]]]]]]]]]]]]]]]]]]]]]]]]]]]]]]]]]]]]]]]]]]]]]]]]]]]]]]]]]]]]]]]]]]]]]HHGHHHFHHGHHHFHHHHHHGGHFHHHGGGGGHHHHHHFHHFHGHHFGGGGGGGGGFFFFFFFBBBAB
@M_HWI-M01141:133:D05BR:1:1101:21838:6458  133:D05BR:1:1101:21838:6458 2:N:0:CCGGCGTCCTGCGA
GTAGAAAAACGCGGGTGTTCTGCAACAATGTGGTTCCACACCGGGGTGTTG
+M_HWI-M01141:133:D05BR:1:1101:21838:6458  133:D05BR:1:1101:21838:6458 2:N:0:CCGGCGTCCTGCGA
W]]U]]]]]]]E]E]]]]Z]]\\]\]]]]]]Z]][]]]]]\]]R%]]]]\]
@M_HWI-M01141:133:D05BR:1:1101:18692:6479  133:D05BR:1:1101:18692:6479 2:N:0:CCGGCGTCCTGTGA
CCATTGTGGAAGACAGTATGGTGATTCCTCAAGGATCTAGAACCAGAAATACCATTTGACCCAGAAATCCCATTACTGGGTATATACCCAAAGGATTATAAATCATTCTACTATAAAGACACATGCACGCATATGTTTATTTCAGC
+M_HWI-M01141:133:D05BR:1:1101:18692:6479  133:D05BR:1:1101:18692:6479 2:N:0:CCGGCGTCCTGTGA
]]]]]]]]\][]]]]]]]]]]]]]]]]]]]]]]]]]]]]]]]]]]]]]]]]]]\]]]]][]]]]]]]]]]]]]]]]]]]]]]]]]]]]]]]]]]]]]]]]]]]]]]]]]]]]]]]]]]]]]]]]]]]]]]]]]]]]]]]]]]]]]]
@M_HWI-M01141:133:D05BR:1:1101:16226:6504  133:D05BR:1:1101:16226:6504 2:N:0:CCGGCGTCCTGCGA
AGTCTTTCAACACTGCCTCCCCAACTTATTTTGATTATGTATATATGTATGTATGTATGAATGTATGTATGTATTTTTGAGATGGAGTCTGGCTCTGTTGCCCAGGCTGGAGTACAGTGGTGTGATCTCAGCTCACTGCAACCTTTACCTCCCGAGTTCAAGCGATTCTCCTGTATCAGCCTCCTGACTAGCTGGTATTACAGGTGC
+M_HWI-M01141:133:D05BR:1:1101:16226:6504  133:D05BR:1:1101:16226:6504 2:N:0:CCGGCGTCCTGCGA
BCCCCFFFFFFFGGGGGGGGGGHGGHHHHHHHHFHHHHHHHHHHHHHHHHHHHHHHH]]]]]]]]]]]]]]]]]]]]]]]]]]]]]]]]]]]]]]]]]]]]]]]]]]]]]]]]]]]]]]]]]]]]]]]]]]]]]]]]]]]]]]]]]]]]]GGGHHHHGGHHGHGHHGGGHHHHHHHHHGGGHHHHGGGGGGGGGGFFFFFFFCCBBA
@M_HWI-M01141:133:D05BR:1:1101:22667:6508  133:D05BR:1:1101:22667:6508 2:N:0:CCGGTGTCCTGCGA
CGCAAGCCTGTGGAGGGCAATCGTCTTCAGCCACTTCAAGGCCACAACAGCTGATTTTGGAGGTTGACCTAGGAGTGGAAGAAGAAAATCAG
+M_HWI-M01141:133:D05BR:1:1101:22667:6508  133:D05BR:1:1101:22667:6508 2:N:0:CCGGTGTCCTGCGA
]]T]UTTUW]]]]\]]]$VBT][]]]]][ZCU1[[[]]]FC]ZY]EW]]C\F6WX]%]]B9$[]YU\V]Y]]]V]E]W\]]X[]YG]U]]S2
@M_HWI-M01141:133:D05BR:1:1101:9424:6515  133:D05BR:1:1101:9424:6515 2:N:0:CCGGCGTCCTGCGA
TAGGGTGTTTTACTGTCACAGTCACGCCCAGTGGCTGTCAGGTAGTGAGATAGGAACAGGCATCAGCTTTAGAGTCAGT
+M_HWI-M01141:133:D05BR:1:1101:9424:6515  133:D05BR:1:1101:9424:6515 2:N:0:CCGGCGTCCTGCGA
]]]]UCVZW]][]\]]]]]]Y]]]]]Z]]][]]]\]][]]]]]]]Z]]]]]]]]Y]]]]]]]]]]]]]]]][V]]V]]G
@M_HWI-M01141:133:D05BR:1:1101:16059:6518  133:D05BR:1:1101:16059:6518 2:N:0:CCGGCGTCCTGCGA
GCACGTGTGCACACAACGCACACCGCACGATGCACACACCCACACAGAAACAACAAACATGTTACAGGCGCACGCATACGTATGCACACTGGCACATATGCACACACGTGAACAGCTGGCTCTGCTGAGTCCCTCTGCCTGTTCTCCAAGGAAAGGAGGAAGCCAAGCAAGGCTGCAAAGTTGGGGGGATAAGAGGAAGG
+M_HWI-M01141:133:D05BR:1:1101:16059:6518  133:D05BR:1:1101:16059:6518 2:N:0:CCGGCGTCCTGCGA
AAAAAF1BADFFFGCGFCEECGHC00EEGEHCED1BEEEA/AEEECHFE1]]]]]]]]]][]]]]]]]]]]]]]]]]]]]]]]]]]]]]]]]]]]]]]]]]]]]]]]]]]]]]]]]]]Z]]]]]]]]]]]]]]]]]]Z]]]Y]]]]]]]]HFHHHHHHHHHFEEADFHDGHHHCHHHHGCCGGFFFGFFFFFFFFBAAAA
@M_HWI-M01141:133:D05BR:1:1101:20509:6538  133:D05BR:1:1101:20509:6538 2:N:0:CCGGCGTCCTGCGA
GAACCATGTCAAGGTGGCTCTAGGGTCTGATTCATGTTCCAGAGAGTTCTCCAGCTGCCCTGGTAGGGGTTTTGAGAGGTAGAAAGAGCCAGTGAAGGAGGTACAGGAAAGTTCTTGTCCCCAGCCTCCTGCTAGTGCAAACGGAGGTAAACTGAGAAGTACAGG
+M_HWI-M01141:133:D05BR:1:1101:20509:6538  133:D05BR:1:1101:20509:6538 2:N:0:CCGGCGTCCTGCGA
ABBBBFFFFFFFGGG]]]]]]]]]]]]]]]]]]]]]]]]]]]]]]]]]]]]]]]]]]]]]]]]]]][]]]]]]]]]]]]]]]]]]]]]]]]]]]]]]]]]]]]]]]]]]]]]]]]]]]]]]]]]]]]]]]]]]]]]]]]]]]]]]]]]]]GGGFFFFFFFAABBA
@M_HWI-M01141:133:D05BR:1:1101:16111:6548  133:D05BR:1:1101:16111:6548 2:N:0:CCGGCGCCCTGCGA
AAATACAAATAATGGGGAAAGGACTCCCTATTCAATAAATTGTATAAATGTTTTCTATTGAGAAG
+M_HWI-M01141:133:D05BR:1:1101:16111:6548  133:D05BR:1:1101:16111:6548 2:N:0:CCGGCGCCCTGCGA
]]]]]\Z]\Z]]]]X[[[]]]]]]]\]]]]\]]Y]]]]][]]]]]]]\V]G]]]]]]]]]W]Q]]
@M_HWI-M01141:133:D05BR:1:1101:21750:6560  133:D05BR:1:1101:21750:6560 2:N:0:CCGGCGTCCTGCGA
ATCGCAGAAGTGGCGAACTCCTACGACCTGGTGCCGCAGA
+M_HWI-M01141:133:D05BR:1:1101:21750:6560  133:D05BR:1:1101:21750:6560 2:N:0:CCGGCGTCCTGCGA
TT]W]]]]]Y]\]]]S]]]]]\Z]]Z]S]V]]]V]]TZ]]
@M_HWI-M01141:133:D05BR:1:1101:17265:6562  133:D05BR:1:1101:17265:6562 2:N:0:CCGGCGTCCTGCGA
CCAAGTCTTTGAGATACTTTATGACCTGAGCTGAGCAGTCTATCTGGAAACCAGTAGATGCTTTAATTATCTGGATCCTTCTAGAGAATCACTTCCAGAAGGTAGGCAGAGCTGGGTTCAGCTTCTGCTGTGTCCTGGAGCA
+M_HWI-M01141:133:D05BR:1:1101:17265:6562  133:D05BR:1:1101:17265:6562 2:N:0:CCGGCGTCCTGCGA
W]]]]]]]]]]]]]]]]]]]]]]]]]]]]]]]]]]]]]]]]]]]]]]]]]]]]]]]]]]]]]]]]]]]]]]]]]]]]]]]]]]]]]]]]]]]][]]]]]]]]]]]]]]]]]]]]]]]]]]]]]]]]]]]]]]]]]]]]]]]]
@M_HWI-M01141:133:D05BR:1:1101:16044:6570  133:D05BR:1:1101:16044:6570 2:N:0:CCGGCGTCCTGCGA
CAAGGCAATACTAGGCCAGGCAAGGAAAAGTTAGGCAATGCAATTCCAGCCAAAAAAG
+M_HWI-M01141:133:D05BR:1:1101:16044:6570  133:D05BR:1:1101:16044:6570 2:N:0:CCGGCGTCCTGCGA
]]]]]]]]Z]Z]]K\J]]]]]]]]]]]]]]\]]]]]]]]]]]]]]]]]]\W]]]]]]]
@M_HWI-M01141:133:D05BR:1:1101:15727:6580  133:D05BR:1:1101:15727:6580 2:N:0:CCGGCGTCCTGCGA
ACCCAGACACACGTTTGTTGAGTGCCTGCTATGTGTCAGTCACATTCTGAGGTCACCGTGTGTATGAGCCACCGAGCCCTCCTGACAGGCCTTATGAAGTGGCCATGGTGATTACCTCACTTTACAGATGCGAGA
+M_HWI-M01141:133:D05BR:1:1101:15727:6580  133:D05BR:1:1101:15727:6580 2:N:0:CCGGCGTCCTGCGA
][]]]]CS%U]T[]]ZEWV\]\]ZWF]]]\]X]V\V[Z]]\]]]]G]]]6]]XVYSU]T]\]]]]][[]T]]U]Y]AA]]]W]]\[]]][UVG\\]]]]U\]Z]][][]]]]]\]]]]]]]]]]]\YVV]\ZX]]
@M_HWI-M01141:133:D05BR:1:1101:18102:6590  133:D05BR:1:1101:18102:6590 2:N:0:CCGGCGTCCTGCGA
TGGACTCAAATTCAGACTCTGCCACTTCCTGTCTAACTTAGAGCAAGTGAATCAACCTCTCTGTTCCTCACTTGTTAAATGAGGATAACAAATAATACTTCCTCTTAGGC
+M_HWI-M01141:133:D05BR:1:1101:18102:6590  133:D05BR:1:1101:18102:6590 2:N:0:CCGGCGTCCTGCGA
]]]]]]]]]]]]]]]]]]]]]]]]]]]]]]]]]]]]]]]]]]]]]]]]]]]]]]]]]]]]]]]]]]]]]]]]]]]]]]]]]]]]]]]]]]]]]]]]]]]]]]]]]]]]]]
@M_HWI-M01141:133:D05BR:1:1101:16289:6596  133:D05BR:1:1101:16289:6596 2:N:0:CCGGCGTCCTGCGA
TACAGTTTAGAATGTTATCTACTAATCACATCAGAACTTTCCAATATAGACAGAATAAGTCCTCAGCATAAAAAAAAAGTTGCACTTTAGAATTTCCTATATTTCAACTAAAATATATATATCTAGTCTCGGCAGAG
+M_HWI-M01141:133:D05BR:1:1101:16289:6596  133:D05BR:1:1101:16289:6596 2:N:0:CCGGCGTCCTGCGA
]]]]]]]]]]]]]]]]]]]]]]]]]]]]]]]]]]]]]]]]]]]]]]]]]]]]]]]]]]]]]]]]]]]]]]]]]]]]]]]]]]]]]]]]]]]]]]]]]]]]]]]]]]]]]]]]]]]]]]]]]]]]]]]]]]]]]]]]]
@M_HWI-M01141:133:D05BR:1:1101:16375:6596  133:D05BR:1:1101:16375:6596 2:N:0:CCGGCGTCCTGCGA
CCAGGCAGATCTGAAAGCAAACGCCGCTGTATCAGACCGCTTGGGGTCTGTCCATTTGCTCCAGACAGGCTCAGTAAACATCGTCTAGAGTTTCTGTAAACTACAGAAACAGCCAATCAAAGTGATGGATTGCCTGGACACGGTCCCCCCACCACCCAGGGAACTGTCACCAGAGTCCCAGTGGTAC
+M_HWI-M01141:133:D05BR:1:1101:16375:6596  133:D05BR:1:1101:16375:6596 2:N:0:CCGGCGTCCTGCGA
AABAAAABBFFFFGGCGGFFGG?EEEGGGGHHHHHHF]]]]]]\Z]]]]]]]]]]]]]]]]]]]]]]]]]]]]]]]]]]]]]]]]]]]]]]]]]]]]]]]]]]]]]]]]]]]]]X]]]]]]]]]]]]]]]]]]]]]]]]]]]]]]]]]]]EEE4FAHFFHHGEBHGGGGGGGGGCFA4FCCDAAA>A
@M_HWI-M01141:133:D05BR:1:1101:12988:6598  133:D05BR:1:1101:12988:6598 2:N:0:CCGGCGTCCTGCGA
AAAGAAATATCTAAATAATCATTTTAGGCTGGGCATGGTGGCTCATGTCTATAATCCCAGCACTTTGGGAGGCACAAGTGGGTGGATCACCTG
+M_HWI-M01141:133:D05BR:1:1101:12988:6598  133:D05BR:1:1101:12988:6598 2:N:0:CCGGCGTCCTGCGA
]]]][]]]]]]]][][[]]]]]J]]]]]Z]ZZ]]]]]]]\]][]]]\]\]]]][]]]]]]]]H]VZ]][Y]]]]V]Z]][]]]]]]W]]]]]]
@M_HWI-M01141:133:D05BR:1:1101:12375:6602  133:D05BR:1:1101:12375:6602 2:N:0:CCGGCGTCCTGCGA
GTAGAATAGGTCATTGTATATTTTTTCTGACAGATTTTATTCAGAGCAATTTTTTTTTTACCATTGGGTTGTTTAGATAATATTTAGATTTTTTCTACTCGGGTAAAATTAGAATTTCTGTGTTTTACATGAGAGAGCATACTGAG
+M_HWI-M01141:133:D05BR:1:1101:12375:6602  133:D05BR:1:1101:12375:6602 2:N:0:CCGGCGTCCTGCGA
]]]]]]]]]]]]]]]]]]]]]]]]]]]]]]]]]]]]]]]]]]]]]]]Z]Z][[]]]]]]]]\]]]]]]]]]]]]]]]]]]]]]]]]]]]]]]]]]]]]]]]]]]]]]]]]]]]]]]]]]]]]]]]]]]]]]]]]]]]]]]]]]]]]
@M_HWI-M01141:133:D05BR:1:1101:23342:6645  133:D05BR:1:1101:23342:6645 2:N:0:CCGGCGTCCTGCGA
ACTGGAAGATATTTAAAGGTGAAGACATTGTTGCCATTAAATCCAGATTGGATTTTTTTAAAAAGCTGTAATTTTCACTGCCTCGCAAAGTTTGAACTTGCATGACTTATTTAAAAATTTTGGCCCCAAATAAATATTATTTTATTTTTTAATAAGTTTTATTAAATTAAGTTTTATTTGG
+M_HWI-M01141:133:D05BR:1:1101:23342:6645  133:D05BR:1:1101:23342:6645 2:N:0:CCGGCGTCCTGCGA
BBBBBFFFFFFFGGCGFFBEGDGHHFFGFFG]]]]]]]]]]]]]]]]]]]]]]]]]]]]]]]]]]]]]]]]]]]]]]]]]]]]]]]]]]]]]]]]]]]]]]]]]]]]]]]]]]]]]]]]]][]]]]X]]]]]]]]]]]]]]]]]]]]]]]HHHHHHHHHGGGGGGGGFCFFFFFFFBAA>3
@M_HWI-M01141:133:D05BR:1:1101:6537:6652  133:D05BR:1:1101:6537:6652 2:N:0:CCGGCGTCCTGCGA
ACCAATTTGGGAATTTCAAGATACTGAGGCTAAGTTTACAGACAGTTCAAAGTAGTTGTGAAACTTTATAAGGCCTCAATATATTCCTGGGTCACTCACACAACTGACAGGCTATAGCTTCGCTTCTCCTCCTCCTCTTTATGG
+M_HWI-M01141:133:D05BR:1:1101:6537:6652  133:D05BR:1:1101:6537:6652 2:N:0:CCGGCGTCCTGCGA
]]]]]]]]]]]]]]]]]]]]]]]]]]]]]]]]]]]]]]]]]]]]]]]]]]]]]]]]]]]]]]]]]]]]]]]]]]]]]]]]]]]]]]]]]]]]]]]]]]]]]]]]]]]]]]]]]]]]]]]]]]]]]]]]]]]]]]]]]]]]]]]]
@M_HWI-M01141:133:D05BR:1:1101:9370:6665  133:D05BR:1:1101:9370:6665 2:N:0:CCGGCGTCCTGCGA
CGTGCAATGCCCTCCATGTTAATATTCATCTGAAAACGGATAATCAGGGTGGCCT
+M_HWI-M01141:133:D05BR:1:1101:9370:6665  133:D05BR:1:1101:9370:6665 2:N:0:CCGGCGTCCTGCGA
]]W]]]]]]]]]]]]]]]]]]]]]]]]]]]]]]]]]]]]]]]]]]]]]][]]\]]
@M_HWI-M01141:133:D05BR:1:1101:14748:6669  133:D05BR:1:1101:14748:6669 2:N:0:CCGGCGTCCTGCGA
GTGAAACCCCATCTCTCCTAAAAATACTACTTGGTGGTGCCTGCCTGTAATCCCAGATACTCAGGAGGCTGAGGCAGGAGAATCACTTGTACTGGGAGGCAGAGGTTACAGCCAGCCGAGATCACACCACTGCCCTCCAGCATGGGTGACAGAAAGAGACTCTGTCTCAAAAAAAAGAAAAAAAATTACAAATGCCATATTTAACCAACTGTAAACTGAGTTACAG
+M_HWI-M01141:133:D05BR:1:1101:14748:6669  133:D05BR:1:1101:14748:6669 2:N:0:CCGGCGTCCTGCGA
AABBBFFFBBBFGGGGGGGFEEHHHFHHFHHHFGGFGEFHHHGHHHFFGGHHHHFHHHGHGHHHFGFGGEHFFEEF]]]]]]]]]]]]]]]]]]]]]]]]]]]]]]]]]]]]]]]]]]]]]]]]]]]]]]]]]]]]]]]]]]]]]]]]]]HFHFFEHGHHFFFGEFGGGGGHHHHHHGGGHHHHG56FHHHHFHHHFGHGHHHFGGGGGFGGGGFFFFFFFAAA>3
@M_HWI-M01141:133:D05BR:1:1101:8989:6674  133:D05BR:1:1101:8989:6674 2:N:0:CCGGCGTCCTGCGA
TAATAAAAAAAACAAAACCTTTCTGGGGTCTATGAGGAGATTAT
+M_HWI-M01141:133:D05BR:1:1101:8989:6674  133:D05BR:1:1101:8989:6674 2:N:0:CCGGCGTCCTGCGA
]]]]]]]]]]]]]]]]]]]\]]]\]]]]\]]]]]]]]Y][\]][
@M_HWI-M01141:133:D05BR:1:1101:20045:6697  133:D05BR:1:1101:20045:6697 2:N:0:CCGGCGTCCTGCGA
GCTTGGGTGGATAATTGATTCCTGAAGGATTTATGACACACTTTCCTATGCCTGCTCATGGTACAGAAGCCTGATGCT
+M_HWI-M01141:133:D05BR:1:1101:20045:6697  133:D05BR:1:1101:20045:6697 2:N:0:CCGGCGTCCTGCGA
]]]]]]]]]]]]]]]]]]]]]]]]]]]]]]]]]]]]]]]]]]]]]]]]]]]]]]]]]]]]]]]]]]]]]]]]]]]]]]
@M_HWI-M01141:133:D05BR:1:1101:9893:6701  133:D05BR:1:1101:9893:6701 2:N:0:CCGGCGTCCTGCGA
CCAGAGCTGACTCATTGTGTCCCTCCTTTACTGTCCAGTCCAGATTCCTCCCACCCACAGCTAGCCTTTCCTCTGGTCTCAATAATTTAGCTGATGGTGTGACTCATCTCC
+M_HWI-M01141:133:D05BR:1:1101:9893:6701  133:D05BR:1:1101:9893:6701 2:N:0:CCGGCGTCCTGCGA
]]]]]]]]]]]]]]]]]]]]]]]]]]]]]]]]]]]]]]]]]]]]]]]]]]]]]]]]]]]]]]]]]]]]]]]]]]]]]]]]]]]]]]]]]]]]]]]]]]]]]]]]]]]]]]]
@F_HWI-M01141:133:D05BR:1:1101:6020:6706  133:D05BR:1:1101:6020:6706 2:N:0:CCGGCGTCCTGCGA
ATCTATAGGACACTCTACCCAACAACAGTTATTATAGTTGACCCCACCCAACAACAGTCACTGTAGAGCACCTAAGCAACAACAGTCACTATGAGCACCCTACCCAGCAACAGTCACTATAAAGCATCTACCCAACAACTGTTACTATAC
+F_HWI-M01141:133:D05BR:1:1101:6020:6706  133:D05BR:1:1101:6020:6706 2:N:0:CCGGCGTCCTGCGA
BBBBBFFFFFFFGGGGGFGGGGGGHHHGHHHGHHHHHHHGHGFFEGFGGGHGFHHGFHHHHHHHHHH5HHHHHHGFHHHHHHHHHHHHHGHGHHBFGFHGHHGHFFHHHHHHHHHGHHHHGHHHFHHGHHEFHFHGGHHHHGHHFHHHHH
@R_HWI-M01141:133:D05BR:1:1101:6020:6706  133:D05BR:1:1101:6020:6706 2:N:0:CCGGCGTCCTGCGA
TATAGTGAGTGATGTTAAGCACATGCACTATAGTGACTGTTGCTAGGTTGGGTTTACTATGGTGACAGGTTTGGGTAGGTGAAAAATAGTTGCAGTTTTTGATGAGGTGCTCTAAGCCGACGGATGTTGCCTAGGTGTACTATACTGACA
+R_HWI-M01141:133:D05BR:1:1101:6020:6706  133:D05BR:1:1101:6020:6706 2:N:0:CCGGCGTCCTGCGA
ABA?ADFFFFFFGGGGFGGGGFHGGFBGHGHHHGGFFGHFHF5DGFGDFHFGEFDG5DEGHHHFHEHFFGGHGFFEBAFAA5BFFHHFHGFHHEHFHHFGEEGGFGHFGHHGGHHHHHCGGF@EEGHHH4BBGHF?FGGBHHHHHHHHHH
@M_HWI-M01141:133:D05BR:1:1101:26337:6714  133:D05BR:1:1101:26337:6714 2:N:0:CCGGCGTCCTGCGA
CAAATTATTTAACTTCTTCAAGCCTCAATATCCTCAGCTATAAAATGGGAGTAATAATCACCTACTTCATAGAGTTGTTGAAAGGATGAGTTTGTATTTGTAACATGGAAGAAAACATGGCATACCATAACCAGTACAATGCCTTTTTGTATTACTATG
+M_HWI-M01141:133:D05BR:1:1101:26337:6714  133:D05BR:1:1101:26337:6714 2:N:0:CCGGCGTCCTGCGA
BABCBFFFF]]]]]]]]]]]]]]]]]]]]]]]]]]]]]]]]]]]]]]]]]]]]]]]]]]]]]]]]]]]]]]]]]]]]]]]]]]]]]]]]]]]]]]]]]]]]]]]]]]]]]]]]]]]]]]]]]]]]]]]]]]]]]]]]]]]]]]]]]]]]]FFFFA?A>>
@M_HWI-M01141:133:D05BR:1:1101:13647:6717  133:D05BR:1:1101:13647:6717 2:N:0:CCGGCGTCCTGCGA
CACAATAATAGTGGGAGACTTTAACACTCCACTGTCAATATTAGACAGATCAACCAGACAGAAAATCAACAAGGATATCCAGGGCTTGAACTCAGACCTGGAACAAGCAACCATGATAGACATTTACAGAACTCTCCACCCCAAATCCACAGAATATGCATTCTTCTCAGCACCACATCACACC
+M_HWI-M01141:133:D05BR:1:1101:13647:6717  133:D05BR:1:1101:13647:6717 2:N:0:CCGGCGTCCTGCGA
CCCCCFFFFFFFGGGGGGGGGGHHHHHHHHHHHH]]]]]]]]]]]]]]]]]]]]]]]]]]]]]]]]]]]]]]]]]]]]]]]]]]]]]]]]]]]]]]]]]]]]]]]]]]]]]]]]]]]]]]]]]]]]]]]]]]]]]]]]]]]]]]]]]]]]HHHHGHCHHHHHGFGGGGGGGGFFFFFFAAAB?A
@M_HWI-M01141:133:D05BR:1:1101:14527:6720  133:D05BR:1:1101:14527:6720 2:N:0:CCGGCGTCCTGCGA
CCCTCCTCAGCCTCCCCAGTAGCTGGGACTACAGAAGT
+M_HWI-M01141:133:D05BR:1:1101:14527:6720  133:D05BR:1:1101:14527:6720 2:N:0:CCGGCGTCCTGCGA
]]]]]]]]]]]]]]]]]IZ]]Z]]]]]]]]]]]]]]]Z
@M_HWI-M01141:133:D05BR:1:1101:9233:6721  133:D05BR:1:1101:9233:6721 2:N:0:CCGGCGTCCTGCGA
TCGCCGAGGTCGGGTGAAGATGCCGTCCGACACGATGTCATCGAGGTGTTTCCCCGCGGAGATGACGCGCTCGTGCGGATGTGCCCTCACGACCATG
+M_HWI-M01141:133:D05BR:1:1101:9233:6721  133:D05BR:1:1101:9233:6721 2:N:0:CCGGCGTCCTGCGA
]]]]S]\]Y]]]]]]]]]]]]]]]]]]]]]]]]]]]]]]]]]]]]]]]]Z]Z]]]]]]]H]]Z]]]]]]Z]]]]]]]]]]]]]]]]]]]]]]]]]]]
@M_HWI-M01141:133:D05BR:1:1101:14642:6721  133:D05BR:1:1101:14642:6721 2:N:0:CCGGCGTCCTGCGA
CAACTGCTGTGTGGCATTCCCTGAAACATCCCTGACATCATGACAGTCAGCAACTCCATTCCAGACACCCATGATAAAATTCTCTAAATATAGCCCTTCTGACTCCAGTTAAAAGTTTTCTTCCAC
+M_HWI-M01141:133:D05BR:1:1101:14642:6721  133:D05BR:1:1101:14642:6721 2:N:0:CCGGCGTCCTGCGA
]V]]]]]Z]]Z]]]]]]]]]]]]]]]]]]]]]]]]]]]]]]]]]]]\]]][]]]]]]][]]]]]]]]]]]]]]]]]]W]]]]]]]]]]\]]]]]]\]]]]\]]F][]]]]]]]]]]]G]]]VU]]]
@M_HWI-M01141:133:D05BR:1:1101:17125:6726  133:D05BR:1:1101:17125:6726 2:N:0:CCGGCGTCCTGCGA
GCAAATGAATGAGTCAAGGGCTCTGAGGGGCAGGGGAGCACTGCATACACAAACTGCTTTCGAGTGAAAGATAAGAAGAGCAGCAGAAACACTGTCACCTG
+M_HWI-M01141:133:D05BR:1:1101:17125:6726  133:D05BR:1:1101:17125:6726 2:N:0:CCGGCGTCCTGCGA
]]]]]]]]]]]]]]]]]]]]]]]]]]]]]]]]]]]]]]]]]]]]]]]]]]]]]]]]]]]]]]]]]]]]]]]]]]]]]]]]]]]]]]]]]]]]]]]]]]]]]
@M_HWI-M01141:133:D05BR:1:1101:13166:6735  133:D05BR:1:1101:13166:6735 2:N:0:CCGGCGTCCTGCGA
ACTGCACTCCAGGCTAGGTGACAGAGCAAGACTCCATTAAAAAAAGAAGAAGAAGAAAGATAACCAGGAGTTATTGATGGCAGAGATCAGGGAGAGTATCTAAGGCAAAGTGCCATAGGACACTAGGTGAATGGAGCATGGGAAGC
+M_HWI-M01141:133:D05BR:1:1101:13166:6735  133:D05BR:1:1101:13166:6735 2:N:0:CCGGCGTCCTGCGA
]]]]]]]]]]]]]]]]]]]]]]]]]]]]]]]]]]]]]]]]]]]]]]]]]]]]]]]]]]]]]]]]]]]]]]]]]]]]]]]]]]]]]]]]]]]]]]]]]]]]]]]]]]]]]]]]]]]]]]]]]]]]]]]]]]]]]]]]]]]]]]]]]]
@M_HWI-M01141:133:D05BR:1:1101:13889:6747  133:D05BR:1:1101:13889:6747 2:N:0:CCGGCGTCCTGCGA
TGTGGAAATCCATTAAAGACTTCCCTCCAAATTTAAAAACAATTGATGATTAGTTTCAAATATTCATAGGAATGCTTTC
+M_HWI-M01141:133:D05BR:1:1101:13889:6747  133:D05BR:1:1101:13889:6747 2:N:0:CCGGCGTCCTGCGA
]]]]]]]]]]]]]]]]]]]]]]]]]]]]]]V[\]\]W[V]XXWW]]]]]]Z]]][]]]]]][]]]]]]\]]]]]SVT[]
@M_HWI-M01141:133:D05BR:1:1101:14892:6754  133:D05BR:1:1101:14892:6754 2:N:0:CCGGCGTCCTGCGA
AAGTTAACTGCCAATTGGCTTCTTTTAGCTGCATATGATAAAGTAAGGGAAGAGAGAAATAAACTAAAGAAGGATCTGTT
+M_HWI-M01141:133:D05BR:1:1101:14892:6754  133:D05BR:1:1101:14892:6754 2:N:0:CCGGCGTCCTGCGA
]]]]]]]]]]]]]]]]]]]]]]]]]]]]]]]]]]]]]]]]]]]]]]]]]]]]]]]]]]]]]]]]]]]]]]]]]]]]]]]]
@M_HWI-M01141:133:D05BR:1:1101:22286:6771  133:D05BR:1:1101:22286:6771 2:N:0:CCGGCGTCCTGCGA
TGAAAGGACAGACAGCCAGGAGAAAAGTTGGGCAGAAGGACAACCTGTTTCCCCCAGCCACAAGTGTGTCCTCCTCACATTTGGCCCCTTGGTCCAGAGTTGGCATTGGCAGC
+M_HWI-M01141:133:D05BR:1:1101:22286:6771  133:D05BR:1:1101:22286:6771 2:N:0:CCGGCGTCCTGCGA
]]]]][]]][\]]]][]F]]]]]XY]]]]][E]]]]X]Z]]]]YY]V]]]]YW]]Z]]]Z]]Z]\]3]R]]Z[]Y]GS]XF]]V[W[]W]]V[][]\]YZU][]]][WV]]]\
@M_HWI-M01141:133:D05BR:1:1101:18666:6778  133:D05BR:1:1101:18666:6778 2:N:0:CCGGCGTCCTGCGA
CCCCCTCGGCCTTCCAGAGTGCTAAAATTACCAGCACGAGCCCCTGTGCCTGGCCTCCTCTGGTTTATTTTTGACAGCACAACTGAA
+M_HWI-M01141:133:D05BR:1:1101:18666:6778  133:D05BR:1:1101:18666:6778 2:N:0:CCGGCGTCCTGCGA
]]]]]]]]]]]]]]]]]]]]]]]]]]]]]]]]]]]]]]]]]]]]]]]]]]]]]]]]]]]]]]]]]]]]]]]]]]]]]]]]]]]]]]]
@M_HWI-M01141:133:D05BR:1:1101:26482:6780  133:D05BR:1:1101:26482:6780 2:N:0:CCGGCGTCCTGCGA
TTTTCCCAGCCAAATGCAGGCATTCAAGAAATAGCTGGAAATCTCCGTCTAAAACACAAAAAGAACGTATCTTGCAAACTGCTCTGCTGGGTGTTCGCTCAGCTAAGGGAGTTGAATCCGCCTTCAGAATCA
+M_HWI-M01141:133:D05BR:1:1101:26482:6780  133:D05BR:1:1101:26482:6780 2:N:0:CCGGCGTCCTGCGA
]]]]]]]]]]]]]]]]]]]]]]]]]]]]]]]]]]]]]]]]]]]]]]]]]]]]]]]]]]]]]]]]]]]]]]]]]]]]]]]]]]]]]]]]]]]]]]]]]]]]]]]]]]]]]]]]]]]]]]]]]]]]]]]]]]]]
@M_HWI-M01141:133:D05BR:1:1101:18552:6785  133:D05BR:1:1101:18552:6785 2:N:0:CCGGCGTCCTGCGA
TACAATGTACACTCTTTGGGTGACAGTTACACTAAAAACCTGGACTGCACTATGCAATATGTCCATGTCACAAAACTGCACTTGTACCCCTGAAACTTATACTACTAATAATAATTTTTTT
+M_HWI-M01141:133:D05BR:1:1101:18552:6785  133:D05BR:1:1101:18552:6785 2:N:0:CCGGCGTCCTGCGA
]]]]]]]]]]]]]]]]]]]]]]]]]]]]]]]]]]]]]]]]]]]]]]]]]]]]]]]]]]]]]]]]]]]]]]]]]]]]]]]]]]]]]]]]]]]]]]]]]]]]]]]]]]]]]]]]]]]]]]]]]
@M_HWI-M01141:133:D05BR:1:1101:13150:6803  133:D05BR:1:1101:13150:6803 2:N:0:CCGGCGTCCTGCGA
GCCCCAGTGACCGGTCCATCTTGCTGCCTCTCATCATCGGCCTGATCCTTCTTGGCCTCCTCGCCCTGGTGCTTATTGCCTTCTGCATTGTCCGGAGACGCCCATCTGCCTACCAGCCCCTCTGAGCATTTGCTCCAAACC
+M_HWI-M01141:133:D05BR:1:1101:13150:6803  133:D05BR:1:1101:13150:6803 2:N:0:CCGGCGTCCTGCGA
]]]]]]]]]]]]]]]]]]]]]Z]]]]]]]]]]]]]]]]]]]]]]]]]]]]]]]]]]]]]]]]]]]]]]]]]]]]]]]]]]]]]]]]]]]]]]]]]]]]]]]]]]]]]]]]]]]]]]]]]]]]]]]]]]]]]\]]]]]]]]T
@M_HWI-M01141:133:D05BR:1:1101:14208:6817  133:D05BR:1:1101:14208:6817 2:N:0:CCGGCGTCCTGCGA
AGTCAAGAGAAAGAAACAAAGGGCATCCAAACTGGAAAAGAGGAAGTGAAACTGTTG
+M_HWI-M01141:133:D05BR:1:1101:14208:6817  133:D05BR:1:1101:14208:6817 2:N:0:CCGGCGTCCTGCGA
]]]]]]]]]]]]]]]]]]]]]]]]]]]]]]]]]]]]]]]]]]]]]]]]]]]]]]]]]
@M_HWI-M01141:133:D05BR:1:1101:5178:6820  133:D05BR:1:1101:5178:6820 2:N:0:CCGGCGTCCTGCGA
GAACACATGGACACAGGGAGGAGAGTACTACACACTGGGGTCTGTTGGGGGGAATAGGGGAGGGACAGTGGGGAGTGGGGAGTGTGGGAGAGAGCATGGGAGAAATGCCAGATATAGGTGAAGGGAAGGGAGGCAGCAAATCACA
+M_HWI-M01141:133:D05BR:1:1101:5178:6820  133:D05BR:1:1101:5178:6820 2:N:0:CCGGCGTCCTGCGA
]]]]IX]]]\][]X[]]]]]][]]]]]\]]]]]]]YW]]]]F]]]\]\7\Y\X][]][]]]]\]]]]YZ]]]]]]]]]]]]]]]Z]]]]]]]]]]Y]]]]]]]]]]]]]]]]]]]]]]]]]]]\]]]]]]]]]]]]]]]]]]]]]
@M_HWI-M01141:133:D05BR:1:1101:11562:6866  133:D05BR:1:1101:11562:6866 2:N:0:CCGGCGTCCTGCGA
TTACCTGTTCACCAGGTTTGCCTGCTTCACCAGGAGGACCAGCGGGTCCAGGGAGACCCTGTAGGAGGGAAATGGGGGAAGG
+M_HWI-M01141:133:D05BR:1:1101:11562:6866  133:D05BR:1:1101:11562:6866 2:N:0:CCGGCGTCCTGCGA
]]]]]]]]]]]Z]]]]]]]]]]]]]]]]]]]]]]]]]]]]]]]]]]]]]]]]]]]]]]]]]]]]]]]]]][]\]]]]]]]]Z
@M_HWI-M01141:133:D05BR:1:1101:9126:6876  133:D05BR:1:1101:9126:6876 2:N:0:CCGGCGTCCTGCGA
TATACATAATGAAATGACTAAATCAAGCTAACTAATTCATTAATTACTTCACATATTTATTTGTGGTGATAACACTTAAAAATCTGCCCTCTGGGAATTTTTCTTTTCTTTCTTTTCATTTTTCTTTTTTAATCAGA
+M_HWI-M01141:133:D05BR:1:1101:9126:6876  133:D05BR:1:1101:9126:6876 2:N:0:CCGGCGTCCTGCGA
[]]]]]]]]]]]]]]]]]]]]]]]]]]]]]]]]]]]]]]\]]]]]]]]]]]]]]]]]]]]]]]]]]]]]]]]]]]]]]]]]][]]]]]]]]]]]]\\]\]]\]\]]]]]]]]]]]]]]]]]]]]]]\]]]]][]]]V
@M_HWI-M01141:133:D05BR:1:1101:19605:6882  133:D05BR:1:1101:19605:6882 2:N:0:CCGGCGTCCTGCGA
CAAACAATAGATGCTTTGAAAATGTTTGAGCAGAACATTTAGGGCAGAAGGAATAGCTCATATAAAGGCTCTTATTTAGAAA
+M_HWI-M01141:133:D05BR:1:1101:19605:6882  133:D05BR:1:1101:19605:6882 2:N:0:CCGGCGTCCTGCGA
]]]]]]]]]]]]]]]]]]]]]]]]]]]]]]]]]]]]]]]]]]]]]]]]]]]]]]]]]]]]]]]]]]]]]]]]]]]]]]]]]]
@M_HWI-M01141:133:D05BR:1:1101:12093:6888  133:D05BR:1:1101:12093:6888 2:N:0:CCGGCGTCCTGCGA
AATAATAGGAACCCACAAGACTACAGTGTCATGTGATTAACATGAAAGACA
+M_HWI-M01141:133:D05BR:1:1101:12093:6888  133:D05BR:1:1101:12093:6888 2:N:0:CCGGCGTCCTGCGA
]]]]]]]]]]]]]]]]]]]]]]]]]]]]]]]]]]]]]]]]]]]]]]]]]]]
@M_HWI-M01141:133:D05BR:1:1101:13195:6888  133:D05BR:1:1101:13195:6888 2:N:0:CCGGCGTCCTGCGA
TAACAGGCAAAAAAGAATCTTTTTCTCTTGTAGAGAGTGGGGTCCTGAATGGGTTTCC
+M_HWI-M01141:133:D05BR:1:1101:13195:6888  133:D05BR:1:1101:13195:6888 2:N:0:CCGGCGTCCTGCGA
]]]]]]]]]]]]]]]]]]]]]]]]]]]]]]]]]]]]]]]]]]]]]]]]]]]]]]]]]]
@M_HWI-M01141:133:D05BR:1:1101:10866:6892  133:D05BR:1:1101:10866:6892 2:N:0:CCGGCGTCCTGCGA
CAACATGGGCGTGCCTCTCAGTTTTCCCGTTACACTCCTTTCAGGGCTGGTGCTTTTTGGCAGTAATCCAAGCACTTTGGGAGGCAGAGGCAAAAGGATCATTTGAAGCCAGGAGTTCATGACTAGCCTGGGAAACAAAGTGAGACCCTCCCTCTGTCTGTATAATTTTTTTTTTTT
+M_HWI-M01141:133:D05BR:1:1101:10866:6892  133:D05BR:1:1101:10866:6892 2:N:0:CCGGCGTCCTGCGA
CCCDDFFBCFCCGGGGGGGGGGHHHHH]]]]]]]]]]]]]]]]]]]]]]]]]]]]]]]]]]]]]]]]]]]]]]]]]]]]]]]]]]]]]]]]]]]]]]]]]]]]]]]]]]]]]]]]]]]]]]]]]]]]]]]]]]]]]]]]]]]]]]]]]]]GHHHHGFFGGGGGGGBBBBBBBBAAAA
@M_HWI-M01141:133:D05BR:1:1101:5982:6893  133:D05BR:1:1101:5982:6893 2:N:0:CCGGCGTCCTGCGA
GACCTGGCTGTAGTGAAGGGCCCCGATCTAGTCATTCCTCTTTGCAAATCCCAAGGAGCCATGATGATCAGCGTCTCTCTGGTCTCCTCTTCCACAGAGTGCTCAACACTGTCCATTTGTCCTTTCAATCTTTAAGGCTACCAAGGGAGCCTTTTAGGTGGTATGGCTCACTGTCAGCAGTTAACAG
+M_HWI-M01141:133:D05BR:1:1101:5982:6893  133:D05BR:1:1101:5982:6893 2:N:0:CCGGCGTCCTGCGA
AB?ABCCFFBFFGGGGGGGCC?EGEGGGHHHHHHHHH]]]]]]]]]]]]]]]]][]]]]]]]]]]]]]]]]]]]]]]]]]]]]]]]]]]]]]]]]]]]]]]]]]]]]]]]]]]]]]]]]]]]]]]]]]]]]]]]]]]]]]]]]]]]]]]]HHDCFHGHFFHHHFHGGGGGGGGGGFFFFFFFABBBA
@M_HWI-M01141:133:D05BR:1:1101:24917:6909  133:D05BR:1:1101:24917:6909 2:N:0:CCGGCGTCCTGCGA
GCTGGGATTATAGGTGTGTGCCACCGTGGCTGGCTAATTTTGTATTTTTTAGTAGAGACAGGGTTTCACCATGTTG
+M_HWI-M01141:133:D05BR:1:1101:24917:6909  133:D05BR:1:1101:24917:6909 2:N:0:CCGGCGTCCTGCGA
RF]]]G[]]]]]]]Z]]F[]]Z]]]]]B$]\]][][[]]\]][]]]6\]]]]]\]]\]\Z]U]YWC][]\F]]]]]
@M_HWI-M01141:133:D05BR:1:1101:21385:6911  133:D05BR:1:1101:21385:6911 2:N:0:CCGGCGTCCTGCGA
CTTTTGGGCCGGGCGCGGTGGCTCAAGCCTGTAATCCCAGCACTTTGGGAGGCCAAGGTGGGTGTGGATCACGAGGTCAAGAGATCGAGACCATCCTGGTCAACATGGTGAAACCCCGTCTCTACTAAAAATACAAAAAATTAGCTGGGCACAGTGGCGCGTGCCTGTAATCCCAGC
+M_HWI-M01141:133:D05BR:1:1101:21385:6911  133:D05BR:1:1101:21385:6911 2:N:0:CCGGCGTCCTGCGA
DEEEEFCCFDBCGGGGGGGGGGHHHHH]]]]]]]]]]]]]]]]]]]]]]]]]]]]]]]]]]]]]]]]]]]]]]]]]]]]]]]]]]]]]]]]]]]]]]]]]]]]]]]]]]]]]]]]]]]]]]]]]]]]]]]]]]]]]]]]]]]]]]]]]]]HHHGGGGCGGGGGFCFFFFFFCCBBA?
@M_HWI-M01141:133:D05BR:1:1101:12078:6953  133:D05BR:1:1101:12078:6953 2:N:0:CCGGCGTCCTGCGA
CTAGATTTGTTCTCATTTGAAAATGGTGCATTCTAGCGATTGGTACAATGTTAAATATTGGGACATTTAAAAGAATAGTAGGATTCT
+M_HWI-M01141:133:D05BR:1:1101:12078:6953  133:D05BR:1:1101:12078:6953 2:N:0:CCGGCGTCCTGCGA
]]]]]]]]]]]]]]]]]]]]]]]]]]]]]]]]]]]]]]]]]]]]]]]]]]]]]]]]]]]]]]]]]]]]]]]]]]]]]]]]]]]]]]]
@M_HWI-M01141:133:D05BR:1:1101:17737:6959  133:D05BR:1:1101:17737:6959 2:N:0:CCGGCGTCCTGCGA
ATCATTCTCAGCAAACTGACACAAAATAGAAAACCAAACACTACATGTTCTCACTGATAAGTGGG
+M_HWI-M01141:133:D05BR:1:1101:17737:6959  133:D05BR:1:1101:17737:6959 2:N:0:CCGGCGTCCTGCGA
]]]]]]]]]]]]]]]]]]]]]]]]]]]]]]]]]]]]]]]]]]]]]]]]]]]]]]]]]]]]]]]]]
@M_HWI-M01141:133:D05BR:1:1101:4709:6968  133:D05BR:1:1101:4709:6968 2:N:0:CCGGCGTCCTGCGA
AAGGGGATCGCTTGGGCTTGGGAATTTGAGGTCCGGCCTGGCTAACATGTTGAAACCCATCTCTACCAATAATACAAAATATTAGCTGGGCGTGGTGGGACATGCCTGTAGTCCCAGCTACTTGGGAG
+M_HWI-M01141:133:D05BR:1:1101:4709:6968  133:D05BR:1:1101:4709:6968 2:N:0:CCGGCGTCCTGCGA
6R]]T]]]]R]VZ]]SYC]]]]WW[\]W]Y]]]]]]AAT]T[5]]]]]]]]]X]]]]\]]]]]]]]]]]]]G]]Z\[]\]]]]]]]]]C]][]]]XSZ]Z]]Y]]]\]8]]]]\\]]]]FV]]]\]V6
@M_HWI-M01141:133:D05BR:1:1101:15665:6972  133:D05BR:1:1101:15665:6972 2:N:0:CCGGCGTCCTGCGA
AAAGACAATGCCTGGCTGAATGGATAAAAACAAGACCC
+M_HWI-M01141:133:D05BR:1:1101:15665:6972  133:D05BR:1:1101:15665:6972 2:N:0:CCGGCGTCCTGCGA
]]]]]]]]]]]]]]]]]]]]]]]]]]]]]]]]]]]]]]
@M_HWI-M01141:133:D05BR:1:1101:24748:6987  133:D05BR:1:1101:24748:6987 2:N:0:CCGGCGTCCTGCGA
CCAAAGCCCAAAGGAAGCCCTGTAACCCCTTTTGCCCTTCCTGATGGCTCTGGCTCTGCCTTCAGCTGGGCATGGGCAGGCCCTGCCCACTGAGGCTCCAGCCCTTACCCACAGTGTCAGCAATGCAGCCCCCAGAGGGTCCACTCAGGCCCTGCCCACACACCCGGATGTTGACGGGGGTA
+M_HWI-M01141:133:D05BR:1:1101:24748:6987  133:D05BR:1:1101:24748:6987 2:N:0:CCGGCGTCCTGCGA
AAAAAFFFA?1BAA1FACGGFGCFHH100A0BHD]V]]]Z]\]]EXZ]]QC[T]]Y]Y]\[[]]]]]XVYUZ[TVYVVXX]A]]UY]\[]]]\UY]YBQV[]C]]]Z]Z]\]B][]%G]F[]][UO][Y[/]]]]\A]][[Z]]][U]UU//BF/EB0A0000EA0B01B>1AA>1>1AAAA
@M_HWI-M01141:133:D05BR:1:1101:19955:6988  133:D05BR:1:1101:19955:6988 2:N:0:CCGGCGTCCTGCGA
AGATTCGATATTCTATAGAAAGGAAGAGACTAAATTTTTTATACTATTGAAAATCCTAGATGCTCTACAGAATAGAAGATTATAGATGTTCTATAGAATAGAAACGACTAGATGTTCTATATAATTGAGGAGAATAGATGTTCTATGGAATAGAAGAGACTAGATGTTCTATA
+M_HWI-M01141:133:D05BR:1:1101:19955:6988  133:D05BR:1:1101:19955:6988 2:N:0:CCGGCGTCCTGCGA
ABCCCFCFFCCFGGGGGGGGGGG]]]]]]]]]]]]]]]]]]]]]]]]]]]]]]]]]]]]]]]]]]]]]]]]]]]]]]]]]]]]]]]]]]]]]]]]]]]]]]]]]]]]]]]]]]]]]]]]]]]]]]]]]]]]]]]]]]]]]]]]]]]]]]]HGGGGGGGGGGFFFFFFFABAAA
@M_HWI-M01141:133:D05BR:1:1101:5834:6997  133:D05BR:1:1101:5834:6997 2:N:0:CAGGCGTCCTGCGA
CCATGGCCGGGCTCAAACCGGAGGTCGTGCTCCATGGGGATGCGTTGTTCACGGAATTCAAGG
+M_HWI-M01141:133:D05BR:1:1101:5834:6997  133:D05BR:1:1101:5834:6997 2:N:0:CAGGCGTCCTGCGA
]]]]]]]]]]]]]\]]]]]]]]]]]]]]]]]]]]]]]]]]]]]]]]]]]]]]]]]]]]]]]]]
@M_HWI-M01141:133:D05BR:1:1101:21987:7016  133:D05BR:1:1101:21987:7016 2:N:0:CCGGCGTCCTGCGA
GGTTTTCCTTTTGGCAGTTTGTGTTGCCGATATTTTAAAACCGA
+M_HWI-M01141:133:D05BR:1:1101:21987:7016  133:D05BR:1:1101:21987:7016 2:N:0:CCGGCGTCCTGCGA
X]]]X]]]]Z]]]]]]]]]]]]]X\]]]]]]]]]]]]]]]]]]]
@M_HWI-M01141:133:D05BR:1:1101:11748:7017  133:D05BR:1:1101:11748:7017 2:N:0:CCGGCGTCCTGCGA
TTTGCTCTCCATTTGGTTGGTAAATCTTTCTCCATCCCTTTGAGTCTTTGTGTATCCT
+M_HWI-M01141:133:D05BR:1:1101:11748:7017  133:D05BR:1:1101:11748:7017 2:N:0:CCGGCGTCCTGCGA
]]]]]]]]]]]]]]]]]]]]]]]]]]]]]]]]]]]]]]]]]]]]]]]]]]]]]]]]]]
@M_HWI-M01141:133:D05BR:1:1101:20309:7017  133:D05BR:1:1101:20309:7017 2:N:0:CCGGCGTCCTGCGA
TCAGGTGAGATGATGACTTGAGCCCAGGAGGTAGCAGATGCAGTGAGCAGTGATCACATCACTGCACTCCAGCTTGGGCAACAGAGTGAGAACCTGTCTCAAAATAAATACAAACATACTATGTAAAAATTTATTTAAAAACTGGAGAATT
+M_HWI-M01141:133:D05BR:1:1101:20309:7017  133:D05BR:1:1101:20309:7017 2:N:0:CCGGCGTCCTGCGA
A]]]]]]]]]]]]]]]]]]]]]]]]]]]]]]]]]]]]]]]]]]]]]]]]]]]]]]]]]]]]]]]]]]]]]]]]]]]]]]]]]]]]]]]]]]]]]]]]]]]]]]]]]]]]]]]]]]]]]]]]]]]]]]]]]]]]]]]]]]]]]]]]]]]]]A
@M_HWI-M01141:133:D05BR:1:1101:19788:7020  133:D05BR:1:1101:19788:7020 2:N:0:CCGGCGCCCTGCGA
ACCAAGACCAAAAAAACTCAAAACCCAGCAGAAGACAAGAAATA
+M_HWI-M01141:133:D05BR:1:1101:19788:7020  133:D05BR:1:1101:19788:7020 2:N:0:CCGGCGCCCTGCGA
]V]]]]]W]]HY]]]]]]]]]]]]]]]]]]]]]]]]]\]]XU[]
@M_HWI-M01141:133:D05BR:1:1101:24387:7021  133:D05BR:1:1101:24387:7021 2:N:0:CCGGCGTCCTGCGA
ATTTTTGTATTTTTAGTAGAGACTGGGTTTCACCGTGTTAGCCAGGATGGTCTTGATCTCCTGACCTCATGATCCACCTGCCTTGG
+M_HWI-M01141:133:D05BR:1:1101:24387:7021  133:D05BR:1:1101:24387:7021 2:N:0:CCGGCGTCCTGCGA
]]]]]]]]]]]]]]]]]]]]]]]]]]]]]]]]]]]]]]]]]]]]]]]]]]]]]]]]]]]]]]]]]]]]]]]]]]]]]]]]]]]]]]
@M_HWI-M01141:133:D05BR:1:1101:9515:7030  133:D05BR:1:1101:9515:7030 2:N:0:CCGGCGTCCTGCGA
TCTTAAAAAAAGAATTTCTCTATTTACATGAGAGAGGAAAAGGAGTTGGTGTATATACTCCAAAAAAGAGTAGAATAGGGCATTGTATATTTTCTCTGACAGACTATATGCAGAGCAGTTTTGTTTTTAACATTGGGTGCCTAGATAATATTTAGATTTTTTTCGATTCAC
+M_HWI-M01141:133:D05BR:1:1101:9515:7030  133:D05BR:1:1101:9515:7030 2:N:0:CCGGCGTCCTGCGA
AAABBFFFF?DBGGGGGGGGG]]]]]]]]]]]]]]]]]]]]]]]]Y]]]]]]]]]]]]]]]]]]]]]]]]]]]]]]]]]]]]]]]]]]]]]]]]]]]]]]]]]]]]]]]]]]]]]]]]]]]]]]]]]]]]]]]]]]]]]]]]]]]]]]]]FGFGFGGCFD@FFFFFAAAA3
@M_HWI-M01141:133:D05BR:1:1101:14952:7040  133:D05BR:1:1101:14952:7040 2:N:0:CCGGCGTCCTGCGA
AGACGGGGTTTCACCATGTTGACCAGGATGGCCTTGATCTCTTGACCTTG
+M_HWI-M01141:133:D05BR:1:1101:14952:7040  133:D05BR:1:1101:14952:7040 2:N:0:CCGGCGTCCTGCGA
]]]]]]]]]]]]]]]]]]]]]]]]]]]]]]]]]]]]]]]]]]]]]]]]]]
@M_HWI-M01141:133:D05BR:1:1101:20106:7045  133:D05BR:1:1101:20106:7045 2:N:0:CTGGCGTCCTGCGA
TCTCCTGCCCCTCTTGGCTTCTTTGTGTCAGTGTCGCCTTCTGTCAGATCACTGTCAGTGGCCCAGGGAAATGGGCAAACAAGGCCAGAGCGTGCTGCTCCTGAACTGCACTGATTTCCACTCCCAGAGCCCACGCGGAGACAGGCAATTGGAGTGACAGGCCCGCTCAGCA
+M_HWI-M01141:133:D05BR:1:1101:20106:7045  133:D05BR:1:1101:20106:7045 2:N:0:CTGGCGTCCTGCGA
CCCEDFFFFECDGGGGGGGGGG]]]]]]]]]]]]]]]]]]]]]]]]]]]]]]]]]]]]]]]]]]]]]]]]]]]]]]]]]]]]]]]]]]]]]]]]]]]]]]]]]]]]]]]]]]]]]]]]]]]]]]]]]]]]]]]]]]]]]]]]]]]]]]]]GGGGGGGGGGCCDDFFFBBAAA
@M_HWI-M01141:133:D05BR:1:1101:6723:7047  133:D05BR:1:1101:6723:7047 2:N:0:CCGGCGTCCTGCGA
TGAAGCCAGGTGAACTCGGGAGTAGGTGTGGAATGGTTTCCATGGGCTCGGGCAATGGGTGGGACTCTGGAGGCAACAGGTGTGTTCCATAAGGAAACGGGCTGAGAA
+M_HWI-M01141:133:D05BR:1:1101:6723:7047  133:D05BR:1:1101:6723:7047 2:N:0:CCGGCGTCCTGCGA
]]]]]]]]]]]]]]]]]]]]]]]]]]]]]]]]]]]]]]]]]]]]]]]Z]]]]]]]]]]]]]]]]]]]]]]Y]]]]]]]]]]]]]]]]]]]]]]]]Z]]]]]]]]]]J]
@M_HWI-M01141:133:D05BR:1:1101:4733:7070  133:D05BR:1:1101:4733:7070 2:N:0:CAGGCGTTCTGCGA
GTTAATGATGAAGATGTCAGACTAATGTTATGGGACACTGCAGGTCAAGAGGAATTTGACGCAATTACAAAGGCCTACTATCGAGGTAAAACACAGGATTGATTGATTTATTTTGTTTGGGC
+M_HWI-M01141:133:D05BR:1:1101:4733:7070  133:D05BR:1:1101:4733:7070 2:N:0:CAGGCGTTCTGCGA
]]Y]]]]]]]\]]]]]]]]]]\]]]]]\]]]]]]]]]]W]\]]]]]]]]]]]]]]]]]]]]]\]]]]]]]]]]]]]]Z\]]]]]]7\]]]]]]]]\]]]]]]]]]]]]]]]]]]]]Z]][]\
@M_HWI-M01141:133:D05BR:1:1101:6562:7072  133:D05BR:1:1101:6562:7072 2:N:0:CCGGCGTCCTGCGA
AACACCCCTTGCTGAATGCCCCCAAAACATCCCATTCTTCCTGATTATAATACTCATCATT
+M_HWI-M01141:133:D05BR:1:1101:6562:7072  133:D05BR:1:1101:6562:7072 2:N:0:CCGGCGTCCTGCGA
]]]]]]]]]]]]]]]]]]]]]]]]]]]]]]]]]]]]]]]]]]]]]]]]]]]]]]]]]]]]]
@M_HWI-M01141:133:D05BR:1:1101:15390:7087  133:D05BR:1:1101:15390:7087 2:N:0:CCGGCGTCCTGCGA
GTTGGCCATGTTTGGGTGAGTCATGAATTAAAGACATATGTAATTTTCAAATTGTACATTAATTCTAAAATTTTTGTTTTCCTAGCCTAATGTCAGTAGTATCTTCAATTATGCTGTTTAATCAAGATTTCCACAAAATTTCTGTTCTCTTGATGGTAATGCCA
+M_HWI-M01141:133:D05BR:1:1101:15390:7087  133:D05BR:1:1101:15390:7087 2:N:0:CCGGCGTCCTGCGA
ABAA?FFCFFFFGG]]]]]]]]]]]]]]]]]]]]]]]]]]]]]]]]]]]]]]]]]]]]]]]]]]]]]]]]]]]]]]]]]]]]]]]]]]]]]]]]]]]]]]]]]]]]]]]]]]]]]]]]]]]]]]]]]]]]W]]]]]]]]]]]]]]]]]]]FFDBFFFFBAA?AB
@M_HWI-M01141:133:D05BR:1:1101:22910:7101  133:D05BR:1:1101:22910:7101 2:N:0:CCGGCGTCCTGCGA
GAAGGAAAAGGCTTCCAAATCTCTGCCTATAACAATATTAGACAGGAAGCACAGCTATAATTACACAATAAGCTCTTTCCTTTGTCTATTCTTTTTCCTTGAGTGGTTTTAAGAGCCAAACATTCTATGCTTATACATTGGTCACTGATCAGGATCTGGATATTTGTAGTAATTTTATAGCCTCAAACTACTACATTTTCAGAGACAGGAAGTAACATAAAAAGTAACC
+M_HWI-M01141:133:D05BR:1:1101:22910:7101  133:D05BR:1:1101:22910:7101 2:N:0:CCGGCGTCCTGCGA
A?ABAFFFFF2AEGGGGFGGCGHFHHHHGHGHHHHHHHHHHHHHHEFHHHHHHHHHHHDGFHGHFHHGGHGGHGHFHHH]]]]]]]][]]]]]]]]]]]]]]]]]]]]]]]]]]]]]]]\]]]]]]]]]]]]]]]]]]]]]]]]]]]]]]HDHBHFDFHHGB1DBFABHGHGD22FFCHGHFAF2FDAFHHBG1A1GDFGDHHHHHGBFGFBFGEDGA1FFF3FAA>>1
@M_HWI-M01141:133:D05BR:1:1101:21253:7108  133:D05BR:1:1101:21253:7108 2:N:0:CCGGCGTCCTGCGA
GAAGGTTTAGCAGGCCTCCCTTTTTCCCTAACGCGCTTATCTTCCAGTGTTCTCAACTACTGGTTGCTCATTTCTTATTTACATAGTTTTATATTATAAAATTCCCCTGTAGATGTTTCTGAGGCTAAGATAAAAATTTAAAAGAAATAGT
+M_HWI-M01141:133:D05BR:1:1101:21253:7108  133:D05BR:1:1101:21253:7108 2:N:0:CCGGCGTCCTGCGA
>\X]F]]]]]]]]TXY]]]\]]]]Z][]]]]]]Z]]]\X]]\\]]][[X]]]]]]]]]]]]]\]\]\Z]]]]]][]]]]]]]]]\]XV\]]W\]]]]]]]]Y\]\]]]]]]]]]]]]Y]]]]\]]]]]]]]]]]]]Z\]]]]]]Y]]\]]A
@M_HWI-M01141:133:D05BR:1:1101:11955:7111  133:D05BR:1:1101:11955:7111 2:N:0:CCGGCGTCCTGCGA
CTGCATTCCAGCCTGGGCGACAGCGTGAGACTCTGTTTCAAAAAAAAAAAGCAGCACAAATGCAGGTTTTTGTGCCTCAGGAGCCCATCGTGAGGTCCTCTCGTTTGACAGAGGAGGATGCCGAGATCTAGCCGGGCTGAGCAAGTGGCCCTGGGCACCCCCAGTGCAGCAACGTGGACGTGGACTAAGACCC
+M_HWI-M01141:133:D05BR:1:1101:11955:7111  133:D05BR:1:1101:11955:7111 2:N:0:CCGGCGTCCTGCGA
BBBBBFFFFFFFGGGGFGGFFGGGGGGGGGHHHHGHHHHHFFA]]]]]]]]]]]]]]]]Q]]]]]]]]]]]]]]]]]]]]]]]]]]]]]]]]]]]]]]]]]]]]]]]]]]]]]]]]]]]]]]]][]]]]]\]]]]]]]]]]]]]]]]]]]HHHHGEGGGGFHHHHGHHGHHFGGEGGGCGFFFFFFFFA>A?>
@M_HWI-M01141:133:D05BR:1:1101:24400:7135  133:D05BR:1:1101:24400:7135 2:N:0:CCGGCGCCCTGCGA
GTATATTTGAATAACACTGACCTAAAATAAATATACCTAACATACCACAGCGTCCAAAAATGAGAGTCAGGTTGACTATTGGGATTTTACCTCAAGAAACAAAGGTTAAGCTGTATGAAATGGTTGTAAACTTTGAAATC
+M_HWI-M01141:133:D05BR:1:1101:24400:7135  133:D05BR:1:1101:24400:7135 2:N:0:CCGGCGCCCTGCGA
Y]]]]]]]]]]]]]IZ]]Y[Y]]]]]U]][]]]]]]]]]]]]]]]]]]][]]]]Y]]]]]]]]]]]]W]]]]]]]J]]]]]]]WJWZ]]\]]]]]]]]]]]]]]]]]]]]]]]]]]]]]]]]]]]]]]]]]]]]]]]]]]
@M_HWI-M01141:133:D05BR:1:1101:26380:7150  133:D05BR:1:1101:26380:7150 2:N:0:CCGGCGTCCTGCGA
GGCCAGTGCTTATCCATGAGAACAGATGCAAATGAGAGGCCCAGGTACCTCCATCTGTACAGGCTGGTACCCAGGAGGGGTGGCTGGTATGGGCATGCTCACGTGGGGTTTGAATCCTCCTATGTTTGGCAGTTCCTTGGAGATGGAGGAGA
+M_HWI-M01141:133:D05BR:1:1101:26380:7150  133:D05BR:1:1101:26380:7150 2:N:0:CCGGCGTCCTGCGA
BB]]]]]]]]]]]]]]]]]]]]]]]]]]]]]]]]]]]]]]]]]]]]]]]]]]]]]]]]]]]]]]]]]]]]]]]]]]]]]]]]]]]]]]]]]]]]]]]]]]]]]]]]]]]]]]]]]]]]]]]]]]]]]]]]]]]]]]]]]]]]]]]]]]]]>3
@M_HWI-M01141:133:D05BR:1:1101:19851:7191  133:D05BR:1:1101:19851:7191 2:N:0:CCGGCGCCCTGCGA
GGCCGTAAGACTCTCACTCAAGAGGTACTCTCATTACAACTAGAGGAGAAGAAGGTCCTTATCTCTGAAAACACAGGGATATGGAGAAAAATTAGAACAAACAGACCTTACTAAGTTCCCTCCAATTTATTACAATTAGATTACACCCCCTTCGCCCAAGCATATTTCTGC
+M_HWI-M01141:133:D05BR:1:1101:19851:7191  133:D05BR:1:1101:19851:7191 2:N:0:CCGGCGCCCTGCGA
>AA@ADAA@31DBF1F1FG11]Y]E]]]]Y]]\]]]]]\\Y]][[]]]][Y[]]]W]]]\Z]]Z][]][]G]U]]][]]]]]]]]]\T\]F\]]]SZ]]\]Y[[]]]]]]]F\]CF]]]]W]V]]]GT]]W]]]]]]][]WWQZY]]X]]AA111A1FB3DF3111111A1
@M_HWI-M01141:133:D05BR:1:1101:8119:7211  133:D05BR:1:1101:8119:7211 2:N:0:CCGGCGTCCTGCGA
CAAATTGTCTCTATTTGCAGACGACATGATAGTATACCTAGAGGACCCCATCGCCTCAGCCCAAAAACTCCTGAAACTGATAAGC
+M_HWI-M01141:133:D05BR:1:1101:8119:7211  133:D05BR:1:1101:8119:7211 2:N:0:CCGGCGTCCTGCGA
]]]]]]]]]]]]]]]]]]]]]]]]]]]]]]]]]]]]]]]]]]]]]]]]]]]]]]]]]]]]]]]]]]]]]]]]]]]]]]]]]]]]]
@M_HWI-M01141:133:D05BR:1:1101:12202:7213  133:D05BR:1:1101:12202:7213 2:N:0:CCGGCGTCCTGCGA
AAGGCCTTCAGCCTTAGGGCTTTACACAAAGTATTGTACCTGCTAAAATCCTGATCCTTCAAAATACTTTATACTCACTCATTTCCTTTAAGTCCTTGCTCAAATGCCACCTCAGTAAGTCCTCCCAGCCTGCGTTATTTAAAATGAATATCCCCTGAAATACCTATACTGCCAACCCTCCCTACCACTGTTTGACATGTTAGGTAATTTTATAACGTAATATTTAAAAATCTGTGTTGTTGTATTCCTCCT
+M_HWI-M01141:133:D05BR:1:1101:12202:7213  133:D05BR:1:1101:12202:7213 2:N:0:CCGGCGTCCTGCGA
ABABAAFFFFFFGGFGGGCGGGHHHHHGEFHGHHHHHHHHFHHHHGBGHHHHHGHHHHHHHHHGHGHHHHHHHHHHHFHHHHHHHHHFHHHFHHFGHHGHHF]]]]]]]]]]]]]]]]]]]]]]]]]]]]]]]]]]]]]]]]]]]]]]]]D@GHHHHGHHHGHGHHFHGFHGGGFGGFFEGHGHHHHHHHHHHHGGHHHGGHHHHHHHHHHHHHHGHHHHHHGHGHGHHHGGGGGGEGGGFFFFFBBBBBAA
@M_HWI-M01141:133:D05BR:1:1101:6953:7243  133:D05BR:1:1101:6953:7243 2:N:0:CCGGCGTCCTGCGA
AATCAATGCAAAGAAACTAAGAACCTTGAAAAAAGATTTGAAAAAAGATTCGAGGAAATGATAAC
+M_HWI-M01141:133:D05BR:1:1101:6953:7243  133:D05BR:1:1101:6953:7243 2:N:0:CCGGCGTCCTGCGA
]]]]]]]]]]]]]]]]]]]]]]]]]]]]]]]]]]]]]]]]]]]]]]]]]]]]]]]]]]]]]]]]]
@M_HWI-M01141:133:D05BR:1:1101:11627:7249  133:D05BR:1:1101:11627:7249 2:N:0:CCGGCGTCCTGCGA
GCTTAGATTTCCTTCTAGGGTTTTTATCGTGCCAGTCTTATGTTTAAGTCTTTAATCCATCTGGAGTTAATTTTAGTGTAAGGTGTCAGGAAGAGGTCCAGTTTCTGCTTTCTGCACATGGCTAGCCAGTTTTACCAACACCATTTGTTAAACAGGGAATCCTTTTCCCATTGCTTGTTTTTGTCAGGTTTATCAAAGATTGTA
+M_HWI-M01141:133:D05BR:1:1101:11627:7249  133:D05BR:1:1101:11627:7249 2:N:0:CCGGCGTCCTGCGA
BCCCCFFFFFFFGGGGGGGGGGGGGHHHHHHGHHHHHHHHHHHHHHHGHHHHHH]]]]]]]]]]]]]]]]]]]]]]]]]]]]]]]]]]]]]]]]]]]]]]]]]]]]]]]]]]]]]]]]]]]]]]]]]]]]]]]]]]]]]]]]]]]]]]]]HHHHHHHHHHGHHHHHHHHHHHHHHHGHHHHHGGGGGGGGGGFFFFFFFBBAAA
@M_HWI-M01141:133:D05BR:1:1101:5081:7256  133:D05BR:1:1101:5081:7256 2:N:0:CCGGCGTCCTGCGA
ATAAATCCACAAAGATGGGAAGAAACCAGCACAAAAAGGATGAAAACACCCGAAACCAAAACACCTCTCCTCCTACAAAGGATCACAAATTCTTACCAGCAAGGGAAAAAGGCTGGATGGAGAATGAGTGTGATGAAATGAC
+M_HWI-M01141:133:D05BR:1:1101:5081:7256  133:D05BR:1:1101:5081:7256 2:N:0:CCGGCGTCCTGCGA
]]]]]]]]]]]]]]]]]]]]]]]]]]]]]]]]]]]]]]]]]]]]]]]]]]]]]]]]]]]]]]]]]]]]]]]]]]]]]]]]]]]]]]]]]]]]]]]]]]]]]]]]]]]]]]]]]]]]]]]]]]]]]]]]]]]]]]]]]]]]]]
@M_HWI-M01141:133:D05BR:1:1101:12596:7257  133:D05BR:1:1101:12596:7257 2:N:0:CCGGCGTCCTGCGA
TATTAATTTTGTAATGGTTTTGAGAGCTTAACCAAAGCTTTTTGTTCCCTAAAG
+M_HWI-M01141:133:D05BR:1:1101:12596:7257  133:D05BR:1:1101:12596:7257 2:N:0:CCGGCGTCCTGCGA
]]]]]]]]]]]]]]]]]]]]]]]]]]]]]]]]]]]]]]]]]]]]]]]]]]]]]]
@M_HWI-M01141:133:D05BR:1:1101:15898:7257  133:D05BR:1:1101:15898:7257 2:N:0:CCGGCGTCCTGCGA
GCAACAATATTGTCTTTCAGTTCATGAACATAGTGTAGCTTTCCAGT
+M_HWI-M01141:133:D05BR:1:1101:15898:7257  133:D05BR:1:1101:15898:7257 2:N:0:CCGGCGTCCTGCGA
]]]]]]]]]]]]]]]]]]]]]]]]]]]]]]]]]]]]]]]]]]]]]]]
@M_HWI-M01141:133:D05BR:1:1101:12396:7258  133:D05BR:1:1101:12396:7258 2:N:0:CCGGCGTCCTGCGA
GCAAAATTTTAACAATGTGAAATGGGAGGAAGAAATTTACATGGGCTGCATGCTGACCTAGTGTTGGGAACTACATTAAGTACATTACATATTTAATCCTTATCCCCACCCTGTGAGGCAGGTATAATTATCCTTTCTCTTTTCTTTTTGTTTAACAGATGAGGACATAGACGCTCAAATGATTATGTGAATTTTCAAGACCAGACAACTAGCAAGGGAAGGAACTGGAATTG
+M_HWI-M01141:133:D05BR:1:1101:12396:7258  133:D05BR:1:1101:12396:7258 2:N:0:CCGGCGTCCTGCGA
CCCCCFFFFFFFGGGGGGGGGGHHHHHGGGHHHHGHHHHHHHHHGFHGGHHHHHGHHHHHHHGHHHGGHHGHHHHHHHHHGHH]]]]]]]]]]]]]]]]]]]]]]]]]]]]]]]]]]]]]]]]]]]]]]]]]]]]]]]]]]]]]]]]]]]HHHHHGHHHHHHHHHHHHGGGGHGHHHHHHHHHHHHHGHHHHHHHHHHHHHHHHHHHHHHHGGGGGGGGGGFFFFFFFBBAAB
@M_HWI-M01141:133:D05BR:1:1101:6335:7261  133:D05BR:1:1101:6335:7261 2:N:0:CCGGCGTCCTGCGA
CATGTGGCCCATCATACTGAGATCTAATCTGCAGTGGTGAGAGCCCAACACAGACAGGTCAATGTCCTTGAAGGAAGGATTCTTACTTACAGCTCCCAAGACCAGGGACCACAGGACGCAGCACAGGACCATGGGCAGAAGGAAGCACCAGGGCAGTCATAAGGCAGCTGACGTGGAAGGGAAGGA
+M_HWI-M01141:133:D05BR:1:1101:6335:7261  133:D05BR:1:1101:6335:7261 2:N:0:CCGGCGTCCTGCGA
>A111B11F111BF33BFF3F13FD313BBAABC11W6Z[ZS4BU]YUU]CUE]]V]]]]]]WY&V\X]]\]Y\]ZZ]]]]]]]X\G[]]V%TU][STX]T]]X]XTV]Z]]]Y]]]]]]]]]]]][]]\]\C]]]]CU[]\]E]Z\]V]GFB1D13BHFF1FFF1EAA1AAG1B>1B11B>>>11
@M_HWI-M01141:133:D05BR:1:1101:15169:7280  133:D05BR:1:1101:15169:7280 2:N:0:CCGGCGTCCTGCGA
GGCCAGACTGGTCTTGAACCCCTGACCTCGTGATCTGCCTGCCTCAGCCTCCCAAAGTGCTGGGATTACAGGCATGAGCCACCGCGCTTGGCC
+M_HWI-M01141:133:D05BR:1:1101:15169:7280  133:D05BR:1:1101:15169:7280 2:N:0:CCGGCGTCCTGCGA
RV]]]\Y]]]]]]]]]]]]]]]]Y]]]]]]]]]]]]]]]]\]]]]UUZYZ]Y]]]]]]]]W]]]]]]]]]]]]]]]]]]]]]]T]C]Z[]]]]
@M_HWI-M01141:133:D05BR:1:1101:17580:7304  133:D05BR:1:1101:17580:7304 2:N:0:CCGGCGTCCTGCGA
ACCTCCCCTCATTGATAATAAAAGTGAGAACTGTTGTGAAAGAGGACCTTGCCTTGTAAACTCAACCAGCCACTTCCTCTAC
+M_HWI-M01141:133:D05BR:1:1101:17580:7304  133:D05BR:1:1101:17580:7304 2:N:0:CCGGCGTCCTGCGA
]]]]]]][]]]]]]]]]]]]]]]]]]]]]]]]]]]]]]]]]]]]]]]]]]]]]]]]]]]]]]]]]]]]]]]]]]]]]]]]]]
@M_HWI-M01141:133:D05BR:1:1101:23051:7305  133:D05BR:1:1101:23051:7305 2:N:0:CCGGCGTCCTGCGA
GTCATCTTAGAGGGGGCTGGATTTCTTGAGGATCTAGATAAGAAAAAAAATTTTTTTTTCCTGG
+M_HWI-M01141:133:D05BR:1:1101:23051:7305  133:D05BR:1:1101:23051:7305 2:N:0:CCGGCGTCCTGCGA
]]]]]]]]]]]]]]]]]]]]]]]]]]]]]]]]]]]]]]]]]]]]]]]]]]]]]]]]]]]]]]]]
@M_HWI-M01141:133:D05BR:1:1101:20785:7360  133:D05BR:1:1101:20785:7360 2:N:0:CCGGCGTCCTGCGA
CATGCCTGTAATCCCAGCTAGTTGGGAGGCTGAGGCAGGGGAATTACTTGAACCAGGGAGGC
+M_HWI-M01141:133:D05BR:1:1101:20785:7360  133:D05BR:1:1101:20785:7360 2:N:0:CCGGCGTCCTGCGA
]]]]]]]]]]]]]]]]]]]]]]]]]]]]]]]]]]]]]]]]]]]]]]]]]]]]]]]]]]]]]]
@M_HWI-M01141:133:D05BR:1:1101:17604:7367  133:D05BR:1:1101:17604:7367 2:N:0:CCGGCGTCCTGCGA
ACTTGGGGCCCAGTGTGGTGGCTCACGCCTGTAATCCCAGCACTTTGGGAGGCCGAGGCAGGTGGATCACCTGATGTCAGGAGTTCAAGACCAGCCTGGCCAAGATGGCGAAACCCCATCTCTACTAAAATACAAAAAAAATTTGCTGGG
+M_HWI-M01141:133:D05BR:1:1101:17604:7367  133:D05BR:1:1101:17604:7367 2:N:0:CCGGCGTCCTGCGA
]]]]]]]]]]]]]]]]]]]]]]]]]]]]]]]]]]]]]]]]]]]]]]]]]]]]]]]]]]]]]]]]]]]]]]]]]]]]]]]]]]]]]]]]]]]]]]]]]]]]]]]]]]]]]]]]]]]]]]]]]]]]]]]]]]]]]]]]]]]]]]]]]]]]]]
@M_HWI-M01141:133:D05BR:1:1101:27042:7384  133:D05BR:1:1101:27042:7384 2:N:0:CCGGCGTCCTGCGA
TATAGTAGAACGATTTATAGTCTTTTGGATATATACCCAGTAATGGGATTGCTGGGTCAAATGGAATTTCTATTTCTAAGGCCTTGAGGAATCGCCACACTGTCTTCCACAATGGTTGAACTAATTTACACTCCCACCAACAGTGTAAA
+M_HWI-M01141:133:D05BR:1:1101:27042:7384  133:D05BR:1:1101:27042:7384 2:N:0:CCGGCGTCCTGCGA
]]]]]]]V]]]]]]]]]]]]]]]]]]]]]]]]]]]]]]]]]]]]]]]]]]]]]]]]]]]]]]]]]]]]]]]]]]]]]]]]]]]]]]]]]]]]]]]]]]]]]]]]]]]]]]]]]]]]]]]]]]]]]]]]]]]]]]]]]]]]]]]]]]]]]
@M_HWI-M01141:133:D05BR:1:1101:23501:7398  133:D05BR:1:1101:23501:7398 2:N:0:CCGGCGTCCTGCGA
TACTTGTATTAAAATGATTCATTGTTTCAAGTTTAACTGTGTGTCCTCTATTTTGTCTGGCAAGCCTTGCAGCTTGCCATCTCACAGTAACTCTGAGTGACTATCACAGTTTCTGAAATGACAGCAATGTGGCTTTTTGAGAAAGATAGAAGAGTAATTCTAGGTTGAAGC
+M_HWI-M01141:133:D05BR:1:1101:23501:7398  133:D05BR:1:1101:23501:7398 2:N:0:CCGGCGTCCTGCGA
3ABABFFDFFFBGFGG5FGGD]]]]]]]]]]]]]]]]]]]]]]]]]]]]]]]]]]]\]]]]]]][\]]]]]]U]]]]]]]]]]]]]]]]]]]]]]]]]]]]]]]]]]]]Y]]]]]]]]]]]]]]]]]]]]]\]]]]]]]]]]]]]]]]]]GEGGBGGFFD1BCFFFAAA>1
@M_HWI-M01141:133:D05BR:1:1101:22648:7410  133:D05BR:1:1101:22648:7410 2:N:0:CCGGCGTCCTGCGT
ATGTATTTTTTTCCTGTCTTGCCTGAATTTCCTTGCCTTCCTTGCTGTGAAATGT
+M_HWI-M01141:133:D05BR:1:1101:22648:7410  133:D05BR:1:1101:22648:7410 2:N:0:CCGGCGTCCTGCGT
]]]]]]]]]]]]]]]]]]]]]]]]]]]]]]]]]]]]]]]]]]]]]]]]]]]]]]]
@M_HWI-M01141:133:D05BR:1:1101:13660:7418  133:D05BR:1:1101:13660:7418 2:N:0:CCGGCGTCCTGCGA
AGATATTAGCCCTTTGTCAGATGGTAGATTGCAAAAATTTTTTCCCATTCTGTTGGTTGCCAGTTCACTCTACTGATTGTTTCTTTTGTTGTACAGAAGTTCTTATGTTTAATTAGATCCCATTTGTCTATCTTGCTTTTTGTTG
+M_HWI-M01141:133:D05BR:1:1101:13660:7418  133:D05BR:1:1101:13660:7418 2:N:0:CCGGCGTCCTGCGA
]]]]]]]]]]]]]]]]]]]]]]]]]]]]]]]]]]]]]]]]]]]]]]]Z]]]]]]]]]]]]]]]]Z[]V]\]Z]]]]]]]]]]Z]]Y]]]]]]]]]]JH]]Y\]]\]]]]]]]]]]]]]]]]]]]]]]]]]]]]]\]]]]]]]]]]
@M_HWI-M01141:133:D05BR:1:1101:13443:7421  133:D05BR:1:1101:13443:7421 2:N:0:CCGGCGTCCTGCGA
ACTTTGTGGCTTTTTTGTCTCTGGCATCTTTTTATCTAGCATGACATTTTGAATGTCCATTTGTA
+M_HWI-M01141:133:D05BR:1:1101:13443:7421  133:D05BR:1:1101:13443:7421 2:N:0:CCGGCGTCCTGCGA
V]]]]]]]]]]]Y[]]]]]]]]]]]]Z]]]]]]]]]][]]]]]]]]]]]]]]]Y]]]][]]]]]\
@M_HWI-M01141:133:D05BR:1:1101:22735:7434  133:D05BR:1:1101:22735:7434 2:N:0:CCGGCGTCCTGCGA
TCAAGTAAAACATTCTGAAGGGTAACCCTGAATCATTAAATGGCTAGTTTCTCATGAAATCTCACATATATTATATATATTTAATCAGGAAAGAAGAATGAGACAATAAAGTTATAATAACACTCCTATAGCCGCACA
+M_HWI-M01141:133:D05BR:1:1101:22735:7434  133:D05BR:1:1101:22735:7434 2:N:0:CCGGCGTCCTGCGA
]]]]]]]]]]]]]]]]]]]]]]]]]]]]]]]]]]]]]]]]]]]]]]]]]]]]]]]]]]]]]]]]]]]]]]]]]]]]]]]]]]]]]]]]]]]]]]]]]]]]]]]]]]]]]]]]]]]]]]]]]]]]]]]]]]]]]]]]]]
@M_HWI-M01141:133:D05BR:1:1101:20160:7435  133:D05BR:1:1101:20160:7435 2:N:0:CCGGCGTCCTGCGA
CGCTACTCGGGACGCCAAGGTGGGAGGATCTCTTGATCCCAGGAGTCTGAGGTTATGGTGAGTTTTCTGGTGGTTTTTTTTTTTTTCCTTCAGACGGAGTTTTGCTCTTGTTACCCAGGCTGGATTGCAATGGCACGATCTCGGC
+M_HWI-M01141:133:D05BR:1:1101:20160:7435  133:D05BR:1:1101:20160:7435 2:N:0:CCGGCGTCCTGCGA
S]]UU]]]]]]]]]]]]]]]]]]]]]]]]]]]]][]]]]]]]]]]]]]]]]]]]]]]]]]]]]]]]]]]]]]]]]]]]]]]]]]]]]]]]]]]]]]]]]]]]]]]]]]]]]]]]]]]]]]]]]]]]]]]]]]]]]]]]]]]]]]]
@M_HWI-M01141:133:D05BR:1:1101:15385:7461  133:D05BR:1:1101:15385:7461 2:N:0:CCGGCGTCCTGCGA
TCTTAATGTCAGCGTGGCAAATGGCGTCCCCACCTATAACCAGAACCCATAGTAGGCTTCCATCTCATTTCAAGCTTCTGATGGCACCAGCTGTACATATTCCATTTTAACTAGTATATTTAGTACCTTATTTTAACTAGTGTATTGAGTGCATTGTTTCAACTAGCACATTGTTTTAACTAGTGTATTCAGTGTGCATTACTT
+M_HWI-M01141:133:D05BR:1:1101:15385:7461  133:D05BR:1:1101:15385:7461 2:N:0:CCGGCGTCCTGCGA
AAABBFFFFFFFFEE22EGAEFE4BEEEGAFHDEHAF5FGHDHAFFGGEFC3AB]\]]]]]]]]]]]]]]]]]]\]]]]]]]]]]]]]]]]]]]]]]]]]]]]]]]]]]]]]]]]]]]]]]]]]]]]]]]]]]]]]]]]]]]]]]]]]]]HEFHGHHHHFGDFFHG5GG4CHGG5HFBFGGHGGFAGDGDGGFFFFFFD>>333
@M_HWI-M01141:133:D05BR:1:1101:6274:7473  133:D05BR:1:1101:6274:7473 2:N:0:CCGGCGTCCTGCGG
TGAATTCCTTTTCCGTTTTCATTTTTCTGTTGTCCTACTGATATTTTCTGAGGCCCCCTCCTGAATAAATTCAAATAATTGTTTCAGGTCTTGCTTTTGGAGAACACGAAAGTAGGTAGGAAGTATTCCCTTCTACCAAGATGAATAGTAGCCGAGAAGCCAATGGTCATTCCT
+M_HWI-M01141:133:D05BR:1:1101:6274:7473  133:D05BR:1:1101:6274:7473 2:N:0:CCGGCGTCCTGCGG
11A?13@D3DF13B1F1EFF3ADA7]]]]]\]2WV]X]]\T]]]VGY][]W]TXYZV]XTY\]]]]]X]]]]]Z]]]]]]]66[ZZ\[1Z]]][]]VFZ]YW]8C$T%U&][]Y$WXGW$\]E]]ZX%F[X[]YYGGTG\]]]]]]][]]00A111B1111111FFB@1111>1
@M_HWI-M01141:133:D05BR:1:1101:8321:7490  133:D05BR:1:1101:8321:7490 2:N:0:CCGGCGTCCTGCGG
AGCAGAAACTGGACCCCTTCCTGACACCTTACACTAAAATTAACTCCAGATGGATTAAAGACTTAAACATAAGACCTGGCACCATAAAAACCCTAGAAGGAAATCTAGGCAAAAGTATCCCGGACATAGGAGTAGGCAAGGACTTCATGAACAAAACACCAAAA
+M_HWI-M01141:133:D05BR:1:1101:8321:7490  133:D05BR:1:1101:8321:7490 2:N:0:CCGGCGTCCTGCGG
AABBAFCFFFFFGGII]]]]]]]]]]]]]]]]]]]]]]]]]]]]]]]]]]]]]]]]]]]]]]]]]]]]]]]]\]]]]]]]]]]]]]]]]]]X]]]]]]]]]]]]]]]\]]]]]]]]]]]]]]]]]]]]]]]]]]]]]]]]]]]]]]]]]]GAFFA>A4BBA>3A
@M_HWI-M01141:133:D05BR:1:1101:21149:7491  133:D05BR:1:1101:21149:7491 2:N:0:CCGGCGTCCTGCGA
CCGGATCACTGGCCACCCTGGGCGGCACCGGCGTGTTCGCCGCCGCACTGCGCCAGCACCTGCTGGATGCCGGGTGCGATCTGGCAGTGCACTCGCTCAAGGACC
+M_HWI-M01141:133:D05BR:1:1101:21149:7491  133:D05BR:1:1101:21149:7491 2:N:0:CCGGCGTCCTGCGA
]]]]]]]]]]]]]]]]]]]]]]]]]]]]]]]]]]]]]Y]]]]]][]]]]]]]]]]]Z]]]]]Z]]]Y]]U]]]]Z]]]]]]]]]]]]]]]Z]][]]]]]]]]][]
@M_HWI-M01141:133:D05BR:1:1101:10236:7501  133:D05BR:1:1101:10236:7501 2:N:0:CCGGCGTCCTGCGA
CCCAGCAGCACTTCCTGTAATAAACTACCAATAACTATCTGCCTTCAAATTTCTATCTGTTTTCTTCTTTGGTAATGCAATGTGAGACTTGCCAAATAGCCTCTCCTCAGGGCC
+M_HWI-M01141:133:D05BR:1:1101:10236:7501  133:D05BR:1:1101:10236:7501 2:N:0:CCGGCGTCCTGCGA
]]]]]]]]]]]]]]]]]]]]]]]]]]]]]]]]]]]]]]]]]]]]]]]]]]]]]]]]]]]]]]]]]]]]]]]]]]]]]]]]]]]]]]]]]]]]]]]]]]]]]]]]]]]]]]]]]]
@M_HWI-M01141:133:D05BR:1:1101:7258:7524  133:D05BR:1:1101:7258:7524 2:N:0:CCGGCGTCCTGCGA
CTGAGGAGTGATTTACTTCTAATTATGTGGTCAATTTTAGAGTAGGTGTGATGTGGTGCTAAGAAGAACGTATATTTTGTGGATTTTGGGTAGAGAGTTCTGTAAATGTC
+M_HWI-M01141:133:D05BR:1:1101:7258:7524  133:D05BR:1:1101:7258:7524 2:N:0:CCGGCGTCCTGCGA
]]]]]]]]]]]]]]]]]]]]]]]]]]]]]]]]]]]]]]]]]]]]]]]]]]]]]]]]]]]]]]]]]]]]]]]]]]]]]]]]]]]]]]]]]]]]]]]]]]]]]]]]]]]]8]
@M_HWI-M01141:133:D05BR:1:1101:17015:7533  133:D05BR:1:1101:17015:7533 2:N:0:CCGGCGTCCTGCGA
CCCAGCAGGTAACATCCATTAGCATTAAAAAAAGAAACCAACCACAGGCTTATTTAAAAGAAGCAAGACTGATAAGAAACATTTACAGTCTATTTTCTCTGAAGCCTGCTACCTGGAGGCTTCATCTGCATAATAAGAACCTTGGTCTCCACAACCCCTGATCTTAACCCAGACTTTCATTTCTGTTGACTTCAGGTCTTTAGATAATAACTTAGCCC
+M_HWI-M01141:133:D05BR:1:1101:17015:7533  133:D05BR:1:1101:17015:7533 2:N:0:CCGGCGTCCTGCGA
CCCCCFFFBFFFGGGGGGGGGGHHHHFHHHHGGGGHHHHHHGGGGHHHGHHHHHHHHGHHGHHHHHHH]]]]]]]]]]]]]]]]]]]]]]]]]]]]]]]]]]]]]]]]]]]]]]]]]]]]]]]]]]]]]]]]]]]]]]]]]]]]]]]]]]GGEGGHHGHIHHHHGFHHHHHHHHGHHHHHHHHHHHHHHHHHHHHHGGGGGGGGGGFBFFFFFBABAA
@M_HWI-M01141:133:D05BR:1:1101:8835:7541  133:D05BR:1:1101:8835:7541 2:N:0:CCGGCGTCCTGCGA
GGGTGGAGGGAACTTTGCAAGCAGAGGAAGCTTGTACATAGGCCCTGAGG
+M_HWI-M01141:133:D05BR:1:1101:8835:7541  133:D05BR:1:1101:8835:7541 2:N:0:CCGGCGTCCTGCGA
]]]]]]]]]]]]]]]]]]]]]]]][]]]]]Y]]]]]]]]]]]]]]\]]]]
@M_HWI-M01141:133:D05BR:1:1101:21653:7563  133:D05BR:1:1101:21653:7563 2:N:0:CCGGCGTCCTGCGA
CTGTGCGTGATCGAGCCGCTGTCGAGGCCGATGTTCGGCGTGATCGTCGGCAGGACGTGGTCGCCGGAGAAGAGGAGTTCGCCTTCGCGGACGAAGGCCGTGTGCCCGTAGGTGTGGCCGGGGGTCCACAGGGCGTCGAGGCGTCC
+M_HWI-M01141:133:D05BR:1:1101:21653:7563  133:D05BR:1:1101:21653:7563 2:N:0:CCGGCGTCCTGCGA
]]]]]]]]]]]]]]]]]]]]]]]]]]]]]]]]]]]]]]]]]]]]]]]]]]]]]]]]]]]]]]]]]]]]]]]]]]]]]]]]]]]]]]]]]]]]]]]]]]]]]]]]]]]]]]]]]]]]]]]]]]]]]]]]]]]]]]]]]]]]]]]]]]
@M_HWI-M01141:133:D05BR:1:1101:18806:7585  133:D05BR:1:1101:18806:7585 2:N:0:CCGGCGTCCTGCGA
TGCTCCGTGTTCACTGCAGCGTTATTCACAGTAGTCACAAC
+M_HWI-M01141:133:D05BR:1:1101:18806:7585  133:D05BR:1:1101:18806:7585 2:N:0:CCGGCGTCCTGCGA
X]]]]]]]]]]]]]]]]]]]]]]]]][]]]][]]]]]]]]]
@M_HWI-M01141:133:D05BR:1:1101:22195:7609  133:D05BR:1:1101:22195:7609 2:N:0:CCGGCGTCCTGCGA
TGGGTGATTGCCGCCCTCGGCCTTGGTGCCTGGCTGACCGCCCACAACCATATCACCGCCGGCGCCGCCTCCGCCGCGGT
+M_HWI-M01141:133:D05BR:1:1101:22195:7609  133:D05BR:1:1101:22195:7609 2:N:0:CCGGCGTCCTGCGA
]]]]TT]]]]]]Y]]]WW]]]Y]Y]ZZ]]]Z[W[]]W]XZ]]]]]]]]\\][[]:]]]]]]]]]]]]]]]]]]]]]]]]]
@M_HWI-M01141:133:D05BR:1:1101:11819:7620  133:D05BR:1:1101:11819:7620 2:N:0:CCGGCGTCCTGCGA
CAGCAGAAACCCTACAAACTAGAAGGAATTAGAGACCTATCTTTAGGC
+M_HWI-M01141:133:D05BR:1:1101:11819:7620  133:D05BR:1:1101:11819:7620 2:N:0:CCGGCGTCCTGCGA
]]]]]]]]]]]]]]]]]]]]]]]]]]]]]]]]]]]]]]]]]]]]]]]]
@M_HWI-M01141:133:D05BR:1:1101:7033:7650  133:D05BR:1:1101:7033:7650 2:N:0:CCGGCGTCCTGCGA
CCACCTTCTGAAGCCTAATTCTGTTATTGGAACACACTCGTTCTCCATCAGGCCTTGTTCCCT
+M_HWI-M01141:133:D05BR:1:1101:7033:7650  133:D05BR:1:1101:7033:7650 2:N:0:CCGGCGTCCTGCGA
ZV]V]]\]]]]]]]]]]]]]]]]]]]]]]]]][]H]]\]]]\]]]]]]]]]]]]]]]]]]]]]
@M_HWI-M01141:133:D05BR:1:1101:25951:7657  133:D05BR:1:1101:25951:7657 2:N:0:CCGGCGTCCTGCGA
TCTAAAAGAAACAGATAAGGAAAAGGGAGAGGTAGGAAAATCTTGGGATTCCTGGAGTGACAGTGAAGAAGAATTTTT
+M_HWI-M01141:133:D05BR:1:1101:25951:7657  133:D05BR:1:1101:25951:7657 2:N:0:CCGGCGTCCTGCGA
]]]]]]][]]]]]]]]]]]]]]]]]]]]]][]]]]]]]]]]]]]]]]]]]]\]]]]]]]][]]]]]]]]]]]]]]]]]
@M_HWI-M01141:133:D05BR:1:1101:17569:7666  133:D05BR:1:1101:17569:7666 2:N:0:CCGGCGTCCTGCGA
GGCCATTCAAATATTCCCATGCCACGTGGTTTAAACAATACAATTTTTTGAAAAGTTAAGATTGCATTCTTTTCTGTTTGGTTTCGTTTTTGGAGATGGAGTCTTGCTCTGTTACCCAG
+M_HWI-M01141:133:D05BR:1:1101:17569:7666  133:D05BR:1:1101:17569:7666 2:N:0:CCGGCGTCCTGCGA
]]]]]]]]]]]]]]]]]]]]]]]]]]]]]]]]]]]]]]]]]]]]]]]]]]]]]]]]]]]]]]]]]]]]]]]]]]]]]]]]]]]]]]]]]]]]]]]]]]]]]]]]]]]]]]]]]]]]]]]
@M_HWI-M01141:133:D05BR:1:1101:19300:7669  133:D05BR:1:1101:19300:7669 2:N:0:CCGGCGTCCTGCGA
TTTTTAAAGGTCCAGTTAGTAAAAATTTTAGCATATGCAGGTCATACACAGACTTCGTCATATAATGTGTGTGTGTGTCTCTGTTTTACTATCTTTTAAATATGTGGAAAACAGGAACAGTGGTTCTCTGTCACAGTGTCTTTTTACGCTG
+M_HWI-M01141:133:D05BR:1:1101:19300:7669  133:D05BR:1:1101:19300:7669 2:N:0:CCGGCGTCCTGCGA
B]]]]]]]]]]]]]]]]]]]]]]]]]]]]]]]]]]]]]]]]]]]]]]]]]]]]]]]]]]]]]]]]]]]]]]]]]]]]]]]]]]]]]]]]]]]]]]]]]]]]]]]]]]]]]]]]]]]]]]]]]]]]]]]]]]]]]]]]]]]]]]]]]]]]]B
@M_HWI-M01141:133:D05BR:1:1101:23273:7678  133:D05BR:1:1101:23273:7678 2:N:0:CCGGCGTCCTGCGA
CACATACACAGAAAGCTTAACTGTTGTTCTATCTTCAATAGTAGCAGCATCAGCAATCTTGTCAAATAAGCAACAGTTTCAGGGTTGTCTTGAATAGTTCTCACCACCGATCAAGTTTGCTGGCTGATCTTCCAAATTGCATGCTCCTCCTTGCCTATGGGCTGCTATCG
+M_HWI-M01141:133:D05BR:1:1101:23273:7678  133:D05BR:1:1101:23273:7678 2:N:0:CCGGCGTCCTGCGA
AABABFFFFFFFGGGGGGGG]]]]]]]]]]]]]]]]]]]]]]]]]]]]]]]]]]]]]]]]]]]]]]]]]]]]]]]]]]]]]]]]]]]]]]]]]]]]]]]]]]]]]]]]]]]]]]]]]]]]]]]]]]]]]]]]]]]]]]]]]]]]]]]]]]GGGGGGGGCCFFFFAABAA>
@M_HWI-M01141:133:D05BR:1:1101:24413:7685  133:D05BR:1:1101:24413:7685 2:N:0:CCGGCGTCCTGCGA
CCCAAAGGAAGGAGAATGTGCACCCAGGTCACACCGCTTGCGGGAGGCAGAGTGGAAGTCAATTCCAGCTCTGCCGGCAGGACCTCTCATCCCCCCTCTGCTTCACTTCTTGACAAAGGCTCTTCTCCACTCTGGAGGTGCCACCTGTGGGCACAGAGATCTCTGGGGAGATGTGGATTCCTGAAGACCTGCA
+M_HWI-M01141:133:D05BR:1:1101:24413:7685  133:D05BR:1:1101:24413:7685 2:N:0:CCGGCGTCCTGCGA
CCCDCFFFFFFCGGGGGGGGGGHHGGHGHHHHHHGGGGGGHGG]]]]]]]]]]]]]]]]]]]]]]]]]]]]]]]]]]]]]]]]]]]]]]]]]]]]]]]]]]]]]]]]]]]]]]]]]]]]]]]]]]]]]]]]]]]]]]]]]]]]]]]]]]]HHHHHHHHHHHHGHGHHGHHHGGGGGGGGGGFFFFFFFBAAAA
@M_HWI-M01141:133:D05BR:1:1101:15358:7719  133:D05BR:1:1101:15358:7719 2:N:0:CCGGCGTCCTGCGA
TGCTAGAGCAGTTCCCCTAAAGAGTAGTCTTCACATTTCTTT
+M_HWI-M01141:133:D05BR:1:1101:15358:7719  133:D05BR:1:1101:15358:7719 2:N:0:CCGGCGTCCTGCGA
]]]]]]]]]]]]]]]]]]]]]]]]]]]]]]]]]]]]]]]]]]
@M_HWI-M01141:133:D05BR:1:1101:14910:7722  133:D05BR:1:1101:14910:7722 2:N:0:CCGGCGTCCTGCGA
GCTGGGATTACAGGCTTGAGCCACCGCGCCCGGCCCTTATTATTTATTTTTATTTTATTTATTTATTTTCTTCTTGAGAAGGAATCTTGCTCTGTCTCCCATACTGGAGTGCAATGGCGCAATCTCGGCTCACTGAAACCTC
+M_HWI-M01141:133:D05BR:1:1101:14910:7722  133:D05BR:1:1101:14910:7722 2:N:0:CCGGCGTCCTGCGA
]]]]]]]]]]]]]]]]]]]]YU]]]]]]]]]Z]]]]]]IYZ][]]]]]]]][]]]]]]]]]]]]]\]]]]]]]]]]]]]][]T\]]]]]]]]]]]]]]]]][][]]]][]\]]]Z]]]]U]TY]]]]]]]]][]]]]]]][[
@M_HWI-M01141:133:D05BR:1:1101:15510:7731  133:D05BR:1:1101:15510:7731 2:N:0:CCGGCGTCCTGCGA
GTTTTCCTCATTTTACAGATGGAAGAAATAAAGTACATGGTGGGAAGACTCTGGATCAGGAAACATGAATTCAAGTCCCCATTTATCTAAAGGTATTTGCT
+M_HWI-M01141:133:D05BR:1:1101:15510:7731  133:D05BR:1:1101:15510:7731 2:N:0:CCGGCGTCCTGCGA
]]]]]]]]]]]]]]]]]]]]]]]]]]]]]]]]]]]]]]]]]]]]]]]]]]]]]]]]]]]]]]]]]]]]]]]]]]]]]]]]]]]]]]]]]]]]]]]]]]]]]
@M_HWI-M01141:133:D05BR:1:1101:14492:7733  133:D05BR:1:1101:14492:7733 2:N:0:CCGGCGTCCTGCGA
GCCCCGCCCCCGATCCTCTATTCCGCCCACCGCGTCCTGATTTCACACAGCCATTGGCCAGCGGGCGTTGAGGGCGGGACCTTTCCAGTTAGCCTAGAGGTTCTCTGAACCGTGGGTGTGTGCCTTGAAGTAGTCAACGCGCGATCCTGTATTTTATTTATTTATTTGTTTGTTTGTTTGTTTATTTATTTAT
+M_HWI-M01141:133:D05BR:1:1101:14492:7733  133:D05BR:1:1101:14492:7733 2:N:0:CCGGCGTCCTGCGA
ABABBBBBBBBBGGGGGGFFGGHGHGGGGGGGGGEGGEHHHHH]]]]]]]]]]]]]]]]]]]]]]]]]]]]]]]]]]]]]]]]]]]]]]]]]]]]]]]]]]]]]]]]]]]]]]]]]]]]]]]]]]]]]]]]]]]]]]]]]]]]]]]]]]]HHGHHHHHHHHHHHHHHHGHGGGGGGGGGGGFFFFFFFBAA@B
@M_HWI-M01141:133:D05BR:1:1101:20643:7735  133:D05BR:1:1101:20643:7735 2:N:0:CCGGCGTCCTGCGA
CCTTTAAACTGCTTCAAGACTGCTTACCAGATGAGATGATTAAAGGCATAGACTCCCTCTGA
+M_HWI-M01141:133:D05BR:1:1101:20643:7735  133:D05BR:1:1101:20643:7735 2:N:0:CCGGCGTCCTGCGA
VFYW]]][]]]]]\\[\W\]WV][]]VXVF]]]]]]]]]]]\[]Z[XG]]]\]F[V]]][SF
@M_HWI-M01141:133:D05BR:1:1101:11267:7735  133:D05BR:1:1101:11267:7735 2:N:0:CCGGCGTCCTGCGA
CTGGATCTGTCGTCTCTCACTCTCTATAAAGGAAAGCACAAGGCTTGTTGGCCAGCCGGCAGGGAGGATGGGACTGGGATGTCGTC
+M_HWI-M01141:133:D05BR:1:1101:11267:7735  133:D05BR:1:1101:11267:7735 2:N:0:CCGGCGTCCTGCGA
]Y]]]]]]]]]]]]]]]]]]]]]]]]]]]]]]]]]]]]]]]]]]H]]]]]]]]]]]]]]]]]]]]]]]]]]]]]]]]]]]]]]]V]
@M_HWI-M01141:133:D05BR:1:1101:9630:7739  133:D05BR:1:1101:9630:7739 2:N:0:CCGGCGTCCTGCGA
TGATCTCAGGGAGAGGCAGTGGCAGACCAGTGTCAAAAGTCCCGCTATCCCCCCGCCCACCCCCGAGCAATGCCCTCCATCCCAAGCTAACACCAAACCAGCCAGGGAATTCGTGGGGTGGGGTGGGACGTTGTGTGGCCTGGCATTGCAAAGACGAGG
+M_HWI-M01141:133:D05BR:1:1101:9630:7739  133:D05BR:1:1101:9630:7739 2:N:0:CCGGCGTCCTGCGA
3AABBFFFF]]]]]]]]]]]]]]]]]]]]]]]]]]]]]Y]RE]]]]WU]XW]TRZT]]C]X]]][]Y]]]]]Y]]Y]]Z[]]]]]]WK\]]]]][[[X]]]]]ZZH]Y][]]]]ZZZ]Z]]]]Y]]]]]]X]X]]]U]S]]]]T][]Z]ZBBBBAAA>>
@M_HWI-M01141:133:D05BR:1:1101:8628:7741  133:D05BR:1:1101:8628:7741 2:N:0:CCGGCGTCCTGCGA
CCTTATTTTGTAATAATGTGCGTATTTAAAAGTTTCTTTGCTTTCCTCCATCATGTAATATAAGATGTACTAACATATATTTAATGTTAATAAAATATTATGTAACAATATGAACTGATGTTAATTTTACCTCATATTTATTTTTTTAGTGTGCAAACTTTTTTTTTTAATTAGTATTAT
+M_HWI-M01141:133:D05BR:1:1101:8628:7741  133:D05BR:1:1101:8628:7741 2:N:0:CCGGCGTCCTGCGA
ABCCBFFFFFFFGGGGGGGGGGGGGHHHGH]]]]]]]]]]]]]]]]]]]]]]]]]]]]]]]]]]]]]]]]]]]]]]]]]]]]]]]]]]]]]]]]]]]]]]]]]]]]]]]]]]]]]]]]]]]]]]]]]]]]]]]]]]]]]]]]]]]]]]]]HHHHFFEGGGGGGGGGGGFFFFFFFCCAAA
@F_HWI-M01141:133:D05BR:1:1101:20613:7743  133:D05BR:1:1101:20613:7743 2:N:0:CCGGCGTCCTGCGA
AACAAACTACTTTCTACAACTCTGAAGTACTAAACACCATAATTTGTTTCCTAAGTTTAATGTCTGTAGCCTTCTTAAGCAAGATAAAGAGGTGATATTAATTAACTGTCCACTTATTTTATTTTCAGAGACATTAATGACAAGTTAGCT
+F_HWI-M01141:133:D05BR:1:1101:20613:7743  133:D05BR:1:1101:20613:7743 2:N:0:CCGGCGTCCTGCGA
AAAABFAFFFFFGGGGGFGGFGHFHFFHFFGHH4CEHDEGHHHHGFGFHHGHHBGHHHHHHHHHHHHHHHHHHHHFHHGHFGHBGHGHH5BG3FGHHHHHHHHHHHFHGHHEHHHHHHHHFHHHHHHEBGHHHHHGFGHFFEHFGHHHFH
@R_HWI-M01141:133:D05BR:1:1101:20613:7743  133:D05BR:1:1101:20613:7743 2:N:0:CCGGCGTCCTGCGA
GCCTCCAGGCCGAGACCCCTTTCCTGTTCTCGGTCGACGGCACCCTATTCTTGCTGATCAGTCTGCACAACAAAGTCAATAACAATAAATACGTTTTTTTAAAAAATTTATACTAAAACGTTATTCATCATATCTTGATGATATTAAAAT
+R_HWI-M01141:133:D05BR:1:1101:20613:7743  133:D05BR:1:1101:20613:7743 2:N:0:CCGGCGTCCTGCGA
>>11>ABCBA@1AA000AE00B11D11B22200AA///////A/A/011D2211@11B12121111211B//?00B2222211111111221/B00//>//1B11>011B22222>1<1/000/>2222221?11111<111?1111<<1
@M_HWI-M01141:133:D05BR:1:1101:7526:7744  133:D05BR:1:1101:7526:7744 2:N:0:CCGGCGTCCTGCGA
CCTGCCGCTGGGCTCCGCGCCGGAGTCCGACAC
+M_HWI-M01141:133:D05BR:1:1101:7526:7744  133:D05BR:1:1101:7526:7744 2:N:0:CCGGCGTCCTGCGA
FT]]]]]UU]]UZZ[]]]]\]]YZ]Z[\]T]]\
@M_HWI-M01141:133:D05BR:1:1101:9138:7746  133:D05BR:1:1101:9138:7746 2:N:0:CCGGCGTCCTGCGA
CCAGAGGGAATGGGCCCTGGCCCTGGGGTGTCCTCCCGTGGACATCAGTCACCCAAGGGGCTATCCATGGAGGTCTGTTTGCATTCCAGGCAACACGTGTGCCATTCCAGCCTCCTGCCATAGAGAGTTCCTT
+M_HWI-M01141:133:D05BR:1:1101:9138:7746  133:D05BR:1:1101:9138:7746 2:N:0:CCGGCGTCCTGCGA
]]]]]]]]]]]]]]]]]]]]]]]]]]]]]]]]]]]]]]]]]]]]]]]]]]]]]]]]]]]]]]]]]]]]]]]]]]]]]]]]]]]]]]]]]]]]]]]]]]]]]]]]]]]]]]]]]]]]]]]]]]]]]]]]]]]]]
@M_HWI-M01141:133:D05BR:1:1101:8734:7750  133:D05BR:1:1101:8734:7750 2:N:0:CCGGCGTCCTGCGA
ATCTGCTTCTAAAACCAAAACGGAGCAACCTAACAGAATGGCCTTCAATGTGTGCGTTCAACTTACAGAGTTAAGCTGATGTGTGTTTGCAGGAGTTTCTAAACCCTTTCTGTGAAGAAGCGCAAAACGCATTTTCCCAGCCAAATGCAGGCATTCAAGAAATGCCTG
+M_HWI-M01141:133:D05BR:1:1101:8734:7750  133:D05BR:1:1101:8734:7750 2:N:0:CCGGCGTCCTGCGA
BBBBAFFBFFFFGBGGFG]]]]]]]]]]]]]]]]]]]]]]]]]]]]]]]]]]]]]]]]]]]]]]]]]]]]]]]]]]]]]V]]I]]]]]]]]]]]]W]]]]]]]]]]]]]]]]]X]]]]]]]]]]]]]]]]]]]]\]]]]]]]]]]]]]]]GF3GEGFFFFF1A1A>1>
@M_HWI-M01141:133:D05BR:1:1101:20810:7761  133:D05BR:1:1101:20810:7761 2:N:0:CCGGCGTCCTGCGA
ATTAGCTAGAATTTTTCTAAAAAATTCCAGCTTTCTTGGAGTTAGGATTTGCCTTGTTACAGGCTCCAAGGTTCATGCCACATATATGGAAGGAAAGTCCACTTTTTCTATTAAAAAAAAAAAAAACAGGATACAAGATTTAGAAACCATAAC
+M_HWI-M01141:133:D05BR:1:1101:20810:7761  133:D05BR:1:1101:20810:7761 2:N:0:CCGGCGTCCTGCGA
BBBW]][[W]]Z]]]]]]]]]]]]]]\]]Z]]]]\]]]]]W]]]]]]]]]ZW]]]]]]][]]]]]]]]]]]JY[YJ\]]]]]]]]]]]]]]]Y[]]]]]]]]]]]]]]]]]]]]]]]]]]]]]]]][]ZZ]]]]]]\]]][][]]]]]]]>3A
@M_HWI-M01141:133:D05BR:1:1101:10789:7768  133:D05BR:1:1101:10789:7768 2:N:0:CCGGCGTCCTGCGA
CCAGTTCTGTGAAGAGTGTCATAGGTAGCTTGATAGGTGTAGCATTGAATCTACAAATTACTTTGGGCATTGTGGTCATTTTTAC
+M_HWI-M01141:133:D05BR:1:1101:10789:7768  133:D05BR:1:1101:10789:7768 2:N:0:CCGGCGTCCTGCGA
]]]]]]]]]]]]]]]]]]]]]]]]]]]]]]]]]]]]]]]]]]]]]]]]]]]]]]]]]]]]]]]]]]]]]]]]]]]]]]]]]]]]]
@M_HWI-M01141:133:D05BR:1:1101:23367:7769  133:D05BR:1:1101:23367:7769 2:N:0:CCGGCGTCCTGCGA
CAGTCCAACATCTCCTGAAACTGATAAGCAACTTCAGCAGTCTCAGGATACAAAATCAATATGCAAAAATCACCAACATTCCTATACACCAATAACAGACTTAAAGAGAGCCACATCAAGAATGAACTGCCATTCAAATTGCTACAAAGAGAATAAAATACCTGGGAATACAACTAACT
+M_HWI-M01141:133:D05BR:1:1101:23367:7769  133:D05BR:1:1101:23367:7769 2:N:0:CCGGCGTCCTGCGA
BCCBBFFFFCFFGGGGGGGGGGHHHHHHH]]]]]]]]]]]]]]]]]]]]]]]]]]]]]]]]]]]]]]]]]]]]]]]]]]]]]]]]]]]]]]]]]]]]]]]]]]]]]]]]]]]]]]]]]]]]]]]]]]]]]]]]]]]]]]]]]]]]]]]]]HHHHHHHGGGGGGGGGGFFFFFFFAAAAA
@M_HWI-M01141:133:D05BR:1:1101:18197:7772  133:D05BR:1:1101:18197:7772 2:N:0:CCGGCGTCCTGCGA
CTGTGGCGCTTCAACATGGTGGCAATAGCGGCGGAGCTATAACTCTGGTTGAACAAGGTCATTATGGAACCCCGCTCAATGGGCGTA
+M_HWI-M01141:133:D05BR:1:1101:18197:7772  133:D05BR:1:1101:18197:7772 2:N:0:CCGGCGTCCTGCGA
]U]]Z]]]]U]]]]]]]\]]]\]ZVZW[SBYX2]&99W3]\]1&T7]U:]Z9Y]WZ[UG]6]]ZFW%CEXZ]V8SZ]%W%$YUTCT&
@M_HWI-M01141:133:D05BR:1:1101:21680:7781  133:D05BR:1:1101:21680:7781 2:N:0:CCGGCGTCCTGCGA
TAAGCATCATTTTCTCACAGTTTTTCTTAAGTGGGGATGATGCCATTGTACTTTTTTATCTTTGGAAACATTTAATGAGTGTGTATATATATTTATATGCAGGATTTAACTTATGGTAGATGCTGAATAAAACAGTATATGATGATACTTATCTCCGCTAGCAACACAAACACAC
+M_HWI-M01141:133:D05BR:1:1101:21680:7781  133:D05BR:1:1101:21680:7781 2:N:0:CCGGCGTCCTGCGA
BBBBAFFFFFFFGGGGGGGGBFEGG]]]]]]]]]]]]]]]]]]]]]]]]]]]]]]]]]]]]]]]]]]]]]]]]]]]]]]]]]]]]]]]]]]]]]]]]]]]]]]]]]]]]]]]]]]]]]]]]]]]]]]]]]]]]]]]]]]]]]]]]]]]]]FFGEGGFGGGGGGFFFFFFBAA>>>
@M_HWI-M01141:133:D05BR:1:1101:19446:7786  133:D05BR:1:1101:19446:7786 2:N:0:CCGGCGTCCTGCGA
ACAAAATTCCATCCATGCCTCCCACAAATCAATAGATGTAGACTCACCCACATAAAGGATGTTGTCTTGACTTAACAGAGCAAGCTTAGAGCAAGTCCAGACTTTATATAATGTAAAAGATTTTGTGAGGCAAAATGGAAAACTCCTACAGTCAAAAACTATTGCTTACTCATGTTTTAAATGTCTTAAAGGGGAAAAAATAGGCTATGTAGCTAAAAAACATTTTTTTTAAAGGTAGACAATATGCAAATGAAGTTTCTACACAAACTCTAGTTTCCAGA
+M_HWI-M01141:133:D05BR:1:1101:19446:7786  133:D05BR:1:1101:19446:7786 2:N:0:CCGGCGTCCTGCGA
CCDCCFFFFFFFGGGGGGGGGGGHHGHHHHHHHHHHHHHHGHHHHGHHCGGGHHGHHHHHHHHHHHHHHHHHHHHHHHHHHHHHHHHHHHHHHHHHHHHHHGGHHHHHHHHHHHHHHHHGHHHHHHHGHHG]]]]]]]]]]]]]]]]]]]HGGGHHHHHHHHHHGHHHGEHHHHGBHGHHHHHFFGHHHHHEHHGHGHHHHHHFHHHHHHHGHHGGHGHGHHGGGHHHHHHHHHHHHHFHHHHHHHHHHHGHHHHHHHHGGGGGGGGGGFFFFFFFBCCCC
@M_HWI-M01141:133:D05BR:1:1101:11536:7797  133:D05BR:1:1101:11536:7797 2:N:0:CCGGCGTCCTGCGA
CTCACTCATCGCTTGAGGGATGCGAAATGGCTCAGCCACTTTAGAAGACAGTTTGGCAGTTTCCTACAA
+M_HWI-M01141:133:D05BR:1:1101:11536:7797  133:D05BR:1:1101:11536:7797 2:N:0:CCGGCGTCCTGCGA
]]]]]]]][]]]]]]]]]]]]]]]]]]]]]]]]]]]]]]]]]]]]]]]]]]]]]]]]]]]]]]]]]]]]
@M_HWI-M01141:133:D05BR:1:1101:22231:7804  133:D05BR:1:1101:22231:7804 2:N:0:CCGGCATCCTGCGA
TGTGAACCCAGAACATTGAGGGATTTCTGCCAAAAGGGAGATGACTCTTGACAATGAGTTGATCTGTCCTAAGACTGAGAGGACGTTGGAATGCAACCAGCATGGCATTAAGCGGTAGAAGTTGGCTCTTTGTTTGGAGGTTCTAGCAGGGTAGCGCAGCTACTGGGTGTACTGTAGCAACTGGGTGTACCCTTTACTGAAGGGTTCTACTCTCTTGGGAGTGGTCATC
+M_HWI-M01141:133:D05BR:1:1101:22231:7804  133:D05BR:1:1101:22231:7804 2:N:0:CCGGCATCCTGCGA
BBBCBFFCCCCCGGGGGGGGGGGHHHHHHHHHHHHHGGHGGHHHHHGHHHHHHHHHHHHHHHHHHHHHHHHHHHHHHHH]]]]]]]]]]]]]]]]]]]]]]]]]]]]]]]]]]]]]]]]]]]]]]]]]]]]]]]]]]]]]]]]]]]]]]]GFGF?GDG5FHHHFACFHHHHHHFHFBFFGFA2GHFGEAFG55AFDFBGHHGHHFFDGAEGFFGFGCFFFAFFBAA>>A
@M_HWI-M01141:133:D05BR:1:1101:19129:7810  133:D05BR:1:1101:19129:7810 2:N:0:CCGGCGTCCTGCGA
ATTTATTTTTTACTTTTTCAGTAGTTTAAATTCTTTATAGATCTGGACATTAGACTTTTGTCAGATTTGTAGTTTGCGAATGTTTTCTCC
+M_HWI-M01141:133:D05BR:1:1101:19129:7810  133:D05BR:1:1101:19129:7810 2:N:0:CCGGCGTCCTGCGA
]]]]]]]]][]]]]]]]]]]]]]]]]]\]]]]]]]]]]]]]]]N]]]]]]]]][]]]]]]]5]]]]]]]]]]]]]Z]]]]]]]]]]]]L]
@M_HWI-M01141:133:D05BR:1:1101:12071:7816  133:D05BR:1:1101:12071:7816 2:N:0:CCGGCGTCCTGCGA
AAAGTGAGGCAGCAGCAAATGGATGGAAGCCCAGTGACCACATCGCATCCTCACCTTTGGATGTGTCTGGCTTGGAGTTTCAAAT
+M_HWI-M01141:133:D05BR:1:1101:12071:7816  133:D05BR:1:1101:12071:7816 2:N:0:CCGGCGTCCTGCGA
]]]]]]]]]]]]]]]]]]]]]]]]]]]]]]]]]]]]]]]]]]]]]]]]]]]]]]]]]]]]]]]]]]]]]]]]]]]]]]]]]]]]]
@M_HWI-M01141:133:D05BR:1:1101:21455:7828  133:D05BR:1:1101:21455:7828 2:N:0:CCGGCGTCCTGCGA
GGAGATGGGGCGGGGGAGACACAGGAGACCCACACGTAGGGTTTTGAAGGCTGCCCAGACTGGGAGAGCAGACAAT
+M_HWI-M01141:133:D05BR:1:1101:21455:7828  133:D05BR:1:1101:21455:7828 2:N:0:CCGGCGTCCTGCGA
]]]]]]]]]]]]]]]]]V]]]]]]]]]]]]]]]\B][]]]]]]]]]]]]XU[]]]]]]Z]]]]]]]F]\]]]]]E]
@M_HWI-M01141:133:D05BR:1:1101:13976:7830  133:D05BR:1:1101:13976:7830 2:N:0:CCGGCGTCCTGCGA
TACTTTTATTCAGTCAACACATGACAAATGTAAAAG
+M_HWI-M01141:133:D05BR:1:1101:13976:7830  133:D05BR:1:1101:13976:7830 2:N:0:CCGGCGTCCTGCGA
]]]]]]]]]]]]]]]]]]]]]]]]]]]]]]][]]]]
@M_HWI-M01141:133:D05BR:1:1101:10237:7832  133:D05BR:1:1101:10237:7832 2:N:0:CCGGCGTCCTGCGA
CTGTCCTACTCTGTCCGACAATTAGAAGAATCATGTAGAGCATATATCTCAAAACCGTCCCAGTGAGGAACTGAAAAGCTGAGTCCTGGTGTATTTTCCTTTCCAAACA
+M_HWI-M01141:133:D05BR:1:1101:10237:7832  133:D05BR:1:1101:10237:7832 2:N:0:CCGGCGTCCTGCGA
]]]]]]]]]]]]]]]]]]]]]]]]]]]]]]]]]]]]]]]]]]]]]]]]]]]]]]]]]]]]]]]]]]]]]]]]]]]]]]]]]]]]]]]]]]]]]]]]]]]]]]]]]]]]]
@M_HWI-M01141:133:D05BR:1:1101:7770:7835  133:D05BR:1:1101:7770:7835 2:N:0:CCGGGGTCCTGCGA
CCCCTTTTCCCCCCAATAGACCCCAGTGTTTAGTACTCCCCTCTCTGTGTCCATGTGTTCTC
+M_HWI-M01141:133:D05BR:1:1101:7770:7835  133:D05BR:1:1101:7770:7835 2:N:0:CCGGGGTCCTGCGA
]]]]]]]Y]]]]]]]]]]]]]]]]]]Z]]N]]]]X]]]]]]]]]]]]]]][]]]]]]]]]]]
@M_HWI-M01141:133:D05BR:1:1101:20469:7835  133:D05BR:1:1101:20469:7835 2:N:0:CCGGCGTCCTGCGA
ACCTGGTGCTTGACGCCGAAGGCAAGGCGCTCAACGCGAAACTTACCGAGGCCAAGGAGCAGGGCTATCAGCTCAACCTCAACCTGCTTGGCGAGGCCGTCTTAGGTGAAGCCGAGGCAAAGTCCCG
+M_HWI-M01141:133:D05BR:1:1101:20469:7835  133:D05BR:1:1101:20469:7835 2:N:0:CCGGCGTCCTGCGA
]]]]]]]]]]]]]]]]]]]]]]]]]]]]]]]]]]]]]]]]]]]]]]]]]]]\]]]]]]]]]]]]]]]]]]]]]]]]]]]]]]]]]]]]]]]]]]]]]]]]]]]]]]]]]]]]]]]]]]]]]]]]]]]
@M_HWI-M01141:133:D05BR:1:1101:13224:7848  133:D05BR:1:1101:13224:7848 2:N:0:CCGGCGTCCTGCGA
TTGCTCTTTATATTTTGATGTTTTTATGGTACAATCTTTTTGACTCATCTTGTGTTCTCCTTTAATATATGTTTGGG
+M_HWI-M01141:133:D05BR:1:1101:13224:7848  133:D05BR:1:1101:13224:7848 2:N:0:CCGGCGTCCTGCGA
]Z]]]]]]]]Y]W\]]]4]]]VHWV][I]]]]]]]]V]]X]]\]]]\[V]WY\X]]]V][WH[HIVVGGTTGVGW]Q
@M_HWI-M01141:133:D05BR:1:1101:13772:7851  133:D05BR:1:1101:13772:7851 2:N:0:CCGGCGTCCTGCGA
ATTCATTTTATTTTGTAGCTTCTCTTTGGGAAACTAATCCTGGCACAATAAGAATTTTTTCCAACCAAGTTACTGCCACCTTTCTTATAGAATCTGATGAAAGTTATTATATTGGCTTTAATGCAACATATAC
+M_HWI-M01141:133:D05BR:1:1101:13772:7851  133:D05BR:1:1101:13772:7851 2:N:0:CCGGCGTCCTGCGA
]]]]]]]]]]]]]]]]]]]]]]]]]]]]]]]]]]]]]]]]]]]]]]]]]]]]]]]]]]]]]]]]]]]]]]]]]]]]]]]]]]]]]]]]]]]]]]]]]]]]]]]]]]]]]]]]]]]]]]]]]]]]]]]]]]]]]
@M_HWI-M01141:133:D05BR:1:1101:26602:7861  133:D05BR:1:1101:26602:7861 2:N:0:CCGGCGTCCTGCGA
TCCTATTCCATGTAGATTTATCATGGCTATTGTAAATAATAAGTCTAAAAACCAACAAGACCCATCTCGGAGTTCATAGTAATTTGAGAATAACCTTGGAAGATACAGGAGTACCTCAGAGCTACTAGAAGTTTGGTTCTAGACTATGCAATAAAGTGAGT
+M_HWI-M01141:133:D05BR:1:1101:26602:7861  133:D05BR:1:1101:26602:7861 2:N:0:CCGGCGTCCTGCGA
CCCCCFFFFFF]]]]]]]]]]]]]]]]]]]]]]]]]]]]]]]]]]]]]]]]]]]]]]]]]]]]]]]]]]]]]]]]]]]]]]]]]]]]]]]]]]]]]]]]]]]]]]]]]]]]]]]]]]]]]]]]]]]]]]]]]]]]]]]]]]]]]]]]]]]FFFFFFBCCCA
@M_HWI-M01141:133:D05BR:1:1101:16180:7896  133:D05BR:1:1101:16180:7896 2:N:0:CCGGCGTCCTGCGA
GGGAACCACCCGCCCCTGTGCTGTGGCCCTTTGACATTGGCT
+M_HWI-M01141:133:D05BR:1:1101:16180:7896  133:D05BR:1:1101:16180:7896 2:N:0:CCGGCGTCCTGCGA
]]]]]]]]]]]]]]]]]]]]]]]]]]]]]]]]]]]]]]]]]]
@M_HWI-M01141:133:D05BR:1:1101:19667:7905  133:D05BR:1:1101:19667:7905 2:N:0:CCGGCGTCCTGCGA
AGTTCCTCTTTGTGTGTCTGGTAGAATTCAGCTGTGAACCCATCTGGACCTCAGCTTTTTTTGTGTGGTAGGCTCTTAATTGCTGCCTCAACTTCAGA
+M_HWI-M01141:133:D05BR:1:1101:19667:7905  133:D05BR:1:1101:19667:7905 2:N:0:CCGGCGTCCTGCGA
]]]]]]]]]]]]]]]]]]]]]]]]]]]]]]]]]]]]]]]]]]]]]]]]]]]]]]]]]]]]]]]]]]]]]]]]]]]]]]]]]]]]]]]]]]]]]]]]]]
@M_HWI-M01141:133:D05BR:1:1101:10865:7910  133:D05BR:1:1101:10865:7910 2:N:0:CCGGCGTCCTGCGA
TTTTGTATCTCCAGGATCTAAAATAGTGCTGAAACACTGGAGACA
+M_HWI-M01141:133:D05BR:1:1101:10865:7910  133:D05BR:1:1101:10865:7910 2:N:0:CCGGCGTCCTGCGA
]]W]]]]]]]]]]]]]][]]]]]]]]]]]]]]]]]]]]]]\]]\]
@M_HWI-M01141:133:D05BR:1:1101:16393:7910  133:D05BR:1:1101:16393:7910 2:N:0:CCGGCGTCCTGCGA
TGTAAAATGAGGAAGCCGATCTCTTCCTCTCACTGCCTCGAGGCAGTG
+M_HWI-M01141:133:D05BR:1:1101:16393:7910  133:D05BR:1:1101:16393:7910 2:N:0:CCGGCGTCCTGCGA
]]]]]]]]]]]]]]]]]]]]]]]]]]]]]]]]]]]]]]]]]]]]]]]]
@M_HWI-M01141:133:D05BR:1:1101:26038:7924  133:D05BR:1:1101:26038:7924 2:N:0:CCGGCGTCCTGCGA
GGCAGTTTGGTCATTTTCACAGCATTGATTCTACTCATCCATGAGCATGGGATGTGTTTCCATTTGTTTGTGTCATCTATGATTTCTTCCAGCAGTGTTTGGTGGTTTTCCTTGCAGAGGTCTTTCACGTCCTTGGTTAGGTATATTCCTAAGTATTAAA
+M_HWI-M01141:133:D05BR:1:1101:26038:7924  133:D05BR:1:1101:26038:7924 2:N:0:CCGGCGTCCTGCGA
AB3A>4BFFA]]]]]]]]\]X]Y]]]]]]]]]]]]]]]]]]]]V]]]]][]]]]]]]]]]]]]]]]]]]]]]]]]]]]]]]]]]]][]]]]]]]]]ZZZ]]Z]]]]\]]]]]\]]]]]]E]]]]]]X]]V][]]]]]]]]]Y]]\]]T]]FFFFF>1AA1
@M_HWI-M01141:133:D05BR:1:1101:17152:7929  133:D05BR:1:1101:17152:7929 2:N:0:CCGGCGTCCTGCGA
GTCCATGTGTTCTCATCGTTCAACACCCGCTTATGAGTGAGAACATATAGTGTTTGGTTTTCTGTTCTTGCATCAGTTTGCTGAGAATGACAGTTTCCAGATTCATCCATGTCCCTGTAAAGGACATGAACTTAACTTTTTTTATGGCTGCATAATATTC
+M_HWI-M01141:133:D05BR:1:1101:17152:7929  133:D05BR:1:1101:17152:7929 2:N:0:CCGGCGTCCTGCGA
CCCCDFFFFF]]]]]]]]]]]]]]]]]]]]]]]]]]]]]]]]]]]]]]]]]]]]]]]]]]]]]]]]]]]]]]]]]]]]]]]]]]]]]]]]]]]]]]]]]]]]]]]]]]]]]]]]]]]]]]]]]]]]]]]]]]]]]]]]]]]]]]]]]]]]FFFFFCCCCB
@M_HWI-M01141:133:D05BR:1:1101:5682:7946  133:D05BR:1:1101:5682:7946 2:N:0:CCGGCGTCCTGCGA
CTTCCCAAGTGCTGCCGCACATGTGGACAGCAAAGGGAAGAATAGGGAGAAGTAACAGAAGACCTTGAAAGAATGACAACATA
+M_HWI-M01141:133:D05BR:1:1101:5682:7946  133:D05BR:1:1101:5682:7946 2:N:0:CCGGCGTCCTGCGA
]]]]]]]]]]]]]]]]]]]]]]]]]]]]]]]]]]]]]]]]]]]]]]]]]]]]]]]]]]]]]]]]]]]]]]]]]]]]]]]]]]]
@M_HWI-M01141:133:D05BR:1:1101:15841:7954  133:D05BR:1:1101:15841:7954 2:N:0:CCGGCGTCCTGCGA
TGACAGAGTAAGACCATGTCTCTAAAAAATAAAACTATAGAGGGAGGAGGAAGTGGTGAAAAAAATAAATAAAACTATAAAGAAACACAAAATCAGTAACACACAAAGATAGGCACTTGGAGGGGCTCTGGGATGCCTGACGAAGTTGTTTCTTCCCCTGGGTGGTAGTTAGAAGTGGGTTCCCATATTTCTTTTTTTTTTTTA
+M_HWI-M01141:133:D05BR:1:1101:15841:7954  133:D05BR:1:1101:15841:7954 2:N:0:CCGGCGTCCTGCGA
BBBBAFFFFFFFDGGFGFGGGGHHFFHHCHBGFFHGEGEGHFGGEEC2EFGHHB]]]]]]]]]]]]]]]]]]]]]]]]]]]]]]]]]]]]]]]]]\]]]]]]]]]]]]]]]]]]]]]]]]]]]]]]]]]]]]]][]]]]]]]]]]]]]]]G/GGGGGEFE/HCHHHGF2DE1GEEFGGGHGCB2GDF00//GDDDDD@B@AAAA
@M_HWI-M01141:133:D05BR:1:1101:19171:7957  133:D05BR:1:1101:19171:7957 2:N:0:CTGGCGTCCTGCGA
CTATGGATGATGACCTGGCTCCCCTCAGCGGAGGTGGTGAATGACTTCTCCCAGCCAGCAC
+M_HWI-M01141:133:D05BR:1:1101:19171:7957  133:D05BR:1:1101:19171:7957 2:N:0:CTGGCGTCCTGCGA
]]]]]]]]]]]]\]][]]]]]]]]]]]]]]]]]]]]]]]]]]]]]]]]]]]]]]]][]]T]
@M_HWI-M01141:133:D05BR:1:1101:27601:7970  133:D05BR:1:1101:27601:7970 2:N:0:CCGGCGTCCTGCGT
CCTAACCCAGAGTATTAAAAACAATTTTAAAGGGCTTAAAATGGCTTATACGAAAGAATTTAAAGAAGAGTGTATAAATT
+M_HWI-M01141:133:D05BR:1:1101:27601:7970  133:D05BR:1:1101:27601:7970 2:N:0:CCGGCGTCCTGCGT
]]]]X]]]]]\]]]]]\]]]]][\]]]]]]Z[H]]]]]]]]]]]]]]\[Z]]ZY]]]]]]]]]]]]]]]]]]]]]]]]]]
@M_HWI-M01141:133:D05BR:1:1101:15001:7973  133:D05BR:1:1101:15001:7973 2:N:0:CCGGCGTCCTGCGA
CTTGCTTCACCAGCAAACATATGCTAAAATTGAAACAAAATGCAGAGAGAATTAGTATGGCCCCAGCATAAGGATGATGCACAGATCTGTGAAGTGGTCCATATTTTGCACCATCACTGGAAGTTCATTTGACT
+M_HWI-M01141:133:D05BR:1:1101:15001:7973  133:D05BR:1:1101:15001:7973 2:N:0:CCGGCGTCCTGCGA
]]]]]]]]]]]]]][[]]]]]]]]]]]]Y]]]]]]]]]]]]]]]]]]]H]]]]]]]]\]]]]]]]]]]]]]]]]]]]]]]]]]]]]]]]]]]]]]]]]]]]]]]]]]]]]]]]]]]]]]]]]]]]]]]]]]]]]
@M_HWI-M01141:133:D05BR:1:1101:20919:7973  133:D05BR:1:1101:20919:7973 2:N:0:CCGGCGTCCTGCGA
AATCAGAAATCACCAGGGTAGGGCCGGTTTGCAACACATTCAAACCCTC
+M_HWI-M01141:133:D05BR:1:1101:20919:7973  133:D05BR:1:1101:20919:7973 2:N:0:CCGGCGTCCTGCGA
]]]]]]]]]]]]]]]]]]]]]]]]]]]]]]]]]]]]]]]]]]]]]]]]]
@M_HWI-M01141:133:D05BR:1:1101:26871:7974  133:D05BR:1:1101:26871:7974 2:N:0:CCGGCGTCCTGCGA
AGCAATTCTCCTACCTCAGCCTCCCAAGTCGCTGGATTACACCATGCCTAGCTAATTT
+M_HWI-M01141:133:D05BR:1:1101:26871:7974  133:D05BR:1:1101:26871:7974 2:N:0:CCGGCGTCCTGCGA
]]]]]]]]]]]]]]]]]]]]]]]]]]]]]]]]]]]]]]]]]]]]]]]]]]]]]]]]]]
@M_HWI-M01141:133:D05BR:1:1101:19260:7983  133:D05BR:1:1101:19260:7983 2:N:0:CCGGCGTCCTGCGA
TGAAGGAGGTGGCAGTACTGGCTTTGGACCTAAAAATGTATCTAGGCAGGAAGTGGACTGATGGAAAGAAGACTAAGTGCTTTCGGTACTGGCCTTGAGGGAGGGATGGAATTTATGGAACAAAGAGAGGGAGGCCGCATGCTTATGCTCCTGC
+M_HWI-M01141:133:D05BR:1:1101:19260:7983  133:D05BR:1:1101:19260:7983 2:N:0:CCGGCGTCCTGCGA
CDCC]]]]]]]]]]]]]]]]]]]]]]]]]]]]]]]]]]]]]]]]]]]]]]]]]]]]]]]]]]]]]]]]]]]]]]]]]]]]]]]]]]]]]]]]]]]]]]]]]]]]]]]]]]]]]]]]]]]]]]]]]]]]]]]]]]]]]]]]]]]]]]]]]]BBAA
@M_HWI-M01141:133:D05BR:1:1101:7968:7983  133:D05BR:1:1101:7968:7983 2:N:0:CCGGCGTCCTGCGA
CCCTCGAATTCTATACACTCTGAACTAAACTCAGACTCTTCCCTTGGCAAGTCCCTGAATTCAACACTGTTCTGTTAGCTCAGACCTGCAGGCTGGGTTCTCTCTTTCCCTTAGCACTCCCTACCCTCATCCCTGCTAATCTGGCTCTTCCT
+M_HWI-M01141:133:D05BR:1:1101:7968:7983  133:D05BR:1:1101:7968:7983 2:N:0:CCGGCGTCCTGCGA
CC]]]]]]]]]]]]]]]]]]]]]]]]]]]]]]]]]]]]]]]]]]]]]]]]]]]]]]]]]]]]]]]]]]]]]]]]]]]]]]]]]]]]]]]]]]]]]]]]]]]]]]]]]]]]]]]]]]]]]]]]]]]]]]]]]]]]]]]]]]]]]]]]]]]]3>
@M_HWI-M01141:133:D05BR:1:1101:21852:7998  133:D05BR:1:1101:21852:7998 2:N:0:CCGGCGTCCTGCGA
TATAAAAATAATTCATAAGAGGTAAAAATGTACAAAGTCTAGATGTAATACTTCCTTCACAAAAAGGACTATGCTGTTACCTCAAAGCATGCCAGTTTG
+M_HWI-M01141:133:D05BR:1:1101:21852:7998  133:D05BR:1:1101:21852:7998 2:N:0:CCGGCGTCCTGCGA
]]]]]]]]]]]\]]]]]]]]]]]]]]]]]]]]]]]]]]]]]]]]]]]]]]]]]]]]]]]]]]]]]]]]]\]]]]]]]]]]]]]]]]][]]]]]]]][]]
@M_HWI-M01141:133:D05BR:1:1101:13070:7999  133:D05BR:1:1101:13070:7999 2:N:0:CCGGCGTCCTGCGA
CTTTTTAAAAACTTTCAGGTGCCCCCCCATGGCTTATCA
+M_HWI-M01141:133:D05BR:1:1101:13070:7999  133:D05BR:1:1101:13070:7999 2:N:0:CCGGCGTCCTGCGA
]V]]]]]]]]]][]]]]]]]]]]]]]]]]]]]]]]]]]Z
@M_HWI-M01141:133:D05BR:1:1101:8553:8014  133:D05BR:1:1101:8553:8014 2:N:0:CCGGCGTCCTGCGA
TATGTAAAACGTCTGTTTACTTTAATGACATTTTACTGATGTCAAGACAGACTTATTTGAGCCCTGCGGCAGTGTTTTTGTGAGGGATGGCATGCACCTTGCCTGAGCAGTCAATGAAGAGAAAGCAGCT
+M_HWI-M01141:133:D05BR:1:1101:8553:8014  133:D05BR:1:1101:8553:8014 2:N:0:CCGGCGTCCTGCGA
]]]]]]]]]]]]]]]]]]]]]]]]]]]]]]]]]]]]]]]]]]]]]]]]]]]]]]]]]]]]]]]]]]]]]]]]]]]]]]]]]]]]]]]]]]]]]]]]]]]]]]]]]]]]]]]]]]]]]]]]]]]]]]]]]]
@M_HWI-M01141:133:D05BR:1:1101:22511:8020  133:D05BR:1:1101:22511:8020 2:N:0:CCGGCGTCCTGCGA
CTATGAGTATCTGTAATAATGGCAGCTGTAGCCAGTTGTAGTAGTAGTAAATGCTTTTTC
+M_HWI-M01141:133:D05BR:1:1101:22511:8020  133:D05BR:1:1101:22511:8020 2:N:0:CCGGCGTCCTGCGA
]]]]]]]]]]]]]]]]]]]]]]]]]]]]]]]]]]]]]]]]]]]]]]]]]]]]]]]]]]]]
@M_HWI-M01141:133:D05BR:1:1101:20922:8033  133:D05BR:1:1101:20922:8033 2:N:0:CCGGCGTCCTGCGA
CCACTACCCATTCCTGGTGATTGCAGGTTTCAAACTGAGATGATTGATGCCATCTCAGCCTAAGGGACCTCAAGAT
+M_HWI-M01141:133:D05BR:1:1101:20922:8033  133:D05BR:1:1101:20922:8033 2:N:0:CCGGCGTCCTGCGA
]]]]]]]]]]]]]]]]]]]]]]]]]]]]]]]]]]]]]]]]]]]]]]]]]]]]]]]]]]]]]]]]]]]]]]]]]]]]
@M_HWI-M01141:133:D05BR:1:1101:9592:8040  133:D05BR:1:1101:9592:8040 2:N:0:CCGGCGTCCTGCGA
TGTCATTGACCCACCGTTCTGTCCTCTAGGAGATTG
+M_HWI-M01141:133:D05BR:1:1101:9592:8040  133:D05BR:1:1101:9592:8040 2:N:0:CCGGCGTCCTGCGA
]]]]]]]]]]]]]]]]]]]]]]]]]]]]]]]]]]]]
@M_HWI-M01141:133:D05BR:1:1101:21417:8052  133:D05BR:1:1101:21417:8052 2:N:0:CCGGCGTCCTGCGA
GCTTCAAAGCATAATATTCCATATATCAAAAAAGGATAATACAATTTTATAACTGATGGAAATTTTATAAAATGAGAATATATTTGAATAAGCGATGTGTATTATAAAGCATAATTAGCTTTCTATGTGGAACAGCACAGT
+M_HWI-M01141:133:D05BR:1:1101:21417:8052  133:D05BR:1:1101:21417:8052 2:N:0:CCGGCGTCCTGCGA
]]]]]]]]]]]]]]]]]]]]]]]]]]]]]]]]]]]]]]]]]]]]]]]]]]]]]]]]]]]]]]]]]]]]]]]]]]]]]]]]]]]]]]]]]]]]]]]]]]]]]]]]]]]]]]]]]]]]]]]]]]]]]]]]]]]]]]]]]]]]]
@M_HWI-M01141:133:D05BR:1:1101:24511:8067  133:D05BR:1:1101:24511:8067 2:N:0:CCGGCGTCCTGCGA
ACCTATGGAGCCTAGCGGGATCGAACCGCTGACCTCCTGCGTGCAAAGCAGG
+M_HWI-M01141:133:D05BR:1:1101:24511:8067  133:D05BR:1:1101:24511:8067 2:N:0:CCGGCGTCCTGCGA
]]]]]]]]]][]]]]]]]]]]]]]]]]]]]]]]]]]]]]]]]]]]]]]]]]]
@M_HWI-M01141:133:D05BR:1:1101:9928:8069  133:D05BR:1:1101:9928:8069 2:N:0:CCGGCGTCCTGCGA
ACAGGCATAACCGCCACCAACCGTAACGTGAGAGCGATTCCCCCGCCAGGAGCTTTATGATTCCCGGCGCGGAACCGACCACCCCATAGGCCATGAGCAGGACCCCCGAGACCCAGCCGAAGGCCAGCCGCAGCCAGCGGGGCACCCTAATGGTGTCCGGGTATAGGAGGGCGCACCCGAAGACGACAAAACCCAGCTTCACCAGTCCAGATATGAATACGACGACAACGAACCAGGT
+M_HWI-M01141:133:D05BR:1:1101:9928:8069  133:D05BR:1:1101:9928:8069 2:N:0:CCGGCGTCCTGCGA
BBBBCCCFFFFFGGGGGGGGGGGGGGGGGHHGHHHGGHHHHHHGGGGGGFEGGHHHHHHHHHHHHEGGGGGGGGGGGGGGGHGGGGHH]]]]]]]]]]]]]]]]]]]]]]]]]]]]]]]]]]]]]]]]]]]]]]]]]]]]]]]]]]]]]]HGHGGFGGHFHHHHHGHGGGGGGGGGGGHGHGGGHHHGGFFGHHHHHHGHHHHHHHHHHHHCHGHHGGGGGGGGGGFABFFFF?AA3A
@M_HWI-M01141:133:D05BR:1:1101:20483:8093  133:D05BR:1:1101:20483:8093 2:N:0:CCGGCGTCCTGCGA
GTTAGCTTCAAGAAGTGTGAATGCAAAATCTATGCTCTTAAGCTTAGTTTACCCACACTTCTTTC
+M_HWI-M01141:133:D05BR:1:1101:20483:8093  133:D05BR:1:1101:20483:8093 2:N:0:CCGGCGTCCTGCGA
]]]]]]]]]]]]]]]]]]]]]]]]]]]]]]]]]]]]]]]]]]]]]]]]]]]]]]]]]]]]]]]]]
@M_HWI-M01141:133:D05BR:1:1101:12826:8102  133:D05BR:1:1101:12826:8102 2:N:0:CCGGCGTCCTGCGA
GCTGACAAGGCTTCCCACAGGCCTCTGAACTCACCCTAGATGCCTCTCCCACAATGCTTCAAGGCCTTCAGCATTTCTCATTCACTGTCCTCCCCTTGTTATTAGTGTCCCCACCCTTGTCGGTGGCCCCTCCC
+M_HWI-M01141:133:D05BR:1:1101:12826:8102  133:D05BR:1:1101:12826:8102 2:N:0:CCGGCGTCCTGCGA
]]]]]]]]]]]]]]]]]]]]]]]]]]]]]]]]]]]]]]]]]]]]]]]]]]]]]]]]]]]]]]]]]]]]]]]]]]]]]]]]]]]]]]]]]]]]]]]]]]]]]]]]]]]]]]]]]]]]]]]]]]]]]]]]]]]]]]
@M_HWI-M01141:133:D05BR:1:1101:7991:8102  133:D05BR:1:1101:7991:8102 2:N:0:CCGGCGTCCTGCGA
GCTACTTGGGAGGCTTAGAGGGGAGGACTGCTTGAGTCCAGGAGGTTGAGGCTATAGCGAGTTGTGATTGTGCTACAGCACTCCAGCCTGG
+M_HWI-M01141:133:D05BR:1:1101:7991:8102  133:D05BR:1:1101:7991:8102 2:N:0:CCGGCGTCCTGCGA
]]]]]]]]]]]]]]]]]]]]]]]]]]]]]]]]]]]]]]]]]]]]]]]]]]]]]]]]]]]]]]]]]]]]]]]]]]]]]]]]]]]]]]]]]]]
@M_HWI-M01141:133:D05BR:1:1101:11293:8107  133:D05BR:1:1101:11293:8107 2:N:0:CCGGCGTCCTGCGA
GCAGGTGAATCACTTGAGGTCAGAAGTTCGAGACCAACCTCTACTAAAAATACAAAAATTAGCCGGGCATGGTGGCACGTGCCAATAGTCCCAGCTACTCGGGAGGCCGAGGCAGGAGAATCGCTTAAACCCGGGAGGTG
+M_HWI-M01141:133:D05BR:1:1101:11293:8107  133:D05BR:1:1101:11293:8107 2:N:0:CCGGCGTCCTGCGA
]]]]]]]]]]]]]]]]]]]]]]]]]]]]]]]]]]]]]]]]]]]]]]]]]]]]]]]]]]]]]]]]]]]]]]]]]]]]]]]]]]]]]]]]]]]]]]]]]]]]]]]]]]]]]]]]]]]]]]]]]]]]]]]]]]]]]]]]]]]]
@M_HWI-M01141:133:D05BR:1:1101:12123:8119  133:D05BR:1:1101:12123:8119 2:N:0:CCGGCGTCCTGCGA
TACAAAAATTAGCTGGGCGAGGTGACACATTCCTGTAATCCCAGCTACTTGGGAGGCCGAGGCAGGAGAATCAACTCACTGGAACCTGGAAGGCAGAGGTTGCAGTGAGCTGAGATTGCGCCTCTGCACTACAGCCTGGGCCACAGAGCAAGACTGCCTCAAAAAAA
+M_HWI-M01141:133:D05BR:1:1101:12123:8119  133:D05BR:1:1101:12123:8119 2:N:0:CCGGCGTCCTGCGA
CCCCCFFDFFFFGGGGG]]]]]]]]]]]]]]]]]]]]]]]]]]]]]]]]]]]]]]]]]]]]]]]]]]]]]]]]]]]]]]]]]]]]]]]]]]]]]]]]]]]]]]]]]]]]]]]]]]]]]]]]\]]]]]]]]]]]]]]]]]]]]]]]]]]]]GGGGGBFBABBBBAA>A
@M_HWI-M01141:133:D05BR:1:1101:9441:8122  133:D05BR:1:1101:9441:8122 2:N:0:CCGGCGTCCTGCGA
CCTGACAAAAAGAAGCAATGGGGAAAGGATTCCATGTTTAACAAATGGTGTTGGGAAAACTGGCTAGCCATGTGCAGAAAGCCGAAACTGGACCCCTTCCTGACACCTTACACTAAAATTAACTCCAGATGGATTAAAGACTTAAACATAAGACCTGGCACCATAAAAACCCTAGAAGG
+M_HWI-M01141:133:D05BR:1:1101:9441:8122  133:D05BR:1:1101:9441:8122 2:N:0:CCGGCGTCCTGCGA
CCCCCFFFFFCCGGGGGGGGGGGGGGHHH]]]]]]]]]]]]]]]]]]]]]]]]]]]]]]]]]]]]]]]]]]]]]]]]]]]]]]]]]]]]]]]]]]]]]]]]]]]]]]]]]]]]]]]]]]]]]]]]]]]]]]]]]]]]]]]]]]]]]]]]]HHHDHHFGFFGGGFGGGFFBFFFFBBAA>
@M_HWI-M01141:133:D05BR:1:1101:5270:8125  133:D05BR:1:1101:5270:8125 2:N:0:CCGGCGTCCTGCGA
CACCAGCAATCCTACCACTTTGGGAGGCCAAGATGGGAGGATCCCTTGAGCCCAAAAGTTCAAGACCAGCCTGGGCAACAGAGCAGGATCCTGTCTCTACAAAAAATTTTTTAAATTAGCC
+M_HWI-M01141:133:D05BR:1:1101:5270:8125  133:D05BR:1:1101:5270:8125 2:N:0:CCGGCGTCCTGCGA
]]]]]]]]W]][]]]]]W]][]]Z]]]]Y]]]]]YE]ZVAY]]]]UFU[E]Y]]]]]]V\]]]]WBV]UZX]VT]]][]]]]Z]]]BY]U[X[]]]]\]]]]]]]]]]]Z]]]][]\[]\]
@M_HWI-M01141:133:D05BR:1:1101:22836:8135  133:D05BR:1:1101:22836:8135 2:N:0:CCGGCGTCCTGCGA
GCTGGATGATGGGTAGAGGGTTTGTTACACTAACCTCTACCTGTATATATATACACACACATATATGTACATGCTTATATACACATATATATGTTTAATATTTTCATAATTTATA
+M_HWI-M01141:133:D05BR:1:1101:22836:8135  133:D05BR:1:1101:22836:8135 2:N:0:CCGGCGTCCTGCGA
]]]]]]]]]]]]]]]]]]]]]]]]]]]]]]]]]]]]]]]]]]]]]]]]]]]]]]]]]]]]]]]]]]]]]]]]]]]]]]]]]]]]]]]]]]]]]]]]]]]]]]]]]]]]]]]]]]]
@M_HWI-M01141:133:D05BR:1:1101:21690:8154  133:D05BR:1:1101:21690:8154 2:N:0:CCGGCGTCCTGCGA
CAATAATAGCAATAAATGTCTCTAGTTTAAAGACCTATTAAAAATAATCAATCTCTTTGACTCAATGTTAAAGAATTTCTTCTTTCCAAGATGGTAGAGCGTTATTAAAAACCGAGTTTTCTTCAATATTCTTCATAGAAC
+M_HWI-M01141:133:D05BR:1:1101:21690:8154  133:D05BR:1:1101:21690:8154 2:N:0:CCGGCGTCCTGCGA
]]]]]]]]X]]]]]I]]]]]]]]]H[]]]\]]\]Z]]]]]]]]]]]]]]]]\[H]]]]]]]]]]]]]]]]]]]]Z]]]]]][]JH]]]]\V]]]]]]]X]]]]]]]]\VZ]]]][]]]]]]]]]]]]]]]]]]]]]]]]]]
@M_HWI-M01141:133:D05BR:1:1101:5037:8158  133:D05BR:1:1101:5037:8158 2:N:0:CCGGCGTCCTGCGA
TGAATGTAAATTGACTAAACTCTCCAATCAAGAGACACATGGGGCCAGGCACTGTGGCTCATGGCTGTAATCCCAGAACTTCTGGAGGCTGAGGCAGGAGGATCACTGGAGGT
+M_HWI-M01141:133:D05BR:1:1101:5037:8158  133:D05BR:1:1101:5037:8158 2:N:0:CCGGCGTCCTGCGA
I]\]]]]]]]]\]]]]]]]]]]]]]]]\]]]]]]]]]Z]]]]]]YZ]]]]]]]]]]]]]]]]]]]]]]]]]]]]]]]]]\]]]\]]]]]]]]]]]]]]]\]]]]]]]]]]]]]
@M_HWI-M01141:133:D05BR:1:1101:17807:8160  133:D05BR:1:1101:17807:8160 2:N:0:CCGGCGTCCTGCGA
ATCATCGAGTACTTACAAATTGCCTTGCATGTATCAGACACTAACAAATACCCCAAATGGTGAGATATGTCT
+M_HWI-M01141:133:D05BR:1:1101:17807:8160  133:D05BR:1:1101:17807:8160 2:N:0:CCGGCGTCCTGCGA
]]]]]]]]]]]]]]]]]]]]]]]]]]]]]]]]]]]]]]]]]]]]]]]]]]]]]]]]]]]]]]]]]]]]]]]]
@M_HWI-M01141:133:D05BR:1:1101:26347:8171  133:D05BR:1:1101:26347:8171 2:N:0:CCGGCGTCCTGCGA
GCTTCAGTCTACAGCCCATTGTTCAAAACTGGCCACGTGGGGGCGACAAACTGTAAGTGAAGCTGGAAAATGTGGGT
+M_HWI-M01141:133:D05BR:1:1101:26347:8171  133:D05BR:1:1101:26347:8171 2:N:0:CCGGCGTCCTGCGA
]]]]]]]]]]]]]]]]]]]]]]]]]]]]]]]]]]]]]]]]]]]]]]]]]]]]]]]]]]]]]]]]]]]]]]]]]]]]]
@M_HWI-M01141:133:D05BR:1:1101:9882:8175  133:D05BR:1:1101:9882:8175 2:N:0:CCGGCGTCCTGCGA
GGCGGGAGTGGGGGGTCAGGCCGCCTCCAGGAGCGGCCAGCAGACAGCAGGGGGAGCTTGGAACCCGATGATCTAGCCCTGACTGCAACCTCTGCCCTGTGAAGCCCAGGCCTTGCTGCTCCTGACCCCCCTGGGCAGAAGTGCCC
+M_HWI-M01141:133:D05BR:1:1101:9882:8175  133:D05BR:1:1101:9882:8175 2:N:0:CCGGCGTCCTGCGA
]]]]]]]]]]]]]]]]]]]]]]]]]]]]]]]]]]]]]]]]]]]]]]]]]]]]]]]]]]]]]]]]]]]X]X]]]]]]]]]]]]]]]]]]]]]]]]]]]]]]]]]]]]]]]]]]]]]]]]]]]]]]]]]]]]]]]]]]]]]]]]]]]]
@M_HWI-M01141:133:D05BR:1:1101:15851:8178  133:D05BR:1:1101:15851:8178 2:N:0:CCGGCGTCCTGCGA
TCATCGTTAACACCCTTGTGATTACATTGGACCCACCCAGATAATCTCCTCATTTTAAGATTCTCAACTTAATCACATCTACAGAATTCCTTTTACCTTGTAAGGTAATCTACTCACAGGTTTCAGGGATTAGGACATGGGCATCTTTGAGGGCCATTATTCTGCCTACCACAGCAT
+M_HWI-M01141:133:D05BR:1:1101:15851:8178  133:D05BR:1:1101:15851:8178 2:N:0:CCGGCGTCCTGCGA
A1AAAFAAAADBFEGCAAGGBAGDGDG]]]]]]]]]]]]]]]]]]]]]]]]]]]]]]]]]]]]]]]]]]]]]]]]]]]]]]]]]]]]]]]]]]]]]]]]][]]]]]]]]]]]]]]]]]\]W]]]]][][]]]]]]Z]]][[]]]]]]]]ZHFHFHGGFDF1EEF1FD111@DAA>11
@M_HWI-M01141:133:D05BR:1:1101:7634:8183  133:D05BR:1:1101:7634:8183 2:N:0:CAGGCGTCCTGCGA
CCTTAATTTACAATGGTTCAAGTTATGCTTTTTTAACTTTATGATGGTGTGAAAGCGATATGCGTTCAGCAGAAACCTTTCTTCGGCTTTTCAATTTTGATATTTTCCTAGGCTAGCAACATGCCATACAATTCCTCTCTTGTGATGCTGGGCAGTGGCAGTAAGCTGCAGCT
+M_HWI-M01141:133:D05BR:1:1101:7634:8183  133:D05BR:1:1101:7634:8183 2:N:0:CAGGCGTCCTGCGA
1>>A1FFFB3BD1AGG3BEG3E3]]]]]]]]\]]]]Y]]]]]]]]]]]\V]]]\T]][]]]W]]]]Z]]]]]][]U]]]]]]Z]]T\]]]]]Y]]\]]]]]]]]]]]]]]]Z][]]V]]]]]]GY]]]]]]]]]]]]]]]]]]]]]]]]]CCBGCEGFGFGFFFFFFC>3>3>
@F_HWI-M01141:133:D05BR:1:1101:23386:8189  133:D05BR:1:1101:23386:8189 2:N:0:CCGGCGTCCTGCGA
CACCATATTGGTCAGGCTGGTTTTGAACTCCGAACCTCAGGTAATCCGCCCGCCTCGACCTCCCGAAGTGCTAAGATTACAGGCATGAGCCACCGCATCCGGCCTAGTCATAAGCTTTTAATTGTTCAGCCATGTGTATGACAGCTGGAA
+F_HWI-M01141:133:D05BR:1:1101:23386:8189  133:D05BR:1:1101:23386:8189 2:N:0:CCGGCGTCCTGCGA
EEEEEFFFFFFFGGGGGGGGGGHGHGHHHHHGGGGGHGHHGHHHHHHGGGGGGGGGGGGGGHHGGGGGGHHHHHHHHHHHHHHGHHHHHHHHHHGGGGGHGGGGGHHHHHHHHHHHHHHHHHHHHHHHHHHHHHHHHHHHHHHHHHHFHH
@R_HWI-M01141:133:D05BR:1:1101:23386:8189  133:D05BR:1:1101:23386:8189 2:N:0:CCGGCGTCCTGCGA
CATATTTAATTTTATAAGGCACTGCCAAACTCTTACAAAATGTCTGTATTACATATACAAGTTTCAAAAAAATTAAATCTATAATTCTTGATCAATTGTTATGTTAGATGTACCTGACATTTCTATATTTTTAAAAGGTGTAAGTATTTG
+R_HWI-M01141:133:D05BR:1:1101:23386:8189  133:D05BR:1:1101:23386:8189 2:N:0:CCGGCGTCCTGCGA
ABBBCFFFFFFFGGGGGGGGGGHHHHHHHHHHHHHHHHHHHHHHHHHHHHHHHHHHHHHFHFHHIHHHHHGGHHHHHHHHHHHHHHHHHHHHHHGHHGHHHHHHHHHGHGHHHFFHGHHHHHHHHHHHHIHHHEHGEEFFGHGEFHHHHH
@M_HWI-M01141:133:D05BR:1:1101:13028:8193  133:D05BR:1:1101:13028:8193 2:N:0:CCGGCGTCCTGCGA
CCTCCCGCAGTCCTCCCAGGGACCCACCAGTGGCCGAGCCCCTCACAGCGCACGTTCGGGG
+M_HWI-M01141:133:D05BR:1:1101:13028:8193  133:D05BR:1:1101:13028:8193 2:N:0:CCGGCGTCCTGCGA
]UU]]]]]]]]]]]]]]]]]]]]\]]]]]]]]]]]]Y]]]]]]]]]]]]]]]]]]]]]]]]
@M_HWI-M01141:133:D05BR:1:1101:10412:8196  133:D05BR:1:1101:10412:8196 2:N:0:CCGGCGTCCTGCGA
GCTGGAGACTCCCAGGCTGGAGTGCAGTGGCACAATCTCAGCTCACTGCAACCTCTACCTCCCAGGTTCAAGCAGTTCTCATACGTCAGCCTCCAAATAGCTGGGATTACAGGCACCCACCATCACGGCCAGCTAATTTTTGTATTTTTAATAGAGACATGGTTTTACCATGTTGGTCAGACTGGTCTCAAACTCCTAACCTCAG
+M_HWI-M01141:133:D05BR:1:1101:10412:8196  133:D05BR:1:1101:10412:8196 2:N:0:CCGGCGTCCTGCGA
ABBBBFFFBFFFGGGGGGGEGGHHHHHHHGGGHHHHHHHHHHHHHHHHHHHHHGH]]]]]]]]]]]]]]]]]]]]]]]]]]]]]]]]]]]]]]]]]]]]]]]]]]]]]]]]]]]]]]]]]]]]]]]]]]]]]]]]]]]]]]]]]]]]]]]HFHHHHHHHHGHHHHGGFHHGGHHHHFHHHHHHGGGGGGGGGGBFFFFCAA3AA>
@M_HWI-M01141:133:D05BR:1:1101:12666:8198  133:D05BR:1:1101:12666:8198 2:N:0:CCGGCGTCCTGCGA
GCTGCGCGCGCTGCCACGAGG
+M_HWI-M01141:133:D05BR:1:1101:12666:8198  133:D05BR:1:1101:12666:8198 2:N:0:CCGGCGTCCTGCGA
]]]]]]]]]]]]Z]]]]]]]X
@M_HWI-M01141:133:D05BR:1:1101:14516:8200  133:D05BR:1:1101:14516:8200 2:N:0:CCGGCGTCCTGCGA
TGCCTATAATCCCAGCACTTTGGGAGGCTGAGGCGGGCAGATCACTGAGGTCAGGAGTTTGAGACCAGCCTGGCCAACACGGTGAAACCCCATCTCTACTAAAAATACAAAAATCAGTCAGATGTGGTAGCACGCGCTTGTAATCCCAGCAACCCGGGAGGCTGAGGCTGAGGCAGAGGCAGG
+M_HWI-M01141:133:D05BR:1:1101:14516:8200  133:D05BR:1:1101:14516:8200 2:N:0:CCGGCGTCCTGCGA
AABBAFFFFFFFGGGFGGFGGGGEFAEEHGHHG]]]]]]]]]]]]]]]][]]]]]]]]]]]]]]]]]]]]]]]]]]]]]][]][]]]]]]]]]]]]]]]]]]]]]]]]]]]V]]]Z]Y]]]]]]]]]]]]]]]X]]]]]]]]]]]]]]\]GGGGGGGHHHHFFGGGGGGGDFFFFFFFA3AAA
@M_HWI-M01141:133:D05BR:1:1101:6712:8211  133:D05BR:1:1101:6712:8211 2:N:0:CCGGCGTCCTGCGA
CTCACTTTGTCACCCAGGCTGGTGTGCAGTGGCGCAATCATGGCTCACTGAAGCC
+M_HWI-M01141:133:D05BR:1:1101:6712:8211  133:D05BR:1:1101:6712:8211 2:N:0:CCGGCGTCCTGCGA
]]]]]]]]]]]]]]]]]]]]]]]]]]]]]]]]]]]]]]]]]]]]]]]]]]]]]]]
@M_HWI-M01141:133:D05BR:1:1101:9379:8233  133:D05BR:1:1101:9379:8233 2:N:0:CCGGCGTCCTGCGA
TGTTGGTCAGGCTAGTCTCAAACTCCTGATTTCATAATCTGCCCGCCTCAGCCTCCCAAAGTGCTGGGATTACAGGCATAAGCCACTGCACCCAGCCCGTATTTTATTTTTTTGAGACAGGGTCTTGCTCTGCTTCCCAGGCTGGAGTGCCGTCGTGTGATCACAGCTCACTGCAGC
+M_HWI-M01141:133:D05BR:1:1101:9379:8233  133:D05BR:1:1101:9379:8233 2:N:0:CCGGCGTCCTGCGA
BCCCCBBFFFFFGGGGGGGGGGGHHHH]]]]\]]]]]]]]]]]]]]]]]]]]]]]]]]]]]]]]]]]]]]]]]]]]]]]]]]]]]]]]]]]]]]]]]]]]]]]]]]]]]]]]]]]]]]]]]]]]]]]]]]]]]]]]]]]]]]]]]]]]]]2ECGHFGGGFGGGFFFFFFFFFAAAA>
@M_HWI-M01141:133:D05BR:1:1101:20542:8241  133:D05BR:1:1101:20542:8241 2:N:0:CCGGCGTCCTGCGA
TGGGCCTCGCACTGCAGCAGGGCTGTGTGGCCCTGGTACACAGTTGTG
+M_HWI-M01141:133:D05BR:1:1101:20542:8241  133:D05BR:1:1101:20542:8241 2:N:0:CCGGCGTCCTGCGA
]]]]]]]]]]]]]]]]]]]]]]]]]]]]]]]]]]]]]]]]]]]]]]]]
@M_HWI-M01141:133:D05BR:1:1101:16889:8241  133:D05BR:1:1101:16889:8241 2:N:0:CCGGCGTCCTGCGA
CATGTGGAACTGTGAGTCAATCAAACCTCTTTCTTTTATAAATTACCCAGTCTCATGTATGTCATTATTAGCAGCATGACAACAGACTAATATAAGAACACTGCTTATTACTTCTTTGTGAATTATATTATAATATGAGATGAAG
+M_HWI-M01141:133:D05BR:1:1101:16889:8241  133:D05BR:1:1101:16889:8241 2:N:0:CCGGCGTCCTGCGA
]]]]]]]]]]][]]]]]]]]]]]]]]]]]]]]]]]]]]]]]]]]]]]]]]]]]]]]]]]]]]]]]]]]]]]]]]]\]]]]]]]]]]]]]]]]]]]]]]]]]]]]]]]]]]]]]]]]]]]]]]]]]]]]]]]]]]]]]]]]]]]WS
@M_HWI-M01141:133:D05BR:1:1101:13870:8263  133:D05BR:1:1101:13870:8263 2:N:0:CCGGCGTCCTGCGA
GTGCAATGGCGCCATCTCGGCTCACCACAACTTCTGCCTCCTGGGTTCAGGCA
+M_HWI-M01141:133:D05BR:1:1101:13870:8263  133:D05BR:1:1101:13870:8263 2:N:0:CCGGCGTCCTGCGA
]]]]]]]]]]]]]]]]]]]]]]]]]]]]]]]]]]]]]]]]]]]]]]]]]]]]]
@M_HWI-M01141:133:D05BR:1:1101:4709:8270  133:D05BR:1:1101:4709:8270 2:N:0:CCGGAGTCCTGCGA
CTGGTTGGTAAGGACAGAATTAGAACATGGGTTTACTGTCCCAACCATATCCATCTGAGACAGGAATTCTTTATGGAGGCCCATGAGCTTCGGGAATCTCTGAATACCAGAAATTATATGCATAAACTTACCTATATGTGAATATTTG
+M_HWI-M01141:133:D05BR:1:1101:4709:8270  133:D05BR:1:1101:4709:8270 2:N:0:CCGGAGTCCTGCGA
T]T]Y]U]]]]]]]]]]]]]]]]]]]]]]]]]]]]]]]ZZ]][]][]]]][]]]]]]]]]]]]]]]]]]]]]]]]]]]]]]]]]]]X]Z]]]G]XW]H]]]J[]]]]]]]]]]]]]]]]]]]]]]Y]]]]]]]]Y]]]]]]]]Y]]]]
@M_HWI-M01141:133:D05BR:1:1101:24173:8271  133:D05BR:1:1101:24173:8271 2:N:0:CCGGCGTCCTGCGA
GCCAGATATAGGTGATGGGGAGGAAGGCAGCAAATCACACTGCCACGTGTGTACCCATGCAACAATCTTGCATATTCTTCAAGAATTGCAATTCTTGTACCCCAAAACCTAAAATGCAATTTAAAAAAAAGCCTTTTGGCAAAGCAAAAATTTAAGG
+M_HWI-M01141:133:D05BR:1:1101:24173:8271  133:D05BR:1:1101:24173:8271 2:N:0:CCGGCGTCCTGCGA
1AAAAFF]]]]]]][]]]]]Y]][V]\Z]\]]]]]]]]]]Y]]]V[X]][]]]]]]]]]\[][]]]]]]][\]]]]]]]]]]]]]]]\W]]]\]]]]]]\]]]]]]]]]]]]]\]]]]]]Y]]]\\]]G]3]]][]]]]]]W]]][]]]]FFAA?A3
@M_HWI-M01141:133:D05BR:1:1101:16818:8272  133:D05BR:1:1101:16818:8272 2:N:0:CCGGCGTCCTGCGA
TCACTTTGAAACTGCCAAATCTAGCAAAAACTGTCTC
+M_HWI-M01141:133:D05BR:1:1101:16818:8272  133:D05BR:1:1101:16818:8272 2:N:0:CCGGCGTCCTGCGA
]]]]]]]]]]]]]]]]]]]]]]]]]]]]]]]]]]]]]
@M_HWI-M01141:133:D05BR:1:1101:22791:8284  133:D05BR:1:1101:22791:8284 2:N:0:CCGGCGTCCTGCGA
GAATATGCGGTGTTTCATTTTCTGTTCTTGTGTCAGTTTGCTGAAAATGATGTTCTCCAGATTCATCCATGTCCCTACAAACGACACAAACTCATCATTTCTGATTGCTGCATAATATTCCATGGTGAATATGTGCCACATTTTTCCAATCCAGTCTATCGTCAATGGGCATT
+M_HWI-M01141:133:D05BR:1:1101:22791:8284  133:D05BR:1:1101:22791:8284 2:N:0:CCGGCGTCCTGCGA
CCCCCFFFCBABEGGGGGGGGGH]]]]]]]]]]]]]]]]]]]]]]]]]]]]]]]]]]]]]]]]]]]]]]]]]]]]]]]]]]]]]]]]]]]]]]]]]]]]]]]]]]]]]]]]]]]]]]]]]]]]]]]]]]]]]]]]]]]]]]]]]]]]]]]DGGGGGGGGGGFFFFFFFBBAAA
@M_HWI-M01141:133:D05BR:1:1101:18132:8284  133:D05BR:1:1101:18132:8284 2:N:0:CCGGCGTCCTGCGA
TAGAAATAGGAACACTTCTACACTGCTGGTGGGGGTGTAAATTAGTTCAACCATTGTGGAAGACAGTGTGGTGATTCCTCAAGGACCTAGAAATAGAAATTC
+M_HWI-M01141:133:D05BR:1:1101:18132:8284  133:D05BR:1:1101:18132:8284 2:N:0:CCGGCGTCCTGCGA
]]]]]]]]]]]]]]]]]]]]]]]]]]]]]]]]]]]]]]]]]]]]]]]]]]]]]]]]]]]]]]]]]]]]]]]]]]]]]]]]]]]]]]]]]]]]]]]]]]]]]]
@M_HWI-M01141:133:D05BR:1:1101:22303:8306  133:D05BR:1:1101:22303:8306 2:N:0:CCGGCGTCCTGCGA
TGAAAGCGCCGCTGTAGGAACTGTAGAAAGCAAGGAGCAATAAGTAAGATTAGGCAAACGGCTACTAGGGGCCCAAGCAATGGGGACAAGAGGGTATACATAGAAGAAGACCACCACGCTGTGGCTTCAGCCGAGAACTTCTGACTCTGCA
+M_HWI-M01141:133:D05BR:1:1101:22303:8306  133:D05BR:1:1101:22303:8306 2:N:0:CCGGCGTCCTGCGA
B]]]]]]]]]]]]]]]]]]]]]]]]]]]]]]]]]]]]]]]]]]]]]]]]]]]]]]]]]]]]]]]]]]]]]]]]]]]]]]]]]]]]]]]]]]]]]]]]]]]]]]]]]]]]]]]]]]]]]]]]]]]]]]]]]]]]]]]]]]]]]]]]]]]]]>
@M_HWI-M01141:133:D05BR:1:1101:16932:8309  133:D05BR:1:1101:16932:8309 2:N:0:CCGGCGTCCTGCGA
AGTGAGAATATGTGGTGTTTCATTTTCTGTTCTTGTGTCAGTTT
+M_HWI-M01141:133:D05BR:1:1101:16932:8309  133:D05BR:1:1101:16932:8309 2:N:0:CCGGCGTCCTGCGA
]]]]]]]]]]]]]]]]]]]]]]]]]]]]]]]]]]]]]]]]]]]]
@M_HWI-M01141:133:D05BR:1:1101:19268:8321  133:D05BR:1:1101:19268:8321 2:N:0:CCGGCGTCCTGCGA
AGCCAGAATTAAGAGTGTAAGAGTAGTAGGAAGAATATTAGT
+M_HWI-M01141:133:D05BR:1:1101:19268:8321  133:D05BR:1:1101:19268:8321 2:N:0:CCGGCGTCCTGCGA
]]]]]]]]]]]]]]]]]]]]]]]]]]]]]]]]]]]]]]]]]]
@M_HWI-M01141:133:D05BR:1:1101:13741:8323  133:D05BR:1:1101:13741:8323 2:N:0:CCGGCGTCCTGCGA
CTTATAAAAAATATTGTATTTGTCAATGCAATTTGTTAATACAAAAAATGTCTATATTTTACTTGATATGCTTTATGCAAGAAAGTAGCAATACATTCTACAATCAATGTAAGCTTTGTTCTGAAAGGAAAGCAGTTGTAATTACATAATAAGAGATATGTTTCTAAATTATTGTTATTAATTTTTTAAGAGGA
+M_HWI-M01141:133:D05BR:1:1101:13741:8323  133:D05BR:1:1101:13741:8323 2:N:0:CCGGCGTCCTGCGA
BBBBBFFFFF??BGFFAFGGG6AFA6FHHHBFHHCGFAFGFHFF]]]]]]]]]]]]]]]]]]]]]]]]]][]]]]]]]]]]]]]]]]]]]]]]]]]]]]]]]]]]]]]]]]]]]]]]]]]]]]]]]]]]]]]]Y]]]]]]]]]]]]]]]]HFHGHHGEGEFFGEDHHHGHG44GGGFGGCGGFFFBBFFBAA>3
@M_HWI-M01141:133:D05BR:1:1101:10092:8329  133:D05BR:1:1101:10092:8329 2:N:0:CCGGCGTCCTGCGA
CATGAGAGAGCATACTGAGTTGGTGTATGTACTCTAAAACAGGGTAGAATAAGGTATTGTGTGTTTTTTCTAACACACTATATTCAGAGCCATTTTCTTTTAACTTTGGGGGTCCTAGATATTATTTAG
+M_HWI-M01141:133:D05BR:1:1101:10092:8329  133:D05BR:1:1101:10092:8329 2:N:0:CCGGCGTCCTGCGA
]]]]]]]]]]]]]]]]]]]]]]]]]]]]]]]]]]]]]]]]]]]]]]]]]]]]]]]]]]]]]]]]]]]]]]]]]]]]]]]]]]]]]]]]]]]]]]]]]]]]]]]]]]]]]]]]]]]]]]]]]]]]]]]]]
@M_HWI-M01141:133:D05BR:1:1101:16783:8329  133:D05BR:1:1101:16783:8329 2:N:0:CCGGCGTCCTGCGA
GAATATCAGCCCCCACTCTCTTCTGTCTTGTAGAGTTTCTGCTGAGAGATCTGCTGTAAGTCTAATAGGCTTCCCTTTGTGGGTAACCTGACCTTTCTCTCTGGCTGCCCTTAGTATTTTCTC
+M_HWI-M01141:133:D05BR:1:1101:16783:8329  133:D05BR:1:1101:16783:8329 2:N:0:CCGGCGTCCTGCGA
]]]]]]]]]]]]]]]]]]]]]]]]]]]]]]]]]]]]]]]]]]]]]]]]]]]]]]]]]]]]]]]]]]]]]]]]]]]]]]]]]]]]]]]]]]]]]]]]]]]]]]]]]]]]]]]]]]]]]]]]]]]
@M_HWI-M01141:133:D05BR:1:1101:13186:8340  133:D05BR:1:1101:13186:8340 2:N:0:CCGGCGTCCTGCGA
GGATCACAAGGTCAGGAGTTCAAGATCAGCATGGCCAAG
+M_HWI-M01141:133:D05BR:1:1101:13186:8340  133:D05BR:1:1101:13186:8340 2:N:0:CCGGCGTCCTGCGA
]]]]]]]]]]]]]]]]]]]]]]]]]]]]]]]]]]]]]]]
@M_HWI-M01141:133:D05BR:1:1101:23345:8341  133:D05BR:1:1101:23345:8341 2:N:0:CCGGCGTCCTGCGA
GTGAGAAGCACGTGGCTACTCGCAGCTGCGTTTTGATATGCCAGAGTGAATGGAAATAAACGCGGTTTGGAGAAATATCTGCTTCTAAAACCAAAACGGAGCAACCAAACAGAACGGCCTTCAATGTGTGCGTTAAACTTACAGAGTTAAACTGATGTGTGT
+M_HWI-M01141:133:D05BR:1:1101:23345:8341  133:D05BR:1:1101:23345:8341 2:N:0:CCGGCGTCCTGCGA
AAAAAFFFFFFD]][Y]Z]Z]V\][]]]]]]]ZW]]]]]]]]]]]\]]\]]5]]]]]]]][Z]]]]Y]]]]]]]]][\]]]]]]]]]]]]]]]]]\]]]]]]]]]]ZYH]]]]]]]]]X]]]]]]]]\]]X]]]]]]]]]]]]]]]]]]\FFFFFBBBAAAA
@M_HWI-M01141:133:D05BR:1:1101:14726:8357  133:D05BR:1:1101:14726:8357 2:N:0:CCGGCGTCCTGCGA
CCTGACGGGAAAACCTCTGCCTAAAAAGACAAAATGATAATAATTAGGCCAGTGAACCAAACAATGGTCCAAAAAGCTTCAGAGGATTCAAGA
+M_HWI-M01141:133:D05BR:1:1101:14726:8357  133:D05BR:1:1101:14726:8357 2:N:0:CCGGCGTCCTGCGA
]]]]]]]]]]]]]]]]]]]]]]]]]]]]]]]]]]]]]]]]]]]]]]]]]]]]]]]]]]]]]]]]]]]]]]]]]]]]]]]]]]]]]]]]]]]]]
@M_HWI-M01141:133:D05BR:1:1101:13771:8369  133:D05BR:1:1101:13771:8369 2:N:0:CCGGCGTCCTGCGA
GCATAAATGTCTTCTTTTGAAAAGTGTCTTTTCATATCCTTTGCCCACTTTTTGATGTTTTTTTTTTTTTTTCTTGTAAATTTTGTTTAAGTCCTA
+M_HWI-M01141:133:D05BR:1:1101:13771:8369  133:D05BR:1:1101:13771:8369 2:N:0:CCGGCGTCCTGCGA
]]]]]]]]]]]]]]]]]]]]]]]\][]8]]]]]]]]]]]]]]]]]]]]]]]]]]]]]]]]]]]]]]]]]]]]]]]]]]]]]]]]]]]]]]]]]]]]
@M_HWI-M01141:133:D05BR:1:1101:20657:8370  133:D05BR:1:1101:20657:8370 2:N:0:CCGGCGTCCTGCGA
TTATGTTATTTTGAACCTATTGTTTTACCATTGTTTTTTCTTTTTTTTTTTAAACTTTCTGACCACCTATTTGACATGGTATGTAAAATGATTTACCCT
+M_HWI-M01141:133:D05BR:1:1101:20657:8370  133:D05BR:1:1101:20657:8370 2:N:0:CCGGCGTCCTGCGA
]]]]]]]]]]]]]]]]]]]]]]]]]]]]]]]]]]]]]]]]]]]]]]]]]]]]]]]]]]]]]]]]]]]]]]]]]]]]]]]]]]]]]]]]]]]]]]]]]]]
@M_HWI-M01141:133:D05BR:1:1101:25718:8373  133:D05BR:1:1101:25718:8373 2:N:0:CCGGCGTCCTGCGA
GGGAAAATATGAGTTGTAGTAAACCCACTAAATGGCAATATAACAGTATGTGCTTGAAATTTTTCAACCTATAATAACTCAATGTCTATAAATATCTAAAGTAAATTTAAAATATGATATAAAACATGCATATAAAATATTCAACATAATATATATTGTAAAGGAAAATTAATGGAATTA
+M_HWI-M01141:133:D05BR:1:1101:25718:8373  133:D05BR:1:1101:25718:8373 2:N:0:CCGGCGTCCTGCGA
CCCCCBFFFFFFGGGGGGGGGGHHHGGGHH]]]]]]]]]]]]]]]]]]]]]]]]]]]]]]]]]]]]]]]]]]]]]]]]]]]]]]]]]]]]]]]]]]]]]]]]]]]]]]]]]]]]]]]]]]]]]]]]]]]]]]]]]]]]]]]]]]]]]]]]HHHHHHHHGGGGGGGGGGFFFFFFFCCCBA
@M_HWI-M01141:133:D05BR:1:1101:21401:8391  133:D05BR:1:1101:21401:8391 2:N:0:CCGGCGTCCTGCGA
ATTATTTCTGACACCCTATATTCAGAGCAATTTTGTTTTTAACATTGGGGTGCCTAGATAATATTTAGATTTATTTCCATTTGCTTAAAT
+M_HWI-M01141:133:D05BR:1:1101:21401:8391  133:D05BR:1:1101:21401:8391 2:N:0:CCGGCGTCCTGCGA
]]]]]]]]]]]]]]]]]]]]]]]]]]]]]]]]]]]]]]]]]]]]]]]]]]]]]]]]]]]]]]]]]]]]]]]]]]]]]]]]]]]]]]]]]]
@M_HWI-M01141:133:D05BR:1:1101:24415:8402  133:D05BR:1:1101:24415:8402 2:N:0:CCGGCGTCCTGCGA
CAAGACCAGCCTGGCCAACAGGGCGAAACCCTGTCTCTACTAAAAATGCAAAAATTAGCTGGATGTGGTGGCGGGCACCTGTAATCCCAGCTACTTGGGAGGCCAAGGCAGGAG
+M_HWI-M01141:133:D05BR:1:1101:24415:8402  133:D05BR:1:1101:24415:8402 2:N:0:CCGGCGTCCTGCGA
]]]]]]]]]]]]]]]]]]]]]]]]]]]]]]]]]]]]]]]]]]]]]]]]]]]]]]]]]]]]]]]]]]]]]]]]]]]]]]]]]]]]]]]]]]]]]]]]]]]]]]]]]]]]]]]]]]
@M_HWI-M01141:133:D05BR:1:1101:15565:8406  133:D05BR:1:1101:15565:8406 2:N:0:CCGGCGTCCTGCGA
TGGGAGCCTGTAAGACACAAATGAGGAAACCTCAGCCTACCCCACTTATGTTCCCAATGGGGCACTTAGGAAGTGCAGCTTCACCATAGGGCTTGAATCTGGCCCTTAGACCCAAAGCACTTAGGCCT
+M_HWI-M01141:133:D05BR:1:1101:15565:8406  133:D05BR:1:1101:15565:8406 2:N:0:CCGGCGTCCTGCGA
]]]]]]]]]]]]]]]]]]]]]]]]]]]]]]]]]]]]]]]]]]]]]]]]]]]]]]]]]]]]]]]]]]]]]]]]]]]]]]]]]]]]]]]]]]]]]]]]]]]]]]]]]]]]]]]]]]]]]]]]]]]]]]]]
@M_HWI-M01141:133:D05BR:1:1101:7610:8411  133:D05BR:1:1101:7610:8411 2:N:0:CCGGCGTCCTGCGA
TCCTTCCTTGCATAAAAGAGAACCAAAATGCTTTATGCC
+M_HWI-M01141:133:D05BR:1:1101:7610:8411  133:D05BR:1:1101:7610:8411 2:N:0:CCGGCGTCCTGCGA
]]]]]]]]]]]]]]]]]]]]]]]]]]]]]]]]]]]]]]]
@M_HWI-M01141:133:D05BR:1:1101:13824:8413  133:D05BR:1:1101:13824:8413 2:N:0:CCGGCGTCCTGCGA
ACTGCCAGGTGCAGTGGCTCATGCC
+M_HWI-M01141:133:D05BR:1:1101:13824:8413  133:D05BR:1:1101:13824:8413 2:N:0:CCGGCGTCCTGCGA
]]UV]]]\]7]]]]]W]]]]]]]]]
@M_HWI-M01141:133:D05BR:1:1101:13779:8420  133:D05BR:1:1101:13779:8420 2:N:0:CCGGCGTCCTGCGA
ACCCCGAAGAGGTAATCGAGTTTGCACAACGCACTGGTTGCGACTCTTTGGCCATTTCTATCGGCACGAGCCACGGTGCTTACAA
+M_HWI-M01141:133:D05BR:1:1101:13779:8420  133:D05BR:1:1101:13779:8420 2:N:0:CCGGCGTCCTGCGA
]]]]]]]]]]]]]]]]]]]]]]]]]]]]]]]]]]]]]]]]]]]]]]]]]]]]]]]]]]]]]]]]]]]]]]]]]]]]]]]]]]]]]
@M_HWI-M01141:133:D05BR:1:1101:24141:8428  133:D05BR:1:1101:24141:8428 2:N:0:CCGGCGTCCTGCGA
TCCAATACAGGAGAACACAGATATATAAGGAAAGTTCTTAATGACTTACAAAGAGACTTAGACTCCCACACATTAACAGTGAGAGACTTTAACACTCCACTGTCAATATTAGACAGATCAACC
+M_HWI-M01141:133:D05BR:1:1101:24141:8428  133:D05BR:1:1101:24141:8428 2:N:0:CCGGCGTCCTGCGA
]]]]]]]]]]]]]]]]]]]]]]]\]]]]]]]]]]]\]]]]]]]]]]]]]]]]]]]]]]]]]]]]]]]]]]]]]]]]]]]]]]]]]]]]]]]]]]]]]]]]]]]]]]]]]]]]]]]]]][]]]]
@M_HWI-M01141:133:D05BR:1:1101:9959:8436  133:D05BR:1:1101:9959:8436 2:N:0:CCGGCGTCCTGCGA
CTGTAATCCCAGCTACTCAGGAGGCTGAGGCAGGAGAATTGCCTGAACCC
+M_HWI-M01141:133:D05BR:1:1101:9959:8436  133:D05BR:1:1101:9959:8436 2:N:0:CCGGCGTCCTGCGA
]]]]]]]]]]]]]]]]]]]]]]]]]]]]]]]]]]]]]]]]]]]]]]]]]]
@M_HWI-M01141:133:D05BR:1:1101:19301:8448  133:D05BR:1:1101:19301:8448 2:N:0:CCGGCGTCCTGCGA
CCTATAAATAGAGAGAAAAACTGGACACTCTTTGATTTTGAACATAATAGAGTGAAGTAATACTGTCTAAAAATATCCATGGTGCCTACATAACATAAACATAGCAAGCTCTGGAGAAGAACAAATTTTGATATTAATCTGGAAAGTCAGTCTTAGGCTATCTTCTCTGTAGAACTCACCTACTCTGCAGCCCCTATTAATGAG
+M_HWI-M01141:133:D05BR:1:1101:19301:8448  133:D05BR:1:1101:19301:8448 2:N:0:CCGGCGTCCTGCGA
CCCCCFFFFFFFGGGGGGGGGGHHHHHHHHHHHHGHHHHHGHHHHHHHHHHHHH]]]]]]]]]]]]]]]]]]]]]]]]]]]]]]]]]]]]]]]]]]]]]]]]]]]]]]]]]]]]]]]]]]]]]]]]]]]]]]]]]]]]]]]]]]]]]]]]HHFHHHGHGHGFGGHHHHHHHHHHGHHHHHGFGFGGGGGGGGFFFFFFFBBAAA
@M_HWI-M01141:133:D05BR:1:1101:26865:8478  133:D05BR:1:1101:26865:8478 2:N:0:CCGGCGTCCTGCGA
TTGGAAGGCTAAAACAGAGAAATATGCAACATTATGTGTAGAAAATAAATCAAGCTCAAAAATATCTGTTAAAAATAA
+M_HWI-M01141:133:D05BR:1:1101:26865:8478  133:D05BR:1:1101:26865:8478 2:N:0:CCGGCGTCCTGCGA
]]]]]]]]]]]]]]]]]]]]]]]]]]]]]]]]]]]]]]]]]]]]]]]]]]]]]]]]]]]]]]]]]]]]]]]]]]]]]]
@M_HWI-M01141:133:D05BR:1:1101:13285:8492  133:D05BR:1:1101:13285:8492 2:N:0:CCGGCGTCCTGCGA
CTGAAAAAAGAAAAAGATCAACCATGACACCTACACCCAGCAAAGCTTTCTTTCAAAAATGAAGGCAAAATAAAGACAGACCTTCCCTAAGAAACAAAACTGAAAATATTTGCTG
+M_HWI-M01141:133:D05BR:1:1101:13285:8492  133:D05BR:1:1101:13285:8492 2:N:0:CCGGCGTCCTGCGA
]]]]]]]]]]]]]]]]\]]]]]]]]]]]]]]]]]]]]]]]]]]]]]]]]]]]]]]]]]]]]]]]]]]]]]]]]]]]]]]]]]]]]]]]]]]]]]]]]]]]]]]]]]]]]]]]]]]
@M_HWI-M01141:133:D05BR:1:1101:26415:8500  133:D05BR:1:1101:26415:8500 2:N:0:CCGGCGGCCTGCGA
CTGGAATTTTGGGTCACCTGGCACAAACTATGGCTAACTATATCTATCTCTTCCTAATGGTCTATGGACCAAGGAGCTCCCCAAAGAGCAAAGGATATGGC
+M_HWI-M01141:133:D05BR:1:1101:26415:8500  133:D05BR:1:1101:26415:8500 2:N:0:CCGGCGGCCTGCGA
]]]]]]]]]]]]]]]]Z]]]]]]]]]]]]]]]]]]]]]]]]]]]]]]]]]]]]]]]]]]]]]]]]]\]]]]]\]]]]]]]]]]X]]]]]J]]]Y]\]]]]]
@M_HWI-M01141:133:D05BR:1:1101:13299:8506  133:D05BR:1:1101:13299:8506 2:N:0:CCGGCGTCCTGCGA
CATCTCTATTAAAAATACAAAAAGTAAGCTGGGCATGGTGGCGCGTGCCTGTAATCCCAGCTACTCAGGA
+M_HWI-M01141:133:D05BR:1:1101:13299:8506  133:D05BR:1:1101:13299:8506 2:N:0:CCGGCGTCCTGCGA
]]]]]]]]]]]]]]]]]]]]]]]]]]]]]]]]]]]]]]]]]]]]]]]]]]]]]]]]]]]]]]]]]]]]]]
@M_HWI-M01141:133:D05BR:1:1101:21305:8511  133:D05BR:1:1101:21305:8511 2:N:0:CCGGCGTCCTGCGA
CCATTCTTTTTTTCTGGGACAAGGTGGAGAAAGGCACCGAGTCATAGGGAAACAAGCCTAAACTCGTGTTCCTTAAATGTTCAAGCACAGCGTGCTCTTGGCTAATA
+M_HWI-M01141:133:D05BR:1:1101:21305:8511  133:D05BR:1:1101:21305:8511 2:N:0:CCGGCGTCCTGCGA
]]]]]]]]]]]]]]]]]]]]]]]]]]]]]]]]]]]]]]]\]]]]]]]]]]]]]]]]]]]]]]]]]]]]]]]]]]]]]]]]]]]]]]]]]]]]]]]]]]]]]]]]]]]
@M_HWI-M01141:133:D05BR:1:1101:23368:8533  133:D05BR:1:1101:23368:8533 2:N:0:CCGGCGTCCTGCGA
CTTCTTTTAAAAACTTACTGTACAGGAGGCTGAGGCAGGAGAATTGCTTGAACCAGGAGGCAGAGGTTGCAGTG
+M_HWI-M01141:133:D05BR:1:1101:23368:8533  133:D05BR:1:1101:23368:8533 2:N:0:CCGGCGTCCTGCGA
X]]]]]]]]]]]]]]]]]]]]]]]]]]]]]]]]]]]]]]]]]]]]]]]]]]]]]]]]]]]]]]]]]]]]]]]]]
@F_HWI-M01141:133:D05BR:1:1101:24680:8545  133:D05BR:1:1101:24680:8545 2:N:0:CCGGCGTCCTGCGA
TGTTTTGGCCAGTGCAGCTGTTTTGCTGGTGCCTGGGCATGGCGGTTCTCCGTACGAAATACACTGGTCTGGATGCCCTTTTAAGCTGGCAATTGGAGCCTCAGGAAGGCAGAGTTGCCATCTGATTAAACAGGGGACTGAAACAGGGAG
+F_HWI-M01141:133:D05BR:1:1101:24680:8545  133:D05BR:1:1101:24680:8545 2:N:0:CCGGCGTCCTGCGA
ABABBFFDFFFBGGGGGGGGFGHGHHHHHGFFHHHHDHFFHHFFGAECHEFE111AAGG1533353FB5D?GFE32FG3FGH433343F12B3GBF3?21BF33F3C0A/FAE/4B3FHHF3D?3DGDFH2F2?F?</<F2@F2C@CE##
@R_HWI-M01141:133:D05BR:1:1101:24680:8545  133:D05BR:1:1101:24680:8545 2:N:0:CCGGCGTCCTGCGA
AGCCTTTTTTTTTTAAGTTGAAAGGTTGACTCTCTCCCAGGTGTTCCAGACACCTGCTGAAAGTGCGCTGGGATCTGTGTGATTTCCCATGCGGTGACCCACTGTGCTGGCTGAAACAACGGTGCTGAGATTCGTGGCACTTTTTTGCCC
+R_HWI-M01141:133:D05BR:1:1101:24680:8545  133:D05BR:1:1101:24680:8545 2:N:0:CCGGCGTCCTGCGA
AA@ABFFFFBBBGGGBGGGGCGFGEBFGFBEGFHHHHHHGD3GHFHHHF31BF1AG1FCDFHFHHGG0E@FD1BEHFF4FEDGHHHHH3GFHEE>/?FGGHGHHHHDGGEFHGFHFGGEEF/?<<FHHFBHEBEFFDCHHFHHHHGCFGF
@M_HWI-M01141:133:D05BR:1:1101:23741:8573  133:D05BR:1:1101:23741:8573 2:N:0:CCGGCGTCCTGCGA
CACCACCACGCCCAGCTAATTTTTGTATTTTTAGTAGAGATGGGATTTTCCCATGTTGGCCAGGCTGGTCTCAAACTCCTGACCTCAGGTGAT
+M_HWI-M01141:133:D05BR:1:1101:23741:8573  133:D05BR:1:1101:23741:8573 2:N:0:CCGGCGTCCTGCGA
]]]]Q]]V]]]]]]]]]]]]][]]]]]K]]]]]]]]]]]]]]]\]Y]]]]]]]]]]\]]]]]]]]]]]Z]]]]]]]]]]]]&]]]]]]]Z]]]
@M_HWI-M01141:133:D05BR:1:1101:16085:8596  133:D05BR:1:1101:16085:8596 2:N:0:CCGGCGCCCTGCGA
TACGAAAAAGGAAATCATTTTATTTCATGGGCCCATTTGATACCTGCCAGTCACCTGCAAGGGTCACCGC
+M_HWI-M01141:133:D05BR:1:1101:16085:8596  133:D05BR:1:1101:16085:8596 2:N:0:CCGGCGCCCTGCGA
]UV]]]]]Z]]]]]]]]]]]]]]]]Z]]3]]]V]][]\]]]]VW]]]\]]U]6\]]]VE]W]]]]R]]]]
@M_HWI-M01141:133:D05BR:1:1101:5900:8599  133:D05BR:1:1101:5900:8599 2:N:0:CCGGCGTCCTGCGA
CTCCCATTCACTCTGGAATACCAAAACGCAGCTCCTGGAAGAAACTGCTTCTCACTCTCTGCGTCTAAACGCGGATTCAACTCCCTTAGTTAGGCGAACACGCAGCAGAGCAGTTTGAAGGAAACGTTCGGTTTGTGTTTT
+M_HWI-M01141:133:D05BR:1:1101:5900:8599  133:D05BR:1:1101:5900:8599 2:N:0:CCGGCGTCCTGCGA
]]U]V][]YWY]]]]]GGFCUZ]XY]]]\\[Z]]F]]]]G]ZE]]\]E][YFFYZ\[U]XC]WVZ]][]]]X]]Z]]]]]YE]]TE\X]XW]ZUC]S7R]]Z]ZQ]Z]]]W]]G][[]W]\]VP]]UEQ]%Z]]]U]]]XT
@M_HWI-M01141:133:D05BR:1:1101:7782:8606  133:D05BR:1:1101:7782:8606 2:N:0:CCGGCGTCCTGCGA
CATCTCTACTGAAAATACAAAAAATTAGCCCATAGTGGTGGGGGGCACCTGTAATCC
+M_HWI-M01141:133:D05BR:1:1101:7782:8606  133:D05BR:1:1101:7782:8606 2:N:0:CCGGCGTCCTGCGA
]]]]]]]]]]]]]]]]]]]]]]]]]]]]]]]]]]]]]]]]]]]]]]]]]]]]]]]]]
@M_HWI-M01141:133:D05BR:1:1101:8054:8632  133:D05BR:1:1101:8054:8632 2:N:0:CCGGCGTCCTGCGA
TAAGAGAAAAGAAAGGTTTTTTTTTTTTTTTTTAAATATAAAACGGAAAAGGGGAAGAAAGG
+M_HWI-M01141:133:D05BR:1:1101:8054:8632  133:D05BR:1:1101:8054:8632 2:N:0:CCGGCGTCCTGCGA
]]]/]]]]]]]X]]X]U]]]]]]]]]]]]]]]]]]]]]]]]]]]]]\]]]]]]]]]Y]YX]U
@M_HWI-M01141:133:D05BR:1:1101:12446:8632  133:D05BR:1:1101:12446:8632 2:N:0:CCGGCGTCCTGCGA
AAGTCTATAAACTTAATTCACCACATAAACAGAACCAAAAACCAAAACAACATGATTATCTCAATTGACGCAGAGAAGGCATTCGACAAAATTCAACAGCCCTTTATGCTAAAAACCCTCAATAAACTCGGTATCAATGGAACGTATCTCAAAGTAATAAAAGCTATTTATGA
+M_HWI-M01141:133:D05BR:1:1101:12446:8632  133:D05BR:1:1101:12446:8632 2:N:0:CCGGCGTCCTGCGA
1AAAAFFDD33BBGGFGFGDFGC]]]]]]]]][]]]]][[]]]]]]Z[]]]]]]]]]]]]]]]]]]]]]]]]]]]]]]]]]]Z]]]]Y]]]]]]]]]]Z]]]]]]]]]]]]]]]]]]]]]]]]]]]]]]]]]]]]]]]]]]]]]]]]]]]FFFGGGFEGGGFFBFFD5>AA>>
@M_HWI-M01141:133:D05BR:1:1101:18941:8637  133:D05BR:1:1101:18941:8637 2:N:0:CCGGCGTCCTGCGA
CAAATGGAATTTCTATTTCTAAGGCCTTGAGGAATCGCCGCACTGTCTTCCACAATGGGTGAACT
+M_HWI-M01141:133:D05BR:1:1101:18941:8637  133:D05BR:1:1101:18941:8637 2:N:0:CCGGCGTCCTGCGA
W]]W]]][YFX[\[\YIVH]]YFYWF][ZY[]ZYU]UCV%]]]GW1]][]]2]W]]]U$H]]G3]
@M_HWI-M01141:133:D05BR:1:1101:10884:8646  133:D05BR:1:1101:10884:8646 2:N:0:CCGGCGTCCTGCGA
ACCCGTGTTCCTCCCTCCAGCTTGGCTCCTTCCTCACTGGCCTCACTTGGCCTCAGGGTGTGGCCTCAGGTTGGCCAGAGCTGTCCCTGTCTTCCCACTCAGGGACATCTCGGAGTCATGACTTCCACAGGCTCCATAGTCCCTTTCCCTCACTGAAGG
+M_HWI-M01141:133:D05BR:1:1101:10884:8646  133:D05BR:1:1101:10884:8646 2:N:0:CCGGCGTCCTGCGA
BBBAAAACC]]]]]]]]]]]]]]]]]]]]]]]]]]]]]]]]]]]]]]]]]]]]]]]]]]]]]]]]]]]]]]]]V]]]]]]]]]]]]]]]]]]]]]]]]]]]]]]]]]]]]]]]]]]]]]]]]]]]]]]]]]]]]]]]]]]]]]]]]]]]]FDDFBAAAA
@M_HWI-M01141:133:D05BR:1:1101:25207:8655  133:D05BR:1:1101:25207:8655 2:N:0:CCGGCGTCCTGCGA
AGATTCAACTACCTGGCCAGGCCTGTCTGTGCCAACGTATGTTCCTGTGTGTGGGAAGTAGAAAATTTCCTTTTAAGTTTCCTTTCTTGC
+M_HWI-M01141:133:D05BR:1:1101:25207:8655  133:D05BR:1:1101:25207:8655 2:N:0:CCGGCGTCCTGCGA
]]]]]]]]]]]]]]]]]]]]]]]]]]]]]]]]]]]]]]]]]]]]]]]]]]]]]]]]]]]]]]]]]]]]]]]]]]]]]]]]]]]]]]]]]]
@M_HWI-M01141:133:D05BR:1:1101:21873:8657  133:D05BR:1:1101:21873:8657 2:N:0:CCGGCGTCCTGCGA
TTATTACGATTGATACTTGCCAAGTTAGCGATATTGTAGATACCAATGGTGCTGGTGATAATTTTGCAGGGACATTTTTGTATGGATTATCACAAGGTCTTGATTGGGTGACAGCTGGGCGACTGGCAACAACTATCTGTGCCAAAGT
+M_HWI-M01141:133:D05BR:1:1101:21873:8657  133:D05BR:1:1101:21873:8657 2:N:0:CCGGCGTCCTGCGA
W]]]UU]]]]]][]]FV]E]F]]]]]G]]]]]\]]]]]]]]]]]\]]ZX]]\]E]]][]Z]]]]]]]]]]]]VY]]]]]]]]]]]]]]]]]]]]]]]4][]Z]]]]]]]]Z]]\ZY]R]U]]Z]]]]]]Z]]][][]]]]]\]]]R]S
@M_HWI-M01141:133:D05BR:1:1101:12935:8663  133:D05BR:1:1101:12935:8663 2:N:0:CCGGCGTCCTGCGA
AGTGGGACCAAGTACAGATCTCAGAATCTGTGACAGCCATAGAACAGATCATTACAATGCAGTGTGATCAAGGCAGACCCAGGTAGGGTCAGG
+M_HWI-M01141:133:D05BR:1:1101:12935:8663  133:D05BR:1:1101:12935:8663 2:N:0:CCGGCGTCCTGCGA
]]]]]]]]]]]]]]]]]]]]]]]]]]]]]]]]]]]]]]]]]]]]]]]]]]]]]]]]]]]]]]]]]]]]]]]]]]]]]]]]]]]]]]]]]]]]]
@M_HWI-M01141:133:D05BR:1:1101:15784:8665  133:D05BR:1:1101:15784:8665 2:N:0:CCGGCGTCCCGCGA
AGTATTTGTCTTTCTGTGCCTGCTTTATTTCATTTAGCATAATGCGCTCCAGGTTCATCCATGTTGTTGCAAATGACAAGATTTCTTTCTTTTTTAAAGCTGTGTAGCACACACATTTTCTTTATTCATTTGTTGAGGGACACTTTGG
+M_HWI-M01141:133:D05BR:1:1101:15784:8665  133:D05BR:1:1101:15784:8665 2:N:0:CCGGCGTCCCGCGA
]]]]]]]]]]]]]]]]]]]]]]]]]]]]]]]]]]]]]]]]]]]]]]]]]]]]]]]]]]]]]]]]]]]]]]]]]]]]]]]]]]]]]]]]]]]]]]]]]]]]]]]]]]]]]]]]]]]]]]]]]]]]]]]]]]]]]]]]]\]]]]]]]]]]
@M_HWI-M01141:133:D05BR:1:1101:15130:8677  133:D05BR:1:1101:15130:8677 2:N:0:CCGGCGTCCTGCGA
CCGGTCCCGCTCTATTCGAACACTAGCACGGGAGTCCTGTTTGGGAATATTTGTTCGAGGTCGGCGCACCGGCCTGGTTGGCCTGACCGGCCGTTGAGGTCGGGCAACCCGTGGTGTTTGGGGTGCTCGCCCCTGGGAAACTCGGTGCCCCAGCGCCCCGGCGGCGGATTTCACCCATGGTGGTGCCCACCAATTGT
+M_HWI-M01141:133:D05BR:1:1101:15130:8677  133:D05BR:1:1101:15130:8677 2:N:0:CCGGCGTCCTGCGA
CCCCCCBFCCCCGGGGGGGGGGHHHHHHHGGGGGGHHHHHHHHGGGH]]]]]]]]]]]]]]]]]]]]]]]]]]]]]]]]]]]]]]]]]]]]]]]]]]]]]]]]]]]]]]]]]]]]]]]]]]]]]]]]]]]]]]]]]]]]]]]]]]]]]]]GGFCGGGGGGGEGGEHHHGHHGHHHGGGGGGGGGGCCBFFFFBCCCC
@M_HWI-M01141:133:D05BR:1:1101:17287:8678  133:D05BR:1:1101:17287:8678 2:N:0:CCGGCGTCCTGCGA
AAGGCAGGCAAATCACGAGGTCAGGAGTTCGAGACCAGCCTGGCCAACATGGTGAAACTCCATCTCTACTAAAATACAAAAATTAGCTGGGCATGGTCGTGGGCACCTGTAATCCCAGCTACTCAGGAGGC
+M_HWI-M01141:133:D05BR:1:1101:17287:8678  133:D05BR:1:1101:17287:8678 2:N:0:CCGGCGTCCTGCGA
]]]]]]]]]]]]]]]]]]]]]]]]]]]]]]]]]]]]]]]]]]]]]]]]]]]]]]]]]]]]]]]]]]]]]]]]]]]]]]]]]]]]]]]]]]]]]]]]]]]]]]]]]]]]]]]]]]]]]]]]]]]]]]]]]]]
@M_HWI-M01141:133:D05BR:1:1101:17093:8679  133:D05BR:1:1101:17093:8679 2:N:0:CCGGCGTCCTGCGA
CCTACTTGGGTTCTAGTTTCTGGATCTGTAGTTGGATCCTTTTAATTATTTTAAGAAAATTCATGGCCATTGTTTTGTCAATATTTATTCCACCTCATTTTTTTCTTCTTCTGAGATTCTGGTAGATATGTTA
+M_HWI-M01141:133:D05BR:1:1101:17093:8679  133:D05BR:1:1101:17093:8679 2:N:0:CCGGCGTCCTGCGA
]]]]]]]]]]]]]]]]]]]]]]]]]]]]]]]]]]]]]]]]]]]]]]]]]]]]]]]]]]]]]]]]]]]]]]]]]]]]]]]]]]]]]]]]]]]]]]]]]]]]]]]]]]]]]]]]]]]]]]]]]]]]]]]]]]]]]
@M_HWI-M01141:133:D05BR:1:1101:20147:8681  133:D05BR:1:1101:20147:8681 2:N:0:CCGGCGTCCTGCGA
TGCCGGCGAGTTAAGCATTGTGGCAAATAAGCCGGTGCTAGAGGTAGAGCTGGAGGTGCGGGCCGCGGCCGAGCGATTACGGCGGGCCATGATGG
+M_HWI-M01141:133:D05BR:1:1101:20147:8681  133:D05BR:1:1101:20147:8681 2:N:0:CCGGCGTCCTGCGA
]]]]]]]]]]]]]]]]]]]]]]]]]]]]]]]]]]]]]]]]]]]]]]]]]]]]]]]]]]]]]]]]]]]]]]]]]]]]]]]]]]]]]]HHHHEEEDD
@M_HWI-M01141:133:D05BR:1:1101:13529:8683  133:D05BR:1:1101:13529:8683 2:N:0:CCGGCGTCCTGCGA
CGTCCACTTTCGTGTTTGCAGAGTGCTGTGTTTTTAATAAACAGTTGCAGCCAGCGGGTCACTTCGACCGGTTCAACCTTCAGGGGTAAACCCTTACAATCTAAGCCGGCGCACCAGATCGGAAGAGCGT
+M_HWI-M01141:133:D05BR:1:1101:13529:8683  133:D05BR:1:1101:13529:8683 2:N:0:CCGGCGTCCTGCGA
]]]]]]]]]]]]]]]]]]]]]]]]]]]]]]]]]]]]]]]]]]]]]]]]]]]]]]]]]]]]]]]]]]]]]]]]]]]]]]]]]]]]]]]]]]]]]]]]]]]]]]]]]]]]]]]]]]]]]]]]]]]]]]]]]]
@M_HWI-M01141:133:D05BR:1:1101:8939:8692  133:D05BR:1:1101:8939:8692 2:N:0:CCGGCGTCCTGCGA
TCCTCCTCAGTAGCTCATACATGTTTCTCGATAGGCCACCTCTTAAGCCAAAAAAGAAGT
+M_HWI-M01141:133:D05BR:1:1101:8939:8692  133:D05BR:1:1101:8939:8692 2:N:0:CCGGCGTCCTGCGA
]]]]]]]]]]]]]]]]]]]]]]]]]]]]]]]]]]]]]]]]]]]]]]]]]]]]]]]]]]]]
@M_HWI-M01141:133:D05BR:1:1101:14945:8694  133:D05BR:1:1101:14945:8694 2:N:0:CCGGCGTCCTGCGA
GGCTGGTCTTGAACTCCTGACCTCAGATGATCCGCCCACCTTGGCCTCCCAAAGTCCTAGGATTACATGCATGGCCCCAAGTCTGCACCTGGCCCCAAGTCTGCATTTCTAATCCTGAGTTGCAAATGACTTCTACACTG
+M_HWI-M01141:133:D05BR:1:1101:14945:8694  133:D05BR:1:1101:14945:8694 2:N:0:CCGGCGTCCTGCGA
]]]]]]W]]]\]W]]]]]]]X]]]]]]]]]]]]]]]]Z]]]]]Z[]Y]\]]]]]]]]]]]\]]]]]]]]]]]]BY[]]]]]]]]Z]G]]]]]]Z]][][]]]]]]]]]]]]]]]]]]]]]]]]]]]]][]]\S]]]]]][
@M_HWI-M01141:133:D05BR:1:1101:22839:8708  133:D05BR:1:1101:22839:8708 2:N:0:CCGGCGTCCTGCGA
ACCTATGAAATCATAAATATAATCAACACTAGGTACACGGAAACACAAACTGAGAAACACTGATTTGTGTCTTTAAAAATTTTTTTTTTAAATTGATTTTGTGTTCAGTTGCTCCTTTCATGGAGTTTACTATGGATTTCACTGT
+M_HWI-M01141:133:D05BR:1:1101:22839:8708  133:D05BR:1:1101:22839:8708 2:N:0:CCGGCGTCCTGCGA
]]]]]]]]]]]]]]]]]]]]]]]]]]]]\]]]]]]]]][]]]]]]]]]]]]]]]]]]]]]]]]]]]]]]]]]]]]]]]]Z]]]]]]]]]]]]]]]]\]]]]]]]]]]][]]]\\]]]]]]]]]]]]]]]]]]]]]]]]]]7]]]]
@M_HWI-M01141:133:D05BR:1:1101:25859:8729  133:D05BR:1:1101:25859:8729 2:N:0:CCGGCGTCCTGCGA
TAAAAGGTCAAGACCCATCTCACATACAGACATGAACAGACACTTTTAAAAAGAAGACATATATGGGGCTAACAAACGTATGAAAAAAAGCTCATCATCACTGATCATTAGAGAAATGCAAATCAAAACCACACTGAGATACCATCTCATG
+M_HWI-M01141:133:D05BR:1:1101:25859:8729  133:D05BR:1:1101:25859:8729 2:N:0:CCGGCGTCCTGCGA
B]]]]]]]]]]]]]]]]]]]]]]]]]]]]]]]]]]]]]]]]]]]]]]]]]]]]]]]]]]]]]]]]]]]]]]]]]]]]]]]]]]]]]]]]]]]]]]]]]]]]]]]]]]]]]V]]]]]]]]]]]]]]]]]]]]]]]]]]]]]]]]]]]]]]]A
@M_HWI-M01141:133:D05BR:1:1101:8964:8731  133:D05BR:1:1101:8964:8731 2:N:0:CCGGCGTCCTGCGA
CCTATATGAACTAGAGGCCTTAAATTCACACTACCTACTTCATATTTTTTTTTCTTCTAGAGACAGGGTCTTGCTCTGTCACCTAGGCTGGAGTGCAG
+M_HWI-M01141:133:D05BR:1:1101:8964:8731  133:D05BR:1:1101:8964:8731 2:N:0:CCGGCGTCCTGCGA
]]]]]]]]]]]]]]]][\]]]]]]]]]]]]]]]]]]]]]]]]]]]]]]]]]]]]]]]]]]]]]]]]]]]]]]]][]]][]]]]]]]]]]]]]]]]][]
@M_HWI-M01141:133:D05BR:1:1101:7008:8732  133:D05BR:1:1101:7008:8732 2:N:0:CCGGCGTCCTGCGA
ATGCCTAAGAATATACTATATTAACTAAGGAGACGAACGATGTCTACAAGAAAAACTATAAAACACTGTTTAAAGATGTTAA
+M_HWI-M01141:133:D05BR:1:1101:7008:8732  133:D05BR:1:1101:7008:8732 2:N:0:CCGGCGTCCTGCGA
]]]]]]]]]]]]]]]]]]]]]]]]]]]]]]]]X]]]]]]]]]X]Y]]]]]]]]]]]]]]]]]]]]]]]]]]]]]]]]]]]]]
@M_HWI-M01141:133:D05BR:1:1101:22401:8733  133:D05BR:1:1101:22401:8733 2:N:0:CCGGCGTCCTGCGA
TCTAGGCGCCCCAAAGTTCAAAAACAATGGCTCTGAATATAGTCTGTTAGAAAAAATATACAATGC
+M_HWI-M01141:133:D05BR:1:1101:22401:8733  133:D05BR:1:1101:22401:8733 2:N:0:CCGGCGTCCTGCGA
]]]]]]]]]]]]]]]]]]]]]]]]]]]]]]]]]]]]]]]]]]]]]]]]]]]]]]]]]]]]]]]]]]
@M_HWI-M01141:133:D05BR:1:1101:17863:8735  133:D05BR:1:1101:17863:8735 2:N:0:CCGGCGTCCTGCGA
CCAAAGAGGATGAAATATCCAAAAGTAGGAAAAATGACC
+M_HWI-M01141:133:D05BR:1:1101:17863:8735  133:D05BR:1:1101:17863:8735 2:N:0:CCGGCGTCCTGCGA
]]]]]]]]]]]]]]]]]]]]]]]]]]]]]]]]]]]]]]]
@M_HWI-M01141:133:D05BR:1:1101:7747:8740  133:D05BR:1:1101:7747:8740 2:N:0:CCGGCGTCCTGCGA
TCCTGAGTAGCAGAGATTACAGGTGCCCACCACCATGTCCGCTAATTTTTTGTATTTTTGGTAGAGATGGGGTTTCACCATGTTGGCCAGGCTGGTCTCAAACTCCTGACTTCAGGTGATCTGCCCACCTTGGCCTCCCAAAGTGCTGGGACTACAAGCATGAGCCACCATGCC
+M_HWI-M01141:133:D05BR:1:1101:7747:8740  133:D05BR:1:1101:7747:8740 2:N:0:CCGGCGTCCTGCGA
>>AAAFF@DFFFGCECGDGGFB4G]XY]Y]]]]]]][]]]Y]]]]]]]]]]]]]]]]]]]]]]]]]]]]]\]]]]]]]]Z]]]]]UY]]\]]]]]]]][]]]]]]]]]]]Y]]]]]]]\]]V]][]]]]]]]]Y]]Z]]]]]VE]]]]5CDA3A13FB111B1C@FFFFAAA>1
@M_HWI-M01141:133:D05BR:1:1101:21831:8755  133:D05BR:1:1101:21831:8755 2:N:0:CCGGCGTCCTGCGA
CATCGGAGAGCTCGGCGAAATTCACAATGACGTTTCCCAGATTGTGATCGTAGTTGCCCACAATCTGCTCCTCAGCAG
+M_HWI-M01141:133:D05BR:1:1101:21831:8755  133:D05BR:1:1101:21831:8755 2:N:0:CCGGCGTCCTGCGA
]]]]]]]]]]]]]\[]]]]]]]]]]]]]]]]]]]]]]]]]]]]][]]]]]]]]]]]]]]]]]]]]]]]]]]]]]]]]]
@M_HWI-M01141:133:D05BR:1:1101:16893:8759  133:D05BR:1:1101:16893:8759 2:N:0:CCGGCGCCCTGCGA
CCTGGCCCTGCGAATCTCTTTATCTTAATATCCTTTATCATAAACCGATAATATAAGTAAAGTGTTTATTTGAGTTCTGTGAGGCATTCTAGCAAATTAGTTGAACTCAAGGACAGGGTTGGCCGGACACCATGGCTCACGCCTGTAATCCCAGTACTTGGGG
+M_HWI-M01141:133:D05BR:1:1101:16893:8759  133:D05BR:1:1101:16893:8759 2:N:0:CCGGCGCCCTGCGA
A>1A11>AAFAD16]]]]]]][]]]]]Y]]]]]]]][Z]]]][]U]]]]W]]]]]4\][]:[]]]][]\]X]]ZU\Y]]]]XZWUS2[]]X\]]GYUW]]H]]]][F]\VF]%]]]]T]ZTAY]Y]]]]]]]]]][]Z\]]E[]]Q]]7[BDDDD111>1A11
@M_HWI-M01141:133:D05BR:1:1101:8449:8760  133:D05BR:1:1101:8449:8760 2:N:0:CCGGCGTCCTGCGA
CTTTTTTCTTTTTAGAGATGGGGTCTCTCTCTGTCACCCAGGCTGGAGAGCAGTGGTGCGATCATAATTCACTGCAGCTTCAAACTCCTGGGCTCAAGTGATCCTTCCATCTCAGCTTCCTG
+M_HWI-M01141:133:D05BR:1:1101:8449:8760  133:D05BR:1:1101:8449:8760 2:N:0:CCGGCGTCCTGCGA
]]]]]]]]]]]]]]]]]]]]]]]]]]]]]]]]]]]]]]]]]]]]]]]]]]]]]]]]]]]]]]]]]]]]]]]]]]]]]]]]]]]]]]]]]]]]]]]]]]]]]]]]]]]]]]]]]]]]]]]]]]
@M_HWI-M01141:133:D05BR:1:1101:8386:8767  133:D05BR:1:1101:8386:8767 2:N:0:CCGGCGTCCTGCGA
TCCTGTGGTGAGGTAATATTCTTCCACTAAGCCCAAGGAACAGATTAAAAGTTAATGAAAAAATGTATGTAATTGTCAGAAGTGGAAAAAGT
+M_HWI-M01141:133:D05BR:1:1101:8386:8767  133:D05BR:1:1101:8386:8767 2:N:0:CCGGCGTCCTGCGA
]]]]]]]]]]]]]]]]]]]]]]]]]]]]]]]]]]]]]]]]]]]]]]]]]]]]]]]]]]]]]]]]]]]]]]]]]]]]]]]]]]]]]]]]]]]]
@M_HWI-M01141:133:D05BR:1:1101:20267:8772  133:D05BR:1:1101:20267:8772 2:N:0:CCGGCGTCCTGCGA
GGCTGGTGTCGCACCGCATGGCCGTCGCGCCCAGCGTCCGCGCCGCCGTGATCCG
+M_HWI-M01141:133:D05BR:1:1101:20267:8772  133:D05BR:1:1101:20267:8772 2:N:0:CCGGCGTCCTGCGA
]]]]]]]]]]]]]]]]]]]]]]]]]]]]]]]]]]]]]]]]]]]]]]]]]]]]]]]
@M_HWI-M01141:133:D05BR:1:1101:13030:8790  133:D05BR:1:1101:13030:8790 2:N:0:CCGGCGTCCTGCGA
GTGTGTTTTGCTTCCTTTCTCCCCTTCACCCACATTTGGCATTTCTCCCCAACAATTTCTATCAATACTAGACTGGAGCTCTTAGCTAGTACAATAAGGTAAGG
+M_HWI-M01141:133:D05BR:1:1101:13030:8790  133:D05BR:1:1101:13030:8790 2:N:0:CCGGCGTCCTGCGA
]]]]]]]]]]]]]]]]]]]]]]]]]]]]]]]]]]]]]]]]]]]]]]]]]]]]]]]]]]]]]]]]]]]]]]]]]]]]]]]]]]]]]]]]]]]]]]]]]]]]]]]]
@M_HWI-M01141:133:D05BR:1:1101:9882:8791  133:D05BR:1:1101:9882:8791 2:N:0:CCGGCGTCCTGCGA
AGATTAGAAGTTATGGTTTTGGACTCATGCAGCCAAAGGCTGCAAGATTCCAAACC
+M_HWI-M01141:133:D05BR:1:1101:9882:8791  133:D05BR:1:1101:9882:8791 2:N:0:CCGGCGTCCTGCGA
]]]]]]]]]]]]]]]]]]]]]]]]]]]]]]]]]]]]]]]]]]]]]]]]]]]]]]]]
@M_HWI-M01141:133:D05BR:1:1101:12888:8809  133:D05BR:1:1101:12888:8809 2:N:0:CCGGCGTCCTGCGA
TAGTTTCCTGGTACCTGTCCTTGGGGTGATTTAGGGCAGGGAAATAATGCCTTGGGCTGTAGGAGCCTGATAAAG
+M_HWI-M01141:133:D05BR:1:1101:12888:8809  133:D05BR:1:1101:12888:8809 2:N:0:CCGGCGTCCTGCGA
]]]]]]]]]]]]]]]]]]]]]]]]]]]]]]]]]]]]]]]]]]]]]]]]]]]]]]]]]]]]]]]]]]]]]]]]]]]
@M_HWI-M01141:133:D05BR:1:1101:4412:8831  133:D05BR:1:1101:4412:8831 2:N:0:CCGGTGTCCTGCGA
AGGAATAGAGACAGGAGTTTGAAGATTTTTATGATTGTTTGAAGCCTAGTACATGTTT
+M_HWI-M01141:133:D05BR:1:1101:4412:8831  133:D05BR:1:1101:4412:8831 2:N:0:CCGGTGTCCTGCGA
T]WTGG]GX]Y]][]]]]V]]]]]YV]]]]]]]]Z]FY]]]]V]]]]\]]]\]\]]7\
@M_HWI-M01141:133:D05BR:1:1101:4669:8833  133:D05BR:1:1101:4669:8833 2:N:0:CCGGCGTCCTGCGA
ACAGTTGCAAACTCACTTCTTCTAGGTTCTCAAACAAAATTCCCAACACGGACCACCTCTGCAATTTTTGTATCTGTGGACACAGATGGTGCCCCTACATGTCTCACAAAATCCTCA
+M_HWI-M01141:133:D05BR:1:1101:4669:8833  133:D05BR:1:1101:4669:8833 2:N:0:CCGGCGTCCTGCGA
]]]]]]]]]]]]]]]]]]]]]]]]]]]]]]]]]]]]]]]]]]]]]]]]]]]]]]]]]]]]]]]]]]]]]]]]]]]]]]]]]]]]]]]]]]]]]]]]]]]]]]]]]]]]]]]]]]]]]
@M_HWI-M01141:133:D05BR:1:1101:13984:8835  133:D05BR:1:1101:13984:8835 2:N:0:CCGGAGTCCTGCGA
AGAAGACGAAGGGGGCGTCTCCCCAGCTTCCTGCGGCGTCGGTGGCGAGCTGAGGTGGAGGCAGGCTGCGGCAGACGGCGACAGT
+M_HWI-M01141:133:D05BR:1:1101:13984:8835  133:D05BR:1:1101:13984:8835 2:N:0:CCGGAGTCCTGCGA
]]]]]]]]]]]]]]]]]]]]]]]]]]]]]]]]]]]]]]]]]]]]\]]]]]]]]]]]]]]]]]]]]]]]]]]]]]]]]]]]]]]]]
@M_HWI-M01141:133:D05BR:1:1101:23403:8836  133:D05BR:1:1101:23403:8836 2:N:0:CCGGCGTCCTGCGA
CTACCCACGGGGCGTAGGGCGCCGGGTTATTTTTAGCCGGGAGAGAGCCCTGGTTTCCCCAGCTGGGCCATGGGACCACGCCCTGATGCACGGGTTTTGTTTTTTCTGCTTTTGTGCTCAAATAGATCTCCGCTCCGAACTCTT
+M_HWI-M01141:133:D05BR:1:1101:23403:8836  133:D05BR:1:1101:23403:8836 2:N:0:CCGGCGTCCTGCGA
]]]]]]]]]R]]]]]]]]]]]]]]]]]]]]]]]]]]]]]]]]]]]]]]]]]]]]]]]]]]]]]]]]]]]]]]]]]]]]]Z]\]]]]]]]]]]]]]]]]]]]]]]]]]]]]]]]]]]]]]]]]]]]]]\]]\]]]]]]]]\]]]]
@M_HWI-M01141:133:D05BR:1:1101:23967:8839  133:D05BR:1:1101:23967:8839 2:N:0:CCGGCGTCCTGCGA
TGCACATTGATTTTATATCCTGAGACTTTGCTGAAGTTGCTTATCAGTTTCAGGAGTTTTTGGGCTGAGGTGATGGGGTCTTCTAGGTATACTATCATGTCGTCTGCAAATAGAGACAATTTGGCTTCCACCTTTCCTATTTGAATACCCTTTATTTCTTTTGC
+M_HWI-M01141:133:D05BR:1:1101:23967:8839  133:D05BR:1:1101:23967:8839 2:N:0:CCGGCGTCCTGCGA
1111>11DB1BDGF]]]]]]]]]\\]]]]]]]]]]]]]]]]]]]]]]]]]]]]]X]Y][]X]]]X][]\[]]]]]][]]]\]]]]]][]]\]\\Z]]]]]]]]]]]]\]]]]]G]]\]]]\\]Z]]]]]]]]]]]]]]]]]]]IWW[Z]\1FFB1C>B1>1>1>
@M_HWI-M01141:133:D05BR:1:1101:5170:8840  133:D05BR:1:1101:5170:8840 2:N:0:CCGGCGTCCTGCGA
GACGTCAGGGATGAAAGTGCAGAGGGAGGACTATGCGAGGGCTTGGGAGGATGTCAGGGATGTGAGTGCAGAGTGGGGACCGTGTGAGGGCCTGGGAGGACGTCAGGGATATGAGTGCAGAGGGAGGACAATGTGAGGGCTCAGGAGGACATCAGGGATGTGAGTGCACGGGGGATCACGTGAGGGCTCAGAAGGACGTCAGGGATGTGAGTACAGAGGGGGGCCACATGAGGGC
+M_HWI-M01141:133:D05BR:1:1101:5170:8840  133:D05BR:1:1101:5170:8840 2:N:0:CCGGCGTCCTGCGA
AABAAABAFFABFGGGGFGCFGHHGGGGGGHFHHHHGFCGGGHHGGGHGGDFFHHGHHHGFGFGFHHEGGFBGEGGHGGGGGGGF[]Z:]]YU]]]]]]]A]ZU]Z]]\]Y]]]]]]]]\H]]]]X]]]]]]]]]]V]]U]]]]\\Z]]]3?3CF3@EFFHGGGACGECFEFEGFGBBAHFFFFF3B55DFFFFEFEFHHFHHGHHGCHFHGGCGEFCGGGAFFFF@5F4BBA??
@M_HWI-M01141:133:D05BR:1:1101:23772:8844  133:D05BR:1:1101:23772:8844 2:N:0:CCGGCGCCCTGCGA
CTGGTTAGACACTGGCTGCAGCCCATGGAGGGCAAGTAGAAGCAGGGTGAGGTGTCATCTCACCCAGAAAGTCCAAGGGGTTGAGGAACTCCCTCCCCTAGTCAAGGGAAGCCACGAGGGACTGTGCCCTGAGGGATGGAGCCTTTCAGCCCAGAT
+M_HWI-M01141:133:D05BR:1:1101:23772:8844  133:D05BR:1:1101:23772:8844 2:N:0:CCGGCGCCCTGCGA
>1>A1@\]]]W]]]]][ZX]]]]]]]WW]]]\]\]]]]]]]]\]]]9]\[]]]]]]]Z]]]]]]]]]V]]]]]]]]]]]]]]]]][]]]Y]]]]]]]]]]]]]]]]]]]]]Z]]]]][Y]]]]]]]]]]]]]Z]Z]]YZ]]]]]]]F]]]BAAA1A
@M_HWI-M01141:133:D05BR:1:1101:12168:8844  133:D05BR:1:1101:12168:8844 2:N:0:CCGGCGTCCTGCGA
TATTTTTCCTTCACTTCTGAAGCTCAGTTTGGCTGGATATGAAATTCTGGGT
+M_HWI-M01141:133:D05BR:1:1101:12168:8844  133:D05BR:1:1101:12168:8844 2:N:0:CCGGCGTCCTGCGA
]\]]]]]]]]][[]]]]]]]]]]]]]]]]]][]\]]]]]]]]\]]]]]]]]R
@M_HWI-M01141:133:D05BR:1:1101:16412:8846  133:D05BR:1:1101:16412:8846 2:N:0:CCGGCGTCCTGCGA
CCACCATACCTAGCTAATTTTTAAACATTCTTTTTTTTTTATGTAAGCCAGGCACAGCAGGTCACACCTGTAATCCCAGCACCTTGGGAGGCTGAGGCAGG
+M_HWI-M01141:133:D05BR:1:1101:16412:8846  133:D05BR:1:1101:16412:8846 2:N:0:CCGGCGTCCTGCGA
T]]G]]]Y[]]][]]]V]]]]]]]]]]\/\]]]\]]]]]]Y]]]]]]]]]Z[Y]]]]]]VY[\\]W]]]]]]]]]]]]]][]5]]]]]]]]]]]]Z]]]]W
@M_HWI-M01141:133:D05BR:1:1101:23265:8846  133:D05BR:1:1101:23265:8846 2:N:0:CCGGCGTCCTGCGA
ATATAACACAGCTCCAGAAGGGTGGGGACGGGGCCCTCACTGCTTTCTGCATCTCCTCCAGGTGTCCTTGGCTCCACCTTACTCCCTGCC
+M_HWI-M01141:133:D05BR:1:1101:23265:8846  133:D05BR:1:1101:23265:8846 2:N:0:CCGGCGTCCTGCGA
]]]]]]]]]]]VY]]]]]]]]]]]]]]]]]\[[]]\]]]]]]]]]]]]]]]]]]]]]]]]\]]]]]]]]]]]]]]]]]]]]]]]]]]]]]
@M_HWI-M01141:133:D05BR:1:1101:21390:8847  133:D05BR:1:1101:21390:8847 2:N:0:CCGGCGTCCTGCGA
GGAGGCCACACAGGGGCTTCAATGAGCAGATTACCACTCCAGGCAGCTAGGTCTTGACCCCACTGGGGACCTCTGGGAGATGATGTGGAATATATTTCA
+M_HWI-M01141:133:D05BR:1:1101:21390:8847  133:D05BR:1:1101:21390:8847 2:N:0:CCGGCGTCCTGCGA
]]]]]]]]]]]]]]]]]]]]]]]]]]]]]]]]]]]]]]]]]]]]]]]]]]]]]]]]]]]]]]]]]]]]]]]]]]]]]]]]]]]]]]]]]]]]]]]]]]]
@M_HWI-M01141:133:D05BR:1:1101:4167:8851  133:D05BR:1:1101:4167:8851 2:N:0:CCGGCGTCCTGCGA
ATCACTTCTGCTATATTCACTAGAATTTAGGAAAAAAAATGAAAATAAAAAGTCCAACCCTGCCGAGACCAGCTGGGGCGTGGAGACCCCAATCCAGCGGTGATGAAGGAATTAAGAAACACAAAGATAGAGTGCAAATTGGTATCATGGGCTAAGAGCCTTCAGCGCTGAGGGCCTCCAGC
+M_HWI-M01141:133:D05BR:1:1101:4167:8851  133:D05BR:1:1101:4167:8851 2:N:0:CCGGCGTCCTGCGA
ABBABFFFFFFFGGGGGGGGGGGFGHFFGGF5]]]]]]]]]]]]]]]]]]]]]]]]]]]]]]]]]]]]]]]]]]]]]]]]]]]]]]]]]]]]]]]]]]]]]]]]]]]]]]]]]]]]]]]]]]]]]]]]]]]]]]]]]]]]]]]]]]]]]]HHGHHGGACBGFGFEEB1GGAAAA?CC1AAA1
@M_HWI-M01141:133:D05BR:1:1101:22167:8871  133:D05BR:1:1101:22167:8871 2:N:0:CCGGCGTCCTGCGA
CTGAGTGAATGCAACACTCCAGGAAACATGTATGCTGCCTCACGAGCCCCTGGCACTTGCTCACACTCCCCCAGGGATCACCTTACCTGAGTTGGAGAAGCAAGGGCCCAGATGCTCAGCATCTAAATCCCCTCCTCATGTGAAATACTATCATCGTA
+M_HWI-M01141:133:D05BR:1:1101:22167:8871  133:D05BR:1:1101:22167:8871 2:N:0:CCGGCGTCCTGCGA
AA3A>FFF]]]]]]]]]]]]]]]]]]]]]]]]]]]]]]]]]]]]]]]]]]]I]]]]\]]]]]]]]]]Z]]]]]]]]]]]]]]]]]]]]]]]]]]]]]]]]]]]]]]]]]]]]]]]]]]]]]]]]]]\]]]]]]]]]]]]]]]]]]]]]]]5BA@AABA
@M_HWI-M01141:133:D05BR:1:1101:19520:8872  133:D05BR:1:1101:19520:8872 2:N:0:CCGGCGTCCTGCGA
CCTTTTTGTTATATTTGTGTAACATTACTACTAGTAATAAAAATGTCCTAAATATAACATGTAATTTTATAATATTCATCAGGTATATATAGTACATACCATGGTCACTTTCTCCTTTTAGATGTTGATTTCAATATTCATTTATTTTATTTTTTGTT
+M_HWI-M01141:133:D05BR:1:1101:19520:8872  133:D05BR:1:1101:19520:8872 2:N:0:CCGGCGTCCTGCGA
CCCCCFFC]]]]]]]]]]]]]]]]]]]]]]]]]]]]]]]]]]]]]]]]]]]]]]]]]]]]]]]]]]]]]]]]]]]]]]]]]]]]]]]]]]]]]]]]]]]]]]]]]]]]]]]]]]]]]]]]]]]]]]]]]]]]]]]]]]]]]]]]]]]]]]BFFBAABA
@M_HWI-M01141:133:D05BR:1:1101:15011:8879  133:D05BR:1:1101:15011:8879 2:N:0:CCGGCGTCCTGCGA
AACAGGGCTCTACGGAGGAGCCCGGTCAGCCATGTGAGCCCCTTCTAAGTTGGCTTCTTGTCTATTCCTGGGGGTTGGGGAAAGAATGACAGAACTTACCTTCCATCTTCCTTCTCACAAGCAGTGTTTTGGG
+M_HWI-M01141:133:D05BR:1:1101:15011:8879  133:D05BR:1:1101:15011:8879 2:N:0:CCGGCGTCCTGCGA
]]]]]]]]]]]]]]]]]]]]]]]]]]]]]]]]]]]]]]]]]]]]]]]]]]]]]]]]]]]]]]]]]]]]]]]]]]]]]]]]]]]]]]]]]]]]]]]]]]]]]]]]]]]]]]]]]]]]]]]]]]]]]]]]]]]]]
@M_HWI-M01141:133:D05BR:1:1101:13203:8880  133:D05BR:1:1101:13203:8880 2:N:0:CCGGCGTCCTGCGA
CATATTTTTAAAGTAATTATACTTAACATTTTGTTCTGGAGAATTTTTTTACTAAACACAAGTCAAAATCAGGACAGTTTTGCACTAAGAGT
+M_HWI-M01141:133:D05BR:1:1101:13203:8880  133:D05BR:1:1101:13203:8880 2:N:0:CCGGCGTCCTGCGA
]]]]]]]]]]]]]]]]]]]]]]]]]]]]]]]]]]]]]]]]]]]]]]]]]]]]]]]]]]]]]]]]]]]]]]]]]]]]]]]]]]]]]]]]]]]]
@M_HWI-M01141:133:D05BR:1:1101:19926:8891  133:D05BR:1:1101:19926:8891 2:N:0:CCGGCGTCCTGCGA
GGCTTGACGGCGTGGAACGTCTGAGCTTGGTTTTGCTTCTGGTGAATGTGTGTGGGTTAAGGAGTGAATAGTTCTGGGGGTAAGAATGTTT
+M_HWI-M01141:133:D05BR:1:1101:19926:8891  133:D05BR:1:1101:19926:8891 2:N:0:CCGGCGTCCTGCGA
]]]]]]]]]]]]]]]]]]]]]]]]]]]]]]]]]]]]]]]]]]]]]]]]]]]]]]]]]]]]]]]]]]]]]]]]]]]]]]]]]]]]]]]]]]]
@M_HWI-M01141:133:D05BR:1:1101:23624:8905  133:D05BR:1:1101:23624:8905 2:N:0:CCGGCGTCCTGCGA
TTTTTTTTTTTTTTTGAGACTCTGTCTCCCAGGCTGGTGTGCAGTGGCAAGATCTCAGCTCACTGCAACCTCCTCCTCCCAGG
+M_HWI-M01141:133:D05BR:1:1101:23624:8905  133:D05BR:1:1101:23624:8905 2:N:0:CCGGCGTCCTGCGA
]]]]]]]]]]]]]]]]Z]]\\]][WY]]]]]]X]]]]\\][]]][]][]]Z\]7]]]]\W\]\]]\\\]][V]VV]]]]]VV]
@M_HWI-M01141:133:D05BR:1:1101:22503:8913  133:D05BR:1:1101:22503:8913 2:N:0:CCGGCGTCCTACGA
GAAAATGCGTTTTCCGCTGCTTCACAGAAAGGGTTTACAAACTCCTGCAAACGCACATCAGTTTAACTCTGTAAGTTGAATGCACACATTGAAGACCGTTCTGTTAGGTAGCTACGTTTTGGTTCTAGAAGCAGATATTTCT
+M_HWI-M01141:133:D05BR:1:1101:22503:8913  133:D05BR:1:1101:22503:8913 2:N:0:CCGGCGTCCTACGA
]]]]\]]]]]]]]]]]]]]]]]]]]]]]]]]]]]]]]]]]]]]]]]]]]]\]]]]]]]]]]]]]]]]]]]]]]]]]]]]]]]]]]]]]]]]]]Z]]W[]]]]]]]]]]]]]]]]]]]]]]]]]]]]]]]]]]]]]]]]]]]]
@M_HWI-M01141:133:D05BR:1:1101:17436:8920  133:D05BR:1:1101:17436:8920 2:N:0:CCGGCGTCCTGCGA
CCTTGAAACTGTAAAAACAAAAACATTCCCTAACCCGAAGGAAAGAGGTAGGAGAAAAGAATACATGTCAAGATCAGCCTCAGAAACTTCCACCCTTTATGCAAAGTA
+M_HWI-M01141:133:D05BR:1:1101:17436:8920  133:D05BR:1:1101:17436:8920 2:N:0:CCGGCGTCCTGCGA
]]]]]]]]]]]]]]]]]]]]]]]]]]]]]]]]]]]]]]]]]]]]]]]]]]]]]]]]]]]]]]]]]]]]]]]]]]]]]]]]]]]]]]]]]]]]]]]]]]]]]]]]]]]]
@M_HWI-M01141:133:D05BR:1:1101:22861:8924  133:D05BR:1:1101:22861:8924 2:N:0:CCGGCGTCCTGCGA
GCTCCATCTATGTCTCTGCAAAAGACATGATCTCATTCTTTGTTTATAGCTACATAGTATTCTCTGGTGCATATGTGCCACATTTTCTTTATCCAGTCTATCATTCATGGGTGTTTAGG
+M_HWI-M01141:133:D05BR:1:1101:22861:8924  133:D05BR:1:1101:22861:8924 2:N:0:CCGGCGTCCTGCGA
]]]]]]]]]]]]]]]]]]]]]]]]]]]]]]]]]]]]]]]]]]]]]]]]]]]]]]]]]]]]]]]]]]]]]]]]]]]]]]]]]]]]]]]]]]]]]]]]]]]]]]]]]]]]]]]]]]]]]]]
@M_HWI-M01141:133:D05BR:1:1101:24532:8934  133:D05BR:1:1101:24532:8934 2:N:0:CCGGCGTCCTGCGA
CAAAATAAAATGAAAATGATTGGCATTAGATATCAATCAGATTACAGTAGACATCAATTATAATTGATAGCTGTCAGAAATTAACATAATTATTTGTACTATATAAAGATCTTTTTGTTATTTGCCTTCAGAATATCTCACAAGTGTTTCTTCAGT
+M_HWI-M01141:133:D05BR:1:1101:24532:8934  133:D05BR:1:1101:24532:8934 2:N:0:CCGGCGTCCTGCGA
AAA?AF]]]]]]]]]]]]]]]]]]]]]]]]]]]]]]]]]]]]]]]]]]]]]]]]Y]]]]]]]]]]]]]]Z]]]]]]]]]]]]]]]]]]]]]]]]]]]]]]]]]]]]]]]]]]\]]]]]]]]]]\]]]]]]]]]]]]]]]]]]]]]]]]]]FB@BBA
@M_HWI-M01141:133:D05BR:1:1101:14915:8940  133:D05BR:1:1101:14915:8940 2:N:0:CCGGCGTCCTGCGA
GTTTCTCTCTGGCTGCCCTTAGCATTTTCTTTTTCATTTCAACCCTGTTGAATCTAAAAATTATCTGCCTTGGGATTGCTTTTCTTGCGAAATATCTTTGTGGTGTTCTCTGTATTTCTTGGACTTGCTAGGTTGGGGA
+M_HWI-M01141:133:D05BR:1:1101:14915:8940  133:D05BR:1:1101:14915:8940 2:N:0:CCGGCGTCCTGCGA
]]]]]]]]]]]]]]]]]]]]]]]]]]]]]]]]]]]]]]]]]]]]]]]]]]]]]]]]]]]]]]]]]]]]]]]]]]]]]]]]]]]]]]]]]]]]]]]]]]]]]]]]]]]]]]]]]]]]]]]]]]]]]]]]]]]]]]]]]]]
@M_HWI-M01141:133:D05BR:1:1101:7557:8942  133:D05BR:1:1101:7557:8942 2:N:0:CCGGCGTCCTGCGA
TGTCCTCTCATAAAACATATGGTCTGGTGGAAAGAGACAATAAATACACAAGTGAATGAGATGATTCTGGACAGGGCTAATAAATGATATATACAATGAACAGTGAGATTGAGTGAGT
+M_HWI-M01141:133:D05BR:1:1101:7557:8942  133:D05BR:1:1101:7557:8942 2:N:0:CCGGCGTCCTGCGA
]]]]]]]]]]]]]]]]]]]]]]]]]]]]]]]]]]]]]]]]]]]]]]]]]]]]]]]]]]]]]]]]]]]]]]]]]]]]]]]]]]]]]]]]]]]]]]]]]]]]]]]]]]]]]]]]]]]]]]
@F_HWI-M01141:133:D05BR:1:1101:13676:8943  133:D05BR:1:1101:13676:8943 2:N:0:CCGGCGTCCTGCGA
CCACCTTTTGAGGTCCTGCCATTAGGAAGGAACGTTTTCTCTTGGGGTTATTTATGCTTTTCCCCCTCACTCAGCACAAATATTCAAGAATGCTCTCTCTCCTTCACCTGCAGACTGCCCAGTCTGTGCTGGGTGCCCGCCTCCCGTTCC
+F_HWI-M01141:133:D05BR:1:1101:13676:8943  133:D05BR:1:1101:13676:8943 2:N:0:CCGGCGTCCTGCGA
CCCCCFFFFFAAFGGGGGGGGGHGHHHHHGHHHGHHHGHHHHHHHHGGGHHHHHHGHHHHHHHHHGGGHHHHHGHHHHHHHGHHHHHGHHHGHHHHHGHHHHGHHHHHHHHHHHHHHHHHHGHHHHHHHHHHGHGGHHCGGGGHGGHHHH
@R_HWI-M01141:133:D05BR:1:1101:13676:8943  133:D05BR:1:1101:13676:8943 2:N:0:CCGGCGTCCTGCGA
GTTTCCACGAACCGACACCGGCTTCGATGCTGACAGCAGGTTTGGCAGTCGGTTTTTTGCGTTCCAAAGCAACCGTACCGCCCGGTTCGCCCATACCGCCGTTGGACAAACCGCTTGCGCCGCGCACGACGACAACTTGTTCGTACAATG
+R_HWI-M01141:133:D05BR:1:1101:13676:8943  133:D05BR:1:1101:13676:8943 2:N:0:CCGGCGTCCTGCGA
>>AABFFFBCCCGGGGGGGGGGGGHGHHHGHHHHHHHHHDHHHA1FGDHHGGGGGGGGGHGGGGHGFHFGHHHHGGHGGGGGGGGGGGGGGGGHHHHCGGCGGGFHHGHGHGGGGGGHGGGGGGG-A?EGCGGGGGGGGGFFBFFEFFFF
@M_HWI-M01141:133:D05BR:1:1101:25348:8950  133:D05BR:1:1101:25348:8950 2:N:0:CCGGCGTCCTGCGA
GGAAGCGGGGCTCAAGGAGGTCCTGAGGTCAGGAGAGTCGGGCTCCCGCGCTGCTTGTGGC
+M_HWI-M01141:133:D05BR:1:1101:25348:8950  133:D05BR:1:1101:25348:8950 2:N:0:CCGGCGTCCTGCGA
]]]]]]]Y]]]]]]]]]]]]]]]]]]]]]]]]]]]]]]]]]]]]]]]]]]]U]]]]]]]]]
@M_HWI-M01141:133:D05BR:1:1101:27387:8957  133:D05BR:1:1101:27387:8957 2:N:0:CCGGCGTCCTACGA
TAACGAAACCCAGCTCCTGGAAGAACCGTGCTTCTCACTCTCTGATTCTGAAGGCGGATTCAACTCTCTTAGCTGAGCGAACACCCAGCAGAGCAGTTTGCA
+M_HWI-M01141:133:D05BR:1:1101:27387:8957  133:D05BR:1:1101:27387:8957 2:N:0:CCGGCGTCCTACGA
]]]]]]]]]]]]]]]]]]]]]]]Z]]\]]]]]]]]]]]]]]]]]]]]]]]]]]]]]Z]]]]]]]]]]]]]]]]]]]]]]]]]]]]]]]W]]]]W]]]]]]]]
@M_HWI-M01141:133:D05BR:1:1101:15687:8976  133:D05BR:1:1101:15687:8976 2:N:0:CCGGCGTCCTGCGA
TGTTGGAGTGATGGGGGGTGTGGTGTATGTTACACCATGATGTATTGCTGGTACTGTTAATCATGACCAAGGTTGGCCGGGCATAATTGCTTATGCCTGTAATTCGGGCACTTAAGGAGGCTGAGGTGGGCAGATCACAAGGTCAAGAGATGGCGACCATCTGGCCAACATAGA
+M_HWI-M01141:133:D05BR:1:1101:15687:8976  133:D05BR:1:1101:15687:8976 2:N:0:CCGGCGTCCTGCGA
CBBCCBFFFFFFGGGGGGEGGGGH]]]]]]]]]]]]]]]]]]]]]]]]]]]]]]]]]]]]]]]]]]]]]]]]]]]]]]]]]]]]]]]]]]]]]]]]]]]]]]]]]]]]]]]]]]]]]]]]]]]]]]]]]]]]]]]]]]]]]]]]]]]]]]GGGGGGGGGGGGFFBFFFFAABBB
@M_HWI-M01141:133:D05BR:1:1101:13289:8977  133:D05BR:1:1101:13289:8977 2:N:0:CCGGCGTCCTGCGA
TTAACATAGTAAAATTTCCTTAGTTGCGTTACTTCAAAAACTTTAAAAGCCTACCGA
+M_HWI-M01141:133:D05BR:1:1101:13289:8977  133:D05BR:1:1101:13289:8977 2:N:0:CCGGCGTCCTGCGA
]]U]]]\][]]]]]]\V]]]]]]\V]]][]]][]]]]]]]]][]]]]]]\]]V]]]Z
@M_HWI-M01141:133:D05BR:1:1101:5631:8991  133:D05BR:1:1101:5631:8991 2:N:0:CCGGCGTCCTGCGA
TAGGAAGGACTGATTTCCTTGTCACTGGAGGTTTTCTTTTCTTTTCCTTTTTTGACAGAGTCTTGCTCTGTTGCCCACGCTGGAGTGCAATGGTGTGATCTTGGCTAACTGCAACCTCTGCCTCCCGAGTTCCAGTGATTCTCATACCTCAGCCTCCCGAATAGCTGG
+M_HWI-M01141:133:D05BR:1:1101:5631:8991  133:D05BR:1:1101:5631:8991 2:N:0:CCGGCGTCCTGCGA
1A1>>1CAFFF1ABGEDE\\[][[Y]]Z[Y][WUT]]]]]]]]EZYXZ]]Y]UEUF]]]]Z]SG][]]]]]U]]CZC]][YZB]E[]]GW]]U%]S]]V]FW\U[VF]]]]R]]C]]][]]Y]ZTR]]YZ]XS4&]\[GS\ZF]%EV]T]0E1EA111FDD11A>11>
@M_HWI-M01141:133:D05BR:1:1101:8385:8992  133:D05BR:1:1101:8385:8992 2:N:0:CCGGCGTCCTGCGA
CCCGGCTCAGCCCGTCTGTCGCGGCCCGGCACACG
+M_HWI-M01141:133:D05BR:1:1101:8385:8992  133:D05BR:1:1101:8385:8992 2:N:0:CCGGCGTCCTGCGA
]]]]]]]]]]]]]]]]]]]]]][]]]]]]]]]]]U
@M_HWI-M01141:133:D05BR:1:1101:11412:8992  133:D05BR:1:1101:11412:8992 2:N:0:CCGGCGTCCTGCGA
TGCCATCCTACCACCCCCACGGTGGTCACCATCATCACCATCACCACCATGACGGGCTTCACAGTACCCAGGGCCTCCACCACCCCCACGGTGGTCGTCCTTATTGCCTTCCCTGTGGAGGGGCTTTCTGTGTCCTGCTGGCGGTCC
+M_HWI-M01141:133:D05BR:1:1101:11412:8992  133:D05BR:1:1101:11412:8992 2:N:0:CCGGCGTCCTGCGA
]]]]]]]]]]]]]]]]]]]]]]]]]]]]]]]]]]]]]]]]]]Z]]]]]]]]]]]]]]]]]]]]]]]]]]]]]]]]]]]]]]Z]]]]]]]]]]]]]]]]]]]]]]]]]]]]]]]]]]]]]]]]]]]]]]]]]]]]]]]]]]]]]]]]]
@M_HWI-M01141:133:D05BR:1:1101:22571:9002  133:D05BR:1:1101:22571:9002 2:N:0:CCGGCGTCCTGCGA
GATTTTCTGTTTTTATTATTATACTTTAAGTTCTGGGGTACATGTGCAGCTAGTGCAGGATTGTTACCTAGGTATATACATGCCATGGTGGTTTGCTGCATCCATCCCCCTGTCATCTACATT
+M_HWI-M01141:133:D05BR:1:1101:22571:9002  133:D05BR:1:1101:22571:9002 2:N:0:CCGGCGTCCTGCGA
]]]]]]]]]]]]]]]]]]]]]]]]]]]]]]]]]]]]]]]]]]]]]]]]]]]]]]]]]]]]]]]]]]]]]]]]]]]]]]]]]]]]]]]]]]]]]]]]]]]]]]]]]]]]]]]]]]]]]]]]]]]
@M_HWI-M01141:133:D05BR:1:1101:8463:9009  133:D05BR:1:1101:8463:9009 2:N:0:CCGGCGTCCTGCGT
CGAAAGGGCGGCTGATTAACGATTTTCAGCAGCGTGCGCACTACGTACTGACT
+M_HWI-M01141:133:D05BR:1:1101:8463:9009  133:D05BR:1:1101:8463:9009 2:N:0:CCGGCGTCCTGCGT
]]]]]]]]]]]]]]]]]]]]]]]]]]]]]]]]]]]]]]]]]]]]]]]]]]]]]
@M_HWI-M01141:133:D05BR:1:1101:25791:9011  133:D05BR:1:1101:25791:9011 2:N:0:CCGGCGTCCTGCGA
GGGGAGGGATAGCCTGGGGAGAAATGCCAAATGTGGGTGAAGGGGAGGAAGGCAGCAGAACACACTGCCATGTGTGTACCTATGCAACTATCTTGCATGTTCTGCACATGTACTCCAAAACCTAA
+M_HWI-M01141:133:D05BR:1:1101:25791:9011  133:D05BR:1:1101:25791:9011 2:N:0:CCGGCGTCCTGCGA
]]]]]]]]]]]]]]]]]]]]]]]]]]]]]]]]]]]]]]]]]]]]]]]]]]]]]]]]]]]]]]]]]]]]]]]]]]]]]]]]]]]]]]]]]]]]]]]]]]]]]]]]]]]]]]]]]]]]]]]]]]]]]
@M_HWI-M01141:133:D05BR:1:1101:19161:9015  133:D05BR:1:1101:19161:9015 2:N:0:CCGGCGTCCTGCGA
GGGCAAAAACTGGAAGCCTTCCATTTGAAATCTGGCACTAGACACGGATGCCCTCTATCACCACTCGTATTCAATATAGCTCTGGAAGTTCTAGCCAGAGCAATCAGGCAAGAAAAAGAAATAAAGTGTATTCAAATAGGAAAGGTGGAAGCCAAATTGTCTCTATTTGCAGATGACATGATAGTATACCTAGAAGACCCC
+M_HWI-M01141:133:D05BR:1:1101:19161:9015  133:D05BR:1:1101:19161:9015 2:N:0:CCGGCGTCCTGCGA
CCCCDCFFDDFFGGGGGGGGGGHHHHHHHHHHHHHHHHHHHHHHGGGGGGH]]]]]]]]]]]]]]]]]]]]]]]]]]]]]]]]]]]]]]]]]]]]]]]]]]]]]]]]]]]]]]]]]]]]]]]]]]]]]]]]]]]]]]]]]]]]]]]]]]]HHHHHHHHHHHHHHHHHHHHHHHHHHHHHGGGGGGGGGGFFFFFFAAAAAA
@M_HWI-M01141:133:D05BR:1:1101:6733:9018  133:D05BR:1:1101:6733:9018 2:N:0:CCGGCGTCCTGCGA
AGAAAAATTTAAAAATAAAATAAATAACTGCATAAAACTGTTGCTGGCTGGGTGTGGTAGCTCATGCTTATAATTCCAGCACTTTGGGAGGCTGAGGTGGGTGGATTGCTTGAGGCCAGGAGTTTGAGAGCAGCCTGGGCAAC
+M_HWI-M01141:133:D05BR:1:1101:6733:9018  133:D05BR:1:1101:6733:9018 2:N:0:CCGGCGTCCTGCGA
]]]]]]]]]]]]]]]]]]]]]]]]]]]]]]]]]]]]]]]]]]]]]]]]]]]]]]]]]]]]]]]]]]]]]]]]]]]]]]]]]]]]]]]]]]]]]]]]]]]]]]]]]]]]]]]]]]]]]]]]]]]]]]]]]]]]]]]]]]]]]]]
@M_HWI-M01141:133:D05BR:1:1101:23317:9022  133:D05BR:1:1101:23317:9022 2:N:0:CCGGCGTCCTGCGA
CTTAAACTTCTGACCTCAAGTGACCTGTCTGTCCCAGCCTCCCAAAGTACTGGGATCACAGGTGTGAGCCACCATGTCCAGCCCCTAAATTTGCTCTTATTTGCCTCTGTCTATTGAGTCTGTTTCTCTGAAGTTGAGTCATAGGAAGCAAAATACTTGCTCGTAAAGGAGAGATG
+M_HWI-M01141:133:D05BR:1:1101:23317:9022  133:D05BR:1:1101:23317:9022 2:N:0:CCGGCGTCCTGCGA
ABBBBFFFFFFFFGGGGGFFDGHHHH]]]]]]]]]]]]]]]]Z]]]]]]]]]]]]]]]]]]]]]]]]\]]]]]]]]][]]]]]]]]]]]]]]]]]]]]]][]][V]]]]]]]]]]]]]]]]]]]]]]]]]]\]]Y]]]]]]]]]]]]]]]DHF3BB0EEEFAFGBFFFBFFAA>>1
@M_HWI-M01141:133:D05BR:1:1101:15637:9027  133:D05BR:1:1101:15637:9027 2:N:0:CGGGCGTCCTGCGA
ATATGTGATAGGGGATTTCTTAGAGGAATTGGCTCATG
+M_HWI-M01141:133:D05BR:1:1101:15637:9027  133:D05BR:1:1101:15637:9027 2:N:0:CGGGCGTCCTGCGA
]]X]]]Y]]]]\W]]]][]]]]]\H]ZZ]][YE]V]V]
@M_HWI-M01141:133:D05BR:1:1101:13410:9041  133:D05BR:1:1101:13410:9041 2:N:0:CCGGCGTCCTGCGA
CCCTGAGAGCTGCATAAGAGCCCCCCACACG
+M_HWI-M01141:133:D05BR:1:1101:13410:9041  133:D05BR:1:1101:13410:9041 2:N:0:CCGGCGTCCTGCGA
V]]]]]]]]]]]]]]]]]]]]]]]]]]]]]]
@M_HWI-M01141:133:D05BR:1:1101:14819:9048  133:D05BR:1:1101:14819:9048 2:N:0:CCGGCGTCCTGCGA
AAGGAAGTTGAATCCGCGTTTTGATTCAGAGAGTGGGAAGCACGTTCCTTCTAGGAGCTGCGTTTTGCTACTCCAGCGTGAATGGGAGTAAACGCTGTATTGAAAAATATCTGCTTCTAGAACAAA
+M_HWI-M01141:133:D05BR:1:1101:14819:9048  133:D05BR:1:1101:14819:9048 2:N:0:CCGGCGTCCTGCGA
]]]]]]]]]]]]]]]]]]]]]]]]]]]]]]]]]]]]]]]Z]]]]]]]]]]]]]]]]][]]]]]]]]]]]]\]]]]]]]]]]]]]]]]]Y]]]]]]]]]]]]]]]]]]]]]]]]\]]]]]]]]]]]]
@M_HWI-M01141:133:D05BR:1:1101:28091:9069  133:D05BR:1:1101:28091:9069 2:N:0:CCGGCGTCCTGCGA
ATATATCCAAAAGACTATAAATCGTTCTACTATAAGGACACATGTACACGAATGTTCATTGCAGCACTGTTTACAATAGCAAAGACCTGGAATCAACCCAAATGCCCATTGATAATAGACTGGATTGGAAAAATGTGGCACATAT
+M_HWI-M01141:133:D05BR:1:1101:28091:9069  133:D05BR:1:1101:28091:9069 2:N:0:CCGGCGTCCTGCGA
]]]]]]]]]]]]]]]]]]]]]]]]]]]]]]]]]]]]]]]]]]]]]]]]][]]]]]]]]]]]]]]]]]]]]]]]]]]]]]]]]]]U]Z]]X]]]]]]]]]]]]]]]]]]]]]]]]]]]]]]]]]]]]]]]]]]]]]]]]]]]]]]]
@M_HWI-M01141:133:D05BR:1:1101:19826:9074  133:D05BR:1:1101:19826:9074 2:N:0:CCGGCGTCCTGCGA
TAGATTTAATTCAGGTTCATCTATTATTATTAGATCGCCCTCTTCTGCAAAAAATTTCAAATAAACACCTAAATCACATAAAGAACGAATAGAGCTAGAACTTTCCATCATTGATAACTCTAAGCTCTCATTATGAGGAATAAATCTAACTTCTTCATTATCATCATCAATTAAATATTCCCCACCTATTAAATCCCTAAACTCATGAAGAAGATAGTCGTGCTTTTTTATAAATGGGCTTAATTCTCTA
+M_HWI-M01141:133:D05BR:1:1101:19826:9074  133:D05BR:1:1101:19826:9074 2:N:0:CCGGCGTCCTGCGA
AAA3AFFFDFFFED4GGGBGGGHHHDGH6FHFHGFGHGG2EHBG5D5FDBGC2AGFGFB55B5B53G1EG3AFGHEFFFGH5DD1BEA1BEGBGBFDHBG]]]]]]]]]]]]]]]]]]]]]]]]]]]Z]]]]]]]]]]]]]]]]]]]]]]GFGDDGFBEGHHGEHHHHHHHGHHGBHEEA/ABGFGFFFBGCG0HGEDGHGAFHHGHGHHHGHHGGGFEFGHGED1HF3GABFGGGGGF@DFFFD>11>>
@M_HWI-M01141:133:D05BR:1:1101:19361:9086  133:D05BR:1:1101:19361:9086 2:N:0:CCGGCGTCCTGCGA
GCCCGCACTCCGGCTCAGCTCCAGGGCGTGCTGGCAGCCGACGACCTGGAGCTTCCGGTCCAGATCCGACACGCCCTGGACGAG
+M_HWI-M01141:133:D05BR:1:1101:19361:9086  133:D05BR:1:1101:19361:9086 2:N:0:CCGGCGTCCTGCGA
]]]]]]]]]]]]]]]]]]]]]]]]]]]]]]]]]]]]]]]]]]]]]]]]]]]]]]]]]]]]]]]]]]]]]]]]]]]]]]]]]]]]
@M_HWI-M01141:133:D05BR:1:1101:15926:9098  133:D05BR:1:1101:15926:9098 2:N:0:CCGGCGTCCTGCGA
TTCTTAAACAGGGCCCCGAATTAGAAAGATATATACATGACTATCTCTAGGACTATCCTGTTTTTTTAACTACTGAATTTACCTTACCAAATAAATTTTCTTTTTATAAATAATAACATATTAGATATTACATTGAAAGGGTATGTTTGTGATATCACATTATTTTGCTTATAAATAGACTATAGAACTTATGCTAAATT
+M_HWI-M01141:133:D05BR:1:1101:15926:9098  133:D05BR:1:1101:15926:9098 2:N:0:CCGGCGTCCTGCGA
CCCDDFFFFFFCGGGGGGGGGGHHHHHHHHHHHHHHHHHHHHHHHHHHHH]]J]]]]]]]]]]]]]]]]]]]]]]]]]]]]]]]]]]]]]]]]]]]]]]]]]]]]]]]]]]]]]]]]]]]]]]]]]]]]]]]]]]]]]]]]]]]]]]]]]HHHHHHHHHHHHHHHHHHHHHHHHHHHHGGGGGGGGGGFFFFFFFBAAAA
@M_HWI-M01141:133:D05BR:1:1101:4472:9100  133:D05BR:1:1101:4472:9100 2:N:0:CCGGCGTCCTGCGA
AAGACCTAACATAACATTTTTATAGATACTGCGCCATTCAAACAGATTATCCTTCT
+M_HWI-M01141:133:D05BR:1:1101:4472:9100  133:D05BR:1:1101:4472:9100 2:N:0:CCGGCGTCCTGCGA
]]]]]]]]]]]]]]\[]]]]]]]\]]]]]]]]]]\\]]]]]]]]]]Y]]]]]]]J[
@M_HWI-M01141:133:D05BR:1:1101:7322:9117  133:D05BR:1:1101:7322:9117 2:N:0:CCGGCGTCCTGCGA
GGAGGCCTGGGTACCTCTTCCGGCTATCACCACCAGCCTTCTGTTTTTAGGCAAGTCCTTTCACCACTCTAGACCTTCACCATGCAGTTTCCTCACCTGAGAACATTCCATCTCTCAAAAATAACAGTTCTGGCCCGGCGTAGT
+M_HWI-M01141:133:D05BR:1:1101:7322:9117  133:D05BR:1:1101:7322:9117 2:N:0:CCGGCGTCCTGCGA
]]]]]]]]]]]]]]]]]]]]]]]]]]]]]]]]]]]]]]]]]]]]]]]]]]]]]]]]]]]]]]]]]]]]]]]]]]]]]]]]]]]]]]]]]]]]]]]]]]]]]]]]]]]]]]]]]]]]]]]]]]]]]]]]]]]]]]]]]]]]]]]]
@M_HWI-M01141:133:D05BR:1:1101:24754:9139  133:D05BR:1:1101:24754:9139 2:N:0:CCGGCGTCCTGCGA
AGCTCCAGTCCCAGTCTGGTAATAACCCATTAAGCTATTAACTCATTCATGAAAACAGAGCCCTCATGACCAATCACTTCTTAAAGGT
+M_HWI-M01141:133:D05BR:1:1101:24754:9139  133:D05BR:1:1101:24754:9139 2:N:0:CCGGCGTCCTGCGA
VS[]F4]EGSU]]TVFW]]]G[]]GE]F\ZY]][GGWW\]ZFWG\]]HZ]W]H]]]\]]]CC]EV[]]8W]]TX]]FF]FIV]WSVF]
@M_HWI-M01141:133:D05BR:1:1101:27065:9143  133:D05BR:1:1101:27065:9143 2:N:0:CCGGCGTCCTGCGA
TCTAACAGACTATATTCAGAGCCATTTTCTTTTAACTTTGGGGTGCCTACATATTATTTAGATTTTTTTTGATTCGCATAAAATTAGAATT
+M_HWI-M01141:133:D05BR:1:1101:27065:9143  133:D05BR:1:1101:27065:9143 2:N:0:CCGGCGTCCTGCGA
]]]]]]]]]]]]]]]]]]]]]]]]]]]]]]]]]]]]]]]]]]]]]]]]]]]]]]]]]]]]]]]]]]]]]]]]]]]]]]]]]]]]]]]]]]]
@M_HWI-M01141:133:D05BR:1:1101:24704:9171  133:D05BR:1:1101:24704:9171 2:N:0:CCGGCGTCCTGCGA
CCTTTACTTATTATTTTTTTTTCTTTCCTTCTCTCAAAAAAAAAGAAATCAACTTGTAAACCTCTAGATCCAGGTCGGCAATGTCTCTTTCATTGCTTGATTTCCTTTCTTCCCTTCCCTCCCTCCCTCATTTCCTCCCCGCTTCCTCC
+M_HWI-M01141:133:D05BR:1:1101:24704:9171  133:D05BR:1:1101:24704:9171 2:N:0:CCGGCGTCCTGCGA
]]]]]]]]]]]]]]]]]]]]]]]]]]]]]]]]]]]]]]]]]]]]]]]]]]]]]]]]]]]]]]]]]]]]]]]]]]]]]]]]]]]]]]]]]]]]]]]]]]]]]]]]]]]]]]]]]]]]]]]]]]]]]]]]]]]]]]]]]]]]]]]]]]]]]
@M_HWI-M01141:133:D05BR:1:1101:10681:9172  133:D05BR:1:1101:10681:9172 2:N:0:CCGGCGTCCTGCGA
ATCACCATCTCAGCGCTTAACAGTCCAGTTAACAAATTTGGACAAAAAGCAACGGGAAACTTC
+M_HWI-M01141:133:D05BR:1:1101:10681:9172  133:D05BR:1:1101:10681:9172 2:N:0:CCGGCGTCCTGCGA
]]]]]]]]]]]]]]]]]]]]]]]]]]]]]]]]]]]]]]]]]]]]]]]]]]]]]]]]]]]]]]]
@M_HWI-M01141:133:D05BR:1:1101:24019:9198  133:D05BR:1:1101:24019:9198 2:N:0:CCGGCGTCCTGCGA
ATCTCTCTGTGAAGAAGGCATTGTTATGATCCCCAACTTTATAGATGTAAAAACTGAGGCTCGTAAATGGCAAATAACTTGTCTAAGGGACACACAGCAAGTAGTCAGAGCTGGAAGTTGAATCCAGTTCTGAGTCCGCCACCCAAGCTTTT
+M_HWI-M01141:133:D05BR:1:1101:24019:9198  133:D05BR:1:1101:24019:9198 2:N:0:CCGGCGTCCTGCGA
AA]]]]]]]]]]]]]]]]]]]]]]]]]]]Z][]]]]]]]]]]]]]]]]]]]]]]]]]]]]]]]]]]]]]]]]]]]]]]]]]]]]]]]]]]]]]]]]]]]]]]]]]]]]]]]]]]]]]]]]]]]]]]]]]]]]]]]]]]]]\]]]]]]]Y]3A
@M_HWI-M01141:133:D05BR:1:1101:17316:9207  133:D05BR:1:1101:17316:9207 2:N:0:CCGGCGTCCTGCGA
ACCACATGAAGAGAATGTCTGGGAGAGAAAATATGTCGCTAGTCCCCAGAAATTCTACCTACTCCAGCTGAAGTTCTAAACACGTAAACAGAGAGTTACTG
+M_HWI-M01141:133:D05BR:1:1101:17316:9207  133:D05BR:1:1101:17316:9207 2:N:0:CCGGCGTCCTGCGA
]]]]]]]]]]]]]]]]]]]]]]]]]]]]]]]]]]]]]]]]]]]]]]]]]]]]]]]]]]]]]]]]]]]]]]]]]]]]]]]]]]]]]]]]]]]]]]]]]]]]]
@M_HWI-M01141:133:D05BR:1:1101:9435:9210  133:D05BR:1:1101:9435:9210 2:N:0:CCGGCGTCCTGCGA
GCCTAAGAGCAAATAAAATTAAGGAATAAAAAGTAAAATTCAGGATGACATGAGAGAAATA
+M_HWI-M01141:133:D05BR:1:1101:9435:9210  133:D05BR:1:1101:9435:9210 2:N:0:CCGGCGTCCTGCGA
]]]]]]]]]]]]]]]]]]]]]]]]]]]]]]]]]]]]]]]]]]]]]]]]]Y]]]]]]]]]]]
@M_HWI-M01141:133:D05BR:1:1101:13057:9215  133:D05BR:1:1101:13057:9215 2:N:0:CCGGCGTCCTGCGA
GGAAAATGCGTTTTCCACTTCTTCACAGAAAGGGTTTAGAAACTCCTGCAAACACACATCAGTTTAACTCCGTAAGTTGAATGCACACATTGAAGACCGTTCTGTTAGGTAGCTCCGTTTTGGTTTTAGAAGCAGATATTTCTCAATATCGCGTTTGCACCCATTCACCCCGGTATAACGAA
+M_HWI-M01141:133:D05BR:1:1101:13057:9215  133:D05BR:1:1101:13057:9215 2:N:0:CCGGCGTCCTGCGA
CDEEEFFFFCBAGGGGGGGGGGHHHHHHHHHH]]]]]]]]]]]]]]]]]]]]]]]]]]]]]]]]]]]]]]]]]]]]]]]]]]]]]]]]]]]]]]]]]]]]]]]]]]]]]]]]]]]]]]]]]]]]]]]]]]]]]]]]]]]]]]]]]]]]]]GGHHHHGGHHGGGGGEGGGGCFFFCCFBBBAA
@M_HWI-M01141:133:D05BR:1:1101:10461:9218  133:D05BR:1:1101:10461:9218 2:N:0:CCGGCGTCCTGCGA
CCATCAGGTCTCATGAGACCCATTCACTACCATGAGAACAGCATGGGAAAGACCCACCACCATGATTCAATAATATCCCACCAGGTCCCTCCCACAATGCATGGGAATTATGGGAACTACAAGATGAGATTTGGGTGGGGACACAGAGCCAAGCCATATCACTG
+M_HWI-M01141:133:D05BR:1:1101:10461:9218  133:D05BR:1:1101:10461:9218 2:N:0:CCGGCGTCCTGCGA
CDDDDFFFFFFFGG]]]]]]]]]]]]]]]]]]]]]]]]]]]]]]]]]]]]]]]]]]]]]]]]]]]]]]]]]]]]]]]]]]]]]]]]]]]]]]]]]]]]]]]]]]]]]]]]]]]]]]]]]]]]]]]]]]]]]]]]]]]]]]]]]]]]]]]]GGBFFFFFFCBBAA
@M_HWI-M01141:133:D05BR:1:1101:24655:9224  133:D05BR:1:1101:24655:9224 2:N:0:CCGGCGTCCTGCGA
GGAATGACAATATTTCCATGCAGCTTTGTGAGTTCTCTAAGAAATTGAAATAGAAGAAGTGGATGGAGTAAGAGAACATTCTGGATGAGTGAAAAATGAGCCAAGCAACAGAGTTAAGAAAGTAGAAGGCAAATGAAAGGGTCTAGACTGACTAGCATGTAAGGAGACAGAGATCAAGGTCAGAAGATAGGTTGGGGGGTCTCAAGA
+M_HWI-M01141:133:D05BR:1:1101:24655:9224  133:D05BR:1:1101:24655:9224 2:N:0:CCGGCGTCCTGCGA
BBBBBFFFFFFFGFGGGGGGGGHHHHHFHHFFHHFHHHHHHHHHFGHHHHHHHHHFE]]]]]]]]]]]]]]]]]]]]]]]]]]]]]]]]]]]]]]]]]]]]]]]]]]]]]]]]]]]]]]]]]]]]]]]]]]]]]]]]][]]]]]]]]]]]3EGG35FFHHHHFFHHGHGHHHGBHHGGFFF5GHHGGGGGECGEEA?AFA4D>>A>3
@M_HWI-M01141:133:D05BR:1:1101:6113:9228  133:D05BR:1:1101:6113:9228 2:N:0:CCGGCGTCCTGCGA
AAATAGCCTATCTGTTTCTTAACTATTTTCTTTAGATTTTTGTGTAACATTATTTATTATCTATTGAGAAGATATTATGGAATGTTTGTAACTGTGAAATATAAAAATAAAAAATACAACAAATATCTATATGCT
+M_HWI-M01141:133:D05BR:1:1101:6113:9228  133:D05BR:1:1101:6113:9228 2:N:0:CCGGCGTCCTGCGA
]]]]]]]]]]]]]]]]]]]]]]]]]]]]]]]]]]]]]]]]]]]]]]]]]]]]]]]]]]]]]]]]]]]]]]]]]]]]]]]]]]]]]]]]]][N]]]]]]]]]]]]]]]]]]]]]]]]]]]]]]]]]]]]]]]]]]]
@M_HWI-M01141:133:D05BR:1:1101:26876:9241  133:D05BR:1:1101:26876:9241 2:N:0:CCGGCGTCCTGCGA
AATCAAACAGAAAAAAGACAGACAGCAGCAAGGACCATGAACATTACAAATGATGAATGATCTCATTAAAACGAACACATGGCACACTTACAAAAAGACATCTGGTCGTGGATTTTCTGTCAAAAAGTTATATGTTCACCAC
+M_HWI-M01141:133:D05BR:1:1101:26876:9241  133:D05BR:1:1101:26876:9241 2:N:0:CCGGCGTCCTGCGA
]]]]]]]]]]]]]]]]]]]]]]]]]]]]]]]]]]]]]]]]]]]]]]]]]]]]]]]]]]]]]]]]]]]]]]]]]]]]]]]]]]]]]]]]]]]]]]]]]]]]]]]]]]]]]]]]]]]]]]]]]]]]]]]]]]]]]]]]]]]]]]
@M_HWI-M01141:133:D05BR:1:1101:12598:9248  133:D05BR:1:1101:12598:9248 2:N:0:CCGGCGTCCTGCGA
CAGGTATATTTCAACTCTTTTGTCTTTCTCTTACAGATATAAGTAAGAAAGGCTGATTCATTTGCATTAAGAAATCAAAGGA
+M_HWI-M01141:133:D05BR:1:1101:12598:9248  133:D05BR:1:1101:12598:9248 2:N:0:CCGGCGTCCTGCGA
]]]]]]]]]]]]]]]]]]]]]]]]]]]]]]]]]]]]]]]]]]]]]]]]]]]]]]]]]]]]]]]]]]]]]]]]]]]]]]]]]]
@M_HWI-M01141:133:D05BR:1:1101:22712:9248  133:D05BR:1:1101:22712:9248 2:N:0:CCGGCGCCCTGCGA
ATACACAAGAAATCCTGAAGCGTGAGCCTGCAGATTCAGGGATAAGCCTAGAGCGTCTGTAGC
+M_HWI-M01141:133:D05BR:1:1101:22712:9248  133:D05BR:1:1101:22712:9248 2:N:0:CCGGCGCCCTGCGA
WYEVV]]]]]]WWFW]YC]WZ$]]X[]]]]][]%]Z]\[YEVZC\[]]F]EFFF]UZZ]]WTZ
@M_HWI-M01141:133:D05BR:1:1101:8749:9250  133:D05BR:1:1101:8749:9250 2:N:0:CCGGCGTCCTGCGA
CCATAATGGAATGAAATTAGAAATTAATAATGAAAGAAAATTTGGGAAATTCAAAAGAAGCAGAAATTTAAAAACACATTTCTAAATAACTAATCATTTAAAGAAGAAATAGCAAATTAGAAAATA
+M_HWI-M01141:133:D05BR:1:1101:8749:9250  133:D05BR:1:1101:8749:9250 2:N:0:CCGGCGTCCTGCGA
]]]]]]]]]]]]]]]]]]]]]]]]]]]]]]]]]]]]]]]]]]]]]]]]]]]]]]]]]]]]]]]]]]]]]]]]]]]]]]]]]]]]]]]]]]]]]]]]]]]]]]]]]]]]]]]]]]]]]]]]]]]]]]
@M_HWI-M01141:133:D05BR:1:1101:15608:9254  133:D05BR:1:1101:15608:9254 2:N:0:CCGGCGTCCTGCGA
GAGGTGATGGATACCTCATTGACTCTAATGTGACCATTATGCATTGTATGCCTATATCAAAATATCTCATA
+M_HWI-M01141:133:D05BR:1:1101:15608:9254  133:D05BR:1:1101:15608:9254 2:N:0:CCGGCGTCCTGCGA
]]]]]]]]]]]]]]]]]]]]]]]]]]]]]]]]]]]]]]]]]]]]]]]]]]]]]]]]]]]]]]]]]]]]]]]
@M_HWI-M01141:133:D05BR:1:1101:26169:9280  133:D05BR:1:1101:26169:9280 2:N:0:CCGGCGTCCTGCGA
CTATACCAACAGCCTAAACATAGTAATAGCTTAATTTATTTTGCTTTTTTTATGGCAGGGTTGTATAGAAATGCATTTCAAAATATAATCTTCTAAACTCACAGATATTCATAATCATTTAGAAATGATAAAAAATGTTGTCAAATACTT
+M_HWI-M01141:133:D05BR:1:1101:26169:9280  133:D05BR:1:1101:26169:9280 2:N:0:CCGGCGTCCTGCGA
]]]]]]]]]]]]]]]]]]]]]]]]]]]]]]]]]]]]]]\]]]]]]]]]]]]]]]]]]]]]]]]]]]]]]]]]]]]\]]1]]]]]]]]]\]]]]]]]]]]]]]]]]Z]]]]]]]]]]]]]]]]]]]]]]]]]]]]]]]]]]]]]]]]Y]\]
@M_HWI-M01141:133:D05BR:1:1101:17118:9308  133:D05BR:1:1101:17118:9308 2:N:0:CCGGCGTCCTGCGA
TAAGGCTGAGTGCCCACAGGGTCGTGGGGTGAGCCTTATGCTGTGCTGAGGCGCAGGATCCAAGAAATAAAGAGACAGGACACAGAAGTAAAAGAAAAACGCAACTGGGCTCGGGGGGCCACGCCACCTGTAAGCAGAGTCAGGTGAGGCTCCGAATGTCC
+M_HWI-M01141:133:D05BR:1:1101:17118:9308  133:D05BR:1:1101:17118:9308 2:N:0:CCGGCGTCCTGCGA
DDCDCFFFFFF]]]]]]]]]]]]]]]]]]]]]]]]]]]]]]]]]]]]]]]]]]]]]]]]]]]]]]]]]]]]]]]]]]]]]]]]]]]]]]]]]]]]]]]]]]]]]]]]]]]]]]]]]]]]]]]]]]]]]]]]]]]]]]]]]]]]]]]]]]]CFFFFFBBAAA
@M_HWI-M01141:133:D05BR:1:1101:23330:9308  133:D05BR:1:1101:23330:9308 2:N:0:CCGGCGTCCTGCGA
AGCCTATGGGAGTTATAAGATAGAACTCAAAGCCAAACTCCAGCCAAATCTGCCCTAAGAGAGTTCCCTCCATAGCCCCC
+M_HWI-M01141:133:D05BR:1:1101:23330:9308  133:D05BR:1:1101:23330:9308 2:N:0:CCGGCGTCCTGCGA
]]]]]]]]]]]]]]]]]]]]]]]]]]]]]]]]]]]]]]]]]]]]]]]]]]]]]]]]]]]]]]]]]]]]]]]]]]]]]]]]
@M_HWI-M01141:133:D05BR:1:1101:12618:9311  133:D05BR:1:1101:12618:9311 2:N:0:CCGGCGTCCTGCGA
CAGGAGTTAGAGACTAGCCTGGCCAACATGGTGAAATCTCATCTTTACTAAAAATACAAAAATTAG
+M_HWI-M01141:133:D05BR:1:1101:12618:9311  133:D05BR:1:1101:12618:9311 2:N:0:CCGGCGTCCTGCGA
]]]]]]]]]]]]]]]]]]]]]]]]]]]]]]]]]]]]]]]]]]]]]]]]]]]]]]]]]]]]]]]]]]
@M_HWI-M01141:133:D05BR:1:1101:10725:9315  133:D05BR:1:1101:10725:9315 2:N:0:CCGGCGTCCTGCGA
CATATATATGCAGTTTTATCTGACATATGATGAAACTCTCGAAACATAGATTCAGCAAAAAT
+M_HWI-M01141:133:D05BR:1:1101:10725:9315  133:D05BR:1:1101:10725:9315 2:N:0:CCGGCGTCCTGCGA
]]]]]]]]]]]]]]]]]]]]]]]]]]]]]]]]]]]]]]]]]]]]]]]]]]]]]]]]]]]]]]
@M_HWI-M01141:133:D05BR:1:1101:23165:9317  133:D05BR:1:1101:23165:9317 2:N:0:CCGGCGTCCTGCGA
TTGGTTTATTAATTGATTATGTGGACAATATAATTGCC
+M_HWI-M01141:133:D05BR:1:1101:23165:9317  133:D05BR:1:1101:23165:9317 2:N:0:CCGGCGTCCTGCGA
]]]]]]]]]]]]]]]]]]]]]]]]]]]]]]]]]]]]]]
@M_HWI-M01141:133:D05BR:1:1101:6202:9365  133:D05BR:1:1101:6202:9365 2:N:0:CCGGCGTCCTGCGA
TCCTGTCCCGGCTGCCGCTGAGCCCCAGTCCCCATGGTAACTGATCT
+M_HWI-M01141:133:D05BR:1:1101:6202:9365  133:D05BR:1:1101:6202:9365 2:N:0:CCGGCGTCCTGCGA
]]]]]]]]]\]]]]]]]Y]W]YVZ]]]][Z]\][\]]]]YF]V]TF]
@M_HWI-M01141:133:D05BR:1:1101:11393:9371  133:D05BR:1:1101:11393:9371 2:N:0:CCGGCGTCCTGCGA
CCCGATTTTTTGGTGCCGCTGGGTTTCAGCGACGATATTGCGGTAATTACTTTGGTATACAGCCAGATGAAGCACTACCTTACCGAAGACATCAAAGAGCGGGCACGGCTGGCGGCGCAAAAGCTGCTGGGGCGCGGCTGATTAGACGGATCAAAACGGCAAAAGGCCGTCTGAACAGGGTAT
+M_HWI-M01141:133:D05BR:1:1101:11393:9371  133:D05BR:1:1101:11393:9371 2:N:0:CCGGCGTCCTGCGA
ABBBBBBBFFBDEFFGGGGGGGGCFGHHHGGGG]]]]]]]]]]]]]]]]]]]]]]]]]]]]]]]]]]]]]]]]]]]]]]]]]]]]]]]]]]]]]]]]]]]]]]]]]]]]]]]]]]]]]]]]]]]]]]]]]]]]]]]]]]]]]]]]]]]]]DHGHGFGHCHHGGGGGGGGGGFFFFFBFBBAAA
@M_HWI-M01141:133:D05BR:1:1101:9154:9373  133:D05BR:1:1101:9154:9373 2:N:0:CCGGCGTCCTGCGA
GAACAAACTGAACCCAACACAAACAAAAGAAAGAAAATAATAAAGATTGAGGAATAAATAAATAAAGGATAATTTTAAGATCAAAAAAGGTCAATAAAATGAAAAGTTGGTTCTTTGAAAGGAAAACAAAATTGACAAC
+M_HWI-M01141:133:D05BR:1:1101:9154:9373  133:D05BR:1:1101:9154:9373 2:N:0:CCGGCGTCCTGCGA
]]]]]]]]]]]]Z]\]]]]]]]]]]]]]]]]]]]]]]]]]]]]]]]]]]]]]]]]]]]]]]]]]]]]]]]]]]]]]]]]]]]]]]]]]]]]]]]]]]]]]]]]]]]]]]]]]]]]]]]]]]]]]]]]]]]]]]]]]]]]
@M_HWI-M01141:133:D05BR:1:1101:18803:9377  133:D05BR:1:1101:18803:9377 2:N:0:CCGGCGTCCTGCGA
AATATACAATTATGTCCTCTGCAAATAGACACCATTTGACTTCCTCTTTTCCTAACTGAATACCCTTTATTTTTTTTTTCTTGACTGATTCCTCTGGCTAGAACTTCCAATACTATATTGAATAGGAGTGTTAAGAGAG
+M_HWI-M01141:133:D05BR:1:1101:18803:9377  133:D05BR:1:1101:18803:9377 2:N:0:CCGGCGTCCTGCGA
Y]TWW\\IW]]\]W\6%]]]]]X]GGWVC]]\[]V\[]]WZ[[]\8]]85][X]]]1Z[TT]Y8Y7[]]:Y]:[[]YTT]\FF%F[[ETF]]F[E]T]1]]]V][]]]]I0H]]IY]]U]]%S]\U[]YX]IXGS]\[T
@M_HWI-M01141:133:D05BR:1:1101:25949:9379  133:D05BR:1:1101:25949:9379 2:N:0:CCGGCGTCCTGCGA
CTCATTTCAGTTATCCTTTGGACAATTTAAGTGCTCTGAACCAGCATAGGGGTTCTAGAAAACCTGCTCCATGTTTCTTTTTTTTTTTTTTAATGTTTTCATGAAAAAGAAATCATGGTTCTCGAAATGATATCCTAGTATT
+M_HWI-M01141:133:D05BR:1:1101:25949:9379  133:D05BR:1:1101:25949:9379 2:N:0:CCGGCGTCCTGCGA
]]]]]]][]\]]]]\]]]]]]]]]]]]]]]]]]]]]]]]]]]]]]]]]]]]]]]]]]]]]]]]]]]]]]]]]]]]]]]]]]]]]]]]]]]]]]]]]]]]]]]]]]]]]]]]]]]]]]]]]]]]]]]]]]]]]]]]]]]]]]]
@M_HWI-M01141:133:D05BR:1:1101:26898:9382  133:D05BR:1:1101:26898:9382 2:N:0:CCGGCGTCCTGCGA
TGCAAGAACCTTTTCTTTGCATGCTGAACTTCAGTAACTGGGACAAGAGGCCCAGCTTTCAGCATGTCTCAGCTTTGGACATGCCTTCTTCACTTGGCTGAATCATTTCTATCTTTCCATTTACAGTAGATGATGTACACATCTTCCTTTGATTTGATTAAGAGGATATTGTAGGGTGGTTAACCGACCTAATTTTAATAT
+M_HWI-M01141:133:D05BR:1:1101:26898:9382  133:D05BR:1:1101:26898:9382 2:N:0:CCGGCGTCCTGCGA
11AA>DBFF11DGFFFBFGCGGFHHHHGCHEGHHDHFGBGGAGHAFHHFFE]][[]]]]]]]]]]]\Z]]]]]]]]]]]]]]]]]E]]]]]]]]]\]]]]]W]]]]]]]]]]\][]]]]]]]Z]]]]]]]]]]H]]]\]S\Z]]]]]]]]DHHFB2HGBFBFFDBGF11BACHE0FGGDF00EE1BB1B1BDFD@3>>1>1
@M_HWI-M01141:133:D05BR:1:1101:18777:9383  133:D05BR:1:1101:18777:9383 2:N:0:CCGGCGTCCTGCGA
GAAATCTACTTAGTTAATTCTGAGGATAAAGTCCAATGGCAG
+M_HWI-M01141:133:D05BR:1:1101:18777:9383  133:D05BR:1:1101:18777:9383 2:N:0:CCGGCGTCCTGCGA
]]]]]]]]]]]]]]]]]]]]]]]]]]]]]]]]]]]]]]]]]]
@M_HWI-M01141:133:D05BR:1:1101:9153:9396  133:D05BR:1:1101:9153:9396 2:N:0:CCGGCGCCCTGCGA
ATGGTGAAACTAGAAATACAAAATTAGCCAGGCGTGGTGGTGCGCGCCTGTAATCCCAACTACTCGGGAGGCTGAGGCGGGAGAATCGCTTGAACCGGGGAAGTGGA
+M_HWI-M01141:133:D05BR:1:1101:9153:9396  133:D05BR:1:1101:9153:9396 2:N:0:CCGGCGCCCTGCGA
[\]]]]]Z]]]]\G]U1]]]]]]]\\[YZZ[[]]]]]]TR]ST]]AUZY][]]]]\]]\7ZV]Z]]R]]]]]\]]]]]]]]]Z]VEZ]]]]V7WZE]V]]QC]VFF]
@M_HWI-M01141:133:D05BR:1:1101:13595:9403  133:D05BR:1:1101:13595:9403 2:N:0:CCGGCGTCCTGCGA
CCCTCTAGTTCATATAATATCAACTCCAAAAATGTATTCAGAAACTGGCAAACTTTGGAACAATTCCCAGGATCAATATAGATTCAGCATAATGTTCTTCCTAATAAAGTGCTAAAAGTTAAAAATAATTCCTCTTAGAATTAATAT
+M_HWI-M01141:133:D05BR:1:1101:13595:9403  133:D05BR:1:1101:13595:9403 2:N:0:CCGGCGTCCTGCGA
]]]]]]]]]]]]]]]]]]]]]]]]]]]]]]]]]]]]]]]]]]]]]]]]]]]]]]]]]]]]]]]]]]]]]]]]]]]]]]]]]]]]]]]]]]]]]]]]]]]]]]]]]]]]]]]]]]]]]]]]]]]]]]]]]]]]]]]]]]]]]]]]]]]
@M_HWI-M01141:133:D05BR:1:1101:7053:9404  133:D05BR:1:1101:7053:9404 2:N:0:CCGGCGTCCTGCGA
CTGAGTCATATTTGCATCTCTGGTGTGGAGGCAGTTCACTCTCCCCTGGATGCTGTCAGCTGGCCTTGCTTTCATCCTG
+M_HWI-M01141:133:D05BR:1:1101:7053:9404  133:D05BR:1:1101:7053:9404 2:N:0:CCGGCGTCCTGCGA
]]]]]]]]]]]]]]]]]]]]]]]]]]]]]]]]]]]]]]]]]]]]]]]]]]]]]]]]]]]]]]]]]]]]]]]]]]]]]]]
@M_HWI-M01141:133:D05BR:1:1101:19031:9407  133:D05BR:1:1101:19031:9407 2:N:0:CCGGCGTCCTGCGA
CATGATGCCTCCAACTTTGCCCTTTTTGCTTAGAATTGACTTGGCTATGAGGGCTCTCTTTTGGTTCCATATGAAGTTTAAGGTGTTTTTTTTTTTTTTTCATTTCTGTGAAGAGGGTCATCTGTACCTTGATGGGGATAAGGT
+M_HWI-M01141:133:D05BR:1:1101:19031:9407  133:D05BR:1:1101:19031:9407 2:N:0:CCGGCGTCCTGCGA
]]]]]]]]]]]]]]]]]]]]]]]]]]]]]]]]]]]]]]][]]]]]]]][]]]]]]]]]]]]]]]]]]]]]]]]]]]]]]]]]]]]]]]]]]]]]]]]]]]]]]]]]]]]]]]]]]]]]]]]]]]]]]]]]]]]]]]]]]]]]]]
@M_HWI-M01141:133:D05BR:1:1101:15621:9408  133:D05BR:1:1101:15621:9408 2:N:0:CCGGCGTCCTGCGA
CATGGCGAAACCCCATTTCTACAAAAATACAAAAAGCCAGATATGGTGGTGTGTGACTATAGTCCCAGCTATTTGAGAGGCTGAGGTGGGAGGACCACTTGAACCCAGCGAGGCTGAGCTGCAGTGACCCATGATTGTGC
+M_HWI-M01141:133:D05BR:1:1101:15621:9408  133:D05BR:1:1101:15621:9408 2:N:0:CCGGCGTCCTGCGA
]]]]]]]]]]]]]]]]]]]]]]]]]]]]]]]]]]]]]]]]]]]]]]]]]]]]]]]]]]]]]]]]]]]]]]]]]]]]]]]]]]]]]]]]]]]]]]]]]]]]]]]]]]]]]]]]]]]]]]]]]]]]]]]]]]]]]]]]]]]]
@M_HWI-M01141:133:D05BR:1:1101:14715:9419  133:D05BR:1:1101:14715:9419 2:N:0:CCGGCGTCCTGCGA
TTCTAGCACTGCTATAAAGCACCATCTGAGACTGGGTAATTTACAAAGAAAAGAGGTTTAATTGCTCATGGCTCTGCAGGTTGTACAGGAAGCAGCTTCTCCTTCTGGGGAGGCTTCAGGAAGCTTCCAATAA
+M_HWI-M01141:133:D05BR:1:1101:14715:9419  133:D05BR:1:1101:14715:9419 2:N:0:CCGGCGTCCTGCGA
]]]]]]]]]]]]]]]]]]]]]]]]]]]]]]]]]]]]]]]]]]]]]]]]]]]]]]]]]]]]]]]]]]]]]]]]]]]]]]]]]]]]]]]]]]]]]]]]]]]]]]]]]]]]]]]]]]]]]]]]]]]]]]]]]]]]]
@M_HWI-M01141:133:D05BR:1:1101:27258:9421  133:D05BR:1:1101:27258:9421 2:N:0:CCGGCGCCCTGCGA
CTTTATGCCCATGAGTACCCATTGATTAGTTCCCACTTGTAAGTGAGAAAATGCGGATTTGGTTTTTTGTTCCTGTGTTAATTTGCTTAGGATAATGGCTTCTAGCTGCATCCAAGTTGCTGCAAAGGACGTGATTTCATTTATGGCTGCAAAGTATTCCATGGTGTACATGGACC
+M_HWI-M01141:133:D05BR:1:1101:27258:9421  133:D05BR:1:1101:27258:9421 2:N:0:CCGGCGCCCTGCGA
33>AA5DFFFFFGGFFBBGGFCF556]J]]]]]]]]]]]]]]]]]]]]]X]]]][]\]X[]]][]]]]]]]]]]]]]]]]]Y]]]]\]]]]]]]]]]HX]]]]]]]]]]][]]]]]]]]Y]]]]]]G]]]]]]]]]]]]]\]]]]]]]]3BGFHFFF11G1FGGFF@33F1A>>>A
@M_HWI-M01141:133:D05BR:1:1101:13503:9429  133:D05BR:1:1101:13503:9429 2:N:0:CCGGCGTCCTGCGA
CCTAGATCTCTCACATGCATAGTTCAAAATACAGTTCACATTCCTATGAGAATCAAATGCCTCTGCTAATCTGACAGCAGATGGAGTTCAGGCAGTAATGCTTACTGGTCTGCTGCTCACCTCCTGCTGTGTGGCCTGGTTCCTGATATGCCACTGTCCACAGACTAGTAAGTGGCCCTG
+M_HWI-M01141:133:D05BR:1:1101:13503:9429  133:D05BR:1:1101:13503:9429 2:N:0:CCGGCGTCCTGCGA
CCCCCFFFFFFFGGGGGGGGFFGHHHHHHH]]]]]]]]]]]]]]]]]]]]]]]]]]]]]]]]]]]]]]]]]]]]]]]]]]]]]]]]]]]]]]]]]]]]]]]]]]]]]]]]]]]]]]]]]]]]]]]]]]]]]]]]]]]]]]]]]]]]]]]]HGHGGHGHGGGGFGGGGGFFFBAAAA3A33
@M_HWI-M01141:133:D05BR:1:1101:17258:9446  133:D05BR:1:1101:17258:9446 2:N:0:CCGGCGTCCTGCGA
TTTTTTTTGCAAGATACCCCTGCCCTGGACAGTGTTTGTTGCTATTGTT
+M_HWI-M01141:133:D05BR:1:1101:17258:9446  133:D05BR:1:1101:17258:9446 2:N:0:CCGGCGTCCTGCGA
]]]]U]Y]]]]]]Z]V]]]CZ]C\]]]]]]W]]]]Y]]]\X]]W]]]]V
@M_HWI-M01141:133:D05BR:1:1101:8977:9453  133:D05BR:1:1101:8977:9453 2:N:0:CCGGCGTCCTGCGA
CAATCAAGATAATTTTTTAAAACTCAAATTTATTTAAAAGGAAACTATATATCATTAGGGTTTTTTTTTGTTAATTATGTTTTTCTAAACCAGATGGGAACAAATACATATTTAAAAATATTTATCCATGTGCCACCCAGCATTATCTTGTCTGTCTTGT
+M_HWI-M01141:133:D05BR:1:1101:8977:9453  133:D05BR:1:1101:8977:9453 2:N:0:CCGGCGTCCTGCGA
BBBBBFFFFF]]]]]\]]]]]]]]]]]]]]]]]]]]]]]]]]]]]]]]]]]]]]]]]]]]]]]]]]]]]]]]]]]]]]]]]]]]]]]]]]]]]]]]]]]]]]]]]]]]]]]]]]]]]]]]]]]]]]]]]]]]]]]]]]]]]]]]]]]]]]CF4FFAAABA
@M_HWI-M01141:133:D05BR:1:1101:7218:9473  133:D05BR:1:1101:7218:9473 2:N:0:CCGGCGTCCTGCGA
AGTCCTCATATCCATAAAGTAATGTCTGTTAATTATTTAGAATAACATAGTCCCTCTCTCGGTTCCTGCTTTCCCTCAGCTCGACTCCCCCAACCAGGGGTCTGTGTCTCGGCTCAAGCTCACCATATGGCAAGGCCCATTTCCCAGGGG
+M_HWI-M01141:133:D05BR:1:1101:7218:9473  133:D05BR:1:1101:7218:9473 2:N:0:CCGGCGTCCTGCGA
\]]]]]]]]]]]]]]]]]]]]]]]]]]]]]]]]]]]]]][Y]]]]]]]]][Y[]Z][]W]]]Y]]]]]]]][]]]]]]]]]]Z]Z][V]YCT]]]]TTT%Y]]\][]][]]Z]]]]Z]]]]]]]]]]]\]]]]]Z]]]]]]]]]]]]]]]
@M_HWI-M01141:133:D05BR:1:1101:15547:9474  133:D05BR:1:1101:15547:9474 2:N:0:CCGGCGTCCTGCGA
CACCATGCCTGGCTAATTTTTGTAGTTTTAATAAAGACGGGGTTTCACCATGTTGGCCAGGCTGGTTTCAAACTCCTGACCTTCTGATCCACCTGCCTCAACCTCCCAAAGTGCTGGGATTATAGGCGTGAGC
+M_HWI-M01141:133:D05BR:1:1101:15547:9474  133:D05BR:1:1101:15547:9474 2:N:0:CCGGCGTCCTGCGA
]]]]]]]]]]]]]]]]]]]]]]]]]]]]]]]]]]]]]]]]]]]]]]]]]]]]]]]]]]]F]]]]]]]]]]]]]]]\]]]]]]]]]]]]]]]]]]]]]]]]]]]]]]]]]]]]]]]]]]]]]]]]]]]]]]]]]
@M_HWI-M01141:133:D05BR:1:1101:21203:9478  133:D05BR:1:1101:21203:9478 2:N:0:CCGGCGTCCTGCGA
CATTAACTGAAATTCAAATGTAAATCAAGGTTTCCTCTTTGTATTTGCTAAATCTG
+M_HWI-M01141:133:D05BR:1:1101:21203:9478  133:D05BR:1:1101:21203:9478 2:N:0:CCGGCGTCCTGCGA
W[]]\]]]]]%W]]][J]]]]J]][YW6]ZUE]Y]Y$F]F]]\[\Z]]HX[SYWT]
@M_HWI-M01141:133:D05BR:1:1101:11624:9499  133:D05BR:1:1101:11624:9499 2:N:0:CCGGCGTCCTGCGA
AAATCTTTAATCCATCTTGAGTTAATTTTTGTATAATGTGTAAGGAAGGGGTCCAGTTTTACTTTCCT
+M_HWI-M01141:133:D05BR:1:1101:11624:9499  133:D05BR:1:1101:11624:9499 2:N:0:CCGGCGTCCTGCGA
]]]]]]]]]]]]]][]]]]]]]]]]]]]]]]\]]]]]]]]]]]]]]]]][]WV]]]]]]]]]]][]8]
@M_HWI-M01141:133:D05BR:1:1101:10178:9501  133:D05BR:1:1101:10178:9501 2:N:0:CCGGCGTCCTGCGA
TCCCGGGTTCAAGCGACTCTCC
+M_HWI-M01141:133:D05BR:1:1101:10178:9501  133:D05BR:1:1101:10178:9501 2:N:0:CCGGCGTCCTGCGA
U]]]U]HG]I]]X]]]]]]]ZW
@M_HWI-M01141:133:D05BR:1:1101:26512:9525  133:D05BR:1:1101:26512:9525 2:N:0:CCGGCGTCCTGCGA
GCGCCAGGCCCTCGCAGCACTCCAGGATGTGGCAGGCTGCGGGGTCATGCGGTCAGATGGCCTCCAAGCC
+M_HWI-M01141:133:D05BR:1:1101:26512:9525  133:D05BR:1:1101:26512:9525 2:N:0:CCGGCGTCCTGCGA
]]]]]]]]U]]]]]]]]]]][]]]]]]]]]]]]]]]]]]]]]]]]]]]]]]]]]]]]]]]]]]]]]Y]]V
@M_HWI-M01141:133:D05BR:1:1101:26336:9529  133:D05BR:1:1101:26336:9529 2:N:0:CCGGCGTCCTGCGA
CCACACCCAGCTATTTTTTCTTTTTTTGTATTTTTAGGGGTTTTGCCATTTTGTCCAGGCTGGTCTCAAACTCCTGACCTCAGGTCATCTGCCCACC
+M_HWI-M01141:133:D05BR:1:1101:26336:9529  133:D05BR:1:1101:26336:9529 2:N:0:CCGGCGTCCTGCGA
]]]]Y]]]]]]]]]]\]]]]]][]]]]]]]]]]]]]]]]]]]]]]]]]]\]]]]]\]]]]]]]]]]]]]]]]]]]]]]]]]]]]]]]]]]]]]]]]]
@M_HWI-M01141:133:D05BR:1:1101:12047:9542  133:D05BR:1:1101:12047:9542 2:N:0:CCGGCGTCCTGCGA
TCTGCCTCCTGGGCTCAGGTAATCCTCCTGCCTCAGCCTCCTCTGGAGTAGCTGGGACCACAGGTGTGTGCT
+M_HWI-M01141:133:D05BR:1:1101:12047:9542  133:D05BR:1:1101:12047:9542 2:N:0:CCGGCGTCCTGCGA
]]]]]]]]]]]]]]]]]]]]]]]]]]]]]]]]]]]]]]]]]]]]]]]]]]]]]]]]]]]]]]]]]]]]]]]]
@M_HWI-M01141:133:D05BR:1:1101:5621:9547  133:D05BR:1:1101:5621:9547 2:N:0:CCGGCGTCCTGCGG
AAGTCTTTAAAAAGTCTCTTCTGTGGCCAGGCTCGATG
+M_HWI-M01141:133:D05BR:1:1101:5621:9547  133:D05BR:1:1101:5621:9547 2:N:0:CCGGCGTCCTGCGG
]]]]]]]]]]]]]]]]]]]]]]]]]]]]]]]]]]]]]]
@M_HWI-M01141:133:D05BR:1:1101:16384:9547  133:D05BR:1:1101:16384:9547 2:N:0:CCGGCGTCCTGCGA
GTAATCTAACAGAAATCAATTAGTGTATTACTCTTAAAGTTTGAAGTGGGATAGGAAAAAG
+M_HWI-M01141:133:D05BR:1:1101:16384:9547  133:D05BR:1:1101:16384:9547 2:N:0:CCGGCGTCCTGCGA
]]]]]]]]]]]]]]]]]]]]]]]]]]]]]]]]]]]]]]]]]]]]]]]]]]]]]]]]]]]]]
@M_HWI-M01141:133:D05BR:1:1101:4644:9557  133:D05BR:1:1101:4644:9557 2:N:0:CCGGCGTCCTGCGA
TTAGAATGTTGCACATATACTCACTTCTAAAGCATGTACATGTTATACAAACCATCTATATTTTAAGATCTTTTATGTTAACTAACATTGTCCTGTACCATAGTTGCTTTAGAAAATATTCACCAGTATTGCCAAAAATGGCATGCCAA
+M_HWI-M01141:133:D05BR:1:1101:4644:9557  133:D05BR:1:1101:4644:9557 2:N:0:CCGGCGTCCTGCGA
]]]]]]]]]]]]]]]]]]]]]]]]]]]]]]]]]]]]]]]]]]]]]]]]]]]]]]]]]]]]]]]]]]]]]]]]]]]]]]]]]]]]]]]]]]]]]]]]]]]]]]]]]]]]]]]]]]]]]]]]]]]]]]]]]]]]]]]]]]]]]]]]]]]]]
@M_HWI-M01141:133:D05BR:1:1101:24717:9562  133:D05BR:1:1101:24717:9562 2:N:0:CCGGCGTCCTGCGA
CTTGTATTCTGGTCTGCTCTAAGTTAGCATTTTATTTAGGCATCAGCATATTTTGGGAACAGGCGTTTCAAAACCACCAGCAAATAAAGTATAGAAGAGGAAGGACTCAAAAGGGGCAACAC
+M_HWI-M01141:133:D05BR:1:1101:24717:9562  133:D05BR:1:1101:24717:9562 2:N:0:CCGGCGTCCTGCGA
]]]]]]]]Z]Y]]]]]]]]]]]]]]]]]]]]]]]]]]]][[][[]]]]]]Z]]]]]Z]]]]]]Y\]X]]]]]]]]\]\]\[]]]]]]]]]]]]][]]\]]]]X]]]]][[]]]]]]]\]]]]
@M_HWI-M01141:133:D05BR:1:1101:10381:9564  133:D05BR:1:1101:10381:9564 2:N:0:CCGGCGTCCTGCGA
CTAAGAGAAAAGTTTACAGCATTACATCAAAAAGTTTGAAAGAACACAAATAGACTATCTAACATCACACTTCACAGAGCTGGGAAACAAGATCAATGCAAACCCAAACCAATCAGAAAGAAAGAAAGAAGAAAGATCAGAGCAGAATTAAATAAAATTGCAACAAATAGTTTGCAAAATATGAAATTTGCAA
+M_HWI-M01141:133:D05BR:1:1101:10381:9564  133:D05BR:1:1101:10381:9564 2:N:0:CCGGCGTCCTGCGA
CCCCCFFFFFFFGGGGGGGGGGHHHHHHHHHHHGHHHHHHHHH]]]]]]]]]]]]]]]]]]]]]]]]]]]]]]]]]]]]]]]]]]]]]]]]]]]]]]]]]]]]]]]]]]]]]]]]]]]]]]]]]]]]]]]]]]]]]]]]]]]]]]]]]]]HHDHHHGFHHHHHHHHHHHHHGGGGGGGGGGFFFFFFD3AA>A
@M_HWI-M01141:133:D05BR:1:1101:24868:9568  133:D05BR:1:1101:24868:9568 2:N:0:CCGGCGTCCTGCGA
CCCGTCGAGCACCATGACGGCACTGCCGGGGTTGCCGGGGATCCGGATCGTGATCGCGGTGACCGAACTGGAGTACATCGTGCCGCTGTAGATCCCTAGCAGCATCAGCATCGCTGGCAGCGGGTCCATCCCGAAGGTGAACGGCAGCAGCAGCGCGATCACCAGGGTCGCGGTCAGCCCTGGGATCACC
+M_HWI-M01141:133:D05BR:1:1101:24868:9568  133:D05BR:1:1101:24868:9568 2:N:0:CCGGCGTCCTGCGA
AABA>ADBBBBFGFFGCGCGGCGHHHHEGGGEEGHHGGGG]]]]]]]]]]]]]]]]]]]]]]]]]]]]]]]]]]]]]]]]]]]]]]]]]]]]]]]]]]]]]]]]]]]]]]]]]]]]]]]]]]]]]]]]]]]]]]]]]]]]]]]]]]]]]]GGFEDGGHHGCGHHGGGGECGGGCGGGGAFFFFF@>AAA3
@M_HWI-M01141:133:D05BR:1:1101:23857:9569  133:D05BR:1:1101:23857:9569 2:N:0:CCGGCGTCCTGCGA
CAGGAGTTTGAGACCAGCCTGGGCAACATGGTGAGACCCCATCTCTGCTAAAAATACAAAAAATTAGCCAGGCGTGGTACCACTTGCTCATAGTTCCAGATACTCAGGAGGCTGAGGCAGGAGAATCACTTGAACCCATGAGGCAGAGGATGCAGTG
+M_HWI-M01141:133:D05BR:1:1101:23857:9569  133:D05BR:1:1101:23857:9569 2:N:0:CCGGCGTCCTGCGA
AAAA?AB]]]]]]]]]]]]]]Z]]]\]]\]]]]]]]]]]]]]]]]]]]]]]]]]]]]]]]]]]]]]]]]]]]]]]]]]]]]]]]]]]]]]]]]]]]]]]]]]]]]]]]]]]]]]]]]]]]]]]]]]]]]]]]]]]]]]]]]]]]]]]]]]FFAAA3>
@M_HWI-M01141:133:D05BR:1:1101:21272:9576  133:D05BR:1:1101:21272:9576 2:N:0:CCGGCGTCCTGCGA
CCCTCTTTCACCACTCCTATTCAATATAGTACTGGAAGTTCTAGCC
+M_HWI-M01141:133:D05BR:1:1101:21272:9576  133:D05BR:1:1101:21272:9576 2:N:0:CCGGCGTCCTGCGA
]]]]]]]]]]]]]]]]]]]]]]]]]]]]]]]]]]]]]]]]]]]W]]
@M_HWI-M01141:133:D05BR:1:1101:24969:9576  133:D05BR:1:1101:24969:9576 2:N:0:CCGGCGTCCTGCGA
CTTTACTTTTTGGTATATTTTTAGTAAGGCTAATACTGGTTGTTTCTTTCTGTGTGTAATGCTTCTTTCAGAAGCTCTTGTAAAGCAGGCCTGGTGGTAATAAAATCTCTGAGTTCTTGCTTGTTCATAAAAGATTTTATTTTTCCTTCAGTTGTGAAGCTTAGTTTG
+M_HWI-M01141:133:D05BR:1:1101:24969:9576  133:D05BR:1:1101:24969:9576 2:N:0:CCGGCGTCCTGCGA
AA3AAFFFFFF@EABE6F]]]]]]]]]]]]]]]]]]]]]]]]]]]]]]]]]]]]]]]]]]]]]]]]]]]]]]]]]][]]]]]]]]]XZ]]]]]]]]]]]]]]]]]]]]]][]]]\\]\]]]]]\]]]]]]]]\]]]]]]\\]]]]]]]]]GFGEBGDBF1CD@>>11A
@M_HWI-M01141:133:D05BR:1:1101:25082:9582  133:D05BR:1:1101:25082:9582 2:N:0:CCGGCGTCCTGCGA
CATAGTTTTCATTTTAGTGATGCTAGCCTTAAGTTTGACAAGCTGACCTCGGACCATAGTTTCTCCGTGACCATTTAGTGATCCCAGCCAGCTACTGAACCTGACCTTGATTTGTGTTCAGTTACCTTCCTT
+M_HWI-M01141:133:D05BR:1:1101:25082:9582  133:D05BR:1:1101:25082:9582 2:N:0:CCGGCGTCCTGCGA
]]]]]]]]]]]]]]]]]]]]]]]]]]]]]]]]]Y]]]\]]]]]]]]]]]]]]]]]]]]]]]]]]]]]]]]]]]]]]]]]Z]]]]]]]\X]]]]]]]]]]]]]]]]]]]]]]]]]]]]]]]]]]]]]]]]]]]
@M_HWI-M01141:133:D05BR:1:1101:10651:9588  133:D05BR:1:1101:10651:9588 2:N:0:CCGGCGTCCTGCGA
GGCCAATCAATGTTTCATTTAAGCTTATGGGTAGGTGTGATGTGGTATTGACAAGAATGTATATTTTATGTATTTGAAGTGGAGAGCTCTATAAATATTTAT
+M_HWI-M01141:133:D05BR:1:1101:10651:9588  133:D05BR:1:1101:10651:9588 2:N:0:CCGGCGTCCTGCGA
]]]]]]]]]]]]]]]]]]]]]]]]]]]]]]]]]]]]]]]]]]]]]]]]]]]]]]]]]]]]]]]]]]]]]]]]]]]]]]]]]]]]]]]]]]]]]]]]]]]]]]
@M_HWI-M01141:133:D05BR:1:1101:16899:9594  133:D05BR:1:1101:16899:9594 2:N:0:CCGGCGTCCTGCGA
GGCACCGAGAGCTACCAATCTTCTTTTATTTCCAACTGAGATATTTAAAAAAAAAAAAATTTTTTTTTGAGATGGAGTCTTGCTCTGTCACCAGGGCGGAGTGCAGTGGCGCAAAGTCGGCTCACCGCAACCTCTGCCTCCCGGGTCTAAGCAACTCTTCTGCTCTAGCTTCCCAAGTAGCTGGGACTACGGGTATGCACCATC
+M_HWI-M01141:133:D05BR:1:1101:16899:9594  133:D05BR:1:1101:16899:9594 2:N:0:CCGGCGTCCTGCGA
AAA@AAD1111>B1BABCCGFGHGHHHBHHHGHFHGFBAGGFFFHGHFGEGAEE]B]X]N]]]]\]\][Y[Y]]][[]P]\][]W]X]ZXC]X]]]]][]]W]]]]]]Y]]B]]]]]]]\@V]Y]]]]]]]VY]U]YZZ]]]]]]\\]]]11FFB1B00CFHGBEAB0E100FAF1A1BGC1FGBA11EGGGDBFCD@11AAAA
@F_HWI-M01141:133:D05BR:1:1101:20241:9595  133:D05BR:1:1101:20241:9595 2:N:0:CCGGCGTCCTGCGA
ATGCTGAGAGTACCCCAAATTCACATGACAGCCCCAAACTTCCCCTTGCCTTCCCCCTTTCAAAATGCTTTCCTGGTGGCTGGGGGGCAGGGTCAGTATTTTTCCCACGTGTAAAACCACACAGTCTGGACTACAGAGACCAGAGGGTGT
+F_HWI-M01141:133:D05BR:1:1101:20241:9595  133:D05BR:1:1101:20241:9595 2:N:0:CCGGCGTCCTGCGA
3>3AAFFFFBF5GGFGFEGGFDGHFHHHHHFEHGGGFAFGHHHFHHHEGHHHHGHHGEHH5FDGF3F5GFHHHFHEGHGGHCEEGGGGGDGGHHHFHFGHFHHHHDHHGCHCGHHGHGHGHGGHHHHBGHGFBFGFFGFGF/9FGEDACB
@R_HWI-M01141:133:D05BR:1:1101:20241:9595  133:D05BR:1:1101:20241:9595 2:N:0:CCGGCGTCCTGCGA
AGTATTTCCTATGTGCCAGACCTGTGCTATTTTACACGTGATTCTATTTAATCCTTGGAAGGCTAATTTAACAACTAAGCAAAATGAGGTGGAGAGAGAGAAGTCCGTTTTCTGACGGGTGGTAGGGCTGTTTCATATCTAAGAACTCTG
+R_HWI-M01141:133:D05BR:1:1101:20241:9595  133:D05BR:1:1101:20241:9595 2:N:0:CCGGCGTCCTGCGA
AAA1>F3@DF33FB3BG11F1EFCDFHHHGFFHHHFHCGAAFBEGFFEEHHHBBE211ADGA/FG1BEDHF1A1AFFGHHGGC0BGFBGGGGGGHE/EEFGBGHHGEGFGEGHHFFCEEEE/EGHA<FGGFGF>>GFHFHFDGFBGFFGH
@M_HWI-M01141:133:D05BR:1:1101:16525:9600  133:D05BR:1:1101:16525:9600 2:N:0:CGGGCGTCCTGCGA
CACTGAAAAAAGACCCCTCCTGGCTGGGGCAGAAAACCCCCATCACAGCCTCCCCTTGTTATGTGACTGTGTGGAACAGAGAGTAGTCTATTAACTGGAAATATCTTT
+M_HWI-M01141:133:D05BR:1:1101:16525:9600  133:D05BR:1:1101:16525:9600 2:N:0:CGGGCGTCCTGCGA
]]]]]]]]]]]]]]]]]]]]]]]]]]]]]]]]]]]]]]]]]]]]]]]]]]]]]]]]]]]]]]]]]]]]]]]]]]]]]]]]]]]]]]]]]]]]]]]]]]]]]][]]]8]
@M_HWI-M01141:133:D05BR:1:1101:7272:9621  133:D05BR:1:1101:7272:9621 2:N:0:CCGGCGTCCTGCGA
GTCCTCTTGGGATCGGTGTTGTGCTCGGTCATC
+M_HWI-M01141:133:D05BR:1:1101:7272:9621  133:D05BR:1:1101:7272:9621 2:N:0:CCGGCGTCCTGCGA
]]]]]]]]]]]]]]]]]]]]]]]]]]]]]]]]]
@M_HWI-M01141:133:D05BR:1:1101:6899:9631  133:D05BR:1:1101:6899:9631 2:N:0:CCGGCGTCCTGCGA
TGTGCAGAAAGCAGAAACTGGACCCCTTCCTGACACCTTACACTAAAATTAACTCCAGATGGATTGAAGACTTAAACATAAGACCTGGCACCATAAAAACCCTAGAAGGAAATCTAGGCAAAACTATCCAGGACATAGGAGTAGGCAAGGACTTCATGAACAAAACACCA
+M_HWI-M01141:133:D05BR:1:1101:6899:9631  133:D05BR:1:1101:6899:9631 2:N:0:CCGGCGTCCTGCGA
AAAABFFFFF4FGGGGGGGF]]Z]]]]]\\]]]]]]]]]]]]]]]]]]]]][\[]]]]]]\]]]]]]]]]]]]]]]]]]]]]][]]V]]]]]]]]]]]]]]]]]]]]]]]]]]\]]]]]]]]]]]]Z]]]]]]]]]]]]]]]]]]]]]]]3GFGFGGGCFFFCA1A1>11
@M_HWI-M01141:133:D05BR:1:1101:4390:9643  133:D05BR:1:1101:4390:9643 2:N:0:CCGGCGTCCTGCGA
GGTGGGGTTGAAGACGCCAGACGTCCC
+M_HWI-M01141:133:D05BR:1:1101:4390:9643  133:D05BR:1:1101:4390:9643 2:N:0:CCGGCGTCCTGCGA
]]\]]]X]]]]]]]]]]]]]]]]]]]]
@M_HWI-M01141:133:D05BR:1:1101:22930:9659  133:D05BR:1:1101:22930:9659 2:N:0:CCGGCGTCCTGCGA
CACATCACTGCCCTCCAGCATGGTCAACAGAATAGGATTCCATAAAAAAAAAGAAGAGG
+M_HWI-M01141:133:D05BR:1:1101:22930:9659  133:D05BR:1:1101:22930:9659 2:N:0:CCGGCGTCCTGCGA
]]]]]]]]]]]]]]]]]]]]]]]]]]]]]]]]]]]]]]]]]]]]]]]]]]]]]]]]]]]
@M_HWI-M01141:133:D05BR:1:1101:5312:9688  133:D05BR:1:1101:5312:9688 2:N:0:CCGGCGTCCTGCGA
TCTCCTTTTTCTCTAGAATAGGGCACTTTTGCATGAATTAAAAACCTGTTCAGGTAGATTCTCTTTCTCCTCAATGCTTCTCTTCATGGGGTCTGGGAACTCATCTTCTGCCTCTTGCTTGGCAGAAGTTGCTTCTGTTATATTGAGTTTTTTTTTTTTTTTGAGACGGAGTTTCGCTCT
+M_HWI-M01141:133:D05BR:1:1101:5312:9688  133:D05BR:1:1101:5312:9688 2:N:0:CCGGCGTCCTGCGA
1>?AAFF31FFFGGGF3G31111GGGHEDFZ]]\]]]]]]]]]]]][]F]\]]]]\Y]]]]X]]]][]F][]]]\GVG]]][]W[VZ]ZZTA]]]]]]]]]]]]]]YXWY]]ZV]]]\W]]GZ]\]SU]]]]]]]UH]]IX]X]]XWZ]]EAA2222CF4ABGGGA2GFFDDDDDA33AA
@M_HWI-M01141:133:D05BR:1:1101:7744:9698  133:D05BR:1:1101:7744:9698 2:N:0:CCGGCGTCCTGCGA
GCCAAGATGGTCTCGATCTCCTGACCTCGTGATCTGCTCACCTCAGCCTTCCAAAGTGCTGGGATTACAGGGATGAGCCACTGCGACCAGCCCATTTTTATTTTTCTGTAGAGATGGGGGTTTGGCTATTTTGCCCAGGC
+M_HWI-M01141:133:D05BR:1:1101:7744:9698  133:D05BR:1:1101:7744:9698 2:N:0:CCGGCGTCCTGCGA
E]\]]]]]]TTS]W[Z]C]Z]X]]UVC]]VEE]XS\W\][]Z]YSCTV[F[]FVF]]]]]FUWFG]UYUC]%[WBC]Y]9V]][WYXT]]TZCU6[]\]RXEZEV[7WV]YGWZ]]Z6]]B]]%X7YWY]W\]],VSQC[
@M_HWI-M01141:133:D05BR:1:1101:5169:9710  133:D05BR:1:1101:5169:9710 2:N:0:CCGGCGTCCTGCGA
ACTGCATCTTTAAATGGGACCCTGATCCATTCCTTCTCACTGGACAGGACCTCCCAGACAGGGCTTCTGGTCATCCCCAACTGTGTTCTGTG
+M_HWI-M01141:133:D05BR:1:1101:5169:9710  133:D05BR:1:1101:5169:9710 2:N:0:CCGGCGTCCTGCGA
]]]]]]]]]]]]]]]]]]]]]]]]]]]]]]]]]]]]]]]]]]]]]]]]]]]]]]]]]]]]]]]]]]]]]]]]]]]]]]]]]]]]]]]]]]]]
@M_HWI-M01141:133:D05BR:1:1101:6279:9717  133:D05BR:1:1101:6279:9717 2:N:0:CCGGCGTCCTGCGA
TGCTTCAAGGAAGCTACTGTTTTAGACTTGCTTTTGTTTCATCAATGACCTTGGCCCAAGAAATCAATCAAACATAAATCAAACATGAGAGTTAATTGGTAAAAAGTATTGAAAATTTAGTGATCAATGGATTGCTTGGCACTGTGGATTTTAGATGA
+M_HWI-M01141:133:D05BR:1:1101:6279:9717  133:D05BR:1:1101:6279:9717 2:N:0:CCGGCGTCCTGCGA
CCCDCFFF]]]]]]]]]]]]]]]]]]]]]]]]]]]]]]]]]]]]]]]]]]]]]]]]]]]]]]]]]]]]]]]]]]]]]]]]]]]]]]]]]]]]]]]]]]]]]]]]]]]]]]]]]]]]]]]]]]]]]]]]]]]]]]]]]]]]]]]]]]]]]]FFFCBCBA
@M_HWI-M01141:133:D05BR:1:1101:8632:9726  133:D05BR:1:1101:8632:9726 2:N:0:CCGGCGTCCTGCGA
AAACAAAGCTTCAACTTTGTTAGTTGAACCAACACACAGCAGAGCAGTTTGGAAGATACGTTTGTTTGGTGTTTTAGACG
+M_HWI-M01141:133:D05BR:1:1101:8632:9726  133:D05BR:1:1101:8632:9726 2:N:0:CCGGCGTCCTGCGA
]]]]]]]]]]]]]]]]]]]]]]]]]]]]]]]]]]]]]]]]]]]]]]]]]]]]]]]]]]]]]]]]]]]][W]]W]W]]]]]
@M_HWI-M01141:133:D05BR:1:1101:21046:9730  133:D05BR:1:1101:21046:9730 2:N:0:CCGGCGTCCTGCGA
AGAGAATGCTAATAGAAAAATATACAAGGAGCACAAGCAGATAATTCG
+M_HWI-M01141:133:D05BR:1:1101:21046:9730  133:D05BR:1:1101:21046:9730 2:N:0:CCGGCGTCCTGCGA
]]]]]]]]]]]]]]]]\]]]]]]]]]]]]]]][]]]]]]]]]]]]X]U
@M_HWI-M01141:133:D05BR:1:1101:24749:9731  133:D05BR:1:1101:24749:9731 2:N:0:CCGGCGTCCTGCGA
GATACAACAAGAAGAGCTAACGATCCTAAACATATATGGACCCAATGCAGGAGCACCCAGATACATAAGGCAAGTTCTTAATGACTTACAAAAGGACTTAGACTCCCACACAATAATAGTGGGAGACTTTAACA
+M_HWI-M01141:133:D05BR:1:1101:24749:9731  133:D05BR:1:1101:24749:9731 2:N:0:CCGGCGTCCTGCGA
]]]]]]]]]]]]]]]]]]]]]]]]]]]]]]]]]]]]]]]]]]]]]]]]]]]]]]]]]]]]]]]]]]]]]]]]]]]]]]]]]]]]]]]]]]]]]]]]]]]]]]]]]]]]]]]]]]]]]]]]]]]]]]]]]]]]]]
@M_HWI-M01141:133:D05BR:1:1101:20126:9735  133:D05BR:1:1101:20126:9735 2:N:0:CCGGCGTCCTGCGA
GCTCACATCCTCAACCCCAGCAGTGTCCAAGCCAGCTGGCTCAGTGAGGACACAGACACCAGGTCCCCAGCTGCCAGACAAGAGGAGGCACGGAGGTGCCCTGGGGTGGAGCACAGCCTCTGACTATGACAATGCCCTCAAGAAGCAGGTGGTGCAGGGGAGGGGACCCTGGATTTGAGGACACACATCTGGGTTTGATCCAAGG
+M_HWI-M01141:133:D05BR:1:1101:20126:9735  133:D05BR:1:1101:20126:9735 2:N:0:CCGGCGTCCTGCGA
BCBCCFFFFFFFGGGGGGGGGGHHHHHHHHHGGHHGHGHGHHHHHHHGHHHGGHH]]]]]]]]]]]]]]]]]]]]]]]]]]]]]]]]]]]]]]]]]]]]]]]]]]]]]]]]]]]]]]]]]]]]]]]]]]]]]]]]]]]]]]]]]]]]]]]HHHHGHGGGGHHHHHHGGHHHHHGHHHHHGHHHGGGGGGGGGGFFFFFFFBBAAA
@M_HWI-M01141:133:D05BR:1:1101:6706:9740  133:D05BR:1:1101:6706:9740 2:N:0:CCGGCGTCCTGCGA
CCTAGATTTCCTTCTAGGGTTTTTATGGTGCCAGGTCTTATG
+M_HWI-M01141:133:D05BR:1:1101:6706:9740  133:D05BR:1:1101:6706:9740 2:N:0:CCGGCGTCCTGCGA
W]X]]]Z]]]]]]]]]]]]]]]]]]]]]]]]]]]]]]Z]]]]
@M_HWI-M01141:133:D05BR:1:1101:5226:9754  133:D05BR:1:1101:5226:9754 2:N:0:CCGGCGTCCTGCGA
CCTTGGAATAGAGAGGTTCTCTTTATGATATTTAGCTATATGGCGGTGGAAAGGGGAGGTTTGAATTTTTGATTTTCCAGCTTATGGGTCATATTTGACCAACTGCTTTCACTAGAAGACATGCCACTTTGTTGAGCTATTTAGGAATCAAAAAGACTGTCTTAATTTAAAACAAGG
+M_HWI-M01141:133:D05BR:1:1101:5226:9754  133:D05BR:1:1101:5226:9754 2:N:0:CCGGCGTCCTGCGA
>AAABFBFFFFFFGAC4BGGFFFFFAEM]]]]]]]]]]]]][]]]]]]]Y]]]]\]]]2]]]]]]]]]]]]]]]]]]]]]]]]]Z]]]\]]]]]]][IW]]]\]]]]]]]]]]]]L]XX]]\]]]]]]]]]]]]]]]]]]]]]]]]]]]]HFDGBFCGGGGFGGEFBFFFFFAAA>3
@M_HWI-M01141:133:D05BR:1:1101:12328:9758  133:D05BR:1:1101:12328:9758 2:N:0:CCGGCGTCCTGCGA
GGAGTTTTAAAGTCAGGAGTTCAAGACCAACCTGGCCAATATGGTGAACGTCTCTACTAAAAATATAAAAATTAGCTGGGTGTGGTGGTGGGCGCCCAGCTACTCAGGAAGCTGAGGCAGGAGAGTCACTTG
+M_HWI-M01141:133:D05BR:1:1101:12328:9758  133:D05BR:1:1101:12328:9758 2:N:0:CCGGCGTCCTGCGA
]]]]]]]]]]]]]]]]]]]]]]]]]]]]]]]]]]]]]]]]]]]]]]]]]]]]]]]]]]]]]]]]]]]]]]]]]]]]]]]]]]]]]]]]]]]]]]]]]]]]]]]]]]]]]]]]]]]]]]]]]]]]]]]]]]]]
@M_HWI-M01141:133:D05BR:1:1101:14364:9760  133:D05BR:1:1101:14364:9760 2:N:0:CCGGCGTCCTGCGA
TACTAATTATTTTTTTCTTGATATCCTGTATGGTTTGGCTCTGTGTACCCACCCATATCTCACCTTGAA
+M_HWI-M01141:133:D05BR:1:1101:14364:9760  133:D05BR:1:1101:14364:9760 2:N:0:CCGGCGTCCTGCGA
]]]]]]]]]]]]]]]]]]]]]]]]]]]]]]]]]]]]]]]]]]]]]]]]]]]]]]]]]]]]]V]]]]]]]
@M_HWI-M01141:133:D05BR:1:1101:25021:9766  133:D05BR:1:1101:25021:9766 2:N:0:CCGGCGTCCTGCGA
TGCTGATTTCTCTTTTAACTGTGTATGTAAGTGTGTTGCTTGTGTTTAGTGACAGTAATTGGCATATCATATGTTGAATGATAAATATTTATGCAAGTGAATAAAGATGTTTATGTTCCTACTATAATTTC
+M_HWI-M01141:133:D05BR:1:1101:25021:9766  133:D05BR:1:1101:25021:9766 2:N:0:CCGGCGTCCTGCGA
]]]]]]]]]]]]]]]]]]]]]]]]]]]]]]]]]]]]]]Z\]]]]]]]]]]]]]]]]]]]]]]]]]]]]]]]]]]]]]]]]]]]]]]]]]]]]]]]]]]]]]]]N]]]]]]]]]]Z]]]]]]]]]]]]]]]]
@M_HWI-M01141:133:D05BR:1:1101:6709:9777  133:D05BR:1:1101:6709:9777 2:N:0:CCGGCGTCCTGCGA
TAAAAGAAATAAAGTATTTCACTGATCACAGCTAAGAGCACCATATCCTTCTCTGACCCACA
+M_HWI-M01141:133:D05BR:1:1101:6709:9777  133:D05BR:1:1101:6709:9777 2:N:0:CCGGCGTCCTGCGA
]]]]]]]]]]]]]]]]]]]]]]]]]]]]]]]]]]]]]]]]]]]]]]]]]]]]]]]]]]]]]]
@M_HWI-M01141:133:D05BR:1:1101:9238:9778  133:D05BR:1:1101:9238:9778 2:N:0:CCGGCGTCCTGCGA
CCAGGGAATTGAGCAAGGTTTCTGACAGATATGTGTATTCCAAAATTTACTACAGCGTTATTCATAATGGTCAAGAAATAGAAACAGCTTAGCTGGCCATCGACAGATGAATGAGTAAGATATAGTATAACCACACCCTTTAATACTATTCTGCCATAAAAAGGAATAAATTTGA
+M_HWI-M01141:133:D05BR:1:1101:9238:9778  133:D05BR:1:1101:9238:9778 2:N:0:CCGGCGTCCTGCGA
BBABBBAFFFFFGGGGGGGGGGHHH]]]]]]]]]]]]]]]]]]]]]]]]]]]]]]]]]]]]]]]]]]]]]]]]]]]]]]]]]]]]]]]]]]]]]]]]]]]]]]]]]]]]]]]]]]]]]]]]]]]]]]]]]]]]]]]]]]]]]]]]]]]]]GHHGGGGGFGGGGFFFFFFFA?BBB
@M_HWI-M01141:133:D05BR:1:1101:6088:9787  133:D05BR:1:1101:6088:9787 2:N:0:CCGGCGTCCTGCGA
CAGATGGTGATCCCTAGAGGACCCACCTTGCCCAACAGTAGCTCCTGGGAATACTTGAGAAGAATAATCCTAGAGAAAGCCTGAACTTTTCTACTAGTAGGAAGGTAGATATTCAAAGAGCACTGAGATTTGTGATATTATTGTTAATGTAACACAGGTTACTTAACACAGGAGATGCCAAG
+M_HWI-M01141:133:D05BR:1:1101:6088:9787  133:D05BR:1:1101:6088:9787 2:N:0:CCGGCGTCCTGCGA
CCCCDFFFFFFFGGGGGGGGGGHGHGGHHHHG]]]]]]]]]]]]]]]]]]]]]]]]]]]]]]]]]]]]]]]]]]]]]]]]]]]]]]]]]]]]]]]]]]]]]]]]]]]]]]]]]]]]]]]]]]]]]]]]]]]]]]]]]]]]]]]]]]]]]]HGGGHHGGFEGGGGGGGGGGFFFFFFFAA>33
@M_HWI-M01141:133:D05BR:1:1101:24562:9794  133:D05BR:1:1101:24562:9794 2:N:0:CCGGCGTCCTGCGA
TCCCAAAGTGCTGGGATTACAGGCGTGAGCCACCGCGCCCGGCCCGATACCTCCTTCAGATTTCCTCTG
+M_HWI-M01141:133:D05BR:1:1101:24562:9794  133:D05BR:1:1101:24562:9794 2:N:0:CCGGCGTCCTGCGA
]]]]]]]]]]]]]]]]]]]]]]]]]]]]]]]]]]]]]]]]]]]]]]]]]]]]]]]]]]]]]]]]]]]]]
@M_HWI-M01141:133:D05BR:1:1101:5137:9796  133:D05BR:1:1101:5137:9796 2:N:0:CCGGCGCCCTGCGA
TGGAGACGGCGCGGTACTCGATCAGGGTGCCGACGGGCAGGTCCGCCACGTCGTGGAAGATCCGCGGGGTGTCGTCCTCGG
+M_HWI-M01141:133:D05BR:1:1101:5137:9796  133:D05BR:1:1101:5137:9796 2:N:0:CCGGCGCCCTGCGA
]]]\]]]]]]]]]]]U]]]\\]]]]][]]]]]RTY]]]C]]]F]]]]7T]]]]]][]]YYR]]]]]]]]]X]Y]]]]]]]C
@M_HWI-M01141:133:D05BR:1:1101:21840:9799  133:D05BR:1:1101:21840:9799 2:N:0:CCGGCGTCCTGCGA
ACATTAGATCTAAAACCATAAAAACTCTAGAAGAAAACCTAGGCAATACCATTTAGGATATAGGCATGGGCAAAGAGTTCA
+M_HWI-M01141:133:D05BR:1:1101:21840:9799  133:D05BR:1:1101:21840:9799 2:N:0:CCGGCGTCCTGCGA
X]]]]]]]]]]]]]]]]]]]]][]]]]]]]]]]]]]]]]]]]]]]]]]]]]]]]]]]]]]]]]]]]]]]]]]]]]]]]][]
@M_HWI-M01141:133:D05BR:1:1101:9813:9804  133:D05BR:1:1101:9813:9804 2:N:0:CCGGCGTCCTGCGT
ACACATCTTAAATATTCTCTTCTTTCTTTCTCACAATGGCATGTACAAAATCTACAAGTGTTACCCTAAATGATATCTCCACA
+M_HWI-M01141:133:D05BR:1:1101:9813:9804  133:D05BR:1:1101:9813:9804 2:N:0:CCGGCGTCCTGCGT
]]]]]]]]]]]]]]]][]]]]]]]]]Z]]]\]]]]\]]W]]]]]]]]]]]]]]]]]]]]]]]]]\]]]]]]]]]]]]]]]]]V
@M_HWI-M01141:133:D05BR:1:1101:10682:9818  133:D05BR:1:1101:10682:9818 2:N:0:CCGGCGTCCTGCGA
GCCATCATATGCATCCTTCTTCAAGCTACCTTATTGGGATTGAAGTCTAGGGTAGGTGAGGAAATGTGGTTTCTGGAGCCTCATTACAGTTAGGGTACAGGCA
+M_HWI-M01141:133:D05BR:1:1101:10682:9818  133:D05BR:1:1101:10682:9818 2:N:0:CCGGCGTCCTGCGA
]]]Z[]]]]]]]][[]]]]]]]]]]]]]]]]]]]]]]]]]]]]]]]]]]]]]]]]]]]]]]]]]]]]]]]]]]]]]]]]]]]]]]]]]]]]]]\]]]]][X]V
@M_HWI-M01141:133:D05BR:1:1101:5810:9820  133:D05BR:1:1101:5810:9820 2:N:0:CCGGCGTCCTGCGA
GCCGCTGCTGTTCTCCACCGCGGTGAGCATTTCCACCATCAACTTCCGCCGGGAGATCGCCTCGGTCGCCATCCTGGCCGTTCTCCTCGTGGCGCTGTCCGCCGGGGCCATCGGATTCGCCCTGACCCTTCTGGTGCCAGGCCTGCCCCTGTCCTGGGCCGTGGCCGTGGGCGCCATCCTGAGCCC
+M_HWI-M01141:133:D05BR:1:1101:5810:9820  133:D05BR:1:1101:5810:9820 2:N:0:CCGGCGTCCTGCGA
DEEEECEEFFFFGGGGGGGGGGGFGGHHHHHHHHGH]]]]]\]]]]]]]]]]]]]]]]]]]]]]]]]]]]]]]]]]]]]]]]]]]]]]]]]]]]]]]]]]]]]]]]]]]]]]]]]]]]]]]]]]]]]]]]]]]]]]]]]]]]]]]]]]]]HHGGGGGGGGGGGGGGGGGGGGGFFFFFFFBAAA>>
@M_HWI-M01141:133:D05BR:1:1101:16139:9827  133:D05BR:1:1101:16139:9827 2:N:0:CCGGCGTCCTGCGA
TTACTCAGTCTAAAAGCAGAATAGATTCAGTGTTCACTGAAAGTCCTTTTGCCATGGTTTCTTCATTGG
+M_HWI-M01141:133:D05BR:1:1101:16139:9827  133:D05BR:1:1101:16139:9827 2:N:0:CCGGCGTCCTGCGA
]]]]Y]]]]]]]]]]]]]]]]]]]]]]]]]]]]]]]]]][]]]]]]]]]]]Z]]]]]]]]]]]]]]]]]
@M_HWI-M01141:133:D05BR:1:1101:20009:9836  133:D05BR:1:1101:20009:9836 2:N:0:CCGGCGTCCTGCGA
CACGCCTGGCAGGATTACATTTTTTAT
+M_HWI-M01141:133:D05BR:1:1101:20009:9836  133:D05BR:1:1101:20009:9836 2:N:0:CCGGCGTCCTGCGA
]]]]]]]]]]]]]]]]]]]]]]]]]]]
@M_HWI-M01141:133:D05BR:1:1101:20714:9847  133:D05BR:1:1101:20714:9847 2:N:0:CCGGCGTCCTTCGA
CCTGCATTTGGCTGGGAAAATGCGTTTTCCACTTCTTCACAGAAAGGGTTTAGAAACTCCTACAAACACACATCTGTTTAACTCCATAAGTTAAATGCACACATTGAAGCTCGTTCTGTTAGGTAGCTCCGTTTTGGTCTTAGAAGCAGATATTGC
+M_HWI-M01141:133:D05BR:1:1101:20714:9847  133:D05BR:1:1101:20714:9847 2:N:0:CCGGCGTCCTTCGA
AAAAA1E]]VXX]]\]]]\]Z]]W]]]]]W]]]]]]]]W]]]W\[XZ]E]W]]]Z]]]]X]]]]XZY]]]]CUZ[]]X]]Z]]CU$]]]]]\\]]]][WX]]]][]]YCWY]]]Z]]]X[G\]][Z[XZ]]UFW]]Z\]]]]]]]]Z]]]1>>1>1
@M_HWI-M01141:133:D05BR:1:1101:8976:9857  133:D05BR:1:1101:8976:9857 2:N:0:CCGGCGTCCTGCGA
TTTTAGATGAACAGATGAAGAGCAGAATCCAAAGATTTATACTTGGATTGGCACATGTATTTGATTTTCTTCAAAAGACAGAATAGACAGAAAAGGAAGGGGACCACTCAAGGAAGACAAGGGTTTTCATTGGAGATTGCTTTTGAGGAGTAGGAGGCATTTGGCACTGAGTGTGGGCACTGGGAGCATTTTGCT
+M_HWI-M01141:133:D05BR:1:1101:8976:9857  133:D05BR:1:1101:8976:9857 2:N:0:CCGGCGTCCTGCGA
A3AB@FFFDFBFFGGB55BFBGG4G445FEH45C44EDD5FFFED]Z[]\X]]I][]]]WZ]]WUIXYJ]]]]]KIW]]]]]]]]]]I]]]X]\]X]]SV]]]UZ]Z]]]]]]]]]]]][ZXSZWCT[I]]]]H]]Z]]]W[W]]X]]X]BGA11A1GG0F1113EF0A0001CGF11A1A1CFFFFB111AA1A
@M_HWI-M01141:133:D05BR:1:1101:19499:9859  133:D05BR:1:1101:19499:9859 2:N:0:CCGGCGTCCTGCGA
TCCTCAAGGCCTTAGAAATAGAAATTCCATTTGACCC
+M_HWI-M01141:133:D05BR:1:1101:19499:9859  133:D05BR:1:1101:19499:9859 2:N:0:CCGGCGTCCTGCGA
]]]]]]]]]]]]]]]]]]]]]]]]]]]]]]]]]]]]]
@M_HWI-M01141:133:D05BR:1:1101:22206:9865  133:D05BR:1:1101:22206:9865 2:N:0:CCGGCGTCCTGCGA
CGTCTGAAACACAAAACGAACGTATCCTTCAGACTGCTCTGCTGGGTGTTCGCTGACCTAAGGGAGTTGAATCTGCC
+M_HWI-M01141:133:D05BR:1:1101:22206:9865  133:D05BR:1:1101:22206:9865 2:N:0:CCGGCGTCCTGCGA
]]]]]]]]]]]]]]]]]]]]]]]]]]]]]]]]]]]]]]]]]]]]]]]]]]]]]]]]]]]]]]]]]]]]]]]]]]]]]
@M_HWI-M01141:133:D05BR:1:1101:26346:9871  133:D05BR:1:1101:26346:9871 2:N:0:CCGGCGTCCTGCGA
CAGGTGTGAGCCACCACCCCTGACTAATTTTTGTATTTTTTTGTAGAGACAGGATTTCAACATGTTACACAAGCTGGTCTCAAACTCCTGAGCTCAAGGGATCCGCCTACCTCAGTCTTCCAAAGTCTGGGATTACATACATAAGCCACTGCTTATGACTTTTG
+M_HWI-M01141:133:D05BR:1:1101:26346:9871  133:D05BR:1:1101:26346:9871 2:N:0:CCGGCGTCCTGCGA
A?AAAFB13FB1GF]]]]]\]]]\]]]]]]]]]]]]]]]]]]]Z][JW]]]]]]]]]]]]]]]]]]]]]]]]\]]]]]]\]]]]]]]]]]]]]]]]]]]]]]]]]]Z]V]]]]]]]]]]]]]]]]]]]]IU]]]]]]]]]]]]]]]]]]]CFFD5B5BFA>>>>
@M_HWI-M01141:133:D05BR:1:1101:10177:9908  133:D05BR:1:1101:10177:9908 2:N:0:CCGGCGTCCTGCGA
ACTGAGAATCTCCATCAGCAGCTTGCAGTAAAATCTGCCACTCAAAATTCCATGGC
+M_HWI-M01141:133:D05BR:1:1101:10177:9908  133:D05BR:1:1101:10177:9908 2:N:0:CCGGCGTCCTGCGA
V]V]0]]Z[]]]\W]\]]]X]][VEU]]HY]]]]\]]]]X][YZ]W\]F]]W[]]]
@F_HWI-M01141:133:D05BR:1:1101:17096:9915  133:D05BR:1:1101:17096:9915 2:N:0:CCGGCGTCCTGCGA
ATTTACCTAAGAGCTATTAAAAATGTCTGCCCAAAGATTTGCACATGAAAGCTCATTGCAGAACCATTCATAAGAGCAAAAAACTGAAAACCATATCGGAAGAGCACACGTCTGAACTCCAGTCACCCGGCGTATCTCGTATGCCGTCTT
+F_HWI-M01141:133:D05BR:1:1101:17096:9915  133:D05BR:1:1101:17096:9915 2:N:0:CCGGCGTCCTGCGA
BBAABFFFFFFFGGGGGGGGGGHHHFHHGHHHGHGHHHHHGHHHHHHHHHHHHHGHHHHHHHHHHHHHHHHHGHHHGHHGHHGGHHHHHHHGHHHHHGGGGGHHHHHHGGGHGGHHHHHHHHHHHHHHGGGG@DGEHHHGGHHHHGGGHG
@R_HWI-M01141:133:D05BR:1:1101:17096:9915  133:D05BR:1:1101:17096:9915 2:N:0:CCGGCGTCCTGCGA
GGGGTTTATTTTTTTTTTTTTTTTTATTTTTTTTTCATCAAGGATTTCTTTCTTATTCTTTTTTGGATAATTTTTTTTTTGTTTTTTTTAATAAAAAAATAAAAGAGATGGTGTTGGGAGAGAGTGTGCATGGTGTTGGTAAGATGGGGT
+R_HWI-M01141:133:D05BR:1:1101:17096:9915  133:D05BR:1:1101:17096:9915 2:N:0:CCGGCGTCCTGCGA
11A1A11133@331A000/////E//12221//>/022221110BB122>122B222222111///11212B>BD###########################################################################
@M_HWI-M01141:133:D05BR:1:1101:25271:9917  133:D05BR:1:1101:25271:9917 2:N:0:CCGGCGTCCTGCGA
GCGGATTTAGAAGTGACTTTAATGGTTTGCATACTCTCTTACCTCCGATGAGCGGCAACCCGCGGGCGGGTATAGTGATCAATTAATGGCACGCAAATGTTGC
+M_HWI-M01141:133:D05BR:1:1101:25271:9917  133:D05BR:1:1101:25271:9917 2:N:0:CCGGCGTCCTGCGA
-]0]Y[T]]]]]]W\6][Y]]]]][YYV/IH]VC]V]WZ[%C]]C]F]]]Y%C[Y]YTU]ZAAATBBS]W]C]GYWWU]IIY]ZVS%GFEE$]]SX][]$V][
@M_HWI-M01141:133:D05BR:1:1101:18365:9917  133:D05BR:1:1101:18365:9917 2:N:0:CCGGCGTCCTGCGA
GCCCGAGTCAGAATTTCCTGACGATTCCCCTCTCTCCTTTATTCTCCATACCAAGTCCAGGCAGCCTCTGGTGG
+M_HWI-M01141:133:D05BR:1:1101:18365:9917  133:D05BR:1:1101:18365:9917 2:N:0:CCGGCGTCCTGCGA
]]]]]]]]]]]]]]]]]]]]]]]]]]]]]]]]]]]]]]]]]]]]]]]]]]]]]]]]]]]]]]]]]]]]]]]]]]
@M_HWI-M01141:133:D05BR:1:1101:25030:9921  133:D05BR:1:1101:25030:9921 2:N:0:CCGGCGTCCTGCGA
AATACACAATTCCACAGAGACAGAAAGTAGATTAGGAGTTACTTAAGCCTGGGAAGATGGGGAAGGGAGATAAAAGAATAAGAGGATGACAGCTAAAGGGTCTCATGTTTCTTTTTTAGGTGATAAAAATGTTTTGTTTTGTTTTTTTAATTG
+M_HWI-M01141:133:D05BR:1:1101:25030:9921  133:D05BR:1:1101:25030:9921 2:N:0:CCGGCGTCCTGCGA
CCC]]]]]]]]]]]]]]]]]]]]]]]]]]]]]]]]]]]]]]]]]]]]]]]]]]]]]]]]]]]]]]]]]]]]]]]]]]]]]]]]]]]]]]]]]]]]]]]]]]]]]]]]]]]]]]]]]]]]]]]]]]]]]]]]]]]]]]]]]]]]]]]]]]]ABA
@M_HWI-M01141:133:D05BR:1:1101:20993:9929  133:D05BR:1:1101:20993:9929 2:N:0:CCGGCGTCCTGCTA
AGGGTAGTGCGCCCTAACTCCCTGGAGACAGAAGCCCTGTGCTCAGGACCCCTCACCATGTGTGTCTCTTCAGTTGGTGGTGCATTTGTATCCTTTAAAATACCCTTTCTCATCATTGGCCAAAAAT
+M_HWI-M01141:133:D05BR:1:1101:20993:9929  133:D05BR:1:1101:20993:9929 2:N:0:CCGGCGTCCTGCTA
]]]]]Y]]]]]]]]]]]]]]]]]]]]]]]]]]]]]]]]]]]]]]]]]]]]]]]]]]]]]]]]]]]]]]]]]]]]]]]]]]]]]]]]]]]]]]]]]]]]]]]]]]]]]]]]]]]]]]]]]]]]]]]]]
@M_HWI-M01141:133:D05BR:1:1101:15037:9935  133:D05BR:1:1101:15037:9935 2:N:0:CTGGCGTCCTGCGA
AGACCAGCCTGGTCAAGATGGTGAAACCCCCATCTTCACGAAAAATACAAAAATTAGCCAAGTATGGTGGCGGGCACCTGTAATCGCAGCCACTCGGGAGGCTGAGCTGGAGAATTGCTTGAACCCGGGAGGCAGAGGTTACAGTAAGCCAAGATCACC
+M_HWI-M01141:133:D05BR:1:1101:15037:9935  133:D05BR:1:1101:15037:9935 2:N:0:CTGGCGTCCTGCGA
AAAAAFFAA]]]]]]]]]]\]]]\]]]]]]]]]]]]]]]]]][]]]]]]]]]]][]]]]]]]]]W]Y]]R]YV]VYU]]V]\Y]]]]]T]]]W]]]]]]][]]]]Z]]]]]]]]]]]]]]]]]W]]]]]]]]\]]]]]]]]]]]]]]]]]DDB3>1>A>
@M_HWI-M01141:133:D05BR:1:1101:22827:9955  133:D05BR:1:1101:22827:9955 2:N:0:CCGGCGTCCTGCGA
CTGTGCTGGCACGAGAAGGAAGTGCTTCTGCTTTCAATCTGCTTTGAGGAGGCTCCCCTCCCCTCTCTGGTCAAGTGGGTATAGACCTGGAGACAAGAAAGAACAAAAGACACCTGCTTCTGGTCTTGGCCAGAGGAGACGTTTGTGTCCAGGCTGCCCTCCAGGACTATGTTGGGG
+M_HWI-M01141:133:D05BR:1:1101:22827:9955  133:D05BR:1:1101:22827:9955 2:N:0:CCGGCGTCCTGCGA
BBBBAFFFFBFFGGGCGGGGGGHGHHF]]]]]]]]]]]]]]]]]]]]]]]]]]]]]]]]]]]]]]]]]]]]]]]]]]]]]]]]]]]]]]]]]]]]]]]]]]]]]]]]]]]]]]]]]]]]]]]]]]]]]]]]]]]]]]]]]][]]]]]]]]HCGEF0?E1FGFGFBDDFFAAAAA>>1
@M_HWI-M01141:133:D05BR:1:1101:15825:9961  133:D05BR:1:1101:15825:9961 2:N:0:CCGGCGTCCTGCGA
CTTAATTTTGTTATCTGTGACAAGAACATCATAATAGTGTATG
+M_HWI-M01141:133:D05BR:1:1101:15825:9961  133:D05BR:1:1101:15825:9961 2:N:0:CCGGCGTCCTGCGA
]]]]]]]]]]]]]]]]]]]]]]]]]]]]]]]]]]]]]]]]]]]
@M_HWI-M01141:133:D05BR:1:1101:21032:9966  133:D05BR:1:1101:21032:9966 2:N:0:CCGGCGTCCTGCGA
GTAAGTAACAAGAAGAGACTGAAGTTCTTTAGCATATTCTTTTTCAGTGTC
+M_HWI-M01141:133:D05BR:1:1101:21032:9966  133:D05BR:1:1101:21032:9966 2:N:0:CCGGCGTCCTGCGA
]]]]]]]]]]]]]]]]]]]]]]]]]]]]]]]]]]]]]]]]]]]]]]]]]]]
@M_HWI-M01141:133:D05BR:1:1101:10330:9971  133:D05BR:1:1101:10330:9971 2:N:0:CCGGCGTCCTGCGA
TGTAAATTTTATTTTATAGAGACGGGGTCTCACCATGTTGCCCAAGCCAGTCCTGAACTCCTGGGCTCAAGCAGTCCTGCGTTGGCCTCTCAGAGTCTGCGTACTTTGGCTAATGTGGAAGTCGTTAAACATGTCTTTTACAAATATTTCTCCTACTCCGTGACTTGCTTTCTCATTCTCTTAATGTCCTTTTGAAAGACT
+M_HWI-M01141:133:D05BR:1:1101:10330:9971  133:D05BR:1:1101:10330:9971 2:N:0:CCGGCGTCCTGCGA
BAAAAFFFFFBFGGGGGGFGGGHFF2E224BGHHFHFHB5FFHHGEFFGHH]]]]]]]]][]]]]]]]]]]]]]]]]]]]]\]Z]]]]]]]]]]][]]]]]]]]]]]]]]]]]]]]\Z]]]]]]]]]]]]]]]]]]]]]]]]]]]]]]]]1EDGAEE0EFDDA0HCHG1FFGBHGF0G1B3EFA1FFGGFFFFFFFAAAAA
@M_HWI-M01141:133:D05BR:1:1101:24538:9972  133:D05BR:1:1101:24538:9972 2:N:0:CCGGCGTCCTGCGA
GGTAGGACACTCAGCAATACATGCTGTATG
+M_HWI-M01141:133:D05BR:1:1101:24538:9972  133:D05BR:1:1101:24538:9972 2:N:0:CCGGCGTCCTGCGA
]]]]]]]]]]]]]]]]]]]\]]]]]]]]]]
@M_HWI-M01141:133:D05BR:1:1101:23146:9973  133:D05BR:1:1101:23146:9973 2:N:0:CCGGCGTCCTGCGA
ATTTAAGATGGTGAAAGATGATGATAGAGACATGGAATTAACTGAGGTTCCCATCAATGTTAGACTGGATTAAAAAATATAATACATATAC
+M_HWI-M01141:133:D05BR:1:1101:23146:9973  133:D05BR:1:1101:23146:9973 2:N:0:CCGGCGTCCTGCGA
]]]]]]]]]]]]]]]]]]]]]]]]]]]]]]]]]]]]]]]]]]]]]]]]]]]]]]]]]]]]]]]]]]]]]]]]]]]]]]]]]]]]]]]]]]]
@M_HWI-M01141:133:D05BR:1:1101:3829:9984  133:D05BR:1:1101:3829:9984 2:N:0:CCGGCGTCCTGCGA
GGCATCAAAGACAAAACCATTTTTTGCTAAAGGCTGTAACCTAGGGCGTTATACACTAAATAGGAATATTGGCAAACATATTCTTGAGAGGTACCTGTTTTGTTGCAACTAGGGCAGTACCTACAGCAAAGCAGTCTGGGTATGATGGACTGGATCCAGAC
+M_HWI-M01141:133:D05BR:1:1101:3829:9984  133:D05BR:1:1101:3829:9984 2:N:0:CCGGCGTCCTGCGA
BCCCCFFFFFF]]]]]]]]]]]]]]]]]]]]]]]]]]]]]]]]]]]]]]]]]]]]]]]]]]]]]]]]]]]]]]]]]]]]]]]]]]]]]]]]]]]]]]]]]]]]]]]]]]]]]]]]]]]]]]]]]]]]]]]]]]]]]]]]]]]]]]]]]]]FFFFFFBBAAA
@M_HWI-M01141:133:D05BR:1:1101:20253:9987  133:D05BR:1:1101:20253:9987 2:N:0:CCGGCGTCCTGCGA
GAAAGGGGTCCCTTCTTCAGGGCAGATGCAGCCAGCCCCACATGAATAGAGAATGCAACATGGGCTAAAATCTAGGTATATTGTTTCTTTTATGTACATTGCAGATTTTTATAGGCGAACACCCAACCAACGTTCAATAATATTGGTTCTGCAAGATGA
+M_HWI-M01141:133:D05BR:1:1101:20253:9987  133:D05BR:1:1101:20253:9987 2:N:0:CCGGCGTCCTGCGA
BBBBBFBBB]]]]]]]]]]]]]]]]]]]]]]]]]]]]]]]]]]]]]]]]]]]]]]]]]]]]]]]]]]]]]]]]]]]]]]]]]]]]]]]]]]]]]]]]]]]]]]]]]]]]]]]]]]]]]]]]]]]]]]]]]]]]]]]]]]]]]]]]]]]]]FFFFAA3A>
@M_HWI-M01141:133:D05BR:1:1101:12306:9993  133:D05BR:1:1101:12306:9993 2:N:0:CCGGCGTCCTGCGA
TATTATGATCATTATCTGTTAGGCAGGAGCCAAATTATCTTTGTTGTAAATTTCTGGGTCGAGTTTTAGCCTTTTA
+M_HWI-M01141:133:D05BR:1:1101:12306:9993  133:D05BR:1:1101:12306:9993 2:N:0:CCGGCGTCCTGCGA
]]]]]]]]]]]]]]]]]]]]]]]]]]]]]]]]]]]]]]]]]]]]]]]]]]]]]]]]]]]]]]]]]]]]]]]]]]]]
@M_HWI-M01141:133:D05BR:1:1101:8565:9995  133:D05BR:1:1101:8565:9995 2:N:0:CCGGCGTCCTGCGA
AACTGAGGGCAGGGGGGAACCCTGGCCCAGCCAGGCCACATCTGCTTAGGGAAACTG
+M_HWI-M01141:133:D05BR:1:1101:8565:9995  133:D05BR:1:1101:8565:9995 2:N:0:CCGGCGTCCTGCGA
]]]]]]]]]]]]]]X]]]]]]]]][]]]]]]]]]V]]]]]]]]]]]]]]]]]]]]]]
@M_HWI-M01141:133:D05BR:1:1101:25422:9996  133:D05BR:1:1101:25422:9996 2:N:0:CCGGCGTCCTGCGA
GATTATCCCTTAGAATAAAATATTTTATATTCTATCTTTTGATTTCTTCTTGG
+M_HWI-M01141:133:D05BR:1:1101:25422:9996  133:D05BR:1:1101:25422:9996 2:N:0:CCGGCGTCCTGCGA
]]]]]]]]]]]]]]]]]]]]]]]]]]]]]]]]]]]]]]]]]]]]]]]]]]]]]
@M_HWI-M01141:133:D05BR:1:1101:23457:9997  133:D05BR:1:1101:23457:9997 2:N:0:CCGGCGTCCTGCGA
CTGCTTGTTGAATAAAGGAAACATTTCACAGTTCCATGAGTTGTTTCACAGACCATGTCCAACCGTCTGTCTGGTCTCTTCCTCTACCACGTTGCCTGCCTCTACCACCAGCCCTTTTGTTTACCCTTCTTAAGTTCAGAGGTTCCCTAGTAGGCATTGTAATCTGATCTTCTTGCCAGACAACCAGAGAAATGGCCACAACACTCTTCTTTCCCAAAGGAGAGCATTTTCCTCTGTGGGTG
+M_HWI-M01141:133:D05BR:1:1101:23457:9997  133:D05BR:1:1101:23457:9997 2:N:0:CCGGCGTCCTGCGA
CBBCDFFFFFFFGGGGGGGGGGHHHHHHHHHHHHHHHHHHHHHHHHHGHHHHHHHHHHHHIHHGGGGHGHHHHGHHHHHHHHHHHHHHHHGH]]]]]]]]]]]]]]]]]]]]]]]]]]]]]]]]]]]]]]]]]]]]]]]]]]]]]]]]]]HHGHHHHHHFHGFHHHHHHFEGFHGBHFHEEFBFHHHHHHHHEHFEEFEFGFAFGBABFAGCFFGFGFHHGGFGGFB1AA111111111>>>
@M_HWI-M01141:133:D05BR:1:1101:3707:10005  133:D05BR:1:1101:3707:10005 2:N:0:CCGGCGTCCTGCGA
GTGTCTTCACTGTGGAGTGTGTGTCATCAGTGGTGTGCCTTTGTGTGAGGTCTGTGCACTGTGGAGTGTTTGTGTGGTGAGAGGTCTGTGTTTTTGTGAGGTGTGTGCACTGTGTAATATGTGTGTTTAGAGAGTTGTGTATGTCTGTGTGAAGTGTGT
+M_HWI-M01141:133:D05BR:1:1101:3707:10005  133:D05BR:1:1101:3707:10005 2:N:0:CCGGCGTCCTGCGA
?AAAABFFB]]]]]]]]]]]]]]]]]]]]]]]]]]]]]]]]]]]]]]]][]]]]]]]]]]]]]]]]]]]]]\]]]]]]]]]]]]]]]]]]]]]]]]]]]]]]]]]]]]]]]]]]]]]]]]]V]]]]]]]]]]]]]]]]]]]]]]]]]]]]FFBAAA3A>
@M_HWI-M01141:133:D05BR:1:1101:7600:10009  133:D05BR:1:1101:7600:10009 2:N:0:CCGGCGTCCTGCGA
CTAACATTTTAATTATTTGACTTCCTCTTCTTCAGTTATTTTGTCTTACATCCTACTCTACTGGTTTACCCTTGCAAATGTCCCTCCAGCATCTCGACTTCAAACCTTTCGCTCTCCAACTGATACATCAGACAACGCGGTA
+M_HWI-M01141:133:D05BR:1:1101:7600:10009  133:D05BR:1:1101:7600:10009 2:N:0:CCGGCGTCCTGCGA
C3CCCHHHHHHH5GIIHIHIFIFJJJJIJJGJHDHIJIJJJJFCF4HFJIJJIJGJJJHHJJJ3IFHBDIJJ2BFHHEGJJ4IFCJGEEIEFE0GIA]\][][X]AXV8YAY0[\]\V4Z5]]]]]]]]]W$\]\]%[]V0Z
@M_HWI-M01141:133:D05BR:1:1101:2996:10021  133:D05BR:1:1101:2996:10021 2:N:0:CCGGCGTCCTGCGA
GGGAAAAATATAGTCTCTTGTAATCCAGACTATTCACAAGATTACCAACTCTTCTACTCTCTGCAGAGACAAGGATAGGTGTCCCATGCTAAACTAGCCTATACTTTTCCACCTTTCATTGTTGT
+M_HWI-M01141:133:D05BR:1:1101:2996:10021  133:D05BR:1:1101:2996:10021 2:N:0:CCGGCGTCCTGCGA
]]]]]]]]]][[Z]]]]]]]]]]]]]]]]]]]]]]]]]]]]]]8]]]]]]]]]]]]]]]]]]]]]]]]]]]]]]]]]]\][]]]]]]\]]]]]]]]]]]]]]]]]]]]]]]]]]]]]]]]]]]]Z
@M_HWI-M01141:133:D05BR:1:1101:9632:10024  133:D05BR:1:1101:9632:10024 2:N:0:CCGGCGTCCTGCGA
CATCTGTTCATCCATTCATCTACCCATCTATCCACCCATATACTCACTCCCATACCTATTCACCCAACCACCCACCCATGCAGTCACACACTTATCCATCCATTCATCTACCCCTCCACCCATCCTTCCATTCCCCCATTCACCTATCCA
+M_HWI-M01141:133:D05BR:1:1101:9632:10024  133:D05BR:1:1101:9632:10024 2:N:0:CCGGCGTCCTGCGA
]]]]]]]]]]]]]]]]]]]]]]]]]]]]]]]]]]]]]]]]]]]]]]]]]]]]]]]]]]]]]]]]]]]]]]]]]]]]]]]]]]]]]]]]]]]]]]]]]]]]]]]]]]]]]]]]]]]]]]]]]]]]]]]]]]]]]]]]]]]]]]]]]]]]]]
@M_HWI-M01141:133:D05BR:1:1101:12551:10035  133:D05BR:1:1101:12551:10035 2:N:0:CCGGCGTCCTGCGA
CCCTTCCTTCCTTCCTTCTTTCCTTCCTTCCTTTCTCTCTTTCTCTCTCTCTCTTTCTTTCTTTCTTTTTGAAAGAGGGTCTTGCTCTGTCATCAGGCTGGAATGCAGTGGAGCCGTCATG
+M_HWI-M01141:133:D05BR:1:1101:12551:10035  133:D05BR:1:1101:12551:10035 2:N:0:CCGGCGTCCTGCGA
]]]]]]]]]]]]]]]]]]]]]]]]]]]]]]]]]]]]]]]]]]]]]]]]]]]]]]]]]]]]]]]]]]]]]]]]]]]]]]]]]]]]]]]]]]]]]]]]]]]]]]]]]]]]]]]]]]]]]]]]]
@M_HWI-M01141:133:D05BR:1:1101:12981:10038  133:D05BR:1:1101:12981:10038 2:N:0:CCGGCGTCCTGCGA
TGAAGGGATATGTACAGCAGAAGAAAGAAACATGTAGAGCATGGTAGGAAGAACTATAAGTCCCCAGGGTGGGAGTAGGGAGGAGTTTCAAGATTGCCCAGAATGGTCAGGCTGAGAATCATCTAGAAGATG
+M_HWI-M01141:133:D05BR:1:1101:12981:10038  133:D05BR:1:1101:12981:10038 2:N:0:CCGGCGTCCTGCGA
]]]]]]]]]]]]]]]]]]]]]]]]]]]]]]]]]]]]]]]]]]]]]]]]]]]]]]]]]]]]]]]]]]]]]]]]]]]]]]]]]]]]]]]]]]]]]]]]]]]]]]]]]]]]]]]]]]]]]]]]]]]]]]]]]]]]
@M_HWI-M01141:133:D05BR:1:1101:11396:10039  133:D05BR:1:1101:11396:10039 2:N:0:CCGGCGTCCTGCGA
GCCCTGCCTCCCTCATCCCTGGACTTTCAGCCTCCTGGGTTGTCTCTGCCTCCCTGGCACTACCCAGCACCCTCCGTGGGTGGCCCAGCACCTAAATTCACATCCTCTGCTTGGCTCACC
+M_HWI-M01141:133:D05BR:1:1101:11396:10039  133:D05BR:1:1101:11396:10039 2:N:0:CCGGCGTCCTGCGA
]]]]]]]]]]]]]]]]]]]]]]]]]]]]]]]]]]]]]]]]]]]]]]]]]]]]]]]]]]]]]]]]]]]]]]]]]]]]]]]]]]]]]]]]]]]]]]]]]]]]]]]]]]]]]]]]]]]]]]]]
@M_HWI-M01141:133:D05BR:1:1101:5368:10053  133:D05BR:1:1101:5368:10053 2:N:0:CCGGCGTCCTGCGA
ATGAGAGATGCATTGAGTGAAATGTTTTCCTCATTTACTCATAAACATTTACTATTAAATGTTACTTTAAAAAAAGAAAAGCAGGACTACATGGTGGACAAAAACAGACTCTGAAGCCCAACTACCTGGGTTAAATCTCAGTTACGCAACTAACTAGCTGTGTGACCTTAGGAAGTTACACTTTACACTTTGGTTTCCTTTTCTGTGAAATGAGGATAAGCAAA
+M_HWI-M01141:133:D05BR:1:1101:5368:10053  133:D05BR:1:1101:5368:10053 2:N:0:CCGGCGTCCTGCGA
AAAAADFBFFFFGGGFDAFGGGFHHHHG5GHFGHHHHHHHFHHFHHBGEFFHHFHHHHHHFGHGHHGHHGFFHF\]]]]]]]]]]]]]]]]]]]]]]]]]]]]]]]]]]]]]]]]]Y]]]]]]]]]]]]]]]]]]]]]]]]]]]]]]]]]5FGEHHHHDGEHHHGBAEFGEHHGGFBHFHFGFGD55CCCHHHGCG2CBA4HGGGFGGGGGGFFFFFFDA?BBA
@M_HWI-M01141:133:D05BR:1:1101:25764:10054  133:D05BR:1:1101:25764:10054 2:N:0:CCGGCGTCCTGCGA
ACAGAACACATTTTATTCCCAGATACACTTCTTCACCCCTCACTTACCACTTGCTTCCTTTTGTTTTACTTATGATTTAAATGAAGCTAATTGTCCAGTGTTCTGTCTGATATGTAATGTTTTATGAGTACATACGGCATGAGAAGAAATGGTTTAGAAAATTAACGAAATGG
+M_HWI-M01141:133:D05BR:1:1101:25764:10054  133:D05BR:1:1101:25764:10054 2:N:0:CCGGCGTCCTGCGA
AABB3CFFFAFFGGGGBGBGGGG]]]]]]]]]]]Y]Z]]]]]]]]]]]]]]]]]]]]]]]]]]]]]]]]]]]]]]]]]]]]]]]]]]]]]]]]]]]]]]]]]]]]]]]]]]]]]]]]]]]]]]]]]]]]]]]]]]]]]]]]]]]]]]]]]HFFFFGFGGGG?AC4FFFAA>>3
@M_HWI-M01141:133:D05BR:1:1101:27417:10074  133:D05BR:1:1101:27417:10074 2:N:0:CCGGCGTCCTGCGA
GACGCGCCCGGCTGGCCCTTCCCGCCCGCGGATGTAACGCCACGGCGAATTCGCGGCCCATTTTCCGCCGTGGCGTTACGACCGGCGGCGGCGCGCGTAGCGTGTCGCCCATGAAACCTGGTGACACCGTCGCGGACTTCGAACTGCCCGACCAGACGGGAACGCCGCGCAAGCTCAGCGACCTGCCCGCCGCGGGGCGGCGATGACGCCCGGGTGCACCAA
+M_HWI-M01141:133:D05BR:1:1101:27417:10074  133:D05BR:1:1101:27417:10074 2:N:0:CCGGCGTCCTGCGA
1>A1AD1DD?0DE?CECGF00FAAEAF//?EEEEFGGHGG/EECGGCCEEHDFFC@E@CCHHHGFB/BC?@/CB1A1CHH0EE]]S]S]W]]P]I=PVI]O=O]Q]RU]UY]YUNUT]U?]]]]?K]:]VVPQ]]]TTZ7Z@XSI]VVO]=<.<<.AGCC<-C@//@<<0F110//<//10E//E@/E///?EA//E/EAGFFEGECEE1DAC@@1AA>11>
@M_HWI-M01141:133:D05BR:1:1101:27430:10079  133:D05BR:1:1101:27430:10079 2:N:0:CCGGCGTCCTGCGA
TCCTCGAGCTCCTTGGTCTTGTAGTACTTCGTCTGCCCGTAGACGGCGTTGAGCTTCACGTTGCCGAGGTCAGAACCGCCGTCGACGTAGGTGTCACGGGGAATCGATACCGCGGTGGCCGAGGAGCCGTCGTTGGGCACGCGGATCAGGATGATGGTGT
+M_HWI-M01141:133:D05BR:1:1101:27430:10079  133:D05BR:1:1101:27430:10079 2:N:0:CCGGCGTCCTGCGA
AABABBBABBH]Y]]]][]]]]]]]]]]X]]]]]]VZZ[YW]Q]]]]X]]Z]\]X]]ZX]X[VV]]]]]\]]]]]]]]Z]]]]]]]]Z]]]]]]][]]V]]]]]]]]]]]]]]]]]]]]]]]]]]]]]]]]]]]]Z]]]]\]]]]W]]]]DFFFAAAA1A
@M_HWI-M01141:133:D05BR:1:1101:22929:10079  133:D05BR:1:1101:22929:10079 2:N:0:CCGGCGTCCTGCGA
TGCATTGGTAAAAGCTGGTTGGGACCCCTTGATTCTTCTTCTCCCATTGCCTAATACTTCTCATTGTGCTACAAGGCAAGTAGTGGGGCAATCCCAATGTTGTATTTTAATATGAACAAACAATAGATTCAGTGCTTTAAAATTCCTTAAGTAAGTGATTGTTATTTAAAGCGATTTAAAAAATTATAA
+M_HWI-M01141:133:D05BR:1:1101:22929:10079  133:D05BR:1:1101:22929:10079 2:N:0:CCGGCGTCCTGCGA
>AAAAFFFFFFFGGGGFG4FECEAG2EEGHHFFFHHHHH]]\]]]]]]]]]]]]]]]]]]]]]]]]]]]]]]]]]]][]H]]]]]]]]]]]]]]]]]]]]]]]]]]]]]]]]]]]]]]]]]]]]]]]]]]]]]]]]]]]]]]]]]Z]]]]HFCHHGGFDGGFFGHFGGEGFAGGGGGBFFFFFFAAA>A
@M_HWI-M01141:133:D05BR:1:1101:8262:10109  133:D05BR:1:1101:8262:10109 2:N:0:CCGGCGTCCTGCGA
GAAATATATATGCAAACATAACATATAATTCTTTATAAATATATAGTTGACCCCTGAACAACATAAGTTTGAACTGCGCAGGTCCACTTATACATGGATTTTCTTCCACCTCTGCCACCCTTGAGATAATAAGACCAACCCCTCTTC
+M_HWI-M01141:133:D05BR:1:1101:8262:10109  133:D05BR:1:1101:8262:10109 2:N:0:CCGGCGTCCTGCGA
]]]]]]]]]]]]]]]]]]]]]]]]]]]]]]]]]]]]]]]]]]]]]]]]]]]]]]]]]]]]]]]]]]]]]]]]]]]]]]]]]]]]]]]]]]]]]]]]]]]]]]]]]]]]]]]]]]]]]]]]]]]]]]]]]]]]]]]]]]]]]]]]]]]
@M_HWI-M01141:133:D05BR:1:1101:11124:10119  133:D05BR:1:1101:11124:10119 2:N:0:CCGGCGTCCTGCGA
GATAGGTGTACCAGAAGGGGATGAAGAGAATGAATCCAAGCTGGAAAATACTCTTCAGGACATCATCCAGGAAAAATCCCCCACTTAGCAAGACAG
+M_HWI-M01141:133:D05BR:1:1101:11124:10119  133:D05BR:1:1101:11124:10119 2:N:0:CCGGCGTCCTGCGA
]]]]]]]]]]]]]]]]]]]]]]]]]]]]]]]]]]]]]]]]]]]]]]]]]]]]]]]]]]]]]]]]]]]]]]]]]]]]]]]]]]]]]]]]]]]]]]]]
@M_HWI-M01141:133:D05BR:1:1101:28441:10136  133:D05BR:1:1101:28441:10136 2:N:0:CCGGCGTCCTGCGA
CTTTTAAGTTTTTTAAGGTTTTTTTCTGTGGTCCAGGACACGGTCTGTCTTACATGACCTATATGTAAGACCTTACATGTCTGAAATGATCTATATTCATTTCAGAAAAATGTGTTTTCTTTTTTCTTCTTCTTTTTTTTTAACTGTACTTCAAGTTCTGG
+M_HWI-M01141:133:D05BR:1:1101:28441:10136  133:D05BR:1:1101:28441:10136 2:N:0:CCGGCGTCCTGCGA
ABBBBFFFFFF]]]]]]]]]]]]]]]]]]]]]\]]]]]]]]X]Z]]]]]]]]]]]]]Z]]]]]]]]]][]\]]]]]]]]]]]]]]]]]]]]]]]]]]]]]]]]]]]]]]]]]]][]][[[]]]]]]\]]]]]]]]]]]]]]]]XI]]]]]DD3FFFAA>11
@M_HWI-M01141:133:D05BR:1:1101:12033:10138  133:D05BR:1:1101:12033:10138 2:N:0:CCGGCGTCCTGCGA
GGTGGGAAGATTCCTTGAGCCCAGGATGTTGAGGCTGCAGTGTGCAGAGAGCATG
+M_HWI-M01141:133:D05BR:1:1101:12033:10138  133:D05BR:1:1101:12033:10138 2:N:0:CCGGCGTCCTGCGA
]]]]]]]]]]]]]]]]]]]]]]]]]]]]]]]]]]]]]]]]]]]]]]]]]]]]]]]
@M_HWI-M01141:133:D05BR:1:1101:10127:10151  133:D05BR:1:1101:10127:10151 2:N:0:CCGGCGTCCTGCGA
ATGTTGTTTAACAGATGTCAAATGCTTGACGCCAGTTCCTACCAACGACGTTCTCAGCCCAGGTCCTATACCGTGTGCACGTGGCCTATCTATGCTGCAGCCCTTCCTACAGACCCCTGCATGACATTGTTGGACCATGGATTCAAACCCACAGGCGAGGATAAGTGAGAATTTACCTAGGAAAGCT
+M_HWI-M01141:133:D05BR:1:1101:10127:10151  133:D05BR:1:1101:10127:10151 2:N:0:CCGGCGTCCTGCGA
CCCCBFFBFFFFGGGGGGGGGGHHHHHHHHGGGGGHH]]]]]]]]]]]]]]]]]]]]]]]]]]]]]]]]]]]]]]]]]]]]]]]]]]]]]]]]]]]]]]]]]]]]]]]]]]]]]]]]]]]]]]]]]]]]]]]]]]]]]]]]]]]]]]]]]HHGGGGHHHHHGHHHGGGGGGGGGGFFFFFFFAAA3A
@M_HWI-M01141:133:D05BR:1:1101:10797:10153  133:D05BR:1:1101:10797:10153 2:N:0:CCGGCGTCCTGCGA
CCATGGGAGCAGATATGAGCAAAATAATAATACTGATGATGAGAAAAGCTGACATTTACTGACCATATGAAAAGTGCCAGGCACCAAGCTAAGTACTTCCTGTGGAAAAGTATTAGCTAATAACTCTTTAAATGTTGTTTCTGCTTCCTTAAGTCTCTTTTATCCTACTGAAACTCCAGTTATGCCTACATTAGACTTTCTT
+M_HWI-M01141:133:D05BR:1:1101:10797:10153  133:D05BR:1:1101:10797:10153 2:N:0:CCGGCGTCCTGCGA
1AAA?FA11>>FEFD3E3BFGB10FE1AFGH3GFH3FHGGGFGFFGCHGHGD]]]]]\]]]Z]]\]]]]\]]]]]]]]]]]]]]]]]]]]]]]]]]]]]]]]]]]\]]]]]]]]]]]]]]]]]]]]]]]]]]]]]]\]]]]]]\[]]]]]EDHGGCD11HGGFFA3DGA3FB100HGFEE11FFB33B1A333B311A1A1A
@M_HWI-M01141:133:D05BR:1:1101:8873:10156  133:D05BR:1:1101:8873:10156 2:N:0:CCCGCGTCCTGCGA
TGTGTTGGTATAGTTTTCTACACAATTCCTACATTATGGTTTCTTAAACACTTAGGC
+M_HWI-M01141:133:D05BR:1:1101:8873:10156  133:D05BR:1:1101:8873:10156 2:N:0:CCCGCGTCCTGCGA
]]]]]]]]]]]]]]]]]]]]]]]]]]]]]]]]]]]]]]]]]]]]]]]]]]]]]]]]]
@M_HWI-M01141:133:D05BR:1:1101:13625:10161  133:D05BR:1:1101:13625:10161 2:N:0:CCGGCGTCCTGCGA
CTTAAACACTGTTTCCGGCAATTCTTGTTCATAGGTCTT
+M_HWI-M01141:133:D05BR:1:1101:13625:10161  133:D05BR:1:1101:13625:10161 2:N:0:CCGGCGTCCTGCGA
]]]]]]]]]]]]]]]]]]]]]]]]]]]]]]]]]]]]]]]
@M_HWI-M01141:133:D05BR:1:1101:21424:10177  133:D05BR:1:1101:21424:10177 2:N:0:CCGGCGTCCTGCGA
AGCATCTTTGATGATGTAGGTACCATGACGTTTATTCTGGCTGGGGGACCTGGG
+M_HWI-M01141:133:D05BR:1:1101:21424:10177  133:D05BR:1:1101:21424:10177 2:N:0:CCGGCGTCCTGCGA
]]]]]]]]]]]]]]]]]]]]]]]]]]]]]]]]]]]]]]]]]]]]]]]]]]]]]]
@M_HWI-M01141:133:D05BR:1:1101:23811:10182  133:D05BR:1:1101:23811:10182 2:N:0:CCGGCGTCCTGCGA
GGACCTCGGCCAGCGCCGTCGCCACCCGGGCGGGGGCTGCGCCCATGCCGAGGT
+M_HWI-M01141:133:D05BR:1:1101:23811:10182  133:D05BR:1:1101:23811:10182 2:N:0:CCGGCGTCCTGCGA
]]]]]]]]]]]]]]]]]]]]]]]]]]]]]]]]]]]]]]]]]]]]V]]X]]W]]V
@M_HWI-M01141:133:D05BR:1:1101:25547:10188  133:D05BR:1:1101:25547:10188 2:N:0:CCGGTGTCCTGCGA
CCCTTTCTAGACAGAAAACACAGTGACCTACTTTGAAGGACGCTCACGAGCAACCGTTATAAAGAAGGCTGCGAAGACAAAGCTTTTAGC
+M_HWI-M01141:133:D05BR:1:1101:25547:10188  133:D05BR:1:1101:25547:10188 2:N:0:CCGGTGTCCTGCGA
]0]VVG[II]]]FG[]YY]][F]%XF0[FY][]G]ZC]CBU%]E[]%]$YTB]CCTEY]FXGYFFV$TCUFV%VYVG2]]]RTF[6\Y]S
@M_HWI-M01141:133:D05BR:1:1101:19782:10188  133:D05BR:1:1101:19782:10188 2:N:0:CCGGCGTCCTGCGA
TCACCCGCCAATAGGCCCTGGTGTGTGATGT
+M_HWI-M01141:133:D05BR:1:1101:19782:10188  133:D05BR:1:1101:19782:10188 2:N:0:CCGGCGTCCTGCGA
@DAD]]]]]]]]]]]]]]]]]]]]]]]]]]]
@M_HWI-M01141:133:D05BR:1:1101:19242:10191  133:D05BR:1:1101:19242:10191 2:N:0:CCGGCGTCCTGCGA
CAAAGAAAGTATCAAGCAAAAGACCATCTGTGTATTTTCCCAAAAGGCACTGGTTTGGAAGTAAGAAAACTTGAGTTTTCCATCCATCTCTGTTTCTAATTAATTATGTGTCATTTGGCCAATTCATTTGATTGCTTTAGGCTTCAGTTTTCTCATCTATAAAAACTGTAGA
+M_HWI-M01141:133:D05BR:1:1101:19242:10191  133:D05BR:1:1101:19242:10191 2:N:0:CCGGCGTCCTGCGA
BBBBBFFFFDFFGGGGGBFGGG]]]]]]]]]]]]]]]]]]]]]]]]]]]]]]]]]]]]]]]]]]]]]]]]]]]]]]]]]]]]]]]]]]]]]]]]]]]]]]]]]]]]]]]]]]]]]]]]]]]]]]]]]]]]]]]]]]]]]]]]]]]]]]]]GGGGGGGGGGCFFFFFFBBBAB
@M_HWI-M01141:133:D05BR:1:1101:10153:10191  133:D05BR:1:1101:10153:10191 2:N:0:CCGGCGTCCTGCGA
TGTAGTTGTTTATGCAAGCACTAAGCAGAATTAAACAGGTATCTTATTTACTGGGGAGACCTCCCAGGAGCTTTATTGCACTGATACGGCCTTTAAGTAGATGGGCTGAGTTTATGCATTTGCTGATCCTTTTGCTCTTCAAGAATGCATAAATGTCTTGGGAA
+M_HWI-M01141:133:D05BR:1:1101:10153:10191  133:D05BR:1:1101:10153:10191 2:N:0:CCGGCGTCCTGCGA
AAAAAFFFFAFFGG]]]]]]]]]]]]]]]]]]]]]]]]]]]]]]]]]]]]]]]]]]]]]]]]]]]]]]]]]]]]]]]]]]]]]]]]]]]\]]]]]]]]]]]]]]]]]]]]Z]]]]]]]]]]]]]]]]]]]]]]]]]]]]]]]]]]]]]]]GGFFFFAFFABBBA
@M_HWI-M01141:133:D05BR:1:1101:14543:10199  133:D05BR:1:1101:14543:10199 2:N:0:CCGGCGTCCTGCGA
AAACTTGCAGAAAATGGAGAGTAATACAAACAATTCCTGACCACAGAAATGCAAAATGTGTCACTGAAATGTAATTGATTATTGCTCTG
+M_HWI-M01141:133:D05BR:1:1101:14543:10199  133:D05BR:1:1101:14543:10199 2:N:0:CCGGCGTCCTGCGA
]]]]Y]]]]]]]]]]]]]]]]]]]]]]]]]]]]]]]]]]]]]]]]]]]]]]]]]]]]]]]]]]]]]]]]]]]]]]]]]]]]]]]]]]]]
@M_HWI-M01141:133:D05BR:1:1101:4693:10200  133:D05BR:1:1101:4693:10200 2:N:0:CCGGCGTCCTGCGA
GTGGCAAAAATCCCGACTCTCCTCTGACACAATCCCTGCAGGGAGGGAGAGGAGCACCTTGTCACTGGCCAGCAGAGGTGAAAGTCCACCTGGTGATTGTCACCAAAATCTAAGCACCCATTCCCTTGCTGGCATGGGTGAGAGTGAAGCCAGTTTTTTCTTTCTGTAATGTG
+M_HWI-M01141:133:D05BR:1:1101:4693:10200  133:D05BR:1:1101:4693:10200 2:N:0:CCGGCGTCCTGCGA
AABCCFFFFCFFGGGGGGGGGGH]]]]]]]]]]]]]]]]]]]]]]]]]]]]]]]]]]]]]]]]]]]]]]]]]]]]]]]]]]]]]]]]]]]]]]]]]]]]]]]]]]]]]]]]]]]]]]]]]]]]]]]]]]]]]]]]]]]]]]]]]]]]]]]FFGGGGGGGGGFFFFFFFBAAAA
@M_HWI-M01141:133:D05BR:1:1101:26752:10213  133:D05BR:1:1101:26752:10213 2:N:0:CCGGCGTCCTGCGA
CCCCTGTTGGTCAGGCTGGTCTCAAACTCCCGATCTCAGGTGGTCTGCCTTCCTTGGCCTCCCAAATTGCTGGGATTACAGGCGTGAGCAACCACACCCGGTCCAATTTGCCTTTTTAATTGATGAGTAATATTTCTTTCTTTTTTTTTTATAATTTTGTAGT
+M_HWI-M01141:133:D05BR:1:1101:26752:10213  133:D05BR:1:1101:26752:10213 2:N:0:CCGGCGTCCTGCGA
CCABCBFFFCCFG]]]]]]]]]]]]]]]]]]]]]]]]]]]]]]]]]]]]]]]]]]]]]]]]]]]]]]]]]]]]]]]]]]][[]]]]]]]]]\]]]]]]]]]]]]]]]]]]]]]]]]]]]]]]]]]]]]]]]]]]]]]]]]]]]]]]]]]]GFFFFFFFBBBA@
@M_HWI-M01141:133:D05BR:1:1101:5375:10217  133:D05BR:1:1101:5375:10217 2:N:0:CCGGCGTCCTGCGA
CCTGAGTTTTAGATCTTGGAACTAGTGGGTAGTGGCAAAGAAGAGCACTTGG
+M_HWI-M01141:133:D05BR:1:1101:5375:10217  133:D05BR:1:1101:5375:10217 2:N:0:CCGGCGTCCTGCGA
]]]]]]]]]]]]]]]]]]]]]]]]]]]]]]]]]]]]]]]]]]]]]]]]\]]\
@M_HWI-M01141:133:D05BR:1:1101:20768:10219  133:D05BR:1:1101:20768:10219 2:N:0:CCGGCGTCCTGCGA
TGCAGATCACTAAATTACCATGTCATCCTGCACTGTTGGACTAGTATCTCTCTGATAGATGACACCTATGGCCTCTATGACAGTTCCTTTATCTCGATGGAAGATGAAAA
+M_HWI-M01141:133:D05BR:1:1101:20768:10219  133:D05BR:1:1101:20768:10219 2:N:0:CCGGCGTCCTGCGA
]]]]]]]]]]]]]]]]]]]]]]]]]]]]]]]]]]]]]]]]]]]]]]]]]]]]]]]]]]]]]]]]]]]]]]]]]]]]]]]]]]]]]]]]]]]]]]]]]]]]]]]]]]]]]]
@M_HWI-M01141:133:D05BR:1:1101:5787:10228  133:D05BR:1:1101:5787:10228 2:N:0:CCGGCGTCCTGCGA
TGCTTATCAGTTTCAGGAGTTTTTGGGCTGAGGCGATGGGGTATACTATCATGTCGTCTGCAAATAGAGACAATTTGGCTTCCACCTTTCCTATTTGAATACCCTTTATTTCTTTTTCTTGCCTGATTGCTCTGGCTAGAACTTCCAGTA
+M_HWI-M01141:133:D05BR:1:1101:5787:10228  133:D05BR:1:1101:5787:10228 2:N:0:CCGGCGTCCTGCGA
]]]]]]]]]]]]]]]]]]]]]]]]]]]]]]]]]]]]]]]]]]]]]]]]]]]]]]]]]]]]]]]]]]]]]]]]]]]]]]]]]]]]]]]]]]]]]]]]]]]]]]]]]]]]]]]]]]]]]]]]]]]]]]]]]]]]]]]]]]]]]]]]]]]]]]
@M_HWI-M01141:133:D05BR:1:1101:13662:10230  133:D05BR:1:1101:13662:10230 2:N:0:CCGGCGTCCTGCGA
GTAAAGATCATTGCTCAGGAGTTATTTTCGAAGCGATTTAAAGCAATAATATCAAAAGGAAGTTTAGTTTTAAATAAAGTTCAATTCT
+M_HWI-M01141:133:D05BR:1:1101:13662:10230  133:D05BR:1:1101:13662:10230 2:N:0:CCGGCGTCCTGCGA
]]]]]]]]]]]]]]]]]]]]]]]]]]]]]]]]]]]]]]]]]]]]]]]]]]]]]]]]]]]]]]]]]]]]]]]]]]]]]]]]]]]]]]]]
@M_HWI-M01141:133:D05BR:1:1101:23525:10240  133:D05BR:1:1101:23525:10240 2:N:0:CCGGCGTCCTGCGA
CCCATTAACAATACACACACCCACACCCACACCCACACACACACAAAATGCCTAGGAATACATCTAACCAAAGAGGTGAAAGATCTCTATAAGGGGAATTACAAAACACTGATGAAAGAAATCATAGATGACACAAACAAATGGAAAAACATTCTGTGCTCATATATTGGAAGAATCAGAATTGTTAAAATAACCATTGTGCCCAAAGCAATCTACAGA
+M_HWI-M01141:133:D05BR:1:1101:23525:10240  133:D05BR:1:1101:23525:10240 2:N:0:CCGGCGTCCTGCGA
BBBABFFFFFFFFGGGGGG?GGFEEGEGGGGGEGGGGGGGGGGGGGFFHHGHHHGGGHFHHHHHHHHHH]]]]]]]]]]]]]]]]]]]]]]]]]]]]]]]]]]]]]]]]]]]]]]]]]]]]]]]]]]]]]]]]]]]]]]]]]]]]]]]]]HFFFFHHGHFGGBHGHHHHFHF5EGAHHGHHFFHCHHHGGHGHFFFGGGGGGGGGGGFFFFFFDABAAA
@M_HWI-M01141:133:D05BR:1:1101:16129:10242  133:D05BR:1:1101:16129:10242 2:N:0:CCGGCGTCCTGCGA
TAATTCACTTAACATGATGATCTCCAGCTTCGTCCCTGTTGTTGCAAATGACTGAATCTCATCCCTTTTTATGGCTGAGTTGAAGTATTTTTAAATAGACCCAAATAATATCTCCCAAATTCTAGAGGACTGAACTTTAACCCCCTAAAGGTTAAAGAACCC
+M_HWI-M01141:133:D05BR:1:1101:16129:10242  133:D05BR:1:1101:16129:10242 2:N:0:CCGGCGTCCTGCGA
CCDCCFFFFFFF]]]]]]]]]]]]]]]]]]]]]]]]]]]]]]]]]]]]]]]]]]]]]]]]]]]]]]]]]]]]]]]]]]]]]]]]]]]]]]]]]]]]]]]]]]]]]]]]]]]]]]]]]]]]]]]]]]]]]]]]]]]]]]]]]]]]]]]]]]FFFFFFFAAAA3
@M_HWI-M01141:133:D05BR:1:1101:9882:10274  133:D05BR:1:1101:9882:10274 2:N:0:CCGGCGTCCTGCGA
CCTCCACCACATCCACCCTGCAGACTCCATCCAGCCATCTGTCTTTGCTGCTGTGTGCCTAGACTGTGGAGCACTGCTGGGGGAGGACTCACACTTCCAGGATCCCTTGTTGATGCCAGCTCATTCTGCATGGTCCTCCTACCCTGCCTCCCTCATTCTGCA
+M_HWI-M01141:133:D05BR:1:1101:9882:10274  133:D05BR:1:1101:9882:10274 2:N:0:CCGGCGTCCTGCGA
AAAAAFFFBBBF]]]]]]]]]]]]]]]]]]]]]]]]]]]]]]]]]]]]]]]]]]]]]]]]]]]]]]]]]]]]]]]]]]]]]]]]]]]]]]]]]]]]]]]]]]]]]]]]]]]]]]]]]]]]]]]]]]]]]]]]]]]]]]]]]]]]]]]]]]FBFFFFDAAAAA
@M_HWI-M01141:133:D05BR:1:1101:5921:10275  133:D05BR:1:1101:5921:10275 2:N:0:CCGGCGTCCTGCGA
AGCCGAGATCATGCCATTGTACTCCAGCCTGGGCAACAAGAGCAAAACTCTAACTCAAATATATATATATATATA
+M_HWI-M01141:133:D05BR:1:1101:5921:10275  133:D05BR:1:1101:5921:10275 2:N:0:CCGGCGTCCTGCGA
]]W]]]]]]]]]]]]]]]]]]]]]]]Y]]]]]]]]]]]]]]]]]]]]]]]]]]]]]]]]]]]]]]]]]]]]]]]]
@M_HWI-M01141:133:D05BR:1:1101:16463:10276  133:D05BR:1:1101:16463:10276 2:N:0:CCGGCGTCCTGCGA
GGAATCTTTCAACAATCCTGATGAAGAGGCAACATCCTAGGCCAATTAAGTCAGAAATAGTGGACTTGAGACCCATTTATTAGTATTTTCTAAAGCTTTATGGGTAATTGCTGTGTGCAGCCAATGTCAGAGAACCTTACTGTAAATGTATAGAAATTTTATTA
+M_HWI-M01141:133:D05BR:1:1101:16463:10276  133:D05BR:1:1101:16463:10276 2:N:0:CCGGCGTCCTGCGA
CCDDCFFFFFFFGG]]]]]]]]]]]]]]]]]]]]]]]]]]]]]]]]]]]]]]]]]]]]]]]]]]]]]]]]]]]]]]]]]]]]]]]]]]]]]]]]]]]]]]]]]]]]]]]]]]]]]]]]]]]]]]]]]]]]]]]]]]]]]]]]]]]]]]]]GGFFFFFFFCBBBB
@M_HWI-M01141:133:D05BR:1:1101:9805:10289  133:D05BR:1:1101:9805:10289 2:N:0:CCGGCGTCCTGCGA
TCAGACAAGTTGTATCAGGCATTAGAGTGCTGGCCTGTAACCCATAAGAGGGCAGATTCGTGGCCAAGAGGCTTCCTGGCATCCACCCCAA
+M_HWI-M01141:133:D05BR:1:1101:9805:10289  133:D05BR:1:1101:9805:10289 2:N:0:CCGGCGTCCTGCGA
]]]]]]]]]]]]]]]]]]]]]]]]]]]]]]]]]]]]]]]]]]]]]]]]]]]]]]]]]]]]]]]]]]]]]]]]]]]]]]]]]]]]]]]]]]]
@M_HWI-M01141:133:D05BR:1:1101:10897:10295  133:D05BR:1:1101:10897:10295 2:N:0:CCGGCGTCCTGCGA
TTAGGCTGAAACATAGCAGTGAGTAAGGCTGTTGAGGATGTTGGCTCCTTCCTAACTAGACCATATT
+M_HWI-M01141:133:D05BR:1:1101:10897:10295  133:D05BR:1:1101:10897:10295 2:N:0:CCGGCGTCCTGCGA
]]]]]]]]]]]]]]]]]]]]]]]]]]]]]]]]]]]]]]]]]]]]]]]]]]]]]]]]]]]]]]]]]]]
@M_HWI-M01141:133:D05BR:1:1101:9011:10306  133:D05BR:1:1101:9011:10306 2:N:0:CCGGCGTCCTGCGA
CCTTGAACCCGGCAGGCAGAGATTGCAGTGAGCCGAAATTGTGCCATTGTACTCCGGCCTGGGCAAAAAGAGTTAAACTCCATCTCAAAAAA
+M_HWI-M01141:133:D05BR:1:1101:9011:10306  133:D05BR:1:1101:9011:10306 2:N:0:CCGGCGTCCTGCGA
]]]]]]]]]]]]]]]]]]]]]]]]]]]]]]]]]]]]]]]]]]]]]]]]]]]]]]]]]]]]]]]]]]]]]]]]]]]]]]]]]]]]]]]]]]]]
@M_HWI-M01141:133:D05BR:1:1101:6698:10318  133:D05BR:1:1101:6698:10318 2:N:0:CCGGCGTCCTGCGA
TTTTCCGCTTCTTCACAGAAAGGGTTTACAAACTCCTGCA
+M_HWI-M01141:133:D05BR:1:1101:6698:10318  133:D05BR:1:1101:6698:10318 2:N:0:CCGGCGTCCTGCGA
]]]]]]]]]]]]]]]]]]]]]]]]]]]]]]]]]]]]]]]]
@F_HWI-M01141:133:D05BR:1:1101:27972:10324  133:D05BR:1:1101:27972:10324 2:N:0:CCGGCGTCCTGCGA
TTATGATATACAACATGATGTTTTAAAATGCGCATTTATTGCAGAATGGCTAAATCAACTCATTAATATATGCATTATCTCACATACTTTTTTGTGGTGATAACATTAATATCTCATTTGGCAATTTTCAGATATAGGATACGTTGTTAC
+F_HWI-M01141:133:D05BR:1:1101:27972:10324  133:D05BR:1:1101:27972:10324 2:N:0:CCGGCGTCCTGCGA
AABBBFBFFFFFGGGGCAGF65BGGHHHF4FEGAEGFBAFDHBGFHHFHFGE35GFGFHHHHHHHHFHHHHHHHFFHHHHHH5FGHDFFFHHCEHHGGFHHHGHHHGHHHHHHFFHGHFFHFHHHGFEGDFBFHHHBGHFFHGFEFEGFH
@R_HWI-M01141:133:D05BR:1:1101:27972:10324  133:D05BR:1:1101:27972:10324 2:N:0:CCGGCGTCCTGCGA
AAAAAAATTTATATTATTTTTTTTTCAAGTTTTAAACTCACAGAAGCAGAAAGTAGAATGGTGGTTACCAAAGCCTGGGGCTTGGGGAAGATGTTGGTCAAAGGACACAAAATTTCACCCAGACAGAAGGAATGAGTTTAAGAGCTCTAT
+R_HWI-M01141:133:D05BR:1:1101:27972:10324  133:D05BR:1:1101:27972:10324 2:N:0:CCGGCGTCCTGCGA
A1A11A?CFFDFFFG3FGFFGGC?EHG2EGDBGFF1GGHBFEBFFCGEF0EFG122F2F1GFD?GFFGF@E/F0B@FCEECEEECC?F?EC1G2F2GE1FFGHBFFF0<FGHHFF2F2F0/GFFCFBF1GHHHHGHHGHHHHHHBG1GHH
@M_HWI-M01141:133:D05BR:1:1101:24935:10346  133:D05BR:1:1101:24935:10346 2:N:0:CCGGCGTCCTGCGA
CCAGGGGAGGCACAGATTTTGCCTCTGCTGGGCCTGTCAGCATC
+M_HWI-M01141:133:D05BR:1:1101:24935:10346  133:D05BR:1:1101:24935:10346 2:N:0:CCGGCGTCCTGCGA
]]]]]]]]]]]Z]]]]]]]]]]]]]]]]]]]]]]]]]]]]]]]]
@M_HWI-M01141:133:D05BR:1:1101:22438:10365  133:D05BR:1:1101:22438:10365 2:N:0:CCGGCGTCCTGCGA
ACTTTTAAACAAATATGTATGTACAGAAATGCACATCCTAGCTAAAGCTGAATACAGTAGGACAACATCACTGTATGTCCATTTCCTGAGATA
+M_HWI-M01141:133:D05BR:1:1101:22438:10365  133:D05BR:1:1101:22438:10365 2:N:0:CCGGCGTCCTGCGA
]]]]]]]]]]]]]]]]]]]]]]]]]]]]]]]]]]]]]]]]]]]]]]]]]]]]]]]]]]]]]]]]]]]]]]]][]]]]]]]]]]]]]]]]W]]]
@M_HWI-M01141:133:D05BR:1:1101:14327:10366  133:D05BR:1:1101:14327:10366 2:N:0:CCGGCGTCCTGCGA
GCCTAATTTTTTGTATTTTTAGTGGAGATGAGGTTTCACTATGTTAGCCAGGATGGTCTTGATCTCCTGACCTCGTGATCTGCCCACCTCAGCATCCCAAAGTGCTGGGATTACAGG
+M_HWI-M01141:133:D05BR:1:1101:14327:10366  133:D05BR:1:1101:14327:10366 2:N:0:CCGGCGTCCTGCGA
]]]]]]]]]]]]]]]]]]]]]]]]]]]]]]]]]]]]]]]]]]]]]]]]]]]]]]]]]]]]]]]]]]]]]]]]]]]]]]]]]]]]]]]]]]]]]]]]]]]]]]]]]]]]]]]]]]]]]
@M_HWI-M01141:133:D05BR:1:1101:15306:10366  133:D05BR:1:1101:15306:10366 2:N:0:CCGGCGTCCTGCGA
ATTTTACATCAAAATAAATGTTAAGCACATATATAGAAACAAGTCATAATATAGTATTAA
+M_HWI-M01141:133:D05BR:1:1101:15306:10366  133:D05BR:1:1101:15306:10366 2:N:0:CCGGCGTCCTGCGA
]]]]]]]]]]]]]]]]]]]]]]]]]]]]]]]]]]]]]]]]]]]]]]]]]]]]]]]]]]]]
@M_HWI-M01141:133:D05BR:1:1101:7493:10375  133:D05BR:1:1101:7493:10375 2:N:0:CCGGCGTCCTGCGA
AGGAAACACAATGTTAGGCAAAACAATTCCAGGCAGTTACCAGAAATGAAATTCCAAATAAAAATTATTAGGCAATTTCAGGAAAGGCAATTACAAAGAATGCAACTACA
+M_HWI-M01141:133:D05BR:1:1101:7493:10375  133:D05BR:1:1101:7493:10375 2:N:0:CCGGCGTCCTGCGA
]]]]]]]]]]]]]]]]\\]]]]]]]]]]]]]]]]\]]]]]]]]]]]]]]]]]]]]]]]]]]]]]]]]]]]]]]]]]]]]]]]]]]]]]]]]]]]]]]]]]]]]]]]]]]]
@M_HWI-M01141:133:D05BR:1:1101:6461:10379  133:D05BR:1:1101:6461:10379 2:N:0:CCGGCGTCCTGCGT
TCTAGGAAAGCTGAGAAAAATAAACTGTAAATAAATAAAATCCCTCATGCACCCAAATTACGGAATATTGTTGAGATTGCTGCCTCCATGCCTACATTCTTGCTATTCCAAAATATATCAAACATGC
+M_HWI-M01141:133:D05BR:1:1101:6461:10379  133:D05BR:1:1101:6461:10379 2:N:0:CCGGCGTCCTGCGT
]]]]]]]]]]]]]]]]]]]]]]]]]]]]]]]]]]]]]]]]]]]]]]]]]]]]]]]]]]]]]]]]]]]]]]]]]]]]]]]]]]]]]]]]]]]]]]]]]]]]]]]]]]]]]]]]]]]]]]]]]]]]]]]
@M_HWI-M01141:133:D05BR:1:1101:21558:10380  133:D05BR:1:1101:21558:10380 2:N:0:CCGGCGTCCTGCGA
TATTGTATTTTAGTTTGCATTCCTTTCACAGACAATTTGAGGGCTTTTCAATTAAATTTCTAAAGTTTAATTGAATTCCTTAATTTTAATTGTGGGAACTTTCCTGAATCCAAACATCCGATGTGGACCCTCCTAGT
+M_HWI-M01141:133:D05BR:1:1101:21558:10380  133:D05BR:1:1101:21558:10380 2:N:0:CCGGCGTCCTGCGA
]]]]]]]]]]]]]]]]]]]]]]]]]]]]]]]]]]]]]]]]]]]]]]]]]]]]]]]]]]]]]]]]]]]]]]]]]]]]]]]]]]]]]]]]]]]]]]]]]]]]]]]]]]]]]]]]]]]]]]]]]]]]]]]]]]]]]]]]]
@M_HWI-M01141:133:D05BR:1:1101:22832:10383  133:D05BR:1:1101:22832:10383 2:N:0:CCGGCGTCCTGCGA
CTGAAATCCTTATCCTGCCCATCCTTTGCAGTGGACATCTATGGTTCAGTTTACCCAGCAATCCTCCTTTCTTATAAA
+M_HWI-M01141:133:D05BR:1:1101:22832:10383  133:D05BR:1:1101:22832:10383 2:N:0:CCGGCGTCCTGCGA
]]]]]]]]]]]]]]]]]]]]]]]]]]]]]]]]]]]]]]]]]]]]]]]]]]]]]]]]]]]]]]]]]]]]]]]]]]]]Y]
@M_HWI-M01141:133:D05BR:1:1101:28299:10389  133:D05BR:1:1101:28299:10389 2:N:0:CCGGCGTCCTGCGA
TTTAGTAGATAGGGTGTTTCACCATGTTGCTCAGGCAGGTCTCAAACTCCAGACCTCAGGTGATCCACCCACCTTGGCCTCCCAAAGTGCTGGGATTACAGGTGTGAACCACCACACCCGACCAGTTTTTAATCTAAAAACATAGTTTGAACATGTTAACTCCTTACC
+M_HWI-M01141:133:D05BR:1:1101:28299:10389  133:D05BR:1:1101:28299:10389 2:N:0:CCGGCGTCCTGCGA
AAA1>@D3DFFFBCFAE1]]]]]]][\]]]]]]]]]$Z]]Z\]]X[]]]]\X]]W]][\][]S]EZWZ]]Z]]Y]SCY]CZ]]]\]]X[7]CEY][[YZ]Z[X]]]][]XZTAY]]]]]U]ZZZUF][\]U]]]W]]]]]F]]]\]W]][BA33FBBF>>1B@1>11>
@M_HWI-M01141:133:D05BR:1:1101:20356:10392  133:D05BR:1:1101:20356:10392 2:N:0:CCGGCGTCCTGCGA
ACCTTCCTTGGCCTCCGAAAGTGCTGGGATTACAGGCTTGAGCCACCGCGCCCAGCATAATTTTTAAAAGAAATACAGCTAGTTTAAATTTTTCCTGAGGAATCTGTAACTTTAAACAAAAATTACTATAATGTGCACTGTTAAAACTTGAGTTAATGTATTACTTTATTGTGACTCAAGATTATTTTCATCTGTATTTTAAATTATTTGCAAAATGCAAGA
+M_HWI-M01141:133:D05BR:1:1101:20356:10392  133:D05BR:1:1101:20356:10392 2:N:0:CCGGCGTCCTGCGA
BBBBBFFFDFFFGGGGGCGGGGHHFFFGFHHGHHHHGHHFGHHGHHHCGCGGGGHHHHFHGHGFHHGHHHEH]]]]]]]]]]]]]]]]]]]]]]]]]]]]]]]]]]]]]]]]]]]]]]]]]]]]]]]]]]]]]]]]]]]]]]]]]]]]]]HHHHGGDBHHFEDHHHHGGBEFHHHFGHHHHHHHGHFGHHFHHHHHHHHHGGGGGGGGGGFFFFFFFCCBB@
@M_HWI-M01141:133:D05BR:1:1101:5944:10393  133:D05BR:1:1101:5944:10393 2:N:0:CCGGCGTCCTGCGA
TCAATATAGTATTGGAAGTTCTAGCCAGAGCTATCAGGCAAGAAAAAAAAAAAATAAATCAAGGGTATTCAATTAGAAAAGGAGGAAGTCTAATTGTCTCTATTTGCAGACAACATGATTATATATTTAGAAGACCCCATTGTTTCAGC
+M_HWI-M01141:133:D05BR:1:1101:5944:10393  133:D05BR:1:1101:5944:10393 2:N:0:CCGGCGTCCTGCGA
]X]]1\]][]]\][]]]\]]]]]]]]]5]]]]]\]]]]]]]]]]]]]]]]]]]]]]]]]]]]]]]\]]]]]]]]]]]]]]]]]]]]]\]K]]]]]]]]]]]]]]]]]]]]]]]][]]]]]]]]]]]]]]]]]]]]]]]W]\\]]]]]]]
@M_HWI-M01141:133:D05BR:1:1101:14769:10395  133:D05BR:1:1101:14769:10395 2:N:0:CCGGCGTCCTGCGA
AATGAATTTTAAGGGATCAACACACCATTCATTCACCAATCATTTATTGATCCTTTGCGTCATCCCAGGC
+M_HWI-M01141:133:D05BR:1:1101:14769:10395  133:D05BR:1:1101:14769:10395 2:N:0:CCGGCGTCCTGCGA
]]]]]]]]]]]]]]]]]]]]]]]]]]]]]]]]]]]]]]]]]]]]]]]]]]]]]]]]]]]]]]]]]]]]]]
@M_HWI-M01141:133:D05BR:1:1101:11161:10400  133:D05BR:1:1101:11161:10400 2:N:0:CCGGCGTCCTGCGA
GTTTCTTCCTGGGGTAGGTGTGGTGGACATGTCAGTTAAACTCCAAACTG
+M_HWI-M01141:133:D05BR:1:1101:11161:10400  133:D05BR:1:1101:11161:10400 2:N:0:CCGGCGTCCTGCGA
]]]]]]]]]]]]]]]]]]]]]]]]]]]]]]]]]]]]]]]]]]]]]]]]]]
@M_HWI-M01141:133:D05BR:1:1101:7904:10404  133:D05BR:1:1101:7904:10404 2:N:0:CCGGCGTCCTGCGA
CATTCTCAGCAAATTGACACAAGAACAGAAAATGAAACACCGCATATTCTCACTCATAGGCGGGTGATGAAAAATGAGAACACATGGACACAGGGAGGGGAG
+M_HWI-M01141:133:D05BR:1:1101:7904:10404  133:D05BR:1:1101:7904:10404 2:N:0:CCGGCGTCCTGCGA
]]]]]]]]]]]]]]]]]]]]]]]]]]]]]]]]]]]]]]]]]]]]]]]]]]]]]]]]]]]]]]]]\]]]]]]]]]]]]]]]]]]]]]]]]]]]]]]YU]]]F]
@M_HWI-M01141:133:D05BR:1:1101:21091:10408  133:D05BR:1:1101:21091:10408 2:N:0:TCGGCGTCCTGCGA
GTTGACCAGGATGGTCTTGATCTCTTGACCTTGTGATCC
+M_HWI-M01141:133:D05BR:1:1101:21091:10408  133:D05BR:1:1101:21091:10408 2:N:0:TCGGCGTCCTGCGA
]]]]]]]]]]]]]]]]]]]]\]]]]]]]]]]]]]]]]]]
@M_HWI-M01141:133:D05BR:1:1101:7899:10426  133:D05BR:1:1101:7899:10426 2:N:0:CCGGCGTCCTGCGA
GGGATACTGTTTCTTATACTGGAAACCCAAATAAAAATCAGTTTGAGCTTTCAGTTTAGCTTGTACTAAATGCAAACAGCAACAATAAAAATACCTATTCAAATCTCAACTCTTCTGTATTTAGCATTTT
+M_HWI-M01141:133:D05BR:1:1101:7899:10426  133:D05BR:1:1101:7899:10426 2:N:0:CCGGCGTCCTGCGA
]]]]]]]]]]]]]]]]]]]]]]]]]]]]]]]]]]]]]]]]]]]]]]]]]]]]]]]]]]]]]]]]]]]]]]]]]]]]]]]]]]]]]]]]]]]]]]]]]]]]]]]]]]]]]]]]]]]]]]]]]]]]]]]]]]
@M_HWI-M01141:133:D05BR:1:1101:23951:10434  133:D05BR:1:1101:23951:10434 2:N:0:CCGGCGTCCTGCGA
ACAAGAGCGAAACTCCGTCTGAAAAAAAAAAGAAGACAGGTCCAGATCCATTTAGATTTTCCATCAATATTTGTTTAATTTTTTTTTAAGAGCCAAGGTCTTACCCAGGCTGGAGTACACATGTGATCATAGCTCACTGTAACCTTGAACTCCTGGGTTCATACA
+M_HWI-M01141:133:D05BR:1:1101:23951:10434  133:D05BR:1:1101:23951:10434 2:N:0:CCGGCGTCCTGCGA
ABBBBFFFDDBDGGG]]]]]]]]]]]]]]]]]]]]]]]]]]]]]]]]]]]]]]]]]]]]]]]]]]]]]]]]]]]]]]]]]]]]]]]]]]]]]]]]]]]]]]]]]]]]]]]]]]]]]]]]]]]]]]]]]]]]]]]]]]]]]]]]]]]\]]]GGGBBBFFFFAAAAA
@M_HWI-M01141:133:D05BR:1:1101:23563:10437  133:D05BR:1:1101:23563:10437 2:N:0:CCGGCGTCCTGCGA
GGGCAGATCACCTGAGGTCGGGAGTTTGAGGCCAGCCTGAC
+M_HWI-M01141:133:D05BR:1:1101:23563:10437  133:D05BR:1:1101:23563:10437 2:N:0:CCGGCGTCCTGCGA
]]]]]]]]]]]]]]]]]]]]]]]]]]]]]]]]]]]]]]]]]
@M_HWI-M01141:133:D05BR:1:1101:17279:10439  133:D05BR:1:1101:17279:10439 2:N:0:CCGGCGTCCTGCGA
ACTGGAAATTTGGATAAGGTGTCAAGACCCATTGGTGTACTGTATTCAGGGGACCAGTCTTACATGCAAAGACACACACAGGCTCAATATAAAGGGATGGAGGAAAATTTACCAAGCAAATGGAAAATTAAAAAAAAGCAGGAGTT
+M_HWI-M01141:133:D05BR:1:1101:17279:10439  133:D05BR:1:1101:17279:10439 2:N:0:CCGGCGTCCTGCGA
]]]]]]]]]]]]]]]]]]]]]]]]]]]]]]]]]]]]]]]]]]]]]]]]]]]]]]]]]]]]]]]]]]]]]]]]]]]]]]]]]]]]]]]]]]]]]]]]]]]]]]]]]]]]]]]]]]]]]]]]]]]]]]]]]]]]]]]]]]]]]]]]]]
@M_HWI-M01141:133:D05BR:1:1101:24948:10447  133:D05BR:1:1101:24948:10447 2:N:0:CCGGCGTCCTGCGA
AAAAGTTAAAATCTTTGTCCTTAGTTCAAAGTCTGAATGCATGTTTACCAGTAACTATGTTACAAGACATTAGTTCTAATCTAGAAATGTGTTAGAAATGCAGATTCTTGGGCTCAATCCCGAACCTACTAACTAAAAAATGCTGGTGACTGGCCCAG
+M_HWI-M01141:133:D05BR:1:1101:24948:10447  133:D05BR:1:1101:24948:10447 2:N:0:CCGGCGTCCTGCGA
BBBBAFFF]]]]]]]]]]]]]]]]]]]]]]]]]]]]]]]]]]]]]]]]]]]]]]]]]]]]]]]]]]]]]]]]]]]]]]]]]]]]]]]]]]]]]]]]]]]]]]]]]]]]]]]]]]]]]]]]]]]]]]]]]]]]]]]]]]]]]]]]]]]]]]BA?A3>>3
@M_HWI-M01141:133:D05BR:1:1101:13693:10451  133:D05BR:1:1101:13693:10451 2:N:0:CCGGCGTCCTGCGA
GCCCCCAGCCTCGTTGTTGCCCTCGCCGACCAACTCGT
+M_HWI-M01141:133:D05BR:1:1101:13693:10451  133:D05BR:1:1101:13693:10451 2:N:0:CCGGCGTCCTGCGA
]]]]]]]]]]]]]]]]]]]]]]]]]]]]]]]]]]]]]]
@M_HWI-M01141:133:D05BR:1:1101:6119:10476  133:D05BR:1:1101:6119:10476 2:N:0:CCGGCGTCCTGCGA
CAATAATACTAATACATTCTATGAAGAGCTCAAAGGTGAAAAAAATCACAATTGTGATAATATCCAGCACCTATTCCTGACCAAATATCATAGTAAACTAGAATAAGGTAGAATAAAGAAAATGTATCTCAGACTCTACCATTTACA
+M_HWI-M01141:133:D05BR:1:1101:6119:10476  133:D05BR:1:1101:6119:10476 2:N:0:CCGGCGTCCTGCGA
]]]]]]]]]]]]]]]]]]]]]]]]]]]]]]]]]]]]]]]]]]]]]]]]]]]]]]]]]]]]]]]]]]]]]]]]]]]]]]]]]]]]]]]]]]]]]]]]]]]]]]]]]]]]]]]]]]]]]]]]]]]]]]]]]]]]]]]]]]]]]]]]]]]
@M_HWI-M01141:133:D05BR:1:1101:18769:10483  133:D05BR:1:1101:18769:10483 2:N:0:CCGGCGTCCTGCGA
CATTATAATTTAGAGCATAAAATAGTTTATCTCTCTCATGTATTTTGTGTGTGTGTGTGTGTGTGTGCACGTGGGTGTGTATAAGTCTCTTCTCATGCTGCTAATAAAGACATACTGGAGACTGGGTAACTTAGAGAGGAAAGAGGATTAATTGACTCACAGTTGGGT
+M_HWI-M01141:133:D05BR:1:1101:18769:10483  133:D05BR:1:1101:18769:10483 2:N:0:CCGGCGTCCTGCGA
BCBCCFFFFFFFGGGGGG]]]]]]]]]]]]]]]]]]]]]]]]]]]]]]]]]]]]]]]]]]]]]]]]]]]]]]]]]]]]]]]]]]]]]]]]]]]]]]]]]]]]]]]]]]]]]]]]]]]]]]]]]]]]]]]]]]]]]]]]]]]]]]]]]]]]GGGGGGFFFFFAABCBBA
@M_HWI-M01141:133:D05BR:1:1101:15364:10504  133:D05BR:1:1101:15364:10504 2:N:0:CCGGCGTCCTGCGA
TGTACACCAAGCACTCCTACCACCTGACGCGTATTACAGAACCCTCTGGTGAGGCAGGAGCCGTGCAGTCCTATGAAGCTAGGACGCTAGCAACTGTGACAGTGGAAATGGTCTCTCAAATGACAGGAGAAGACCAGGCACGATGGCTCATGCCCGTAATGCCAGCTTTTTGCGAGGTCTGAGGCGGGCAAATCAC
+M_HWI-M01141:133:D05BR:1:1101:15364:10504  133:D05BR:1:1101:15364:10504 2:N:0:CCGGCGTCCTGCGA
CCCCCFFFCCFCGGGGGGGGGGHGGHGHGGGFGGHHHHHHHHHGHH]]]]]]]]]]]]]]]]]]]]]]]]]]]]]]]]]]]]]]]]]]]]]]]]]]]]]]]]]]]]]]]]]]]]]]]]]]]]]]]]]]]]]]]]]]]]]]]]]]]]]]]]GGGEFHHHHHGHHHHGHG?GGGGHGGGFGGGGGGBFFFFFFAA>>A
@M_HWI-M01141:133:D05BR:1:1101:10001:10510  133:D05BR:1:1101:10001:10510 2:N:0:CCGGCGTCCTGCGA
GAGGCTGAGGCAGGGGAATTGCTTGAACCCGGGAGGCAGAGGTTGCAGTCAACCAAGATCGCACCACTGCACTCTGGCCTGGGC
+M_HWI-M01141:133:D05BR:1:1101:10001:10510  133:D05BR:1:1101:10001:10510 2:N:0:CCGGCGTCCTGCGA
]]]]]]]]]]]]]]]]]]]]]]]]]]]]]]]]]]]]]]]]]]]]]]]]]]]]]]]]]]]]]]]]]]]]]]]]]]]]]]]]]]]]
@M_HWI-M01141:133:D05BR:1:1101:13127:10512  133:D05BR:1:1101:13127:10512 2:N:0:CCGGCGTCCTGCGA
GTTTTCCTGCGGGCTCTCACAGGCTGATGTCTTCCCCAAGG
+M_HWI-M01141:133:D05BR:1:1101:13127:10512  133:D05BR:1:1101:13127:10512 2:N:0:CCGGCGTCCTGCGA
]]]]]]]]]]]]]]]]]]]]]]]]]]]]]]\]]]]]]]]]]
@M_HWI-M01141:133:D05BR:1:1101:17900:10525  133:D05BR:1:1101:17900:10525 2:N:0:CCGGCGTCCTGCGA
AGGCTGAGGCAGATGGATCACCTGAGGTCGGGAGTTTAAGACCAGCCTGACCAACATGGAGAAAACTCATCTCTACCAAAAATGCAAAATTAGCTGGGCGTGGCAGTGTATGCTTGTAATCCCAGCTACTGGGGAGACTGAGGCAGGAGAACCGCTTGAACCAGGGAGGCGGAGATTACAGTAAGCCAAGATTGTGTCATTGCAACAAGAGCAA
+M_HWI-M01141:133:D05BR:1:1101:17900:10525  133:D05BR:1:1101:17900:10525 2:N:0:CCGGCGTCCTGCGA
AABBB?FFBBABGGGGFGGGGGHHFHGFHGGGGGGHGGHHHHHHHHGGHHHHHEGGHHHHHFHF]]]]]]]]]]]]]]]]]]]]]]]]]]]]]]]]]]]]]]]]]]]]]]]]]]]]]]]]]]]]]]]]]]]]]]]]]]]]]]]]]]]]]]GGFFHHEHFGHGFGGEEGGGHHHHHHGHHHHHHGGHFAFHFGGGGGFFGGGGFD5DFFFBAA3A
@M_HWI-M01141:133:D05BR:1:1101:2606:10533  133:D05BR:1:1101:2606:10533 2:N:0:CCGGCGTCCTGCGA
CCTTGGTTCTTTATATTTTGGGTTATATTTAGTTCTATCCCAGACATTGTGAAAATTAACATGTGGACTTAGTTATCTGTATCCAATTTGAAGGGTTTCTTTTGCTTTAGCAGGTAGGTTTTTTGTTTGTTTTTTGTTGGTGT
+M_HWI-M01141:133:D05BR:1:1101:2606:10533  133:D05BR:1:1101:2606:10533 2:N:0:CCGGCGTCCTGCGA
\]]]]Z]]]]]]]]]]]]]]]]]]]]]]]]]]]]]]]]]]]]]]]]]]]]]]]]]]]]]]]]]]]]]]]]]]]]]]]]]]]]]]]]]]]]]Z]]][]]]]]]]]]]]]]]]]]]X]]]\]]]]]]]]]]]]]]]]]]]]]]]]
@M_HWI-M01141:133:D05BR:1:1101:8874:10547  133:D05BR:1:1101:8874:10547 2:N:0:CCGGCGTCCTGCGA
AATGAGATGGGCCCCTGCCTGACTTGTTCTCTGGGCCCCAGTGGCTGGTGGCTGGGATGCCAGGTTTTGCCACCACGGCATGGGGATGCTGCCCTGGGCACTGGCTGTGGTTGCACTGGTTGAAATGGCTGCTCTGCTAACCTGATGCTCCACGCTCAGCCTTCTTCTTTGGAAATACCCATCCTGTGAAAAACTCCGAAAG
+M_HWI-M01141:133:D05BR:1:1101:8874:10547  133:D05BR:1:1101:8874:10547 2:N:0:CCGGCGTCCTGCGA
CCCDDFFFFFCFGGGGGGGGGGHHHHHHHHHHHFHHHGGGGHHHGHGGHHGH]]]]]]]]]]]]]]]]]]]]]]]]]]]]]]]]]]]]]]]]]]]]]]]]]]]]]]]]]]]]]]]]]]]]]]]]]]]]]]]]]]]]]]]]]]]]]]]]]]GGGHFGHHHHHHHHHHHHHHHHHHHHGHGHGGGGGGGGGGFFACCCCCBBAB
@M_HWI-M01141:133:D05BR:1:1101:7288:10552  133:D05BR:1:1101:7288:10552 2:N:0:CCGGCGTCCTGCGA
ATTCCTGCGGTGGTGGCCCCGGCGGACAGCAGGGCCGCAGGCAGCGGCCATGGCGGCCGGGCTAGCGTACCCGGCCGGAAACAATTCCCGGTCCACA
+M_HWI-M01141:133:D05BR:1:1101:7288:10552  133:D05BR:1:1101:7288:10552 2:N:0:CCGGCGTCCTGCGA
]]]]]]]]]]]]]]]]]]]]]]]]]]]]]]]]]]]]]]]]]]]X]]]]]]]]]]]]]]]]]]]]]]]]]]]]]]]]]]]]]]]]]]]]]]]]]]]]]
@M_HWI-M01141:133:D05BR:1:1101:9660:10559  133:D05BR:1:1101:9660:10559 2:N:0:CCAGCGTTCTGCGA
CAGGTGGCTGCTGAGAGTGCACCTGTGGGGCAGTGAAGAAAAGGAGATTTGCCAGCAGCTCAGAGCTTGGTGAGCAGGTGCCCTGTGAATCACTCTTCCAGGAAAAGTCCACCCAGGATGTCACTGGGTTGGGCTCCTGTGCACTAAACCAAGC
+M_HWI-M01141:133:D05BR:1:1101:9660:10559  133:D05BR:1:1101:9660:10559 2:N:0:CCAGCGTTCTGCGA
AAAA]Z]]\]]]]][]\\]]]]]]Y][Y[]]]]9]Y]]Y]Z]]]]]]]]]Z[]]]]]]]]\]]]]]]]Y][]]\]][Z]Z]]]]]]]]]]]W]]]]]]]W]]]]]]]]]]\]]]]]]]]]]]]]]]]]]]]][][]]]]]][]]]]]]]]A1>1
@M_HWI-M01141:133:D05BR:1:1101:20686:10559  133:D05BR:1:1101:20686:10559 2:N:0:CCGGCGTCCTGCGA
GTATGTATTTCCGACAGTAAATACGGCATAAAGAAGAGAAATAACAATTTTTAAATTGATTAAGGATCATCAATA
+M_HWI-M01141:133:D05BR:1:1101:20686:10559  133:D05BR:1:1101:20686:10559 2:N:0:CCGGCGTCCTGCGA
]]]]Y]]]]ZZ]]]]]]]]]]]]]]]]]]]]]]]]]]]]]]]]]]]]]]]]]]]]]]]]]]]]]]]]]][ZZ]ZL
@M_HWI-M01141:133:D05BR:1:1101:7362:10561  133:D05BR:1:1101:7362:10561 2:N:0:CCGGCGTCCTGCGA
AAAAGGTACCAAAGCTTTGTGCTTTGGCTGTTTTTTCAAGTATTCACTCTCTTGTGAAGGTCTCTGTGTACATGTAAAAATTAATAAAAATTGTATGTTTTCCTCCTGCTAATCTTACTTGTGTCCATATT
+M_HWI-M01141:133:D05BR:1:1101:7362:10561  133:D05BR:1:1101:7362:10561 2:N:0:CCGGCGTCCTGCGA
]]]]]]]]]]]]]]]]]]]]]]]]]]]]]]]]]]]]]]]]]]]]]]]]]]]]]]]]]]]]]]]]]]]]]]]]]]]]]]]]]]]]]]]]]]]]]]]]]]]]]]]]]]]]]]]]]]]]]]]]]]]]]]]]]]]
@M_HWI-M01141:133:D05BR:1:1101:7634:10563  133:D05BR:1:1101:7634:10563 2:N:0:CCGGCGTCCTGCGA
GGCGATAACATCCTCGGGATAACTCTAAGCTCCATTACACTATCCAAAAGAAATATAATAGGATTTGAGGCCCAATTATTACTTCCTCCATCTAACCCCCTTCATTTAACATATCATTAGT
+M_HWI-M01141:133:D05BR:1:1101:7634:10563  133:D05BR:1:1101:7634:10563 2:N:0:CCGGCGTCCTGCGA
]T]YY]]]]]]]Z\\]]IZ\]]]]]]]]]]]]]]]]]]]]]]]]]]]]]]]]]]]]]]]]]]]]]]]]Z[Y]]]]]]J]]]]]H]]]]][]]]V]]]]]]]]]]]]]]]]]]]]]]V]]]]
@M_HWI-M01141:133:D05BR:1:1101:11308:10564  133:D05BR:1:1101:11308:10564 2:N:0:CCGGCGTCCTGCGA
GGTAGAGCAGTTGCAAGGGAACTTTCCATTTCTTTATGTCC
+M_HWI-M01141:133:D05BR:1:1101:11308:10564  133:D05BR:1:1101:11308:10564 2:N:0:CCGGCGTCCTGCGA
]]]]]]]]]]]]]]]]]]]]]]]]]]]]]]]]]]]]]]]]]
@M_HWI-M01141:133:D05BR:1:1101:24403:10579  133:D05BR:1:1101:24403:10579 2:N:0:CCGGCGTCCTGCGA
TGCACACACATGCCCACACACCTGAAAATCCTGAGAAGGTTCTGGGGACCTGAATTGATTCAAATAATGTCCATTCAGTG
+M_HWI-M01141:133:D05BR:1:1101:24403:10579  133:D05BR:1:1101:24403:10579 2:N:0:CCGGCGTCCTGCGA
]]]]]]]]]]]]]]]]]]]]]]]]]]]]]]]]]]]]]]]]]]]]]]]]]]]]]]]]]]]]]]]]]]]]]]]]]]]]]]]]
@M_HWI-M01141:133:D05BR:1:1101:27031:10584  133:D05BR:1:1101:27031:10584 2:N:0:CCGGCGTCCTGCGA
CCTGACAGGGCCACTTCCACGGCCACTCACAGAGGAGTCTTTGTGCACAAGCCGGCCCTGGGGGATGGGCGGTGGTGGGCACCCCCACTCACATTCCACCCAGCGGCCAGCAGCAGCCTCTCCATCTTCCCATCTGCCTCTCCAGCCTCTCATCCCCTTTCTCGAGGAAGAATTCCTTCAGAGCCTTAATCCAGGCTACTACCTCCCCCCCAACGCCCTCC
+M_HWI-M01141:133:D05BR:1:1101:27031:10584  133:D05BR:1:1101:27031:10584 2:N:0:CCGGCGTCCTGCGA
1>A111@1>>A?EEG1F11EEAEAAFF0FGFEFHAC?00F2GABABFHHH0FFGE/AECFAA/E////?BE]XUTUU]L?R?]OR]]]]Z]]]]]]]E]]]]S]]8]]Y]VVW]]Z]]]]]]]]]][USP]]]]Z]V]B]]U]]]]]]]VECBA.EF/C.BFGF0FFFFB0;/./FGG0/C//0C00:G:;C0GGG0<0<.<A<-/EEE01>1>1111111
@M_HWI-M01141:133:D05BR:1:1101:16301:10587  133:D05BR:1:1101:16301:10587 2:N:0:CCGGCGTCCTGCGA
GAAGGAATAGCAGGGGGTGGGGGGATTGGGGAGGGATAGCATTAAGAGAAATACCTAAAGTAGATGACAGGGCGATGGATGCAGCAAACCACCACGACATGTGTATACCTATATAACAAACCTACACGATCT
+M_HWI-M01141:133:D05BR:1:1101:16301:10587  133:D05BR:1:1101:16301:10587 2:N:0:CCGGCGTCCTGCGA
]]]]]]]]]]\\]]]]]]]]XZ]]]]]]]X]Z]]][]]]]]][]]]]]]]]]]]]]]Z]]]]][]]]]][]]Z]]]]\]]]]]]]][]]Y9]]]]]]TVVW]]]]]]]]]]]]]]]]]]]]]]]]\\]][]]
@M_HWI-M01141:133:D05BR:1:1101:8522:10590  133:D05BR:1:1101:8522:10590 2:N:0:CCGGCGTCCTGCGA
GTTTTTTTTTTTTTAAGTGACAAGCTCATGTCATTAATTTTTGAGAATATGTCTGCTCTGAAAATTCATATGAATAACTGTAGCTTGTTTGTCATTTGTTATTTCAGGAAAAATGATACGCCTTGAAGGAAACAGCTAATTCAGTTCAC
+M_HWI-M01141:133:D05BR:1:1101:8522:10590  133:D05BR:1:1101:8522:10590 2:N:0:CCGGCGTCCTGCGA
]]]]]]]]]]]]]]]]]]]]]]]]]]]]]]]]]]]]]]]]]]]]]]]]]X]]]]][]]]][]]]]]]]]]]]]]]]]]]]]]]]]]Z\]]]]]]]]]]]]]]]]]]]]]]]]]Z]]]]]]]]]]]]]]]][]]]]]]]]]]]]]]]]][
@M_HWI-M01141:133:D05BR:1:1101:7211:10591  133:D05BR:1:1101:7211:10591 2:N:0:CCGGCGTCCTGCGA
CCCAATTTCCTAATGCCATCACCTTGGGATTTAG
+M_HWI-M01141:133:D05BR:1:1101:7211:10591  133:D05BR:1:1101:7211:10591 2:N:0:CCGGCGTCCTGCGA
]]YFVV\]]Y]][[\X][F\]]]W\WW]V]]V]V
@M_HWI-M01141:133:D05BR:1:1101:11559:10609  133:D05BR:1:1101:11559:10609 2:N:0:CCGGCGTCCTGCGA
GAGAGGTCCTAGACAAATGGGCTTTTTCTGTAGCACAGACCCTCTTGAAATAGCTCTGGGGT
+M_HWI-M01141:133:D05BR:1:1101:11559:10609  133:D05BR:1:1101:11559:10609 2:N:0:CCGGCGTCCTGCGA
]]]]]]]]]]]]]]]]]]]]]]]]]]]]]]]]]]]]]]]]]]]]]]]]]]]]]]]]]]]]]]
@M_HWI-M01141:133:D05BR:1:1101:8943:10635  133:D05BR:1:1101:8943:10635 2:N:0:CCGGCGTCCTGCGA
GCCTGTAATCCCAGCTACTCAGGAGGCTGAGGCAGGAGAATTGCCTGAACCCAGGAGGCGGAGGTTGCGGTGAGCCGAGATAACGCCATTGCACTCCAGCCTGGGTAAAAAAAGAGAAACTCTGTCTCAAAAAAAAAAAAAAATTAACCTTGTATA
+M_HWI-M01141:133:D05BR:1:1101:8943:10635  133:D05BR:1:1101:8943:10635 2:N:0:CCGGCGTCCTGCGA
CCCCCF]]]]]]]]]]]]]]]]]]]]]]]]]][]]]\]]]\]\]]]]]]]]]]]]]]]]]]]]]]]]]]]]Y][]]]]]]]]]]]]]]]]]]]]\]]]]]]]]]]]]]]]]]]]]]]]]]]]]]]]]]]]]]]]]]]]]]]]]]Z]]]]]FCCCBA
@M_HWI-M01141:133:D05BR:1:1101:12853:10656  133:D05BR:1:1101:12853:10656 2:N:0:CCGGCGTCCTGCGA
TTTCAATCCCAAAATAAAGAGCAAATCACTATGTGTGTATAAGTGTGATATTTATATAAATGTGTATGCACATATAAATTATTACTCTTACAATATCTCTTTATA
+M_HWI-M01141:133:D05BR:1:1101:12853:10656  133:D05BR:1:1101:12853:10656 2:N:0:CCGGCGTCCTGCGA
]]]]]]]]]]]]]]]]]]]]]]]]]]]]]]]]]]]]]]]]]]]]]]]]]]]]]]]]]]]]]]]]]]]]]]]]]]]]]]]]]]]]]]]]]]]]]]]]]]]]]]]]]
@M_HWI-M01141:133:D05BR:1:1101:26745:10674  133:D05BR:1:1101:26745:10674 2:N:0:CCGGCGTCCTGCGA
GCTGCAATGAACATTCGTGTATATGTGTCCTTATAGTAGAACGATTTATAGTCTTTTGGATATATACCCAGTAATGGGATTGCTGGGTCAAATGGAATTTCTATTTCTAAGGCCTTGAGGAATCGCCACACTGTCTTCCACAATGGTTGAACTAATTTACACTCCC
+M_HWI-M01141:133:D05BR:1:1101:26745:10674  133:D05BR:1:1101:26745:10674 2:N:0:CCGGCGTCCTGCGA
BBBBBFFBFFFFGGGG]]]]]]]]]]]]]]]]]]]]]]]]]]]]]]]]]]]]]\]]]]]]]]]]]]]]]]]]]]]]]]]]]]]]]]]]]]]]]]]]]]]]]]]]]]]]]]]]]]]]]]]]]]]]]]]]]]]]]]]]]]]]]]]]]]]]]]GGGFFFFD@C>3AA3A
@M_HWI-M01141:133:D05BR:1:1101:15524:10677  133:D05BR:1:1101:15524:10677 2:N:0:CCGGCGTCCTGCGA
TTCTTCGAAACCAATGAGAATGAAGACACAACGTGCCAGAACCTCTGGGACA
+M_HWI-M01141:133:D05BR:1:1101:15524:10677  133:D05BR:1:1101:15524:10677 2:N:0:CCGGCGTCCTGCGA
]]]]]]]]]]]]]]]]]]]]]]]]]]]]]]]]]]]]]]]]]]]]]]]]]]]]
@M_HWI-M01141:133:D05BR:1:1101:3284:10679  133:D05BR:1:1101:3284:10679 2:N:0:CCGGCGTCCTGCGA
AAAAAATACTTTCATTTTTTGGAATTAGAAGTAAGACAATTTATGAAGAGAAATCTATAGACAACCTTCTAGTGTCCATATC
+M_HWI-M01141:133:D05BR:1:1101:3284:10679  133:D05BR:1:1101:3284:10679 2:N:0:CCGGCGTCCTGCGA
]]]]]]]]]]]]]]]]]]]]]]]]]]]]]]]]]]]]]]]]]]]]]]]]]]]]]]]]]]]]]]]]]]]]]]]]]]]]]]]]]]
@M_HWI-M01141:133:D05BR:1:1101:11768:10682  133:D05BR:1:1101:11768:10682 2:N:0:CCGGCGTCCTGCGA
CACAAGGTGGGGAAGCGGGTGGAAGCACAGACACTCTTGGCAGAGTGCCTGCAGGTTACCTATAATCCCCTTCACGATTTCAAGGATAGGAATGGGAGTTGAGGACAAAAACTCCCTCTTCCTGGGGGTGGGAGGGAAGGGTTTTGCAGG
+M_HWI-M01141:133:D05BR:1:1101:11768:10682  133:D05BR:1:1101:11768:10682 2:N:0:CCGGCGTCCTGCGA
]]]]]]]]]]]]]]]]]]]]]]]]]]]]]]]]]]]]]]]]]]]]]]]]]]]]]]]]]]]]]]]]]]]]]]]]]]]]]]]]]]]]]]]]]]]]]]]]]]]]]]]]]]]]]]]]]]]]]]]]]]]]]]]]]]]]]]]]]]]]]]]]]]]]]]
@M_HWI-M01141:133:D05BR:1:1101:11613:10683  133:D05BR:1:1101:11613:10683 2:N:0:CCGGCGTCCTGCGA
GTTGGCCTAATAAACACAAATTAGTTATTTCATTACAATTTAGTAAATGCTACAAAGAAGCACAGGA
+M_HWI-M01141:133:D05BR:1:1101:11613:10683  133:D05BR:1:1101:11613:10683 2:N:0:CCGGCGTCCTGCGA
]]]]]]]]]]]]]]]]]]]]]]]]]]]]]]]]]]]]]]]]]]]]]]]]]]]]]]]]]]]]]]]]]]]
@M_HWI-M01141:133:D05BR:1:1101:4351:10688  133:D05BR:1:1101:4351:10688 2:N:0:CCGGCGTCCTGCGA
ACAGCTACACTCTGCTTATCTTGGGTCCTTTCTGCCAATGCACCTGGCCTCAAAGAGTCTATCTAGAGTCCCAGAGTCTAGAGTTACTGCTGCACAGGGCCTCATCCCCTGGGACCTGAGTTACCACTGAGCCCTGTTGGCTCTGGTTTTTGAATTGTAGCCATGCATTGTTCCCTAAGCCCAAACCTCAAGAGCACTACTTCTTTCCTGG
+M_HWI-M01141:133:D05BR:1:1101:4351:10688  133:D05BR:1:1101:4351:10688 2:N:0:CCGGCGTCCTGCGA
BBBBBFFFFFFFGGGGGGGGGGFHHGHHHHHGFHHHHHHHGHHHFHHEAGFHHFHHHHFHH]]]]]]]]]]]]]]]]]]]]]]]]]]]]]]]]]]]][]]]]]]]]]]]]\]]]]]]]]]]]]]]]]]]]]][]]]]]]]]]]]]]]]]]HGHGFFFGEHG5GGGHHHGF2GGHHGEHHCDGHFFFHFEEGGFBGAGBBCFCCFC?AAA>3
@M_HWI-M01141:133:D05BR:1:1101:11152:10691  133:D05BR:1:1101:11152:10691 2:N:0:CCGGCGTCCTGCGA
CAAAGGAGTAAATAATCACAAACAAAGCAAGTTTCTGTTGGGGAGAAATGGTGTCTTGTGGGGCCTTTTCATTGAGTTATGACTATAGCGCCATGTGGACCACCAGTCAGTCCCTCAGTGGCATGTGCCTGTGGAGTGAGCCTGCCCCTCTGAGGCTACCACCATTCTAATGTGGTTCAGCTGTCATCAGTTTAACTCAGCA
+M_HWI-M01141:133:D05BR:1:1101:11152:10691  133:D05BR:1:1101:11152:10691 2:N:0:CCGGCGTCCTGCGA
BBAABBFAF4DFGGFGGGGGGGHHGHHHGFHGHHHHHHHCHGCGGAGBGHEA]]]]]]]]]]]Z]]]]]]]]]]]]]]]]]]]]]]]]]]]]]]]]]]]]]]]]]]]]]]]]]]]]]]]]]]]]]6]]]]]]]]]]]]]]]]]]]]]]]]FGHGFFFECHFBFHFGEFHGGCFAGFFHFCGFEFGBFGE1DFFDDB1AA>1>
@M_HWI-M01141:133:D05BR:1:1101:28478:10700  133:D05BR:1:1101:28478:10700 2:N:0:CCGGCGTCCTGCGA
TTTTATTTTTTGGTTTTTTGTTTTTTAAGGCTGTATATTTCAACACATAAATGTTTGGACAGATCCCTGCTAGAAGATATAATAAATAGTCATAAGCTTGTGCCTTACACAGAATCCCTGTGAATGTGTGACAGTTAGAAGTGCA
+M_HWI-M01141:133:D05BR:1:1101:28478:10700  133:D05BR:1:1101:28478:10700 2:N:0:CCGGCGTCCTGCGA
]]]]]]]]]]]]]]]]]]]]]]]]]]]]]]]]]]]]]]]]]]]]]]]]][]]]]]]]W]]]]]]]]]]]]]]]\]]]]]]]]]]]]]]]]]]]]]]]]]]]]]]]]]]]]]]\]]]]]]]]]]]]]]]]]]]]]]]]]]]]]]]]
@M_HWI-M01141:133:D05BR:1:1101:22307:10709  133:D05BR:1:1101:22307:10709 2:N:0:CCGGCGTCCTGCGA
CATTGGTAGGGTTTTAAGTAGCAAGCAACTTACAGCAAAAGACAAAAGGGATAGAAAGAAGAAAAGTG
+M_HWI-M01141:133:D05BR:1:1101:22307:10709  133:D05BR:1:1101:22307:10709 2:N:0:CCGGCGTCCTGCGA
]]]]]]]]]]]]]]]]]]]]]]]]]]]]]]]]]]]]]]]]]]]]]]]]]]]]]]]]]]]V]]]]]]X]
@M_HWI-M01141:133:D05BR:1:1101:9131:10710  133:D05BR:1:1101:9131:10710 2:N:0:CCGGCGTCCTGCGA
AAATTGTTATTTCCAAGAATATAGTAATAATTTCTGCCATTACTTAGTGCTTCATGCTAGGCACATAAAATACACTATATTTCTT
+M_HWI-M01141:133:D05BR:1:1101:9131:10710  133:D05BR:1:1101:9131:10710 2:N:0:CCGGCGTCCTGCGA
]]]]]]]]]]]]]]]]]]]]]]]]]]]]]]]]]]]]]]]]]]]]]]]]]]]]]]]]]]]]]]]]]]]]]]]]]]]]]]]]]]]]]
@M_HWI-M01141:133:D05BR:1:1101:13107:10718  133:D05BR:1:1101:13107:10718 2:N:0:CCGGCGTCCTGCGA
TATTATGGCCATTCTTGCAGGAGTAAGGTGGTATCTATCGTATTGTGGTTTTGAATTGCATTTCCCTGATCATTAGTGATGTTCAGCA
+M_HWI-M01141:133:D05BR:1:1101:13107:10718  133:D05BR:1:1101:13107:10718 2:N:0:CCGGCGTCCTGCGA
]]]]]]]]]]]]]]]]]]]]]]]]]]]]]]]]]]]]]]]]]]]]]]]]]]]]]]]]]]]]]]]]]]]]]]]]]]]]]]]]]]]]]]]]
@M_HWI-M01141:133:D05BR:1:1101:6563:10732  133:D05BR:1:1101:6563:10732 2:N:0:CCGGCGTCCTGCGA
GGGTGATATTTTGTGTTGCTGCCAGTGTGCATGGATTTAAT
+M_HWI-M01141:133:D05BR:1:1101:6563:10732  133:D05BR:1:1101:6563:10732 2:N:0:CCGGCGTCCTGCGA
]]]]]]]]]]]]]]]]]]]]]]]]]]]]]]]]]]]]]]]]]
@M_HWI-M01141:133:D05BR:1:1101:22895:10738  133:D05BR:1:1101:22895:10738 2:N:0:CCGGCGTCCTGCGA
ACAGCAAAGAAAATCAAAGGGCCTGATAGGTTGGGATGAAATTAAGTGGTACAGAATAAAGACATTTCAGTAAAACTGGAGAAGACAACTTAAGAGAGACGTAAAAAAAGAAAGTATGATTTTTTTTTAATTGCCTATTAATTCTCAAGATTTTAGAGGC
+M_HWI-M01141:133:D05BR:1:1101:22895:10738  133:D05BR:1:1101:22895:10738 2:N:0:CCGGCGTCCTGCGA
DDDDCFFFFF]]]]]]]]]]]]]]]]]]]]]]]]]]]]]]]]]]]]]]]]]]]]]]]]]]]]]]]]]]]]]]]]]]]]]]]]]]]]]]]]]]]]]]]]]]]]]]]]]]]]]]]]]]]]]]]]]]]]]]]]]]]]]]]]]]]]]]]]]]]]FFFFFCBCBA
@M_HWI-M01141:133:D05BR:1:1101:3420:10765  133:D05BR:1:1101:3420:10765 2:N:0:CCGGCGTCCTGCGA
TAGTGTTTGCCTTATTTGACAGAACTTTTGGGGGAAAGTGGATCCAAGAAAGCCAGGGCCTTACTCTGTGAAACTGATGAGCTGTGGCAGGGTAAGGCCGGCAAGAAGTTAGTGGGGAGAGGGGT
+M_HWI-M01141:133:D05BR:1:1101:3420:10765  133:D05BR:1:1101:3420:10765 2:N:0:CCGGCGTCCTGCGA
]]]]]]]]]]]]]]]]]]]]]]]]]]]]]]]]]]]]]]]]]]]]]]]]]]]]]]]]]]]]]]]]]]]]]]]]]]]]]]]]]]]]]]]]]]]]]]]]]]]]]]]]]]]]]]]]]Y]]]]]]]]]]]
@M_HWI-M01141:133:D05BR:1:1101:13118:10767  133:D05BR:1:1101:13118:10767 2:N:0:CCGGCGTCCTGCGA
TTGAGACGGAGTTTCGCTCTTGTTACCCAGGCTGGAGTGCAATGGCGTGATCTCGGCTCACTGCAACCTCCGCCTCCTG
+M_HWI-M01141:133:D05BR:1:1101:13118:10767  133:D05BR:1:1101:13118:10767 2:N:0:CCGGCGTCCTGCGA
]]]]]]]]]]]]]]]]]][]]]]]]]]]]]]V]]]]]]]]]]]]]]]]]]]]Z]]]]]]]]]]]]]]]Z]]]]]]]]]]
@M_HWI-M01141:133:D05BR:1:1101:14438:10768  133:D05BR:1:1101:14438:10768 2:N:0:CCGGCGTCCTGCGA
GGACGTGTATTGGGCGCTGCCGCGCATGTCTCCGGCACGGGTTGGCAAGGCCCCCGACATAGGAGGCTGGTGCAACGCCCGCGCAAC
+M_HWI-M01141:133:D05BR:1:1101:14438:10768  133:D05BR:1:1101:14438:10768 2:N:0:CCGGCGTCCTGCGA
]]]]]]]]]]]]]]]]]]]]]]]]]]]]]]]]]]]]]]]]]]]]]]]]]]]]]]]]]]]]]]]]]]]]]]]]]]]]]]]]]]]]]]]
@F_HWI-M01141:133:D05BR:1:1101:9245:10778  133:D05BR:1:1101:9245:10778 2:N:0:CCGGCGTCCTGCGA
AACTAGAGATGATTAATAATTTGTAATAAGTTGATTTCTCTCTACTCACTTTTTTCCATTTTATAGATATTTTACATACATATATAATAAATGTATACCTATATGTAGTTATGTATGCAATGTATACTGTTTATCATTTAAATAACAGTC
+F_HWI-M01141:133:D05BR:1:1101:9245:10778  133:D05BR:1:1101:9245:10778 2:N:0:CCGGCGTCCTGCGA
>AABAFF4BFDBGGGGGFGGGGHHHHHHHFHHHHHHHHHHHHHHHHHGHHHHHHGHHHHHHHHHHEFFBGHHHHHHHHHHHGHGHFFGF5GGFHFHHHHHHHBHHHHHHHHHHHHHGFHHGHHHHHHHHHHHHHHHHHHHGHHHHHHHHH
@R_HWI-M01141:133:D05BR:1:1101:9245:10778  133:D05BR:1:1101:9245:10778 2:N:0:CCGGCGTCCTGCGA
CCTTAATATTGCTATAGTCTCGGACATAACATTTTTCAATAAAAAGTTGGAAAAGATCAAAATTTTGTGGGCAAAATATTTATTATAGAATGGTTAATGAGAGAAAAATTAGAAACTATTTCAATAACATTTGAGGAATAGCTTAATAAA
+R_HWI-M01141:133:D05BR:1:1101:9245:10778  133:D05BR:1:1101:9245:10778 2:N:0:CCGGCGTCCTGCGA
>AAAAFFFFFFFFBGFGGGGGGGDGGHHHHDGHHHGFDGGGHCBGGBDF3B5E23FHHGHHHHHEHHHHGGGHCFGGFGGHHHHHHHHHGGGFHHHGHFFFHHGGHHHGBG3BGGHHHHHHHHFHHHFHHHHF4FF3GGCBDHGFGGFHB
@M_HWI-M01141:133:D05BR:1:1101:27291:10803  133:D05BR:1:1101:27291:10803 2:N:0:CCGGCGTCCTGCGA
TACTTAAAGAGCTTTGTTATAAAGGGCTTTGACAATGG
+M_HWI-M01141:133:D05BR:1:1101:27291:10803  133:D05BR:1:1101:27291:10803 2:N:0:CCGGCGTCCTGCGA
]X]]]]]]\]]]]]]]]]]]]]]]]]]]]]]]]]]]]]
@M_HWI-M01141:133:D05BR:1:1101:6892:10807  133:D05BR:1:1101:6892:10807 2:N:0:CCGGCGTCCTGCGA
GGTTTCTAGGGTTGTGTGAGCGCCAGGGCCGGAAACCGAGAGCCCGGGAGTCCAGCCTGTGCCGGGCGGAGGCGGTGGCTGCTCCCCTGGCCCGACTCCTGCCCCCGGCCGAGGTGGGGGTTAGAGCGGCCC
+M_HWI-M01141:133:D05BR:1:1101:6892:10807  133:D05BR:1:1101:6892:10807 2:N:0:CCGGCGTCCTGCGA
]]\\]W]]]]S]]]]]]]]WU][Z\]W@]]]]R]X]]]X]]O]]]]]]]Z]]]V]YR]]UU]7]]]]]]RXATY]]]]]]XYZ[]Y]Z]W]Z]]]?2O.]@V[]5VU]WT]@]]]]Y]]]U]]]W]]]NUUU
@M_HWI-M01141:133:D05BR:1:1101:23746:10811  133:D05BR:1:1101:23746:10811 2:N:0:CCGGCGTCCTGCGA
CCATCAGCATCCATGCTGTACCTTACACCCACAGGGCTTGCTAATCTTACACCTGTCCTCAAAATTTGTA
+M_HWI-M01141:133:D05BR:1:1101:23746:10811  133:D05BR:1:1101:23746:10811 2:N:0:CCGGCGTCCTGCGA
]]]]]]]]]]]]]]]]]]]]]]]]]]]]]]]]]]]]]]]]]]]]]]]]]]]]]]]]]]]]]]]]]]]]]]
@M_HWI-M01141:133:D05BR:1:1101:18408:10812  133:D05BR:1:1101:18408:10812 2:N:0:CCGGCGTCCTGCGA
TAAAAGCTCTTTATGACAAACCAACAGCTAATATCATACTGAATGGGCAAAAACTGAAAGCATTCCCTTTGAAATCTGGCACTAGACAAGGATGCCGTCTCTCACCACTCCTATTCAATATAGTACTGGAAGTTCTAGCCAGAGCAATCAGG
+M_HWI-M01141:133:D05BR:1:1101:18408:10812  133:D05BR:1:1101:18408:10812 2:N:0:CCGGCGTCCTGCGA
AA]]]]]]]]]]]]]]]]]]]]]]]]]]]]]]]]]]]]]]]]]]]Y]]]]]]]]]]]]]]]]]]]]]]]]]]]]]]]]]]]\]]]]]]]]]]]]]]]]]]]]]]]]]]Z]]]]]]]]]]]]]]]]]]]]]]]]]]]]]]]]]]]]]]]]]BB
@M_HWI-M01141:133:D05BR:1:1101:17328:10841  133:D05BR:1:1101:17328:10841 2:N:0:CCGGCGTCCTGCGA
CCCACTGCACTCCAGCCTGAGCGACAGAGTGAGACTCTGTCTCAAAACAAGAACAGCAGCAAAAAACAGGTGTGCAAGTGCTTGTGTGAGTCCCTGCTTTCCATCCGTTTAGGTAGAGGCCAGGAATCGGA
+M_HWI-M01141:133:D05BR:1:1101:17328:10841  133:D05BR:1:1101:17328:10841 2:N:0:CCGGCGTCCTGCGA
]]]]]]]]]]]]]]]]]]]]]]]]]]]]]]]]]]]]]]]]]]]]]]]]]]]]]]]]]]]]]]]]]]]]]]]]]]]]]]]]]]]]]]]]]]]]]]]]]]]]]]]]]]]]]]]]]]]]]]]]]]]]]]]]]]]
@M_HWI-M01141:133:D05BR:1:1101:13525:10867  133:D05BR:1:1101:13525:10867 2:N:0:CCGGCGTCCTGCGA
GGTTCCAGACCGGGGCATTCTCGATCCAGTCGGTGTTGAAATGGTAGGCGCCGACGATG
+M_HWI-M01141:133:D05BR:1:1101:13525:10867  133:D05BR:1:1101:13525:10867 2:N:0:CCGGCGTCCTGCGA
]]]]]]]]]]]]]]]]]]]]]]]]]]]]]]]]]]]]]]]]]]]]]]]]]]]]]]]]]]]
@M_HWI-M01141:133:D05BR:1:1101:26898:10870  133:D05BR:1:1101:26898:10870 2:N:0:CCGGCGTCCTGCGA
AAACATGGCAACACTAGACACTGGAGGCTACTAGTGGGAGGAGGGAGGTGGGGGCTGAAAAACTGCTAGGTATGATGACTCACTGCCAGGGCCAGGGGATCATTCATACCCCAACCCTCAGTATCACACAATATACTCAGGTTACAAACTTG
+M_HWI-M01141:133:D05BR:1:1101:26898:10870  133:D05BR:1:1101:26898:10870 2:N:0:CCGGCGTCCTGCGA
>A]]]]][]]]]]]]]]]]]]]]]]]]]]]][]]][]]]]]]]]]]]]]ZS]]]]]]\]]]]]]]]]]][]]]]]]]]]]]]]]]]]]]]]]Z]]U]]E]]]]]]]]]]]]][]]]]]]]]]][]]]]]]]]]]]]]]]]]]]]]]]]]]>1
@M_HWI-M01141:133:D05BR:1:1101:22805:10884  133:D05BR:1:1101:22805:10884 2:N:0:CCGGCGTCCTGCGA
AGCCCTGTTTTCTAGTTGAAGTCGTTTCCCATGGAGGTATAGGCTAATAATTCTGATACTGCTATACATTTAAACTAGAACTTATATAACTAAATGGCAGACAGTGTGATCTAGCTACGTCACTATTTGGCATGGATATTTA
+M_HWI-M01141:133:D05BR:1:1101:22805:10884  133:D05BR:1:1101:22805:10884 2:N:0:CCGGCGTCCTGCGA
]]]Z]]]]]]]]]]]]]F]F]]]]ZV][[]]]T]]F]][][]Z]YX]]W]]]H\]\]]]]]\]]]]]]]\]]]]GZZ]]]ZW]V]]\][]]]\][]\]]]]][]]X[]]]]]]VY]\]]]]][][][]]]]]]]]]][[]]]
@M_HWI-M01141:133:D05BR:1:1101:15257:10889  133:D05BR:1:1101:15257:10889 2:N:0:CCGGCGTCCTGCGA
GAAAGTGATAGCAGCCACATCAGCAAAAAGAAGGACCACACAAAAACTCCATGGAAAG
+M_HWI-M01141:133:D05BR:1:1101:15257:10889  133:D05BR:1:1101:15257:10889 2:N:0:CCGGCGTCCTGCGA
]]]]]]]]]]]]]]]]]]]]]]]]]]]]]]]]]]]]]]]]]]]]]]]]]]]]]]]]]]
@M_HWI-M01141:133:D05BR:1:1101:11867:10914  133:D05BR:1:1101:11867:10914 2:N:0:CCGGCGTCCTGCGA
GGTGGAATAAGAGGTAATTAATGAACAGATTGAAATG
+M_HWI-M01141:133:D05BR:1:1101:11867:10914  133:D05BR:1:1101:11867:10914 2:N:0:CCGGCGTCCTGCGA
]]]]]]]]]]]]]]]]]]]]]]]]]]]]]]]]]]]]]
@M_HWI-M01141:133:D05BR:1:1101:5440:10926  133:D05BR:1:1101:5440:10926 2:N:0:CCGGCGTCCTGCGA
TAAAGCTGCCTCCTTACATATTTTAAATTTGGCCTAAAGGTTTCTCTTTGCAGTGTGAACTGTAACCTAAATGGACTTGTGAACAGAATGTAGCCAGTGCTTGTGCCAGTCGCGGAGTTTTGGCTAATCAGAGG
+M_HWI-M01141:133:D05BR:1:1101:5440:10926  133:D05BR:1:1101:5440:10926 2:N:0:CCGGCGTCCTGCGA
]]]]]]]]]]]]]]]]]]]]]]]]]]]]]]]]]]]]]]]]]]]]]]]]]]]]]]]]]]]]]]]]]]]]]]]]]]]]]]]]]]]]]]]]]]]]]]]]]]]]]]]]]]]]]]]]]]]]]]]]]]]]]]]]]]]]]]
@M_HWI-M01141:133:D05BR:1:1101:20564:10942  133:D05BR:1:1101:20564:10942 2:N:0:CCGGCGTCCTGCGA
TACATTTTGGGGTATAGAATTGCTGCTTTACAGGGATGCTACATGTTACCAAAGTGTCCTGTATTTTC
+M_HWI-M01141:133:D05BR:1:1101:20564:10942  133:D05BR:1:1101:20564:10942 2:N:0:CCGGCGTCCTGCGA
]]]]]]]]]]]]]]]]]]]]]Z]]]]]]]]]]]]Y[]]]]]]]]]]]]Y]]\Y]\FWV]]]]][]]]]
@M_HWI-M01141:133:D05BR:1:1101:18188:10960  133:D05BR:1:1101:18188:10960 2:N:0:CCGGCGTCCTGCGA
CACAGGGGGCCATGCTGAGGG
+M_HWI-M01141:133:D05BR:1:1101:18188:10960  133:D05BR:1:1101:18188:10960 2:N:0:CCGGCGTCCTGCGA
]]]]]]]]]]]]]]]]]]]]]
@M_HWI-M01141:133:D05BR:1:1101:23059:10966  133:D05BR:1:1101:23059:10966 2:N:0:CCGGCGTCCTGCGA
GTCGGGGTAGGAGATTTTGCCGTGTGCGCCTGCGCCGATGCCGAGGTAGTCGCCAAACTGCCAGTAATTCAGGTTGTGGCGGCACTGCATTCCGGCACGGGCAAAGGCGGAGGTTTCGTAGTGGACAAAACCTGCGCCGCCGAGCGCGCCGTGTACCGCGTCTTCGATGTCGAGCGCGGCTTCGTCTTGCGGCAGGCCTTTGG
+M_HWI-M01141:133:D05BR:1:1101:23059:10966  133:D05BR:1:1101:23059:10966 2:N:0:CCGGCGTCCTGCGA
CCCCCCCDBBCFGGGGGGGGGGGGHGGGGGGHHGGGGGGGGHGGGGEGHHHGG]]]]]]]]]]]]]]]]]]]]]]]]]]]]]]]]]]]]]]]]]]]]]]]]]]]][]]]]]]]]]]]]]]]]]]]]]]]]]]]]]]]]]]]]]]]]]]]]HHGGGGGGGHGGHHGHGGGGGGGGGGGHGGGGGGGGGGGGGFCFCCFFBBAAA
@M_HWI-M01141:133:D05BR:1:1101:14450:10968  133:D05BR:1:1101:14450:10968 2:N:0:CCGGCGTCCTGCGA
ACACTAGTTGATGATATTTTTCATAGTGTCTTTATGCTGTGGGTGTTTTCCAGTCTCTGGTACTGGTTTTTCTTTTCCATATTTAGTGCTTCCTTCAGAAATTTTTGCAAGGCAGGCCTGGTGGTGATAAATTCCCTCAGC
+M_HWI-M01141:133:D05BR:1:1101:14450:10968  133:D05BR:1:1101:14450:10968 2:N:0:CCGGCGTCCTGCGA
]]]]]]]]]]]]]]]]]]]]]]]]]]]]]]]]]]]]]]]]]]]]]]]]]]]]]]]]]]]]]]]]]]]]]]]]]]]]]]]]]]]]]]]]]]]]]]]]]]]]]]]]]]]]]]]]]]]]]]]]]]]]]]]]]]]]]]]]]]]]]
@M_HWI-M01141:133:D05BR:1:1101:26211:10978  133:D05BR:1:1101:26211:10978 2:N:0:CCGGCGTCCTGCAA
AATGTTGGACAATTCCATTTTCAATGCATGTGCTATGCACTCCTACATTTATATAAATTAACAAAGAACTTTCCCCTCTGACAACATGTGTTTAAAACCTGCAGCTAAGAATGCTGATTAAGACAAAGTATCCTTTTTTATCTGGCAGTATATAATGCAAGCAAAATAGCACCTTGATTTCCCATTCATG
+M_HWI-M01141:133:D05BR:1:1101:26211:10978  133:D05BR:1:1101:26211:10978 2:N:0:CCGGCGTCCTGCAA
ABAAAFFAFFFFGGGGGGGGGGHHHHHGHHFHHHHFGHGH]]]]]]]]]]]]]]]]]]]]]]]]]]]]]]]]]]]]]]]]]]]]]]]]]]]]]]]]]]]]]]]]]]]]]]]]]]]]]]]]]]]]]]]]]]]]]]]]]]]]]]]]]]]]]]HHHHHHHHHHHCFFGHHFGGFFDCBGGCFFFFFFFA?A>3
@M_HWI-M01141:133:D05BR:1:1101:20338:10981  133:D05BR:1:1101:20338:10981 2:N:0:CCGGCGTCCTGCGA
GCAGGAGTTTCTAAACCCTTTCTGTGAAGAAGTGGAAAACGCCTTTTCCCAGCCAAATGCAGGCATTCACGAAATAGCTGGAAATCTCCGTCTAAAACACAAAAAGAACGTATCTTGCAAACTGCTCTGCTGGGTGTTCGCTCAGCTAAGGGAGTTGAATCCGCCTTCAGAATCAGAGAGTGAGCAGCACGGTTCTTCCAGGAGCTGTGTTTCGTTATACCCGGGTGAATG
+M_HWI-M01141:133:D05BR:1:1101:20338:10981  133:D05BR:1:1101:20338:10981 2:N:0:CCGGCGTCCTGCGA
CCBBACBFFFFFGGGGGGGGGGHHGHHGHHHHFHHHHHGGGGGHGHHHHHHHHGGHHHFHHHHGHHHHGHHGGGHHHHHHH]]]]]]]]]]]]]]]]]]]]]]]]]]]]]]]]]]]]]]]]]]]]]]]]]]]]]]]]]]]]]]]]]]]]]HHHHHHHGGGGGHHHHHGHHHHHHHHHHHGHHHGHGGHGGHHHHGHHHHHHGHHHHHHGGFEGGGGGGFBBBFFFFBBABB
@M_HWI-M01141:133:D05BR:1:1101:25145:11005  133:D05BR:1:1101:25145:11005 2:N:0:CCGGCGTGCTGCGA
GGCGAAGAACAGGTGGGGACCAGGTAGCGAGTCGGGCGCTGCTCAGGGGAGGCAGTTTGGAGGAGTCCCAGGGAAGCGCCCCCTTCTCCTCCTGGGTCCCAGGCTTGCCACTTGAAAACAAATGCCTGGAC
+M_HWI-M01141:133:D05BR:1:1101:25145:11005  133:D05BR:1:1101:25145:11005 2:N:0:CCGGCGTGCTGCGA
]]]]]]]]]]]]]]]]]]]]]]]]]]]]]]]]]]]]]]]]]]]]]]]]]]]]]]]]]]]]]]]]]]]]]]]]]]]]]]]]]]]]]]]]]]]]]]]]]]]]]]]]]]]]]]]]]]]]]]]]]]]]]]]]]]]
@M_HWI-M01141:133:D05BR:1:1101:28366:11020  133:D05BR:1:1101:28366:11020 2:N:0:CCGGCGTCCTGCGA
AGCATCTCTTACTTTTTTTCTTCACAGTATTTACCACTTTACCAGATATTTTCATATTTAGGTATAGGA
+M_HWI-M01141:133:D05BR:1:1101:28366:11020  133:D05BR:1:1101:28366:11020 2:N:0:CCGGCGTCCTGCGA
]]]]]]]]]]]]]]]]]]]]]]]]]]]]]]]]]]]]]]]]]]]]]]]]]]]]]]]]]]]]]]]]]]]]]
@M_HWI-M01141:133:D05BR:1:1101:24728:11021  133:D05BR:1:1101:24728:11021 2:N:0:CCGGCGTCCTGCGA
GAGGTACCTGGTGGGAGGTGACTGGATCATGGGAGCAGATACGGCCCTTGCTGGTCTTGGGATAGTGAGTGAGT
+M_HWI-M01141:133:D05BR:1:1101:24728:11021  133:D05BR:1:1101:24728:11021 2:N:0:CCGGCGTCCTGCGA
]]]]]]]]]]]]]]]]]]]]]]]]]]]]]]]]]]]]]]]]]]]]]]]]]]]]]]]]]]]]]]]]]]]]]]]]]]
@M_HWI-M01141:133:D05BR:1:1101:26350:11045  133:D05BR:1:1101:26350:11045 2:N:0:CCGGCGTCCTGCGA
TCTTCGTGCCCGCCTCGGTGAGGTCGAAACCGGCCCCGTCGTCGAGGCGCACC
+M_HWI-M01141:133:D05BR:1:1101:26350:11045  133:D05BR:1:1101:26350:11045 2:N:0:CCGGCGTCCTGCGA
]]]]]]]]]]]]]]]]]]]]][]]]]]]]]]]]]]]]]]]]]]]]]]]]]]]]
@M_HWI-M01141:133:D05BR:1:1101:16601:11050  133:D05BR:1:1101:16601:11050 2:N:0:CTGGCGTCCTGCGA
AAAAATACAAAAATTAGCCGGGTGTGGTGGTGTGTGCCTGTAATCCCAGCTACTCAGGAGGCTGAGGCAGG
+M_HWI-M01141:133:D05BR:1:1101:16601:11050  133:D05BR:1:1101:16601:11050 2:N:0:CTGGCGTCCTGCGA
]]]]]]]]]]]]]]]]]]]]]]]]]]]]]]]]]]]]]]]]]]]]]]]]]]]]]]]]]]]]]]]]]]]]]]]
@M_HWI-M01141:133:D05BR:1:1101:27154:11057  133:D05BR:1:1101:27154:11057 2:N:0:CCGGCGTCCTGCGA
CAGTGACAGATTCCAAAATTGCTAATAGGAGTATAAATTGGGATAACTTATCTGAAGGGCGATTTGGCAATATTTACCTAAATTACAAATGTATATCCTCTCTGACCTATCAAGTCTACTTCAAAGCATTTAACCTGATAAATTTGTGCAAGTGAAAAATTATGCACATGCAGGATTATTAC
+M_HWI-M01141:133:D05BR:1:1101:27154:11057  133:D05BR:1:1101:27154:11057 2:N:0:CCGGCGTCCTGCGA
CBCBCFFFFFFFGGGGGGGGGGHHHHHHHHGH]]]]]]]]]]]]]]]]]]]]]]]]]]]]]]]]]]]]]]]]]]]]]]]]]]]]]]]]]]]]]]]]]]]]]]]]]]]]]]]]]]]]]]]]]]]]]]]]]]]]]]]]]]]]]]]]]]]]]]HHHHGHHHHHFGGGGGGGGGFFFFFFFBAA>A
@M_HWI-M01141:133:D05BR:1:1101:28294:11070  133:D05BR:1:1101:28294:11070 2:N:0:CCGGCGTCCTTCGA
CCTGATGTGTGTTCTTTGTAGCTGGAGGCATAGCTGGGACCAGAGGAGGGCCTTGGACCAGATGTTCCAGGTGTTTATTTTATTGGGGGTTTGAGTTTCATTGTAAAACATCCCAAATGCTTTTGACATCTGAGAAGTCTTCCTTTTCATACTAATTCATACAAAGATCACAAAGTCA
+M_HWI-M01141:133:D05BR:1:1101:28294:11070  133:D05BR:1:1101:28294:11070 2:N:0:CCGGCGTCCTTCGA
ABBB?FFFFDFFFBGGGFGGGDGHGHHE]][]]]]]\]][]]]]XX]]UT]]F]]]][]]V\]]]X]]]]]]]]]]]]]]]]]]]]]]]Z\]]]]]]]]]]]]]]]]]]]]]]]]]]]]]Z\]]]]]]]]]]]]]]]]]]]]]][]]]]]FFHGEF3FGGGGGGGGFFBFDDDAA11A
@M_HWI-M01141:133:D05BR:1:1101:20516:11074  133:D05BR:1:1101:20516:11074 2:N:0:CCGGCGTCCTGCGA
CCTCTCTTGCTTCAAATATGGCAGCCTTGACACCTTGTGTCCATACTCTCTCATTACAAGTAGTTGTACACAGAGCAGCTGGAATAATCTTTAAAACAAAAACAAGCAAAAGAAGGAAATCAGACTATGTTGCCTCCTCTGACCTCATCTTCCCGATGGCTTCCCCTAAGAATCAGC
+M_HWI-M01141:133:D05BR:1:1101:20516:11074  133:D05BR:1:1101:20516:11074 2:N:0:CCGGCGTCCTGCGA
BBCCCFFFFFFFGGGGGGGGGGHGGHH]]]]]]]]]]]]]]]]]]]]]]]]]]]]]]]]]]]]]]]]]]]]]]]]]]]]]]]]]]]]]]]]]]]]]]]]]]]]]]]]]]]]]]]]]]]]]]]]]]]]]]]]]]]]]]]]]]]]]]]]]]]EGGGHGGGGEECGGGFFFFFFFAABBA
@M_HWI-M01141:133:D05BR:1:1101:13068:11076  133:D05BR:1:1101:13068:11076 2:N:0:CCGGCGTCCTGCGA
AATAAAATATAGAGGCACTCAGATATAGATCTGCACAAATATGCTCAAGTGATTTTTGACAAAGGTGCAAAAGCAATTCAATAGAAGAAGGATAACTTTTTCAGTAAATAGTGCTAGAATTATTGGGTATGCA
+M_HWI-M01141:133:D05BR:1:1101:13068:11076  133:D05BR:1:1101:13068:11076 2:N:0:CCGGCGTCCTGCGA
]]]]]]]]]]]]]]]]]]]]]]]]]]]]]]]]]]]]]]]]]]]]]]]]]]]]]]]]]]]]]]]]]]]]]]]]]]]]]]]]]]]]]]]]]]]]]]]]]]]]]]]]]]]]]]]]]]]]]]]]]]]]]]]]]]]]]
@M_HWI-M01141:133:D05BR:1:1101:16314:11080  133:D05BR:1:1101:16314:11080 2:N:0:CCGGCGTCCTGCGA
CTTGCCTTGTTTTGCTTTGCCTTGAATTCCCTTGCCTGAAATTTTTTTTGCCTTCCTGGGAATTTTTTTGCATTGCCTTTTCTTGCCTAGCCTGAAATTGCCCTGTCTGGAATTGACTTGCTTTGGCTTGCCTTGCCTGGAATTGCCTT
+M_HWI-M01141:133:D05BR:1:1101:16314:11080  133:D05BR:1:1101:16314:11080 2:N:0:CCGGCGTCCTGCGA
]]]]]]]]]]]]]]]]]]]]]]]]]]]]]]]]]]]]]]]]]]]]]]]]]]]]]]]]]]]]]]]]]]]]]]]]]]]]]]]]]]]]]]]]]]]]]]]]]]]]]]]]]]]]]]]]]]]]]]]]]]]]]]]]]]]]]]]]]]]]]]]]]]]]]
@M_HWI-M01141:133:D05BR:1:1101:19756:11092  133:D05BR:1:1101:19756:11092 2:N:0:CCGGCGTCCTGCGA
ATAAAACAGAAGCTGCCTTCAAGCTGGGGGAAGTGATCCGGAAATAGGTGTGACAACACATAGGGGTCTTTTATC
+M_HWI-M01141:133:D05BR:1:1101:19756:11092  133:D05BR:1:1101:19756:11092 2:N:0:CCGGCGTCCTGCGA
]]][]2]\]]]]]E]F]][]]]]\]]]]\]\]][]U[]]]]]]V]][]]]]\]]]]]]]]][]]]\]]]]]]]]]
@M_HWI-M01141:133:D05BR:1:1101:19904:11097  133:D05BR:1:1101:19904:11097 2:N:0:CCGGCGTCCTGCGA
GATCTTCTATATGACATAATATACCAAAATAAGAAGGAACCAGAAAAACAATTCTAATTATATGACAAAACTCCCTGAAAAGATCATACCAGCTCACCTGCAATGGATCCAAACCAAGATG
+M_HWI-M01141:133:D05BR:1:1101:19904:11097  133:D05BR:1:1101:19904:11097 2:N:0:CCGGCGTCCTGCGA
][]VV]]]]\]]]]]G][]]]]]]]]Z\]][]]]]]]V]E]]Y]\]]]]]]][]]]]]]]]]]]]\]]]]][\]]]]]]]]][]]X]]]]]]]F]]]]]]]]]]][]]]]]Z]\\]\]]U]
@M_HWI-M01141:133:D05BR:1:1101:23110:11110  133:D05BR:1:1101:23110:11110 2:N:0:CCGGCGTCCTGCGA
ACTTTCCAGCTGTAATCTGGTTGGATGCACTGTGGTTTTCTTGGAAATTGTTTCAGGCCTTCAGAATAAAGCTACATATCTTTTCAGTTACCTCATCAATCAGTTTTCT
+M_HWI-M01141:133:D05BR:1:1101:23110:11110  133:D05BR:1:1101:23110:11110 2:N:0:CCGGCGTCCTGCGA
]]]]]\]]]]]]]]]]]]]]]]]]]]]]]]]]]]]]]]]]]]]]]]]]]]]]]]]]]]]]]]]]]]]]]]]]]]]]]]]]]]]]]]]]]]]]]]]]]]]]]]]]]]]]]
@M_HWI-M01141:133:D05BR:1:1101:27734:11111  133:D05BR:1:1101:27734:11111 2:N:0:CCGGCGTCCTGCGA
GCAGAAACAGAGCCTTTTGGAAACAAATGCATCGCAGCTCACTAAATCA
+M_HWI-M01141:133:D05BR:1:1101:27734:11111  133:D05BR:1:1101:27734:11111 2:N:0:CCGGCGTCCTGCGA
]]]]]]]]]]]]]]]]]]]]]]]]]]]]]]]]]]]]]]]]]]]]]]]]]
@M_HWI-M01141:133:D05BR:1:1101:13198:11149  133:D05BR:1:1101:13198:11149 2:N:0:CCGGCGTCCTGCGA
AAAGCCTTTCCAAGAAGGATATATACAAACAAGCCCAGATAGTGAAGACTACAATAAATACCTAACTCTTTAATGCC
+M_HWI-M01141:133:D05BR:1:1101:13198:11149  133:D05BR:1:1101:13198:11149 2:N:0:CCGGCGTCCTGCGA
]]]]]]]]]]]]]]]]]]]]]]]]]]]]]]]]]]]]]]]]]]]]]]]]]]]]]]]]]]]]]]]]]]]]]]]]]]]]]
@M_HWI-M01141:133:D05BR:1:1101:6073:11160  133:D05BR:1:1101:6073:11160 2:N:0:CAGGCGTCCTGCGA
GAATCACAATGAAGAACATTTGTGATTCATGGGAGCA
+M_HWI-M01141:133:D05BR:1:1101:6073:11160  133:D05BR:1:1101:6073:11160 2:N:0:CAGGCGTCCTGCGA
]]]]]]]]]]]]]]]]]]]]]]]]]]]]]]]]Z]]]]
@M_HWI-M01141:133:D05BR:1:1101:20058:11162  133:D05BR:1:1101:20058:11162 2:N:0:CCGGCGTCCTGCGA
GGGACCTGCTTCCAAGCTCACTCACATGGCTGTTGGTGGGCTTTGGTCCCTTACCC
+M_HWI-M01141:133:D05BR:1:1101:20058:11162  133:D05BR:1:1101:20058:11162 2:N:0:CCGGCGTCCTGCGA
]]]]]]]]]]]]]]]]]]]]]]]]]]]]]]]]]]]]]]]]]]]]]]]]]]]]]]]]
@M_HWI-M01141:133:D05BR:1:1101:3705:11166  133:D05BR:1:1101:3705:11166 2:N:0:CCGGCGTCCTGCGA
ATTAAATAAAGTCTCATTAAATACATACCTCAATGAAAAAAAGAGTTTTAGGAGATGCTCCTCCTGAGCAGCTCAAATGATGCTACTAAGCATCACCTATTTCATCCAAAAATAGGAGCAGCCTTGGCGAGTGAGTCTTGTATTTGTTCCAACAGTTATTT
+M_HWI-M01141:133:D05BR:1:1101:3705:11166  133:D05BR:1:1101:3705:11166 2:N:0:CCGGCGTCCTGCGA
1AAAADFFFBF][]]]]]]]]]]]]]]]]]]]]]]]]]]]]]]]]]][Z]]]]]X][][Y]]]]]]]]]]Z][][]]]]]]]]]]]]]]]]]]][]]]]]]]]]]]]]]]]]]]]]]]]]]]]]]\]\]]]C][X]]]]]]]]]]]]]]]FFDDB11AA1A
@M_HWI-M01141:133:D05BR:1:1101:6985:11169  133:D05BR:1:1101:6985:11169 2:N:0:CCGGCGTCCTGCGA
GAGTCCACATTTGCCTGTGATTTGAAACTGGTATTAAAATGCTGTCTGTTTAGATACTGATTATTTATGCATAAACAGCCTTTCTGTAAGATCTCAAAAGGAAATTGAGTATGTAAAAAAATTAACTTTGATAACCATGTTAGTTTTATATTTTTTAACTAGTCCTGTTTCCCTTGGCAATCCCAATTCTGATCATTTATGTCAGGTATA
+M_HWI-M01141:133:D05BR:1:1101:6985:11169  133:D05BR:1:1101:6985:11169 2:N:0:CCGGCGTCCTGCGA
AAAAAF3C1CFFGGBG1GBBGFHFF1AFFBCF1DGGHHBGHCGGHGHHBGHDGFHHGHHF]]]]]]]]]]]]]]]][]]]]]]]]]]]]]]]]]]]]]]]]]]]]]]]]]]\]]]]]]]]]]]]]]]]]]]]]]]]]]]]]]]]]]]]]]/F1HFHGABGGCG00AA0CAAB0111GGB1AHFGD1FBGFGF13311FFFCBFFFAAA1A
@M_HWI-M01141:133:D05BR:1:1101:23723:11178  133:D05BR:1:1101:23723:11178 2:N:0:CCGGCGTCCTGCGA
AACTTTGTAACATTTCAAATTCTTTTGCAAATTAAATAATCACATTCAAACTAATTATCTTT
+M_HWI-M01141:133:D05BR:1:1101:23723:11178  133:D05BR:1:1101:23723:11178 2:N:0:CCGGCGTCCTGCGA
]]]]]]]]]]]]]]]]]]]]]]]]]]]]]]]]]]]]]]]]]]]]]]]]]]]]]]]]]]]]]]
@M_HWI-M01141:133:D05BR:1:1101:23135:11189  133:D05BR:1:1101:23135:11189 2:N:0:CCGGCGTCCTGCGA
CATTATTCTTTTTTGATCTTTGTTGATTTGAAGACTGTTTTGTTTGGAATGAAGATTGCAACTTCTCCTTTTTTTGTTTGTTTTCTATTTGCTTGGTAGATTTTCTTTCACTCCTTTGTTTTGAGCCTATGGGTG
+M_HWI-M01141:133:D05BR:1:1101:23135:11189  133:D05BR:1:1101:23135:11189 2:N:0:CCGGCGTCCTGCGA
]]]]]]]]]]]]]]]]]]]]]]]]]]]]]]]]]]]]]]]]]]]]]]]]]]]]]]]]]]]]]]]]]]]]]]]]]]]]]]]]]]]]]]]]]]]]]]]]]]]]]]]]]]]]]]]]]]]]]]]]]]]]]]]]]]]]]]]
@M_HWI-M01141:133:D05BR:1:1101:17024:11190  133:D05BR:1:1101:17024:11190 2:N:0:CCGGCGTCCTGCGA
GAAATGGACATTTACATCCACATAAAAATCTATGCACAAATATTCATAGCAGCCTTATGAATAGTACAAAACTGGAAGCAGCCAGAAT
+M_HWI-M01141:133:D05BR:1:1101:17024:11190  133:D05BR:1:1101:17024:11190 2:N:0:CCGGCGTCCTGCGA
]]]]]]]]]]]]]]]]]]]]]]]]]]]]\]]]]]]]]]]]]]]]]]]]]]]]]]]]]]]]]]]]]]]]]]]]]]]]]]]]]]]]]S]]
@M_HWI-M01141:133:D05BR:1:1101:8655:11201  133:D05BR:1:1101:8655:11201 2:N:0:CCGGCGTCCTGTGA
GGAGGCCTTGTTTAAACACCTGCTCAAAATCACCTGGAGGGTTTGTTTAAACACAAGC
+M_HWI-M01141:133:D05BR:1:1101:8655:11201  133:D05BR:1:1101:8655:11201 2:N:0:CCGGCGTCCTGTGA
TSVTT]]]FU]]]]\V]]]]\]]]G[]\][Z]]]]\[]]]\ZW]]]]]]]]]F]]]]V
@M_HWI-M01141:133:D05BR:1:1101:17930:11213  133:D05BR:1:1101:17930:11213 2:N:0:CCGGCGTCCTGCGA
TCTTGGATTTATTGATTTTTTGAAGGGTTTTTCGTGTCTCTGTCTCCTTCAGTTCAGCTCTGATCTTAGTTATTTCTTTTCTTCTGCTAGGTTTTGAGTTT
+M_HWI-M01141:133:D05BR:1:1101:17930:11213  133:D05BR:1:1101:17930:11213 2:N:0:CCGGCGTCCTGCGA
]VW]X]][]][]]\]]]]]]][]][]]\]]]][]]7]]]\][][]]]]]\[]]]]]]]]]]]]]]]]]]]]]\]][[\]]]]]]]]]]]\]\]]]]Z]]]]
@M_HWI-M01141:133:D05BR:1:1101:9421:11213  133:D05BR:1:1101:9421:11213 2:N:0:CCGGCGTCCTGCGA
CCTCAGCGCCGCGGAAAGAGAAGCCGAAGGAGGCGAAGAAGAAGTATGCGCTGGTCG
+M_HWI-M01141:133:D05BR:1:1101:9421:11213  133:D05BR:1:1101:9421:11213 2:N:0:CCGGCGTCCTGCGA
]UTCT]]C]ZT]]U]W[]ZYBC]]C]WUUT]]]Y]T]]TUG]]]V][YW]T]Z]U]C
@M_HWI-M01141:133:D05BR:1:1101:20267:11226  133:D05BR:1:1101:20267:11226 2:N:0:CCGGCGTCCTGCGA
AGTCTGTTAAAATTTAAAGTGTATAAATGCCATTATGCATTTGCCAAATATTGTGACGGAACATTTAATACTGGCATGTTTCCACACAACTTGAAAAAAAGAAGTGGGGATTTTGATTATTTGTATGGCTTCTCTTTATAACA
+M_HWI-M01141:133:D05BR:1:1101:20267:11226  133:D05BR:1:1101:20267:11226 2:N:0:CCGGCGTCCTGCGA
]]]]]]]]]]]]]]]]]]]]]]]]]]]]]]]]]]]]]]]]]]]]]]]]]]]]]]]]]]]]]]]]]]]]]]]]]]]]]]]]]]]]]]]]]]]]]]]]]]]]]]]]]]]]]]]]]]]]]]]]]]]]]]]]]]]]]]]]]]]]]]]
@M_HWI-M01141:133:D05BR:1:1101:27860:11252  133:D05BR:1:1101:27860:11252 2:N:0:CCGGCGTCCTGCGA
TGCAAATTAACAGGCCTCACATGTTTGTGTACAATTACATTTCCACCAGCTTTAGGCAACTTTAGACCCAGATTCCAAATAAGATATGAGTTCACTCAACTGAAACTGTCAGTATTCGAATTATAATAAACAAAGAGAGGTCACACGGC
+M_HWI-M01141:133:D05BR:1:1101:27860:11252  133:D05BR:1:1101:27860:11252 2:N:0:CCGGCGTCCTGCGA
]]]]]]]]]]H]GGU]]]]]]]]Y]]]]]]]]]]]]]]]]]]]V]]]]\X[]]]]]]]]][]]]]]]]]Y]]][]]]]]]]]]][]\]]]K]W]]]]]]][]]]]]]]]]]]]]]]]]]]]]]]]]]]][]]Y]]]]X]]]]]]]]]T]
@M_HWI-M01141:133:D05BR:1:1101:27688:11253  133:D05BR:1:1101:27688:11253 2:N:0:CCGGCGTCCTGCGA
TAGGTCCTCACCAATTATCTATAAAGTTTACTGTAAAGGGTCCTTAAATGTTTATATCTATATATTTTTTAAATTAAACAAAAAATGCAACCACTATCATGTGGGATTTGGGAAGTGTTT
+M_HWI-M01141:133:D05BR:1:1101:27688:11253  133:D05BR:1:1101:27688:11253 2:N:0:CCGGCGTCCTGCGA
]]]]][]]]]]]]]]]]]]]]]]]]]]]]]]]]]]]]]][]]]]]]]]]]]]]]]]]]]]]]]]]]]]]]]]]]]]]]]]]]]]]]]]]]]]]]]]]]]]]]]]]]]]]]]]]]]]]]]]
@M_HWI-M01141:133:D05BR:1:1101:12197:11260  133:D05BR:1:1101:12197:11260 2:N:0:CCGGCGTCCTGCGA
TCAAGCGATTCTTTTGCCTCAGCCTCCCGAGTAGCTGGGATTACAGGCATGCGCCACCATGCCCAGCTAATTTTTTATATTTTTAGTA
+M_HWI-M01141:133:D05BR:1:1101:12197:11260  133:D05BR:1:1101:12197:11260 2:N:0:CCGGCGTCCTGCGA
]]]]]]]]]]]]]]]]]]]]]]]]]]]]]]]]]]]]]]]]]]]]]]]]]]]]]]]]]]]]]]]]]]]]]]]]]]]]]]]]]]]]]]]]
@M_HWI-M01141:133:D05BR:1:1101:23458:11266  133:D05BR:1:1101:23458:11266 2:N:0:CCGGCGTCCTGCGA
GCTCCGTTTTGGTTTTAGAAGCAGATATTTCTCAATACCGCG
+M_HWI-M01141:133:D05BR:1:1101:23458:11266  133:D05BR:1:1101:23458:11266 2:N:0:CCGGCGTCCTGCGA
]]W]]]W]]]]]]]]]]]]]]]]]]]]]]]]]]]]]]]]]]]
@M_HWI-M01141:133:D05BR:1:1101:26654:11297  133:D05BR:1:1101:26654:11297 2:N:0:CCGGCGTCCTGCGA
CTTCCATGATGTGAAATACACTTCTGGCAGATAAAATGCAGGGTGTAATTTGCATTTTTACATCACAGGGCAAAGGAATGGCCATCCATTCTAAGGAAGAGTGTCCTGTTCTCTAAGATGC
+M_HWI-M01141:133:D05BR:1:1101:26654:11297  133:D05BR:1:1101:26654:11297 2:N:0:CCGGCGTCCTGCGA
]]]]]]]]]]]]]]]]]]]]]]]]]]]]]]]]]]]]]]]]]]]]]]]]]]]]]]]]]]]]]]]]]]]]]]]]]]]]]]]]]]]]]]]]]]]]]]]]]]]]]]]]]]]]]]]]]]]]]]]]]
@M_HWI-M01141:133:D05BR:1:1101:27433:11300  133:D05BR:1:1101:27433:11300 2:N:0:CCGGCGTCCTGCGA
GCCTGGCCAACATGGTGAAACCCCATCTCTACAAAAAATACAAAAATTAGCCAGGTGTGGTGGTAGGTGCTTATAATCCCCACCACTTGGGAGACTGAGGCAGAAAAATTAGTTGAACCCAATGGACGGAGGTTGCAGTGAGCTGAGATTACGCATCT
+M_HWI-M01141:133:D05BR:1:1101:27433:11300  133:D05BR:1:1101:27433:11300 2:N:0:CCGGCGTCCTGCGA
BBBBBBFF]]]]]]]]]]]Z]]]]]]]]]]]]]]]]]]]]]]]]]]]]]]]]]]]]]]]]]]]]]]W]]]]]]]]]][]]]]]]]]]]]]]]]]]]]]]]]]]]]]]]]]]]]]]]]]]]]]]]][]]][]]]]]]]]]]]]]]]]]]]]ADF?AAA>
@M_HWI-M01141:133:D05BR:1:1101:24158:11317  133:D05BR:1:1101:24158:11317 2:N:0:CCGGCGTCCTGCGA
TGGTGGAGGTCTTGCGTGTCTGATATATTACTTCCTGAAATTTTGAAATATGTTAATAATGTAAACAATTTATATGTCTATAACACAATGTAGTATAAAATTTACATTGTTAAAAAAAACTATAAATATTGAAAACATTACACTAAGTGAAAAAAGCCAGGCAGACA
+M_HWI-M01141:133:D05BR:1:1101:24158:11317  133:D05BR:1:1101:24158:11317 2:N:0:CCGGCGTCCTGCGA
CCCBCABBCCFFGGGGG]]]]]]]]]]]]]]]]]]]]]]]]]]]]]]]]]]]]]]]]]]]]]]]]]]]]]]]]]]]]]]]]]]]]]]]]]]]]]]]]]]]]]]]]]]]]]]]]]]]]]]]]]]]]]]]]]]\]]]]]]]]]]]]]]]]]]GGGGGFBFFFFFAAA?A
@M_HWI-M01141:133:D05BR:1:1101:20244:11317  133:D05BR:1:1101:20244:11317 2:N:0:CCGGCGTCCTGCGA
AAAAATCTGAATATTATCTAGGCACCGCCATGTTAAAAAAAAATTGCTCTGAATATTATCAGTCAGAAAAAATATACAATGCCCTATTCTACTCTGTTTTGGAGTACATACATTAATTCGATATGCTCTCTCATTTAAAATACAGAAAATCTATATTTAAGC
+M_HWI-M01141:133:D05BR:1:1101:20244:11317  133:D05BR:1:1101:20244:11317 2:N:0:CCGGCGTCCTGCGA
CCCCCFFFFFFF]]]]]]]]]][]]]]]]]]]]]]]]]]]]]]]]]]]]]]]]]]]]]]]]]]]]]]]]]]]]]]]]]]]]]]]]]]]]]]]]]]]]]]]]]]]]]]]]]]]]]]]]]]]]]]]]]]]]]]]]]]]]]]]]]]]]]]]]]FFFFB55AAABA
@M_HWI-M01141:133:D05BR:1:1101:4821:11318  133:D05BR:1:1101:4821:11318 2:N:0:CCGACGTCCTGCGA
CCAGGATGGGGGTTCGGGGGCTGGTAGCCGAGCTGTCGCGGATCCAGCGCGTCCTTGGAAAGTAGGATGGCGAGGCCCGGCACGTTCTTAAGTACGCTGAGGCTAGCGGCCGGCTCGCCAGGCTTCTGACCCTGCGTGGGCCCGGGCAGGAGGCTGTGCC
+M_HWI-M01141:133:D05BR:1:1101:4821:11318  133:D05BR:1:1101:4821:11318 2:N:0:CCGACGTCCTGCGA
A1AAA1C1A1CAC2UUV]]Y]]]Y]X]A]NBX]V]]]]V8]9O5]B]VPUW]XZ]VFSWF]\W]]]YCQYB]YOQ0AROAZY]ZRRZ]7][][]]X[]UBA]VV]@P?O]M??]U]T?W]@]]V]][ZO]]]T]C2C2GC22C03330C3>>?FB1AA1A
@M_HWI-M01141:133:D05BR:1:1101:10623:11325  133:D05BR:1:1101:10623:11325 2:N:0:CCGGCGTCCTGCGA
GAGGGAAAGAAAAAACAAAAACTGAGTGACCATATACAGGTCACTCATCTCAGAACACCCAAATAAATCCCCACATCCTCATAATATGCCTCTTACAGG
+M_HWI-M01141:133:D05BR:1:1101:10623:11325  133:D05BR:1:1101:10623:11325 2:N:0:CCGGCGTCCTGCGA
]]]]]]]]]]]]]]]]]]]]]]]]]]]]]]]]]]]]]]]]]]]]]]]]]]]]]]]]]]]]]]]]]]]]]]]]]]]]]]]]]]]]]]]]]]]]]]]]]]]
@M_HWI-M01141:133:D05BR:1:1101:10811:11330  133:D05BR:1:1101:10811:11330 2:N:0:CCGGCGTCCTGCGA
TGCACCCCAGACAAGCAGGGTCTGGAGCGAACCTCAGCAGTCGTACAGCAAAGGGGCTAGACTGGTAGAAGGAAAACCAAGCAACTGAAGTACTTCATCATCAACATTCTGGGTGTCCACTCAGAGACCCAATCG
+M_HWI-M01141:133:D05BR:1:1101:10811:11330  133:D05BR:1:1101:10811:11330 2:N:0:CCGGCGTCCTGCGA
]]]]]]]]]]]]]]]]]]T]]]]]]]]]]]]]]]]]]]]]]]]]]]]]]]\]]]]]]]]]]]]]]]]]]]]]]]]]]]]]]]]]]]]]]]]Y]]]]]]]]]]]]]]]]]]]]]W]G]]]]]]]]]]]]]]]]]]]
@M_HWI-M01141:133:D05BR:1:1101:22697:11331  133:D05BR:1:1101:22697:11331 2:N:0:CCGGCGTCCTGCGA
AGCCTCTGTTAAAAAAAAAAGCTTGCTAGGATTTTGATTTAATTTTGATTAGTGATCCAGTTTTACTTTTTAAAAAATATAGATAACAACTTTCCTAGCACACTTACAAAGAACTATCCACCCTGATTTTCATAGCCGCATATATCTAGGCAATCTATTGTTTCATTACACTTTTCCGGTTTTCTTCCACTAATAATACATGATTTTG
+M_HWI-M01141:133:D05BR:1:1101:22697:11331  133:D05BR:1:1101:22697:11331 2:N:0:CCGGCGTCCTGCGA
ABCCCFFFFFFFGGGGGGGGGGHHHHHHHGFHHHHHEHHHHGHHHHHFHHHGHHHHHH]]]]]]]]]]]]]]]]]]]]]]]]]]]]]]]]]]]]]]]]]]]]]]]]]]]]]]]]]]]]]]]]]]]]]]]]]]]]]]]]]]]]]]]]]]]]GHHHHHHHHHHHHHHHHGHGHHGGGGGGHHHGHHHHGGGGGGGGGGFFFFFFFABBAB
@M_HWI-M01141:133:D05BR:1:1101:5382:11340  133:D05BR:1:1101:5382:11340 2:N:0:CCGGCGTCCTGCGA
ACCCACTGGTGTAAGTAGTAAAAAATAAGTGTGCATTTATATAGGTGCTGAGTCTAATGGCCTCATCACAGCTGTTAGT
+M_HWI-M01141:133:D05BR:1:1101:5382:11340  133:D05BR:1:1101:5382:11340 2:N:0:CCGGCGTCCTGCGA
]]]]]]]]]]]]]]]]]]]]]]]]]]]]]]]]]]]]]]]]]]]]]]]]]]]]]]]]]]]]]]]]]]]]]]]]]]]]]]]
@M_HWI-M01141:133:D05BR:1:1101:22293:11369  133:D05BR:1:1101:22293:11369 2:N:0:CCGGCGTCCTGCGA
AGCTGAATGGATGACTCTGCCTTCCCAGAGCTCCAAACACCAACTAAAAGGGCCCCCAGTCCCATATACTCCACACTGAGAACCACCATGCTGGGGCACTGGCAAAACAGCCAGGCCGGCCAAAAGAGTCGCGTTGGTG
+M_HWI-M01141:133:D05BR:1:1101:22293:11369  133:D05BR:1:1101:22293:11369 2:N:0:CCGGCGTCCTGCGA
]]]]]]]]]]]]]]]]]]]]]]]]]]]]]]]]]]]]]]]]]]]]]]]]]]V]]]Z]]]]]]]X]]]]]]]]]]]]]]]][]]]]]]]]]][]]X]TZ]]]]]]]]]]]]\]]Z]YU]]]]\]]]]]]]]]]U]\\]]]\
@M_HWI-M01141:133:D05BR:1:1101:8084:11374  133:D05BR:1:1101:8084:11374 2:N:0:CCGGCGTCCTGCGA
GTAATGCAGCTAAATGCAATGATGGAGGAACCTGTGAAGGGTAAAACACTCTTGTTCTACCGCTGTTCCTAGAAACCTCACAATCGCTGA
+M_HWI-M01141:133:D05BR:1:1101:8084:11374  133:D05BR:1:1101:8084:11374 2:N:0:CCGGCGTCCTGCGA
]]]]]]]]]]]]]]]]]]]]]]]]]]]]]]]]]]]]]]]]]]]]]]]]]]]]]]]]]]]]]]]]]]]]]]]]]]]]]]]]]]]]]]]]]]
@M_HWI-M01141:133:D05BR:1:1101:24281:11374  133:D05BR:1:1101:24281:11374 2:N:0:CCGGCGTCCTGCGA
CATTTAGATTTTACAATCATGTGCAAATGTGAGATTGGTCTAAATATTTCTTCTTGTCCCACTTTTGTATTCT
+M_HWI-M01141:133:D05BR:1:1101:24281:11374  133:D05BR:1:1101:24281:11374 2:N:0:CCGGCGTCCTGCGA
]]]]]]]]]]]]]]]]]]]]]]]]]]][]]]]]]]]]]]]]]]]]]]]]]]]]]]]]]]]]]]]]]]]]]]]]
@M_HWI-M01141:133:D05BR:1:1101:18478:11395  133:D05BR:1:1101:18478:11395 2:N:0:CCGGCGTCCTGCGA
CAAAATTGAAAGAGCGAGAAGAGCAAGATAAAAAAACTCAAAAGCAAGCAGAAGACAAGAAACAACAAAGATCAGAGCAGAAATGAAGGAGACAGAGACAAAAAAAACCCTTCAAAAATCAATAAATCCAACAGCCGTTTCTTTGAAAAGATCAACAAAATAGACTGCTAGCTAGACTAATAAAAAAGAAAAGAGAGAAGAATCAAATAAATGCAATAAAAAACAATAAAGGGCAGAGCACCACCACGTCCTTGGAA
+M_HWI-M01141:133:D05BR:1:1101:18478:11395  133:D05BR:1:1101:18478:11395 2:N:0:CCGGCGTCCTGCGA
ABA?AFFFFDF5CGFGGGGGCGHF4ABAFDD5E3EFAGHGCHFHEFHHECGGHGBGHHHEFFFHHHHHGG3FGFBFBGHHHHCDGH3FFGFHFGHFHHHHHFHHGG@]]]][]][]]]\]]]]]]]]]]]]Z]]]Z]SB][]]]]]]]]]HHGHHHHHG@FFB1F1BHFHGEFFGF2GDGCGHHHFHHHHG1GDA2FHGGDFGBHGBB22GBFBGECECBFFGBF21GF101F13FB1FAAA11A1>1>ADB11A>1
@M_HWI-M01141:133:D05BR:1:1101:20593:11410  133:D05BR:1:1101:20593:11410 2:N:0:CCGGCGTCCTGCGA
CAAAAAGTTAGTCAAAATATGGTGGGGAGAAAAATTAGATCATCATTGTT
+M_HWI-M01141:133:D05BR:1:1101:20593:11410  133:D05BR:1:1101:20593:11410 2:N:0:CCGGCGTCCTGCGA
]]]]]]]]]]]]]]]]]]]]]]]]]]]]]]]]]]]]]]]]]]]]]]]]]]
@M_HWI-M01141:133:D05BR:1:1101:13259:11412  133:D05BR:1:1101:13259:11412 2:N:0:CCGGCGTCCTGCGA
TCCTTTGCGAACAAGCAAGTACTCAGAGATTTTTTCACCACGAGGCCTGCTTTACAAGAGCTCCTGAAAGAGGCACTACACATAGAAAGGAACAACTAGCACCAGCCATTCCAGAAACACACTAAATGCTAAAGAG
+M_HWI-M01141:133:D05BR:1:1101:13259:11412  133:D05BR:1:1101:13259:11412 2:N:0:CCGGCGTCCTGCGA
]]]]]]]]]]]]]]]]]]]]]]]]]]]]]]]]]]]]]]]]]]]]]]]]]]]]]]]]]]]]]]]]]]]]]]]]]]]]]]]]]]]]]]]]]]]]]]]]]]]]]]]]]]]]]]]]]]]]]]]]]]]]]]]]]]]]]]]]
@M_HWI-M01141:133:D05BR:1:1101:13896:11425  133:D05BR:1:1101:13896:11425 2:N:0:CCGGCGTCCTGCGA
ACGAGACGAGTGACTGGTCAGACGGCATCTCCACAGGAGGCTTTTTCTGAG
+M_HWI-M01141:133:D05BR:1:1101:13896:11425  133:D05BR:1:1101:13896:11425 2:N:0:CCGGCGTCCTGCGA
]]]]]]]]]]]]]]]]]]]]]]]]]]]]]]]]]]]]]]]]]]]]]]]]]]]
@M_HWI-M01141:133:D05BR:1:1101:22166:11427  133:D05BR:1:1101:22166:11427 2:N:0:CCGGCGTCCTGCGA
GTGTGTTGTTTAATATACAATTATTTGGGATTCTCCACTATCTTTCTGTTACTGATGTTTACTTTAATTCCATTTTGGTCTGAAAGTAGACATTGTATAACTTCTATTTCTTTATTTGTG
+M_HWI-M01141:133:D05BR:1:1101:22166:11427  133:D05BR:1:1101:22166:11427 2:N:0:CCGGCGTCCTGCGA
]]]]]]]]]]]]]]]]]]]]]]]]]]]]]]]]]]]]]]]]]]]]]]]]]]]]]]]]]]]]]]]]]]]]]]]]]]]]]]]]]]]]]]]]]]]]]]]]]]]]]]]]]]]]]]]]]]]]]]]]
@F_HWI-M01141:133:D05BR:1:1101:16628:11454  133:D05BR:1:1101:16628:11454 2:N:0:CCGGCGTCCTGCGA
CACCATTATTGCTAATGGTCCAGTGTTATTGACCAAAAGTTGGTCTGATTTCCTTAAAGGTGACTTTTCTCACTCTGGTCCATGGCATGACTCTAGAATGATAGAAATATCTTCAGAAAACCATCTTGGAAGGCCCACCAAGTAAACTAG
+F_HWI-M01141:133:D05BR:1:1101:16628:11454  133:D05BR:1:1101:16628:11454 2:N:0:CCGGCGTCCTGCGA
BBBBAFFFFFFFGGGGGGGGCCGGGEHHHGHHHHHDHHHGGFHGFHHBGHHHHHHHFGHGFGHHHHHHHGHHHHHGHHHHFHHHHHHHGFHHHHFFGHHFFHHHFFFGHHHHHHHHFECGGGHGHHHHEFHFEHCEGFGHHHFFHHHHHH
@R_HWI-M01141:133:D05BR:1:1101:16628:11454  133:D05BR:1:1101:16628:11454 2:N:0:CCGGCGTCCTGCGA
GGGATATATGGGGGAATAAACCATGGGCTGGAATGTGAAACATCCCGCAAAATGAGTTTCTTATAGGTTGCTGCATAAAACATTTTGAATCTCCTTCTCTTTGGAAGGGTGGCTTAAGTGATTTCATGGATTTAGTATTTTCTTTGGTTT
+R_HWI-M01141:133:D05BR:1:1101:16628:11454  133:D05BR:1:1101:16628:11454 2:N:0:CCGGCGTCCTGCGA
BBBABFFFFFFFGGA?GGDGCGAHFGFHHGGHHHGAGFHHHHHHGHGGGGFHHH5GGFFHHHEHHHHFHHHHHHGFGHHHHHGHHGFEGHHHHHHHHHHHHHGFHEGFDFGGFHHGFFGGHHHHGHHHGFHHHHHHFHHHHHHHHHHEHH
@M_HWI-M01141:133:D05BR:1:1101:2931:11468  133:D05BR:1:1101:2931:11468 2:N:0:CCGGCGTCCTGCGA
ATAATATCTAAGCGCTTGAAAGTTAAAAGAAAATGGCTCTGAATATAGTCTTTTAGAGAAAATATACAATGCTTTATTCTACTCTCTTTTGGAGTATATACACCAACGAAGTATGCTCCCTCATGTAAAACACTGAAATTCTAATTTTTCCGGAATCGAAAAAAATCTAAA
+M_HWI-M01141:133:D05BR:1:1101:2931:11468  133:D05BR:1:1101:2931:11468 2:N:0:CCGGCGTCCTGCGA
11A11FFFFFB31EECGGAF1[]]]]]]]]]][]]]]]]]\]]]]]]]]]]]]]]]]]]]]\]]]]]]]]]]]]]]\]]]]]]]\]]]]]]ZZ]]]]]]W]]]]]]]]]]]X]ZEWXCZC]\]]]]]]Z]]]]]]]Z]\\]]]\]\]]]]03BB300BGDFF@3@BA>>1>
@M_HWI-M01141:133:D05BR:1:1101:19224:11469  133:D05BR:1:1101:19224:11469 2:N:0:CCGGCGCCCTGCGA
AATGAATTCTATTGTATAATAGCATTAACTCTATGGAAAATGTTCAGAGTCAAGTCATTTCAGCACAAGAGATGTGGGCATTAAGCACCATGATGTTG
+M_HWI-M01141:133:D05BR:1:1101:19224:11469  133:D05BR:1:1101:19224:11469 2:N:0:CCGGCGCCCTGCGA
]]]]\\]]W]]]][]]]\]]]]][]]\]]]][]]]]]\[]\[]\\G]\\Z[]\]]]X]]X]]][]]]]]\ZZ][\]W]]UW][\YF[]YXW[]]W]]]
@M_HWI-M01141:133:D05BR:1:1101:23248:11479  133:D05BR:1:1101:23248:11479 2:N:0:CCGGCGTCCTGCGA
TAAATCTGTGTTTTGGCTCAATACTTCAAGCATTTGTTCCGCGTAGTTTTCCCAGTCTGTTGCCATGTGGATAAAACCGTTCGCTTGTAGTTTTTGTACCACTCTTTCCACAAATTGAGGCTGCACAATGCGGCGTTTGTGATGTTTAGCTTTGTGCCATGGATCAGGGAAAAATAGCTGCAACCCACT
+M_HWI-M01141:133:D05BR:1:1101:23248:11479  133:D05BR:1:1101:23248:11479 2:N:0:CCGGCGTCCTGCGA
AAAAADFF3DD11FGGGGGFGGFEGFHGFHGBGFHFFGF]][]]]]]]]]]]]]]]]]]]]]]\]]]]\]]]]]]]]X]X]]]]]]\]]]]]]]]]]X]]]]]]]]]]]]]]]]]]]][Y]Z]]]]]]]]]]]Z]]]]]Z]]]][][]]]HFGHGHHFHHGGGCHGFEBGGGGGGGGFFFBBBAAAABA
@M_HWI-M01141:133:D05BR:1:1101:7216:11482  133:D05BR:1:1101:7216:11482 2:N:0:CCGGCGTCCTGCGA
CAAACGAAGTATACTGCTTACATGAATGAATTTATTTGGGAAATAGAATCCTTATGTCTGAAATAGTTAAAGTATCCCACTCCAATAAATTCTCTTTCTTCTAAAAAAGCATATATATACTATTTGCTTGTAAACT
+M_HWI-M01141:133:D05BR:1:1101:7216:11482  133:D05BR:1:1101:7216:11482 2:N:0:CCGGCGTCCTGCGA
]]]]]]]]]]]]]]]]]]]]]]]]]]]]]]]]]]]]]]]]]]]]]]]]]]]]]]]]]]]]]]]]]]]]]]]]]]]]]]]]]]]]]]]]]]\]]]]]]]]]]\]]]]][]]]]]]]]]]]]]]]]]]]]]]]]]]]]
@M_HWI-M01141:133:D05BR:1:1101:10840:11510  133:D05BR:1:1101:10840:11510 2:N:0:CCGGCGTCCTGCGA
TCCCGGTGAGTTCGTCAGCCTCGTCGGGCCCTCGGGGTGCGGGAAGTCCACCTGCCTGAACC
+M_HWI-M01141:133:D05BR:1:1101:10840:11510  133:D05BR:1:1101:10840:11510 2:N:0:CCGGCGTCCTGCGA
]]]]]]]]]Z]]V]]]]]]]]]Z]]]]X]]]W]Y]]]]]]]]]]]]]]]]]]]]]]\]]]U]
@M_HWI-M01141:133:D05BR:1:1101:3402:11513  133:D05BR:1:1101:3402:11513 2:N:0:CCGGCGGCCTGCGA
CCCTTCATGACTGGGCTCAGGGAACACCGAAACGTCAACTTGTTTTTGTAACTGTCTACTGTTTCTCAATAACTAACATATAGGAATAGATCAAAATAGAGATTTCTCCAAAACAGTGCTGGATGAATGTCTCAAGGGGCTCACACAACCTGTTCTGGAACTTTGTGACCATTTTTTGTGTCCATGTTCAATTGAGTTC
+M_HWI-M01141:133:D05BR:1:1101:3402:11513  133:D05BR:1:1101:3402:11513 2:N:0:CCGGCGGCCTGCGA
1>AAAFFB3DFFCAGGGCBGGG0FFHG0EEEGGCHHGGGHHHGDGGGEH]]]]]]]]]]]]]]]]]]]]\]]]]]]]]]]H]]W]]]]]]]][]]]][[]]]]]G]]]]]]\]Z]]WT[]\X]]]]]]]CG]]]]Y]B]]]YVZY]]V]WB001FA2DCGGB1EBDDGBFFE00F0FF11CGFGGGGFDB3CBFA>>11
@F_HWI-M01141:133:D05BR:1:1101:6085:11525  133:D05BR:1:1101:6085:11525 2:N:0:CCGGCGTCCTGCGA
AATATGGTAAAACCATCTCTACTAAAAATATGAACATTACCAGGGCATGGTGACACATTCCTGTAATTGCAGCTACTGAGGAGGCTGAGGCAGGAGAATCGCTTGAACCTGAGAGGCAGAGGTTGCTGAGATCATGCCAGTGTACTCCAG
+F_HWI-M01141:133:D05BR:1:1101:6085:11525  133:D05BR:1:1101:6085:11525 2:N:0:CCGGCGTCCTGCGA
BCCCBFFFFFFFGGGGGGGGGGHHHHHHHHHGGHHHHHHHHHHGGGGHHHFHHHHHHIIHIHHGHHHHGHGHHFHHHHHGGHGGGHGHHGGGGGGGHHHHHGGHGHHHHHHHGHHGGGGGHGHHHGHHHHHHHHHHHHFHHHHHHHHHHH
@R_HWI-M01141:133:D05BR:1:1101:6085:11525  133:D05BR:1:1101:6085:11525 2:N:0:CCGGCGTCCTGCGA
ACCATGTTGACCAGGAGGGTCTCGATCTGTTGACCTCGTGATCCACCTGCCTCGGCCTCCCAAAGTGCTGGGATTATAGGCGTGAGCCACTGCGCCCGGCCTCTACTTTTTTTTTAGATATTTTATTTCTGTCACCCAGGCTGGAGTACA
+R_HWI-M01141:133:D05BR:1:1101:6085:11525  133:D05BR:1:1101:6085:11525 2:N:0:CCGGCGTCCTGCGA
CBBCCFFFFFFFGGGGGGGGGGHHGGHHGHHHGHHHHGHHHHHHHHHHHHHHHGGGGGHHGHHGHGGHHHHGHHHHHHHGGGGGGGHHHHHHHGGGGGGGGGHHHHHHHHHGGGGHHHHHHHHHHHHHHHHHHHHFHGHFHHHDHHFHHH
@M_HWI-M01141:133:D05BR:1:1101:13044:11526  133:D05BR:1:1101:13044:11526 2:N:0:CCGGCGTCCTGCGA
CCAGGGGAATGTCAGGGCTGCATGGCCTCAGCATCTGGAGTGCAGACTGCGGGCTATATTTAGACTGCCATGACTTGCAATAATTTGTGCAAGGGGGGAAGAAAGGAAAATGTGAAGTTGGCGTTGTGTTGGGGAGGGAATGAATTATAAGAAAGGAATGGCC
+M_HWI-M01141:133:D05BR:1:1101:13044:11526  133:D05BR:1:1101:13044:11526 2:N:0:CCGGCGTCCTGCGA
BCBCCCCCCFFFG]]]]]]]]]]]]]]]]]]]]]]]]]]]]]]]]]]]]]]]]]]]]]]]]]]]]]]]]]]]]]]]]]]]]]]]]]]]]]]]]]]]]]]]]]]]]]]]]]]]]]]]]]]]]]]]]]]]]]]]]]]]]]]]]]]]]]]]]]GFFFFFFFABAAA
@M_HWI-M01141:133:D05BR:1:1101:7533:11537  133:D05BR:1:1101:7533:11537 2:N:0:CCGGCGTCCTGCGA
AGGATGCTCATATCTCAAGGGTAAGGGG
+M_HWI-M01141:133:D05BR:1:1101:7533:11537  133:D05BR:1:1101:7533:11537 2:N:0:CCGGCGTCCTGCGA
]]]]]]]]]]]]]]]]]]]]]]]]]]]]
@M_HWI-M01141:133:D05BR:1:1101:21531:11561  133:D05BR:1:1101:21531:11561 2:N:0:CCGGCGTCCTGCGA
TGTTAACCAGGCTGGTCTCAAATTCCTGACCTCAGGTGATCCACTCACC
+M_HWI-M01141:133:D05BR:1:1101:21531:11561  133:D05BR:1:1101:21531:11561 2:N:0:CCGGCGTCCTGCGA
]][]]][X]]]]]]]]]]]]]]]]]]]]]]Z]]][V]]]]]]]]]ZG]]
@M_HWI-M01141:133:D05BR:1:1101:15785:11569  133:D05BR:1:1101:15785:11569 2:N:0:CCGGCGTCCTGCGA
GTAAAGTGTCTCAACTTCTTCGTCTTAATCCATACCGTCC
+M_HWI-M01141:133:D05BR:1:1101:15785:11569  133:D05BR:1:1101:15785:11569 2:N:0:CCGGCGTCCTGCGA
]]]]]]]]]]]]]]]]]]]]]]]]]]]]]]]]]]]]]]]]
@M_HWI-M01141:133:D05BR:1:1101:13251:11570  133:D05BR:1:1101:13251:11570 2:N:0:CCGGCGTCCTGCGA
AGTCATTTCCAGGAGCAGCAGCCAGGAGGAAGTTCTCCCCGGCAGAGAAAGGGTTGGTGCCCATGGGGAGGGCCTGTCCGTACCCTTTCCC
+M_HWI-M01141:133:D05BR:1:1101:13251:11570  133:D05BR:1:1101:13251:11570 2:N:0:CCGGCGTCCTGCGA
]]]]]]]]]]]]]]]]]]]]]]]\]]]]]]]]]]]]]]]]]]]]]]]]]]]]]]]]]]]]]]]]]]]]]]]]]]]]]]]]]]]]]]]]]]]
@M_HWI-M01141:133:D05BR:1:1101:25980:11585  133:D05BR:1:1101:25980:11585 2:N:0:CCGGCGTCCTGCGA
TCTCTACTAAAAATACAAAAAATTAGCTGGGCATGGTGGTGTGTGCCTGTAATCCCAGCTACTCGGGAGGCTGAGGCAGGAGAATTGCCTGAAACCAGGAGGCGGAGGCTCTGGTGAGCCGAGATCGCGCCATTGCACTCCAGCCTGGGTAACAAGAGAA
+M_HWI-M01141:133:D05BR:1:1101:25980:11585  133:D05BR:1:1101:25980:11585 2:N:0:CCGGCGTCCTGCGA
1AAA?3FFD3][]][]]F]\]]XXF]]]]]]]\]ZY]T]Z[]YB]\]\]]]][]F]Y[]Z.T%T]9B]RSC\\\]]X]ZYSS]]]ZZW]]]ZSW]][]]XTA]AY]]VTY$VP[]BQOCS]ZYXX]ZP]TAS]G]]Z]]]Z]]VY]]Z]]11BFFAA1A1
@M_HWI-M01141:133:D05BR:1:1101:7591:11597  133:D05BR:1:1101:7591:11597 2:N:0:CCGGCGTCCTGCGA
CAAACTTACAATGCTGAAGCTACACAATTAACAACTGTTACCACAAGAAGCAAGAAAAGAGGACAGGTAGACATCAGCTTACTGAGGGCCTACTCAACACCAGCTACTTTATTTACATAGATTCTTATTTAATCCTAACAAATCTGTGAAGTAGACAGT
+M_HWI-M01141:133:D05BR:1:1101:7591:11597  133:D05BR:1:1101:7591:11597 2:N:0:CCGGCGTCCTGCGA
BBBBBFFFF]]]]]]]]]]]]]]]]]]]]]]]]]]]]]]]]]]]]]]]]]]]]]]]]]]]]]]]]]]]]]]]]]]]]]]]]]]]]]]]]]]]]]]]]]]]]]]]]]]]]]]]]]]]]]]]]]]]]]]]]]]]]]]]]]]]]]]]]]]]]]FFFFBAAA?
@M_HWI-M01141:133:D05BR:1:1101:8931:11611  133:D05BR:1:1101:8931:11611 2:N:0:CCGGCGCCCTGCGA
AATACATTTTTTGATATCCCAGGAATTCAAAGATCCTTTCTTGTTAATAGTTTGTGAGTATATTTACTGGCATCAAAGCATCCTAAAGAAAATTCTACTGTGTGTGCACTTGAGGCTCATCTACATTTTTGCTTGTGAGCTGGAGCTCACAAACCT
+M_HWI-M01141:133:D05BR:1:1101:8931:11611  133:D05BR:1:1101:8931:11611 2:N:0:CCGGCGCCCTGCGA
>1A?AF]]]]]]]]]][]X\[[]V][]][]]]]]]]]]]]]]]Y]]]]]]\]]]]]]]\]]]]]]][]][]]]]]]]]]]]]Z]]]]]]\E]]]]]]]]]]]]]]]]%]]]]]]]]Z[\]]]6]]]Z[]]]]]]]]]]]]]]]]VQ\[\]1>1>A>
@M_HWI-M01141:133:D05BR:1:1101:11864:11629  133:D05BR:1:1101:11864:11629 2:N:0:CCGGCGTCCTGCGA
CTTTTACAATGCAGGCAGACAAAACAGAACAAACATGACATCAATGATATACTAGTAAAATACACTAAGTCCAAT
+M_HWI-M01141:133:D05BR:1:1101:11864:11629  133:D05BR:1:1101:11864:11629 2:N:0:CCGGCGTCCTGCGA
]]]]]]]]]]]]]]]]]]]]]]]]]]]]]]]]]]]]]]]]]]]]]]]]]]]]]]]]]]]]]]]]]]]]]]]]]]]
@M_HWI-M01141:133:D05BR:1:1101:6902:11638  133:D05BR:1:1101:6902:11638 2:N:0:CCGGCGTCCTGCGA
AATTTACGTTTGATAGGTGTACCTGAATGCGACGGAGAGAATGAATCCAAGCTGGAAAATACCCTTCAGGATATTATTCAGGAAAATTTTCCTAAACTAGCAAAGCAGGTCAAAATTCAACCCCAGGTAATACAGAGAACACCACAA
+M_HWI-M01141:133:D05BR:1:1101:6902:11638  133:D05BR:1:1101:6902:11638 2:N:0:CCGGCGTCCTGCGA
]]]]]]]]]]]]]]]]]]]]]]]]]]]]]]]]]]]]]]]]]]]]]]]]]]]]]]]]]]]]]]]]]]]]]]]]]]]]]]]]]]]]]]]]]]]]]]]]]]]]]]]]]]]]]]]]]]]]]]]]]]]]]]]]]]]]]]]]]]]]]]]]]]]
@M_HWI-M01141:133:D05BR:1:1101:27070:11663  133:D05BR:1:1101:27070:11663 2:N:0:CCGGCGTCCTGCGA
CATGAGACAAGAGAACATGTTCTAACTCAGTGCAAAGAAACTAAGAATCTTGAAAAAAGATTTGACGAAATGATAACAAGAATGGACAACATAGAGAGGA
+M_HWI-M01141:133:D05BR:1:1101:27070:11663  133:D05BR:1:1101:27070:11663 2:N:0:CCGGCGTCCTGCGA
]]]]]]]]]]]]]]]]]]]]]]]]]]]]]]]]]]]]]]]]]]]]]]]]]]]]]]]]]]]]]]]]]]]]]]]]]]]]]]]]]]]]]]]]]]]]]]]]]]]]
@M_HWI-M01141:133:D05BR:1:1101:7386:11666  133:D05BR:1:1101:7386:11666 2:N:0:CCGGCGTCCTGCGA
AAAGCTTATTGGAGGGTGGAGAGTGGGAGAAGAGAGAGGATCCAGAAAAATAATTAATGGGTGCTAGGCTTAATACCTGTATGATGAGATAATCTGTACAACAAACTCAATAACACGAGTTTACA
+M_HWI-M01141:133:D05BR:1:1101:7386:11666  133:D05BR:1:1101:7386:11666 2:N:0:CCGGCGTCCTGCGA
]]]]]]]]]]]]]]]]]]]]]]]]]]]]]]]]]]]]]]]]]]]]]]]]]]]]]]]]]]]]]]]]]]]]]]]]]]]]]]]]]]]]]]]]]]]]]]]]]]]]]]]]]]]]]]]]]]]]]]]]]]]]]
@M_HWI-M01141:133:D05BR:1:1101:18295:11667  133:D05BR:1:1101:18295:11667 2:N:0:CCGGCGTCCTGCGA
ACTGGGAGGAAAAAGCCGACCCCCTCCCAGAAAAAAATG
+M_HWI-M01141:133:D05BR:1:1101:18295:11667  133:D05BR:1:1101:18295:11667 2:N:0:CCGGCGTCCTGCGA
]]]]]]]X]]]]]]]]]]]]]]]]]]]]]]]]]]]]]]]
@M_HWI-M01141:133:D05BR:1:1101:13583:11667  133:D05BR:1:1101:13583:11667 2:N:0:CCGGCGTCCTGCGA
GCTGAGAAATAGAAGAGGTGTGGTATCTGCAATTCGAAACTATCTTTCCAAATCTTTTCAGTGTCTCTTTCAGCAATATCAAATTAAAACCAGGCGATTGCTGACCTGATTTTTTGGTTCTCAGAAGGGTGCTTTCTT
+M_HWI-M01141:133:D05BR:1:1101:13583:11667  133:D05BR:1:1101:13583:11667 2:N:0:CCGGCGTCCTGCGA
]]]]]]]]]]]]]]]]]]]]]]]]]]]]]]]]]]]]]]]]]]]]]]]]]]]]]]]]]]]]]]]]]]]]]]]]]]]]]]]]]]]]]]]]]]]]]]]]]]]]]]]]]]]]]]]]]]]]]]]]]]]]]]]]]]]]]]]]]]
@M_HWI-M01141:133:D05BR:1:1101:20202:11668  133:D05BR:1:1101:20202:11668 2:N:0:CCGGCGTCCTGCGA
ACAAATGCAGTTCTAAATTCAAAATAATTTTAGACTTACTTAGACAGAATTTTTTGCCATGTGTCATTCTTGTACACACACATAAAAAGAAATACAAAGGACATTGCTTAGTTGGGTATTTTAATACTACACCTAGATAATTCAATTCATATAAATTTATTTTTGGC
+M_HWI-M01141:133:D05BR:1:1101:20202:11668  133:D05BR:1:1101:20202:11668 2:N:0:CCGGCGTCCTGCGA
CCCDEFFFFFFFGGGGG]]]]]]]]]]]]]]]]]]]]]]]]]]]]]]]]]]]]]]]]]]]]]]]]]]]]]]]]]]]]]]]]]]]]]]]]]]]]]]]]]]]]]]]]]]]]]]]]]]]]]]]]]]]]]]]]]]]]]]]]]]]]]]]]]]]]]GGGGGFFFFCDFCCCBA
@M_HWI-M01141:133:D05BR:1:1101:8894:11675  133:D05BR:1:1101:8894:11675 2:N:0:CCGGCGTCCTGCGA
CTGTGAGTCTGGAGCGTCTTATTGAGCTCCCAGTGGCCAAAGCTGGAAGATTTGAACAAATCAATAATGTAGTGTTGGGTTATAAACCAAAGT
+M_HWI-M01141:133:D05BR:1:1101:8894:11675  133:D05BR:1:1101:8894:11675 2:N:0:CCGGCGTCCTGCGA
]]]]]]]]]]]]]]]]]]]]]]]]]]]]]]]]]]]]]]]]]]]]]]]]]]]]]]]]]]]]]]]]]]]]]]]]]]]]]]]]]]]]]]]]]]]]]
@M_HWI-M01141:133:D05BR:1:1101:20288:11684  133:D05BR:1:1101:20288:11684 2:N:0:CCGGCGTCCTGCGA
CTGTTCTTACAGATGATTTAAAAACCCTTAAGAGAGATATTTTAGAAGTTTTAATTTCTAGTTAGTCCATATTT
+M_HWI-M01141:133:D05BR:1:1101:20288:11684  133:D05BR:1:1101:20288:11684 2:N:0:CCGGCGTCCTGCGA
EWRFS]\]]]]]X]]\]]]]]V]]]E][]]F[]]]]Z[]]]]]]][]]Y]]]][]WW]]]]WW]\]]]Y]]]Y]
@M_HWI-M01141:133:D05BR:1:1101:5977:11686  133:D05BR:1:1101:5977:11686 2:N:0:CCGGCGTTCTGCGA
CAAACTCCTGGCCTCAAGTGACCCTCC
+M_HWI-M01141:133:D05BR:1:1101:5977:11686  133:D05BR:1:1101:5977:11686 2:N:0:CCGGCGTTCTGCGA
]]]]]]]]]]]]]\\]]]K][]]]]]]
@M_HWI-M01141:133:D05BR:1:1101:20495:11689  133:D05BR:1:1101:20495:11689 2:N:0:CCGGCGTCCTGCGA
CCAGAAAAAGTCCAAGAAGGTGGGGTGTGGTGCCTCATGCCTATAATCCCAGCACTTTGGGAGGCTGAGGTAGGCAAATCATCTGAAGTCAGGAGTTCAAGACTAGCCTGGCCAACGTGGTGAAACC
+M_HWI-M01141:133:D05BR:1:1101:20495:11689  133:D05BR:1:1101:20495:11689 2:N:0:CCGGCGTCCTGCGA
]]]]]]]]]]]]]]]]]]]]]]]]]]]]]]]]]]]]]]]]]]]]]]]]]]]]]]]]]]]]]]]]]]]]]]]]]]]]]]]]]]]]]]]]]]]]]]]]]]]]]]]]]]]]]]]]]]]]]]]]]]]]]]]
@M_HWI-M01141:133:D05BR:1:1101:7921:11704  133:D05BR:1:1101:7921:11704 2:N:0:CCGGCGTCCTGCGA
CTCAACTTTAGGAAGAGAATTTAAAATAATACTAATACTTCCTCAGGCTACTATGAACATTAAATGCGCTAATACATGTAAAACTTTTAGGAAAGACCTGGCATCCAGGTTACCTATAATTATTATTAATCTCTTTCCCATCCCATCAACTTCGCAAGTGATGTTTAAT
+M_HWI-M01141:133:D05BR:1:1101:7921:11704  133:D05BR:1:1101:7921:11704 2:N:0:CCGGCGTCCTGCGA
BBBBAFFFFFFBBGGGGGG]]]]]]]]]]]]]]]]]]]]]]]]]]]]]]]]]]]]]]]]]]]]]]]]]]]]]]]]]]]]]]]]]]]]]]]]]]]]]]]]]]]]]]]]]]]]]]]]]]]]]]]]]]]]]]]]]]]]]]]]]]]]]]]]]]]A2GGGDGFFFBFFBABBBA
@M_HWI-M01141:133:D05BR:1:1101:20129:11715  133:D05BR:1:1101:20129:11715 2:N:0:CCGGCGTCCTGCGA
AAGATAGAAATATAGAGAACACAGGAGAGGGAGTTGTCAGAGAGCCCAGACCAAGGGCAACTGAGGTGTGGAGCTTCTGGGGTTCTTCCTTCAGGACCCCCGGAATTCATCTGTTCTGGGCTTCTGGGTATCGACACTAGTTTAAAT
+M_HWI-M01141:133:D05BR:1:1101:20129:11715  133:D05BR:1:1101:20129:11715 2:N:0:CCGGCGTCCTGCGA
]]]]]]]]]]]]]]]]]]]]]]]]]]]]]]]]]]]]]]]]]]]]]]]]]]]]]]]]]]]]]]]]]]]]]]]]]]]]]]]]]]]]]]]]]]]]]]]]]]]]]]]]]]]]]]]]]]]]]]]]]]]]]]]]]]]]]]]]]]]]]]]]]]]
@M_HWI-M01141:133:D05BR:1:1101:23167:11721  133:D05BR:1:1101:23167:11721 2:N:0:CCGGCGCCCTGCGA
ATGAACACTCTCTGACAAGGATTGTCTATACTCTAGAGCAGTGCCTCTGAAACTACTGTGGTCAAAGATTAAATTTTAAAATTCTAATATGT
+M_HWI-M01141:133:D05BR:1:1101:23167:11721  133:D05BR:1:1101:23167:11721 2:N:0:CCGGCGCCCTGCGA
[]]]]]]]]]]]]]]]]]]]]]]]]]]]]]]]]]]]]]][]V]]]]]]]]]]]]]]]]]]Z\]]]]]]]]]]]]]\]]]][]Y]]]]]]]][
@M_HWI-M01141:133:D05BR:1:1101:10038:11738  133:D05BR:1:1101:10038:11738 2:N:0:CCGGCGTCCTGCGA
CCAGGAAACAGGTACCGACCTTGACCCGGTCTCCGTGC
+M_HWI-M01141:133:D05BR:1:1101:10038:11738  133:D05BR:1:1101:10038:11738 2:N:0:CCGGCGTCCTGCGA
]]]]]]]]Z]]]]]]]]]]]]]]]]]]]]]]]]]]]]]
@M_HWI-M01141:133:D05BR:1:1101:8934:11744  133:D05BR:1:1101:8934:11744 2:N:0:CCGGCGTCCTGCGA
GTTTAAATTAGATGCAGGTGAACTTCTATTAAATTAGGATCT
+M_HWI-M01141:133:D05BR:1:1101:8934:11744  133:D05BR:1:1101:8934:11744 2:N:0:CCGGCGTCCTGCGA
]]]]]]]]]]]]]]]]]]]]]]]]]]]]]]]]]]]]]]]]]]
@M_HWI-M01141:133:D05BR:1:1101:14328:11747  133:D05BR:1:1101:14328:11747 2:N:0:CCGGCGTCCTGCGA
GGGAGACCTAGCCTTGATGAAATAGTTTGTTCTCATTGGCCAGAGCTAGTGAGTGGAACCCCTACCTGCCCACGGTGGGG
+M_HWI-M01141:133:D05BR:1:1101:14328:11747  133:D05BR:1:1101:14328:11747 2:N:0:CCGGCGTCCTGCGA
]]]]]]]]]]]]]]]]]]]]]]]]]]]]]]]]]]]Z]Z]\]]]]]]]]]]]]]]]]]]]]]]][]]]]]]]]]]]]]]Z]
@M_HWI-M01141:133:D05BR:1:1101:20505:11776  133:D05BR:1:1101:20505:11776 2:N:0:CCGGCGTCCTGCGA
CCCTATGACAGTGCGACCGCCGCCCTGCTCGAGCGCATCGAACCGCTCGGCGTCTTCC
+M_HWI-M01141:133:D05BR:1:1101:20505:11776  133:D05BR:1:1101:20505:11776 2:N:0:CCGGCGTCCTGCGA
]]]]]]]]]]]]]]]]]]]]]]]]]]]]]]]]]]]]]]]]]]]]]]]]]]]]]]]]]]
@M_HWI-M01141:133:D05BR:1:1101:27575:11778  133:D05BR:1:1101:27575:11778 2:N:0:CCGGCGTCCTGCGA
TGACATGGGGCTCAGTTCTATTTGAATCTTGGCTGTCATTGACCTGCTATGCGCCCTTAGCCAAGTCACTTTCTGTCCCTGAGCTTCAGGTACCTAATCATTAAATGGGGGCAACAATATGTAGCTCATTTTGGTTTCT
+M_HWI-M01141:133:D05BR:1:1101:27575:11778  133:D05BR:1:1101:27575:11778 2:N:0:CCGGCGTCCTGCGA
]]]]]]]]]]]]]]]]]]]]]]]]]]]]]]]]]]]]]]]]]]]]]]]]]]]\]]]]]]]]]]]]]]]]]]]]]]]]]]]]]]]]]]]]]]]]]]]]]]]]]]]]]]]]]]]]]]]]]]]]]]]]]]]]]]]]]]]]]]]
@M_HWI-M01141:133:D05BR:1:1101:2695:11789  133:D05BR:1:1101:2695:11789 2:N:0:CCGGCGTCCTGCGA
GCCATCGCTAGGCCTCCTGTTTGTAGGAACAATTCCTGAGGATTCATCATCGGT
+M_HWI-M01141:133:D05BR:1:1101:2695:11789  133:D05BR:1:1101:2695:11789 2:N:0:CCGGCGTCCTGCGA
]Z]]]Y]]]T]]Z[]]]]]W]]\]\]]]]]]]][]]]]]]V]\]]]]\]]]]Q]
@M_HWI-M01141:133:D05BR:1:1101:15937:11801  133:D05BR:1:1101:15937:11801 2:N:0:CCGGCGTCCTGCGA
AGACGGAGTCTCGCTCTGTCATCCCGGCTGGAGTGCAGTGGCACAATGTCAGCTCACTGCAACCTCCACCTCCCAGGTT
+M_HWI-M01141:133:D05BR:1:1101:15937:11801  133:D05BR:1:1101:15937:11801 2:N:0:CCGGCGTCCTGCGA
]]]]][Y]]Z]]Z]Z]]]]\]Y]]]Z]Y][ZZ]]]]]\]]]\]]]]]]]]]]]]]]]]Z]]]]Z]]]]]]]]]]]Z]1]
@M_HWI-M01141:133:D05BR:1:1101:6896:11809  133:D05BR:1:1101:6896:11809 2:N:0:CCGGCGTCCTGCGT
ATCTCGGCTCACCGCAATCTCCGCCTCCTGGGTTCAGGCAATTCTCCTGTCTCAGCCTCCTGAGTAGCTGGGATTACAGGCACGCACCACCGTGCCCAGCTAATTTTTTGTAATTTTAGTAGAGACGGGGTTTCACCATGTTGACC
+M_HWI-M01141:133:D05BR:1:1101:6896:11809  133:D05BR:1:1101:6896:11809 2:N:0:CCGGCGTCCTGCGT
]]]]]]]]]]]]]]]]]]]]]]]]]]]]]]]]]]]]]]]]]]]]]]]]]]]]]]]]]]]]]]]]]]]]]]]]]]]]]]]]]]]]]]]]\]]]]]]]]]]]]]]]]]]]]]]]]]]]]]]]]]]]]]]]]]]]]]]]]]]]]]]]]]
@M_HWI-M01141:133:D05BR:1:1101:27171:11809  133:D05BR:1:1101:27171:11809 2:N:0:CCGGCGTCCTGCGA
TGGAGGCCGGGCGCAGTGGCTCATGCCTGTAATCCCAGCACTTTGGGAAGCTGAGTG
+M_HWI-M01141:133:D05BR:1:1101:27171:11809  133:D05BR:1:1101:27171:11809 2:N:0:CCGGCGTCCTGCGA
]]]]]]]]]]]]]]]]]]]]]]]]]]]]]]]]]]]]]]]]]]]]]]]]]]]]]]]]]
@M_HWI-M01141:133:D05BR:1:1101:20549:11830  133:D05BR:1:1101:20549:11830 2:N:0:CCGGCGTCCTGCGA
CTGAGTGCACATCTGGTCTGCCGCCTGCACGTTTATCTGCTGCGAGGCTCCATGCCCTGGCCCTAGAACACTAACGCTGCTGTGATGGAGTTAGAAGGAGAAGGAGGTCACGCCAGGGAAGAGCCCGTGAATGTGCTGTGTGCAGGCAGGTGACGGAAGCCCTTCTCATTGGAGGA
+M_HWI-M01141:133:D05BR:1:1101:20549:11830  133:D05BR:1:1101:20549:11830 2:N:0:CCGGCGTCCTGCGA
AAA@35DFFFFFGGGGGGGGFGGGGG]]]]]]]]]]\]]]]]]]]]]]]\]]]]]][]]]]]]]]]]]]]]]]U]]]]]]]]]]]]]]]]]]]]]]]]]]]]]]]]]]]]]]]]]]]]]]]]]]]]]]]]]]]]]]]]]]]]]]]]]]]]GHGAGGGGCFCGFFFFFFFFFAAAA3
@M_HWI-M01141:133:D05BR:1:1101:15780:11831  133:D05BR:1:1101:15780:11831 2:N:0:CCGGCGTCCTGCGA
AACGTGTCTCTAAAAATTTTGGCCAGGCGCGGTGGCTCACGCCTGTAATCCCAGCACTTTGGGAGGCCGAGGCAGGTGGATCATGAGGTCAAGAGATCGAGACCATCCTGGTCAACAAGGTCTCTACTAAAAATACTAAACATATAAAATACTAAAAACACAAAAAATTAGCTGGACATGGT
+M_HWI-M01141:133:D05BR:1:1101:15780:11831  133:D05BR:1:1101:15780:11831 2:N:0:CCGGCGTCCTGCGA
BBBBBBFFFFFFGGGGGGGGGGHHHHHHGGGG]]]]]]]]]]]]]]]]]]]]]]]]]]]]]]]]]]]]]]]]]]]]]]]]]]]]]]]]]]]]]]]]]]]]]]\]]]]]]]]]]]]]]]]]]]]]]]]]]]]]]]]]]]]]]]]]]]]]]]HHHGHHHGHGGGGGGGGGGGFFFFFFFABBBB
@M_HWI-M01141:133:D05BR:1:1101:11311:11850  133:D05BR:1:1101:11311:11850 2:N:0:CCGGCGTCCTGCGA
AGAGGCAGAGGTTTCAGTGAGCTGAGATCCCACCACTGCACTCCAACCTGCGAGGCAGAGCAAGAGCGAGATTCCGTCTCAAAAAAAAAAGAATTCTGG
+M_HWI-M01141:133:D05BR:1:1101:11311:11850  133:D05BR:1:1101:11311:11850 2:N:0:CCGGCGTCCTGCGA
]]]]]]]]]]]]]]]]]]]]]]]]]]]]]]]]]]]]]]]]]]]]]]]]]]]]]]]]]]]]]]]]]]]]]]]]]]]]]]]]]]]]]]]]]]]]]]]]]]]
@M_HWI-M01141:133:D05BR:1:1101:22755:11852  133:D05BR:1:1101:22755:11852 2:N:0:CCGGCGTCCTGCGA
ACCTAGAACTGGGCCACACCGTGATCATTGATGCGGTCAACCCCATGCACCACACCCGGGCCATGTTCCGGGAACTGGCCGAACAACATCGGGCGAGGCTCATCCAATTCGAATGCGTGCTCCCGGACGAGGTTGAGCACCGACGGCGCGTCGAAAAGCGAGGAACCCTCAACTGGGACGAGGTGCTCGCCATCACCGCCTACTACGAGCGGTGGGACGAACACCTCGACGGGCG
+M_HWI-M01141:133:D05BR:1:1101:22755:11852  133:D05BR:1:1101:22755:11852 2:N:0:CCGGCGTCCTGCGA
CCDCDFFFFFFFGGGGGGGGGGHGHHHHHHHHHHGGGGGHHHGGGHHHHHHHHHGGGGGGGGGHHHHHHGGGGGGHHHGHGGGGG]]]]]]]]]]]]]]]]]]]]]]]]]]]]]]]]]]]]]]]]]]]]]]]]]]]]]]]]]]]]]]]]]FGGHGHGGGHGHGHGGHHHHHHHHGGGHGHHHHGGGGGHGHHGGGGGHHHHGGGGGGGGGGHHGGGGGGGGGGCBBCCCCCAAAA
@M_HWI-M01141:133:D05BR:1:1101:9231:11873  133:D05BR:1:1101:9231:11873 2:N:0:CCGGCGTCCTGCGA
GCCAGATTGATTAAAAAGAAAAGAGAGAACAACCAAATAGATGCAATAAAAAATGATAAAGGGGAAATCACCACAGATTCCACAGAAATTCAAACCATCACCAGAGACTATTACAAATAACTCTATGCACATAAACTACTAAACCTGGAAGAAA
+M_HWI-M01141:133:D05BR:1:1101:9231:11873  133:D05BR:1:1101:9231:11873 2:N:0:CCGGCGTCCTGCGA
CCCC]]]]]]]]]]]]]]]]]]]]]]]]]]]]]]]]]]]]]]]]]]]]]]]]]]]]]]]]]]]]]]]]]]]]]]]]]]]]]]]]]]]]]]]]]]]]]]]]]]]]]]]]]]]]]]]]]]]]]]]]]]]]]]]]]]]]]]]]]]]]]]]]]]BBBA
@M_HWI-M01141:133:D05BR:1:1101:8936:11879  133:D05BR:1:1101:8936:11879 2:N:0:CCGGCGTCCTGCGA
TTCATTCAGCAACATTTACTGTTTCCTGCGTGCTAGACATTGCTTTAGACACTTGCTATAAGGATTATTAAACAAGGTCTCTGCCTTCTGGGAACTCACAGTCCTCACTATGCAACTCACTAGC
+M_HWI-M01141:133:D05BR:1:1101:8936:11879  133:D05BR:1:1101:8936:11879 2:N:0:CCGGCGTCCTGCGA
]]]]]]]]]]]]]]]]]]]]]]]]]]]]]]]]]]]]]]]]]]]]]]]]]]]]]]]]]]]]]]]]]]]]]]]]]]]]]]]]]]]]]]]]]]]]]]]]]]]]]]]]]]]]]]]]]]]]]]]]]]]]
@M_HWI-M01141:133:D05BR:1:1101:25521:11880  133:D05BR:1:1101:25521:11880 2:N:0:CCGGCGTCCTGCGA
TAAAAAATAAACACTTTCTCCTCTCGGCATATTTATGTTTTTATTTTTATTCTACTACTGTACATTTCT
+M_HWI-M01141:133:D05BR:1:1101:25521:11880  133:D05BR:1:1101:25521:11880 2:N:0:CCGGCGTCCTGCGA
]]]]]]]]]]]]]]]X]]]]]]]W[[]]]]][]\]]]]]]]]]]]]]]]]]]]]]]]]]]]]]]]]]]]
@M_HWI-M01141:133:D05BR:1:1101:14679:11880  133:D05BR:1:1101:14679:11880 2:N:0:CCGGCGTCCTGCGA
TCATGGCCGGGATCCCAACTGCGTCCTCATGGCCG
+M_HWI-M01141:133:D05BR:1:1101:14679:11880  133:D05BR:1:1101:14679:11880 2:N:0:CCGGCGTCCTGCGA
]]]]]]]]]]]]]]]]]]]]]]]]]]]]]]]]]]]
@M_HWI-M01141:133:D05BR:1:1101:7025:11880  133:D05BR:1:1101:7025:11880 2:N:0:CCGGCGTCCTGCGA
TTGAGATCTAATGGCATTTGCCTTGCTAGGTTTTATTTTTTATTTTTTTTGAGACAGAGTTTCGCTCTTGTTACCCAGGCTGGAGTGCAATGGGGCGATCTCGGCTCACCACAACCTCTGCCTCCTGGGTTCAGGCA
+M_HWI-M01141:133:D05BR:1:1101:7025:11880  133:D05BR:1:1101:7025:11880 2:N:0:CCGGCGTCCTGCGA
]]]]]]]]]]]]]]]]]]]]]]]]]]]]]]]Z]]]]]]]]]]]]Y[]]]]]]]]Y]]]]]]]]]]]]]]]]]]Z]]]]]]]]]]]]]]]]]]\]]]]]U[]]]]]]T]]F]]]]]]]]]]]]]]]]]]]]]]]]]]]
@M_HWI-M01141:133:D05BR:1:1101:24081:11891  133:D05BR:1:1101:24081:11891 2:N:0:CCGGCGTCCTGCGA
ATTGACTTGGCTATGCGGGCTCTCTTTTGGTTCCATATGAAGTTCATGGTGGTTTTTTCCAGTTCTGTGAAGAAAGTCAATGGTAGCTTGATGGGGATAACATGGAATCTACAAATTACTTTGGGCAATATGGCCATTTTC
+M_HWI-M01141:133:D05BR:1:1101:24081:11891  133:D05BR:1:1101:24081:11891 2:N:0:CCGGCGTCCTGCGA
T]]]]]]]]]]]]]]]\]]]][R]]]]]\Z]]]]]]6]Z]]][\G]]]]]]]]]]]]]]]\]]Z]]]]]]][Y\\]]]]]]]][]]]]]]Z]]]]]]Z]]]]][]HY]]]]Y]]]]]]]]]]]]]]]WX]]]]]]]]]8]\
@M_HWI-M01141:133:D05BR:1:1101:19315:11892  133:D05BR:1:1101:19315:11892 2:N:0:CCGGCGTCCTGCGA
CACTGGTGGCTTCTGAGATAGAGAGGAGGAAGGGAGGAGGGCGTTCTCAATTTGCTATACTGCTGCTTCGTGCTACCAAGAGG
+M_HWI-M01141:133:D05BR:1:1101:19315:11892  133:D05BR:1:1101:19315:11892 2:N:0:CCGGCGTCCTGCGA
]]]]]]]]]]]]]]]]]]]]]]]]]]]]]]]]]]]]]]]]]]]]]]]]]]]]]]]]]]]]]]]]]]]]]]]]]]]]]]]]]]]
@M_HWI-M01141:133:D05BR:1:1101:26365:11923  133:D05BR:1:1101:26365:11923 2:N:0:CCGGCGTCCTGCGA
GTATTTTACATAAGAGAGCATACTGAGTTGTTGTATATACTCCAAAATAGAGTAGAATAGGGGATTCTGTAATGTTTCTGACAGATTATATTCAGAGCAATTTTGTTTTTAACATTGAGGTGCCTAGATAATATTTA
+M_HWI-M01141:133:D05BR:1:1101:26365:11923  133:D05BR:1:1101:26365:11923 2:N:0:CCGGCGTCCTGCGA
]]]]]]]]]]]]]]]\]]]]]]]]]]]]]]]]]]]]]]]]]\]]]]\]]]]]]]]]]]]]]]]]]]]]]]]]]]]]]]]]]]]]]]]]]]]]]]]]]]]]]]]]]]]]]]]]]]]]]]]]]]]]]]]]]]]]]]]]]
@M_HWI-M01141:133:D05BR:1:1101:27909:11926  133:D05BR:1:1101:27909:11926 2:N:0:CCGGCGTCCTGCGA
CAGATAAAGTAAATTTATTCATCCAAGACTCCTCAGAGTTTGGGAGTCCAACTCAGGCCTGGCCACAGGCCCATCTGTTTCTATTTCCCCCCACCCCTTGATGGCCCCCAAAGAAGAGGGGAAATGTTTTACGGTGTT
+M_HWI-M01141:133:D05BR:1:1101:27909:11926  133:D05BR:1:1101:27909:11926 2:N:0:CCGGCGTCCTGCGA
]]]]]]]]]]]]]]]]]]]]]]]]]]]SWI]W\]][]]]X]]]]]]]]]]]]]]Z]]ZYZC]]]]][]]][F]G][]]W]]]]]]]]UURZ]$XCWS5]]G]GF]\Z$XX]]4\]]]]]\]]]][]IGW\]]]]W]Y]
@M_HWI-M01141:133:D05BR:1:1101:12457:11936  133:D05BR:1:1101:12457:11936 2:N:0:CCGGCGTCCTGCGA
TCAAAAATTATACACACAGACATTAGAAACATTCTAGATAGTTGTGATTTTTATTGTGATGGTTTTTTTTCTCATTTTGTCTTGAGGGCTGTCTGTTATGAGGCACCGTAAGCCAAGAGAGCTCCTCTCTAGGAGAACCCTGACAGAGGGAAGGTTACGATCAGCTGTG
+M_HWI-M01141:133:D05BR:1:1101:12457:11936  133:D05BR:1:1101:12457:11936 2:N:0:CCGGCGTCCTGCGA
CCBBCFBFFFFFGGGGGCG]]]]]]]]]]]]]]]]]]]]]]]]]]]]]]]]]]]]]]]]]]]]]]]]]]]]]]]]]]]]]]]]]]]]]]]]]]]]]]]]]]]]]]]]]]]]]]]]]]]]]]]]]]]]]]]]]]]]]]]]]]]]]]]]]]]GGGGGGGCFFFFFBCBBBA
@M_HWI-M01141:133:D05BR:1:1101:2927:11958  133:D05BR:1:1101:2927:11958 2:N:0:CCGGCGTCCTGCGA
CCGACACTTCATAACGCTCTAAATAATGACCTCATGAATATTTATGTCTCGCTATTACCGCTGCTGCAGGGAATGACAGCTTTAGCACAAGAGACCATATTCATTTTCCATCTCACTGCTCAATCCTGAGTATTGTGTCTTTTTTT
+M_HWI-M01141:133:D05BR:1:1101:2927:11958  133:D05BR:1:1101:2927:11958 2:N:0:CCGGCGTCCTGCGA
]]]]]Z]]\]]]]]]]]Y]]]]]]]]]]]]]]]]]]]]]]]]]]]]]]]]]]]]]]]]]]]][]]]]]]]]]]]]]]]]]]]]]]\]]]]]]]]]]]]]]]]]]]]]]]]]]]]]]]]][]]]]]]]]]]]]]]]]]]]]]]]]\]
@M_HWI-M01141:133:D05BR:1:1101:17488:11963  133:D05BR:1:1101:17488:11963 2:N:0:CCGGCGTCCTGCGA
GGTTGATAAGTGCAGCAAACCACCATGGCACTTGCATACCTATGTAACAAATGCATACTGCACTTGTATTCCAGAAATTAAAGTAGAATAAAAAATTAAAAAAATAAGGCT
+M_HWI-M01141:133:D05BR:1:1101:17488:11963  133:D05BR:1:1101:17488:11963 2:N:0:CCGGCGTCCTGCGA
]]]]]]]]]]]]]]]]]]]]]]]]]]]]]]]]]]]]]]]]]]]]]]]]]]]]]]]]]]]]]]]]]]]]]]]]]]]]]]]]]]]]]]]]]]]]]]]]]]]]]]]]]]]]]]]
@M_HWI-M01141:133:D05BR:1:1101:14283:11967  133:D05BR:1:1101:14283:11967 2:N:0:CCGGCGTCCTGCGA
TGAAGGATGTCTGTCAAAGTTTCTCCAGCAATTGGAGCATGTATTTCATTGGAGGGGGATCTGAGCCGTGCATCAAAATGTGTATCAC
+M_HWI-M01141:133:D05BR:1:1101:14283:11967  133:D05BR:1:1101:14283:11967 2:N:0:CCGGCGTCCTGCGA
]]]]]]]]]]]]]]]]]]]]]]]]]]]]]]]]]]]]]]]]]]]]]]]]]]]]]]]]]]]]]]]]]]]]]]]]]]]]]]]]]]]]]]]]
@M_HWI-M01141:133:D05BR:1:1101:7057:11968  133:D05BR:1:1101:7057:11968 2:N:0:CCGGCGTCCTGCGA
TCGATTTGGCTGGAAAAATGCGTTTTCTGCTTCTTCACAGAAAGGGTTTACAAACTCCTGC
+M_HWI-M01141:133:D05BR:1:1101:7057:11968  133:D05BR:1:1101:7057:11968 2:N:0:CCGGCGTCCTGCGA
]]]]]]]]]]]]]]]]]]]]]]]]]]]]]]]]]]]]]]]]]]]]]]]]]]]]M]]]]]]]]
@M_HWI-M01141:133:D05BR:1:1101:28918:11970  133:D05BR:1:1101:28918:11970 2:N:0:CCGGCGTCCTGCGT
CATTTCTGATTGCTGCATAATATTCCATGGTGTATATGTGCCACATTTTTTCAGTCCAGTCTATCATGAATGGGCATTTGGG
+M_HWI-M01141:133:D05BR:1:1101:28918:11970  133:D05BR:1:1101:28918:11970 2:N:0:CCGGCGTCCTGCGT
]]]]]]]]]]]]]]]]]]]]]]]]]]]]]]]]]]]]]]]]]]]]]]]]]]]]]]]]]]]]]]]]]]]]]]]]]]]]]]]]]]
@M_HWI-M01141:133:D05BR:1:1101:21102:11987  133:D05BR:1:1101:21102:11987 2:N:0:CCGGCGTCCTGCGA
GACTATTTGTTCACACTGAACCCAGCCCTGTAACAACCTGGTACATAGAAGAGCTTCAAAAATGCTTGTTGACTCCAAGACAAAGTAAAGTAACCACCTCACAAGGTGGCAGTA
+M_HWI-M01141:133:D05BR:1:1101:21102:11987  133:D05BR:1:1101:21102:11987 2:N:0:CCGGCGTCCTGCGA
W%]VWEUW]]F]][]]]]][]C]]]]]E]]]]]GWWYE]ZV[]]]]]]\]]]\]]X]\]]]Y]]\]]][]Z]]]]]]\W]]\]]]]]]\]]]]]]Z]]]]]][T]]]]]]]]]]
@M_HWI-M01141:133:D05BR:1:1101:4651:11991  133:D05BR:1:1101:4651:11991 2:N:0:CCGGCGTCCTGCGA
TGTTAGTCCATTTTCCATTGCTCTAAAGGAATACCTGACACTGAATCATTTAGAAAGAAAAGAGGTTTATTTGGCCTATGCTTCCATAGGCTGTACCAGGAAGGCACTAATACCTGCTC
+M_HWI-M01141:133:D05BR:1:1101:4651:11991  133:D05BR:1:1101:4651:11991 2:N:0:CCGGCGTCCTGCGA
]]]]]]]]]]]]]]]]]]]]]]]]]]]]]]]]]]]]]]]]]]]]]]]]]]]]]]]]]]]]]]]]]]]]]]]]]]]]]]]]]]]]]]]]]]]]]]]]]]]]]]]]]]]]]]]]]]]]]]]
@M_HWI-M01141:133:D05BR:1:1101:18163:12019  133:D05BR:1:1101:18163:12019 2:N:0:CCGGCGTCCTGCGA
CAGCAGCCAGAGTGATCCTTTCAAAATGAAATCAAAC
+M_HWI-M01141:133:D05BR:1:1101:18163:12019  133:D05BR:1:1101:18163:12019 2:N:0:CCGGCGTCCTGCGA
]]]]]]]]]]]]]]]]]]]]]]]]]]]]]]]]]]]]]
@M_HWI-M01141:133:D05BR:1:1101:21348:12021  133:D05BR:1:1101:21348:12021 2:N:0:CCGGCGTCCTGCGA
TACGCCCGATTGCCCTTGGATGAGCAAAGAATGTCCTTGCGGTAGGGTGAGATTGAGATCTTTAATCAGCGTTTT
+M_HWI-M01141:133:D05BR:1:1101:21348:12021  133:D05BR:1:1101:21348:12021 2:N:0:CCGGCGTCCTGCGA
]]]]]]]]]]]]]]]]]]]]]]]]]]]]]]]]]]]]]]]]]]]]]]]]]]]]]]]]]]]]]]]]]]]]]]]]]]]
@M_HWI-M01141:133:D05BR:1:1101:23675:12023  133:D05BR:1:1101:23675:12023 2:N:0:CCGGCGTCCTGCGA
GCTCTTCACAGGCTTCCCTCCTAAGCACGGCCCTGGAGGGTGGACGCTATCTTCCCTGCTTTACAGAGGAGAAATGGCAGCCATGGAATGACTCGTG
+M_HWI-M01141:133:D05BR:1:1101:23675:12023  133:D05BR:1:1101:23675:12023 2:N:0:CCGGCGTCCTGCGA
]]]]]]]]]]]]]]]]]]]]]]]]]]]]]]]]]]]]]]]]]]]]]]]]]]]]]]]]]]]]]]]]]]]]]]]]]]]]]]]]]]]]]]]]]]]]]]]]]
@M_HWI-M01141:133:D05BR:1:1101:18621:12026  133:D05BR:1:1101:18621:12026 2:N:0:CCGGCGTCCTGCGA
ATAAGTAAAACAAAAATTAAAAACAATAAAGTGAAAACTTTTACTAAAGAAAAAGAAGTTCATGTTTAAAGGCAAAACAGTTTAACAGGAATACACAGACACGCACACACACACACACATACACACATCATGGGCTAATTATTTTGGTGTTAAATTCCAACAACATTTCAGGAAGAAATAATGTTT
+M_HWI-M01141:133:D05BR:1:1101:18621:12026  133:D05BR:1:1101:18621:12026 2:N:0:CCGGCGTCCTGCGA
CCDCCFFFFFFDGGGGGGGGGGHGHHHFHGHHHHHH]]]]]]]]]]]]]]]]]]]]]]]]]]]]]]]]]]]]]]]]]]]]]]]]]]]]]]]]]]]]]]]]]]]]]]]]]]]]]]]]]]]]]]]]]]]]]]]]]]]]]]]]]]]]]]]]]]HHGF5HFHHHHHHHGGGGGGGGGGFFFFFFFAAAAA
@M_HWI-M01141:133:D05BR:1:1101:25842:12030  133:D05BR:1:1101:25842:12030 2:N:0:CCGGCGTCCTGCGA
ACCCCAACTACCCGGGGCTGCTTTTCAACAAGGGAAATTCCCGGGCCTCCACCTTCCATCTGTTCTCC
+M_HWI-M01141:133:D05BR:1:1101:25842:12030  133:D05BR:1:1101:25842:12030 2:N:0:CCGGCGTCCTGCGA
]]]]]]]]]]]]]]]]]]]]]]]]]]]]]]]]]]]]]]]]]]]]]]]]]]]]]]]]]]]]]]]]]]]]
@M_HWI-M01141:133:D05BR:1:1101:10389:12032  133:D05BR:1:1101:10389:12032 2:N:0:CCGGCGTCCTGCGA
GGGGGAACTCACAAATTTGAGACTTTGGGGGAATCAGGCAGGACTCTGGCAGCATGCCACTCAAAATTAACAAGACTGTTGGACAAGGCTTGCATCTCGCGTCTCAGCTCTTCAAGCA
+M_HWI-M01141:133:D05BR:1:1101:10389:12032  133:D05BR:1:1101:10389:12032 2:N:0:CCGGCGTCCTGCGA
]]]]]]]]]]]]]]]]]]]]]]]]]]]]]]]]]]]]]]]]]]]]]]]]]]]]]]]]]]]]]]]]]]]]]]]]]]]]]]]]]]]]]]]]]]]]]]]]]]]]]]]]]]]]]]]]]]]]]]
@M_HWI-M01141:133:D05BR:1:1101:5817:12040  133:D05BR:1:1101:5817:12040 2:N:0:CCGGCGTCCTGCGA
TAGTGACCTTTTTGGTTTTAAAGTGTTATGCTGTGCTAAACTCACAAGGAAAGACCTTTTTTTGTTATTTGCCATTTCTCTGCCTGCTCCATTTAACTAT
+M_HWI-M01141:133:D05BR:1:1101:5817:12040  133:D05BR:1:1101:5817:12040 2:N:0:CCGGCGTCCTGCGA
]]]]F]SCY]YZ]V]\]]]]]]]]]]]]]]]]\H[]]]]]F]]]]][\]]EE]]]S]Z]\\C]]]]]U]]]]]]]]\]]][]]]][]]]]]]]]V[]][]
@M_HWI-M01141:133:D05BR:1:1101:12617:12041  133:D05BR:1:1101:12617:12041 2:N:0:CCGGCGTCCTTCGA
GATCCTTCAGGGGTGCGAAGTGGCGAGGTTGCG
+M_HWI-M01141:133:D05BR:1:1101:12617:12041  133:D05BR:1:1101:12617:12041 2:N:0:CCGGCGTCCTTCGA
]]]]]]]]]]]]]]]]]]]]\]]]]]]]]]]]\
@M_HWI-M01141:133:D05BR:1:1101:25266:12057  133:D05BR:1:1101:25266:12057 2:N:0:CCGGCGTCCTGCGA
GCTGGAGGCGTGCTTTTGGGAGGAGGAAAACTAGCTGCACAGGCCAGCAGGGGAAAAGGCAGGAGAATGGGGAGAGACTTTCTCCCATGAGCTCCACAAGAGC
+M_HWI-M01141:133:D05BR:1:1101:25266:12057  133:D05BR:1:1101:25266:12057 2:N:0:CCGGCGTCCTGCGA
]]]]]]]]]]]]]]]]]]]]]]]]]]]]]]]]]]]]]]]]]]]]]]]]]]]]]]]]]]]]]]]]]]]]]]]]]]]]]]]]]]]]]]]]]]]]]]]]]]]]]]]
@M_HWI-M01141:133:D05BR:1:1101:13065:12062  133:D05BR:1:1101:13065:12062 2:N:0:CCGGCGTCCTGCGA
CTAATACTTACTGATACCTTCACTGGTTAGATCAAGGCGTTCCCCACGCTATCTGAAAACTGTTCACCAGAAGATATTATTCCTCAGTTTGGATCATCTAAAAGTCTGCAAAGTGACAGTGGCCTATCTTTCACCTCAGGCATATCCCAAC
+M_HWI-M01141:133:D05BR:1:1101:13065:12062  133:D05BR:1:1101:13065:12062 2:N:0:CCGGCGTCCTGCGA
A]]]]]]]]]]]]]]]]]]]]]]]]]]]]]]]]]]]]]]]]]]]]]]]]]]]]]]]]]]]]]]]]]]]]]]]]]]]]]]]][]]]]]]]]]]]]]]]]]]]]]]]]]]]]]]]]]]]]]]]]]]]]]]]]]]]]]]]]]]]]]]]]]]]]A
@M_HWI-M01141:133:D05BR:1:1101:26752:12063  133:D05BR:1:1101:26752:12063 2:N:0:CCGGCGCCCTGCGA
CCGGGAGTGACGGCCACAGGCCACCCACTTTATGGGCACTTACTAAGTGCCAGGCACCACATCAAGGATTCGATACCTTATTTAATCATTGATGAAGCATTATGAGGAATGTGCTATTGC
+M_HWI-M01141:133:D05BR:1:1101:26752:12063  133:D05BR:1:1101:26752:12063 2:N:0:CCGGCGCCCTGCGA
CQ[]]WZ]X]]]]CVZ]RT]]7YY]ZYE%\]]]]VE]U]]]]]W]]X]XX]\]]]\]Z]]]\]Y\ZCVVE]]]ZX]YV]]H]Z]WX]]]]X\\]]6]]\]]FG]]Z]HZ]Y]GZ]\]]]6
@M_HWI-M01141:133:D05BR:1:1101:3961:12068  133:D05BR:1:1101:3961:12068 2:N:0:CCGACGTCCTGCGA
TGAAAATGCGTTTTCCACTTCTTCACAGAAAGGGTTTAGAAACTCCTGCAAACACACATCAGTTTAACTCCGTACGTTGAATGAACACATTGAAGACCGTTCTGTTAGGTAGCTCCGTTTTGGTTTTAGAAGCAGATATTTCT
+M_HWI-M01141:133:D05BR:1:1101:3961:12068  133:D05BR:1:1101:3961:12068 2:N:0:CCGACGTCCTGCGA
]]]Y]]]]]]]]]]\]\]]\SY\W]]]]\X[ZY\\Z\Y]WFU]]Z]]]]]Z]VF]E]WW[YFXH\[WCTCY]BB]V]]]]W\W[]]]FY]]][Z]]Z1VZ8GW]GWGEZW][]X[E]][]]]YS]]\]]][\HHZ]]]]]]G[
@M_HWI-M01141:133:D05BR:1:1101:5551:12079  133:D05BR:1:1101:5551:12079 2:N:0:CCGGCGTCCTGCGA
CCACCATACCTAGCTAATTTTTAAACATACTTTTTTTTTTATGTAAGCCAGGCACAGCAGGTCACACCTGTAATCCCAGCACCTTGGGAGGCTGAGGCAGG
+M_HWI-M01141:133:D05BR:1:1101:5551:12079  133:D05BR:1:1101:5551:12079 2:N:0:CCGGCGTCCTGCGA
]]]]]]]]]]]]]]]]]]]]]]]]]]]]]]]]]]]]]]]]]]]]]]]]]]]]]]]]]]]]]]]]]]]]]]]]]]]]]]]]]]]]]]]]]]]]]]]]]]]]]
@M_HWI-M01141:133:D05BR:1:1101:5905:12091  133:D05BR:1:1101:5905:12091 2:N:0:CCGGCGTCCTGCGA
TGTTAGGAGTATTCCATAAGATGGTGCATGTCCCACACCTAATAGGCCCTGCAAGTGCTGTCATGCCTCAATAAGTCTTTCTTCCTTCCTTTTTCTCCCA
+M_HWI-M01141:133:D05BR:1:1101:5905:12091  133:D05BR:1:1101:5905:12091 2:N:0:CCGGCGTCCTGCGA
]]VV][]]]]]]\]]]]]]]Y[]]][Z]]W]Z]G]]]]]]8][[[\Z\]]]]\]]]]]]]]]]]]][][]\V]W]\]][[]Z[XX]]\]]]]\]]8]]\]
@M_HWI-M01141:133:D05BR:1:1101:16184:12109  133:D05BR:1:1101:16184:12109 2:N:0:CCGGCGTCCTGCGA
GACTAAACACACAATTTCACCTAGAGCCAGTCTTCCTTTAAAAAGGCAGTGCCAGGGGCTCCATGTCATACTGGTACAAACGGAAACTGGAGTTAGCAATCAGTACTTAATTCTGGACTGTGAAGCATTCTTACAAGCTTTCACCTGAAAAAACATTCAAGCATTGACAAGTGGCCCTGGATCTGCATCTGTCC
+M_HWI-M01141:133:D05BR:1:1101:16184:12109  133:D05BR:1:1101:16184:12109 2:N:0:CCGGCGTCCTGCGA
A?ABBFFFFFCCGGGGGGGGGGHHHHHHGFGHHHHHHHHHHDFF]]]]]]]]]]]]]]]]]]]]]]]]]]]]]]]]]]]]]]]]]]]]]]]]]]]]]]]]]]]]]]]]]]]]]]]]]]]]]]]]]]]]]]]]]]]]]]]]]]]]]]]]]]FFFFEFCHHHHGEGCHHHHFF?ECECGGGCAGBFFFFFA3>3AA
@M_HWI-M01141:133:D05BR:1:1101:11207:12111  133:D05BR:1:1101:11207:12111 2:N:0:CCGGCGTCCTGCGA
GGAGTGACTCAGTTCACTAGAGTATTGTTGTCTCCTTTCAATCACACACTGTCTTAGTTATCACATTATCTCCACCATCTACAGGGCATTCTATGTAGTTGATATCCAAAAAAGTTTGAATAAATGTCATGTCCTAAATACTTTTTTTTTTTTTTGAGACAGGTC
+M_HWI-M01141:133:D05BR:1:1101:11207:12111  133:D05BR:1:1101:11207:12111 2:N:0:CCGGCGTCCTGCGA
BBBBBFFFFFBFFGG]]]]]]]]]]]]]]V]]]]]]]]]]]]]]]][]]]]]]]]]\]]]]]\]]]]\]]Z]]]]]]Z]]]]]\]]]]]]\]]]]]]]]]]]]]]]]]]]]]]]]]]]]]]]]]]]]]]]]]]]]]]]Z:]]]][]]]]]GGFFBFFFFFAAAAA
@M_HWI-M01141:133:D05BR:1:1101:27820:12118  133:D05BR:1:1101:27820:12118 2:N:0:TCGGCGTCCTGCGA
AGGGGACCTAAATACCAAAAATGCTTCATTGTCCAGAGCTGACCCCAAAGAAAAG
+M_HWI-M01141:133:D05BR:1:1101:27820:12118  133:D05BR:1:1101:27820:12118 2:N:0:TCGGCGTCCTGCGA
]]]]]]X]]]]]]]]]]]]]]]]]]]]]]]]]]]]]]]]]]]]\]]]]]]]]]]]
@M_HWI-M01141:133:D05BR:1:1101:23754:12123  133:D05BR:1:1101:23754:12123 2:N:0:CCGGCGTCCTGCGA
GGTGCAGAATGTGTAGGTTTATTATATAGGTATATGTGTACCATGGTGCTTTGCTGCACCTATCAACCGTTCATCTAGGTTTTAAGCTTCACATGCACTAGCTATTTGTCCTAATGGTCTCCCCGTCTCACCCTCCTCTGACCCCCAACTGGCCCCAATGTGTGTTGTTTTCTCCCTGTGTC
+M_HWI-M01141:133:D05BR:1:1101:23754:12123  133:D05BR:1:1101:23754:12123 2:N:0:CCGGCGTCCTGCGA
BCBCCFFFFFFFGGGGGGGGGGHHHHHHHHGH]]]]]]]]]]]]]]]]]]]]]]]]]]]]]]]]]]]]]]]]]]]]]]]]]]]]]]]]]]]]]]]]]]]]]]]]]]]]]]]]]]]]]]]]]]]]]]]]]]]]]]]]]]]]]]]]]]]]]]GGGHHHHHGGGGGGGGGGGGCBCCCFFCBBAA
@M_HWI-M01141:133:D05BR:1:1101:26177:12152  133:D05BR:1:1101:26177:12152 2:N:0:CCGGCGTCCTGCGA
CATCAAGGACCTAGAAATAGAAATTCCAGTTGACTCAGGAATTCCATTACTGGGTATATATCCAAAGAATTATAAATAATTCTATTATAAAGACACATGCACATGTATGTTCATAGCGGCACTATTTACAATAGCAAAGACCTGGAACCATCC
+M_HWI-M01141:133:D05BR:1:1101:26177:12152  133:D05BR:1:1101:26177:12152 2:N:0:CCGGCGTCCTGCGA
BCC]]]]]]]]]]]]]]]]]]]]]]]]]]]]]]]]]]]]]]]]]]]]]]]]]]]]]]]]]]]]]]]]]]]]]]]]]]]]]]]]]]]]]]]]]]]]]]]]]]]]]]]]]]]]]]]]]]]]]]]]]]]]]]]]]]]]]]]]]]]]]]]]]]]>3A
[truncated: 1,761,001 more chars]
