# Supplementary material for: Validation of qPCR Methods for the Detection of Mycobacterium in New World Animal Reservoirs
Source: PLoS Negl Trop Dis. 2015 Nov 16;9(11):e0004198. doi: 10.1371/journal.pntd.0004198 (PMC4646627; doi:10.1371/journal.pntd.0004198)
Supplement: S1 Dataset — (ZIP) [file pntd.0004198.s002.zip › Sample_LB_GH.FandR_merged.txt]

@M_HWI-M01141:133:D05BR:1:1101:16368:1985  133:D05BR:1:1101:16368:1985 2:N:0:CCGGCGTCTCTTGC
AACTCCAGTCACG
+M_HWI-M01141:133:D05BR:1:1101:16368:1985  133:D05BR:1:1101:16368:1985 2:N:0:CCGGCGTCTCTTGC
]]]W]]]]]]WZW
@F_HWI-M01141:133:D05BR:1:1101:16984:2371  133:D05BR:1:1101:16984:2371 2:N:0:CCGGCGTCTCTTGC
CACACGTCTGAACTCCAGTCACCCGGCGTATCTCGTATGCCGTCTTCTGCTTGAAAAAAAAACAACACGACGACGCGAAACTCAAATTGCGCTATAGTTTCTCGTGACAACGGGACGACTCTAGCCGGAGCAGATCGCCCCATCCCCCTT
+F_HWI-M01141:133:D05BR:1:1101:16984:2371  133:D05BR:1:1101:16984:2371 2:N:0:CCGGCGTCTCTTGC
B@AABBF?FAFFGGGGFGABAGHHGGGGE?G2BAFFEEGHHGA0B1FD5DBFEFFG5G0>>/111111?/>////>//>@/F222?2>22?@/</1?1111?################################################
@R_HWI-M01141:133:D05BR:1:1101:16984:2371  133:D05BR:1:1101:16984:2371 2:N:0:CCGGCGTCTCTTGC
CTTAGCAATGTCCGTCGGGTATCCCCGGCAGGGAGGAACAGGTGCGGGCAGGTTGACCCTGAAGCGAGAACAGCGACCGCTCCGCGGAAATCTGGCCCACCCCACCGGCGCGAGCCACACTCCATTACGCCGCGGGCGTGAGCTGCTCTC
+R_HWI-M01141:133:D05BR:1:1101:16984:2371  133:D05BR:1:1101:16984:2371 2:N:0:CCGGCGTCTCTTGC
1111>@@111333A11A10001131AA00/E#######################################################################################################################
@F_HWI-M01141:133:D05BR:1:1101:18711:2405  133:D05BR:1:1101:18711:2405 2:N:0:CCGGCGTCTCTTGC
CACACGTCTGAACTCCAGTCACCCGGCGTATCTCGTATGCCGTCTTCTGCTTGAAAAAAAAAAGACAAGCACCTCCTGTTATCTCGTTAGGTGTATCCTCCTTTGAAACTCGACGAGGCCAAGTCCAATCGTCGCTTCCATTACTCTTAA
+F_HWI-M01141:133:D05BR:1:1101:18711:2405  133:D05BR:1:1101:18711:2405 2:N:0:CCGGCGTCTCTTGC
ABBAABFAFBFFGGGGCFFGGGFHGGGGEA2GFDCFEHGHEEGGFGEHHFGFAEGFFF0>/>@11232112213B/2B33444440////B333B44442?223B3B3B#########################################
@R_HWI-M01141:133:D05BR:1:1101:18711:2405  133:D05BR:1:1101:18711:2405 2:N:0:CCGGCGTCTCTTGC
GACATAGTGCACCAATCCACCTACACCGAGCCCGTGCCTAACCCGGTGACGCGCCACGTCGAGGCCTAGAAGGAGAAAATTGTCCGGCTGGAGGTGCTACTCATCATATCATACACGCACCAACGCGCTAAAGACCGATACGGAGGCATC
+R_HWI-M01141:133:D05BR:1:1101:18711:2405  133:D05BR:1:1101:18711:2405 2:N:0:CCGGCGTCTCTTGC
1111>113333111111111B1A01000000AA00/BA11100A##########################################################################################################
@M_HWI-M01141:133:D05BR:1:1101:11040:2496  133:D05BR:1:1101:11040:2496 2:N:0:CCGGCGTCTCTTGC
CCATGGCCGGGCTCGACCTCGGCGGAC
+M_HWI-M01141:133:D05BR:1:1101:11040:2496  133:D05BR:1:1101:11040:2496 2:N:0:CCGGCGTCTCTTGC
]]]]]]]]]]]]]]]]]]]]]]]]]R]
@F_HWI-M01141:133:D05BR:1:1101:17364:2593  133:D05BR:1:1101:17364:2593 2:N:0:CAGGCGTCTCTTGC
GGAAGAGCACACGTCTGAACTCCAGTCACCCGGCGTATCTCGTATGCCGTCTTCTGCTTGAAAAAAAAAATAAAACATCTGGCCCAATTAAAAATCCATTTTATCTCTTTGGACTTAATTATCTATGAAAATAATTATTCCATATACAGT
+F_HWI-M01141:133:D05BR:1:1101:17364:2593  133:D05BR:1:1101:17364:2593 2:N:0:CAGGCGTCTCTTGC
?ABB@FFFFFFFEGGGEFGGGBGHGDGGFFGEFEGEGG25FGGGHF5FE1EFGFHFBAFGBGGHHFEEGE1GG333?E344B3B/?/2BBFE?B03B34444?FF333?332?BD232>22@>22222@@22@@B1?11<1@11<??D1@
@R_HWI-M01141:133:D05BR:1:1101:17364:2593  133:D05BR:1:1101:17364:2593 2:N:0:CAGGCGTCTCTTGC
TTTATATAATTATACCCGGCCTTACTAAAAATACATTAAGAGGCTAGCGGACATCATAGGACAGTAGCTTGAATCATTATTTCGATATATAATTCAGGACAAACTGAGAAAATGTATTTTTAATTTGACCAAATTTTTTATTTTTTTTTC
+R_HWI-M01141:133:D05BR:1:1101:17364:2593  133:D05BR:1:1101:17364:2593 2:N:0:CAGGCGTCTCTTGC
1>111B33333@B3BBFA1100111333B1B0B1BD211AD100/101//AA/111DAFCGG0/12D12BF0B21@2D2B2220B2>/2BF2FFFB211>000/1B111@1>E12B>B22>/>2F222B1B/?11B21>F1B########
@M_HWI-M01141:133:D05BR:1:1101:11243:2640  133:D05BR:1:1101:11243:2640 2:N:0:CCGGCGTCTCTTGC
CGAACAACTCCGCAGCCTCGGTGGGCAAGGACATCACCATCGAGGTGCGCGCGAT
+M_HWI-M01141:133:D05BR:1:1101:11243:2640  133:D05BR:1:1101:11243:2640 2:N:0:CCGGCGTCTCTTGC
]]]]]]]]]Z]]]]Z]][]]]]]]]]]]]]]]]]]]]]]]]]]]]]]]]]]]]]]
@F_HWI-M01141:133:D05BR:1:1101:13298:2670  133:D05BR:1:1101:13298:2670 2:N:0:CCGGCGCCTCTTGC
CGCACGTCTGAACTCCAGTCACCCGGCGCATCTCGTATGCCGTGTTCTGCTTGAAAAAAACAAAAACGTACCTGTTCCCTCCATCCACTGTGGCTATCGAGGGGTTGGTGACCAGCTGTACGTTCGCCCGCACGATGCGGCTGCCGTCGG
+F_HWI-M01141:133:D05BR:1:1101:13298:2670  133:D05BR:1:1101:13298:2670 2:N:0:CCGGCGCCTCTTGC
111>A>BAFAFB1BEGGFFGBD1000A0/A//DA0/AF02B///0BFHH1AB10BF10/////00//>00>/2@11@2B10>01101B11B>0F01FG//?///?<////11?10FG111</000?/><-<A?-...C@-A@CF######
@R_HWI-M01141:133:D05BR:1:1101:13298:2670  133:D05BR:1:1101:13298:2670 2:N:0:CCGGCGCCTCTTGC
CAGCTAAGCGCCGCCGCCCGGCAGGGGGTTTCCGTCGCGCTCATTTCGCCCTAGCACGACGCGGGGCGTCGGCTCGTGCCCAGGTGGCTGCGCGCTATAGGGGCCCCGACCATCGGCGCTGTCCTGCCGCCCCTGGTCTACATCGCCCAG
+R_HWI-M01141:133:D05BR:1:1101:13298:2670  133:D05BR:1:1101:13298:2670 2:N:0:CCGGCGCCTCTTGC
11>1>111B11>10E00A0AEA/E/////A>F2/BF##################################################################################################################
@F_HWI-M01141:133:D05BR:1:1101:16594:2968  133:D05BR:1:1101:16594:2968 2:N:0:CCGGCGTCTCTTGC
GGAAGAGAACACGTCTGAACTCCAGTCACACGGTGTACATCGTATGCCGCCTCCTGCTTGAACAAAAATTCCAGAGCACTTCCCGCCCCCCTCTCTGAGGATCCTATGACTAATTCCACGGTTCCCTCCATTATTGCCAGCAGAAACCTT
+F_HWI-M01141:133:D05BR:1:1101:16594:2968  133:D05BR:1:1101:16594:2968 2:N:0:CCGGCGTCTCTTGC
11>A1>1>BC1C1G1BFGGG3AA1BGGGH110A0001222DE/0002B/////B01G1F1011F000/0111B11B01>11B10//>E/>/>?>01111/100012B12BBB11221FD?/</?11<@/0122@2@@@1<?F?C0FFH01
@R_HWI-M01141:133:D05BR:1:1101:16594:2968  133:D05BR:1:1101:16594:2968 2:N:0:CCGGCGTCTCTTGC
AAGCCGCAGAATCTGGAATCCACGCCTGAGCAACAGCAACTGCAATCAGAGATCCGCGCGACGCTTCAGACCGTGATTATCACCGAACGCTTCACCACGGTCAGCTCGCAGATAGACTTCGTTCGCGCGGTTCGCGAATGCGTCCCCGCA
+R_HWI-M01141:133:D05BR:1:1101:16594:2968  133:D05BR:1:1101:16594:2968 2:N:0:CCGGCGTCTCTTGC
11111>11>11113G11BB11A100000B0BB0B00A00B0B1112B1111BA1F0B////>E/A//@1F1//>//02B22B2B##################################################################
@M_HWI-M01141:133:D05BR:1:1101:9221:3072  133:D05BR:1:1101:9221:3072 2:N:0:CCGGCGTCTCTTGC
GGACGATCGTCGCGATCAACAAGGACCCGAACGCGCCGATCTTCGACTTCTGCGACCTCGGGG
+M_HWI-M01141:133:D05BR:1:1101:9221:3072  133:D05BR:1:1101:9221:3072 2:N:0:CCGGCGTCTCTTGC
]]]]]W]]]]UU]]Z[]]\]]][]]]]Z]]]]]]]Z]]]Y]\\]]]][[]\]]]\]]\]VY7\
@M_HWI-M01141:133:D05BR:1:1101:17026:3096  133:D05BR:1:1101:17026:3096 2:N:0:CCGGCGTCTCTTGC
AGACATTGACCCCGACAGCGATCACCAACCAACCCACCACGATCGGCAGCGCCAGCACCCGAAGCGTGCGTGCCAGACGGGGTTT
+M_HWI-M01141:133:D05BR:1:1101:17026:3096  133:D05BR:1:1101:17026:3096 2:N:0:CCGGCGTCTCTTGC
]GWTWUVC]S]%SVTS$]T[YE]S]BZAXT]B]3TQ$$1UTXZ]U]TAXX8]-EWUU1%VXBU$]C$TSCT]]QWWE[]T]QCQC
@F_HWI-M01141:133:D05BR:1:1101:16872:3328  133:D05BR:1:1101:16872:3328 2:N:0:CCGGCGTCTCTTGC
GAAGAGCACACGTCAACTCCAGTCACCCGGCGTATCTCGTATGCCGTCTTCTGCTTGAAAAAAAAAAAAAAATAAGGATAATCTGTGAAATTAATTGTGAATAGAGATAGACGTAATTGTGTCTCACCAGTCGCCTTTCCAGACTACAGT
+F_HWI-M01141:133:D05BR:1:1101:16872:3328  133:D05BR:1:1101:16872:3328 2:N:0:CCGGCGTCTCTTGC
BBBCA?FFFFFBFGFGGGGGGGHHGHHHGGGGFGGAGHFGGHFGFEEEHGHHGHHFHHHHHHGF?/>>////03332222?2222222222222222?222?################################################
@R_HWI-M01141:133:D05BR:1:1101:16872:3328  133:D05BR:1:1101:16872:3328 2:N:0:CCGGCGTCTCTTGC
ACGAAAAGGGTTGGCTTGTAGGATATGGTTCGCTGTTAGCAAGATAGATGCGTCAAGAAAAAATGATTAAAAATTTAAAATAAAAGCGGTCACACATAATACACATAGATCTTATAAACCAATATTACTCTTTCAACATAATACTATGAA
+R_HWI-M01141:133:D05BR:1:1101:16872:3328  133:D05BR:1:1101:16872:3328 2:N:0:CCGGCGTCTCTTGC
>>1111111>C11111000331A3133121A0000A1D1111001111221A////1100A0/01122@111@01122112111@10//?//111/B1122111111112>21B22B210/?1<22BBD1B11B22110112>1222@>2
@F_HWI-M01141:133:D05BR:1:1101:16398:3558  133:D05BR:1:1101:16398:3558 2:N:0:CCGGCGTCTCTTGC
CACACGTCTGAACTCCAGTCACCCGGCGTAAATCGCATCCCGTCTTCTGCTTGAAAAAAAACCACCTACGCCTATCCGCCGCAGGCGATCACCTCACGCAACCTGTCCCAGAGATCGGAAGAGCACACGTCTGAACTCCATCACCCAATC
+F_HWI-M01141:133:D05BR:1:1101:16398:3558  133:D05BR:1:1101:16398:3558 2:N:0:CCGGCGTCTCTTGC
>>11ADB1>>@@1AF1A13ABG1B0EF?A0//D2//BE/B////AA22BF11B0111B////>BFFHFHEGGHGHHHCFGCEG/<E/BCGFHGHHHHHHGGGHFFGHEHFFHAGFH..<F.<0GBHHH<GGFCDDHFGHHHGHBGHEGHH
@R_HWI-M01141:133:D05BR:1:1101:16398:3558  133:D05BR:1:1101:16398:3558 2:N:0:CCGGCGTCTCTTGC
CTGGGACATGTTGCGTGAGGTGATCGCCTGCGGCGGATAGGCGTAGGTGGCCATCCAACCGGCTTCCCCGCGGATGGCCTTCCAGCGCTGCCCGGTGCCTTACACCGCATCAGATCGGAAGAGCGTCGTGTAGGGAAAGCGTGTTCGCAG
+R_HWI-M01141:133:D05BR:1:1101:16398:3558  133:D05BR:1:1101:16398:3558 2:N:0:CCGGCGTCTCTTGC
A1AA1FFA113B3F1EAAE0B0BFGAEEEAAA0EE/A/A101EEE//@1/0FF>10111>///>E0GHE/E//@?//FGHC<C<GFG/FGGHH?/AC?B111>>1<-CCAC0DFGHH.;E.C.:-CC@@#####################
@F_HWI-M01141:133:D05BR:1:1101:18717:3577  133:D05BR:1:1101:18717:3577 2:N:0:CCGGCGTCTCTTGC
TCGGAAGTGCACACGTCTGAACTCCAGTCACCCGGCGTATCTCGTATGCCGTCTTCTGCTTGAAAAAAAAAAAATAAAACCGCCAAACTAGCTGAGGAAAAACACCTGGACACTGAGGCTCACGACGTCCATCAGTCGGTCCGTGAAATA
+F_HWI-M01141:133:D05BR:1:1101:18717:3577  133:D05BR:1:1101:18717:3577 2:N:0:CCGGCGTCTCTTGC
BBBBAAAFFFFFGGGGGGGGFGCFFHHGHHHFHGGGGEFEEB5EFEAAGGEAFHGGBGHHGHGBGEF0/>>>//03333B</EE//?/2??BB22</22?2<?/0?############################################
@R_HWI-M01141:133:D05BR:1:1101:18717:3577  133:D05BR:1:1101:18717:3577 2:N:0:CCGGCGTCTCTTGC
CACCCGATCTGACTGGTCAATATCTAGATCATGCCCAACGATTAGTCCAACAAGTGTCGGATCCACACGGGCGATGCAACCAAGTTGAGGCAGCACACCGACTATAGACTCACAGAATTAGAGACCATTACGCTGTACCTCAACATCACA
+R_HWI-M01141:133:D05BR:1:1101:18717:3577  133:D05BR:1:1101:18717:3577 2:N:0:CCGGCGTCTCTTGC
111>1111>C131111A1BA33333DA3331D1110100000//1222D11//0A1D2/A///0BB1////>>E///1110//012B2@0?/?/B00>////</12B21111B11B1111111>@FG1121//</<1??1?1??10><>F
@F_HWI-M01141:133:D05BR:1:1101:8524:3647  133:D05BR:1:1101:8524:3647 2:N:0:CCGGCGTCTCTTGC
CACACGTCTGAACTCCAGTCACCCGGCGTATCTCGTATGCCGTCTTCTGCTTGAAAAAAAACATAAAAACTATAGCTGTACAGACCTTTTCGCCGAGGTATGGACTGCGGATAAGTACCCCGGCTGCTGTGAAGAACGCCGACTGACTCA
+F_HWI-M01141:133:D05BR:1:1101:8524:3647  133:D05BR:1:1101:8524:3647 2:N:0:CCGGCGTCTCTTGC
AAB3A3FAFAFFGFGFGGGFFFHCECGEEEA2DA22B33GHG1EE15F5FE53135AAEG?1133B4@FE334B44@@334@44B1@3?3B>?//E/<A?210111?###########################################
@R_HWI-M01141:133:D05BR:1:1101:8524:3647  133:D05BR:1:1101:8524:3647 2:N:0:CCGGCGTCTCTTGC
CAACGCTGCACCGACGCGGATCGCGTTGTTCGCATCTATGATTTTGTCCGGGTCCGCGAAGAGCTCTACCGGGAGATGACCGGACGGGTCCAGGACGTGTTCTGCCATGTCGCTGAGACGATTACCACTCCCCACCTACCAGTGTCAACT
+R_HWI-M01141:133:D05BR:1:1101:8524:3647  133:D05BR:1:1101:8524:3647 2:N:0:CCGGCGTCTCTTGC
111>1>11111BA1A000AAE/AA//A/B/1/////11D@D2@212021?>EEGAGC#############################################################################################
@M_HWI-M01141:133:D05BR:1:1101:13266:3650  133:D05BR:1:1101:13266:3650 2:N:0:CCGGCGTCTCTTGC
CCAGTC
+M_HWI-M01141:133:D05BR:1:1101:13266:3650  133:D05BR:1:1101:13266:3650 2:N:0:CCGGCGTCTCTTGC
USS]V]
@M_HWI-M01141:133:D05BR:1:1101:15249:3726  133:D05BR:1:1101:15249:3726 2:N:0:CCGGCGTCTCTTGC
TGACAGGAGTTC
+M_HWI-M01141:133:D05BR:1:1101:15249:3726  133:D05BR:1:1101:15249:3726 2:N:0:CCGGCGTCTCTTGC
]]]]]]]Y]]]]
@M_HWI-M01141:133:D05BR:1:1101:20525:3941  133:D05BR:1:1101:20525:3941 2:N:0:CCGGCGTCTCTTGC
GCCTATCCCCTGTTGCGTGTCTCAGG
+M_HWI-M01141:133:D05BR:1:1101:20525:3941  133:D05BR:1:1101:20525:3941 2:N:0:CCGGCGTCTCTTGC
J]]]V]]]]]]]]]]]]]]]]]]]]]
@M_HWI-M01141:133:D05BR:1:1101:19197:4362  133:D05BR:1:1101:19197:4362 2:N:0:CCGGCGTCTCTTGC
TGACTGGAGTTC
+M_HWI-M01141:133:D05BR:1:1101:19197:4362  133:D05BR:1:1101:19197:4362 2:N:0:CCGGCGTCTCTTGC
]]][][]]]]XY
@F_HWI-M01141:133:D05BR:1:1101:11423:4573  133:D05BR:1:1101:11423:4573 2:N:0:CCGGCGTCTCTTGC
CTCTTCCGATCTGAAGAGCACACGTCTGAACTCCAGTCACCCGGCGTATCCCGTATGCCGTCTTCTGCTTGAAAAAAAAATATTAACCTCTCTCATGCCGTCTTCCTTCCCACCTATCCGTACCTTCAGCTCCACGCCCATCGCCCCGCA
+F_HWI-M01141:133:D05BR:1:1101:11423:4573  133:D05BR:1:1101:11423:4573 2:N:0:CCGGCGTCTCTTGC
AAAAABFAAA1BDFD1BEGGGGHCGFHGDGHFGFFHHHHFH0/AEG/AE02BEAEHHFHGE?F/2@@BDG101BB0>>//012222BDG01011121B1/?/0/2112B0<1<?01110//<??<111111111?###############
@R_HWI-M01141:133:D05BR:1:1101:11423:4573  133:D05BR:1:1101:11423:4573 2:N:0:CCGGCGTCTCTTGC
ATACAGCACGCCAAGCTCTGTCACACAACGGGACTAAGCACTACAAAGATCGGGAACAGGTAGAGGCGGCACAGAGCCGTCCCGCTTGCTAGATCACGATATGGTCTGTTACTTTACAATAAAGATCACAGAGAACCTGATCGCACGCAC
+R_HWI-M01141:133:D05BR:1:1101:11423:4573  133:D05BR:1:1101:11423:4573 2:N:0:CCGGCGTCTCTTGC
11111111B11111111A313333110A00A00/BB11A101101A########################################################################################################
@F_HWI-M01141:133:D05BR:1:1101:13723:5143  133:D05BR:1:1101:13723:5143 2:N:0:CCGGCGTCTCTTGC
GGAAGAGCACACGTCTGAACTCCAGTCACCCGGCGTATCTCGTATGCCGTCTTCTGCTTGAAAAAAAAATAACTTATAGTTCTGAGGACTGGGACTTCCAATTTAAAGTCATCTACATTTGTGTCTGGTGATATCTACTCTTTCCTTCCC
+F_HWI-M01141:133:D05BR:1:1101:13723:5143  133:D05BR:1:1101:13723:5143 2:N:0:CCGGCGTCTCTTGC
BBBBAFFFFFFFGGGGGGGGGGGGHHHHHHHCFGGGGEAHGEFFGBGHFFGAFFGHHHHHFFGHHC@EE1333@434@44444444?3/B///000343B?43444344?3B3B3333333B223222222>22@>2@F22F11<11F0<
@R_HWI-M01141:133:D05BR:1:1101:13723:5143  133:D05BR:1:1101:13723:5143 2:N:0:CCGGCGTCTCTTGC
ACAAAATGCCAATGGGGACTCAACAATGACCCCTCACCAGAGACAAATTCAAGTGACTGGAAATTGTTATTCACAGACACCAGTAGTATAATCAATCACTTTCTTTTAATCATAAATAACCAAAATTCAGTAATTTTACTATCGCTACAT
+R_HWI-M01141:133:D05BR:1:1101:13723:5143  133:D05BR:1:1101:13723:5143 2:N:0:CCGGCGTCTCTTGC
1>>11111B11111BB11110AF01A1111A0A00000AB0/00A00111122DD2121/01B11B2222222AD11B00B/0@@1DB222221111B111B@211@21@BB22BFG2@111/?/1111222>>>F##############
@F_HWI-M01141:133:D05BR:1:1101:11072:5717  133:D05BR:1:1101:11072:5717 2:N:0:CCGGCGTCTCTTGC
CACACGTCTGAACTCCAGTCACCCGGCGTATCTCGTATGCCGTCTTCTGCTTGAAAAAAAAAAAAAAAGATTAGGCTTCACAAATATTGCAATAACCCCCGAATAACCTCCACTACCCATGACAAATCCATATGCCGGCATCATCTTTAT
+F_HWI-M01141:133:D05BR:1:1101:11072:5717  133:D05BR:1:1101:11072:5717 2:N:0:CCGGCGTCTCTTGC
ABCCCCFBFCFFGGGGGGGGGGHHGEGGEGFHHHHGGHHHHGGGHGHHGFHHHGHFFHC@/>>/>/////33?33??22?2BF022B2B2?B2G2?2?####################################################
@R_HWI-M01141:133:D05BR:1:1101:11072:5717  133:D05BR:1:1101:11072:5717 2:N:0:CCGGCGTCTCTTGC
TTTAGAGTGGTATCCTCATCACCACACTGCTCTCACCACAGAGCATCCGAGCGATCAGACTCTAATCATTTGGTTTTCTCTGTATATGCCAAGACTGTCTAGTAAAGAAAGAGTGTCGCATCCATCTCCATCTCATAGGTCCACAACTCC
+R_HWI-M01141:133:D05BR:1:1101:11072:5717  133:D05BR:1:1101:11072:5717 2:N:0:CCGGCGTCTCTTGC
1>>11113111@313311B13111100011A1A111B100010B111B//A////A/1B1B11112112A221//0/D1@BFH222D221@@/00B11B2222222210B1001112??###############################
@M_HWI-M01141:133:D05BR:1:1101:20644:5729  133:D05BR:1:1101:20644:5729 2:N:0:CCGGCGTCTCTTGC
CTGCGCGATGTCGATCGTGATCAGCTTGCCT
+M_HWI-M01141:133:D05BR:1:1101:20644:5729  133:D05BR:1:1101:20644:5729 2:N:0:CCGGCGTCTCTTGC
U]]]]]WV]]]]]]]]]][][]]]\]H]]]]
@M_HWI-M01141:133:D05BR:1:1101:14940:6041  133:D05BR:1:1101:14940:6041 2:N:0:CCGGCGTCTCTTGC
CTGGCCTCGGGTCGCGTGGTTGCACGTACCG
+M_HWI-M01141:133:D05BR:1:1101:14940:6041  133:D05BR:1:1101:14940:6041 2:N:0:CCGGCGTCTCTTGC
]]]]]]]]]]]]]]]]]]]]]]]]]]]]]]]
@F_HWI-M01141:133:D05BR:1:1101:11293:6426  133:D05BR:1:1101:11293:6426 2:N:0:CCGGCGTCTCTTGC
CACACGTCTGAACTCCAGTCACCCGGCGTATCTCGTATGCCGTCTTCTGCTTAAAAAAAAAACCCAGTACGCGGATGTTGCATTGAGCCACTATTGTGCCACTGCACTCCAGCCTGGTGACATAACTATACTCCATCTCTTAAACCACAA
+F_HWI-M01141:133:D05BR:1:1101:11293:6426  133:D05BR:1:1101:11293:6426 2:N:0:CCGGCGTCTCTTGC
>11>1AFA1AFD1FGGFFGFFAGGA00AEE/022BAEFF21EA/F/F2GDD1211D1///>>?//?/1B@////<//<B2BF2211BB0<010>B1B?1?111??<F1?F1<<F<0/?0<?1111<=>11>FBC1GGDFG=10D######
@R_HWI-M01141:133:D05BR:1:1101:11293:6426  133:D05BR:1:1101:11293:6426 2:N:0:CCGGCGTCTCTTGC
ACATAGCACAGTAAGTTTTGCCCCCAAACAACAGGATCCCTAAGTCAACCATGACAATTCATTTTTTTTTTTTAAGAGATGGATTCTCGTTCTGTCACCACGCTGTAGTGCAGTAGCACAATCTTTGCTCACTGCAACCTCCACCTCCTG
+R_HWI-M01141:133:D05BR:1:1101:11293:6426  133:D05BR:1:1101:11293:6426 2:N:0:CCGGCGTCTCTTGC
>AA11B1@D111331BAA311BCFC?0A0000AA0B1FFFC1FGD2E21A/111AB11AEBDDHB1EA/E@E//@111B1@1011BB2//?B/1B22BBE///?//122<12111B1BGHHGCG221>F11111<<1<0<0C0?00??F>
@F_HWI-M01141:133:D05BR:1:1101:16295:6463  133:D05BR:1:1101:16295:6463 2:N:0:CCGGCGTCTCTTGC
CACACGTCTGAACTCCAGTCACCCGGCGTATCTCGTATGCCGTCTTCTGCTTGAAAAAACAAGGCCCGACCTGCTACTAGATTCTATTGTTCGACCTCTTGTACTGACTCTCGCGCTGTCGTGAACGCCACCGCGTCCATCTCCGCCGCG
+F_HWI-M01141:133:D05BR:1:1101:16295:6463  133:D05BR:1:1101:16295:6463 2:N:0:CCGGCGTCTCTTGC
BBABBBFBFABFGFFFGFGGGGGHAECF2A2BADGFEFBGFCE?1AFHFG55A1ED51E?1121BF1//>EEEC343@4BB444B4443444/?///33?BB4B444333?2/?####################################
@R_HWI-M01141:133:D05BR:1:1101:16295:6463  133:D05BR:1:1101:16295:6463 2:N:0:CCGGCGTCTCTTGC
TCACGCTGTGTCTTCCCGCCTCCCCCCCCGGTCTTGGCACCCGCCTTCTGTGCCTCATCCTCTCGCACGAGCTTCCACCGCATCTCTCTGCGCATATCCTCTTCTAGTAAATCGGACAATTTCAGATCATCACTTTCCCCGTCTAAAAAT
+R_HWI-M01141:133:D05BR:1:1101:16295:6463  133:D05BR:1:1101:16295:6463 2:N:0:CCGGCGTCTCTTGC
1111>111>13@3331111A00000AEE//////11101BF>>EC//@@1221@1B111BE11>/F/E/////><1110?<//>1>2B111/////>D2FGFG?22111111@#####################################
@F_HWI-M01141:133:D05BR:1:1101:12351:6601  133:D05BR:1:1101:12351:6601 2:N:0:CCGGCGTCTCTTGC
CACACGTCTGAACTCCAGTCACCCGGCGTATCTCGTATGCCGTCTTCTGCTTGAAAAAAAAAAACAAAATATGCTCAGCTTCACCTTGGATAAGACCCGTTCTTCACCTTTCAGCCTCACGGCTACCAACGCCTCTTGACCGTCCCTTCG
+F_HWI-M01141:133:D05BR:1:1101:12351:6601  133:D05BR:1:1101:12351:6601 2:N:0:CCGGCGTCTCTTGC
ABBBBBFBFBFFGGGFGGGGGGHHGGGGAEEFHHHDEHGEDEEGGGFHHHHHHHFGHHGG/>//11111334B4B3433?3B3B?3BBBF34333BBF/<0B?3B32?B2<222222@################################
@R_HWI-M01141:133:D05BR:1:1101:12351:6601  133:D05BR:1:1101:12351:6601 2:N:0:CCGGCGTCTCTTGC
GCCCCCCTTCTTTTCGGTTTACTCGTGTTCGAGCGGTTGCGCTCCCAATGCGGTGACCATCTGGACGCTGAATGTTTGTAACTGTCTGTTCTCTTTTTCACCGCTCAGGATCTCGAACAAGTTCCCCCGCCTCCAGCGTTTTAACCCTCT
+R_HWI-M01141:133:D05BR:1:1101:12351:6601  133:D05BR:1:1101:12351:6601 2:N:0:CCGGCGTCTCTTGC
>111111111B13BB0000A1111BF00020/BB//E//BAAEE//00011///>/11@11111@0/////BB212200222212121B>2B222F1102>B/////001101B0<0@/0<@@2>1??######################
@M_HWI-M01141:133:D05BR:1:1101:13401:6899  133:D05BR:1:1101:13401:6899 2:N:0:CCGGCGTCTCTTGC
CCAGTCA
+M_HWI-M01141:133:D05BR:1:1101:13401:6899  133:D05BR:1:1101:13401:6899 2:N:0:CCGGCGTCTCTTGC
]]]]]]]
@F_HWI-M01141:133:D05BR:1:1101:21429:7041  133:D05BR:1:1101:21429:7041 2:N:0:CCGGCGCCTCTTGC
CTGAAGAGCACACGTCTGAACTCCAGTCACCTGCCGTATCTCGTATGCGGTCTTCTTCTTGCAAACAGAACTCACGACCCAAGAAGACGTCGCGATCGCCTACCTGATCTCGCCCCCCCCCATCAACCACGCCCACGACCACCCGGATCC
+F_HWI-M01141:133:D05BR:1:1101:21429:7041  133:D05BR:1:1101:21429:7041 2:N:0:CCGGCGCCTCTTGC
A>11>11>C1BCFEEFCF1BGE1F11FA1AG1F0BAB0B0AEF//0AD/AEE/FG21B2DF111B000B101111?##########################################################################
@R_HWI-M01141:133:D05BR:1:1101:21429:7041  133:D05BR:1:1101:21429:7041 2:N:0:CCGGCGCCTCTTGC
CCCGGCAACGGTGAGGTAGGCGCGTACTTTGCGGAGTCGGGTGGCTAGCACGCCTCGAGAGACCTCCGGGAACGGAACGTGTCGCGGCGTTGCGTCGATGCGTGCGTACAACACGTCAACAACCACGTCGTGGACCACGTAATTGATCGA
+R_HWI-M01141:133:D05BR:1:1101:21429:7041  133:D05BR:1:1101:21429:7041 2:N:0:CCGGCGCCTCTTGC
######################################################################################################################################################
@M_HWI-M01141:133:D05BR:1:1101:12641:7126  133:D05BR:1:1101:12641:7126 2:N:0:CCGGCGTCTCTTGC
GGGGCGGTGAACAGCGGCTCGGCCAAGTAATTTCG
+M_HWI-M01141:133:D05BR:1:1101:12641:7126  133:D05BR:1:1101:12641:7126 2:N:0:CCGGCGTCTCTTGC
]]]]]]]]]]]]]]]]]]]]]]]]]]]]]]]]]]]
@F_HWI-M01141:133:D05BR:1:1101:15468:7182  133:D05BR:1:1101:15468:7182 2:N:0:CCGGCGTCTCTTGC
CGGAAGAGCCACACGTCTGAACTCCAGTCACCCGGCGTATCTCGTATGCCGTCTTCTGCTTGAAAAAAAAAAAACACCTTCCACTTCCACCTTCTCCCCCCTGGTTTCCTGTTTCCCCTGCTCCTGATCACCCCCTCATCCCTCCCTCCC
+F_HWI-M01141:133:D05BR:1:1101:15468:7182  133:D05BR:1:1101:15468:7182 2:N:0:CCGGCGTCTCTTGC
CCCCCDFFFFFFGGGGGGGGGGHHHHHHHHHHHGGGGEEGFHHHFGHHHHG1ECFHHHHHHGFFHHHGGE/>////0?3333?B43B3?B00?2?222C?////110=111?1??###################################
@R_HWI-M01141:133:D05BR:1:1101:15468:7182  133:D05BR:1:1101:15468:7182 2:N:0:CCGGCGTCTCTTGC
ACCTACTGTGCTCTCAACTCTCATCGTGTTCTCCCCTGTTCCCGGCATAACCACCGGCCGCTACACCGCTCCACAGACTTTTGTTAACACCCCGTTTACGTATTACGCTTCTCTCACCCTCTCTGTTTCTCTCTTCCTCTTCCCTCCTCC
+R_HWI-M01141:133:D05BR:1:1101:15468:7182  133:D05BR:1:1101:15468:7182 2:N:0:CCGGCGTCTCTTGC
111111113113131131BB3B13110BE033A100001122A0A///111A1///A///////100/>>//10B0101B1110022111//>//B0/1/011122/<//<11B11100//0<1>@21222>@1?1?1G11<10??/0?0
@F_HWI-M01141:133:D05BR:1:1101:13790:7205  133:D05BR:1:1101:13790:7205 2:N:0:CCGGCGTCTCTTGC
CGCTCTTCCGATCTCGTCTGAACTCCAGTCACCCGGCGTATCTCGTATGCCGTCTTCTGCTTGAAAAAAAAAAAAAAATATCCAGCGTTTCTGCTCTTGACCGTGCCTGTACTCTACTTATTCACCGCGTCCCCCTTCACTCATGTCCCC
+F_HWI-M01141:133:D05BR:1:1101:13790:7205  133:D05BR:1:1101:13790:7205 2:N:0:CCGGCGTCTCTTGC
DBCDCDFFFCCCGGGGGGGGGGHHHHHFGHHGHHGGGGGGGHHHHGGHHHHGGGHGHHHHHHHHHHGFGEG///////02?FGD2C/?</2222>2?>1=?1/?//=?1>1>1<1111><1>F1=D########################
@R_HWI-M01141:133:D05BR:1:1101:13790:7205  133:D05BR:1:1101:13790:7205 2:N:0:CCGGCGTCTCTTGC
CTTCGTTGTGCGCGTTTAGTCACTCCTTCCCGATGACCTCGACCCTAACCTACTCACCTTGTACAACCTGATGTTTAAGCACTCCGCTTCAATTCGGCCACCAGCGTATTACTCAAATATATTTTCTTAGCTCCATAGCCTCCTAGCTGC
+R_HWI-M01141:133:D05BR:1:1101:13790:7205  133:D05BR:1:1101:13790:7205 2:N:0:CCGGCGTCTCTTGC
111111B11>111100003333D2A0AB10000//11BD1/AA//0BB001101B1BF111A12211/0001DD222BB110100/?///11221/0////0?0////<1>>2111121B22222B1B>FD111@1@11@<0/@11<>11
@F_HWI-M01141:133:D05BR:1:1101:12712:7284  133:D05BR:1:1101:12712:7284 2:N:0:CCGGCGTCTCTTGC
AACACGTCTGAACTCCAGTCACCCGGCGTATCTCGTATGCCGTCTTCTGCTTGAAAAAAAAAAAAAAGAACTCCAAACCCCATCCAGATCTCTTATTCCGTCTTCTGCTTGGAGCACACTTATGTGCGATTTTAGCGTACGCAACGCAGA
+F_HWI-M01141:133:D05BR:1:1101:12712:7284  133:D05BR:1:1101:12712:7284 2:N:0:CCGGCGTCTCTTGC
BBBBBCFCFCFFGGGGGGGGGGHHGGGGEEEFHHGFFGHHHGEFHGHHHHFHHHHHHFGGEE/>/////0?33?B33/////??0?222222>22222>=200=222???1/11?/=?################################
@R_HWI-M01141:133:D05BR:1:1101:12712:7284  133:D05BR:1:1101:12712:7284 2:N:0:CCGGCGTCTCTTGC
AGCACGGCTTCTTTTAAAATGCCCAACGTTATCCGGCTAACCATCCTGATGGGAAAAGTGCTGGAGGGTGGAAGGATTTTCCACGGGTTGAGATCACTGTCTACAAAGTATACGTAAAGAAATGAATTCCCTGTCCACATGCAATTTAAC
+R_HWI-M01141:133:D05BR:1:1101:12712:7284  133:D05BR:1:1101:12712:7284 2:N:0:CCGGCGTCTCTTGC
>>111111>1111B13A11BF11010A0A0002100///10A111B111111B01/001D121100/>////10/011B12121//////01/111011B122111B0>22220110<2100111<221111111B2111@111212@2@
@F_HWI-M01141:133:D05BR:1:1101:12133:7306  133:D05BR:1:1101:12133:7306 2:N:0:CCGGCGCCTCTTGC
TCGGAAGAGCACACGTCTGAACTCCGGTCACCCGGCGTATCTCGTATGCCGTCTTCTGCTTGAAAAAAGAAACAGCACATGTCTTACCTCCCCACACCCAACCCACCTCGTATGCCACCTCCTGCTTCCAATCCAACCCGTATCTGTCAT
+F_HWI-M01141:133:D05BR:1:1101:12133:7306  133:D05BR:1:1101:12133:7306 2:N:0:CCGGCGCCTCTTGC
1>>AAA@?CCFFCF1FEBE1E1AGG0EEGGHHAF?EGAE/CGEG/B0F21E/A0/DGHFB1B0CGHGG//BB000B0>B11B22221>BDC//0/<?EC////?//?0B/?<G0@111@###############################
@R_HWI-M01141:133:D05BR:1:1101:12133:7306  133:D05BR:1:1101:12133:7306 2:N:0:CCGGCGCCTCTTGC
TGCCCCAGCGCTGTTCGCGACTGCCCCCCGCGTTCCCGGGTCAACCGCGCCGCTGCTCTGCCATGCTCCGCAGCGCTCCGTGCTGTCGTAGGGTGTTCGTCGGGGGTGCGTTTATGTTATCAGTGTTTATTTCGTTGGACTTCTGTTCAT
+R_HWI-M01141:133:D05BR:1:1101:12133:7306  133:D05BR:1:1101:12133:7306 2:N:0:CCGGCGCCTCTTGC
11111111B1>11AA3000000AA0///////A/?01/>/>>01@F////>E///E1111B<G1B#####################################################################################
@F_HWI-M01141:133:D05BR:1:1101:17681:7428  133:D05BR:1:1101:17681:7428 2:N:0:CCGGCGTCTCTTGC
CGGAAGAGCACACGTCTGAACTCCAGTCACCCGGCGTATCTCGTATGCCGTCTTCTGCTTGAAAAAAAAACACGATCGCGATCAACCTGCGCGACGACTGGGCCGCCGCGTTACGGGAAGAGGGGTTCGCCCCGCACGCTGCCGCCGCGT
+F_HWI-M01141:133:D05BR:1:1101:17681:7428  133:D05BR:1:1101:17681:7428 2:N:0:CCGGCGTCTCTTGC
>AA3AAFFFFFFGECFGGFGGFGFEGFFFGHH??EEAE21BF1AEFF5GEEECEHHEHHE31BGBC0>//1?B1//?//>E/FGHFE30BDG?DG/@//??ACG##############################################
@R_HWI-M01141:133:D05BR:1:1101:17681:7428  133:D05BR:1:1101:17681:7428 2:N:0:CCGGCGTCTCTTGC
ATCCCCGCCCTCTCAGGGAGTCGACGATGTGGCTGCGCGCGCCGTTATAGACCCGTTAGTTGAAATCTACCTCGAACCCGATCTCACTCATCCGCTCTTGGTTGACGCTCCAGCAAGGGTCTGCGAAACAGTCGGCGTCGGACGCCGAGT
+R_HWI-M01141:133:D05BR:1:1101:17681:7428  133:D05BR:1:1101:17681:7428 2:N:0:CCGGCGTCTCTTGC
11>AA1>>1>110B1B000AA00A00AF/B11/A///A///>>/////B2@1C///>/?2B@DGHFF2B1BFH//B0/?@///B2>B>F0F1B/////<<1</<01?///?F10000..<C0>1<<@A######################
@M_HWI-M01141:133:D05BR:1:1101:10277:7462  133:D05BR:1:1101:10277:7462 2:N:0:CCGGCGTCTCTTGC
CAGGACCACCGCGGCCACGATGACGATC
+M_HWI-M01141:133:D05BR:1:1101:10277:7462  133:D05BR:1:1101:10277:7462 2:N:0:CCGGCGTCTCTTGC
]]]]]]]]]]]]]]]]]]]]]]]]]]]]
@F_HWI-M01141:133:D05BR:1:1101:15994:7564  133:D05BR:1:1101:15994:7564 2:N:0:CCGGCGTCTCTTGC
CACACGTCTGAACTCCAGTCACCCGGCGTATCTCGTATGCCGTCTTCTGCTTGAAAAAAAAAAAACATCCTTCAGCCGCGGATATTTCGGTGTGCTGCACATAGCGCAACTCAACCACGAGACCCTCGCTGCTCACACCGGGTTGCTGCC
+F_HWI-M01141:133:D05BR:1:1101:15994:7564  133:D05BR:1:1101:15994:7564 2:N:0:CCGGCGTCTCTTGC
BBBBBBFBFBFFGGGGGGGGGGGFGGGGEGEHHHHCAGHHHEGFFFHHGHHGHGGHBG>E/>@@/>F3BB3433343//<///?2222?////?1@11011?################################################
@R_HWI-M01141:133:D05BR:1:1101:15994:7564  133:D05BR:1:1101:15994:7564 2:N:0:CCGGCGTCTCTTGC
CGACCACCGTCCCTTCGTGTAGGGGCGGAGGATCGGACCGCCGCTCGCGGAGGAGAGTGTGGAGCCGCAGAAAACCGACAAAGGCCTCCCGCCTAGTCCACCGCTGATAAACGCTAAGGAATGAGCAGTACTGGGGGACCTACTGCGCGC
+R_HWI-M01141:133:D05BR:1:1101:15994:7564  133:D05BR:1:1101:15994:7564 2:N:0:CCGGCGTCTCTTGC
111>11>11>AA11A1AB000110A0/A##########################################################################################################################
@F_HWI-M01141:133:D05BR:1:1101:19304:7580  133:D05BR:1:1101:19304:7580 2:N:0:CCGGCGTCTCTTGC
TCGGAAGAGCACACGTCTGAACTCCAGTCACCCGGCGTATCTCGTATGCCGTCTTCTGCTTGAAAAAAAAAAAAAAAAACAAGGACAACCACGACGAGCTCGACGCGACAGTTAAGCCGCCGCTCATCGCGTCCGGTCTGCCGCGCACCG
+F_HWI-M01141:133:D05BR:1:1101:19304:7580  133:D05BR:1:1101:19304:7580 2:N:0:CCGGCGTCTCTTGC
ABBBBABFFFFFGGGGGGGGGGHHHHHHHHHHHGGGGEGGFHBGFCHHHHGGGHGHFGHHHHHHHHHEGGE###############################################################################
@R_HWI-M01141:133:D05BR:1:1101:19304:7580  133:D05BR:1:1101:19304:7580 2:N:0:CCGGCGTCTCTTGC
GGGAGCACACGAGCGGCACTCGGAATAAGACGATGTCCAGATCCGCAAAGGCGCTGTCAAGGATGGGGAGCATGGGGACGAAGACGAGATAAGGAAGGCCTTTCTAGTAAGTGAACATAACCACGGTGCGTAATCCTCTGTCCCCCCACT
+R_HWI-M01141:133:D05BR:1:1101:19304:7580  133:D05BR:1:1101:19304:7580 2:N:0:CCGGCGTCTCTTGC
11>1>1111111110000000A00//A1111/AA/0A2211B110/A/A00/@E################################################################################################
@F_HWI-M01141:133:D05BR:1:1101:27029:7589  133:D05BR:1:1101:27029:7589 2:N:0:CCGGCGTCTCTTGC
TCGGAAGAGCACACGTCTGAACTCCAGTCACCCGGCGTATCTCGTATGCCGTCTTCTGCTTGAAAAAAAAAATAGAAAAACAAGTCGACGGGCGCAGAAGAAGTCTCGAAAGCAACAAGCAACCGACGCAAGGCGGAGGTGACGTAGTAG
+F_HWI-M01141:133:D05BR:1:1101:27029:7589  133:D05BR:1:1101:27029:7589 2:N:0:CCGGCGTCTCTTGC
AAAAAAAFF1B?11A1AFFFGBGDBBFGF1FGCEC?EA/A0AA0AE0G21EE?AA2D1FDDG01B10////>01B1110B/?####################################################################
@R_HWI-M01141:133:D05BR:1:1101:27029:7589  133:D05BR:1:1101:27029:7589 2:N:0:CCGGCGTCTCTTGC
ATGACGACGCCCAGCAGGGGGGAAAAGCGCGTAGATTAGGAAGACGCATAGACAATCCTAACAGCGTCTTTCAGACGGACGAAAGACACCAGAAAAGCTCCGGCAGAGGAAGAAGTAGGCGGCAACAAGAGAAATACCGCCAGGCGCTAC
+R_HWI-M01141:133:D05BR:1:1101:27029:7589  133:D05BR:1:1101:27029:7589 2:N:0:CCGGCGTCTCTTGC
111>111>111>A0A0000A##################################################################################################################################
@F_HWI-M01141:133:D05BR:1:1101:24767:7627  133:D05BR:1:1101:24767:7627 2:N:0:CCGGCGTCTCTTGC
CACACGTCTGAACTCCAGTCACCCGGCGTATCTCGTATGCCGTCTTCTCCTTGAAAAAAAAAAAAATCATCCTGCACACACACTGCCACCCCTGTTAAGAGCCCTCGACTGCTTTGGTCCACTGCTGCGGCACCCTAAGGCCTTCGGCCT
+F_HWI-M01141:133:D05BR:1:1101:24767:7627  133:D05BR:1:1101:24767:7627 2:N:0:CCGGCGTCTCTTGC
BBBBBBFBFAFFGGFGGGGGGGHHGFGGEEAEGGH2EGGBFFEEHGHH3BG5533FFH@C0////>?334B33332?30///?332222??//?2?22>??F################################################
@R_HWI-M01141:133:D05BR:1:1101:24767:7627  133:D05BR:1:1101:24767:7627 2:N:0:CCGGCGTCTCTTGC
ACGACAGCGCACTCGATCCCACACTTCGCTCCCGAGCTAGCCGGGATCTCGGCACACGTTGTGCCTATCATGATGCACTCTCTGTCGACTGCCTCACCACCCGAGCTGTCCAAGACGTTGACTACGTCACTCATTTCAACCTCACGCTGA
+R_HWI-M01141:133:D05BR:1:1101:24767:7627  133:D05BR:1:1101:24767:7627 2:N:0:CCGGCGTCTCTTGC
1>1111>1>11>A000B00BB00B0110A#########################################################################################################################
@F_HWI-M01141:133:D05BR:1:1101:16218:7681  133:D05BR:1:1101:16218:7681 2:N:0:CCGGCGTCTCTTGC
ATCAGAAGAGCACAGTCTGAACTCCAGTCACCCGGCGTATCTCGTATGCCGTCTTCTGCTTGAAAAAAACCAACAGCAGATACTCCTCGCCCCCACTCCGATTCGCGTCGGTACTTCTGTTATAAACGCGAACGTGTTCATATGGCAACA
+F_HWI-M01141:133:D05BR:1:1101:16218:7681  133:D05BR:1:1101:16218:7681 2:N:0:CCGGCGTCTCTTGC
?1AA1FD@FFFFGFGGGGG1GGBFGFFGFFHHFEEEEAA/0ADEFEC0FG?EEHC2FGHHH101BG0>E//>>//0>00>111BB110?>/E////0BFA///B////</>//?11<11??1?111<<--<<C-.</<CC##########
@R_HWI-M01141:133:D05BR:1:1101:16218:7681  133:D05BR:1:1101:16218:7681 2:N:0:CCGGCGTCTCTTGC
GACCACGTTCTCGGGGGTCGCTGCTATGCTGTCGATCTTCTCGCCGAGCTCACTGGCCAGCTGGTGCAGGTCGGTGGTAAAGCCGGGAAGCGGCACGGTGGCAACTTTGACCGCGTTTGGCCGTTCTTACTAAGTCACCTGAGCGGAAGA
+R_HWI-M01141:133:D05BR:1:1101:16218:7681  133:D05BR:1:1101:16218:7681 2:N:0:CCGGCGTCTCTTGC
1>1>A1>11>13A1110///////112BB21D1///001A21//>/>///1111B0?FB/?110001110>B##############################################################################
@F_HWI-M01141:133:D05BR:1:1101:20956:7781  133:D05BR:1:1101:20956:7781 2:N:0:CCGGCGTCTCTTGC
GGAAGAGCACACGTCTGAACTCCAGTCACCCGGCGTATCTCGTATGCCGTCTTCTGCTTGAAAAAAAAAAAAAATCTGGTTTTTGACCGGGTGCAAGATCCCCGGCACTCATGGCTGTTAAGCGCCGCTTCGGTGCTCCCACCTCTGACT
+F_HWI-M01141:133:D05BR:1:1101:20956:7781  133:D05BR:1:1101:20956:7781 2:N:0:CCGGCGTCTCTTGC
BBBBBFFFFFFFGGGGGGGGFGGHGGGFHHHGGGGECEFHDFFFHHFHEGFFFHHHHFHFFFBB?@EE##################################################################################
@R_HWI-M01141:133:D05BR:1:1101:20956:7781  133:D05BR:1:1101:20956:7781 2:N:0:CCGGCGTCTCTTGC
TCGGCCATCCGCGATTCCTTTCTGGAATCGCTGTCCCCGTCCACCAACCGCGCCCCCGCGAACTCGGTCTTAGCCATCGTACTCAGAACCACGTTTTCTTGTTCTTATCAGCTTGCGGCCACCCCATATCTTCACTTCTTCCTTTGACGC
+R_HWI-M01141:133:D05BR:1:1101:20956:7781  133:D05BR:1:1101:20956:7781 2:N:0:CCGGCGTCTCTTGC
111>1>11@1111000A3AA3B3B1111B000A0F1A/A/BA/1B//AB/A////>>/>>///?B/////121B1111//0//1111B0F0?/?C0?21>11112122>21?######################################
@M_HWI-M01141:133:D05BR:1:1101:26131:8061  133:D05BR:1:1101:26131:8061 2:N:0:CAGGCGTCTCTTGC
AGCGCATTCGATTTCAGACTCCCATATCT
+M_HWI-M01141:133:D05BR:1:1101:26131:8061  133:D05BR:1:1101:26131:8061 2:N:0:CAGGCGTCTCTTGC
]]]]]]]]]]]]]]]]][Y]]]]]]]]X\
@F_HWI-M01141:133:D05BR:1:1101:5893:8201  133:D05BR:1:1101:5893:8201 2:N:0:CCGGCGTCTCTTGC
GAACTCCAGTCACCCGGCGTATCTCGTATGCCGTCTTCTGCTTGAAAAAAAAAAATATACCCACATTCTTTCTTATTCCCACTTCGACATCAAATTTCATATCACATAAGACAACCGGCGTGTCGTCGACATCCACACCATCACAACAAC
+F_HWI-M01141:133:D05BR:1:1101:5893:8201  133:D05BR:1:1101:5893:8201 2:N:0:CCGGCGTCTCTTGC
AAAAAFFFFFFFGGGGFCEFGFHDGHF?GGHFGDGHGGDEGFDGACGHHGA>E//134444B@11@B4444444@4??4330033/////3?3344344442?3323233B#######################################
@R_HWI-M01141:133:D05BR:1:1101:5893:8201  133:D05BR:1:1101:5893:8201 2:N:0:CCGGCGTCTCTTGC
ATGACACTGCCCTGGCAGATCACTTGCGCTATGGGAACCGTCGTCTAGGAAATCACCGAAGTGCTTTAGTTTATTTGTGTTGGATCGTTGTATTATAACGAGTCAATACATTCAGTCGACATGACCCCTATAACACTGTCCAAGATGTTG
+R_HWI-M01141:133:D05BR:1:1101:5893:8201  133:D05BR:1:1101:5893:8201 2:N:0:CCGGCGTCTCTTGC
111111B11111111111111101111A00A011B0B0A//BA///A2111BF111A//A/A112111BD222D22D@F0>//11B>0/0?@2222221?///01222B122122B##################################
@F_HWI-M01141:133:D05BR:1:1101:16564:8231  133:D05BR:1:1101:16564:8231 2:N:0:CCGGCGCCTCTTGC
ATCGGGAAGAGCACACGTCTGAACTCCAGTCACCCGGCGTATCTCGTATGCCGTCCCCTGCTTGCAAAAAATCATCCGCACCTGCGCCAGCTTGCTTCCCAGCATCACGCCGTCGCCGTTGATGTCCAGGCTCCTCCTCGTGCCGGTGTC
+F_HWI-M01141:133:D05BR:1:1101:16564:8231  133:D05BR:1:1101:16564:8231 2:N:0:CCGGCGCCTCTTGC
AAA1A@1111BFCC11ABABF13HFGH11DFGDG00E/?E//0A2B//00F1/A///B0BG1@E/B110FEEE122@/?//>00>//??/?GG0?B11B<110BDH<1/B<<B/>/?/>C.<<1<F111<.<><1<C#############
@R_HWI-M01141:133:D05BR:1:1101:16564:8231  133:D05BR:1:1101:16564:8231 2:N:0:CCGGCGCCTCTTGC
CGCCGTCCTCCTCTCCGACGCCGTCCGCCTCGTCTCCTCCGCCAACCCCCCCCCCCTGCTCGAGCCTCCCCCCGCAACCGCCCCCCACACCCACGCCCACCTGTCCCCTCACGAATCCGGCCCCCTTTTTTTCCTGGCCCCCTACGCGTA
+R_HWI-M01141:133:D05BR:1:1101:16564:8231  133:D05BR:1:1101:16564:8231 2:N:0:CCGGCGCCTCTTGC
1111>A11>B1111BB10A0000A##############################################################################################################################
@F_HWI-M01141:133:D05BR:1:1101:18136:8245  133:D05BR:1:1101:18136:8245 2:N:0:CCGGCGTCTCTTGC
GGAAGAGCACACGTCTGAACTCCAGTCACCCGGCGTATCTCGTATGCCGTCTTCTGCTTGAAAAAAAAAACAATGGCCAAGATCGGAAGATCACACGTCTGAACTACAGACACCCAATCCATATCGTATGCCGTCTTCTGCTTGAAATCA
+F_HWI-M01141:133:D05BR:1:1101:18136:8245  133:D05BR:1:1101:18136:8245 2:N:0:CCGGCGTCTCTTGC
>AAB3>FFFFFFGGGGGFFGGFHFFHHHFHHGGCEEE2FFGFEGEFGH0EEHCFHFHGFGHC5FC0E>/>>1?333BBFGACGGE///?B33B?BB/?/G/22FB2CFB2?FF/AFHBGGH111?FCGHBGF-.-0<DBG1FF#######
@R_HWI-M01141:133:D05BR:1:1101:18136:8245  133:D05BR:1:1101:18136:8245 2:N:0:CCGGCGTCTCTTGC
TGGCCATCGTGCTGTCGGTGGGGGCCGGCAAGACCCCGATGGTGACAGCCACGTCGGAGAAACTAGTCACCCCCATCCTAGATCGGAAGAGGGTCGTGGAGGTAAAAAGTTATAACAAGGTGCAAATCTCAGTGAGGTCCCTATGATTAA
+R_HWI-M01141:133:D05BR:1:1101:18136:8245  133:D05BR:1:1101:18136:8245 2:N:0:CCGGCGTCTCTTGC
1111>CFFA111ED3B11AA0000A/A/////0F0///A///B1111@?/00>/B>////B1B111212110>//00B1211B></?C/00/??0//</AFCA1111?/111?#####################################
@F_HWI-M01141:133:D05BR:1:1101:13292:8276  133:D05BR:1:1101:13292:8276 2:N:0:CCGGCGTCTCTTGC
GGAAGAGCACACGTCTGAACTCCAGTCACCCGGCGTATCTCGTATGCCGTCTTCTGCTTGAAAAAAAAACACAAATCAACTCCAGCCCCCTCTAACATCTCGTCTCCCGCCTTCTGTTTGATGCCATATTCTGCTCGCAAATAAGAACCC
+F_HWI-M01141:133:D05BR:1:1101:13292:8276  133:D05BR:1:1101:13292:8276 2:N:0:CCGGCGTCTCTTGC
?AAAAF1FFFFFGGGG1FBFDGHHHGHFFGFECGEGG/EH2CFEFHEGEGGHGHGHHHHF0BDHFE>/>//B//0B11102>1110//?///0<111B<G1<C/?0B0/////<G1>D1011111111?11@1?################
@R_HWI-M01141:133:D05BR:1:1101:13292:8276  133:D05BR:1:1101:13292:8276 2:N:0:CCGGCGTCTCTTGC
TTGTTATGCGTATTCCCGTAAGCTCCAACTACAGGCCCTACCTGATGTGCTTCTTAGCTTCCTCTACTCTGCTGATCTGAAAGGGTTTTTGTTGGGACTGGTTTTATACTCATAGTAGATCTCGGTTTTATCCATTTCATTAACATACTA
+R_HWI-M01141:133:D05BR:1:1101:13292:8276  133:D05BR:1:1101:13292:8276 2:N:0:CCGGCGTCTCTTGC
>A1>1B3BD1>1AFB3FF1000A111111A11B10B0A00A011011D1221111211121B11111D121111111B122110/0B////B00///B0//11BF2122@11112BB22212B0F////2B2B22222>2221B121<12
@F_HWI-M01141:133:D05BR:1:1101:19792:8409  133:D05BR:1:1101:19792:8409 2:N:0:CCGGCGTCTCTTGC
GAAGAGACACGTCTGAACTCCAGTCACCCGGCGTATCTCGTATGCCGTCTTCTGCTTGAAAAAAAAAAATCTTCACTCCCCTCGCCACTCCTCTCTCTTCTTCCTCCTTCTCCTTTCCCCTCACCTCACCTTGGCTCTCGCTGACCGGTA
+F_HWI-M01141:133:D05BR:1:1101:19792:8409  133:D05BR:1:1101:19792:8409 2:N:0:CCGGCGTCTCTTGC
BBCBBFFFFFCFGGGGGGGGGGFFGFGHHGEGGEEFHHFEFAGFFHG1EHGHHHBEHFFHHHHGG/>//134?4434BB//BE//>//3222??22B22B2222?2?22?2??#####################################
@R_HWI-M01141:133:D05BR:1:1101:19792:8409  133:D05BR:1:1101:19792:8409 2:N:0:CCGGCGTCTCTTGC
ACGCCGCACATGGCGTTCTCCGTTCTCTCTGTACTGATCTACACAGCCTCGATTCTTGAATCACTTCTGCATATGTGCTATTATCGCTGCCTATGAGCTCTTTTCTTTTGCAGTCTCATTTCAACACACAGCCATACACAGTGGATGACA
+R_HWI-M01141:133:D05BR:1:1101:19792:8409  133:D05BR:1:1101:19792:8409 2:N:0:CCGGCGTCTCTTGC
1>11111>>>1B000A0A0210A1F02D1BDA2B2222121A1010//00//021221212B11D1BA112122222222BD22B//0/>011112@@1B1B112@1111121B11B2>2B#############################
@F_HWI-M01141:133:D05BR:1:1101:22200:8469  133:D05BR:1:1101:22200:8469 2:N:0:CCGGCGTCTCTTGC
TCGGAAGAGCACACGTCTGAACTTCAGTCACCCGGCGTATCTCGTATGCTGTCTTCTGCTTGAAAAAAAAATCAAATCCCACTGACCCTCTCGTATTCGTATTTCTTCTTCTACATTAAAAAAAAAATATCAGTCTCCATAAATTTATCG
+F_HWI-M01141:133:D05BR:1:1101:22200:8469  133:D05BR:1:1101:22200:8469 2:N:0:CCGGCGTCTCTTGC
A>>AAAAF1F1CF11AFFFGGCF3DFE3FGAGFAEE////BDGC//0BA21D1DA22FG1BFG11F0@>E/0@1@1211B1001BB000/BF//<01>0000<>B>1BFG22BB112B1>B#############################
@R_HWI-M01141:133:D05BR:1:1101:22200:8469  133:D05BR:1:1101:22200:8469 2:N:0:CCGGCGTCTCTTGC
ACCGCGCACCCGGATTTGAGACATACTACTGGGATCCTCATCACAAGGATCGGGATAGCATCATTTACGAAAAGAGATTCGCTGCACTTTGTGTCTCGGTGGTCTCCGTTTCATTAAAAAAAAAAAATAAACGTCCTATATATCACACGC
+R_HWI-M01141:133:D05BR:1:1101:22200:8469  133:D05BR:1:1101:22200:8469 2:N:0:CCGGCGTCTCTTGC
A1AA11>111100A0AB120A1F11112111B/0B/B1111F2B110/0BF//AA/0111DB122222?///>0?00112/////01@11120B22B0/>//?1211/?1012FDB##################################
@F_HWI-M01141:133:D05BR:1:1101:22250:8469  133:D05BR:1:1101:22250:8469 2:N:0:CCGGCGTCTCTTGC
ATCGGAAAGCACACGTCTGAACTCCAGTCACCCGGCGTATCTCGTATGCCGTCTTCTGCTTGAAAAAAAAAAACACGTTTTAACTCCACTCCCCAGTAAGATCTCTTATGCCGTCTTCTTCTTGAAACAACAACACTTTACTGCACTTCG
+F_HWI-M01141:133:D05BR:1:1101:22250:8469  133:D05BR:1:1101:22250:8469 2:N:0:CCGGCGTCTCTTGC
ABABB@3A4FFFFGGGCGGFBGHFFHHGHDDF2EECA22E15DGBFF3DGEEEH1F5A5DFGEHHBGG?E//>EF0/?0?/B344??F0B3F/D0/1?211B1@>2>?D1?</?@0FHFEH1G###########################
@R_HWI-M01141:133:D05BR:1:1101:22250:8469  133:D05BR:1:1101:22250:8469 2:N:0:CCGGCGTCTCTTGC
TTTCAATGCGTATTGCCGTACGCGCCACCCTGTCTCTTCCACATCTTCCTCGGCTCTTTAGATCCGATTAGGCTCGCGTATGGTAAGACTCTCTCTGCAGTCTCGTTATCACTCATCTCCTTATCACTTTAACTACACCATCCGCCTCCT
+R_HWI-M01141:133:D05BR:1:1101:22250:8469  133:D05BR:1:1101:22250:8469 2:N:0:CCGGCGTCTCTTGC
1111133311>1113B111AA000AA0A0/E01E2222BG1BGAG12BA11//BAEGH12112D10?///1@1BF//>/>/00222111B11B11B1B21B1B1B/?//B221B0>1>FG1121122@112>1211@#############
@F_HWI-M01141:133:D05BR:1:1101:24273:8514  133:D05BR:1:1101:24273:8514 2:N:0:CCGGCGTCTCTTGC
GGAAGAGCACACGTCTGAACTCCAGTCACCCGGCGTATCTCGTATGCCGTCTTCTGCTTGAAAAAAAATCAGCTGCCACCTGTTCTACTCCATGCACGACTCCTTTCTGGCTCTGCACCCGGACTCCCAACCCGTGCCTTATCTGCTGTC
+F_HWI-M01141:133:D05BR:1:1101:24273:8514  133:D05BR:1:1101:24273:8514 2:N:0:CCGGCGTCTCTTGC
@ABBBFFFBCFCEGGGFGCGFGFHGDFDHEFGGFFEF?25GEF?C35FEGGGGH5AFGFG1EFHHF//133334331331133BB44443?3B433B//<//33B4F43222B2F2322?@#############################
@R_HWI-M01141:133:D05BR:1:1101:24273:8514  133:D05BR:1:1101:24273:8514 2:N:0:CCGGCGTCTCTTGC
ACCCCGTCGTTGCTTACCCGCAGCGCATCGATGTTTACCCTCTCATCGCCCCCCTATACCAATGCTGTTACCTCCATGTCCAACTGCAGCCTCAGTTGCCTTACACCGAAACACCCAATACCCAATCCCGCGAAGACTTTCTCTTCCGTC
+R_HWI-M01141:133:D05BR:1:1101:24273:8514  133:D05BR:1:1101:24273:8514 2:N:0:CCGGCGTCTCTTGC
>>11>11>A111A11F1A0000AE0A///E0B2022211A1A0ADGFC////A/>/@@B2B1@112111221@@>B1BB22211>0111B>0B111>11B111B11BE///>00?/?/01@FC1/000?#####################
@M_HWI-M01141:133:D05BR:1:1101:14731:8613  133:D05BR:1:1101:14731:8613 2:N:0:CCGGCGTCTCTTGC
CAGTCAAAAGGAGACAACCATGCTGATTTGACTGTTGAATTGACTGCTGGCTGTG
+M_HWI-M01141:133:D05BR:1:1101:14731:8613  133:D05BR:1:1101:14731:8613 2:N:0:CCGGCGTCTCTTGC
]]]]]]]]]]]]]]]]]]]]]]]]]]]]]]]]]]]]]]]]]]]]]]]]]]]]]]]
@F_HWI-M01141:133:D05BR:1:1101:24559:8631  133:D05BR:1:1101:24559:8631 2:N:0:CCGGCGTCTCTTGC
CACACGTCTGAACTCCAGTCACCCGGCGTATCTCGGATGCCGTCTTCTGCTTGAAAAAAAAAAACGAAGGCCTGACGGCTGAGCTACACTCCCCCCGACGCTATCGCACCATTGATTCTGCTGCCGCCCCGGAGGCCGCGCCCGGGCATC
+F_HWI-M01141:133:D05BR:1:1101:24559:8631  133:D05BR:1:1101:24559:8631 2:N:0:CCGGCGTCTCTTGC
>A?A?DCACADFGGFGC1FDG1FFEC?EE0/AA20/AE/0BAAEFFGH1BAF10BFGAEC?#########################################################################################
@R_HWI-M01141:133:D05BR:1:1101:24559:8631  133:D05BR:1:1101:24559:8631 2:N:0:CCGGCGTCTCTTGC
TGAGCCAGCCCCTGCCCTCTTATTTTGGTGCGATCCAGGACAAACTTCTAGGCCGCTGTTACTCTGTAGCGTGGCGCGCGGTGCGGTGGCGCCGCTTCAACCTACGACCCTGCACCCGCCGGCGCACGCGACCGCCCAGTTCTCGTGTGC
+R_HWI-M01141:133:D05BR:1:1101:24559:8631  133:D05BR:1:1101:24559:8631 2:N:0:CCGGCGTCTCTTGC
11111B1B>11A1111A1001A333330001A0000110//000/11D22D###################################################################################################
@F_HWI-M01141:133:D05BR:1:1101:13321:8636  133:D05BR:1:1101:13321:8636 2:N:0:CCGGTGTCTCTTGC
ACGTCTGAACTCCAGTCACCCGGCGTATCTCGTATGCCGTCTTCTGCTTGAAAAAAAAAAAATACAGGCTCCATTCCATCTTTATTCCTCCCTACTCCCCCCACTTCACCTTCTTTTTCGATCTTACTAACACCCTTCTCAAGTCCCTTC
+F_HWI-M01141:133:D05BR:1:1101:13321:8636  133:D05BR:1:1101:13321:8636 2:N:0:CCGGTGTCTCTTGC
AABBAFBFFFFFGGGGGGGGGGGGGEAECFFFGGHHHHGGGHGFHEHHHFHFHGFAEG/E//133333/BB/B4?B44BF34444B44B?3/2?B332C/?<BCA222?DF21111<1<//1?01=1111>1>.D###############
@R_HWI-M01141:133:D05BR:1:1101:13321:8636  133:D05BR:1:1101:13321:8636 2:N:0:CCGGTGTCTCTTGC
ACCCCTCCTTCTTCGTTTTCCTCGTCAATACCCATAACCATCGCCTTGATCCCTACCGTGTTACCTGTTTCACTCTTGTACTTCCCGCACTCGACTGCCTTTAACCCCTTTCCCCCCCCTCTCAGCATCTCTTCTTTTACGTCAATCGCC
+R_HWI-M01141:133:D05BR:1:1101:13321:8636  133:D05BR:1:1101:13321:8636 2:N:0:CCGGTGTCTCTTGC
>>1>A1>111111A111AA31GF0000033111B001111BB/A/A/111D1011B0///0022111111AA221111112B2F1B################################################################
@M_HWI-M01141:133:D05BR:1:1101:11255:8675  133:D05BR:1:1101:11255:8675 2:N:0:CCGGCGTCTCTTGC
AGTTC
+M_HWI-M01141:133:D05BR:1:1101:11255:8675  133:D05BR:1:1101:11255:8675 2:N:0:CCGGCGTCTCTTGC
T]W]]
@F_HWI-M01141:133:D05BR:1:1101:16259:8722  133:D05BR:1:1101:16259:8722 2:N:0:CCGGCGGCTCTTGC
ATCGGAAGAGCCACGTCTGAATCCAGTCACCCGGCGTATCTCGTATGCCGTCTTCTGCTTGAAAAAAAAAACCACTTCTGGACGCCAGTCGCGCGGCCGCTCTCCAATACCGTCATTCGCTCGGAAGAGCACACGCCTGCACTCCCGCCA
+F_HWI-M01141:133:D05BR:1:1101:16259:8722  133:D05BR:1:1101:16259:8722 2:N:0:CCGGCGGCTCTTGC
3>A?>>AA@44FFFEEGGFGFGHHBGFH4FGFEEAEEE2B5FC1AFBG3EEE1FGHBGBFGA35BG?>>//1?//3?BEF330/<>/<?B############################################################
@R_HWI-M01141:133:D05BR:1:1101:16259:8722  133:D05BR:1:1101:16259:8722 2:N:0:CCGGCGGCTCTTGC
ACTCTTCGTGGACCTCTGGGCACGTGCCACCGCCGGCGCAGCTGAGTACGCTTAAGCAGGCAACGACGAGCGTTGCTGCGTTAAAACGTGCCTCTACAGTATTATTCTTGCGAGACCAGTTACCAACATCATCGTGCACGGAAAGATTGT
+R_HWI-M01141:133:D05BR:1:1101:16259:8722  133:D05BR:1:1101:16259:8722 2:N:0:CCGGCGGCTCTTGC
111111B1B1111111111BF0A0BA00BB00A#####################################################################################################################
@F_HWI-M01141:133:D05BR:1:1101:7376:8816  133:D05BR:1:1101:7376:8816 2:N:0:CCGGCGTCTCTTGC
CGGAAGAGCACACGTCTGAACTCCAGTCACCCGGCGTATCTCGTATGCCGTCTTCTGCTTGAAAAAAAATGACGCAATCACCTCTTCGCCGCAATCTATTTTGCCCTATCCGTGGGCCTCTGATCGACGCGCTTAGATCGGAAGAGCACA
+F_HWI-M01141:133:D05BR:1:1101:7376:8816  133:D05BR:1:1101:7376:8816 2:N:0:CCGGCGTCTCTTGC
1A?A1AC11F?FGGEFGF13BBGHFFAGG1BGCEGEEEAGFD0E/FGBGEFAGE221BAEG0@BG>///>1@1??///BBF010BB1/?////>/1122BB22B1B10?10/////??/?G#############################
@R_HWI-M01141:133:D05BR:1:1101:7376:8816  133:D05BR:1:1101:7376:8816 2:N:0:CCGGCGTCTCTTGC
AAGCCCGCCGCCCAGCGCCACCAGGCTCGTGCCAAATTGCTTGCGCCACCGCAGGAATTGCGTCAACCATCGGCATCGGCTGCATCCCGCCTGGAGCCGGCTTTATCTGACTACATCCAACAGATAACCGACCTATCTCGGACGCACGTC
+R_HWI-M01141:133:D05BR:1:1101:7376:8816  133:D05BR:1:1101:7376:8816 2:N:0:CCGGCGTCTCTTGC
111>11>>>1>AA00000A0A0/0AA00///BAA10F1112AF//A//?0?//>//0BEEG?AEEFB0?>1//>//B<////?B110F/////<000/<<@A/<?1111>F#######################################
@M_HWI-M01141:133:D05BR:1:1101:23783:8958  133:D05BR:1:1101:23783:8958 2:N:0:CCGGCGTCTCTTGC
TGCTCGGCCGGCTCGGCGGCGCGCTGCTCCGCGAT
+M_HWI-M01141:133:D05BR:1:1101:23783:8958  133:D05BR:1:1101:23783:8958 2:N:0:CCGGCGTCTCTTGC
D@ADDAADDFADFFEBHHIFIEIIFFIGGJFIFDE
@M_HWI-M01141:133:D05BR:1:1101:22436:8961  133:D05BR:1:1101:22436:8961 2:N:0:CCGGCGTCTCTTGC
GCTTCGGCGGGCGAGATCACCTTGAAGATCGTCAAGGGGA
+M_HWI-M01141:133:D05BR:1:1101:22436:8961  133:D05BR:1:1101:22436:8961 2:N:0:CCGGCGTCTCTTGC
]]]]]]]]]]]][]]\]]]]]]]]]]]]]]]]]]]]]]]]
@F_HWI-M01141:133:D05BR:1:1101:19111:9120  133:D05BR:1:1101:19111:9120 2:N:0:CCGGCGTCTCTTGC
CACACGTCTGAACTCCAGTCACCCGGCGTATCTCGTATGCCGTCTTCTGCTTGAAAAAAAAAAAAAAACAATAAATAGAGCCGACTAAGCAATCTTTCAAATCCACAATTTTATGTTCTCCGTCTATAATCCGAACCTTAATTCAGCTTG
+F_HWI-M01141:133:D05BR:1:1101:19111:9120  133:D05BR:1:1101:19111:9120 2:N:0:CCGGCGTCTCTTGC
BABBBCFCFCFFGGGGGGGGGGHHGGGGEEFFFHHGGGGHHGEGHGHHHFHHHHGFHFGGCE########################################################################################
@R_HWI-M01141:133:D05BR:1:1101:19111:9120  133:D05BR:1:1101:19111:9120 2:N:0:CCGGCGTCTCTTGC
ACCCCCCGAAAATCACCAACTCCAGTTGAAGATCTGACGACAGGCGTAAATCGAAAAGATTCGTAGACTTTTTTAAATCCAGTTTTGTCCGGATTGTTACTATAGCCAATGTTATTATAGTCTTCATTGACTCGATATGCTACAAATATA
+R_HWI-M01141:133:D05BR:1:1101:19111:9120  133:D05BR:1:1101:19111:9120 2:N:0:CCGGCGTCTCTTGC
1>111>11>0001111010A0111121122111121D#################################################################################################################
@M_HWI-M01141:133:D05BR:1:1101:23487:9245  133:D05BR:1:1101:23487:9245 2:N:0:CCGGGGTCTCTTGC
GTCAGCCGGCTGTCGGCGGCCAGGCAGGACG
+M_HWI-M01141:133:D05BR:1:1101:23487:9245  133:D05BR:1:1101:23487:9245 2:N:0:CCGGGGTCTCTTGC
]]]]]]]]]]]]]]]]]]]]]]]]]]]]]]]
@M_HWI-M01141:133:D05BR:1:1101:23505:9254  133:D05BR:1:1101:23505:9254 2:N:0:CCGGCGTCTCTTGC
CAGTCAAAAGGAGACAACCATGCTGATTTGACTGTTGAATTGACTGCTGGCTGTG
+M_HWI-M01141:133:D05BR:1:1101:23505:9254  133:D05BR:1:1101:23505:9254 2:N:0:CCGGCGTCTCTTGC
]]]]]]]]]]]]]]]]]]]]]]]]]]]]]]]]]]]]]]]]]]]]]]]]]]]]]]]
@F_HWI-M01141:133:D05BR:1:1101:10840:9264  133:D05BR:1:1101:10840:9264 2:N:0:CCGGCGCCTCTTGC
CACACGTCTGAACTCCAGTCACCCGGCGTATCTCGTATGCCGTCTTCTGCTTGAAAAAAAACACAAACAAACCCATCCGCCGTGGTAGATCCTCAGCCCATCGCCGCGATTGATCACGCCGCCACACCCTACTTCCCCCCCCCTCGCTCT
+F_HWI-M01141:133:D05BR:1:1101:10840:9264  133:D05BR:1:1101:10840:9264 2:N:0:CCGGCGCCTCTTGC
AAAAADF4FAFFGFGGGFGGGGHHCEGEAAA2FGGFDGGHDEA011BGH555F13A5B00>1?1111B111??1?33B1??/////4334B34B3B3B####################################################
@R_HWI-M01141:133:D05BR:1:1101:10840:9264  133:D05BR:1:1101:10840:9264 2:N:0:CCGGCGCCTCTTGC
GTCGAAGTTGCTCATCACCCTCTCGTAGCTCCACGTCTTGCCGCTGCCGGCGGATTCGCCCTACCCCGTCTCCTTGTCCTCGTTCAACTCGGCCTAGACCGTTCTGGTGCCGCGAGTCTCGTCGCCCCCTCTCATCACTCCCCCCTCCCC
+R_HWI-M01141:133:D05BR:1:1101:10840:9264  133:D05BR:1:1101:10840:9264 2:N:0:CCGGCGCCTCTTGC
11111111@311BBD13BBF11000A00033F1G0AB00111///AA0//E////EG/>BA/0B00?###################################################################################
@F_HWI-M01141:133:D05BR:1:1101:15473:9305  133:D05BR:1:1101:15473:9305 2:N:0:CCGGCGTCTCTTGC
CGGAAGAGCACACGTCTGAACTCCAGTCACCCGGCGTATCTCGTATGCCGTCTTCTGCTTGAAAAAAAAAAAAACCCCACCCCAACCGACCATCCCCCTCTTCTTTACCTACTCCTCCTACTATGTCTACTACACCTCGAGATCTGACCT
+F_HWI-M01141:133:D05BR:1:1101:15473:9305  133:D05BR:1:1101:15473:9305 2:N:0:CCGGCGTCTCTTGC
ABBBBBFFFFFFGGGGGFGGGGHHHHHHHHHHGFGGCFEGEGFFGGHHHGGGFGHFFHHGGFGHHHE@/E################################################################################
@R_HWI-M01141:133:D05BR:1:1101:15473:9305  133:D05BR:1:1101:15473:9305 2:N:0:CCGGCGTCTCTTGC
TTCCGGTTCTGCGTCCCCGCCTGCCTCAGTCTGTCCCCCCAGGTTTCTACTCCCTTTTTGCATCGACAGCGCATTACCTACTCTGCACTCTTCTTCGATCTCGTATTCCACCCACTTATTCAAATACTCTAATGCGACCCGCTATGCAAA
+R_HWI-M01141:133:D05BR:1:1101:15473:9305  133:D05BR:1:1101:15473:9305 2:N:0:CCGGCGTCTCTTGC
1>>>11>A>11111100A0E000AB111111BA1D11A///A/1AB1222211/A1111/122@######################################################################################
@F_HWI-M01141:133:D05BR:1:1101:11378:9374  133:D05BR:1:1101:11378:9374 2:N:0:CCGGCGACTCTTGC
GAACTCCAGTCACCCGGCGTATCTCGTATGCCGTCTTCTGCTTGAAAAAAAAAAAAAAACAGCCAGCTAAAACTCTCCCTTACCGATGACATTACCGATAGTTCACACTTAAAGTCACAAAATCTTCTGATTCTCAGATGCTTAGCTATA
+F_HWI-M01141:133:D05BR:1:1101:11378:9374  133:D05BR:1:1101:11378:9374 2:N:0:CCGGCGACTCTTGC
BBCCCFFFFFFFGGGGGGGGGGGHHHGGHHHHGGGHGHHHHHHHHHFHHG?EE/>////?/20/B0/B343333B432B2F222///?222>222?######################################################
@R_HWI-M01141:133:D05BR:1:1101:11378:9374  133:D05BR:1:1101:11378:9374 2:N:0:CCGGCGACTCTTGC
ATCCACTGTTCCTACGGCCTTTTGCCGAATTGAATCGTGTAAACAACAAGTCCCCCACATCAGTTTCTCCACCCGCGGTGCCTGCTGTTTGATCCCGTAACAACGGTAGGACTTACTCTAGCTTTATATCATCTCAATTACCACACTCTC
+R_HWI-M01141:133:D05BR:1:1101:11378:9374  133:D05BR:1:1101:11378:9374 2:N:0:CCGGCGACTCTTGC
111>1111333333111AA01AF1B1000001F12DBF0BF221B////01111A////A11BD222221100////////0110111B101@110/////1BFE/<///1B011111>11B>211B22@@22212@121>11@######
@F_HWI-M01141:133:D05BR:1:1101:25543:9423  133:D05BR:1:1101:25543:9423 2:N:0:CCGGCGTCTCTTGC
CACACGTCTGAACTCCAGTCACCCGGCGTATCTCGTATGCCGTCTTCTGCTTGAAAAAAAAAAAAGACAATTAAGAACTCCAATCACCTTCTAGATATCGTATGCGGTCTGCTGCTTTACGAAAAAGAAGGAAGCTCGATATCCAGGGAC
+F_HWI-M01141:133:D05BR:1:1101:25543:9423  133:D05BR:1:1101:25543:9423 2:N:0:CCGGCGTCTCTTGC
AABBADFBFCFFGGGGGGFGGGHHGGCFEEG2FFFAAGHFEA1EFGFHFHFFGFFDAGC@EE>////2?B3?444B32333B3B3332333322?2B2?/2022B///>/22?@1111?###############################
@R_HWI-M01141:133:D05BR:1:1101:25543:9423  133:D05BR:1:1101:25543:9423 2:N:0:CCGGCGTCTCTTGC
TTGCCAATGGGTTTCTCGGCCAATCAACTAAGACCAAGCATGGGGAGCTAGGGAATTCAAAAAGGAGAGGAGACGTGCAAAGGAGGCGCTGCACAGTAGAACCCCAACCGCACAACAACATTACAACAGTAACTCAATACATTACACAGT
+R_HWI-M01141:133:D05BR:1:1101:25543:9423  133:D05BR:1:1101:25543:9423 2:N:0:CCGGCGTCTCTTGC
11>11111111111133A1FEAAB0A1B311111A0B#################################################################################################################
@F_HWI-M01141:133:D05BR:1:1101:28303:9582  133:D05BR:1:1101:28303:9582 2:N:0:CCGGCGTCTCTTGC
CACACGTCTGAACTCCAGTCACCCGGCGTATCTCGTATGCCGTCTTCTGCTTGAAAAAAAAAGAAAAAATGGAGATGGGTCGAGCACAAGAACGCACTCCAGTCATCTAAATTTTCTCGGATGGCGGTTTCTTCTTGACGAAATATTTTT
+F_HWI-M01141:133:D05BR:1:1101:28303:9582  133:D05BR:1:1101:28303:9582 2:N:0:CCGGCGTCTCTTGC
AAAAADFACAFFGG1FFFGGGGH0AE0EEGC0FHHAEHHC1EEECFGGFBGHHHHGBF///>//0000/011101B11/00>/>?EF00000B/?/@B0?11@?122>1?1221?@?1?###############################
@R_HWI-M01141:133:D05BR:1:1101:28303:9582  133:D05BR:1:1101:28303:9582 2:N:0:CCGGCGTCTCTTGC
ACGCAGCGACCGAGCACACAGTTTGGGTGAACAAGGAAGGCTGGCCACCTAGGAAAAGGCCAGAGGAAGAGGTGTAAGGTGCAGCGACCAGATCAAGATAAGCAAATAATGGGCGGTAAAAACGGACGGCCGCGAAGTCTCCATCTTAAC
+R_HWI-M01141:133:D05BR:1:1101:28303:9582  133:D05BR:1:1101:28303:9582 2:N:0:CCGGCGTCTCTTGC
>111>>111>1000000A00012D1A///A1BB0AA000/A10/B01/A0110110B0/////>/?00000/1/11B2111@111/////0BB111111111110B111BB#######################################
@F_HWI-M01141:133:D05BR:1:1101:5367:9585  133:D05BR:1:1101:5367:9585 2:N:0:CAGGCGTCTCTTGC
CGTCTGAACTCCAGTCACCCGGCGTAATCTCGTATGCCGTCTTCTGCTTGAAAAAAAAAAAAACACCTGATATGAAAATAAAATATCGAAAGGTTACACGTACGAAATGCAGTCAGAAAAACAAAATATAATGCTCTATTAAAATAAGAA
+F_HWI-M01141:133:D05BR:1:1101:5367:9585  133:D05BR:1:1101:5367:9585 2:N:0:CAGGCGTCTCTTGC
AAABBCFFFFFFGGGGGGGGGGGGFGGG5GGHGGHHFHGGGGGHHHGHHHGHHGHGFE//>E>//B?3?334444B33433334?4B//2//022?B??/02/<///?2221?F1111?00??###########################
@R_HWI-M01141:133:D05BR:1:1101:5367:9585  133:D05BR:1:1101:5367:9585 2:N:0:CAGGCGTCTCTTGC
TGTTCATGTCGATTCCCAGGTTGAAGTGATAGTTAACTAGGAGCGAAAGACAATAGGCACTGAGTGGATGAGTAAAAATGCGGGGGCGGATGAGGTTCATTGACAACATAATTGATAAGACAATCTAAGAGCGTAGGAGTGCTGTGAGGA
+R_HWI-M01141:133:D05BR:1:1101:5367:9585  133:D05BR:1:1101:5367:9585 2:N:0:CAGGCGTCTCTTGC
11>1133B33>11A33B11111B0A1313A33D3331311010B00A/A00B01B11110001111A111112DB###########################################################################
@F_HWI-M01141:133:D05BR:1:1101:22706:9714  133:D05BR:1:1101:22706:9714 2:N:0:CCGGCGTCTCTTGC
CACACGTCTGAACTCCAGTCACCCGGCGTATCTCGTATGCCGTCTTCTGCTTGAAAAAAAAAAAAAAAAGCAGAGGACGAAGATAAAGAGAGGAAAAATAAGAAGAATCTCAAGTGATATAAAAGAGTTAGAGTAAAAATGTAAGAAAGA
+F_HWI-M01141:133:D05BR:1:1101:22706:9714  133:D05BR:1:1101:22706:9714 2:N:0:CCGGCGTCTCTTGC
BBBCCCFCFCFFGGGGGGGGFGHHGGGGEEE2FHHFFHHHHGGGHGHGHHHHHHHHHHGGEEE?######################################################################################
@R_HWI-M01141:133:D05BR:1:1101:22706:9714  133:D05BR:1:1101:22706:9714 2:N:0:CCGGCGTCTCTTGC
CCGCCGGGACATTGGAGACCAAGTGCTTGATATCTTAAGAATTGAGTGCAAGAAAAGAGGCAGTAAGAGCAGAGGTGTCTACAGGTGGTGGTCGTGTTAACAAAAAGAAGACACAAGAAACAGAGAACGACGGCGATGAAACGGAGAGTC
+R_HWI-M01141:133:D05BR:1:1101:22706:9714  133:D05BR:1:1101:22706:9714 2:N:0:CCGGCGTCTCTTGC
>111111>10013111B10000011121B0122D222B1E111111A1121100B00/A//B/B12111010B/?1/112@111011/?#############################################################
@M_HWI-M01141:133:D05BR:1:1101:10812:9755  133:D05BR:1:1101:10812:9755 2:N:0:CCGGCGTCTCTTGC
GCGAGAGTTCGCAGCGCATAAGTACCAGGCATACGTAT
+M_HWI-M01141:133:D05BR:1:1101:10812:9755  133:D05BR:1:1101:10812:9755 2:N:0:CCGGCGTCTCTTGC
]]]]]]]]]]]]]]]]]]]]]]]]]]]]]]]]]]]]]]
@F_HWI-M01141:133:D05BR:1:1101:21041:10048  133:D05BR:1:1101:21041:10048 2:N:0:CCGGCGTCTCTTGC
TCGGAAGAGCACACGTCTGAACTCCAGTCACCCGGCGTATCTCGTATGCCGTCTTCTGCTTGAAAAAAAAACCAACATCTGAGCTCCAGTCCACCAATCGTTCTCATATGACGACTTCTGCTTCAAAAACCACAGAGACCTTCAGATCGC
+F_HWI-M01141:133:D05BR:1:1101:21041:10048  133:D05BR:1:1101:21041:10048 2:N:0:CCGGCGTCTCTTGC
A@A@A?AFFFFFGG1GGF0GGGHHHHCAF1B1BEEEGAA/0DFA/AFGBG/BEGED2GFFH@G11BF>/E////?//0B1121>1B11B><B11B//BF///B/B221222>////<F21@11@<11?######################
@R_HWI-M01141:133:D05BR:1:1101:21041:10048  133:D05BR:1:1101:21041:10048 2:N:0:CCGGCGTCTCTTGC
TTTGCCTTACGTCCCCTCTTCCTCGCTGCGGTCTCCCGGCGGCCAGCCTTACCCCCCACCGCTCGTAGAAGCGGGCTTTGGGGCGGGCGTCTTCCCCGACAGTACATCTCTCTCGAAATGACGTGTAGCGTGACGACCACGACAGCACCC
+R_HWI-M01141:133:D05BR:1:1101:21041:10048  133:D05BR:1:1101:21041:10048 2:N:0:CCGGCGTCTCTTGC
1>11>1B1111>111A1111111D0A00000A0/1B##################################################################################################################
@M_HWI-M01141:133:D05BR:1:1101:13815:10056  133:D05BR:1:1101:13815:10056 2:N:0:CCGGCGTCTCTTGC
TGACTGG
+M_HWI-M01141:133:D05BR:1:1101:13815:10056  133:D05BR:1:1101:13815:10056 2:N:0:CCGGCGTCTCTTGC
]]Y]]]]
@F_HWI-M01141:133:D05BR:1:1101:13494:10069  133:D05BR:1:1101:13494:10069 2:N:0:CCGGCGTCTCTTGC
CACACGTCTGAACTCCAGTCACCCGGCGTATCTCGTATGCCGTCTTCTGCTTGAAAAAAAAAACGCTACGGTCCCTCGCATCGTCCTCGCGACTATGCCGGATTGGGACTTTGAGATCCCGGTGTTAGCAGAGCAGAATACGATTGCCGG
+F_HWI-M01141:133:D05BR:1:1101:13494:10069  133:D05BR:1:1101:13494:10069 2:N:0:CCGGCGTCTCTTGC
BBBBBBFAFAFFEGGFGFGGGGHHGGGCEA2FDFCFFFHHH?1AAFHHHHFHHGFHDAEF///>/>>E>//B/EGB##########################################################################
@R_HWI-M01141:133:D05BR:1:1101:13494:10069  133:D05BR:1:1101:13494:10069 2:N:0:CCGGCGTCTCTTGC
ACCTCGCCTCTCTTCCATCTTACTCGGCCTCCTTACACCCGTGTCTTGCCGGACAACAGTATCGTAAAGAATTCTTCGCCCGCATTTGCGACCCCCTTCGATACACTATCTCTGTTGATTCTCTTTTCGTTCATCACGTCGATTACCCCC
+R_HWI-M01141:133:D05BR:1:1101:13494:10069  133:D05BR:1:1101:13494:10069 2:N:0:CCGGCGTCTCTTGC
1>11>1111>1B131113113BA310000B00B121A1B////0B221B1E?/A/0AA0122A/B00/2101E1222/B///>///22@>//>////F0//B//1110111B21221B>22>FG2FD2<@0FF1?11/?F##########
@F_HWI-M01141:133:D05BR:1:1101:24236:10195  133:D05BR:1:1101:24236:10195 2:N:0:CCGGCGTCTCTTGC
CGGAAGAGCACACGTCTGAACTCCAGTCACCCGGCGTATTTAGTATGCCGCCTTCTGCTTGAAAAAAATAGAAGTATCCGTCGGCGTCGCCGCGCACCAGATAGCCGGTGTGGAACCATCCGTCGGAGTCGAAACACTCTTCCCGGCTCC
+F_HWI-M01141:133:D05BR:1:1101:24236:10195  133:D05BR:1:1101:24236:10195 2:N:0:CCGGCGTCTCTTGC
111>A1CFBC1CGEFGGGGF131A1FBFFHHHGEEEAEF122D1DFGBGE/E//11A1A110111FEG0B1B1B1B2@2?FH////>/</?/>BBCGGF?011111?<>-<<.><<<>0<<<<<<---.;-::AC/;CHF0BB9B-A@BE
@R_HWI-M01141:133:D05BR:1:1101:24236:10195  133:D05BR:1:1101:24236:10195 2:N:0:CCGGCGTCTCTTGC
GCGAACTGTGCAGCCGCGGGACGTATCTGATTCAGCGGTAACGCAAACGGAGCCGGTAAGAGTGTTTCGACTCCGACGTCTTGTTCCACACCGGCGATCTGGTGCGCGTCGAAACCGACGGATACTTCTATTTCGCCGGCCGGCTGTGCG
+R_HWI-M01141:133:D05BR:1:1101:24236:10195  133:D05BR:1:1101:24236:10195 2:N:0:CCGGCGTCTCTTGC
>1A11A?13B@@1B1AAAE0//A//1B22D22DF2D/E/A/1A//E/GA/B///>>///11B111B02/>>/E1///</?0/11B1B211?//<<<</<?F#################################################
@F_HWI-M01141:133:D05BR:1:1101:17316:10272  133:D05BR:1:1101:17316:10272 2:N:0:CCGGCGCCTCTTGC
CACACGTCTGAACTCCAGTCACCCGGCGTATCTCGTATGCCGTCTTCTGCTTGAAAAAAAAATCATACGCACTGGCACCCACGCCTGGCCCCTATCCGTAGGCGCCCAGGCCGGACACCAGCCGCGCAGTCCACGTCGAATCCGCATGCC
+F_HWI-M01141:133:D05BR:1:1101:17316:10272  133:D05BR:1:1101:17316:10272 2:N:0:CCGGCGCCTCTTGC
AA?AA?CAF1F@GCDFFGGFGGDGAEEE0A?0DGF/EHHFHGA/GGGFHHGH1011B0>//E0@@FFB0//>/00/01?E/?//?0//00//<F1F0?####################################################
@R_HWI-M01141:133:D05BR:1:1101:17316:10272  133:D05BR:1:1101:17316:10272 2:N:0:CCGGCGCCTCTTGC
TGTCCTTTCGCCGGGCCCGCTCCCCCTCATCCTCTCGGATCCCGACCCTCCTGCTCCCCAGTTCGCTTCCCTTACCTCGACGACGTCGGCCCGCTCTTTTTGGACTCGTTTGTAGGACGCGATTTCGTCGCCTTCATTTCTGTCCGCTCT
+R_HWI-M01141:133:D05BR:1:1101:17316:10272  133:D05BR:1:1101:17316:10272 2:N:0:CCGGCGCCTCTTGC
1111>33311>1110AA0000/AB/AA/B111A110/////BB/////BF?011111/?0/1BB////?10111B01B########################################################################
@F_HWI-M01141:133:D05BR:1:1101:17919:10351  133:D05BR:1:1101:17919:10351 2:N:0:CCGGCGTCTCTTGC
GATCGGAAGAGACACGTCTGAACTCCAGTCACCCGGCGTATCTCGTATGCCGTCTTCTGCTTGAAAAAAAAAAAACAAGAAAAGGTATAAGCTCGCGTCGTTCGTGCAGTGCCAAACTACCTGTACGAAGTCGTGTTTTTTGGGAAGTAA
+F_HWI-M01141:133:D05BR:1:1101:17919:10351  133:D05BR:1:1101:17919:10351 2:N:0:CCGGCGTCTCTTGC
CDDDCCCCCFFFGGGGGGGGGGHHHHHHGHGHHHGGGGEGFGHHHFGHHHHGEGHGHHHHHHHHHHGHGE>E?#############################################################################
@R_HWI-M01141:133:D05BR:1:1101:17919:10351  133:D05BR:1:1101:17919:10351 2:N:0:CCGGCGTCTCTTGC
GATCCGAAGAAGGGCGGGGAGGGGAAGAGGGTGGAAAAAAGAGAGGAGATGGGGGGTGGGGGGATAATAAAAAAAAAAAAAAAAAACACTAGGGCACGGCGGTGTGAAAACAAAAAAACGAATCGTACACCATGCTATAGAACAGTGTAT
+R_HWI-M01141:133:D05BR:1:1101:17919:10351  133:D05BR:1:1101:17919:10351 2:N:0:CCGGCGTCTCTTGC
>111>>1111111A1A0////A>//>/>>/?EAE/G1B################################################################################################################
@M_HWI-M01141:133:D05BR:1:1101:27213:10387  133:D05BR:1:1101:27213:10387 2:N:0:CCGGCGTCTCTTGC
GGGAGCGAAGTCAATCATTTGCATCGCCATCTTGTTTCG
+M_HWI-M01141:133:D05BR:1:1101:27213:10387  133:D05BR:1:1101:27213:10387 2:N:0:CCGGCGTCTCTTGC
]]]]]]]]]]]]]]]]]]]]]]]]]][]]]]]]]]]]]]
@F_HWI-M01141:133:D05BR:1:1101:28638:10543  133:D05BR:1:1101:28638:10543 2:N:0:CCGGCGTCTCTTGC
CACACGTCTGAACTCCAGTCACCCGGCGTATCTCGTATGCCGTCTTCTGCTTGAAAAAAAAAAAGGAGAACACAAACATCAACAACCGTCAGAACGAAGACTAGGAAAACCAGATAAAACGGCAACACAATAGAGTCTGAAAAGTGCGGT
+F_HWI-M01141:133:D05BR:1:1101:28638:10543  133:D05BR:1:1101:28638:10543 2:N:0:CCGGCGTCTCTTGC
3>AA>DBAFBFFBE5FG4BFGFGHEC2EE?E25AF22B35BE10FCFF55FHFFGFHGC>E///11?1?B33FCA###########################################################################
@R_HWI-M01141:133:D05BR:1:1101:28638:10543  133:D05BR:1:1101:28638:10543 2:N:0:CCGGCGTCTCTTGC
ATGCCCCACCTTGCCACCCCGCTTAACTCTCACAAGCAACGCGATACTAGCGTAAAGAATCTGCCGAATGGGGACGTACGTGTGTTCGAGTGGTAGGCTGCAAGAGTTACCAAATCTCACCGTCATGCAGCCGATGGCGATCTAAAACTG
+R_HWI-M01141:133:D05BR:1:1101:28638:10543  133:D05BR:1:1101:28638:10543 2:N:0:CCGGCGTCTCTTGC
111>11>1>1B111B11B100A000AA211B11110B000///A/AE1210A////D1BB##########################################################################################
@M_HWI-M01141:133:D05BR:1:1101:10611:10760  133:D05BR:1:1101:10611:10760 2:N:0:CCGGCGTCTCTTGC
AGAAATCTTCCGGATGAACCAGCGCGCTGCCCGCGAAGTGAGCCACC
+M_HWI-M01141:133:D05BR:1:1101:10611:10760  133:D05BR:1:1101:10611:10760 2:N:0:CCGGCGTCTCTTGC
]]]]]]]]]]]]]]]]]]]]]]]]]]]]]]]]]]]]]]]]]]]]]]]
@F_HWI-M01141:133:D05BR:1:1101:21766:10882  133:D05BR:1:1101:21766:10882 2:N:0:CCGGCGTCTCTTGC
GATCGGAAGAGACACGTCTGAACTCCAGTCACCCGGCGTATCTCGTATGCCGTCTTCTGCTTGAAAAAAAACAACAAATGACAGACAGGTTGACTTGGGCTTGGGAGATCGGAAGAGCACACGTCTGAACTCCAGTCACCCAATCCATCT
+F_HWI-M01141:133:D05BR:1:1101:21766:10882  133:D05BR:1:1101:21766:10882 2:N:0:CCGGCGTCTCTTGC
BA?AAABBBFFFCBG?GGFCDGAFHHGF5FBGGHG?EEA0BGF5BAAAGD3EE0BFH5@FFHHAG5@GG//111111134B3GGFBG0/B3F3FG4B3?FC?E//?C<B1?/CFDH0FHCFF/??0?GDFB11?F1<GF1>>F0F0>G1<
@R_HWI-M01141:133:D05BR:1:1101:21766:10882  133:D05BR:1:1101:21766:10882 2:N:0:CCGGCGTCTCTTGC
GAAAAGAAGAACGGAATCTGGGGGAAAAGGGGGGAAAAAGTCGAGGTATTAGACGGGGTGCGCGTAGAAAAAAAAAAAAGAACGCTGAACGACTAAAGCCTTTTCAGATCGAAAGAGAGTCATGAAAGAAAAGAGTGCTCGCAGTATGTA
+R_HWI-M01141:133:D05BR:1:1101:21766:10882  133:D05BR:1:1101:21766:10882 2:N:0:CCGGCGTCTCTTGC
11111B1B1111111111331A000A0000A#######################################################################################################################
@F_HWI-M01141:133:D05BR:1:1101:25238:10945  133:D05BR:1:1101:25238:10945 2:N:0:CCGGCGTCTCTTGC
CGGAAGAGCACACGTCTGAACTCCAGTCACCCGGCGTATCTCGTATGCCGTCTTCTGCTTGAAAAAAAAGAAACTGTGTACAATGCGGGATCGGTGGCTGATGCTCCCGAACTCTCCTAATTCGTTCCGTATCGGGTTCACGCTTGGTTT
+F_HWI-M01141:133:D05BR:1:1101:25238:10945  133:D05BR:1:1101:25238:10945 2:N:0:CCGGCGTCTCTTGC
AAAAABFFFBFFCEGGCEGGGGGFBCDFGDFFCEGEFFG1GHFAECBGGEEEEEGH5GHE31B@DB0E/1113B3344B4BB@43B/////?/?//?0F/0B2B?32?////?22?<111?<1/0?00.<0>F#################
@R_HWI-M01141:133:D05BR:1:1101:25238:10945  133:D05BR:1:1101:25238:10945 2:N:0:CCGGCGTCTCTTGC
TGCCATCGCTGCCGTTAGAAATATTTTACATCCGCTCGAGTTACGCGGCAATCTCCTCTCTATAACCTGCAAAGCACGCATCCAAGACATTACATTTTCTGTTCGTAGCCCTACCAACAACACGCCCGATACGCACAGCAGCATCAGAAT
+R_HWI-M01141:133:D05BR:1:1101:25238:10945  133:D05BR:1:1101:25238:10945 2:N:0:CCGGCGTCTCTTGC
111111111111111A0013313A33D3132200000AA/1/22/A///A/A1111101012222@B1000B100B0/>///01110B01211122B2>12222//0<<B00<F####################################
@F_HWI-M01141:133:D05BR:1:1101:19799:11025  133:D05BR:1:1101:19799:11025 2:N:0:CCGGCGTCTCTTGC
ATCGGAAGAGCACACGTCTGAAACTCCAGTCACCCGGCGTATCTCGTATGCCGTCTTCTGCTTGAAAAAAAAAAACTGCACCATCATCATCCCGCCAATCAGCGTCACTACCGTTCCCCCCCCCGTTCTGCCCCTCGTCTACCTACTACC
+F_HWI-M01141:133:D05BR:1:1101:19799:11025  133:D05BR:1:1101:19799:11025 2:N:0:CCGGCGTCTCTTGC
BBBBBBBBFFFFGGGGGGGGGGHHHHGHHHHGHHFG2AA2A1B5FBAEF3BG0AEHGGGEHGFFAGGHFGF//>/?3B333B0?B34B444B##########################################################
@R_HWI-M01141:133:D05BR:1:1101:19799:11025  133:D05BR:1:1101:19799:11025 2:N:0:CCGGCGTCTCTTGC
ATCCCCTGCCCGTTTAATCCCCCCCTTGCTCCTTCCCTGTCGGTTCCTTCCCCCGTTTTCCCCCTCCCGGCCCTTTCCCAGCTTCTCACCTTGGTCCTTCCTCCGTCTCTCCCTCTTTCCTCCCATCCTTTCTCCTTCCTTATCCATCCC
+R_HWI-M01141:133:D05BR:1:1101:19799:11025  133:D05BR:1:1101:19799:11025 2:N:0:CCGGCGTCTCTTGC
111>>1111B>111A13333100AA000111A111BF1111//AE/1221B00///00/2110///B?////>/0B111>1011BF12B01<<111B121B11B//00BBF0<FCF1121>1</01001?<1<1111<01F#########
@M_HWI-M01141:133:D05BR:1:1101:3592:11050  133:D05BR:1:1101:3592:11050 2:N:0:CCGGCGTCTCTTGC
GATCGGAAGAGCA
+M_HWI-M01141:133:D05BR:1:1101:3592:11050  133:D05BR:1:1101:3592:11050 2:N:0:CCGGCGTCTCTTGC
]XY]]]]]]]]]]
@F_HWI-M01141:133:D05BR:1:1101:20326:11243  133:D05BR:1:1101:20326:11243 2:N:0:CGGGCGTCTCTTGC
CGTCTGAACTCCAGTCACCCGGCGTATCTCGTATGCCGTCTTCTGCTTGAAAAAAAAAAAAAAAAAACATCAAAACTGGAGGGCACCATAAGACATATAATGCCTTATAAGTGTTCAAAACAAACGCATTAGGTGAAGGATATAGAGGGC
+F_HWI-M01141:133:D05BR:1:1101:20326:11243  133:D05BR:1:1101:20326:11243 2:N:0:CGGGCGTCTCTTGC
3AAAABFFFFFFGGGGGGGGGCEEEGG2FFGFGHHGHGGGHGHHHHHHFFHHHHGGE0E?##########################################################################################
@R_HWI-M01141:133:D05BR:1:1101:20326:11243  133:D05BR:1:1101:20326:11243 2:N:0:CGGGCGTCTCTTGC
ACGGCACACAAAGGCGGGGGAAAGGGGAACAGGAGAGGGAAGGGGTGGGGAAGAGAGTGAAAAATATATAGATGGAAATGGTGGCAGTACCACTTAAAGCAACAAGTACATAAAACAATAAAAAGGTGCGAATGGAATCAAGTAGAAGCA
+R_HWI-M01141:133:D05BR:1:1101:20326:11243  133:D05BR:1:1101:20326:11243 2:N:0:CGGGCGTCTCTTGC
######################################################################################################################################################
@M_HWI-M01141:133:D05BR:1:1101:10197:11259  133:D05BR:1:1101:10197:11259 2:N:0:CCGGCGTCTCTTGC
TGGTTTCGCACGACGTGGAAGAGCTGTCGATTCTCGCGGACATGAGCTATCTGCTC
+M_HWI-M01141:133:D05BR:1:1101:10197:11259  133:D05BR:1:1101:10197:11259 2:N:0:CCGGCGTCTCTTGC
]]]]]]]]]]]]]]]]]]]]]]]]]]]]]]]]]]]]]]]]]]]]]]]]]]]]]]]]
@M_HWI-M01141:133:D05BR:1:1101:18126:11285  133:D05BR:1:1101:18126:11285 2:N:0:CCGGCGTCTCTTGC
ACTGGAGTTC
+M_HWI-M01141:133:D05BR:1:1101:18126:11285  133:D05BR:1:1101:18126:11285 2:N:0:CCGGCGTCTCTTGC
]]]]]]]]]]
@M_HWI-M01141:133:D05BR:1:1101:16309:11305  133:D05BR:1:1101:16309:11305 2:N:0:CCGGCGTCTCTTGC
GTGTGAAGGCGGCGAGCGTCTCCGGCGGGCGCTGTTCGACCGCGTGTTTCCGCTGCTGCTGGTCGAGGTGCGGCAGGATCTCGTCGACGATCTCGCGGATCTCG
+M_HWI-M01141:133:D05BR:1:1101:16309:11305  133:D05BR:1:1101:16309:11305 2:N:0:CCGGCGTCTCTTGC
]]]]]]]]]]]]]]]]]]]]]]]]]]]]]]]]]]]]]]]]]]]]]]]]]]]]]]]]]]]]]]]]]]]]]]]]]]]]]]]]]]]]]]]]]]]]]]]]]]]]]]]]
@F_HWI-M01141:133:D05BR:1:1101:20775:11351  133:D05BR:1:1101:20775:11351 2:N:0:CCGGCGTCTCTTGC
CACACGTCTGAACTCCAGTCACCCGGCGTATCTCGTATGCCGTCTTCTGCTTGAAAAAAAAACAACTAAGCGCGGCCAGGTCTGTATCCGCAAGAACCAAGGGTCGGGTCCTGTGCGTCAGGGGCATCTCGAAGTCCTCGATGGCCGCCG
+F_HWI-M01141:133:D05BR:1:1101:20775:11351  133:D05BR:1:1101:20775:11351 2:N:0:CCGGCGTCTCTTGC
BBBBABFAFBFFGGFGGGGFGFFFEAEEEGGFFHFFGCB5FEAEAFHHGHHGH1AFFFC0E/1??133B#################################################################################
@R_HWI-M01141:133:D05BR:1:1101:20775:11351  133:D05BR:1:1101:20775:11351 2:N:0:CCGGCGTCTCTTGC
TCGACCCCGCCCATTTGGATCAGGGCATGGTGCCGGCTGAGTACCGGGTCGGAGAGTAGCGCGTCTTCAGGCTGCTTGAGCGCCAGCGAGTCCTCGATGTTTACGAAAATGAGCTGGGCGGGGGTGTCGACGTCGATGCCTACTTCCATG
+R_HWI-M01141:133:D05BR:1:1101:20775:11351  133:D05BR:1:1101:20775:11351 2:N:0:CCGGCGTCTCTTGC
1111111>>1100B13A1111AB1000000B110A###################################################################################################################
@F_HWI-M01141:133:D05BR:1:1101:8234:11365  133:D05BR:1:1101:8234:11365 2:N:0:CCGGCGTCTCTTGC
ATCGGAAGACACACGTCTGAACTCCAGTCACCCGGCGTATCTCGTATGCCGTCTTCTGCTTGAAAAAAAAAAAAATTAAATAAAGAGTCAACCTTATTTCATTCATTTATATAATTGCGATTTAATATGCTCTACTTCTAATCTTTTCCT
+F_HWI-M01141:133:D05BR:1:1101:8234:11365  133:D05BR:1:1101:8234:11365 2:N:0:CCGGCGTCTCTTGC
CCCCCCDDFFFFGGGGGGGGGGHHHHHHGHHHHGGGGEEDFHHHGGHHHHGGGHGHHHEHHHFHHHHGFE/>///0334444?342222222B22222222222222222?#######################################
@R_HWI-M01141:133:D05BR:1:1101:8234:11365  133:D05BR:1:1101:8234:11365 2:N:0:CCGGCGTCTCTTGC
ATTCCGCAGGCAGTGCACTTTACCTACCACCGTACTACAGATGTAAAAATCGTATTTATTTGAATCGGCGTGCAAGGTTTGTAACTCTCTGCTCACGACCCTTAACTACATCCAACCATACACAGATTCTTAAATATATCTTGTCCCAGT
+R_HWI-M01141:133:D05BR:1:1101:8234:11365  133:D05BR:1:1101:8234:11365 2:N:0:CCGGCGTCTCTTGC
1111>11111111111B1111311A30011B000002111D11D222210AB/0012222222B210//////B11/@1B/02222111B111111>/>>/0B111B11112<111//1101110111>2222122B2B22@2111111@
@F_HWI-M01141:133:D05BR:1:1101:15700:11372  133:D05BR:1:1101:15700:11372 2:N:0:CCGGCGTCTCTTGC
CACACGTCTGAACTCCAGTCACCCGGCGTATCTCGTATGCCGTCTTCTGCTTGAAAAAAAAAACTGATCGAGATCGGTAGCGGACACGTCTGAACTCCAGTAACCCAATCCATCTCGTATGCCGTCTTTTGCCTGAAAAAAACAACATCA
+F_HWI-M01141:133:D05BR:1:1101:15700:11372  133:D05BR:1:1101:15700:11372 2:N:0:CCGGCGTCTCTTGC
>AAABBFAFBFFGGGFGFFGFGHFFFGGECE2DGGFEBGFBAAEAEBDGEDGBAA5A100>>/13334B111?/F///?>3///</0/0/BFFFHE22<2@222<///?C?1<11??#################################
@R_HWI-M01141:133:D05BR:1:1101:15700:11372  133:D05BR:1:1101:15700:11372 2:N:0:CCGGCGTCTCTTGC
CGCACAGATCGGCGATTGTGACGCCTCCGCCGGCGTGACATCCGCCCGGCTCGTCATCGTCCTCGGGTGCATATCGTAATCGCGACTCTCATGGCACTACTTCTCACATTCTGTTTATCTCTGTCTATGCTGTGTTCTGTACAAAACACC
+R_HWI-M01141:133:D05BR:1:1101:15700:11372  133:D05BR:1:1101:15700:11372 2:N:0:CCGGCGTCTCTTGC
>111>111B@A1A100A0B2B2A0AGECA#########################################################################################################################
@F_HWI-M01141:133:D05BR:1:1101:14679:11375  133:D05BR:1:1101:14679:11375 2:N:0:CCGGCGTCTCTTGC
GATCGGAAGAGCGTCGATCGGAAGAGCACACGTCTGAACTCCAGTCACCCGGCGTATCTCGTATGCCGTCTTCTGCTTGAAAAAAAAAAAACTTCTGAACTCTAGTCACAACCCTTATCTCCCATGTCTTCTCATCCTAGAACACAACAT
+F_HWI-M01141:133:D05BR:1:1101:14679:11375  133:D05BR:1:1101:14679:11375 2:N:0:CCGGCGTCTCTTGC
AA3ABB@AAFFFGEG?EFGECGFGHHGCFGGGHEHGHHHBHHHHFGHHHGGCGG0>EFEGFFFGFDGGG?AFHFHFHHFFGF30>///<>//22?>2222?G1<1??###########################################
@R_HWI-M01141:133:D05BR:1:1101:14679:11375  133:D05BR:1:1101:14679:11375 2:N:0:CCGGCGTCTCTTGC
CCCGCCACCACCTGATGCCCTACATCCAGCTTCGGCTCCCCTACGGTCTCACCCCGCCCACGCTCTGGGACTCTAAGACGGGAATCGCGTCGTTTGGGCCGCGAGTGTGCTCGACGTGTATATATAGGAGATCGAAAGAACTTGTCATCA
+R_HWI-M01141:133:D05BR:1:1101:14679:11375  133:D05BR:1:1101:14679:11375 2:N:0:CCGGCGTCTCTTGC
111111>>11111111111010B1A30B10A1100A0A///0/0//0//A2ABEE/A#############################################################################################
@F_HWI-M01141:133:D05BR:1:1101:23513:11471  133:D05BR:1:1101:23513:11471 2:N:0:CCGGCGTCTCTTGC
CGGAAGAGCACACGTCTGAACTCCAGTCACCCGGCGTATCTCGTATGCCGTCTTCTGCTTGAAAAAAAACAATCTCGCGACACCATCGACTCCATCAGTCAAAGTCTGCTCGTCGTCTATCACGACCCTTCGATCGCAGAGATGCACACC
+F_HWI-M01141:133:D05BR:1:1101:23513:11471  133:D05BR:1:1101:23513:11471 2:N:0:CCGGCGTCTCTTGC
BABBBAFFFFFFGGGGGCFGFGHGGFFGGHFHGGGGAFECEG1FFFFHHGEAGCF55GFFC13B5?EE>11?334411//E//?/33/3>//B2BB2B2B22?222>2>22//?@AF//?11?###########################
@R_HWI-M01141:133:D05BR:1:1101:23513:11471  133:D05BR:1:1101:23513:11471 2:N:0:CCGGCGTCTCTTGC
CTTAATCCCCTTAATCACGTCCTCGTTCTCGCTCTTCTTAGCCAAGAACCCGCTGGACGTGCTGCCCTTTGCGTCCAACAGCCTTCACCCCTCCTCGTCGTTCATCTCTTTCTACCTCTGCTTCCTCCGCCCGATGCCGGTGCGAAGCGC
+R_HWI-M01141:133:D05BR:1:1101:23513:11471  133:D05BR:1:1101:23513:11471 2:N:0:CCGGCGTCTCTTGC
>111133@1>1B1B333B1B110F?G0003A0AA0112121111B/B00//A/A################################################################################################
@F_HWI-M01141:133:D05BR:1:1101:17305:11536  133:D05BR:1:1101:17305:11536 2:N:0:CCGGCGTCTCTTGC
TCGGAAGAGCACACGTCTGAACTCCAGTCACCCGGCGTATCTCGTATGCCGTCTTCTGCTTGAAAAAAAAAAGTCCGCCCGTCACCTGGCTCAGCTACCGCTCCCCCAGCCCTTCGTCATCGCCCCTCCCGCCGAGAATCTCCCCGACCG
+F_HWI-M01141:133:D05BR:1:1101:17305:11536  133:D05BR:1:1101:17305:11536 2:N:0:CCGGCGTCTCTTGC
BBBBBBBFFFFFGGGAFGEGGGDDGBGABGHHHGGEGGGFF5FEFGHGHGEAEGAEG5FFHHHF5GF/E/>//3B?///>//?//333000B1?B11B0</>///?///?/?00??##################################
@R_HWI-M01141:133:D05BR:1:1101:17305:11536  133:D05BR:1:1101:17305:11536 2:N:0:CCGGCGTCTCTTGC
CCCCATCGGCGCCGCCGGGCGGGCTCCTTAGCCTTCTCGTTGGGGGCTACCGCCCCGCTCGATCCTACTCGGCTTGTACTATCCGGCGGAGCTTGCCCCTCCTCCCCTCCCCATCTATCCGGGCCGACACCTGCTCCTCACCTATCCCGG
+R_HWI-M01141:133:D05BR:1:1101:17305:11536  133:D05BR:1:1101:17305:11536 2:N:0:CCGGCGTCTCTTGC
111111B1111>AEE00////A/>>/?11B1111111@?###############################################################################################################
@M_HWI-M01141:133:D05BR:1:1101:9232:11667  133:D05BR:1:1101:9232:11667 2:N:0:CCGGCGCCTCTTGC
CACACGTCTGAACTCCAGTCACCCGGCGTATCTCGTATGCCGTCTTCTGCTTGAAAAAAAATAGTGCCGTCGCGGTCTAGGGAGACCGTCCGGACGTCGCGCAGCTCTGGTGCTAGCATCGTCGCGGTCAGGACGGCGGGGGAAAGAGCGCCGCTGCGCCCATTTCGCCAGTCGAAGGGCCCAGGGGCGGGCTCGCTTCCTGGATCCGGGC
+M_HWI-M01141:133:D05BR:1:1101:9232:11667  133:D05BR:1:1101:9232:11667 2:N:0:CCGGCGCCTCTTGC
AAAAA1BAC?FDBEGEGG3B111FE0FEGGAGF20//0BGG/EAFFFDBGFH10B110//>/03?4DI11@G11G@@13D31211.>1A.1@1>DD>EC>>>//,H30@3?;F//?12?I0]]S]]T03E>D>1A=1.HD3D331.A?@1>//////>0B@EE/>/B////GFFB/////////A00000000A0011B1@1>1D>1111>
@F_HWI-M01141:133:D05BR:1:1101:25745:11745  133:D05BR:1:1101:25745:11745 2:N:0:CTGGCGTCTCTTGC
CTCTTCCGATCTCCTTCCACTTGGGAGCGCGCTTCTCCGCGAACGCGCGCGATCGGAAGAGCACACGTCTGAACTCCAGTCACCCGGCGTATCTCGTATGCCGTCTTCTGCTTGAAAAAAAAAAAAAAAAAAGAAGAGGAAGCAAATCGC
+F_HWI-M01141:133:D05BR:1:1101:25745:11745  133:D05BR:1:1101:25745:11745 2:N:0:CTGGCGTCTCTTGC
AABBCFFBBCCFGGGGGGGGGGHGHHGGGGGGGGGHHHGGGGGGGGGGGGGGGGGGGGGHGHHHHHGHHHGHHHHHHHHHHHHHHGGGGGGDCHHGGGHGHHGGGHGHFHHHHHHHHHHGGGCD##########################
@R_HWI-M01141:133:D05BR:1:1101:25745:11745  133:D05BR:1:1101:25745:11745 2:N:0:CTGGCGTCTCTTGC
ACACAGCAGACGGAGGGGGGGAGGGGGGACAGCGCGGGGTGGGGGGGGGGAGGGGGGAGGAGGGAAGAAGGGGGGGGAGGGGGGGGGGAGGGGGAGAGGGAGGTGGGTGGGGGGGGGGGGGGTAAAAAATAAGAAAAAAAACAGAAAAAA
+R_HWI-M01141:133:D05BR:1:1101:25745:11745  133:D05BR:1:1101:25745:11745 2:N:0:CTGGCGTCTCTTGC
1>111111111111A0A#####################################################################################################################################
@F_HWI-M01141:133:D05BR:1:1101:13315:11804  133:D05BR:1:1101:13315:11804 2:N:0:CCGGCGTCTCTTGC
ATCGGAGAGCACACGTCTGAACTCCAGTCACCCGGCGTATCTCGTATGCCGTCTTCTGCTTGAAAAAAAAAAAAAAAAACAAAAACAAAAAACGTTGGAGCGAAACTTACTAAGTACACAAGATTTCTCCTACTTCTTCTTAGCGCCGCT
+F_HWI-M01141:133:D05BR:1:1101:13315:11804  133:D05BR:1:1101:13315:11804 2:N:0:CCGGCGTCTCTTGC
DEDEECCCDDFFGGGGGGGGGGHHHHHHHHHHHGGGGEGGFHHHGGHHHHGGGHGHHHHHHHGHHHHGGE>EE#############################################################################
@R_HWI-M01141:133:D05BR:1:1101:13315:11804  133:D05BR:1:1101:13315:11804 2:N:0:CCGGCGTCTCTTGC
AATCCAGGGACTCCAACTACTTAGAAACAAACAAGGCCAAAACATAAGAATATTTAGATTGGAAATAGAATAGAAAATGGGTATATTCCATTGTATTCATTCAGATTTAAAATACATATATAACAATATTGAAATTATACCTAAAATACC
+R_HWI-M01141:133:D05BR:1:1101:13315:11804  133:D05BR:1:1101:13315:11804 2:N:0:CCGGCGTCTCTTGC
11111111111111111A111331133A0000000A0A00000/11111111222221221011111111B1B11101A100112222222212222@@22@2222121@1B2111222222211@1B2222112B122221111121>1
@F_HWI-M01141:133:D05BR:1:1101:20665:11931  133:D05BR:1:1101:20665:11931 2:N:0:CCGGCGTCTCTTGC
CACACGTCTGAACTCCAGTCACCCGGCGTATCTCGTATGCCGTCTTCTGCTTGAAAAAAAAAAAGAAGAACAGAAGTAGGCTGAACACCTACATCGAGGATATCGGAGAGCTCAAGATAATTAACTACTCAGGTACAAAGAAGTACATAA
+F_HWI-M01141:133:D05BR:1:1101:20665:11931  133:D05BR:1:1101:20665:11931 2:N:0:CCGGCGTCTCTTGC
AABBBBFBFBFFGGGGGGGGGGHHGGGGGGGFGHHGGGHHHGGGHGGFFHHHE1FHHHGGG///1?13332333334443330033?2/3?33B4/?///2223///<//<2?1F11?111?111??11<11011<11100001100000
@R_HWI-M01141:133:D05BR:1:1101:20665:11931  133:D05BR:1:1101:20665:11931 2:N:0:CCGGCGTCTCTTGC
TTTGCAAAAAAGGGCAGGTGAACATATGCGAAAAGGATAAGTCACAGGAAATTAACAATGAGGGGAAAAAAATGTATTTGGGTATAGGTATTAGATCAGCATATATATAATATTGCTGTGCACTTTTATTAATAGCAGTGTATGAATGAT
+R_HWI-M01141:133:D05BR:1:1101:20665:11931  133:D05BR:1:1101:20665:11931 2:N:0:CCGGCGTCTCTTGC
11>1133111>11A10AEF11111112220000/0/0111B222111/00A1A1111111110/////00//B12222221//11221122@@2121111111BB2222>22222121B01211<1B2122>222B111122222@2212
@F_HWI-M01141:133:D05BR:1:1101:18151:12003  133:D05BR:1:1101:18151:12003 2:N:0:CGGGCGTCTCTTGC
GACCTTGCCGCGCGAAAACCCGGAAGAGCACACGTCTGAACTCCAGTCACCCGGCGTATCTCGTATGCCGTCTTCTGCTTGAACTACAATCACAGGTATGCACTCGTATGTCGTCTTCTGCTTGAAAAAAAAAATAAACGGACCTAGTCT
+F_HWI-M01141:133:D05BR:1:1101:18151:12003  133:D05BR:1:1101:18151:12003 2:N:0:CGGGCGTCTCTTGC
>>11ADFBFD?1AA0A00000A///E00B100FEFAFC1A1DE11FFG1FHCEE//>E/02@0//0021//>BEDDGBFGHAG1111B11111B1/<1212211BC</?0?2F/?GFHHDDFF###########################
@R_HWI-M01141:133:D05BR:1:1101:18151:12003  133:D05BR:1:1101:18151:12003 2:N:0:CGGGCGTCTCTTGC
TCGGCCTCGTCGCCCTCGCCGAGCTCGGCCGAGGCCAGCACCGAGGCGCCGCCGATTCCAGATCGGAAGAGCGTCGTGTAGGGAAAGAGTGTCCTAGGTGTGTGGCTCTTGGTTGGCGCGGGTCCATTAAAAAAACAAACGATTGGTTTC
+R_HWI-M01141:133:D05BR:1:1101:18151:12003  133:D05BR:1:1101:18151:12003 2:N:0:CGGGCGTCTCTTGC
>1>1>>>CAA1>E?EGA00A?AECCHE/FECA?/A/>?FH0E@EG/>@//>EEC/<E122B11B<//?/<00B/C/@//?11/0?/000FG<<F111F1D<A################################################
@F_HWI-M01141:133:D05BR:1:1101:9933:12014  133:D05BR:1:1101:9933:12014 2:N:0:CCGGCGTCTCTTGC
GATCGGAAAGAGCACACGTCTGAACTCCAGTCACCCGGCGTATCTCGTATGCCGTCTTCTGCTTGAAAAAAAAAAGAAATCGAATCCACACCCTACTGAACCCCATTCACCAAATCAAACTCCAAGGCCGTCTTCTGCTTTAACAAAAAC
+F_HWI-M01141:133:D05BR:1:1101:9933:12014  133:D05BR:1:1101:9933:12014 2:N:0:CCGGCGTCTCTTGC
AA?A>11>1CFFGBGGGGGGGFFEGGDGHH2BGGHHCEEGEE/FDGA/AGABFC/A0FHF1G@F1>@DGH///////0BBG/001/111B//??00F12B1////0?@21<1/?111?111?11?1/?/->-<<<1=1FG10000<C###
@R_HWI-M01141:133:D05BR:1:1101:9933:12014  133:D05BR:1:1101:9933:12014 2:N:0:CCGGCGTCTCTTGC
GGGTTCGCGGGGGGCGGGGGTGGGATAGATCTGTTGGGGTGATGCGAGATCGGACGGGGGTGGTGGAGAGATAGAGAGATCAGAAAAACTGAATTTAGGGATAGAGTGTACGATTGATTTAAACATCAGTAATAGACTTATCGTCGATAA
+R_HWI-M01141:133:D05BR:1:1101:9933:12014  133:D05BR:1:1101:9933:12014 2:N:0:CCGGCGTCTCTTGC
>11>1111##############################################################################################################################################
@F_HWI-M01141:133:D05BR:1:1101:10308:12046  133:D05BR:1:1101:10308:12046 2:N:0:CTGGCGTCTCTTGC
CGTCTGAACTCCAGTCACCCGGCGTATCTCGTATGCCGTCTTCTGCTTGAAAAAAAAAAAAAAAAAAAAAGACGCAGATATAAGATCACACGGCGATGAGAAGACAAGGTAAGACAGATAAATTGAAATAACGTATGATGGAAGTCTGAT
+F_HWI-M01141:133:D05BR:1:1101:10308:12046  133:D05BR:1:1101:10308:12046 2:N:0:CTGGCGTCTCTTGC
AABCABFFFFFFGGGGGGGGGGGGGGGFHHHGGHHHHGGGHGFHHHHHHHHHHHEEEG@E##########################################################################################
@R_HWI-M01141:133:D05BR:1:1101:10308:12046  133:D05BR:1:1101:10308:12046 2:N:0:CTGGCGTCTCTTGC
ACGGGGATTAAAGAGAGTCAAGACGACAAAGGGAGAGCGACGGTGCAGTAAAGAGCGAGAAAGGGGTACAGTATTGTGTGGTGGGAGTCTGAGTAAAATACAAAAAAAAAAAGACAACTCAGAAGGGGAAAGATATCATAAGTAGATCTA
+R_HWI-M01141:133:D05BR:1:1101:10308:12046  133:D05BR:1:1101:10308:12046 2:N:0:CTGGCGTCTCTTGC
>11111111B1311110A11311000000000/B####################################################################################################################
@F_HWI-M01141:133:D05BR:1:1101:25792:12089  133:D05BR:1:1101:25792:12089 2:N:0:CCGGCGTCTCTTGC
CACACGTCTGAACTCCAGTCACCCGGCGTATCTCGTATGCCGTCTTGTGCTTGAAAAAAAAACACAAGACATGAGCTTCGGCTGACTACCGTCTCGATCGACGGGGGGACTGGGGTAGATAGAGGGCGGGGACGCGGTAGTCTGCGGGCT
+F_HWI-M01141:133:D05BR:1:1101:25792:12089  133:D05BR:1:1101:25792:12089 2:N:0:CCGGCGTCTCTTGC
ABB?ABFA4A55A5BGGFBAA5AFEGEA2E2B55A2233530101A5DA55FE1B5A1>E/E1111111B33333B33B>//?>003430///B03BBG###################################################
@R_HWI-M01141:133:D05BR:1:1101:25792:12089  133:D05BR:1:1101:25792:12089 2:N:0:CCGGCGTCTCTTGC
CCCCGCGCGACGCCGACGCTATGGAAATGACCAGAGCGGAAGGTCGAATAAGCAAGCAGTGCTGCGGATTCAGAGGCTGGCAAATCGACACGGCTGGGAAACGACGAGTGCGCCACGCAGCGCGCGACGCTCTGCGACGATCGAGACGCA
+R_HWI-M01141:133:D05BR:1:1101:25792:12089  133:D05BR:1:1101:25792:12089 2:N:0:CCGGCGTCTCTTGC
>11111>1>00000A/A/A///AA1A1B1D########################################################################################################################
@M_HWI-M01141:133:D05BR:1:1101:4441:12095  133:D05BR:1:1101:4441:12095 2:N:0:CCGGCGTCTCTTGC
GTCTGAACTCCAGTCACCAGATCGGAAGAG
+M_HWI-M01141:133:D05BR:1:1101:4441:12095  133:D05BR:1:1101:4441:12095 2:N:0:CCGGCGTCTCTTGC
]X]]Y][3]]]]]]I6\]]]Y]]]]W]]]&
@M_HWI-M01141:133:D05BR:1:1101:13218:12187  133:D05BR:1:1101:13218:12187 2:N:0:CCGGCGTCTCTTGC
TTTCAGCCATGCCTGTAACAGGCGAAGAGAGAGAATCAAAATGCCATCACTGCGAGAC
+M_HWI-M01141:133:D05BR:1:1101:13218:12187  133:D05BR:1:1101:13218:12187 2:N:0:CCGGCGTCTCTTGC
]]]]]]]]]]]]]]]]]]]]]]]]]]]]]]]]]]]]]]]]]]]]]]]]]]]]]]]]]]
@F_HWI-M01141:133:D05BR:1:1101:19334:12307  133:D05BR:1:1101:19334:12307 2:N:0:CCGGCGTCTCTTGC
TCGGAAGAGCACACGTCTGAACTCCAGTCACCCGGCGTATCTCGTATGCCGTCTTCTGCTTGAAAAAAAAAAAAAAACAACTAGGGCAAATGATGCTTTGTAAGTAGATGATAGACGTAATGGGATTATAGTATCTTATGTACAACAGGA
+F_HWI-M01141:133:D05BR:1:1101:19334:12307  133:D05BR:1:1101:19334:12307 2:N:0:CCGGCGTCTCTTGC
CCCCBCCFFFFFGGGGGGGGGGHHHHHHHHHHHGGGGGGGFHHHGGHHHHGGGHGHHHHHHHFHHHHGGGGEE#############################################################################
@R_HWI-M01141:133:D05BR:1:1101:19334:12307  133:D05BR:1:1101:19334:12307 2:N:0:CCGGCGTCTCTTGC
CAGCCCCAAGATCGTCTTAGAAGTGCGGTTTCTGCTTAGGACCGACAGAGCGTAGTGATGGAAAAGAGAAAACTAGATGATATAAAGCAGTTTTGCGGCGATCCTGGTATGTCACAAATAATTCAATAACTTACAGTGACAATCTCCTCA
+R_HWI-M01141:133:D05BR:1:1101:19334:12307  133:D05BR:1:1101:19334:12307 2:N:0:CCGGCGTCTCTTGC
111111111>111111113313131100000122B1DA1B11//////B0B/A///B222101100/>011001B112@1222222111011@201////////110112<22211<B11@22>122211121<@11111111?1111<1
@F_HWI-M01141:133:D05BR:1:1101:6574:12320  133:D05BR:1:1101:6574:12320 2:N:0:CCGGCGTCTCTTGC
CACACGTCTGAACTCCAGTCACCCGGCGTATCTCGTATGCCGTCTTCTGCCTGAAAAAAACAACTCCGCCCCTACTATACTACGGACCCTCTCTTCTCGCAGTACAATCGGAATAAAACATCTGAAAAGCACACTTATCAACTCTATTCC
+F_HWI-M01141:133:D05BR:1:1101:6574:12320  133:D05BR:1:1101:6574:12320 2:N:0:CCGGCGTCTCTTGC
BBABBBF>CAFFBGGFGBFFFBAGE2AEAEEFBGHDDE35BEA0A1FBFF33B233B10>111?3@31??//111B4@B3@4B////>/3?CE34?43//BC/11211?//?//1>111<1@111<1?00?FGA01111=1<<F1==<11
@R_HWI-M01141:133:D05BR:1:1101:6574:12320  133:D05BR:1:1101:6574:12320 2:N:0:CCGGCGTCTCTTGC
TCCTCTATGCGTTCCCTGCGATACGGGACGGTCCTTCTTATAATAGCGGCCGGGAGACGGTCGTGGAGATGGAGTGAATCCCCTGTGCAGCACTCCGCCGCTCGCGAGCCGATAAGTGTAGTAGAGGGACAGTGTGGTCGCAGAATGTGG
+R_HWI-M01141:133:D05BR:1:1101:6574:12320  133:D05BR:1:1101:6574:12320 2:N:0:CCGGCGTCTCTTGC
11>11@B331>11A111110A00A0000E0////12B1B2A222BA########################################################################################################
@M_HWI-M01141:133:D05BR:1:1101:27138:12440  133:D05BR:1:1101:27138:12440 2:N:0:CCGGCGTCTCTTGC
GAATAAGCATGTTACCTCTTGACTAGCTATCTCCCACCATCATTTTCACAGGAGTGAACTTG
+M_HWI-M01141:133:D05BR:1:1101:27138:12440  133:D05BR:1:1101:27138:12440 2:N:0:CCGGCGTCTCTTGC
]]]]]]]]]]]]]]]]]]]]]]]]]]]]]]]]]]]]]]]]]]]]]]]]]]]]]]]]]]]]]]
@M_HWI-M01141:133:D05BR:1:1101:11222:12452  133:D05BR:1:1101:11222:12452 2:N:0:CCGGCGTCTCTTGC
TCAATGACAGCGGCGATGCCGATTCGGGTCCGAA
+M_HWI-M01141:133:D05BR:1:1101:11222:12452  133:D05BR:1:1101:11222:12452 2:N:0:CCGGCGTCTCTTGC
]]]]]]\]]]]]]]]]]]]]]]]]]]]]]]]]]]
@F_HWI-M01141:133:D05BR:1:1101:28742:12470  133:D05BR:1:1101:28742:12470 2:N:0:CCGGCGTCTCTTGC
CACACGTCTGAACTCCAGTCACCCGGCGTATCTCGTATGCCGTCTTCTGCTTGAAAAAAAAAAAAGAGAAGATGTCAGGCAACTCACCGAGAGCCTGCTAATCCCGGGCACATTATGGGATCAACTACCCGTCCCCACGTGCCGCGGACT
+F_HWI-M01141:133:D05BR:1:1101:28742:12470  133:D05BR:1:1101:28742:12470 2:N:0:CCGGCGTCTCTTGC
ABCCCCFBFAFFGGGGGGGGGGGHGGGGEGE2BGHGGHFGGFEGHFFGHHHHEFGFHHG0E>////?2233333444?23/?/3B33B?#############################################################
@R_HWI-M01141:133:D05BR:1:1101:28742:12470  133:D05BR:1:1101:28742:12470 2:N:0:CCGGCGTCTCTTGC
CAGCGGCGGCCATCAGCTGGACGTAGACCGCTGGCTGCCAGTCTCGTGGCGGGTCGAATGGTACCACGACATTCGATCAAGACACTACGTCGTCGCCATCGCACCAGGACATCCACTTGACGAACCACTAGTACTTCACGTCTGTCGGAT
+R_HWI-M01141:133:D05BR:1:1101:28742:12470  133:D05BR:1:1101:28742:12470 2:N:0:CCGGCGTCTCTTGC
>11>11>1000>0F1A111000A/A0/11/A/A#####################################################################################################################
@F_HWI-M01141:133:D05BR:1:1101:18421:12509  133:D05BR:1:1101:18421:12509 2:N:0:CCGGCGTCTCTTGC
CGGAAGAGCACACGTCTGAACTCCAGTCACCCGGCGTATCTCGTATGCCGTCTTCTGCTTGAAAAAAAAACAAACACCTCTCTCTCAGCTCTGTACATCTCTGCTTGTCCCTTTTCTGCCCCCTCCGCTTTCCTTATCTCCCCTCCTTCC
+F_HWI-M01141:133:D05BR:1:1101:18421:12509  133:D05BR:1:1101:18421:12509 2:N:0:CCGGCGTCTCTTGC
BCCCCCFFFFFFGGGGGGGGGGHHHHHHHHHHGGGGEGGAHHHGGHHHHGGGHGHHHGHHHFFHHHGG?E1111?10/303BDB3?3434B43B44444B34?34?20232232233332==BC##########################
@R_HWI-M01141:133:D05BR:1:1101:18421:12509  133:D05BR:1:1101:18421:12509 2:N:0:CCGGCGTCTCTTGC
ACTTCTCCTCTCCGGCGTCCACTTTCTCAAACAGCACTCGACCGCACACCTACGTCTCCCGTTTCAGACGGTCCCATTGTTCGCCTTGCTGTTACACGACCCCATTCCAACTTATTTTCTCCCCCTTCTCTGTCCCCTCCTCGACGCCCC
+R_HWI-M01141:133:D05BR:1:1101:18421:12509  133:D05BR:1:1101:18421:12509 2:N:0:CCGGCGTCTCTTGC
1>1>A3@111111111000A0111112BD#########################################################################################################################
@F_HWI-M01141:133:D05BR:1:1101:15223:12512  133:D05BR:1:1101:15223:12512 2:N:0:CCGGCGTCTCTTGC
TCGGAAGAGCACACGTCTGAACTCCAGTCACCCGGCGTATCTCGTATGCCGTCTTCTGCTTGAAAAAAAATATGTGCCCAGATCGGAAGAGCCCACTTCTGCACTCCAGTCACCCCATCCATCTCGTATTCCTTCTTCTGCTTGAAACAA
+F_HWI-M01141:133:D05BR:1:1101:15223:12512  133:D05BR:1:1101:15223:12512 2:N:0:CCGGCGTCTCTTGC
1A?1>1AFFCCFFG?GGGGGFFFF1GB3FGHDGGGGAEA/B22BA/FF2BEEFHE2FAGFHC>G110>/>01B2@22F01//BC/E?F/00B0/FA0BGH1>FFFHH1FGGFFHF//@GG1>GBBCFCF1FG1?GF1FG1DGH#######
@R_HWI-M01141:133:D05BR:1:1101:15223:12512  133:D05BR:1:1101:15223:12512 2:N:0:CCGGCGTCTCTTGC
TGGCACACATCTACGTGGCCGTCCCAGCCTACAACACCGGCATCCCGTGTTGTTATTCTCCCAAGGTCGCCACCTGTGTAGATCATAAGAGCGTCGTGTAGTGAAAGAGTTTTCGCAAGTTATAGAACTCTTGTTTTTCCTTATCTTTTC
+R_HWI-M01141:133:D05BR:1:1101:15223:12512  133:D05BR:1:1101:15223:12512 2:N:0:CCGGCGTCTCTTGC
111>AFBF11C3AB1B111B00ABE1100BBG1110AE///E/F0A///00/0/D2D22AA000//1B/>EEEF0011@FDFGH11B211@0/>EEGEGF1F02211BGF2122////<1B222221111111F100?01111<111@11
@M_HWI-M01141:133:D05BR:1:1101:19084:12540  133:D05BR:1:1101:19084:12540 2:N:0:CCGGCGTCTCTTGC
GGCGATCGAGATCCTCTGGCGCTGCCCGCCGG
+M_HWI-M01141:133:D05BR:1:1101:19084:12540  133:D05BR:1:1101:19084:12540 2:N:0:CCGGCGTCTCTTGC
]]]]V]]X]U]VW]]]Z]]]W]]]W[]\]W]]
@F_HWI-M01141:133:D05BR:1:1101:17633:12574  133:D05BR:1:1101:17633:12574 2:N:0:CCGGCGTCTCTTGC
TCGGAAGAGCACACGTCTGAACTCCAGTCACCCGGCGTATCTCGTCTGCCGTCTTCTGCTTGAAAAAACACACTTCACGGACTCGTATCGCAGTCCCCCACCGTCAACTCCTCGCTCTATGTCGCGCAGCAGCGACTGCATGCGCGCCCG
+F_HWI-M01141:133:D05BR:1:1101:17633:12574  133:D05BR:1:1101:17633:12574 2:N:0:CCGGCGTCTCTTGC
>AAAA@AFF1@CGFEAGGFGFGFHHFFAFFDDFFEAE/A/E220A/AFG1E/AFFHBFHFFB0B1FE///0/>B112B/////B/0?0>/?//?1FG//><CC###############################################
@R_HWI-M01141:133:D05BR:1:1101:17633:12574  133:D05BR:1:1101:17633:12574 2:N:0:CCGGCGTCTCTTGC
GGCCTCCCGCACGCGGAATCACCGCGGGCCGTTCGGCGACGCCCGCACCACCGGCTGGACGAGCGGGGTCTGTACGGAGGCGCGCCGTTGGATCCGGACTACCTGGATGTCGACGAGCCGTCCCGTCTTGTTTGATCATACGACCATCGC
+R_HWI-M01141:133:D05BR:1:1101:17633:12574  133:D05BR:1:1101:17633:12574 2:N:0:CCGGCGTCTCTTGC
11>A1>A1A11>A00000011B0//////E@E/B####################################################################################################################
@F_HWI-M01141:133:D05BR:1:1101:18732:12633  133:D05BR:1:1101:18732:12633 2:N:0:CCGGCGTCTCTTGC
CACACGTCTGAACTCCAGTCACCCGGCGTATCTCGTATGCCGTCTTCTGCTTGAAAAAAAAAACCAGCACACACGCCGCACAGGTTAGCCATCCAAGCCTTCGATCCGATACTGGAGGAGGACAAGGCGTTTCAGCTGCACCCGTTTGTG
+F_HWI-M01141:133:D05BR:1:1101:18732:12633  133:D05BR:1:1101:18732:12633 2:N:0:CCGGCGTCTCTTGC
BBBBBBFBFBFFGGDECGFGGGFHGEEFAED2G5FAEGFFH?AEAFDGEGFFFA3B51>0E//11??1B12?///>//</</2/2B202?2220222?/?D2</20?</?//111<0.>A...0>..<-.<-CD0;GB//:CA@:C/::C
@R_HWI-M01141:133:D05BR:1:1101:18732:12633  133:D05BR:1:1101:18732:12633 2:N:0:CCGGCGTCTCTTGC
ACACACCAAGGCAGGTTCCTGGATTCGCTAGCACTCCACCAGCAACGGTTGGAAGACCTTGGTGCCCAAACAGAGCAGGCTGTGGGTGCGGTTCAATCTCACCGGGAGATCGTCAGATACATCTTCCAACACATACCACACCTGTCGACA
+R_HWI-M01141:133:D05BR:1:1101:18732:12633  133:D05BR:1:1101:18732:12633 2:N:0:CCGGCGTCTCTTGC
111>>111111111A111BB100111000001BA1001A0AAG000//////11000011111A1001/0/0B0B010//000>0/>///>///122>>1B10?/////<1<0?//12>1122@22@1@F/?/<110?1<C/?F######
@F_HWI-M01141:133:D05BR:1:1101:9636:12646  133:D05BR:1:1101:9636:12646 2:N:0:CCGGCGTCTCTTGC
TCGGAAGAGCACACGTCTGAACTCCAGTCACCCGGCGTATCTCGTATGCCGTCTTCTGCTTGAAAAAAAACTCCTCCCACCTCTTTCCCGTCTATATAGTTGGAACACACGCCGTCCCTCCCAACCGCGACTCTATCGTAGATTACTACT
+F_HWI-M01141:133:D05BR:1:1101:9636:12646  133:D05BR:1:1101:9636:12646 2:N:0:CCGGCGTCTCTTGC
ABBBBBAFFBFFFF?GEGFGGGHGHHGGHHHHFGGGGAAEGHHHE?ACGHGEFHGHDFHGHG1F5F1///133@B231B1/0B33443B///0/?4B4B?B333B?B2///<?/////2@AF00??########################
@R_HWI-M01141:133:D05BR:1:1101:9636:12646  133:D05BR:1:1101:9636:12646 2:N:0:CCGGCGTCTCTTGC
CCCCTCACCAACCGCCTGCTCGTTGGTAGCGCCTTCTTCGGGCGGTGCAGGGCTCGCCCCCGCTGCACCTGGACAACTTCGCCGTCCTCTGTTCGCTCCGCAACGCGTCCGTTAACTAATTAATGTTCACGGTCGACTTTGACCTCGTGT
+R_HWI-M01141:133:D05BR:1:1101:9636:12646  133:D05BR:1:1101:9636:12646 2:N:0:CCGGCGTCTCTTGC
11>11>11C11>11100AB1A00000A1110/A//1BA2//AA###########################################################################################################
@M_HWI-M01141:133:D05BR:1:1101:4696:12663  133:D05BR:1:1101:4696:12663 2:N:0:CCGGCGTCTCTTGC
TGGCTGAGATCCGCCAGCCGTACGAGAACGCGATCGCCACGCTGAA
+M_HWI-M01141:133:D05BR:1:1101:4696:12663  133:D05BR:1:1101:4696:12663 2:N:0:CCGGCGTCTCTTGC
]]]]]]]]]]]]]]]]]]]]]]]]]]]]]]]]]]]]]]]]]]]]]]
@F_HWI-M01141:133:D05BR:1:1101:15323:12685  133:D05BR:1:1101:15323:12685 2:N:0:CCGGCGTCTCTTGC
CACACGTCTGAACTCCAGTCACCCGGCGTATCTCGTATGCCGTCTTCTGCTTGAAAAAAAAAAAAATAAATCCTCACAAGATCTCAATCTCACACTTCTTCACTCCTTTCACCCACTCCCCCTGTTCTCCCCTCTACTTCTTGCTCCACG
+F_HWI-M01141:133:D05BR:1:1101:15323:12685  133:D05BR:1:1101:15323:12685 2:N:0:CCGGCGTCTCTTGC
BBBBBBFBFBFFGAGGGFGGGGHHGGEGAAEHHGHGGFHHHGGGHGHHHHHGBAGDGFC>>//>//0333BB34B3?3302334444432?222B2B22222B3B222222?2F/?C<0/<<@/<111110.0>01=F111F########
@R_HWI-M01141:133:D05BR:1:1101:15323:12685  133:D05BR:1:1101:15323:12685 2:N:0:CCGGCGTCTCTTGC
CGCTCTTCCCTCCCCCCCCCCGTCTTGATTCAGACGATGCTCTACCGTCGGCACTAGATTGCTTACTACTCTGCTCATATTTCGAGCGCGCTTATTTTAGTAAAATAACGTTCTCCTATTTTTCTTTCTCTTTTTCTTGCCTCCTTTCCA
+R_HWI-M01141:133:D05BR:1:1101:15323:12685  133:D05BR:1:1101:15323:12685 2:N:0:CCGGCGTCTCTTGC
>>1111111111111100A/////0A1212B122A/////111111/////>/>011@2@B1212112111211B1111B2E20/0//</////122>201>11?G111?0?0/?###################################
@M_HWI-M01141:133:D05BR:1:1101:28326:12692  133:D05BR:1:1101:28326:12692 2:N:0:CCGGCGTCTCTTGC
GACCGGACAGGGCATCGCCATTTCCGGGGCATTTGCCGTAGTAACCAGCCTGTTTATTTCCGTGCTGGCAGGCACGCTTAACCGGAAAACGCTGCTGCTCGGCCTGACCTGTATTATGGCAATTTCCGGTGCTGTTATTGCGATGGCA
+M_HWI-M01141:133:D05BR:1:1101:28326:12692  133:D05BR:1:1101:28326:12692 2:N:0:CCGGCGTCTCTTGC
]]]]]]]]]]]]]]]]]]]]]]]]]]]]]]]]]]]]]]]]]]]]]]]]]]]]]]]]]]]]]]]]]]]]]]]]]]]]]]]]]]]]]]]]]]]]]]]]]]]]]]]]]]]]]]]]]]]]]]]]]]]]]]]]]]]]]]]]]]]]]]]]]]]]
@F_HWI-M01141:133:D05BR:1:1101:13849:12757  133:D05BR:1:1101:13849:12757 2:N:0:CCGGCGCCTCTTGC
ATCGGAAGAGCACCACGTCTGAACTCCAGTCACTCGGCGTATCTCGTATGCCGTCCTCTGCTTGAAAAAAACTAACGTAGCACCTTTTCCACCAACACCCCTCATAGCGACATCTCGGTCGCCTTCCCCGCGGAATTGCCACTTCTAAAC
+F_HWI-M01141:133:D05BR:1:1101:13849:12757  133:D05BR:1:1101:13849:12757 2:N:0:CCGGCGCCTCTTGC
A?AAA1>AFFCCFCGGGAFCCFFHGFHHFA1BF2BFGGEAA/B22BAAA02BEE///11B1A1FCHD10///1111/000/@@/011B@F2>0////?>E//?011B1//></B11@#################################
@R_HWI-M01141:133:D05BR:1:1101:13849:12757  133:D05BR:1:1101:13849:12757 2:N:0:CCGGCGCCTCTTGC
TCTCACGGCCCACCCGCTGCGTTTCCGCGTGCCGGCGGGCTCCGTCGGCCTCCATGACCATTCGTGCCTCGACGGCTGCTCCCCGCCTCCCCCCGTCGTTCTTGGCTTCACCACCCACTGCTCGCCAGATCTACAGGGAGTTCACTAGCG
+R_HWI-M01141:133:D05BR:1:1101:13849:12757  133:D05BR:1:1101:13849:12757 2:N:0:CCGGCGCCTCTTGC
11>111111111110000A00000BA////A/A///AE/>/>///0>EEE/0<0B11111B12BB#####################################################################################
@M_HWI-M01141:133:D05BR:1:1101:16416:12789  133:D05BR:1:1101:16416:12789 2:N:0:CCGGCGTTTCTTGC
GACTGGAGTTC
+M_HWI-M01141:133:D05BR:1:1101:16416:12789  133:D05BR:1:1101:16416:12789 2:N:0:CCGGCGTTTCTTGC
]X]VT]][SX]
@F_HWI-M01141:133:D05BR:1:1101:11034:12905  133:D05BR:1:1101:11034:12905 2:N:0:CCGGCGTCTCTTGC
GGAAGAGCACACGTCTGAACTCCAGTCACCCGGCGTATCTCGTATGCCGTCTTCTGCTTGAAAAAAAAATAAATCTGATTAGCATCCGTCTTAACTCCACTCCCCCCCTCCACTTCATTTGCCTTCTTCTTCTTTCTCTCTTTTTACTCC
+F_HWI-M01141:133:D05BR:1:1101:11034:12905  133:D05BR:1:1101:11034:12905 2:N:0:CCGGCGTCTCTTGC
BBBBAFFFFFFFGBEFFGGGGGHFHHHHHHHGCGGEG22DGFFDHHHHGEEGGFDHHHHHFHDGHGC>>13@B44B444443B443B/?00/4434B33243B/E////?/2221?11111@??<1F1?G1F##################
@R_HWI-M01141:133:D05BR:1:1101:11034:12905  133:D05BR:1:1101:11034:12905 2:N:0:CCGGCGTCTCTTGC
AACTTCTTTTCGATCTTCCCCATCCCACTCACTCTCGGCACTCTTCCCTTCTTCGCGTTCTTCTTTACCCAAATCGCCATCCCTTCTTTTAGTGTGTGGTAGCCTCTCCATCGTACATCGTCTTTCTCTTCTCTTCGTTACCCCTACTTT
+R_HWI-M01141:133:D05BR:1:1101:11034:12905  133:D05BR:1:1101:11034:12905 2:N:0:CCGGCGTCTCTTGC
1111>B313B3AE31A3B1BG1100A100B0B1BBF00A0AB0FFA1A1BF112A///A/AAD21EB1A01/01B/////10?11011112B112100/021@11B100B1F/?0//B2/////>2BBB2B2<2BB##############
@M_HWI-M01141:133:D05BR:1:1101:8123:12936  133:D05BR:1:1101:8123:12936 2:N:0:CCGGCGTCTCTTGC
GCCAGGGTGCACACACAGATTGCCAAGAGCTT
+M_HWI-M01141:133:D05BR:1:1101:8123:12936  133:D05BR:1:1101:8123:12936 2:N:0:CCGGCGTCTCTTGC
]]]]]]]]]]]]]]]]]]]]]]]]]]]]]]]]
@F_HWI-M01141:133:D05BR:1:1101:21568:13001  133:D05BR:1:1101:21568:13001 2:N:0:CCGGCGTCTCTTGC
CACACGTCTGAACTCCAGTCACCCGGCGTATCTCGTATGCCGTCTTCTGCTTGAAAAAAAAAAACTCCAGTCACCAGGAAGATCTCGTCTGCCGTCTTCTGCTTCCAATAAGACTCGCCCTACCTATCCATTCGTCTACGCATCGGTGGT
+F_HWI-M01141:133:D05BR:1:1101:21568:13001  133:D05BR:1:1101:21568:13001 2:N:0:CCGGCGTCTCTTGC
AAAABBCAFABFFGGFAGFEDEGAFGGGGGE25AF2EACAEEEAAF5FFHHFBHFH51>>//>>133@3B@F3B330//2EGB3FDGF/?/BF/D/0/BBBB2332?>2?########################################
@R_HWI-M01141:133:D05BR:1:1101:21568:13001  133:D05BR:1:1101:21568:13001 2:N:0:CCGGCGTCTCTTGC
TTGCCCTTCGTATTCCCGTACCCAACTTCCTGTAGTCTGTAGATCGTCCGAGCGTCGTTTAGGCAAAGAGTGTCTCTGCAGTGTATCTCTCGCTGTTCTCTATCTAATTATACAACATCAATGCGTCACCATACTCTTTTGCTCCTTCCT
+R_HWI-M01141:133:D05BR:1:1101:21568:13001  133:D05BR:1:1101:21568:13001 2:N:0:CCGGCGTCTCTTGC
11>111111111BB33BEGECF1A000131AFF22D221A2DD2A00///AE//BE///A/1AB1>00>01B1222211B1B1B222@@21///?>1222222>B2122>2>221B/0111121/?/</G1110112B111111<<1@0<
@M_HWI-M01141:133:D05BR:1:1101:5628:13082  133:D05BR:1:1101:5628:13082 2:N:0:CCGGCGTCTCTTGC
CCAGTCAC
+M_HWI-M01141:133:D05BR:1:1101:5628:13082  133:D05BR:1:1101:5628:13082 2:N:0:CCGGCGTCTCTTGC
T]]]S]][
@F_HWI-M01141:133:D05BR:1:1101:21280:13124  133:D05BR:1:1101:21280:13124 2:N:0:CCGGCGTCTCTTGC
TCGGAAGAGCACACGTCTGAACTCCAGTCACCCGGCGTATCTCGTATGCCGTCTTCTGCTTGAAAAAAAACCAATACTATCCACTCCCTCCTTCGCGATCCGAACCGCGCATCTCCTACTCTGCCGGCGTAACTCGGGCGCGCGCACAAC
+F_HWI-M01141:133:D05BR:1:1101:21280:13124  133:D05BR:1:1101:21280:13124 2:N:0:CCGGCGTCTCTTGC
BBBB?AAF>FFFGGGFGGGGGGHGHGGGHHHHHGCCGAEE1DGHCDHFHHGGGAFEFFHHHHAGBFHG?E1111BB3B44434B43B/00/03?/?######################################################
@R_HWI-M01141:133:D05BR:1:1101:21280:13124  133:D05BR:1:1101:21280:13124 2:N:0:CCGGCGTCTCTTGC
CCGCCGCCACGGCCCCTGCCACGCGGTTCGGCTTGCGTGTGCTTGCCCACACCTTACTGTCGGCGCCATACGCTAGGAGGTTAGTTACACCGGTTATCTGATTGCTTCCCCAGCTTTACTGTTACAGCTCCAATCGTACTAGTCACGTTC
+R_HWI-M01141:133:D05BR:1:1101:21280:13124  133:D05BR:1:1101:21280:13124 2:N:0:CCGGCGTCTCTTGC
1>11111111>00000000AB1//A/A/AA/A######################################################################################################################
@F_HWI-M01141:133:D05BR:1:1101:26904:13236  133:D05BR:1:1101:26904:13236 2:N:0:CCGGCGTCTCTTGC
AAGAGCACACGTCTGAACTCCGTCACCCGGCGTATCTCGTATGCCGTCTTCTGCTTGAAAAAAAAATCAACGCTGCTGCACAACCCTACGGCGCGCCCCGCACCCTCCTGCTAACGGGCATTCGCAGATAGCATGACCACCCTTCTATAC
+F_HWI-M01141:133:D05BR:1:1101:26904:13236  133:D05BR:1:1101:26904:13236 2:N:0:CCGGCGTCTCTTGC
ABAAAFFFFFBFEGGFGGGGGG4BEFHA?EGCGGGHHHHGGHHGHGGEGFG5FBFEHGHFG#########################################################################################
@R_HWI-M01141:133:D05BR:1:1101:26904:13236  133:D05BR:1:1101:26904:13236 2:N:0:CCGGCGTCTCTTGC
ACGCATACCGGTCATCAACAGATGGCCGGTCGCACCCCAGAGCAGCGCTACACCGAAGATGAACAACGCGGACGACCCGGTGCTCACCCAATACCTTCTCATTCTCGCTCACTCCGACACCAGCCAGAGCGGAAAACCGTCGTGCAGCGA
+R_HWI-M01141:133:D05BR:1:1101:26904:13236  133:D05BR:1:1101:26904:13236 2:N:0:CCGGCGTCTCTTGC
1>1111>@1111AA3B31AAF01110000AA///AA//AA//0A00AA######################################################################################################
@M_HWI-M01141:133:D05BR:1:1101:17434:13262  133:D05BR:1:1101:17434:13262 2:N:0:CCGGCGTCTCTTGC
CCGCCGGGCAGCTTGTCGGCTTGCAGGCGCACGCCGCCGCACAGCAACT
+M_HWI-M01141:133:D05BR:1:1101:17434:13262  133:D05BR:1:1101:17434:13262 2:N:0:CCGGCGTCTCTTGC
]]]]]]]]]TV]YZ5X]]]Z[]][[]]X]]]]]]]]]]Z]U]]]]W6[]
@M_HWI-M01141:133:D05BR:1:1101:20839:13367  133:D05BR:1:1101:20839:13367 2:N:0:CAGGCGTCTCTTGC
CGGGTACGTGAACGCCTGCAGCTCCTCGTTCCACTCCATGTCCT
+M_HWI-M01141:133:D05BR:1:1101:20839:13367  133:D05BR:1:1101:20839:13367 2:N:0:CAGGCGTCTCTTGC
AEEFEEHEHEEBIFIIFIIFFIGJJJJFJF][9]8]]8]]8]]+
@F_HWI-M01141:133:D05BR:1:1101:11241:13388  133:D05BR:1:1101:11241:13388 2:N:0:CCGGCGTCTCTTGC
ATCGGAAGCCGCACACGTCTGAACTCCAGTCACCCGGCGTATCTCGTATGCCGTCTTCTGCTTGAAAAAAAAAAAAACACCTCGGCAACGCACCCGTCTGCACCCAAGTCATACGCTCCCAGCCATATCCCGTGCTTTCCTTGTAACAAC
+F_HWI-M01141:133:D05BR:1:1101:11241:13388  133:D05BR:1:1101:11241:13388 2:N:0:CCGGCGTCTCTTGC
BBBBB3A?AF2AEGGFEGGCGGHFBGCGHHFCHHHE?EEE01FDG1A1GFFGG10?15F55DGF?3FGFE################################################################################
@R_HWI-M01141:133:D05BR:1:1101:11241:13388  133:D05BR:1:1101:11241:13388 2:N:0:CCGGCGTCTCTTGC
AGGCCTTCCCATGCCGGCGCGTTCCTCCCCGACCTCCCCTTCGCTGCGTTCGAGACTCCCACCACCCGGCTTACTCAGCGTTCAGGAGAGCGTCCATGAGGATATTCATGTTCGTAGTCAGTCCAGTACCCGTCAAGCCGCGTCTTTTGC
+R_HWI-M01141:133:D05BR:1:1101:11241:13388  133:D05BR:1:1101:11241:13388 2:N:0:CCGGCGTCTCTTGC
>11>11111BD11111A00A00AA0B10/AA#######################################################################################################################
@M_HWI-M01141:133:D05BR:1:1101:18645:13453  133:D05BR:1:1101:18645:13453 2:N:0:CCGGCGTCTCTTGC
CGTCATCCACCACGAAACCGGTGGCAATGGTCAGCGCCATCAGCGTG
+M_HWI-M01141:133:D05BR:1:1101:18645:13453  133:D05BR:1:1101:18645:13453 2:N:0:CCGGCGTCTCTTGC
]]]]]]]]]]]]]]]]]]]]]]]]]]]]]]]]]]]]]]]]]]]]]]]
@F_HWI-M01141:133:D05BR:1:1101:20463:13518  133:D05BR:1:1101:20463:13518 2:N:0:CCGGCGTCTCTTGC
GGAAGAGCACACGTCTGAACTCCAGTCACCCGGCGTATCTCGTATGCCGTCTTCTGCTTGAAAAAAAAAAACTCCAGTCACACTTCGCATCTCGTATGCCGTCTTCTTCTTGTCTAAAACAACCAACCCCAAAGCTTATAACACACTACT
+F_HWI-M01141:133:D05BR:1:1101:20463:13518  133:D05BR:1:1101:20463:13518 2:N:0:CCGGCGTCTCTTGC
BBBBBFFFFFFFEFGFFCBEGFGHHHHGGHHGCEEGC?GHFGFEEHGEEA01BADGBGFGH3FDF@//>>/?33333??3F3G?3B/?/<<?GC/?22B2///<?2?22??222221111/?/?##########################
@R_HWI-M01141:133:D05BR:1:1101:20463:13518  133:D05BR:1:1101:20463:13518 2:N:0:CCGGCGTCTCTTGC
TCTTTCTCTTCAACACCCCCCTATCCAACATCGCGCCTCCGGGCGTTAGATTGCAATAGCGCCGTGTACCGAAATATACTGCTCGAAGTTTGGATCTGTGCTGTCCTAAATTAACTAATCTAACACACCGTTACTAAATAGCTTCTATTA
+R_HWI-M01141:133:D05BR:1:1101:20463:13518  133:D05BR:1:1101:20463:13518 2:N:0:CCGGCGTCTCTTGC
11>1>BDB3B13AF11111100011021B0B1A///////BA/AA/>//1D2111D2111>/////B022/>/>>B2222>F11?>0//1>1/B11<122121BB122112@FD12111@221111/?######################
@M_HWI-M01141:133:D05BR:1:1101:4889:13553  133:D05BR:1:1101:4889:13553 2:N:0:CCGGCGTCTCTTGC
CCATTTGCTGTATGCACCCGGGAAAAAAATTCAGAGGACCATGCTGTTGTGATAGCTGACCTAAAGACATTC
+M_HWI-M01141:133:D05BR:1:1101:4889:13553  133:D05BR:1:1101:4889:13553 2:N:0:CCGGCGTCTCTTGC
]]]]]]]]]]]]]]]]]]]]]]]]]]]]]]]]]]]]]]]]]]]]]]]]]]]]]]]]]]]]]]]]]]]]]]]]
@F_HWI-M01141:133:D05BR:1:1101:19201:13669  133:D05BR:1:1101:19201:13669 2:N:0:CCGGCGTCTCTTGC
TCGGAAGAGCACACGTCTGAACTCCAGTCACCCGGCGTATCTCGTATGCCGTCTTCTGCTTGAAAAAAAAAAAACTCAACCCACTGAATTCAAGTCACCTCATCCCTCTTGTTTGACATATTCTACTTGAACCCACGATACATTAGTTTA
+F_HWI-M01141:133:D05BR:1:1101:19201:13669  133:D05BR:1:1101:19201:13669 2:N:0:CCGGCGTCTCTTGC
ABABBABFFFFFGGCGGFGFGGHFHHHHHHHHHECGEAE1FGHCF?FCHHGEFHGGGHHHGHGGHHE/>>//>>/3B3320?/?03B222B222BB222202222/??222?22@1?1<111<11?########################
@R_HWI-M01141:133:D05BR:1:1101:19201:13669  133:D05BR:1:1101:19201:13669 2:N:0:CCGGCGTCTCTTGC
GCTACGGAGTCCCCGCTTCCGACGCGTAGTCCTCGGACTGGATGCAGAAGACGTTCGACGAGGGAGATGGTAAGAGCGATGTTTCTGGTGGTGTTGTTGATCAAGTTTAGAGCTAAATGAAAGACAGATAAATGTTAAAAAAGAAACAGT
+R_HWI-M01141:133:D05BR:1:1101:19201:13669  133:D05BR:1:1101:19201:13669 2:N:0:CCGGCGTCTCTTGC
1>>1>11111B11110000100A0//////222A///A///0AB011DE110/>B0?/>//>///?/B111221B10////0222BBB10/?///?0<022>2112??>?1<1@1111111110<000?#####################
@F_HWI-M01141:133:D05BR:1:1101:21005:13944  133:D05BR:1:1101:21005:13944 2:N:0:CCGGCGCCTCTTGC
TGTGCTCTTCCGATCTATCGGAAGCACCGTCTGAACTCCAGTCACCCGGCGTATCTCGTATGCCGTCTTCTGCTTGAAAAAAAAAAAACATCACCGGCACAATCTCGACCGCAAGAGCCCACGTCTGCCCTCCCTTCACCAAATCCATTT
+F_HWI-M01141:133:D05BR:1:1101:21005:13944  133:D05BR:1:1101:21005:13944 2:N:0:CCGGCGCCTCTTGC
BBBBBFFFFFF??EAGFGGGGFGGHGHHGGEFFHHGEGFHHFHHHGHGCGGEGGHGGH?EHHHHGEEFFGDFDDGF1FBEC/>E##################################################################
@R_HWI-M01141:133:D05BR:1:1101:21005:13944  133:D05BR:1:1101:21005:13944 2:N:0:CCGGCGCCTCTTGC
CTACCCACCCCGCGCTCCCTCTGCCGACCCCCCGCTCCTTCGCCGCTGCCCCCGCGCCCATGGCCTTCTTCCTCCGCACCGCTCCCCGCATCCTCGCCTCTTCACGTGTTGCTTTCCTGCCGTGTTCTCACCACGCGCACACAGGGTCTC
+R_HWI-M01141:133:D05BR:1:1101:21005:13944  133:D05BR:1:1101:21005:13944 2:N:0:CCGGCGCCTCTTGC
>11>>1B1111110AA00A0B011B////AAAA#####################################################################################################################
@F_HWI-M01141:133:D05BR:1:1101:16474:13956  133:D05BR:1:1101:16474:13956 2:N:0:CCGGCGTCTCTTGC
GGAAGAGCACACGTCTGAACTCCAGTCACCCGGCGTATCTCGTATGCCGTCTTCTGCTTGAAAAAAAAAATAAACTCGAAGTTGAAATCGGTTCGGGGGCCGGTTTGCCTGCAGTCGATGGACACCGCGGTGAGCAGTCTCGTCACTCTG
+F_HWI-M01141:133:D05BR:1:1101:16474:13956  133:D05BR:1:1101:16474:13956 2:N:0:CCGGCGTCTCTTGC
AAAB3CFFFFFFGGGGGGGGGGHHHFGHHHHGGGGAEE2GHHGGFHHHGGGHGHHHHGHHHFFECEE//>1@@3BBG?/E?/4BBEEB3?/?//////><A@DC.>.=111<</0/<<A0.<0<:C-:@:EBE#################
@R_HWI-M01141:133:D05BR:1:1101:16474:13956  133:D05BR:1:1101:16474:13956 2:N:0:CCGGCGTCTCTTGC
ACTCCTGAAGGTCTTGTTTGCTTTCAGCAGCTTTGCACATAATGCCATGGTCATCTCGCCCCTCATTGTGCACCCCATGTTTGCCTTTATCGACGTCGCGATAGCCCTTCATCAGGTCCAATCGTTGTTGTCCGACTCATCAATTACTTC
+R_HWI-M01141:133:D05BR:1:1101:16474:13956  133:D05BR:1:1101:16474:13956 2:N:0:CCGGCGTCTCTTGC
111>1B11111@1B11B11B131F133A1000B3BFA11111221111101ADDG2D0B///BA0A2D2BBA10/A/002D201B111@22?/>//?///////11B00B1>22111B1B110//?0/<0B11///</@GB2112111?F
@F_HWI-M01141:133:D05BR:1:1101:4936:14069  133:D05BR:1:1101:4936:14069 2:N:0:CCGGCGTCTCTTGC
CGGAAGAGCACACGTCTGAACTCCAGTCACCCGGCGTATCTCGTATGCCGTCTTCTGCTTGAAAAAAAAAATATTTCACACCTCACCTTGCCATCCCACCTCCCCCACATCTACACTAAACTCGTTCTATGCTCTATCTTGCAGCTGAAC
+F_HWI-M01141:133:D05BR:1:1101:4936:14069  133:D05BR:1:1101:4936:14069 2:N:0:CCGGCGTCTCTTGC
BBBB?AFFFF?FCEGGGGGFGFHHHHBGHHFHGGEGAE2AEGHG1FBHDAAEHFBFDFADGGHGEE0?///1@4444BG43/3BB/?3?3B33B3BFC0?00///?//?1FDD110@01<<?G/0/<?111?111111111=>1101>1>
@R_HWI-M01141:133:D05BR:1:1101:4936:14069  133:D05BR:1:1101:4936:14069 2:N:0:CCGGCGTCTCTTGC
CCAGCACTAAAGGCTTGAGTATTGCGGGGCCGCATACCGGGCCAGCTTAACCCTCGACCTTACACCGAGCTAAGTTACGATCTGGAGGCGCTGGCATTGCACGATGCTAGTTGAGACAAAAGGAGTTGTTGCAATAGCGTTGTTGCCCAT
+R_HWI-M01141:133:D05BR:1:1101:4936:14069  133:D05BR:1:1101:4936:14069 2:N:0:CCGGCGTCTCTTGC
111111111@1111BF1111A33D3000/A########################################################################################################################
@F_HWI-M01141:133:D05BR:1:1101:10582:14105  133:D05BR:1:1101:10582:14105 2:N:0:CCGGCGTCTCTTGC
GAACTCCAGACACGTCTGAACTCCAGTCACCCGGCGTATCTCGTATGCCGTCTTCTTCTTGAAAAACAAAGCAGTGGTCTTCGTTCTCCTTTCCTGACCCTCCGAACACCGCTCCTACCTCCCGCATCACCCCAGCCCGCTCTCCGCGTT
+F_HWI-M01141:133:D05BR:1:1101:10582:14105  133:D05BR:1:1101:10582:14105 2:N:0:CCGGCGTCTCTTGC
>11A?FCFFBAFG1BFGE1G1FE1GGHHB1GGGG0A/AEG2GAA/0ABBEEA0/E21D2F12AF1F///00>1B@101121@>00>/B@1B21@1@######################################################
@R_HWI-M01141:133:D05BR:1:1101:10582:14105  133:D05BR:1:1101:10582:14105 2:N:0:CCGGCGTCTCTTGC
TCCTGACCACTACCGCCTCCTCCTGCGATCTGTCCCGGTTTCTGCCAGCGCTCTAATTGGTGCTGCCCGTCTCCCAGCTGGTTACCGGCGGCACCACCTTTGCGTTCGACGCGATTGATGCGTCCATACGCTGTAAGGCGCCAGTCCAGA
+R_HWI-M01141:133:D05BR:1:1101:10582:14105  133:D05BR:1:1101:10582:14105 2:N:0:CCGGCGTCTCTTGC
1>AA?11B111111A1A0A0B0001F000AA12211/////A221111A/A///1122211/11110//>>FFDC0@B11>011B1/////<<BF0<?011?################################################
@F_HWI-M01141:133:D05BR:1:1101:19510:14162  133:D05BR:1:1101:19510:14162 2:N:0:ACGGCGTCTCTTGC
GGAAGAGCACACGTCTGAACTCCAGTCACACGGCGTATCTCGTATGCCGTCTTCTGCTTGAAAAAAAAAAAAGATACCAATCTGCTTCATTTCCCCATCTCATTATTCAACGCGGCCGACGGACCCTTCCTCTCGCACATCTTCGACCTT
+F_HWI-M01141:133:D05BR:1:1101:19510:14162  133:D05BR:1:1101:19510:14162 2:N:0:ACGGCGTCTCTTGC
AAAA1CC1C1C>?AGBCBD1FAFAAF1A1GF0A00///0F20//002AAA/0B2D1DEG101FFCCGC/>////11111B10>2>11B1BEE2B1000<1B222B22222?#######################################
@R_HWI-M01141:133:D05BR:1:1101:19510:14162  133:D05BR:1:1101:19510:14162 2:N:0:ACGGCGTCTCTTGC
ACCCTATCCCTTGTCCACATTATGTTTGTCCTCCTCTCACGCGCGCACCCGCCTCTCGCACTTCCTCCATTCCAACCCGTTGTCCAGCCCGTCCACGCTTTCCCCTCCGCCCGGACCCCCTTCCGCTTTCACCACCGCCCTCTTACTATG
+R_HWI-M01141:133:D05BR:1:1101:19510:14162  133:D05BR:1:1101:19510:14162 2:N:0:ACGGCGTCTCTTGC
1>1>111B111111AA311131333D300DB310001B11000////A////A//B0//>>>11@@1B0B222BB1E#########################################################################
@M_HWI-M01141:133:D05BR:1:1101:8097:14205  133:D05BR:1:1101:8097:14205 2:N:0:CCGGCGTCTCTTGC
TCAACGTCTGGTCTTCATCGACGCTGTAGCCGTCGTCGATCGCCCGCGGCGAGCCTTC
+M_HWI-M01141:133:D05BR:1:1101:8097:14205  133:D05BR:1:1101:8097:14205 2:N:0:CCGGCGTCTCTTGC
]]]]]]]]]]]]]]]]]]]]]]]]]]]]]]]]]]]]]]]]]]]]]]]]]]]]]]]]]]
@F_HWI-M01141:133:D05BR:1:1101:8313:14352  133:D05BR:1:1101:8313:14352 2:N:0:CCGGCGTCTCTTGC
TCGGAAGAGCACACGTCTGAACTCCAGTCACCCGGCGTATCTCGTATGCCGTCTTCTGCTTGAAAAAAAGCCCACCTACTTCCTCCGGCAGATCGGATGAGCACACCTCTGAACTCCATTCACCCCACCCATCTCGTATGCCGTCTTCTC
+F_HWI-M01141:133:D05BR:1:1101:8313:14352  133:D05BR:1:1101:8313:14352 2:N:0:CCGGCGTCTCTTGC
1AAAAAAFFFFFFG1FGBFAF1311BGABFHDH0AFE///02DB/AA02AAA/0/A2F1A11011BB>//0B//??0BB1BG1@F0?////?BEF/?//BFBDG00/<BF1?FFF1@11@G2FFF/?//?/?0?10..0>FG@.-..DD0
@R_HWI-M01141:133:D05BR:1:1101:8313:14352  133:D05BR:1:1101:8313:14352 2:N:0:CCGGCGTCTCTTGC
GCCCGACGAAGTAGCTGGCCAGCTCGCGCGCCTTTCCGCCCGGCTGGGCTGCTGCGGCGTTGACCCGCAGCCGCGGCTCGGTGATTATCAGCTCGCAAGATTCTCGTGTCGTGACAACGCGTTCGCATGGCCTTGAACTTCGTCTTTGTC
+R_HWI-M01141:133:D05BR:1:1101:8313:14352  133:D05BR:1:1101:8313:14352 2:N:0:CCGGCGTCTCTTGC
A1AA11A>>10>3B3B100CG0A11B0//AAE//11B/E/E?############################################################################################################
@F_HWI-M01141:133:D05BR:1:1101:17288:14465  133:D05BR:1:1101:17288:14465 2:N:0:CCGGCGTCTCTTGC
TCGGAAGAGCACACGTCTGAACCAGTCACCCGGCGTATCTCGTATGCCGTCTTCTGCTTGAAAAAAAAAAAACAACCCCCCACTCCCTCTACCTGCCCTCCTTTCCCTTTCCTTCCGCCGTCCCCTTCACTTGCTTCTTTCTGTCTCACA
+F_HWI-M01141:133:D05BR:1:1101:17288:14465  133:D05BR:1:1101:17288:14465 2:N:0:CCGGCGTCTCTTGC
BBABBCCFFFFFGGGGGGGGFGHGHHHHHHCGGGGGCEHHHGFGHHHHGFGGGHGHHHGGHFGFFF@E//////?///<<@//022/2?22222??G<1?<0?1<?D111<111<<>>A###############################
@R_HWI-M01141:133:D05BR:1:1101:17288:14465  133:D05BR:1:1101:17288:14465 2:N:0:CCGGCGTCTCTTGC
TTTGTCTGCTTCCCTCCGCGCACCTTCGTGTCCACACCGCGACGACCCCCCACTTCTGCGCGTGCATCTGGATCGCCTCTCTATATCCCAATCTCTCCGTCTTTTCAACTACACTCTGCTGGTCTGAGATTCCGTTGTCCCCCACCTCCT
+R_HWI-M01141:133:D05BR:1:1101:17288:14465  133:D05BR:1:1101:17288:14465 2:N:0:CCGGCGTCTCTTGC
11>113311313B111111000000F10000B1211/B//AA//A//>>>E/>01B@11//////?211B1111/////10122>222<10B011210/?00/@FF11?11?######################################
@M_HWI-M01141:133:D05BR:1:1101:13975:14630  133:D05BR:1:1101:13975:14630 2:N:0:CCGGCGTCTCTTGC
GGAGTTC
+M_HWI-M01141:133:D05BR:1:1101:13975:14630  133:D05BR:1:1101:13975:14630 2:N:0:CCGGCGTCTCTTGC
]]Y]]]]
@M_HWI-M01141:133:D05BR:1:1101:22061:14773  133:D05BR:1:1101:22061:14773 2:N:0:CCGGCGTCTCTTGC
AAATCAACTTTTGGAGTTTTACCGTTCAGACCATTTTCTCCGTTCTTAACATTTACTGTAACTGGATCTTTACCTGGAACAGTGAATGTAATGTC
+M_HWI-M01141:133:D05BR:1:1101:22061:14773  133:D05BR:1:1101:22061:14773 2:N:0:CCGGCGTCTCTTGC
]]]]]]]]]]]]]]]]]]]]]]]]]]]]]]]]]]]]]]]]]]]]]]]]]]]]]]]]]]]]]]]]]]]]]]]]]]]]]]]]]]]]]]]]]]]]]]]
@M_HWI-M01141:133:D05BR:1:1101:7356:14868  133:D05BR:1:1101:7356:14868 2:N:0:CCGGCGTCTCTTGC
TCTCCCCTTTTAAGAAATATGAATTTTATCTTGGAAATACTAGGGAGTTTTTTTTTTGTATGAAGATGCCTGTTATATCATTCTT
+M_HWI-M01141:133:D05BR:1:1101:7356:14868  133:D05BR:1:1101:7356:14868 2:N:0:CCGGCGTCTCTTGC
]]]]]]]]]]]]]]]]]]]]]]]]]]]]]]]]]]]]]]]]]]]]]]]]]]]]]]]]]]]]]]]]]]]]]]]]]]]]]]]]]]]]]
@F_HWI-M01141:133:D05BR:1:1101:8699:14909  133:D05BR:1:1101:8699:14909 2:N:0:CCGGCGTCTCTTGC
GGAAGAGCACACGTCTGAACTCCAGTCACCCGGCGTATCTCGTATGTCGTCTTCTGCTTGAAAAAAAAACCATCAGTCCTCACCCCTCCCATCACCATATTCCCGTCCTCCGTCTTCTACTTCTTAACTCCAGTCACCCACTCCCTCTCG
+F_HWI-M01141:133:D05BR:1:1101:8699:14909  133:D05BR:1:1101:8699:14909 2:N:0:CCGGCGTCTCTTGC
??A@?1FFFFFF?BAFE1G13BBECGFGHFHG?EGA/A0AFGAEFF22FAFFFHE1FHBA01A10/E///?/11112B1211/0B>//?F0BFF1011122B21/////10/<<0<222@2F@212211<111@1FFG############
@R_HWI-M01141:133:D05BR:1:1101:8699:14909  133:D05BR:1:1101:8699:14909 2:N:0:CCGGCGTCTCTTGC
TTCCCACGCCGACGCCCGCATCGCCCATCTCCATGATTCCCAACACCTTGTCGTCCACATCCGATTCGTACCTCGTGTTGTTTCGCAAGCTGCTCCACTGTGTCTATCTTTAGATGGTCTTGTTGTTAAACAATATTCGCAGGATGTTAC
+R_HWI-M01141:133:D05BR:1:1101:8699:14909  133:D05BR:1:1101:8699:14909 2:N:0:CCGGCGTCTCTTGC
>1111B11>A1AA0E0A00////A///0B1D11111D222B10///B011BF/?B//B11@0?///B/>0//2B////0/B/02///>//B1BB1110>12122BFFDD22BB122<@22@<>10@/22211/?111?############
@M_HWI-M01141:133:D05BR:1:1101:14311:15281  133:D05BR:1:1101:14311:15281 2:N:0:CCGGCGTCTCTTGC
TCGGAAGAGCACACGTCTGAACTCCAGTCACCCGGCGTATCTCGTATGCCGTCTTCTGCTTGAAAAAAAATCCACGCGGCAGTCTAGGCGATCCTCCGACACGGCGTGCCCATTCTGCTGATCCGCGGCCAGATGAGCGAACTGGTCAGCCAGGAGGGCGCCGACGAGTTAATGGCGCGCGTCCCACAGCGCGTATTCATCCACGTGCGAGGGGCTGGGCACATGGTCGCCGGTGACAGCAACGACGTGCTCGCAGACGCAGTGATGGATTTCCTTGCG
+M_HWI-M01141:133:D05BR:1:1101:14311:15281  133:D05BR:1:1101:14311:15281 2:N:0:CCGGCGTCTCTTGC
AAA?1A?FFFFFFEEGF1FG3FFHBG1DFHGHAEECEF?/FDGHCEH02FFA/0BGDHGFEGAGH1B@/>011B@######################################################$$$$$$$$$$$##$$$$#$$$#################################################################################B1A1111A0/EA/0/F0000010000AB31FFB3A11111>>11111>
@F_HWI-M01141:133:D05BR:1:1101:22464:15290  133:D05BR:1:1101:22464:15290 2:N:0:CCGGCGCCTCTTGC
GGAAGAGCACACGTCTGAACTCCAGTCACCCGGCGTATCTCGTATGCCGTCTTCTGCTTGAAAAAAAAAATAGAAAACCCCCAACTCTGAGCTCACATCCATCAATATCTCTTCTATGACTTCGTCGTCCTCTCCTCAGTCGCCTCAGCC
+F_HWI-M01141:133:D05BR:1:1101:22464:15290  133:D05BR:1:1101:22464:15290 2:N:0:CCGGCGCCTCTTGC
C@ABCFFCFFFFGGGGGGGGGGHHHGHHGHHGGGGAEEHHHFEEHHGGE1EHGHGFHHFHHBGHF0/EE@1B3@3?23//>////3B444B33?322BF22222233333?>222@222222@/@?//?/?###################
@R_HWI-M01141:133:D05BR:1:1101:22464:15290  133:D05BR:1:1101:22464:15290 2:N:0:CCGGCGCCTCTTGC
CCCCCCCCCCCCCCCCCCCCCCCCCCCCCCCCCCCCCCCCCCCCCCCCCCCCCCCCCCCCCCCCCCCCCCCCCCCCCCCCCCCCCCTCCCCCCCCCCCCCCCCCCCACCCCCCCCCCCCCCCCCCCCCCCCCCCCCCCCCCCCCCCCCCC
+R_HWI-M01141:133:D05BR:1:1101:22464:15290  133:D05BR:1:1101:22464:15290 2:N:0:CCGGCGCCTCTTGC
>3AAADBBADDBEEGGG/E@/B@CGCGGGGC-:-B--BBFFF?--@BFFFF@DD-;@--@;@9@-;BF--;-;;@->BAABFF;9;-99AADAA-AA-@B-@--;@-:A.;-9--;9-DFFF;D-9BF=B;@--99B;DFFFFFF=ACFF
@F_HWI-M01141:133:D05BR:1:1101:23301:15488  133:D05BR:1:1101:23301:15488 2:N:0:CCGGCGTCTCTTGC
GAACTCCAGTCACCCGGCGTATCTCGTATGCCGTCTTCTGCTTGAAAAAAAAATGAATAAAACGCGGTCGTCTTTGATCTGTGAAGCTTCGCCACTTTGCTTCATGGCAAGGTTAACCTGATGGATCCTATCTGAAGAGCACACTTCTGA
+F_HWI-M01141:133:D05BR:1:1101:23301:15488  133:D05BR:1:1101:23301:15488 2:N:0:CCGGCGTCTCTTGC
BBBBBFFFFFFFGGGGGGG2AE2GGFFGGHHGGEEHG5FAFEGGAGDB10A>01355@4BEFG/E//1>//?A?B44F4?4BG444EFDF/??//B111111B1?21?0?//1@111110?D110?<01?1FD11111<>1000<FGFD0
@R_HWI-M01141:133:D05BR:1:1101:23301:15488  133:D05BR:1:1101:23301:15488 2:N:0:CCGGCGTCTCTTGC
GCTCCATCAGTTTCACCTTGCCATATCACACAGTGGCGGACCCTCACATCTCAACGCGCACCGCGTTTCACTCCGCGAGCAAACCGCACAAACGCTACGTGAGAATTGCTCACACCTTACCCAACTGCGATCCAAAGCTCGTCTCGTAGG
+R_HWI-M01141:133:D05BR:1:1101:23301:15488  133:D05BR:1:1101:23301:15488 2:N:0:CCGGCGTCTCTTGC
>11>>1111B33A33BGF11B11F13D331100110000////0/AF1B11D22A/A/A>/>///>>>B22B1E############################################################################
@F_HWI-M01141:133:D05BR:1:1101:22628:15563  133:D05BR:1:1101:22628:15563 2:N:0:CCGGCGTCTCTTGC
GGAAGAGCACACGTCTGAACTCCAGTCACCCGGCGTATCTCGTATGCCGTCTTCTGCTTGAAAAAAAAAAAAAAAAACCTTTATTCTCCTTTAATTGCATACTCCTTACCAATATATTAATATCACCCTTCTTAACTCCCTTCCCCCTTA
+F_HWI-M01141:133:D05BR:1:1101:22628:15563  133:D05BR:1:1101:22628:15563 2:N:0:CCGGCGTCTCTTGC
CCDDDFFFFFFFGGGGGGGGGGHHHHHHHHGGGGGGGGFHHHGGHHHHGGGHGHHGHHHFFHHHGFEEE////</////2?>?22@2?D22?>22F111=1=111111?=1>111111<1<1<1FD########################
@R_HWI-M01141:133:D05BR:1:1101:22628:15563  133:D05BR:1:1101:22628:15563 2:N:0:CCGGCGTCTCTTGC
TTGACCAACCTATCCCCTTCCCTGCTCCTCCCTTCTTTCTCCGCACATTTCCCCGTTCCGCCCGCGCCCTTTATATGCACATACCCCTCCCCCCCCCTTCCTGTTCTCATTCAATCTAACTCTCTTCTGTTCTCTACATCTCAGCGCGTC
+R_HWI-M01141:133:D05BR:1:1101:22628:15563  133:D05BR:1:1101:22628:15563 2:N:0:CCGGCGTCTCTTGC
1>11>111>11111AB1111A0110B11BC0A010111D2210/A/AD22AD1A/A000//////>////0B12222221111BFGHA>/>/?E//</00<G1?12?2222222<11111111111?#######################
@F_HWI-M01141:133:D05BR:1:1101:20948:15669  133:D05BR:1:1101:20948:15669 2:N:0:CAGGCGTCTCTTGC
TCGGAAGAGCACACGTCTGAACTCCAGTCACCCGGCGTATCTCGTATGCCGTCTTCTGCTTGAAAAAAAAAAAAAATTACTCCATTAATCTTTGCTCTTCTTCCCTGTCGTACTCTACCAATTCTAGCGTCCGGTCGTCACCTCTCTCTC
+F_HWI-M01141:133:D05BR:1:1101:20948:15669  133:D05BR:1:1101:20948:15669 2:N:0:CAGGCGTCTCTTGC
ABBBCBBFFFFFGGGGGGGGGGHHHHHHHHHHHGGGGEGGFHHHGGHHHHGGGHGHHHHHHHGHHHHG?@E/>///033?222222222?22B22222>?2?2F222?2/?0??11111111?###########################
@R_HWI-M01141:133:D05BR:1:1101:20948:15669  133:D05BR:1:1101:20948:15669 2:N:0:CAGGCGTCTCTTGC
TCCCCCCCCCCCCCCCCCCCTTTCCCACCATGATCCTCAGACCGTCCTATCCACTCTCCTCGTCGGCAGCTCTGAACTTCTCACCTATTCCTGTGCCGCTTGCTAGATCTCTATCACTTAGTCTCAATACAACTAGCTCCACGCTTCCAT
+R_HWI-M01141:133:D05BR:1:1101:20948:15669  133:D05BR:1:1101:20948:15669 2:N:0:CAGGCGTCTCTTGC
######################################################################################################################################################
@F_HWI-M01141:133:D05BR:1:1101:17445:15682  133:D05BR:1:1101:17445:15682 2:N:0:CCGGCGTCTCTTGC
GGAAGAGCACACGTCTGAACTCCAGTCACCCGGCGTATCTCGTATTCCGTCTTCTGCTTGAAACAAAGACGTAGATCTGAATTGCACACGTCTGAACTCCAGTCACCCAATCCATCTCTTATGCCGTCTTCTGCTTGTAACAAAATATGC
+F_HWI-M01141:133:D05BR:1:1101:17445:15682  133:D05BR:1:1101:17445:15682 2:N:0:CCGGCGTCTCTTGC
11>A1CCFFFFF?AFGGGGCFGGGFFHBHHH00A//A/022A/AG12BB1CA/FB11D1A0B11B>000>/>/0>BG2BB222@B1FB0/B?CE1@FG1GFFEG>1>G??>FG12B>122B>1BB<CC0F>G1BFG101>2110011222
@R_HWI-M01141:133:D05BR:1:1101:17445:15682  133:D05BR:1:1101:17445:15682 2:N:0:CCGGCGTCTCTTGC
ACGCCGACGCGCGGAAGGCCGCGATCAATCACCCCTGGAAGCGGCGCACTCCTATCTGTAGCCGTTTCCTATCGATCTGCAGAGCGTCGTGTCGGGAAAGCGTGTGGATCAAGTATATATCTCGGTGTTTGCCGTTTTTCTACATAAAAC
+R_HWI-M01141:133:D05BR:1:1101:17445:15682  133:D05BR:1:1101:17445:15682 2:N:0:CCGGCGTCTCTTGC
>A11?11>10>0A0/A/////A//EA/1E1BB>BEF>/010///>>//E/0B<1B1>2B22B1/<C01BFB21?/??011?11?0/?###############################################################
@M_HWI-M01141:133:D05BR:1:1101:5810:15685  133:D05BR:1:1101:5810:15685 2:N:0:CCGGCGTCTCTTGC
CTGCACGTCGCGGCGGAGCGGGCGGATCCTCGACTGGGACA
+M_HWI-M01141:133:D05BR:1:1101:5810:15685  133:D05BR:1:1101:5810:15685 2:N:0:CCGGCGTCTCTTGC
]]]]3]]]]]]]]]]]S]]]]]]\]]]]]]]\\]]]]]]]\
@F_HWI-M01141:133:D05BR:1:1101:17086:15751  133:D05BR:1:1101:17086:15751 2:N:0:CCGGCGTCTCTTGC
CACACGTCTGAACTCCAGTCACCCGGCGTATCTCGCATGCCGTCTTCTGCTTGAAAAAAACGATCTTCGCAACACTCTATCTTGTCCCCCCTGTGTCCAATTCTTATTTGTCGGCGGTTGGCGGCGCCCTCTTCTGCTTTCCATTTACTC
+F_HWI-M01141:133:D05BR:1:1101:17086:15751  133:D05BR:1:1101:17086:15751 2:N:0:CCGGCGTCTCTTGC
>AA3ADFBC2DFGFGGGGEGFEDGEGGGA2EB5AB2AAEHHEEA1F5D55FFF13E51>0?/B1?1B4B?1?/11B334?B444?333/////3344121?11222B2222?######################################
@R_HWI-M01141:133:D05BR:1:1101:17086:15751  133:D05BR:1:1101:17086:15751 2:N:0:CCGGCGTCTCTTGC
TACCTCCGCTCGAGATCGGCACACCTGATACAGATGCCGAGCAGACCCGACCCGCTGCGGTTGCCCCCTTCCCTGCACAACTCAGGCTTCGCTCGACTCCCCACCTCGTCCCTCACATCGTATCATCACCCATCAGGGAATCCAGAAGCT
+R_HWI-M01141:133:D05BR:1:1101:17086:15751  133:D05BR:1:1101:17086:15751 2:N:0:CCGGCGTCTCTTGC
1111>11111>11100A000AA0000001D11111BFC/A///0A0////AE////>?/>/>/0B1///>0>B11/B11B?1BB10000BE/?#########################################################
@F_HWI-M01141:133:D05BR:1:1101:8363:15792  133:D05BR:1:1101:8363:15792 2:N:0:CCGGCGTCTCTTGC
TCGGAAGAGCACACGTCTGAACTCCAGTCACCCGGCGTATCTCGTATGCCGTCTTCTGATTGAAAAAAAAATCAATTCGATGAACCCGGGCAGCGTCGTGGTGGACCTGGCCGTCGATACCGGCGGCAACTGCTTGCTGACCTAGCCGTG
+F_HWI-M01141:133:D05BR:1:1101:8363:15792  133:D05BR:1:1101:8363:15792 2:N:0:CCGGCGTCTCTTGC
>111>AA?CCB1FFABCFFGGFGHFBCABBFHHCEEE/A/02AB//0B2BEEFHC2GF22@DF1E1>//>/011B12@/B>2B1B?################################################################
@R_HWI-M01141:133:D05BR:1:1101:8363:15792  133:D05BR:1:1101:8363:15792 2:N:0:CCGGCGTCTCTTGC
GTGACGCCGTTCTTGTCCACCTTCTATGCCTGCTCGGTCAGCTCGCAGTTGCCTCCGGTCTCGCCGGCCAGGTCCACCACCACGCTGTCCGGTTTCATCGACTCTAACACCTCTGCAGTCACCAGTCGCGACCCCTGGTTGCCGTACACC
+R_HWI-M01141:133:D05BR:1:1101:8363:15792  133:D05BR:1:1101:8363:15792 2:N:0:CCGGCGTCTCTTGC
11>1111>>>>>AG1111B1F0AA12221A1101B0/AA/01DA////AAFF11B////>>F0>>//>/>C/FFFHEFHHC///??//<F//>ECFFFGF0/<?11111?<0011@21<?1?1?011CC#####################
@F_HWI-M01141:133:D05BR:1:1101:16175:15828  133:D05BR:1:1101:16175:15828 2:N:0:CCGGCGTCTCTTGC
CACACGTCTGAACTCCAGTCACCCGGCGTATCTCGTATGCCGTCTTCTGCTTGAAAAAAAAAACAGAACACGTCTTAACTCCAGTGTCCCGCAAGAGCTCGTATAAAGTCTTTTAGTTGAAAAAAATAACCGAGTCGACCGACAGATTGC
+F_HWI-M01141:133:D05BR:1:1101:16175:15828  133:D05BR:1:1101:16175:15828 2:N:0:CCGGCGTCTCTTGC
AAA1AD1>11D3EF11CGEAF1BCAEGEE0/BBGAAAAEDB/E/0/AF1FG1A011F0///////00@000/0>F>22B21B1B212B11>///CH001BA/C012212>222@20121?11<F##########################
@R_HWI-M01141:133:D05BR:1:1101:16175:15828  133:D05BR:1:1101:16175:15828 2:N:0:CCGGCGTCTCTTGC
CCGGGAGGCGGATGCCCTGATTGTGAAGCAGATTCGCAACTTCGAGGGCTATGTAGCGCTGAACAGGGTCATGGAAACACAGATCGTCAACGAAGTGTACATCAAGGTCAGCGACGTAATCTAGTAAAAGACAACAAAGGTGAGCCTACC
+R_HWI-M01141:133:D05BR:1:1101:16175:15828  133:D05BR:1:1101:16175:15828 2:N:0:CCGGCGTCTCTTGC
1111>>111>0000BBC100121B2A2AB100112/A/AA0FF//B///001BB222/>///@1B>/?0002B1111000>0B11?################################################################
@F_HWI-M01141:133:D05BR:1:1101:23698:15841  133:D05BR:1:1101:23698:15841 2:N:0:CCGGCGTCTCTTGC
GAAGAGCACACTCTGAACTCCAGTCACCCGGCGTATCTCGTATGCCGTCTTCTGCTTGAAAAAAAAAACCGCCTGGCCTCCTCCCCGTTACCTAGCCCCACGACCGTCTACCGTGTCTCTGGTGGCCGGGGCGTCGTTTCCCCTGTCGGG
+F_HWI-M01141:133:D05BR:1:1101:23698:15841  133:D05BR:1:1101:23698:15841 2:N:0:CCGGCGTCTCTTGC
A?ABB?B4FFFFFGC5FGFBGGHHHFHHHEEEEE2AF5522AF3FHGAEF1FG5FGFFB35FG?EE//11//>///003?/0B3?<//0//?11?1?0/?##################################################
@R_HWI-M01141:133:D05BR:1:1101:23698:15841  133:D05BR:1:1101:23698:15841 2:N:0:CCGGCGTCTCTTGC
CACGTGAGTCTCGCTCACCCCGCGGCCACCATTGCGACCGTGCTCGTGTCGGGGTCGGCCGACCTCTGCTACAGCGCCAATGCCTTCGTGCCGTTGGCGCCGGTAAGCCGGTAACCCTTCCTCTCCATCCCCCTCTCCCTCCCCATCGCA
+R_HWI-M01141:133:D05BR:1:1101:23698:15841  133:D05BR:1:1101:23698:15841 2:N:0:CCGGCGTCTCTTGC
>A111>1111BB11111AB1A0E00////A/1A11A##################################################################################################################
@M_HWI-M01141:133:D05BR:1:1101:12416:15846  133:D05BR:1:1101:12416:15846 2:N:0:CCGGCGTCTCTTGC
CGGATTTTCTTCTTTTAGCTCAAGCCAGCGTGTGTGTGTGTGTGTGTGTGTGTGTGTGTTTT
+M_HWI-M01141:133:D05BR:1:1101:12416:15846  133:D05BR:1:1101:12416:15846 2:N:0:CCGGCGTCTCTTGC
]X][W]]]]][]]]]]]]]\]]]\\\]]]]]]]]]]]]]]]]]]]]]]]]]]]]]]]]]]]]
@F_HWI-M01141:133:D05BR:1:1101:21866:15968  133:D05BR:1:1101:21866:15968 2:N:0:CCGGCGTCTCTTGC
GATCGGAAGAGCACACGTCTGACTCCAGTCACCCGGCGTATCTCGTATGCCGTCTTCTGCTTGAAAAAAAAAAAAAAAAAAAATAAGTGCACCATCATAAGTAGGAAGATATGTGGTCGATAAGATTACAAAAGTAATTGATCAGCTGTA
+F_HWI-M01141:133:D05BR:1:1101:21866:15968  133:D05BR:1:1101:21866:15968 2:N:0:CCGGCGTCTCTTGC
EEEDDDDECFFFGGFGGGGGGGHHHHHHHHHHHHGGGGEGGHHGHGGHHHHGGGHGHHHHHHHGHHHHGGGEE#############################################################################
@R_HWI-M01141:133:D05BR:1:1101:21866:15968  133:D05BR:1:1101:21866:15968 2:N:0:CCGGCGTCTCTTGC
GCTCCGCAGAGCGGCCCGGAGGGGAAAAAGGCGCCACATGCTCCGCAACCCCGGGGCGCCCCCTCCCTCCAAAAAAAAACCCCACAACCCCCCCACCCGCCCCCCCCCCCCCCCCCCCCCCACCCCCACCCCCCCCCCACCCCACCCCCC
+R_HWI-M01141:133:D05BR:1:1101:21866:15968  133:D05BR:1:1101:21866:15968 2:N:0:CCGGCGTCTCTTGC
>11>11111>1110A0000AA/A/A#############################################################################################################################
@M_HWI-M01141:133:D05BR:1:1101:15740:16039  133:D05BR:1:1101:15740:16039 2:N:0:CCGGCGTCTCTTGC
GAACTCCAGTC
+M_HWI-M01141:133:D05BR:1:1101:15740:16039  133:D05BR:1:1101:15740:16039 2:N:0:CCGGCGTCTCTTGC
]]]V]]]]][[
@M_HWI-M01141:133:D05BR:1:1101:5168:16252  133:D05BR:1:1101:5168:16252 2:N:0:CTGGCGTCTCTTGC
GATCGGAAGAGCACA
+M_HWI-M01141:133:D05BR:1:1101:5168:16252  133:D05BR:1:1101:5168:16252 2:N:0:CTGGCGTCTCTTGC
]]]]]]]]]]]]]]]
@F_HWI-M01141:133:D05BR:1:1101:10156:16254  133:D05BR:1:1101:10156:16254 2:N:0:CCGGCGTCTCTTGC
CTCTTCCGATCTGAAGAGCACACGTCTGAACTCCAGTCACCCGGCGTATCTCGTATGCCGTCTTCTGCTTGAAAAAAAAAAAAATAAAACATGTTAGGCTCGTCTTCCGTCTTCTTAATGCAAAGATGAACATATAGATAGGTACGAACA
+F_HWI-M01141:133:D05BR:1:1101:10156:16254  133:D05BR:1:1101:10156:16254 2:N:0:CCGGCGTCTCTTGC
AAABCFFBBCCFGGGGGGGGGGHGHHGFFHHHHHFHGHHHHHGGGGEFEEGHHGGHHHHEEFHGHHHHHHHHGGHGGGEE/<>B0222?2/222222222?/>///?1/1?0??####################################
@R_HWI-M01141:133:D05BR:1:1101:10156:16254  133:D05BR:1:1101:10156:16254 2:N:0:CCGGCGTCTCTTGC
ACGAGGCCTAGGAGATTTTGAGACGGGTTGACATAAACAAGGAAAAGCGAAACAAAAAGCGGAGAGGATGGGAAGCGTTGGAAAGATTGTATGAATATGATTTGTCTGTGTGCGTCTATTATGAACAAAATATATATATAAAGAGAATAG
+R_HWI-M01141:133:D05BR:1:1101:10156:16254  133:D05BR:1:1101:10156:16254 2:N:0:CCGGCGTCTCTTGC
111111111111111113330A################################################################################################################################
@F_HWI-M01141:133:D05BR:1:1101:15909:16373  133:D05BR:1:1101:15909:16373 2:N:0:CCGGCGTCTCTTGC
TCGGAAGAGCACACGTCTGAACTCCAGTCACCCGGCGTATCTCGTATGCCGTCTTCTGCTTGAAAAAAAAACAGAACGCCCCTATCGATGGCCTCGACCGTCATGGGTTCAGTGACAATCCGCCTCGGGCACTCAGTGTTGGTAGATCGG
+F_HWI-M01141:133:D05BR:1:1101:15909:16373  133:D05BR:1:1101:15909:16373 2:N:0:CCGGCGTCTCTTGC
AAA?1>AF>CFFGFAFFGGFFFFHHGGHHHHHHGGGGGGEHHFGEEBG2GEAEFF2FGEHD@0FF@0E@///?00E0/?/>//?<B//<2/BF10/////?ACF1</</F1111111111?.<>CC########################
@R_HWI-M01141:133:D05BR:1:1101:15909:16373  133:D05BR:1:1101:15909:16373 2:N:0:CCGGCGTCTCTTGC
TCCACCTCTTAGTGCCCGACTCGCCTTCTCGCTGCACCCATCCCTGTCGCGGCCCTCGCTCGTACCTTTCTTTGTTTATTATGCCACTGTTCTGCTCTTCCCCTCATCGCTAGTCGTCCGCTTGTCATTCACTCGCCTAACGACGATCGG
+R_HWI-M01141:133:D05BR:1:1101:15909:16373  133:D05BR:1:1101:15909:16373 2:N:0:CCGGCGTCTCTTGC
1>>111CFFB33B13111100A000AAA1F0AB//0F0A/E00A11B1BB/////?>/>FB/////BFEGF111B00B@B>221BB1B12BBG11>F>1B10BBA0FF1<0/?1>/?FC/////?GB11?1?<D################
@F_HWI-M01141:133:D05BR:1:1101:26384:16403  133:D05BR:1:1101:26384:16403 2:N:0:CCGGCGTCTCTTGC
GGAAGAGCACACGTCTGAACTCCAGTCACCCGGCGTATCTCGTATGCCGTCTTCTGCTTGAACAAAAAAACGTTTTCCGCTTCGCTCCGCCACCTCCCAGCCGCGGAGCACCTTCCAGTAAGCTATACTTGCCGTCCCCCTGAGCCCGGC
+F_HWI-M01141:133:D05BR:1:1101:26384:16403  133:D05BR:1:1101:26384:16403 2:N:0:CCGGCGTCTCTTGC
ABABAFFFFFBFCFGE2FGCGFHHHHHHHFH2A?AEAEFHH1B1335FE101F55AFG531@35??1?>/1/1BB?F3?11?////?>////?F0B/?####################################################
@R_HWI-M01141:133:D05BR:1:1101:26384:16403  133:D05BR:1:1101:26384:16403 2:N:0:CCGGCGTCTCTTGC
CGTATCGGCCTGGAGCTTTCTTTACTTGACGTCGTCCGTTTCCGGTCCGGCCCGCTCTGCCAACTGCACGCCGTCTGCATTCGCATCCGGTTCATCCGTTTGTATCTCACTGACGCAGGGTCAAAGCTTATCTTCAGGTTCCAGAACTGA
+R_HWI-M01141:133:D05BR:1:1101:26384:16403  133:D05BR:1:1101:26384:16403 2:N:0:CCGGCGTCTCTTGC
11111B1111111111B13A333313311100000AAE/1BBA/AE//A/A###################################################################################################
@F_HWI-M01141:133:D05BR:1:1101:22024:16459  133:D05BR:1:1101:22024:16459 2:N:0:CCGGCGCCTCTTGC
GGAAGAGCACACGTCTGAACTCCAGTCACCCGGCGTATCTCGTATGCCGTCTTCTGCTTGAAAAAAAAACCACACCCATATCGTATACCGTCTTCTTCTTTAAACGCAAACAACAAGTCCACAGGAATGACGACAACTTATAACCCTCGG
+F_HWI-M01141:133:D05BR:1:1101:22024:16459  133:D05BR:1:1101:22024:16459 2:N:0:CCGGCGCCTCTTGC
AABBAFFFFFFFGGGGGGGGGGHHHHHHHHHGGGGGGG2FHHFGGFHHCEEFFDG5FHHHFGE5GGE/>1111111//3344/2033B4///0?444?4222B###############################################
@R_HWI-M01141:133:D05BR:1:1101:22024:16459  133:D05BR:1:1101:22024:16459 2:N:0:CCGGCGCCTCTTGC
CCCCCCCCCCCCCCCCCCCCCCCCCCCCCCCCCCCCCCCCCCCCCCCCCCCCCCCCCCCCCCCCCCCCTCCCCCCCCCCCCCCCCCCCCCCCCCCCCCCCCCCCCCCCCCCCCCCCCCCCCCCCCCCCCCCCCCCCCCCCCCCCCCCCCC
+R_HWI-M01141:133:D05BR:1:1101:22024:16459  133:D05BR:1:1101:22024:16459 2:N:0:CCGGCGCCTCTTGC
AA3AABBA@22DEEGEGGGEECGBCGGGGCGGG?GG>>>BB@BB?@BBBB;B-99-=BBB??>;-=B;-;AED?=B=B<B-B?BBB?;-@>--@?BBBBB;@?BB=?B?BB;=B?-;9@@=BB=BBBBB-B=BBB9BBBB<BBBBBBBBB
@F_HWI-M01141:133:D05BR:1:1101:26531:16544  133:D05BR:1:1101:26531:16544 2:N:0:CCGGCGTCTCTTGC
CACACGTCTGAACTCCAGTCACCCGGCGTATCTCGTATGCCGTCTTCTGCTTGAACAAACAACCGAAGCGCCCCCGTCTGACCTCCCTTCACCCTCCAGCTCTCGTATGCCTTCTTCTTCTTTACAAACCCCCAGCCCCCAGCATTCCCT
+F_HWI-M01141:133:D05BR:1:1101:26531:16544  133:D05BR:1:1101:26531:16544 2:N:0:CCGGCGTCTCTTGC
AAAAAD1>1>DFGFGFBGDGGGHH00EFAE/FEGHG?C02FGFEHG2FE1AB10B1DFF/0/>///////>/E/>//?B/11BD1//B1B1BG0///01011FF/F/<02?1?F@F2@1@2F1211?<</?###################
@R_HWI-M01141:133:D05BR:1:1101:26531:16544  133:D05BR:1:1101:26531:16544 2:N:0:CCGGCGTCTCTTGC
TTTTTCTCCTTATTCCCGTACACCTGCTCTCACACGTGGCAATCTTCCTGTTCTCTGTATACCCGAAGCTCGTCGTGTGTCGAGGGTGTGTCTCTGCGGTTTAGATGTCTTTGGTCTAATATTCATTCCAACATGTCGTTGAAGTCATAC
+R_HWI-M01141:133:D05BR:1:1101:26531:16544  133:D05BR:1:1101:26531:16544 2:N:0:CCGGCGTCTCTTGC
1>1111B311B3FAE3111A1030A0BEFEA1D110B00AB1111FFEA111D222A222D2B1A////1B/AB/E/F/02/B/////>?FBB@211//>//11>22B222B10?<212222B>2B22B#####################
@F_HWI-M01141:133:D05BR:1:1101:13520:16561  133:D05BR:1:1101:13520:16561 2:N:0:CCGGCGTCTCTTGC
TCGGAAGAGCACACGTCTGAACTCCAGTCACCCGGCGTATCTCGTATGCCGTCTTCTGCTTGAAAAAAAAAAAAATCTCCTCATGCCCTTGCGCCCCACTACTGCAGTGCTACCCGCTCTCCGCCGCCATCATCTTCTTACTTCATTTGT
+F_HWI-M01141:133:D05BR:1:1101:13520:16561  133:D05BR:1:1101:13520:16561 2:N:0:CCGGCGTCTCTTGC
BBBBBBBFFFFFGGGGGGGGGGHHGHGHHHHHHGGGGEFGHHHHFGHHHGEAEHGHFFGFFFC3BGHEEE/////03443323B42B2?F22><C////?2?11?111?FGD10?###################################
@R_HWI-M01141:133:D05BR:1:1101:13520:16561  133:D05BR:1:1101:13520:16561 2:N:0:CCGGCGTCTCTTGC
TGCCCCCTCAACTATTGCTGCTTCGCCTCCTCAACCACCGTCCTCAAGTACGCCTCTTCCGCGCTCATCCTCTTCCCCTCTACGATATTTAGATGCGTCCCGCCGTTCTCCATCTCACTTCATCCCCTGATTTCTTCGTCTCTCCTTTCT
+R_HWI-M01141:133:D05BR:1:1101:13520:16561  133:D05BR:1:1101:13520:16561 2:N:0:CCGGCGTCTCTTGC
11>>AA1111113B3B13311A1DA0A00A0F1A0B0A/E0//B1A1BD22/B/0/1BD1/B//>>/111B@F1B100B/B1B?/?/>@2221>21/////<//<</0/B111>B>>111@22@1/<0/0111?11?/0/??110>1FF1
@M_HWI-M01141:133:D05BR:1:1101:19488:16589  133:D05BR:1:1101:19488:16589 2:N:0:CCGGCGTCTCTTGC
AGTCCGTGGAGTCCGTGGACCAGCCAACCC
+M_HWI-M01141:133:D05BR:1:1101:19488:16589  133:D05BR:1:1101:19488:16589 2:N:0:CCGGCGTCTCTTGC
Z]R]UE]]XUUZZ]]ZWUV[EE]\ERVRVZ
@F_HWI-M01141:133:D05BR:1:1101:10492:16621  133:D05BR:1:1101:10492:16621 2:N:0:CCGGCGTCTCTTGC
GATCGGAAGACACGTCTGAACTCCAGTCACCCGGCGTATCTCGTATGCCGTCTTCTGCTTGAAAAAAAAAACCACCTGTTTGACCTCCACTTAGTCAATCGCGGTGGGATCCATGCTTGTAGTCGCAGAAAACTCTCCGGCGATTTGCGA
+F_HWI-M01141:133:D05BR:1:1101:10492:16621  133:D05BR:1:1101:10492:16621 2:N:0:CCGGCGTCTCTTGC
A?AAAAA>?FCFCGGGFFD3AB1FAGBF1GHFGGCGAAEFD2FEEHHH1FGG0F2FFGDFF0G11C/E@/>>E/F/00111011111?E0B1112B2B####################################################
@R_HWI-M01141:133:D05BR:1:1101:10492:16621  133:D05BR:1:1101:10492:16621 2:N:0:CCGGCGTCTCTTGC
AGGCATGGAAGTCATTTCCATCGAGAACGAGTGAGGCGAAGTTAAGCGCCAAATACCTGCAGATCGGAATAAACACCAGTCTGGCGACAGTAATCGCCGGCTCGATCTCGTCGCTGACCACCATCGATCAAACCTCCTCACACCCGGTGT
+R_HWI-M01141:133:D05BR:1:1101:10492:16621  133:D05BR:1:1101:10492:16621 2:N:0:CCGGCGTCTCTTGC
1>111B111111333333333BA1000A000A01B00///AB############################################################################################################
@F_HWI-M01141:133:D05BR:1:1101:25199:16627  133:D05BR:1:1101:25199:16627 2:N:0:CCGGCGTCTCTTGC
GGAAGAGCACACGTCTGAACTCCAGTCACCCGGCGTATCTCGTATGCCGTCTTCTGCTTGAAAAAAAAAAATAAAAAAGTAGTATACCTATATCAATGCCCAATAATCCGGCCGTAACTCCCATGCCTCTTATGTTCCTTCTTCTTCTTT
+F_HWI-M01141:133:D05BR:1:1101:25199:16627  133:D05BR:1:1101:25199:16627 2:N:0:CCGGCGTCTCTTGC
CDCCCFFFFFFFGGGGGGGGGGHHHHHHHHHGGGGGGGFHHGGGHHHHGGGHGGHHHHHFAFHHHFCE>E?03??3B//34444444?4433442222??F2/2?#############################################
@R_HWI-M01141:133:D05BR:1:1101:25199:16627  133:D05BR:1:1101:25199:16627 2:N:0:CCGGCGTCTCTTGC
ATCCCCATGCCTCGCTGAACTTCACTTCGTCCGCTTCTATCCCTAGAGCCGCATGACTTATGTACAGTAACTAAACAACTCGCCTCTGACTTGGGATCATAATATCATTATCTCTACATATCCTGATTGCGCCTGTCTTATACTGATTCA
+R_HWI-M01141:133:D05BR:1:1101:25199:16627  133:D05BR:1:1101:25199:16627 2:N:0:CCGGCGTCTCTTGC
11111>11111@11A11A1BB33313110BAE000B/A22D011101110/////1122121A2A2A2222@@#############################################################################
@M_HWI-M01141:133:D05BR:1:1101:9727:16674  133:D05BR:1:1101:9727:16674 2:N:0:CCGGTGTCTCTTGC
GGAGCCGATGTCCATCGACACCTGAAGGAACTCCTCGAAATCGGTCGCCAGATCGGGGTCGCCGAACCCGAGAATCACGTTGGTTCAATGTAATACCCGCTGATGGTCCTCCTCGGGGATGCCCATCATGTCGCAGATGACCTGCAGCGGCAGCGGCCCGGCCTGCTCGCTGACCAGCTCGGCCTCCCCATTGGGCTGACTGGTGCCCAACGCCACGACCAGCCGACC
+M_HWI-M01141:133:D05BR:1:1101:9727:16674  133:D05BR:1:1101:9727:16674 2:N:0:CCGGTGTCTCTTGC
?AAAAADD11CD3GFFEGGGGCCGBF1BA0BFGHHHGG0EGFE?/A/E/AE0EGGC/EEEE@FGCCEC/>E/EGBGHF]]]]]]]]]]]]]]]]T]\\]]]Z]Y]]]]]]]]]]]Y[]]]]]]]]]]]]]]]]]]]]]]:]]]]]]]]]]C<E</>>/E>//BE?E/FFGBFGBGE/E/EF/ECEEE1B0B//0B111B0B//000FA00A00001111>11DA>111
@M_HWI-M01141:133:D05BR:1:1101:20183:16794  133:D05BR:1:1101:20183:16794 2:N:0:CCGGCGCCTCTTGC
TGATCAGTTGCGGTCCGGGGTATCTGCTCAACGTACTGGCGCAGGCCGGCTATCGAACCGTAACC
+M_HWI-M01141:133:D05BR:1:1101:20183:16794  133:D05BR:1:1101:20183:16794 2:N:0:CCGGCGCCTCTTGC
]]]]]]]]]]Y]]]]]]]]]]]]]]]]]]]]]]]]]]]]]]]]]]]]]]]]]]]]]]]]]]]\\]
@F_HWI-M01141:133:D05BR:1:1101:4940:16888  133:D05BR:1:1101:4940:16888 2:N:0:CCGGCGTCTCTTGC
CCAGTCACAGATCGGAAGAGCACACGTCTGAACTCCAGTCACCCGGCGTATATCGTATGCCGTCTTCTGCTTGAAAAAAACGAACAAGTTCGCCCCTGCGGAGCACCTCTGCCCTCCTCATTTTTTAACAACCTGTACATACCGGGGTTC
+F_HWI-M01141:133:D05BR:1:1101:4940:16888  133:D05BR:1:1101:4940:16888 2:N:0:CCGGCGTCTCTTGC
1AAA1FFDFFBFCEE?FEAGGGHGF?A0BAGBG1FHHGHHHBHAEE?EE/E1DFFGA00DGGE/BF2EF1@@1B1GD#########################################################################
@R_HWI-M01141:133:D05BR:1:1101:4940:16888  133:D05BR:1:1101:4940:16888 2:N:0:CCGGCGTCTCTTGC
GTGAACGGAGATCGGAAGAGCGTCGTGTAGGGAAAGATTGCGCAAGATGTGGAGCTCTTCGGCGCTCTTCCACCGTTTATAAAACAAAACAAACATATCACTCCGCTTGTCGTCGGTATCGTTCATCGACAACGCCATCATCAAACCTCT
+R_HWI-M01141:133:D05BR:1:1101:4940:16888  133:D05BR:1:1101:4940:16888 2:N:0:CCGGCGTCTCTTGC
1>11111>>1AFB1EA0EFC0EA000B0A11F0A/BF1111A/A/EE1BF111/B0B1BBE//>>E//111BB0/>>0/122B1B//B>>//0/<112BF21B0/??//BB<?F///?/>/0/<F1@1?@FC##################
@M_HWI-M01141:133:D05BR:1:1101:21184:16895  133:D05BR:1:1101:21184:16895 2:N:0:CCGGCGTCTCTTGC
TGGAGGACTGCGGCGGCGTCTCCGGCTACGACGGGCTC
+M_HWI-M01141:133:D05BR:1:1101:21184:16895  133:D05BR:1:1101:21184:16895 2:N:0:CCGGCGTCTCTTGC
V]]X]]TUY]8]]]]]Z]][8[\]]\\][]Z\]]]ZZY
@M_HWI-M01141:133:D05BR:1:1101:23093:16903  133:D05BR:1:1101:23093:16903 2:N:0:CCGGCGTCTCTTGC
AACTCCAGTCAC
+M_HWI-M01141:133:D05BR:1:1101:23093:16903  133:D05BR:1:1101:23093:16903 2:N:0:CCGGCGTCTCTTGC
]V]WW]][Y]2]
@F_HWI-M01141:133:D05BR:1:1101:21174:16968  133:D05BR:1:1101:21174:16968 2:N:0:CCGGCGTCTCTTGC
TCGGAAGAGCACACGTCTGAACTCAAGTCACCCGGCGTATCTCGTATGCCGTCTTCTGCTTGAAAAAAAAAAAAAATAATTACATAGTATAATGTTACCTAGAATCATATATACATCTATATAACCCAATCGCTGTCACACCTTTTGTAT
+F_HWI-M01141:133:D05BR:1:1101:21174:16968  133:D05BR:1:1101:21174:16968 2:N:0:CCGGCGTCTCTTGC
CCCDCDCFFFFFGGGGGGGGGGHHHHHHHHHHHGGGGFGGHHHHGGHHHHGGGHGHHHHHHHHHHHHGFF?E>>//0334422B2222?#############################################################
@R_HWI-M01141:133:D05BR:1:1101:21174:16968  133:D05BR:1:1101:21174:16968 2:N:0:CCGGCGTCTCTTGC
CCCCCCCCCCCCCCCCCTCCCCCCCCCCCACCCCTCTCCCCCCCCACCCCCCACGCTCTCCCTCCCCCCTCCCCCACTCTCTCACCCCCTCCACCCCCCCCCCCACCCCACCCCCCCCACAACCCAACCCCTCCACCTCCCCATCCCCCC
+R_HWI-M01141:133:D05BR:1:1101:21174:16968  133:D05BR:1:1101:21174:16968 2:N:0:CCGGCGTCTCTTGC
11>>1110AD?AE#########################################################################################################################################
@M_HWI-M01141:133:D05BR:1:1101:23334:17015  133:D05BR:1:1101:23334:17015 2:N:0:CCGGCGTCTCTTGC
CTTCATCACGCCGCCCGTCGCGCTGGCGGCAATC
+M_HWI-M01141:133:D05BR:1:1101:23334:17015  133:D05BR:1:1101:23334:17015 2:N:0:CCGGCGTCTCTTGC
]]]]]]]]]]]]]]]]]]]]]]]]]]]]]]]]]]
@F_HWI-M01141:133:D05BR:1:1101:9272:17123  133:D05BR:1:1101:9272:17123 2:N:0:CCGGCGTCTCTTGC
GGAAGAGCACACGTCTGAACTCCAGTCACCCGGCGTATCTCGTATGCCGTCTTCTGCTTGAAAAAAAAAAAAAAAATAAACGAAAAAGCACTTGGTGGCAGCACAAGACGAGTATGGTGTAGACGTGCACTGTGACATGTTAGACTAATG
+F_HWI-M01141:133:D05BR:1:1101:9272:17123  133:D05BR:1:1101:9272:17123 2:N:0:CCGGCGTCTCTTGC
CCBCCFFFFFFFGGGGGGGGGGHHHHHHHHHGGGGGGGFHHHGGHHHHGGGHGHHHHHHHHFHHHGEEE#################################################################################
@R_HWI-M01141:133:D05BR:1:1101:9272:17123  133:D05BR:1:1101:9272:17123 2:N:0:CCGGCGTCTCTTGC
TTGCTGGATGCCTTGATGATCGACGCCAGGTATGGTCTACAGGGTTCATCTTCTGTCTTTCAAGAGGTTGGTAGAGCAGGTTATGGATCTGTGTTTGCTAGTAGATATAATTCTATCAGAAGACAGTTAACTGACAATATTCTCAATGAC
+R_HWI-M01141:133:D05BR:1:1101:9272:17123  133:D05BR:1:1101:9272:17123 2:N:0:CCGGCGTCTCTTGC
11>1111B111131111333311000A000A1B1022211110/000B222222D22222B2B210/10B//1B111@0/011111BBB112220B0112B122222222222222@2211110001222B211B1111B222222121<
@F_HWI-M01141:133:D05BR:1:1101:27746:17171  133:D05BR:1:1101:27746:17171 2:N:0:CCGGCGTCTCTTGC
GGAAGAGCACACGTCTGAACTTCAGTCACCCGGCGTCTCCCGTATGCCGCTTTCTGCTTGCAAATAACACCGCCCGGTCTTTCACCTTCCAACCCTCGCACACTTTGTGCCCATCCTGCCCCTCTCCACCCAGCGCACCCCTCAGCTCCG
+F_HWI-M01141:133:D05BR:1:1101:27746:17171  133:D05BR:1:1101:27746:17171 2:N:0:CCGGCGTCTCTTGC
AA>AAF?F4BCC?GEGFGFGF5DDDBDGG4BAE22A22B3BE1AACF300A1FHBD5A5B13@55B5333?/>////>>134B44B333BB43?<0F/>///?0B1?20?BF10@C1@10?///0F01?#####################
@R_HWI-M01141:133:D05BR:1:1101:27746:17171  133:D05BR:1:1101:27746:17171 2:N:0:CCGGCGTCTCTTGC
CCAGAGTTCCTTCACCACTTCCTCTATGTTCTACGCTTAACCCCTCTCTGTTGCGTCATCCCCACCTTCCATCCTGACCGAAATTCTCCCCCCCGTCTGCCCTGTATCCCCCACCCTTTCTATGTCTTAAACGCCTCTTTTACTTGCCGC
+R_HWI-M01141:133:D05BR:1:1101:27746:17171  133:D05BR:1:1101:27746:17171 2:N:0:CCGGCGTCTCTTGC
1>111113B@33B1B1A1BF1F11D1E3333BEF00000D110A00B0112211//A/021//0/A01BA12D0B1@00/////1@22B0>>/E>EE0/B1F1012BB2BFA@?E/?0F12@2222@#######################
@M_HWI-M01141:133:D05BR:1:1101:28941:17353  133:D05BR:1:1101:28941:17353 2:N:0:CCGGCGTCTCTTGC
TTTCTCTGCCGCTGAGGTTACAGGTAATAACCGGCACTCCATCCACGCCAGGCATTTCTCTTCGATCACCGGCAGCGTCAGCGGGCGCGATGAAGATAAATTCAACTGCTACGGTATC
+M_HWI-M01141:133:D05BR:1:1101:28941:17353  133:D05BR:1:1101:28941:17353 2:N:0:CCGGCGTCTCTTGC
]]]]]]]]]]]]]]]]]]]]]]]]]]]]]]]]]]]]]]]]]]]]]]]]]]]]]]]]]]]]]]]]]]]]]]]]]]]]]]]]]]]]]]]]]]]]]]]]]]]]]]]]]]]]]]]]]]]]]]
@F_HWI-M01141:133:D05BR:1:1101:18168:17471  133:D05BR:1:1101:18168:17471 2:N:0:CCGGCGTCTCTTGC
GGAAGAGCACACGTCTGAACTCCAGTCACCCGGCGTATCTCGTATGCCGTCTTCTGCTTGAAAAAAAAACAAAATACTATACTCGCGTCTCAGTCAGTCCCACACCCTCCCCCTTACACTATCTGTCCTCTGCTCTCCCATCTCTTTCCC
+F_HWI-M01141:133:D05BR:1:1101:18168:17471  133:D05BR:1:1101:18168:17471 2:N:0:CCGGCGTCTCTTGC
BCCCCFFFFFFFGGGGGGGGGGHHHGHHHHHGGGGGGAFHHHGGHGHHGFGHFHHHHHHHGHHFHE@E/1111?3334444343?/////BF4?332222B2BAB/C/////?<F@F11?0111111<111F111110>0101111<>DB
@R_HWI-M01141:133:D05BR:1:1101:18168:17471  133:D05BR:1:1101:18168:17471 2:N:0:CCGGCGTCTCTTGC
CCAGATCCCCGTGTCTGTTAAGAGAGTTCTGGCCGTATAGATCTCGGTGGCGGCCTGCGCAATAAGTTCCCCTCGATGTAACGTTCCTGTTACTCTACCCTTCCTTTTCTGCAATGCTCCTCCACTTATCGTCAGCCTTCTGTTAGTGTC
+R_HWI-M01141:133:D05BR:1:1101:18168:17471  133:D05BR:1:1101:18168:17471 2:N:0:CCGGCGTCTCTTGC
111111111>1>1B1313333A110A133D1AB00A0BA2221220////0//A///0/>///1112222100B//0@B22B/0BBB211122BE21B10<0F01221212>21B11211<000B11121/0?//1001111?111<<??
@F_HWI-M01141:133:D05BR:1:1101:17327:17508  133:D05BR:1:1101:17327:17508 2:N:0:CCGGCGTCTCTTGC
TCGGAAGAGCACACGTCTGAACTCCAGTCACCCGGCGTATCTCGTATGCCGTCTTCTGCTTGAAAAAAAAGCATGACCTCCTGCCCCCCGTCCTCGCTCTCGTCCCGTCCTCGGCCATCGCCGAGCAATGCGACTATTCTGACGCGCTAC
+F_HWI-M01141:133:D05BR:1:1101:17327:17508  133:D05BR:1:1101:17327:17508 2:N:0:CCGGCGTCTCTTGC
AAA11>11BB1>FGGFGGGGGGFBGGFGGFFHHGGEE/AE02ABA/0B2BEEE0F22111@10BDDF//>/0B11B@FD1?0110/?///?///1/<///1//?<<////<?/???-FF...----</00<..::@0C0C:CGCF@?A##
@R_HWI-M01141:133:D05BR:1:1101:17327:17508  133:D05BR:1:1101:17327:17508 2:N:0:CCGGCGTCTCTTGC
ACCGCTCCCCCTACCTTCACCTGGTCATCATCTCGCCTGCATCCACCTCGCCACCGGCTGTGTGGCCGCCTTCCGATTAGACGTCTCCCCCTCCTTCGGTCCTCATCACCCCTCACACCGCTTTGTCTTAGCTGACCTTCTCCATGGTCG
+R_HWI-M01141:133:D05BR:1:1101:17327:17508  133:D05BR:1:1101:17327:17508 2:N:0:CCGGCGTCTCTTGC
1>>A11>1>111A11BF111B1B01A3AAA2DD1A000/B011F1B00B/A###################################################################################################
@F_HWI-M01141:133:D05BR:1:1101:10944:17779  133:D05BR:1:1101:10944:17779 2:N:0:CCGGCGTCTCTTGC
CACACGTCTGAACTCCAGTCACCCGGCGTATCTCGTATGCCGTCTTCTGCTTGAAAAAAAAAAAAACACTGAACGAACAACTGCATCAACAACACTACAATACACCTCATCTCCGCGCAGCATCAGTAGTCCAACTGATGCACGATCTTC
+F_HWI-M01141:133:D05BR:1:1101:10944:17779  133:D05BR:1:1101:10944:17779 2:N:0:CCGGCGTCTCTTGC
AABBBBFAFBFFGGGGGGGGGGHHGGGGEFFFHHGGEHHHHGGGHGGHHHHHGHFGFFEEF/E///>/03?333B/?<E2/22B2B2F222/?//22?22222?222011?111?###################################
@R_HWI-M01141:133:D05BR:1:1101:10944:17779  133:D05BR:1:1101:10944:17779 2:N:0:CCGGCGTCTCTTGC
CTATTCGCCGACCTGGTCCTGTTGATGACAGCATTCAAGTGGAGGAATGACGGAGAGCAGGACCTACCCGACGTTACTATATGGCATGCCAATCACTGTGCCGGTCTTACCACCACGACGGTCAACTTATTCTTAGCGTGTTACAACTTT
+R_HWI-M01141:133:D05BR:1:1101:10944:17779  133:D05BR:1:1101:10944:17779 2:N:0:CCGGCGTCTCTTGC
>>111@1111>>0A0B1111111B222D11B0B1222D22DA1///01111//////A1A////0B000?/////0B22@@221?0@0FE11B0B#######################################################
@F_HWI-M01141:133:D05BR:1:1101:15148:17832  133:D05BR:1:1101:15148:17832 2:N:0:CCGGCGTCTCTTGC
GCGGAAGAGCAACACGTCTGAACTCCAGTCACCCGGCGTATCTCGTATGCCGTCTTCTGCTTGAAAAAAAAAAAAAAATAATTTAACGGACATTTCACAATTTTTCAACTGAACCTATACTCCTATTCTCCCCACACTTATCTTGATTCT
+F_HWI-M01141:133:D05BR:1:1101:15148:17832  133:D05BR:1:1101:15148:17832 2:N:0:CCGGCGTCTCTTGC
BBBBBDAFFFFFGGGGGGGGGGGHHHCGHHHHHGGGGGGGGFHHHEEHHHGGGEGGGHFGGHFAHHHHGGCC////<<0BG222222?<?//2222?1?1??1??01?##########################################
@R_HWI-M01141:133:D05BR:1:1101:15148:17832  133:D05BR:1:1101:15148:17832 2:N:0:CCGGCGTCTCTTGC
ACATCGATCAAGTCGTTCTGTGTAACGTTCCTATGCTCCCATCAACCTCCGTAGCTTGCACTCCAATGCCTGACTACACGAGTGCCCCTCTGTATCCAACTATCCCACAACTATCTAAAAATACAGTGTTCAGTTTTTTTAGTCATCTCA
+R_HWI-M01141:133:D05BR:1:1101:15148:17832  133:D05BR:1:1101:15148:17832 2:N:0:CCGGCGTCTCTTGC
11111111B1113111A11B33D333A00002221B2A10B1A110B00///BEF220/111001111111100AA010>////110///01@2B@22110121>B@###########################################
@F_HWI-M01141:133:D05BR:1:1101:19889:17963  133:D05BR:1:1101:19889:17963 2:N:0:CCGGCGTCTCTTGC
GGAAGAGCACACGTCTGAACTCCAGTCACCCGGCGTATCTCGTATGCCGTCTTCTGCTTGAAAAAAAAAAAAGCCTCCCCCCTCATCTACTGATGCTCCGGCCGCGCTGATCTCCCCCGCTCAGACCCTCAAGCGCCGCCACTTCTTCCC
+F_HWI-M01141:133:D05BR:1:1101:19889:17963  133:D05BR:1:1101:19889:17963 2:N:0:CCGGCGTCTCTTGC
BBBBBFFFBFFFEFCGGDGGGGHHHHHHFFGGFGGEGG2FGG1EGGHHCEEHFFGFBFFFF3FFHG/>>>///B032///?C/?0B2?2B222@########################################################
@R_HWI-M01141:133:D05BR:1:1101:19889:17963  133:D05BR:1:1101:19889:17963 2:N:0:CCGGCGTCTCTTGC
AAGCCCGGCCTCTCTCCTCTCAACCCTCTTATTTTCCTCCCCGTCCCCCTCCACGTTCGAACAATGTTGAGCAACATTTGGCTTGTACCGGCGTTTCCGGCCTACTCGCCAGCCGTCTATTACAATCTCAACCTTTCTCTTCCCCGCACG
+R_HWI-M01141:133:D05BR:1:1101:19889:17963  133:D05BR:1:1101:19889:17963 2:N:0:CCGGCGTCTCTTGC
>11>111>111CBAD101AA013000BA0ADD2A2A1110//A//BEA////0B//B0//00/0112B22B@1000>B22B11F/B1BF#############################################################
@F_HWI-M01141:133:D05BR:1:1101:15898:18032  133:D05BR:1:1101:15898:18032 2:N:0:CCGGCGTCTCTTGC
TCGGAAGAGCACACGTCTGAACTCCAGTCACCCGGCGTATCTCGTATGCCGTCTTCTGCTTGAAAAAAAAAAAACACATCTGAACTCCCGTCACCATTCAGCTCTCATCTGCCGTCTTCTGCTTGCAACAAAACACTGTACTCGCTGGAT
+F_HWI-M01141:133:D05BR:1:1101:15898:18032  133:D05BR:1:1101:15898:18032 2:N:0:CCGGCGTCTCTTGC
AAABBAA?FFFFGGGGGGGBGGHFF4EFFHHFFGGGGGGAGAGGFFHHHHGGGHGD5FEHHHGBD5GE@EE>///?C/B34444B4F3//?/<CB2222222?2><2?2?222//>0/111?1D##########################
@R_HWI-M01141:133:D05BR:1:1101:15898:18032  133:D05BR:1:1101:15898:18032 2:N:0:CCGGCGTCTCTTGC
ACCGATCACAGGAATTTTTGTCCGGGACCTGTTTCACTATATTCGACGCTCTAACTGAATAGATCGGAAGAGCGTCGTGTAGTTAACTAGTGTCTCTGCCCTTTACTTCTCGTTAGTTGCCGTATCATTCAAACCACAAAAGACGACGAT
+R_HWI-M01141:133:D05BR:1:1101:15898:18032  133:D05BR:1:1101:15898:18032 2:N:0:CCGGCGTCTCTTGC
1>1>1>1111B1B11133300B10000000011122BF2FD22D02A/////1A111B1D21A21///?>000>/>///?0122@21211212B2B21>1/10B111B1B1//?//2211B//?002B2222@#################
@M_HWI-M01141:133:D05BR:1:1101:13300:18301  133:D05BR:1:1101:13300:18301 2:N:0:CCGGCGTCTCTTGC
TGACTGG
+M_HWI-M01141:133:D05BR:1:1101:13300:18301  133:D05BR:1:1101:13300:18301 2:N:0:CCGGCGTCTCTTGC
]]]]]]]
@M_HWI-M01141:133:D05BR:1:1101:28318:18343  133:D05BR:1:1101:28318:18343 2:N:0:CCGGCGTCTCTTGC
GTGACTGG
+M_HWI-M01141:133:D05BR:1:1101:28318:18343  133:D05BR:1:1101:28318:18343 2:N:0:CCGGCGTCTCTTGC
]]]Y]]]]
@M_HWI-M01141:133:D05BR:1:1101:23199:18383  133:D05BR:1:1101:23199:18383 2:N:0:CCGGCGTCTCTTGC
TGCTCTTCCGATC
+M_HWI-M01141:133:D05BR:1:1101:23199:18383  133:D05BR:1:1101:23199:18383 2:N:0:CCGGCGTCTCTTGC
]]]]]]]]]]]X]
@F_HWI-M01141:133:D05BR:1:1101:11848:18413  133:D05BR:1:1101:11848:18413 2:N:0:CCGGCGTCTCTTGC
CACACGTCTGAACTCCAGTCACCCGGCGTATCTCGTATGCCGTCTTCTGCTTGAAAAAAAAAAAAAAAAGTAAGAAAAACTGAAAACAGCAAAAAGTTTTAAAAAACAAAAAAGATACACAATAATAATAATAAACAACAAAAAACAAGA
+F_HWI-M01141:133:D05BR:1:1101:11848:18413  133:D05BR:1:1101:11848:18413 2:N:0:CCGGCGTCTCTTGC
ACCCCCFCFCFFGGGGGGGGGGGHGGGGGGGHHHGGGFFHHGGGHGHHHHHHHGHHFHGGEC>>>///>/3B222?220/222BB22/202222?#######################################################
@R_HWI-M01141:133:D05BR:1:1101:11848:18413  133:D05BR:1:1101:11848:18413 2:N:0:CCGGCGTCTCTTGC
TCTTCAAGCAAGTGAACTGACAGATCATGAAAAAGAAAAAGCGACTTGGTGGGATATGTTTGGTAAGATGATTAGAAGAAAGTAGTTTTGATAAGGTTAGATAAAAATAGAATACAGAAATAAGTAATCTATCACAAAAACAATAATATA
+R_HWI-M01141:133:D05BR:1:1101:11848:18413  133:D05BR:1:1101:11848:18413 2:N:0:CCGGCGTCTCTTGC
1111>3131111B3BA13111111111113111000AA0A000A///111//A/10222220//121121122211211001@2222220/B2211@11012211110@1@1B1111111111122222B22B2B1100?///B1122BB
@F_HWI-M01141:133:D05BR:1:1101:18748:18585  133:D05BR:1:1101:18748:18585 2:N:0:CCGGCGTCTCTTGC
CACACGTCTGAACTCCAGTCACCCGGCGTATCTCGTATGCCGTCTTCTGCTTGAAAAAAAAATACAACACTTCTCCACCCCAGTCACCACTAACCTTTCCTCTCCCTTCTTCTGTTTTAAACACACTTCACCACCCCCCCTTTGTGCCTC
+F_HWI-M01141:133:D05BR:1:1101:18748:18585  133:D05BR:1:1101:18748:18585 2:N:0:CCGGCGTCTCTTGC
CCCCCBFBFCFFFGGGGFGGGGHHGGGFEEF2AGAFEGHBE01AFFFF5GGHBFFHFGE@>/13333B1133343B3B1?>>/3B3B33/3333033B33?3B32B2B2233333332222@20/?22222?##################
@R_HWI-M01141:133:D05BR:1:1101:18748:18585  133:D05BR:1:1101:18748:18585 2:N:0:CCGGCGTCTCTTGC
ACATTGCACCGTGAGATGAGGGTTCTCAGTGCTAATTGTAACACGCAGCCTAACGACCGGACTAACGTCGTGTGGCGTACGATTGTCCCTGTATTGTAGGTCTACTAGATATCCGTGTCATTTTTTTCACCAGATCGTTTTCTTGCTACC
+R_HWI-M01141:133:D05BR:1:1101:18748:18585  133:D05BR:1:1101:18748:18585 2:N:0:CCGGCGTCTCTTGC
1>111113@11>111331311000013333BA322A222222110/A/A#####################################################################################################
@F_HWI-M01141:133:D05BR:1:1101:12918:18594  133:D05BR:1:1101:12918:18594 2:N:0:CCGGCGTCTCTTGC
CACACGTCTGAACTCCAGTCACCCGGCGTATCTCGTATGCCGTCTTCTGCTTGAAAAAAAAAACAACACTATTATCCCTTCCTTTCTTTATTCCTTCACTCTTTCCTACCCTTCCCTCCCCCCCTCCACTCTTTCTCTCTTTTCCTCCCC
+F_HWI-M01141:133:D05BR:1:1101:12918:18594  133:D05BR:1:1101:12918:18594 2:N:0:CCGGCGTCTCTTGC
BBBBBBFBFBFFGGGGGGGFGGFHGGFFEFEFHFHGGHHHHEEEHGHHGHHHHGHHHHGG@//1?11113B@4B4?433323344344?44BB?B??33B33?44B3?2B0??2223B//?C############################
@R_HWI-M01141:133:D05BR:1:1101:12918:18594  133:D05BR:1:1101:12918:18594 2:N:0:CCGGCGTCTCTTGC
ACCCCTTCTCCTCGTTCTTCACCTTGTTGAAGATGTTGGTGGACCGCGCTGCGTTATCCCGCGTTTCACTTGTCGTTTTCCCCTGTCGGCGTCCCTTTCCTAATTACACCCTCTTTCTTGTTTTTTCCTCTTCCCTCTCACCCCCATTTC
+R_HWI-M01141:133:D05BR:1:1101:12918:18594  133:D05BR:1:1101:12918:18594 2:N:0:CCGGCGTCTCTTGC
111A11111111A11A11B33111B1110331111222000001A#########################################################################################################
@F_HWI-M01141:133:D05BR:1:1101:22860:18745  133:D05BR:1:1101:22860:18745 2:N:0:CCGGTGTCTCTTGC
ATCGGAAGAGCACACGCCTAACTCCAGTCACCCGGCGCATCTCGTATGCCGTCTTCTGCTTGAAAAAATATGATTATACCCTATCCCCGCCTCTCCTGTCCTCCCCTCCCCGCTTCCCCTCCCCCCGCTGCCCTCTTTGCTCCCCCGCCC
+F_HWI-M01141:133:D05BR:1:1101:22860:18745  133:D05BR:1:1101:22860:18745 2:N:0:CCGGTGTCTCTTGC
3ABABAABFFBFCGGG22AEGGFGF44FGHH32E?EG0A1AA51A1BFFG?1ECCGD5F5@FF3BF1E1B4444B4B444BB1B3G3?/>>/?33BB3B?34?3//0??C########################################
@R_HWI-M01141:133:D05BR:1:1101:22860:18745  133:D05BR:1:1101:22860:18745 2:N:0:CCGGTGTCTCTTGC
CTGCCCCGCAACCACGACCTCCTGCTCATTTCCCTCCTCCCCCCGCTGACCGATGAGGGCTCCCTCACTCAACTCGCTCCCCTCTCCCTCCCCTCGGCTTCTTCTCACCCCCTCCCGCCCCCGGGCTCCCTCATCATTCCCCCTCTTTTC
+R_HWI-M01141:133:D05BR:1:1101:22860:18745  133:D05BR:1:1101:22860:18745 2:N:0:CCGGTGTCTCTTGC
>>111>1>A1>000A0AA00F0F111111DAD21B0A000B/A//AE//B>>///110//0/?/>B0/1101B21/@/F/?A0/000000?/?BC//?//01??2<210?########################################
@F_HWI-M01141:133:D05BR:1:1101:18673:18788  133:D05BR:1:1101:18673:18788 2:N:0:CCGGCGTCTCTTGC
CGGAAGAGCACACGTCTGAACTCCAGTCACCCGGCGTATCTCGTATGCCGTCTTCTGCTTGAAAAAAAAAAAAAAACACCCCCCACACTCTTTATCGCGTCACAATCAAACACCGACCACGCCAATCTTGTGTTCATACTTCTTCCCTCA
+F_HWI-M01141:133:D05BR:1:1101:18673:18788  133:D05BR:1:1101:18673:18788 2:N:0:CCGGCGTCTCTTGC
BCCCBCFFFFFFGGGGGGGGGGHHHHHHHHHHGGGGEGGGHHHFGHHHHGGGHGHHHHHHHGHHHHGGGF?###############################################################################
@R_HWI-M01141:133:D05BR:1:1101:18673:18788  133:D05BR:1:1101:18673:18788 2:N:0:CCGGCGTCTCTTGC
TCTACACCAACTACTTTTGTATTCGCTATAACTATAGCACACTGTAACCAGTCCGGTAGTTAAAAAGTGTTTAAAACGTGTAGATAGGCCGATCTATACTGACCCGCAACAAATACAAACGTCTACGTATTGTTACTCCTACAATTTCCC
+R_HWI-M01141:133:D05BR:1:1101:18673:18788  133:D05BR:1:1101:18673:18788 2:N:0:CCGGCGTCTCTTGC
111111111>1B1A13331133330B00033D11222A110001222211/B##################################################################################################
@F_HWI-M01141:133:D05BR:1:1101:11378:19004  133:D05BR:1:1101:11378:19004 2:N:0:CCGGCGTCTCTTGC
CACACGTCTGAACTCCAGTCACCCGGCGTATCTCGTATGCCGTCTTCTGCTTGAAAAAAAAAGATCATCGCCCCCGTGTCCCCCCTTAACCTCGTCCGCGGTCGGCTCCTTCATCGCGCACCCCTCCTTCTCTCCCTCCCCCCCTCCCCT
+F_HWI-M01141:133:D05BR:1:1101:11378:19004  133:D05BR:1:1101:11378:19004 2:N:0:CCGGCGTCTCTTGC
AABBBDCAFBF54EEGFFFFFFHGEECGEE?2DGA2AB3FGEFGH1FGHHFFBG3DGHC0/>11@33BGH111/////B0B3///>B111B1B/?#######################################################
@R_HWI-M01141:133:D05BR:1:1101:11378:19004  133:D05BR:1:1101:11378:19004 2:N:0:CCGGCGTCTCTTGC
TTCCCCCTTCTCCCTTGCGCTGTCCACCGGGGTGGTCCGTGCGTCCTTTTCGGAGGCCCGGATCAACGTGCTGCCCCTCTTGCTGTCGCTCGGGCTGCCCCCGGACAAGGACACTCTTTCCATCTCTGCTTCTTCAATCCCCTCGCCCAC
+R_HWI-M01141:133:D05BR:1:1101:11378:19004  133:D05BR:1:1101:11378:19004 2:N:0:CCGGCGTCTCTTGC
1>1>11A1111B11B11110A0B113BB00A/A///B1AAA?############################################################################################################
@M_HWI-M01141:133:D05BR:1:1101:9366:19199  133:D05BR:1:1101:9366:19199 2:N:0:CCGGCGTCTCTTGC
ACACTCTTTCCCTA
+M_HWI-M01141:133:D05BR:1:1101:9366:19199  133:D05BR:1:1101:9366:19199 2:N:0:CCGGCGTCTCTTGC
]]]]]]]]]]]]]]
@F_HWI-M01141:133:D05BR:1:1101:4782:19296  133:D05BR:1:1101:4782:19296 2:N:0:CCGGCGTCTCTTGC
TCGGAAGAGCACACGTCTGAACTCCAGTCACCCGGCGTATCTCGTATGCCGTCTTCTGCTTGAAAAAAAAAAAAATACTGATGTGTTAGCATTACTTCTCCGCCTTGAAAGGTAGTCTTGAGTATTCCAGCTGTACTGTTTACGTGTCAA
+F_HWI-M01141:133:D05BR:1:1101:4782:19296  133:D05BR:1:1101:4782:19296 2:N:0:CCGGCGTCTCTTGC
BBABBABF?FFCGFFGGGGGFGHFHHHGB4DGHFGGGEEEFGFGAEFHG3E10AFFFFFGHHFHHHHEE@E>E//033444444442B222222222BB###################################################
@R_HWI-M01141:133:D05BR:1:1101:4782:19296  133:D05BR:1:1101:4782:19296 2:N:0:CCGGCGTCTCTTGC
ACAAAGCACAGGCAGTTGGGCATATGGGAATACGCTTCACAAAGATCGAACGCGAGTAGTGTAAGGAATTAGTGTAGCTTAAGAGTATCTCTCTGTGCTCGCTGCCTCATTAAAACTAAATGATAATATATATATAGTCAAATTCAAGCA
+R_HWI-M01141:133:D05BR:1:1101:4782:19296  133:D05BR:1:1101:4782:19296 2:N:0:CCGGCGTCTCTTGC
A11>>1111BB1111B311A00013310010BE0A00B112100011BE00//AA/A0120B@221B011@12B22122211B111B122@2111B21B1EC///0BB11B211111B<12212>B222>22B222222221B11>22B0
@F_HWI-M01141:133:D05BR:1:1101:7042:19308  133:D05BR:1:1101:7042:19308 2:N:0:CCGGCGCCTCTTGC
CGGAAGAGCACACGTTTGAACTCCAGTCACCCGGCGTATCTCGTATGCCGTCTTCTGCTTGAAAAAAAACACTTAATTTCGGCCGCATCTTCGGTCCTCACCTCGCTGTGCTTGGCTCCAGTCTCTTTGTCTTCCTTCTTTTCCGACCTG
+F_HWI-M01141:133:D05BR:1:1101:7042:19308  133:D05BR:1:1101:7042:19308 2:N:0:CCGGCGCCTCTTGC
AAAA1>FFFB1CFEG1B11FGGHHGG31B110AEEG/AAG2DGG/GC2A//ABFD21FB1CG1110>>///0111@B22F0/>>/////12B</?//1B<?01B/>//?<12>1/011/111?1111?111111<=11F###########
@R_HWI-M01141:133:D05BR:1:1101:7042:19308  133:D05BR:1:1101:7042:19308 2:N:0:CCGGCGCCTCTTGC
GGAATTCCCTCTCCACGTAGAGGCCGTGGTGTGCGGCCCTCCTGAGCTTGCCCCTCCCTCGCTGGTCGAAGCCCTACTTCTACACCTCCCTGGCTCGTCCCTCTCCCGCATGAAGGAAGTCAAATCCGTCAATCTCACCCACCGCTCCGT
+R_HWI-M01141:133:D05BR:1:1101:7042:19308  133:D05BR:1:1101:7042:19308 2:N:0:CCGGCGCCTCTTGC
1>111@D31111BFGFG11111A0000000000DA/A/////011A1A1B/1B////A00/////01///B>B>0001B122B10B00>/01/B0B@#####################################################
@M_HWI-M01141:133:D05BR:1:1101:24695:19494  133:D05BR:1:1101:24695:19494 2:N:0:CCGGCGTCTCTTGC
TGATCAGTTGCGGTCCGGGGTATCTGCTCAACGTACTGGCGCAGGCCGGCTATCGAACCGTAACC
+M_HWI-M01141:133:D05BR:1:1101:24695:19494  133:D05BR:1:1101:24695:19494 2:N:0:CCGGCGTCTCTTGC
]]]]]]]]]]]]]]]]]]]]]]]]]]]]]]]]]]]]]]]]]]]]]]]]]]]]]]]]]]]]]]]]]
@F_HWI-M01141:133:D05BR:1:1101:23271:19505  133:D05BR:1:1101:23271:19505 2:N:0:CCGGCGTCTCTTGC
CACACGTCTGAACTCCAGTCACCCGGCGTATCTCGTATGCCGTCTTCTGCTTGAAAAAACAAAACCGTCGTATAGGCCAGATTGTTATTGACCCCGTCTGTCATCCTGTTATATCCCCTATCCCCATTGTCGTCCATCTCCTGCAATCCC
+F_HWI-M01141:133:D05BR:1:1101:23271:19505  133:D05BR:1:1101:23271:19505 2:N:0:CCGGCGTCTCTTGC
ABBAB@FBFBFFGGGGCFAGGGHHGEGEECEGFGC2AAFBGFA0GF555DGE3B3A51>11?111>/1?//1B@43@3111B433444444332?//?F?444?B3333343333B2/2/2B22/@2222@/<///1<1?1?11<11101
@R_HWI-M01141:133:D05BR:1:1101:23271:19505  133:D05BR:1:1101:23271:19505 2:N:0:CCGGCGTCTCTTGC
ATCCCCGTCGACGCCCCCGCGGTGGTGCTGGATCTGCACGTGTTGCTCGATTGTGTCTGCCCGTCTTCCTTACTGAACATCTAGTAATAGGGTTGTTCCTTTCGTGATATACATTTATGTACTTACTTGTCTTCGTTTCAACTTATTATA
+R_HWI-M01141:133:D05BR:1:1101:23271:19505  133:D05BR:1:1101:23271:19505 2:N:0:CCGGCGTCTCTTGC
11A11>11>111000A000A/////AB111A011B11A1A0/00/111?/02/1@02@11B//>/0/2112211221>>1111122>22>1000///12B221/0/B<B222222222>22>>2211211@222/<0/<1111?111<@1
@M_HWI-M01141:133:D05BR:1:1101:8258:19579  133:D05BR:1:1101:8258:19579 2:N:0:CAGGCGTTTCTTGC
ACTGGAGTTC
+M_HWI-M01141:133:D05BR:1:1101:8258:19579  133:D05BR:1:1101:8258:19579 2:N:0:CAGGCGTTTCTTGC
]VV]S[]X.4
@F_HWI-M01141:133:D05BR:1:1101:12011:19614  133:D05BR:1:1101:12011:19614 2:N:0:CCGGCGTCTCTTGC
CGGAAGAGCACACGTCTGAACTCCAGTCACCCGGCGTATCTCGTATGCCGTCTTCTGCTTGAAAAAAAAAAGTACACGACTGAATTCCAGTCACCCAATCCTTCTCGAATTCTATCTTCTCCTTGTTAAAAGAAACATGATCTCACTTAG
+F_HWI-M01141:133:D05BR:1:1101:12011:19614  133:D05BR:1:1101:12011:19614 2:N:0:CCGGCGTCTCTTGC
11>11>1>1@1FC1FC1ADFGFHG1EDFGBG0E00AAEEA2D0ABFF2BEB/FF2AA1DGF0B110/>E/>/1>2B1//>/E11BF112B>1B1B<<G00012111/1?1/122@@FD2@111<11111111<0<0011<1111111><<
@R_HWI-M01141:133:D05BR:1:1101:12011:19614  133:D05BR:1:1101:12011:19614 2:N:0:CCGGCGTCTCTTGC
ACCAGCATCCAGCAGTTGTGGCTGCCGGTGCTGCAAGGGCTGACCATTTATCTGCGGCAAAGATCGGAAGAGTGGCGTGTAGGGCAAGTGTGTTCGCAGGGTCAAATTTTATGTATTCTTCTCTTCTTTATATATAATAATACATATATT
+R_HWI-M01141:133:D05BR:1:1101:12011:19614  133:D05BR:1:1101:12011:19614 2:N:0:CCGGCGTCTCTTGC
AAA@1>11@1@F1BAFFGF1AFC0EAAEAEC1AG01B//A0A000BF1AF222FG/AEE/0FCE1/////0B11///>>EBDF/0?/?1>2B002?/////000112B1B2>2222222>2>122121@2@>222>22222@1121?1?1
@F_HWI-M01141:133:D05BR:1:1101:18336:19636  133:D05BR:1:1101:18336:19636 2:N:0:CCGGCGTCTCTTGC
CACACGTCTGAACTCCAGTCACCCGGCGTATCTCGTATGCCGTCTTCTGCTTGAAAAAAAAAATAACCGAACCCCCAGATCCGACGACCAAACTTCTTCACTCCCGTCCCCCACGCCATCTCTTCTCCCTTCTCTCGCCTGCACCTAGTT
+F_HWI-M01141:133:D05BR:1:1101:18336:19636  133:D05BR:1:1101:18336:19636 2:N:0:CCGGCGTCTCTTGC
A?ABBBFBFBFFGGGGFGDGGGHGGGGGEEGGFHHCEFGCGGE?GFGGDFDGGGBHBEE0>//1333B//>>////>/EBG30?////>////22??22>??<0//?</?########################################
@R_HWI-M01141:133:D05BR:1:1101:18336:19636  133:D05BR:1:1101:18336:19636 2:N:0:CCGGCGTCTCTTGC
TTGCCTTCCGAGTGTCGTCCTGGTGACACCAAACGTACTTGCCGAGTGGCTGCCTGGATCCGTTACGCCCCGCACTACATTTTACTTTCCTTCTGTATGTGACAGATACTCGTTTGTTAAATATACTCTTGACTGTGCGATCACTCCTCT
+R_HWI-M01141:133:D05BR:1:1101:18336:19636  133:D05BR:1:1101:18336:19636 2:N:0:CCGGCGTCTCTTGC
11>1>11C111111331A000101A1131000A00000A2BB1///A///AA/0AAF01A00A1//////>/////10BB2@22F1221B1>111B2BB2B2211011BB1/</</0022222222BB2112111@1@///?/011<1F1
@F_HWI-M01141:133:D05BR:1:1101:10312:19809  133:D05BR:1:1101:10312:19809 2:N:0:CCGGCGCCTCTTGC
CACACGTCTGAACTCCAGTCACCCGGCGTACCTCGTATGCCGTCTTCTGCTTGAAAAAAACAATTCCATCACCTGCTCCCCTTGCCTGGTCACACTCCTTTCCTAACTCCCCCCACTTCTCCCCCCTCCTCCTCACTCTCCCCCCCTACA
+F_HWI-M01141:133:D05BR:1:1101:10312:19809  133:D05BR:1:1101:10312:19809 2:N:0:CCGGCGCCTCTTGC
BBAABBFBFBFFGGCGGGG4FGFCFFGEA22AFGGDAGBFEEEEGCDGFFHGF13BG100111344444B33B@3BB3B?1B?23333/BB43333BF33BG?4B42B33//?///02@2222?E#########################
@R_HWI-M01141:133:D05BR:1:1101:10312:19809  133:D05BR:1:1101:10312:19809 2:N:0:CCGGCGCCTCTTGC
ATGCCCACCTGCTCCCCCCCCCCTTCTTCACCTTTGCCACCCGTGCTCCCGCACACTGCCTCGTCAGCCGCTCCTGCCCCTGTTATCGCTTTACGTACTTGTATCCCAATCGTGCTCTCACTGCCATCATCTTTATCGTGCCTTCCTTTC
+R_HWI-M01141:133:D05BR:1:1101:10312:19809  133:D05BR:1:1101:10312:19809 2:N:0:CCGGCGCCTCTTGC
1>111B1>A11B111A1A000/A/00112211B1A11B11B//>/B?#######################################################################################################
@M_HWI-M01141:133:D05BR:1:1101:18340:19852  133:D05BR:1:1101:18340:19852 2:N:0:CCGGCGTCTCTTGC
CTCTTGAACCTGGGAGGCAGAGGCTGCAGTGAGCCGAGATCATGCCACTGC
+M_HWI-M01141:133:D05BR:1:1101:18340:19852  133:D05BR:1:1101:18340:19852 2:N:0:CCGGCGTCTCTTGC
]]]]]]]]]]]]]]]]]]]]]]]]]]]]]]]]]]]]]]]]]]]]]]]]]]]
@M_HWI-M01141:133:D05BR:1:1101:22797:19871  133:D05BR:1:1101:22797:19871 2:N:0:CCGGCGTCTCTTGC
TTATAATATCAGAGGATTTCATAAAAATGTTTTAGCTATCGTAAGGTAAAAACCATACATATTTATTTGTGGCATGGTCTTACGAGATGCTTTTGTTTTCAAAAGAAATTT
+M_HWI-M01141:133:D05BR:1:1101:22797:19871  133:D05BR:1:1101:22797:19871 2:N:0:CCGGCGTCTCTTGC
]]]]]]]]]]]]]]]]]]]]]]]]]]]]]]]]]]]]]]]]]]]]]]]]]]]]]]]]]]]]]]]]]]]]]]]]]]]]]]]]]]]]]]]]]]]]]]]]]]]]]]]]]]]]]]]
@F_HWI-M01141:133:D05BR:1:1101:9485:19882  133:D05BR:1:1101:9485:19882 2:N:0:CCGGCGCCTCTTGC
CACACGTCTGAACTCCAGTCACCCGGCGTATCTCGTATGCCGTCTTCTGCTTGAAAAAAAAAAACCTCTGTCTCCTCCCCTGCCTCTCCCCTCCCCCTTCTCTTCTCTTCCTCCGCTCGTCCTCTCCCCCTCCTCCCCTCCCTTCACCCT
+F_HWI-M01141:133:D05BR:1:1101:9485:19882  133:D05BR:1:1101:9485:19882 2:N:0:CCGGCGCCTCTTGC
ABBBAD?AFAFFGG5CGGGGGDBGEEGE2EEB5FAAEEGHH?1EEF5FA55DB1GGHH0>///>113333B444330B??B//B3333?3/0<///?B001?F212?22?########################################
@R_HWI-M01141:133:D05BR:1:1101:9485:19882  133:D05BR:1:1101:9485:19882 2:N:0:CCGGCGCCTCTTGC
CAGTCTCCCACGACCACCGCTTTTCTAGCATTACTGTCCCCTGTTCCCGTCCACTACCCCTCGCGCCTCCTTACCTTTCCTCCGTTGCTTCCATCTGTATCTTCTCCCATTTTATCTCTTACTATCATCGTTTCGTCATTTCCTTCTTCA
+R_HWI-M01141:133:D05BR:1:1101:9485:19882  133:D05BR:1:1101:9485:19882 2:N:0:CCGGCGCCTCTTGC
11>11131B11111A0AA0AE00BD12211A211222111/0/112B1////EA10000AF/AA/>>/B/012B0B1111BB0>/1//BF111F11122B222221B00B12221>222>11122B########################
@M_HWI-M01141:133:D05BR:1:1101:21938:19927  133:D05BR:1:1101:21938:19927 2:N:0:CCGGCGTCTCTTGC
TATCTGCTCGCGACGCACGAGTTCCAGGA
+M_HWI-M01141:133:D05BR:1:1101:21938:19927  133:D05BR:1:1101:21938:19927 2:N:0:CCGGCGTCTCTTGC
]]R]]]]]]]]]\]]]]\]]]]]]]]]]]
@F_HWI-M01141:133:D05BR:1:1101:17338:20034  133:D05BR:1:1101:17338:20034 2:N:0:CCGGCGTCTCTTGC
CACACGTCTGAACTCCAGTCACCCGGCGTATCTCGTATGCCGTCTTCTGCTTGAAAAAAAATCACCCAGGTTATCCCTTATGCCGCTCTCTCCCTTACAAAATAAACAGTCTCCACTCCTCTCCACTCTCCCCCATCCACCCCTTCATCC
+F_HWI-M01141:133:D05BR:1:1101:17338:20034  133:D05BR:1:1101:17338:20034 2:N:0:CCGGCGTCTCTTGC
>A?1>A1>C>FFGGGGFFGCEGHHA0EAEFA0ABFFE0C2BEAEEF22DF1DGHHF1C@E/01BB0>/>/@111B11111B1BD////?1B100011111BF11111B01B1>BB01B010100101<@100?#################
@R_HWI-M01141:133:D05BR:1:1101:17338:20034  133:D05BR:1:1101:17338:20034 2:N:0:CCGGCGTCTCTTGC
CTAGCGGCTGACAGAGGAAAGGTCGCCCCGCACATCGGAAGAGCGTCGTGTAGTGAAACAGTGTGCAAGTTCTATTCATTTCCTGCGCCCCCTTGTCCTTAACAAAAAATTAACATTATTATACCACAACTCTCACCTCGTTCCAGTCAT
+R_HWI-M01141:133:D05BR:1:1101:17338:20034  133:D05BR:1:1101:17338:20034 2:N:0:CCGGCGTCTCTTGC
>A1111>1111BB100A00B0011A00B//E//AAA///A/000//>>>/>01@0221100B1@112B@@F2B2222222@22111////>//00<112F2111<CC/@011111@112222@?111///1?1?################
@F_HWI-M01141:133:D05BR:1:1101:9847:20182  133:D05BR:1:1101:9847:20182 2:N:0:CCGGCGTCTCTTGC
TCGGAAGAGCACACTCTGAACTCCAGTCACCCGGCGTATCTCGTATGCCGTCTTCTGCTTGAAAAAAAAAACAACACTTGTGCGCCATCTGCGAACCTCGCTTTCAGTCCGCTGCCCAAGCTCGACCATCAGCGTCTTCCTCGCTGCCCC
+F_HWI-M01141:133:D05BR:1:1101:9847:20182  133:D05BR:1:1101:9847:20182 2:N:0:CCGGCGTCTCTTGC
BCBCBBCF@FFFGGGGGGGGGGHHGHGHFHHHGGGGEFGCHHHGGHHHHGGGHGFFFHHHHEHHHHG?E//111///3?B333/>//?F34B##########################################################
@R_HWI-M01141:133:D05BR:1:1101:9847:20182  133:D05BR:1:1101:9847:20182 2:N:0:CCGGCGTCTCTTGC
ACCCCGCGATCATCACCTACTCTTTCCCCCCTTGCCAAGTCCGCGGCAACGTATCCTCTCTGAATACTCTGCCTTACACTCCGTTCTCCCTGGTCGCGATGTCGTTACGCATCTTCCTAGCCCCTTCCTTATTCGCCTCCTGCGTCACCC
+R_HWI-M01141:133:D05BR:1:1101:9847:20182  133:D05BR:1:1101:9847:20182 2:N:0:CCGGCGTCTCTTGC
1>1>11>110>0133BA1101B21B21B0AA/B01111/AD1//////////01>22110B@12B2B212111111@1BBF0?###################################################################
@F_HWI-M01141:133:D05BR:1:1101:28112:20208  133:D05BR:1:1101:28112:20208 2:N:0:CCGGCGTCTCTTGC
GGAAGAGCACACGTCTGAACTCCAGTCACCCGGCGTATATCGTATGCCGTCTTCTGCTTGAAAAAAAAAAAACGCAAATTTGAAATCCCCTTTAGCCCAACATTAGATGGTACCGCCTAGTCGACCTCCACGTCACCTTCTCTGTGGACA
+F_HWI-M01141:133:D05BR:1:1101:28112:20208  133:D05BR:1:1101:28112:20208 2:N:0:CCGGCGTCTCTTGC
AAAB3B4>C?FCEGGGGBAB5BBEFAFFGFHGEFGEGE3DDFGHGHH3AECCCBGGE5ECBADF######################################################################################
@R_HWI-M01141:133:D05BR:1:1101:28112:20208  133:D05BR:1:1101:28112:20208 2:N:0:CCGGCGTCTCTTGC
ATGGATGAGCCTTGCCGGGGCGATGGGCGTGCACACCGTGGCGGTCAAGCTGCTGACGCTGTTCGGCACCGATGACCAGTAGCGAGCCTCCCTGCCGCGGATGGCCAGCTGCGAAATCAGGCCCACCATGGCGTTGACCGCGCCCGTCTT
+R_HWI-M01141:133:D05BR:1:1101:28112:20208  133:D05BR:1:1101:28112:20208 2:N:0:CCGGCGTCTCTTGC
1>>A?B@@11BC1EG1AE0A0AEE///0A//BA1FB//0/>///>//B11B11F11E///>EFH/>EE///</?1B1<01>11<///BG0FFCCAF@C?###################################################
@F_HWI-M01141:133:D05BR:1:1101:27912:20240  133:D05BR:1:1101:27912:20240 2:N:0:CCGGCGTCTCTTGC
CACACGTCTGAACTCCAGTCACCCGGCGTATCTCGTATGCCGTCTTCTGCTTGAAAAAAAAAAAAACTAAACATCCCCAAATACTCCGGCCTCCCGATTCTGTATAATCTCACGTCCTCCCCCGCCCTTTCCCCTCTCCCTTTCTTTGCG
+F_HWI-M01141:133:D05BR:1:1101:27912:20240  133:D05BR:1:1101:27912:20240 2:N:0:CCGGCGTCTCTTGC
BABBBDFBFBDFAGGGGGFGGFHHEGEEFGDAFDCFAHCHHG1AGFHHHFGH3AF5GC0>>/>////3333?333B/?E/E3?F4B2///</0//?//<2?211111?11<@?/0</.1<FC############################
@R_HWI-M01141:133:D05BR:1:1101:27912:20240  133:D05BR:1:1101:27912:20240 2:N:0:CCGGCGTCTCTTGC
CCGTCACTCCGTCTCTTGGCCGCCGCCCCACCTGAGCGGAGCCCTCTTCGCTCTACCTTACCGCCTTCATTGACTAGTCCCGTTCTACCTGTTTCTTTACTTATGCAATGGCGCACAACTTTTATCTCTTCAGTATGTCCTCCTCTTACA
+R_HWI-M01141:133:D05BR:1:1101:27912:20240  133:D05BR:1:1101:27912:20240 2:N:0:CCGGCGTCTCTTGC
1>1111>311111B13A1111AAA000//A//B0001//A////B/011////>11111110/////1@22211111>121//00/22B1111>22>1>>12B21121BB10///>>0/@<211111?1?<1111@1?111?>>>111>1
@F_HWI-M01141:133:D05BR:1:1101:22387:20362  133:D05BR:1:1101:22387:20362 2:N:0:CCGGCGTCTCTTGC
CGTCTGAACTCCAGTCACCCGGCGTATCTCGTATGCCGTCTTCTGCTTGAAAAAAAAAAAAACAAAACGACTCTGTTCTACTATTCTTAATTGGTAGATCAATCCATCCTCTAGTAATTACTCTAAACTATACAATTTCCCCCTTCTCTC
+F_HWI-M01141:133:D05BR:1:1101:22387:20362  133:D05BR:1:1101:22387:20362 2:N:0:CCGGCGTCTCTTGC
BBBBBBFFFFFFGGGGGGGGGGGGFGGFHHHGGHGGHGGGHGHHHHGHHGHHHHGEEG////1//000/////34444?44444?222222222?B222222?2222>0222>22211?###############################
@R_HWI-M01141:133:D05BR:1:1101:22387:20362  133:D05BR:1:1101:22387:20362 2:N:0:CCGGCGTCTCTTGC
CCCGACAGTCACTCTGAGTGATCTGAGAACCGAGGAGCAGTTTTTACTGATAGATAGTGATCAAAGATTAGTTCGCTCTTGTATGTCGTTTATTACTTGAAAATTTATTACCATCTCTCTACTCCTCCTTCTCCTCCCTATATTCTGCTT
+R_HWI-M01141:133:D05BR:1:1101:22387:20362  133:D05BR:1:1101:22387:20362 2:N:0:CCGGCGTCTCTTGC
11111>111@1B311311111333131131000000///01122//11222221D21DDB2221110B1B1222///>/1B112222/////1B2222111111112222@11211>211>1>>1>0001<111100/01112B222>B1
@F_HWI-M01141:133:D05BR:1:1101:22925:20880  133:D05BR:1:1101:22925:20880 2:N:0:CCGGCGTCTCTTGC
TCGGAAGAGCACACGTCTGAACTCCAGTCACCCGGCGTATCTCGTATGCCGTCTTCTGCTTGAAAAAAAAAATAAAAAAACAAATATCAACTCTCTTAACCCCAGTCACCCAATTCATCTCACACTCCTTTTTCTTCTTGAACAAAACTA
+F_HWI-M01141:133:D05BR:1:1101:22925:20880  133:D05BR:1:1101:22925:20880 2:N:0:CCGGCGTCTCTTGC
>AAABAACFFFFGFGEEGGGGGHFHGHGFGHHAEEEGGCECEEFFEF3GG?EEAEHF555DFEFG@1/////1333?3/////03444B222B2F222BB2?<</2?FGDGFFG11?<111?11100<1?####################
@R_HWI-M01141:133:D05BR:1:1101:22925:20880  133:D05BR:1:1101:22925:20880 2:N:0:CCGGCGTCTCTTGC
ACCTCCGCCGCCCCGCCGGTCTGTTGGACACCTGGCCCATCTAAGCTGGGCCGACCATCCCCGAACACAGCCTCGAGATGTGGAGAGCTTCGGGTAGGGCAAGAGTGTGCGCAGTGTGTAGATCTCCGTGGAATTCGGTTCATTATAAAA
+R_HWI-M01141:133:D05BR:1:1101:22925:20880  133:D05BR:1:1101:22925:20880 2:N:0:CCGGCGTCTCTTGC
1A111>1>1110EE000A/A/E01B1A1A10B000BB//001D@20B#######################################################################################################
@F_HWI-M01141:133:D05BR:1:1101:8157:20973  133:D05BR:1:1101:8157:20973 2:N:0:CCGGCGTCTCTTGC
TATGGCGACGACTCGGTCGGTGCCGACCAGACCGAGCTCGCCGTGATCGAGGGTGATCGGAAGAGCACACGTCTGAACTCCAGTCACCCGGCGTATCTCGTATGCCGTCTTCTGCTTGAAAAAAAAACTCAATATCTCATACCGCCGAGC
+F_HWI-M01141:133:D05BR:1:1101:8157:20973  133:D05BR:1:1101:8157:20973 2:N:0:CCGGCGTCTCTTGC
BBBBAABDBBBBCFGGGGGGEEGHGCGEECFFHGEGFGHGGG?EFGHHE1FEEEEHHHGDAF?CFHGHH?EHHFEFHHHFGHHHHHFHHGCGG>/?0?FGFDHHGBADDGGHDD0GHFFGHBCD@#########################
@R_HWI-M01141:133:D05BR:1:1101:8157:20973  133:D05BR:1:1101:8157:20973 2:N:0:CCGGCGTCTCTTGC
CCCCCCCCTTCTGCGACATCGGGCCCTCTTGCTTCTGGCTGACTGGCTCCCAAATAACTGCGAAAGGGGGCAGGCGGGCAATAAGGGGCAGAAATACTACTGCCTCGGGGTGACCTTGCCTTCACAAAACAAAACACTCATTGTCGCTTC
+R_HWI-M01141:133:D05BR:1:1101:8157:20973  133:D05BR:1:1101:8157:20973 2:N:0:CCGGCGTCTCTTGC
11>>1110>00111A000/BA/A//A//011A111111BB/0011//0B/B00B111BB###########################################################################################
@F_HWI-M01141:133:D05BR:1:1101:14470:21036  133:D05BR:1:1101:14470:21036 2:N:0:CCGGCGTCTCTTGC
TCGGAAGAGCACACGTCTGAACTCCAGTCACCCGGCGTATCTCGTATGCCGTCTTCTGCTTGAAAAAAAAAAAAACACATCTGAACTCCAGTCACCTCGGTTATCTCTTATACCGTCTTCTGGCTGAAATAAAAATATCATAAATGCAGT
+F_HWI-M01141:133:D05BR:1:1101:14470:21036  133:D05BR:1:1101:14470:21036 2:N:0:CCGGCGTCTCTTGC
BCBCCBCFFFFFGGGGGGGGGGHGHFHHFGHHHGGCFAEFFGHHGGHHHHGEEGGFFHHHHGFHDHHCGG/E//>/?F??3B42?G2B2222222220???//?222>211111?/?#################################
@R_HWI-M01141:133:D05BR:1:1101:14470:21036  133:D05BR:1:1101:14470:21036 2:N:0:CCGGCGTCTCTTGC
AAGCTTGTCTCAGTAGACCAGTATCTGTACGATGCGCAGGTCGGTTATCGTCTGCATCACAATATCGTAATGGATTCTGTTAGTTATTTAGCGTTCGCAAGGTGAAGTTTTTCATAATAGTAGATTTCATAAAAAAAAAATATTTTTAGT
+R_HWI-M01141:133:D05BR:1:1101:14470:21036  133:D05BR:1:1101:14470:21036 2:N:0:CCGGCGTCTCTTGC
1111>1B1@3333333A3111B1A33333F0000A000000B/A///1D/0A//1D11B1111A2B/000/211111D22D21222222221>/?CEE////111112122?02B222222222222>2B####################
@F_HWI-M01141:133:D05BR:1:1101:16440:21055  133:D05BR:1:1101:16440:21055 2:N:0:CCGGCGTCTCTTGC
CACACGTCTGAACTCCAGTCACCCGGCGTATCTCGTATGCCGTCTTCTGCTTGAAAAAAAAAATAAAACACCAAACTATATCTGAATATCCCTCTTCTGTCCTCCCTCACCAATCTTATTTCGTATTCCTTCTTCTGCTTGACAACATCC
+F_HWI-M01141:133:D05BR:1:1101:16440:21055  133:D05BR:1:1101:16440:21055 2:N:0:CCGGCGTCTCTTGC
AAAB?DB4FBFFGGGGGGFGGGHHGGGGGGEHHHGFEHHHHGGGHFGHHHHGHGHGHHGG//>1B33331111?/?3?44B44?444B444B322B3B444B?3B/220/0B/B23@222222<@222>22@1?F111?###########
@R_HWI-M01141:133:D05BR:1:1101:16440:21055  133:D05BR:1:1101:16440:21055 2:N:0:CCGGCGTCTCTTGC
CCTAGTCTTTGTGCTTTTTCACTCCTGCTTGTTCACGCTCGTCTTCTTCGGTGTTTTACGTTGCCAGTTCTTTGTGTTTGTATTGTGTTCTTCTTTTATTTAAAACCTTTGCCATTTATTTATATGTTCTTGTTAGTTCACTCTTGTTAC
+R_HWI-M01141:133:D05BR:1:1101:16440:21055  133:D05BR:1:1101:16440:21055 2:N:0:CCGGCGTCTCTTGC
111111333333113A3BA13331A111111A1331A000A0A0/2212////AA0021/00//111112AA1120B000>2@2222002212211B212222111/011111111B2222@2222222211B1212222121B111122
@M_HWI-M01141:133:D05BR:1:1101:11968:21130  133:D05BR:1:1101:11968:21130 2:N:0:CCGGCGTCTCTTGC
CTGGAGTTC
+M_HWI-M01141:133:D05BR:1:1101:11968:21130  133:D05BR:1:1101:11968:21130 2:N:0:CCGGCGTCTCTTGC
]][]]]][X
@F_HWI-M01141:133:D05BR:1:1101:16847:21169  133:D05BR:1:1101:16847:21169 2:N:0:CCGGCGTCTCTTGC
AGCACGTCTGAACTCCAGTCACCCGGCGTATCTCGTATGCCGTCTTCTGCTTGAAAAAAAAAACGGATTCCGACGAAAGACCACACAGCCAATAATTCATTTATAACGTTTCTGGAATGCATGGAATGACAACCTCATACTTCCGAGATC
+F_HWI-M01141:133:D05BR:1:1101:16847:21169  133:D05BR:1:1101:16847:21169 2:N:0:CCGGCGTCTCTTGC
ABCAADFBFBFFGGGFGFGCFGFFGGGGGG22FGCFGFHHHC1AEFDBDBEGHAGFF1EE>>/1/11?13B3//>////32BB////0/?022B222222>222@2?/22<11111111?##############################
@R_HWI-M01141:133:D05BR:1:1101:16847:21169  133:D05BR:1:1101:16847:21169 2:N:0:CCGGCGTCTCTTGC
GCCTGGCCCGGGCTGACCTGCGAAGAGAAAGAGTAGAGGGGAGTCAGGGAGGGAACGGCTGTGATTGTGTGAACGAAGTGTAGAGCGGCGACCTGGTGGTACAGAGCGAGATATTCTTCAAACAGTCCGCAAAGAACATGGGACGTATCG
+R_HWI-M01141:133:D05BR:1:1101:16847:21169  133:D05BR:1:1101:16847:21169 2:N:0:CCGGCGTCTCTTGC
11111>11>111000000100A################################################################################################################################
@F_HWI-M01141:133:D05BR:1:1101:18156:21216  133:D05BR:1:1101:18156:21216 2:N:0:CCGGCGTCTCTTGC
CACACGTCTGAACTCCAGTCACCCGGCGTATCTCGTATGCCGTCTTCTGCTTGAAAAAAAAAATTGCGGAATCGGTTGAGCGCGTTTCGCCCTTCTCGCCTGTTCTTCCCTTAACATCCGAAGCGCACACGTCTGACCTCCCGTCACCCA
+F_HWI-M01141:133:D05BR:1:1101:18156:21216  133:D05BR:1:1101:18156:21216 2:N:0:CCGGCGTCTCTTGC
BBABBBFAFBFFGFGGGFEGGGHFE2AA22B2D5FFGHG5FEAF1FFBDGHDF1B55100///?3341>///B?////B3?/>////2///?/?22F/F@/<1<FF11?F1G111>DC<...---<<A-C-:./.00:;:;..;CD9FG?
@R_HWI-M01141:133:D05BR:1:1101:18156:21216  133:D05BR:1:1101:18156:21216 2:N:0:CCGGCGTCTCTTGC
TACGCCCAGACCCTCCGCTCCGTGCCCGACCCTCTGACGAGCTACCGGTCGGATTCGATCGTTCTGATCTCCTCGATCTCCATGGTCGCGTCCGCTTTCGTTCCGATCTGTTACGCGCCTCAGTTCGTCGCTTCGCGTCCCGTTGACCTT
+R_HWI-M01141:133:D05BR:1:1101:18156:21216  133:D05BR:1:1101:18156:21216 2:N:0:CCGGCGTCTCTTGC
>1>1>>11111>11110A00A000AF000///0/011D/////B10///>/////B/220/0/0?E22B2B110//B00211B101B</<</>BCCAF####################################################
@M_HWI-M01141:133:D05BR:1:1101:11037:21232  133:D05BR:1:1101:11037:21232 2:N:0:CCGGCGTCTCTTGC
TAGCGCTCGCGGGAGATGAGCATACGTGCATCGATTGTCACAAAG
+M_HWI-M01141:133:D05BR:1:1101:11037:21232  133:D05BR:1:1101:11037:21232 2:N:0:CCGGCGTCTCTTGC
]]]]]]]]]]]]]]]]]]]]]]]]]]]]]]]]]]]]]]]]]]]]]
@F_HWI-M01141:133:D05BR:1:1101:8259:21278  133:D05BR:1:1101:8259:21278 2:N:0:CCGGCGTCTCTTGC
CACACGTCTGAACTCCAGTCACCCGGCGTATCTCGTATGCCGTCTTCTGCTTGAAAAAAAAAAACAATTCTCTCCTCCCCTCACACTTCTTTTCTCTTATACTGTCTTCTGCTTAATAATTGACAACAGTGTTCTAGGTATCATCGACTG
+F_HWI-M01141:133:D05BR:1:1101:8259:21278  133:D05BR:1:1101:8259:21278 2:N:0:CCGGCGTCTCTTGC
BBBBBBBAFBDDGGGG4ABA4A4BAEAE2AA2DFCFEEF5FEEEFEHHHHFFFGFFBGE0//>>11134B4B43332B/>2/0/3?33BE44444B2B2?2?23BBF?F3332@2222@@222>22/?011111111111<?1?######
@R_HWI-M01141:133:D05BR:1:1101:8259:21278  133:D05BR:1:1101:8259:21278 2:N:0:CCGGCGTCTCTTGC
ATTGATTACTTTTTACGCTGCTTTCTCCACTTTCAGCACCAGCTCGTATCATAACATAATCTTGTAATTTAGGGATATCTTGTCCGTTTCGTGTTCTGCTACTTGCTTATCCTTAGAACAATCTCAGACTACACCCATCACATATCATCA
+R_HWI-M01141:133:D05BR:1:1101:8259:21278  133:D05BR:1:1101:8259:21278 2:N:0:CCGGCGTCTCTTGC
11111333B@33F11B1111A113133B10A11B32B10B00A1B/A/0B2222112A1222D21122D2D21000A212221AB/>1>B/0//022111B@1B11112@@1222BB@1001111221111010>//00111B12222>2
@F_HWI-M01141:133:D05BR:1:1101:21362:21385  133:D05BR:1:1101:21362:21385 2:N:0:CCGGCGTCTCTTGC
TCGGAAGAGCACACGTCTGAACTCCAGTCACCCGGCGTATCTCGTATGCCGTCTTCTGCTTGAAAAAAAACAAATCTATCGCAGCGTCGCCGGCGAGAATCTGCCGTTCTCCTACCCGCTCGTCCACGCTCGTAATATCACCCTTCTGCC
+F_HWI-M01141:133:D05BR:1:1101:21362:21385  133:D05BR:1:1101:21362:21385 2:N:0:CCGGCGTCTCTTGC
1>AA?A1B?FFFGGGGGGGGFGGEGGGBGHHH0EC?EEFE0BGHGACGFG/BEFFE2EFGHF0B@F0@E////>11222B/?////?A/<E//>/B///1<<??F/.<>F1>F1FFG.<A##############################
@R_HWI-M01141:133:D05BR:1:1101:21362:21385  133:D05BR:1:1101:21362:21385 2:N:0:CCGGCGTCTCTTGC
TGCCCGCGCTTTTAGTAGCCCCGCATCTTCTCGCCGGCGACGCTGCGCTCGCTCCGCTTCTGCATGCCCTCGGACAGCTCTCCGTATTCCCTTCGCTGGCCGCCCATCTTCTCTACTTTCCCTCCTCGCTCGTAATCGCGTCGTTCATGT
+R_HWI-M01141:133:D05BR:1:1101:21362:21385  133:D05BR:1:1101:21362:21385 2:N:0:CCGGCGTCTCTTGC
111>>11>11>0A30A3AB1F0AE0//FFHG1/BE///////>?EE/EE///>>E/?E/AG1>21BB1G1////>B//<<110//0??D21110/?C#####################################################
@F_HWI-M01141:133:D05BR:1:1101:21794:21533  133:D05BR:1:1101:21794:21533 2:N:0:CCGGCGTCTCTTGC
CACACGTCTGAACTCCAGTCACCCGGCGTATCTCGTATGCCGTCTTCTGCTTGAAAAAAAAAAAAACCCCATTTCCCCCTTTTCTCCCCTCTCTCCCCTTTCCTTCTTCACTTCTTTCTTTTTTTCCTTCCCCCCCTCTTCTTCTTCCCC
+F_HWI-M01141:133:D05BR:1:1101:21794:21533  133:D05BR:1:1101:21794:21533 2:N:0:CCGGCGTCTCTTGC
ABBBBBFBFBFFGGGGGGGGGGHHA2E?EGDHHHHGGHHHGGGGHGHFFHHHFFFHHFG?EE////////?2B?4432//?3B2222?/?/222222/2022?22222111?11?F111111?###########################
@R_HWI-M01141:133:D05BR:1:1101:21794:21533  133:D05BR:1:1101:21794:21533 2:N:0:CCGGCGTCTCTTGC
TCGCCCTCCCTCTGTCCTCCTCCATCTCTTCTCTCTCCGCTTGTCTCTCTTGTCTCTCGTGCTCTACTATTCTTTTCTTTTCTCTCCCCTTTTTTCCCGCTTTATGTCACTTCCCCGTTCTTTGCTCCTCTCTCCTCCCCCCCCCTTTTT
+R_HWI-M01141:133:D05BR:1:1101:21794:21533  133:D05BR:1:1101:21794:21533 2:N:0:CCGGCGTCTCTTGC
1>1111>11>1B11B313B00B00B11B3313B21110000//0B2221121D1AA2A/A///111AD1222D2A1A1DF1212D100/00B11>011/>///1222221211100//00?B111B11<0101101<0?###########
@F_HWI-M01141:133:D05BR:1:1101:17978:21556  133:D05BR:1:1101:17978:21556 2:N:0:CCGGCGTCTCTTGC
TCGGAAGAGCACACGTCTGAACTCCAGTCACCCGGCGTATCTCGTATGCCGTCTTCTGCTTGAAAAAAAAAAAAAAAAAAAAAAAGTATCGACTTGTCTCGAAAACTGCAATAAAATGAACCATAATAAGAGATTACTTCGTTCAGTAGT
+F_HWI-M01141:133:D05BR:1:1101:17978:21556  133:D05BR:1:1101:17978:21556 2:N:0:CCGGCGTCTCTTGC
CCCCCCCFFFFFGGGGGGGGGGHHHHHHHHHHHGGGGGGGFHHHGGHHHHGGGHGHHHHHHHHHHHHGGEEEE#############################################################################
@R_HWI-M01141:133:D05BR:1:1101:17978:21556  133:D05BR:1:1101:17978:21556 2:N:0:CCGGCGTCTCTTGC
TAGACAGCGTTTTTCGATGGTGTGCTGTTCTTTTAACCACAGCGGAAAAGAGACGAGTAGCGAGAGTGTAAGGATCAAGTCCTATGATTGTAGTTGATGGTGTCTTATACTAAACAGTTAAACTACACGTAACATCATCTCTTTATTGTC
+R_HWI-M01141:133:D05BR:1:1101:17978:21556  133:D05BR:1:1101:17978:21556 2:N:0:CCGGCGTCTCTTGC
1111111>111111110B30B1A0331A12A1D1211B1000///A//00/00A/A//011/////1@12B21110011211222B2221122B212B2111/>2222>222B11B012222121<10/000/1211B>212212@2122
@M_HWI-M01141:133:D05BR:1:1101:11619:21673  133:D05BR:1:1101:11619:21673 2:N:0:CCGGCGTCTCTTGC
CTCTTC
+M_HWI-M01141:133:D05BR:1:1101:11619:21673  133:D05BR:1:1101:11619:21673 2:N:0:CCGGCGTCTCTTGC
]]X]X[
@M_HWI-M01141:133:D05BR:1:1101:12480:21704  133:D05BR:1:1101:12480:21704 2:N:0:CCGGCGTCTCTTGC
GCGCCAATTTCCGGCTGGCGTTCAAGATCACGCTCAGATTCGTCGCACTGATCTGGGTCATCG
+M_HWI-M01141:133:D05BR:1:1101:12480:21704  133:D05BR:1:1101:12480:21704 2:N:0:CCGGCGTCTCTTGC
]]]V]]]]]]]]]]]]]]]]]]]]]]]]]]]]]]]]]]]]]]]]]]ZZZ]]]]]]]]]W]]]]
@F_HWI-M01141:133:D05BR:1:1101:14595:21748  133:D05BR:1:1101:14595:21748 2:N:0:CCGGCGTCTCTTGC
TCGGAAGAGCACACGTCTGAACTCCAGTCACCCGGCGTATCTCGTATGCCGTCTTCTGCTTGAAAAAAAAAAACAAAGGATCAGTGGTGTCCACCCGGTTCAAGACGCCGTTCTTGTTCACCCTCCGCACCCACCCCCCGCTCACCCCCT
+F_HWI-M01141:133:D05BR:1:1101:14595:21748  133:D05BR:1:1101:14595:21748 2:N:0:CCGGCGTCTCTTGC
ABBAABBFFFFFGGGGGFGGGGFHGHH5FAFGFEGFF2AEFG5FFEHHHHGEFGFHHHGHHFHFFFHG@@/>E///0322330B4434//342B0?//>BF22222</<<><F#####################################
@R_HWI-M01141:133:D05BR:1:1101:14595:21748  133:D05BR:1:1101:14595:21748 2:N:0:CCGGCGTCTCTTGC
TTCCACGTCTCTATAGGGCCTGCCGTCCAGTTCGAGTGTGATCCGGACGATGGTGCCGCCGGTGAGCACGAACTGAACCTTTCACCGTCTTGACACGCCCGATCCACTGTTGAGTACAACTTTGATTCCATAACCCTCCACCCCGAACGT
+R_HWI-M01141:133:D05BR:1:1101:14595:21748  133:D05BR:1:1101:14595:21748 2:N:0:CCGGCGTCTCTTGC
1111111>>CC33BF3111110AB00000B21A00A1011D2210//A/A///B11A/A//////0B1B/////111@/B>112>>/0/0?121>B//?B///>/1<??2??211@>21<11??<<DGG111111?##############
@F_HWI-M01141:133:D05BR:1:1101:15805:21794  133:D05BR:1:1101:15805:21794 2:N:0:CCGGCGTCTCTTGC
CGGAAGAGCACACGTCTGAACTCCAGTCACCCGGCGTATCTCGTATGCCGTCTTCTGCTTGAAAAAAAAAATTATTTTTTCAGTCATCAAGCATCTTCTTAATCGTATCTCTAATAATCCGCATTGCCATCTGCTGCTTCTCACTCATTT
+F_HWI-M01141:133:D05BR:1:1101:15805:21794  133:D05BR:1:1101:15805:21794 2:N:0:CCGGCGTCTCTTGC
?AA?ABFFFFFFGGGGGGGGGGHFGFHHHHHFGGCEAEA1AAAFAFB5G?EGCEEAGDGAGFG5FBE?/>/13B444?4>F44B33B4433323?344422?23/?0BBBF33222222>/<///1?<<1?F1?11<1?1111>FD0111
@R_HWI-M01141:133:D05BR:1:1101:15805:21794  133:D05BR:1:1101:15805:21794 2:N:0:CCGGCGTCTCTTGC
CTCACCTGGCCGCCGCCCGCTTTCCTTGCCGAGTTTTCTACGCTTCACCCTCGTCCGCCCCCTCATCTTTTTCTGCTTGTTCTTCTACATACGCTTGCCGCGCTTCATTATTACTGACCCCATAACTCCGCTCTCTGACCTTGTCCTTCT
+R_HWI-M01141:133:D05BR:1:1101:15805:21794  133:D05BR:1:1101:15805:21794 2:N:0:CCGGCGTCTCTTGC
11A11>11111>EE00A0000//1AD21BE//AAA1F2D2ABAE//BFGF///>////B/>///01BFD211BE2DDG10B>>G222B1>210?/F//1///><?C1>22??11D11100?/?F1FG11..C@.<D0<<C0=0=DGF0=<
@F_HWI-M01141:133:D05BR:1:1101:10760:21892  133:D05BR:1:1101:10760:21892 2:N:0:CCGGTGTCTCTTGC
CACACGTCTGAACTCCAGTCACCCGGCGTATCTCGTATGCCGTCTTCTGCTTGAAAAAAACCACTGCATCACCGTCCGGGTGGCCTCGTCCTGCTCATTGTCAACGTTGACTTCGATTCCCGCCTTTAGCTTTTCCCATATCCTCGGCAC
+F_HWI-M01141:133:D05BR:1:1101:10760:21892  133:D05BR:1:1101:10760:21892 2:N:0:CCGGTGTCTCTTGC
>>AA1DFAFAF@FGGBG13BF1AGE?AEEF/0A2F/A0B21EAAC/221111BCFF10>///B/11BF1BBBG/G?/>>@//>BFFGEA//AFF<EGHFB2F22<//<//1>>B<?DDGFF<CGA/111?<11DGEF1<<GFF#######
@R_HWI-M01141:133:D05BR:1:1101:10760:21892  133:D05BR:1:1101:10760:21892 2:N:0:CCGGTGTCTCTTGC
CGCTGCCCGACGTTCGACTCACGGTGTGTGCGGCGGTGCCGCGGATATGGGAAAAGCTCAAGGCGGGAATCGAATTCACCCTTGCCAATGAGGAGGCTCCTGGCACCCTGACGGTGCTCGAGTTAGCCATTTCCGTGGCGGTCCCACGCG
+R_HWI-M01141:133:D05BR:1:1101:10760:21892  133:D05BR:1:1101:10760:21892 2:N:0:CCGGTGTCTCTTGC
A1AA1>111>11A0B000E0110AAF0/001/AA////>0>/E?/EE221B>1>>0>111111?@?//<CF00<</<11F0/?<1<GB##############################################################
@F_HWI-M01141:133:D05BR:1:1101:22970:21941  133:D05BR:1:1101:22970:21941 2:N:0:CCGGCGTCTCTTGC
CACACGTCTGAACTCCAGTCACCCGGCGTATCTCGTATGCCGTCTTCTGCTTGAAAAAAAAAAAACTCAATCCCATCCTTATAGATGTCCCGGTCTCTCTGCTATTGAACTCCTCCGTCTTGTCTCCATTCACCCACTCCCTCTCTACTT
+F_HWI-M01141:133:D05BR:1:1101:22970:21941  133:D05BR:1:1101:22970:21941 2:N:0:CCGGCGTCTCTTGC
A?ABBB4>CAFFGGGGGGGDEGFHGC?EEFGFHFA2EHGGHGGGHGHHFHBFF13FGHG?G@/>//3B3343?3333?344?444B44B43///>/B222222222222222?222/<00/11111<?11?###################
@R_HWI-M01141:133:D05BR:1:1101:22970:21941  133:D05BR:1:1101:22970:21941 2:N:0:CCGGCGTCTCTTGC
TTGATGCCGTGCTCTCTCCAATTCTTTGCTGAGGCGTTTGAAGAGGTTGTATTTAGGTTTCGGCGACAGGCCATCAGTTTGTTCGTTCTCCCTAGACACCTAGCAAAAAGTCTTATTATTGTGCCATGATGTTCTCTAATTATATACTTC
+R_HWI-M01141:133:D05BR:1:1101:22970:21941  133:D05BR:1:1101:22970:21941 2:N:0:CCGGCGTCTCTTGC
>111>3BB1111A13B1B111311A333131100000/AA11110/100/1A22221D111////>////?>/0111B2B1001//>0?BB00101110?0111111<//1222222222122111111B2>222222122222222221
@F_HWI-M01141:133:D05BR:1:1101:16270:22057  133:D05BR:1:1101:16270:22057 2:N:0:CCGGCGTCTCTTGC
CGGAAGAGCACACGTCTGAACTCCAGTCACCCGGCGTATCTCGTATGCCGTCTTCTGCTTGAAAAAAAAAAAACTGGTCGACGTCAACCCCGTCCTTATCCTGGACAATCTGATGAAGGCTGCTCTGCCGTTTGGTCCGTGTGTTCTCTT
+F_HWI-M01141:133:D05BR:1:1101:16270:22057  133:D05BR:1:1101:16270:22057 2:N:0:CCGGCGTCTCTTGC
BAABBAFFFFFFGGGGGGGGGGHHHHFGHHHGGCCFFFDFGFFFEHGFHGGGHGBGDHHHHFHHGHGG?#################################################################################
@R_HWI-M01141:133:D05BR:1:1101:16270:22057  133:D05BR:1:1101:16270:22057 2:N:0:CCGGCGTCTCTTGC
GGTGGCCTACCCTGCCATCCCTTTTTTTGATCTTGCCTCGAATTTCCGACGCCCTTGATCCGCCGACGGTGAAATTTCGTTGAACCTGTATCACCTCTGCCTACCGCCCTAACTTCCTCGCCTCCTTATTCCCTTTGCACCAGATTACTG
+R_HWI-M01141:133:D05BR:1:1101:16270:22057  133:D05BR:1:1101:16270:22057 2:N:0:CCGGCGTCTCTTGC
11111111111B11FA11B1111111A000B1AAB111B//0A/D2A#######################################################################################################
@M_HWI-M01141:133:D05BR:1:1101:14569:22249  133:D05BR:1:1101:14569:22249 2:N:0:CCGGCGTCTCTTGC
TGACTGG
+M_HWI-M01141:133:D05BR:1:1101:14569:22249  133:D05BR:1:1101:14569:22249 2:N:0:CCGGCGTCTCTTGC
[]]]]]]
@F_HWI-M01141:133:D05BR:1:1101:16469:22857  133:D05BR:1:1101:16469:22857 2:N:0:CCGGCGTCTCTTGC
CACACGTCTGAACTCCAGTCACCCGGCGTATCTCGTATGCCGTCTTCTGCTTGAAAAAAATCTTTCCCTTCTTTCTCCCTCCTTTCCTTCTCCCCTTCCCCTCCTCTTCCCTTTCCCCTCCCTTCCCCCCCCCTTCCCCTCCTCTCTCTC
+F_HWI-M01141:133:D05BR:1:1101:16469:22857  133:D05BR:1:1101:16469:22857 2:N:0:CCGGCGTCTCTTGC
AAA1A1B>C11BFGGGCBGGFGHFE000A0AEGF0F/A02A/BABADF11DF101110//012222111101112221B0>/012111@11110/00B>0>0??##############################################
@R_HWI-M01141:133:D05BR:1:1101:16469:22857  133:D05BR:1:1101:16469:22857 2:N:0:CCGGCGTCTCTTGC
CCCCCCCTTTCCCCCCCCCCCTCTCCTCTCTCCCCCCCTTCCTCCCCCCTTCCTCCCCCTTCCCTCTCCCCCCCCTCCCCCCCCCCTTCTCCCTCTCCCCCCTTTCTCCTCCCCCCCCCCTCCTCCTTCCCTCCCCCCCCCCCCCCCTCT
+R_HWI-M01141:133:D05BR:1:1101:16469:22857  133:D05BR:1:1101:16469:22857 2:N:0:CCGGCGTCTCTTGC
111>11100111B000/A####################################################################################################################################
@F_HWI-M01141:133:D05BR:1:1101:24243:22871  133:D05BR:1:1101:24243:22871 2:N:0:CCGGCGTCTCTTGC
GGAAGAGCACACGTCTGAACTCCAGTCACCCGGCGTATCTCGTATGCCGTCTTCTGCTTGAAAAAAAAAAATAATAGTCCTCTCGAAAAGTTTGCTTTCACTCCATGTTACCAACCTCTAGAGCAAATCCCTCTTTTCTCCCTTCACCAC
+F_HWI-M01141:133:D05BR:1:1101:24243:22871  133:D05BR:1:1101:24243:22871 2:N:0:CCGGCGTCTCTTGC
BBABCFFFCCBFFCGGCGGGGGHGHFDFGGHGG22AA22EGHFEHF5BA1AGGFGFGHFG1@5FG0/>>//0?3?44B444343/B2//33?4434222222B22F33333B22</222@2>@22011?1<100111<?11>010<>F1<
@R_HWI-M01141:133:D05BR:1:1101:24243:22871  133:D05BR:1:1101:24243:22871 2:N:0:CCGGCGTCTCTTGC
CTCACTCGGCGTTTTCTGTTCGACGCTCTCATCCTACTCTCCCGCGGCGGCTGCCGTCAGTTATTTTCCGTCATATGCTATCTTCTCGCCAGTCACCGCACTAACAACACCCCTTCACAGACTCCCTTATTATTCAATCACATTGTCCTC
+R_HWI-M01141:133:D05BR:1:1101:24243:22871  133:D05BR:1:1101:24243:22871 2:N:0:CCGGCGTCTCTTGC
11111B11111100031333B0000AAA/11211121112B#############################################################################################################
@M_HWI-M01141:133:D05BR:1:1101:22522:22984  133:D05BR:1:1101:22522:22984 2:N:0:CCGGCGTCTCTTGC
GTCTTGGAGCTGGTCGACGGCCCGACACTGGCCGA
+M_HWI-M01141:133:D05BR:1:1101:22522:22984  133:D05BR:1:1101:22522:22984 2:N:0:CCGGCGTCTCTTGC
U]]]]]]]]ZQY]Z]]]]]]Z]]]\]]]][W][Z]
@M_HWI-M01141:133:D05BR:1:1101:24114:23072  133:D05BR:1:1101:24114:23072 2:N:0:CCGGCGTCTCTTGC
AGTTC
+M_HWI-M01141:133:D05BR:1:1101:24114:23072  133:D05BR:1:1101:24114:23072 2:N:0:CCGGCGTCTCTTGC
]]]]Y
@M_HWI-M01141:133:D05BR:1:1101:25795:23142  133:D05BR:1:1101:25795:23142 2:N:0:CCGGCGTCTCTTGC
TTCAATCTTGGTCACGGCATTCATCCGC
+M_HWI-M01141:133:D05BR:1:1101:25795:23142  133:D05BR:1:1101:25795:23142 2:N:0:CCGGCGTCTCTTGC
]]]]VZ]]]]]]]]]]]]]]]]]]]]]]
@F_HWI-M01141:133:D05BR:1:1101:7405:23518  133:D05BR:1:1101:7405:23518 2:N:0:CCGGCGTCTCTTGC
CACACGTCTGAACTCCAGTCACCCGGCGTATCTCGTATGCCGTCTTCTGCTTGAAAAAAAATAAAAATAATAGATGTGTACTGTAGAAATCAACATACGTATGTAATATACATTCGTCGAAAACCTATAAGCGTCTTAAACGCCCTGCCC
+F_HWI-M01141:133:D05BR:1:1101:7405:23518  133:D05BR:1:1101:7405:23518 2:N:0:CCGGCGTCTCTTGC
1>AA11FACAFFBFGGFCF11BF0E0A00EA0GGAFGEG2DE?E0ADGFFHFHF11B0EE/01B111011B22B222122B222222211111>10110>11022222222222B###################################
@R_HWI-M01141:133:D05BR:1:1101:7405:23518  133:D05BR:1:1101:7405:23518 2:N:0:CCGGCGTCTCTTGC
TCAACAATCACCAAAAAACCATTATATTAATCGACAAGAAAACTCCAAAGATAATGGTCAACGGTATAGATAACACCGTCATGTTAATCAAAAAAATACATTAACGACTACTATTGAATCTGAATGAGAAATTACGCATATCTAATACAT
+R_HWI-M01141:133:D05BR:1:1101:7405:23518  133:D05BR:1:1101:7405:23518 2:N:0:CCGGCGTCTCTTGC
11>11@111@1111A11A0001133333322200A0AA0000011111100111D2112211A#######################################################################################
@M_HWI-M01141:133:D05BR:1:1101:9253:23630  133:D05BR:1:1101:9253:23630 2:N:0:CCGGCGTCTCTTGC
CACGCTGACCTACTCGGTGATGCACGCGCTCGGGGAGGA
+M_HWI-M01141:133:D05BR:1:1101:9253:23630  133:D05BR:1:1101:9253:23630 2:N:0:CCGGCGTCTCTTGC
]]]]]]]]]]]]]]]]]]]]]]]]]]]]]]]]]]]]]]]
@M_HWI-M01141:133:D05BR:1:1101:14524:23663  133:D05BR:1:1101:14524:23663 2:N:0:CCGGCGTCTCTTGC
CGGTCTTCATCCGCGAGCCGGAATTCCAGGGCCAGAC
+M_HWI-M01141:133:D05BR:1:1101:14524:23663  133:D05BR:1:1101:14524:23663 2:N:0:CCGGCGTCTCTTGC
]]]]]]]]]]]]]]]]]]]]]]]]]]]]]]]]]]]]]
@F_HWI-M01141:133:D05BR:1:1101:23627:23669  133:D05BR:1:1101:23627:23669 2:N:0:CCGGCGTCTCTTGC
TCTTCCGATCTATCGGAAGAGCACACGTCTGAACTCCAGTCACCCGGCGTATCTCGTATGCCGTCTTCTGCTTGAAAAAAAAAAAAACAAATCTTACACCTCATGTTTCGCGCCTGCAGGCACTCAATAACTTTTACTCCTTCACCCCTT
+F_HWI-M01141:133:D05BR:1:1101:23627:23669  133:D05BR:1:1101:23627:23669 2:N:0:CCGGCGTCTCTTGC
BCCDCFBCCCFFGGGGGGGGGGGHHHGHHHGHHHHHHHHGHHGHHGGGGEEFFHHHGFHHFHGEEHGHHHHHHHGHGHHGGGF@##################################################################
@R_HWI-M01141:133:D05BR:1:1101:23627:23669  133:D05BR:1:1101:23627:23669 2:N:0:CCGGCGTCTCTTGC
AACCCCTCTTTGAAGGAGTGATTCAAAGACTCGTCCTTAAACCCGCAAGAAAAATTGACAGATTGTGTCGCCGCAAAGTCGTCTCGAGTCCCCGACATACCGCCGTGGTTCTAGCTTTTTCCGCACACATATTCTATCGTTTTACTTACC
+R_HWI-M01141:133:D05BR:1:1101:23627:23669  133:D05BR:1:1101:23627:23669 2:N:0:CCGGCGTCTCTTGC
11>11111113@3111111113333331001100AEED21110A///A/A0000011111101B1B####################################################################################
@M_HWI-M01141:133:D05BR:1:1101:19291:23930  133:D05BR:1:1101:19291:23930 2:N:0:CCGGCGTCTCTTGC
CGCAGAAGGTGGGCGTCTCGCTGACCGACCTGATGACCGGGC
+M_HWI-M01141:133:D05BR:1:1101:19291:23930  133:D05BR:1:1101:19291:23930 2:N:0:CCGGCGTCTCTTGC
]]]]]]]]]]]]]]]]]]]]]]]]]]]]]]]]Y]]]]X]R]]
@M_HWI-M01141:133:D05BR:1:1101:10343:23973  133:D05BR:1:1101:10343:23973 2:N:0:CCGGTGTCTCTTGC
CCAGTCACC
+M_HWI-M01141:133:D05BR:1:1101:10343:23973  133:D05BR:1:1101:10343:23973 2:N:0:CCGGTGTCTCTTGC
]]X]V]][W
@F_HWI-M01141:133:D05BR:1:1101:8569:24136  133:D05BR:1:1101:8569:24136 2:N:0:CCGGCGTCTCTTGC
GGAAGAGCACACGTCTGAACTCCAGTCACCCGGCGTATCTCGTATGCCGTCTTCTGCTTGAAAAAAAACAAATTTAGTAAACCATGGTCTACATCTTGGCATTCGCTCATTGAATAATAACTCTGGGCGTTCTCGGTAATAACGGCCACA
+F_HWI-M01141:133:D05BR:1:1101:8569:24136  133:D05BR:1:1101:8569:24136 2:N:0:CCGGCGTCTCTTGC
3AABAFFFCCFFEGCGAFGBGFFBG5BF5GHEEEGA2EF5FAAEHHHDE1AA15555BFHHHEG1E/>1?1134344444BBF?3B3?44344444?43333?44/?//4B2112212221111B#########################
@R_HWI-M01141:133:D05BR:1:1101:8569:24136  133:D05BR:1:1101:8569:24136 2:N:0:CCGGCGTCTCTTGC
ACCTTCAGCGCCACCAGCCAGACCATCTGTCGTCTGTACTCGACTCGGGATCGGACGAGCGAAGCAAAGGTCAAGCTCGTGCGAAATTGATAAATCCCGATCCGTTCCAAGTGCATACAACCAAGTGCTTCTCACAACAATCACGCTCCA
+R_HWI-M01141:133:D05BR:1:1101:8569:24136  133:D05BR:1:1101:8569:24136 2:N:0:CCGGCGTCTCTTGC
11A@?1F1111111110000000B011A1D2A0A00122A1/A###########################################################################################################
@F_HWI-M01141:133:D05BR:1:1101:23836:24476  133:D05BR:1:1101:23836:24476 2:N:0:CCGGCGTCTCTTGC
GATCGGAAGAGCACACGTCTGAATCCAGTCACCCGGCGTATCTCGTATGCCGTCTTCTGCTTGAAAAAAAATAAACAACCCTTATCCCCTCTACCTTCTTTTCATTGCCGCTGGTTCTTCACTGCATGGCGAACACTTCGCCCCTCTCTT
+F_HWI-M01141:133:D05BR:1:1101:23836:24476  133:D05BR:1:1101:23836:24476 2:N:0:CCGGCGTCTCTTGC
AAAAAA11A1B1FG1AEFGG0AFAG1FBFGFHF00AEEAAA02DGGGBGHFCEGFFGB11D110F1B0>/E0B@111F//?001111B?B/B1B1B111B1122>2211/<///01@@1@2@21@D@20F/A/@-C##############
@R_HWI-M01141:133:D05BR:1:1101:23836:24476  133:D05BR:1:1101:23836:24476 2:N:0:CCGGCGTCTCTTGC
GCTCCCCAACCAGCCCGCGCTGGGCCACGAGTTCGACATCTCGTGTCGCACCCGCGTCGCCTAGCTGAACATCGAGATGCTGGTCATCGTCTCCCTGGACGCCTCTTCCATCGATGTCACGTTGATCTCAGTCCGGTTCGGTGTATCCCC
+R_HWI-M01141:133:D05BR:1:1101:23836:24476  133:D05BR:1:1101:23836:24476 2:N:0:CCGGCGTCTCTTGC
>1>>11111>1>11110A0A0A00A/BFE///A1B//AE1110A/AA//>///>EEEE?E///01B11>1111/0?//11111B12B>1?<?##########################################################
@M_HWI-M01141:133:D05BR:1:1101:7077:24519  133:D05BR:1:1101:7077:24519 2:N:0:CCGGCGTCTCTTGC
GGAAGCGTTCTTGTTCCAATTCCGATTCCGACCCATACCACGTGATCTTCACCATCTAC
+M_HWI-M01141:133:D05BR:1:1101:7077:24519  133:D05BR:1:1101:7077:24519 2:N:0:CCGGCGTCTCTTGC
]]]]]]]]]]]]\[]]]]]ZYW]]]]]]]]]]]]]]]]][Z]]Z\]]]]]7]]]]]]8]
@M_HWI-M01141:133:D05BR:1:1101:15649:24881  133:D05BR:1:1101:15649:24881 2:N:0:CCGGCGCCTCTTGC
ACCGCGACGATACGAAAACCCTTGTCCGCCTGCGCATACCC
+M_HWI-M01141:133:D05BR:1:1101:15649:24881  133:D05BR:1:1101:15649:24881 2:N:0:CCGGCGCCTCTTGC
TXTTTFFTV]]S]]XXU3FU][ZZ]\I]]\\]XX]VSF]H[
@F_HWI-M01141:133:D05BR:1:1101:14990:25116  133:D05BR:1:1101:14990:25116 2:N:0:CCGGCGTCTCTTGC
GGAAGAGCACACGTCTGAACTCCAGTCACCCGGCGTATCTCGTATGCCGTCTTCTGCTTGAAAAAAAAAAAGACGTGTGTGCTCTCTCTGTCCTAGACCCTGGCCGCCGCGTTTTCCTGCACTCCGGTGCTAGTCCCCGTGCTGTTCCCG
+F_HWI-M01141:133:D05BR:1:1101:14990:25116  133:D05BR:1:1101:14990:25116 2:N:0:CCGGCGTCTCTTGC
BBBBBFFBFFFFGGGGCFBGGGHGGDFEGH4EFEFAEEAEF1AE3G5GEGEAFEGDGHFGHHFFC0E///E//2?//3/00?B44BF?34BF3?D#######################################################
@R_HWI-M01141:133:D05BR:1:1101:14990:25116  133:D05BR:1:1101:14990:25116 2:N:0:CCGGCGTCTCTTGC
CGCACTGGTCCGCCATGAATTCCTGTATTTCTTCTCCCATTTTGTCACCGATCATGTGGGCGCCTGGGGTGTCCTAATCGATATCTACGTGCGCACACTTTCTATCCTTTTTCTTCTCATGCTTTGCTCCCTGTTCTATCTCCACCCGAT
+R_HWI-M01141:133:D05BR:1:1101:14990:25116  133:D05BR:1:1101:14990:25116 2:N:0:CCGGCGTCTCTTGC
1111>11BB1111AAA111331DF1BAA333D122A1A01BF22B2211A//A/11F21///AA///////>1B221BB/0///B2B1>00////>/B0111>2BB022B11BB>22122111B11>BB1/0111>D2@21211@0?###
@F_HWI-M01141:133:D05BR:1:1101:25239:25163  133:D05BR:1:1101:25239:25163 2:N:0:CCGGCGTCTCTTGC
CTCTTCCGATCTGGAAGAGCACACGTCTGAACTCCAGTCACCCGGCGTATCTCGTATGCCGTCTTCTGCTTGAAAAAAAAAAAAACACATTATCCGCGTGCCAACCATCGCACAAGCTCCCTTACCCCTAAAGCGGAATAGCCCCCATCT
+F_HWI-M01141:133:D05BR:1:1101:25239:25163  133:D05BR:1:1101:25239:25163 2:N:0:CCGGCGTCTCTTGC
AAABCFFBABCFGGGGGGGGGGHFEFEFGHHHHHHHHHHGHHHGGGGEG?BGHFGGHHHHGEGHGHGHHHGHFHHHHGG#######################################################################
@R_HWI-M01141:133:D05BR:1:1101:25239:25163  133:D05BR:1:1101:25239:25163 2:N:0:CCGGCGTCTCTTGC
CCGCTACCAGATCCCCGTTCTACTGCTTGCCCTACGATCCTGTGATCCCGACGATATTCAACCCGCGGACGACCAGCTCGGACTCCACCTCTCCTGCCATCTTAGCCCACGCCCCCACCACCTCTAAACACATCGTACTATCATCTCATC
+R_HWI-M01141:133:D05BR:1:1101:25239:25163  133:D05BR:1:1101:25239:25163 2:N:0:CCGGCGTCTCTTGC
>>1>11>BB111B11110000333B13110B11AB0000/1111A2D10/EA///A/2222D0A######################################################################################
@M_HWI-M01141:133:D05BR:1:1101:14019:25201  133:D05BR:1:1101:14019:25201 2:N:0:CCGGCGTCTCTTGC
GAATTTATGAAAAGGTCGCCGTATTGAGACAGGCAAAAGGTTGCAAAACTTGCC
+M_HWI-M01141:133:D05BR:1:1101:14019:25201  133:D05BR:1:1101:14019:25201 2:N:0:CCGGCGTCTCTTGC
2]]]]]]]]]]]]]]Y]]]]]]]]]]]]]]]]]]]]]]]]]]]]]]]]]]]]]]
@F_HWI-M01141:133:D05BR:1:1101:17047:25275  133:D05BR:1:1101:17047:25275 2:N:0:CCGGCGTTTCTTGC
CACACGTCTGAACTCCAGTCACCCGGCGTATCTCGTATGCCGTCTTCTGCTTGAAAAAAAAATCAAACATCTGAACTCCATTCACCATTAAGATCTCGTCTGCCTTCTTATTCTTTAAAAAAAAAACACTATAAAAGACATATAACGACT
+F_HWI-M01141:133:D05BR:1:1101:17047:25275  133:D05BR:1:1101:17047:25275 2:N:0:CCGGCGTTTCTTGC
1AAAADBAFAFFFGGG1GGD1GFHGCGGGCC0BGGCEGA2AABEAFFFEHFEFAAE1FEEEE0111B10111122111B11B221111121112B2>0////11111BF2B2BB2122>1<B############################
@R_HWI-M01141:133:D05BR:1:1101:17047:25275  133:D05BR:1:1101:17047:25275 2:N:0:CCGGCGTTTCTTGC
TTTTGATGCGTCTTCCCTTACCACCTCCTTCACCACCTTCCTGTGATGTGTCGATCGGGCGAGCGTCATGTAGGGAAAGAGTGTCACTGTATTATAGATCTAAGATGTATCAGTATGCTTACACAAACTAGACTAAGAGCATATAGAAAA
+R_HWI-M01141:133:D05BR:1:1101:17047:25275  133:D05BR:1:1101:17047:25275 2:N:0:CCGGCGTTTCTTGC
1>11>1B311>1A13B11BFG01100BB011111100BB10A1B1222A122///0A///A//>>>B/012B21/0B>000111221@12>2B2BB2>21BB12121B22222B2>222B2B<1B/0/1B111B<111101112222110
@F_HWI-M01141:133:D05BR:1:1101:23833:25440  133:D05BR:1:1101:23833:25440 2:N:0:CCGGCGTCTCTTGC
GGAAGAGCACACGTCTGAACTCCAGTCACCCGGCGTATCTCGTATGCCGTCTTCTGCTTGAAAAAAAAAAAAAATTTCTTTCATCTCTATCACCATCCTTATCTTACTCAATACAATATCTATTATCTCCCTCCTATTCTTTACATCTCT
+F_HWI-M01141:133:D05BR:1:1101:23833:25440  133:D05BR:1:1101:23833:25440 2:N:0:CCGGCGTCTCTTGC
?A3AAFFFFFFFGGGGCFFGG5BGGFEGFGHGG?AEEECFGGGGHHGHAEEGCGHHEHGFB3FE1>////>///03344444B22222222222?2?0??>22@>22222222221111111@F11?111?###################
@R_HWI-M01141:133:D05BR:1:1101:23833:25440  133:D05BR:1:1101:23833:25440 2:N:0:CCGGCGTCTCTTGC
ACCTCTTCCACATATTCTCTCTCTTTTTCTTTCCCCTTACAATTACTTTTCTTTTAACCTCTTCATGCTTATATTTCAGTTTTCTTATATCAATCTCTTCACTCTTTCCTTCTCTCCACATATCTCCTTCATTTCTCAACCCCCTCCTTT
+R_HWI-M01141:133:D05BR:1:1101:23833:25440  133:D05BR:1:1101:23833:25440 2:N:0:CCGGCGTCTCTTGC
11>111@BFD11A13B3333111B3FGFH1FA31100B1A11D11AA2212D1F12111AA1A12DBF1A21DD2BB22D2D2B112222222F1112212121BF121@BFB@210101B1F222@@B112B2FG22BB0?E////0BB
@M_HWI-M01141:133:D05BR:1:1101:21318:25563  133:D05BR:1:1101:21318:25563 2:N:0:CCGGCGTCTCTTGC
CGACCAGCGGGGAGAGCCGCCTCATCTCCTCGGGCCAGA
+M_HWI-M01141:133:D05BR:1:1101:21318:25563  133:D05BR:1:1101:21318:25563 2:N:0:CCGGCGTCTCTTGC
]1S]SWYT]]]EZV]]]]]T]]]]\]FYSY]]]VZ]T]Z
@M_HWI-M01141:133:D05BR:1:1101:11790:25793  133:D05BR:1:1101:11790:25793 2:N:0:CCGGCGTCTCTTGC
GTCAACCATATTAAAAGCGTTGATGGCAGCCCAGACGGCCTGCTCGGTGGGCTGTCTTCGGTCTCGTTTGACGCTATCGGTATC
+M_HWI-M01141:133:D05BR:1:1101:11790:25793  133:D05BR:1:1101:11790:25793 2:N:0:CCGGCGTCTCTTGC
VR]V]]\W]X]Z]]ZZ]]]]5]\]GCY]RCVTU]BU]]CWV8BY]]]A]]]]C]UCXXUUT3BBXUSB/]2W]\ZZ]UYT]CC]
@F_HWI-M01141:133:D05BR:1:1101:18800:25954  133:D05BR:1:1101:18800:25954 2:N:0:CCGGCGTCTCTTGC
CGGAAGAGCACACGTCTGAACTCCAGTCACCCGGCGTATCTCGTATGCCGTCTTCTGCTTGAAAAAAAAAAAGTAAAAAAATAAAATGTAAAGACGATTGAGATAAGACTGTAAAACATATGATATGGCTTTCACCTAACCAACAAGGAG
+F_HWI-M01141:133:D05BR:1:1101:18800:25954  133:D05BR:1:1101:18800:25954 2:N:0:CCGGCGTCTCTTGC
>ABBCCFFFFFFGGGGGFGGGGHHHHHGHGHHFGGFEEEFFFHCEFFGFEAEFGEHHHHHHHGHFHCE##################################################################################
@R_HWI-M01141:133:D05BR:1:1101:18800:25954  133:D05BR:1:1101:18800:25954 2:N:0:CCGGCGTCTCTTGC
GGACCTGAGTGAAAGGGGACTGGGTCTAGGTGTCAATTAACGGGATAAGAGTGGCGCGGGTGAGAAAGGTGAGAGAGAGGGTGAGCTACGGAGGGTGCGGAGCTCTTAAAAGAGTAGGGTAGAGTAAGAGTGGTCGCCGAGATTAAGTAG
+R_HWI-M01141:133:D05BR:1:1101:18800:25954  133:D05BR:1:1101:18800:25954 2:N:0:CCGGCGTCTCTTGC
1111111111113311111A00000B01B111112AD#################################################################################################################
@F_HWI-M01141:133:D05BR:1:1101:7036:26073  133:D05BR:1:1101:7036:26073 2:N:0:CCGGCGTCTCTTGC
ATCGGAAGAGCACACGTTGAACTCCTGCCACCCGGCGTATCCCGTATGCCGTCTTCTGCTTGAAACTATCACACACCCTCCTCTCTTAGTAATCGTCTTCCCTACCCTCCCATTCCCATTGACTTTCTCTCCCTCTTCTCTCCTCATACC
+F_HWI-M01141:133:D05BR:1:1101:7036:26073  133:D05BR:1:1101:7036:26073 2:N:0:CCGGCGTCTCTTGC
1A11AA1?F1FF11BABFFGD1DEGAC1BGC0AAE?/A//021AA/G02B/AAB/GF11D1B01111B21B211///////001B12@122@22/>?/?B1011B0B<///01B221111B1112BFB221B0<001@2F21FFC11<?C
@R_HWI-M01141:133:D05BR:1:1101:7036:26073  133:D05BR:1:1101:7036:26073 2:N:0:CCGGCGTCTCTTGC
ACTTCCCTCACCTAGTTCTCGCCTTCTCTGGCTTAGGAGATTATAGTCTCTCTCATACCGCCTTTTCCACTCATATTACTCTTGTCTGAGTCATGTGCCTCCTCCCTCTTTACTATACTCCCCTATTCACCATCCTCCCACTATTTCTCG
+R_HWI-M01141:133:D05BR:1:1101:7036:26073  133:D05BR:1:1101:7036:26073 2:N:0:CCGGCGTCTCTTGC
>1>111B1B11BA111A33A11AA0B1B331A001111000BAA22D2212A1FB2110/A///B1D1D110B1B222221211@1D111111D1222B11/000/000112BF222B2BB/E0/>122BB111B1<0?0<001B#####
@M_HWI-M01141:133:D05BR:1:1101:10937:26155  133:D05BR:1:1101:10937:26155 2:N:0:CCGGCGTCTCTTGC
GCATTATTTTGATTGATGGATTTC
+M_HWI-M01141:133:D05BR:1:1101:10937:26155  133:D05BR:1:1101:10937:26155 2:N:0:CCGGCGTCTCTTGC
]]]]]]]]]]]]]]]][]]]]]]]
@M_HWI-M01141:133:D05BR:1:1101:18724:26940  133:D05BR:1:1101:18724:26940 2:N:0:CCGGCGTCTCTTGC
GAGATCGGAAGAGCG
+M_HWI-M01141:133:D05BR:1:1101:18724:26940  133:D05BR:1:1101:18724:26940 2:N:0:CCGGCGTCTCTTGC
]V]H]]VV]1][\[]
@F_HWI-M01141:133:D05BR:1:1101:13573:27396  133:D05BR:1:1101:13573:27396 2:N:0:CAGGCGTTTCTTGC
CACACGTCTGAACTCCAGTCACCCGGCGTATCTCGTATGCCGTCTTCTGCTTGAAAAAAAAAACACACCACAACTCCATTCACCCAATCCAAATCGTATGCCGTCTACTGATTGAAAAAACATGACAAGCAAAAACCGAAAAAGGAGTAG
+F_HWI-M01141:133:D05BR:1:1101:13573:27396  133:D05BR:1:1101:13573:27396 2:N:0:CAGGCGTTTCTTGC
AABBB?CAFAFFGGE4GGBGGFHGEEEEAEA2DFGFGFH5FEFEGG5A55DEFGFFFHCG?/E1?1?11111//3BFH4G4B?30//030F33BB/?00021<//?/1212?21@1<<0@/<1111??######################
@R_HWI-M01141:133:D05BR:1:1101:13573:27396  133:D05BR:1:1101:13573:27396 2:N:0:CAGGCGTTTCTTGC
ATCCATCCACATTCCACACCCGTACGGCTATCTTCGTGATTCGGCCGGCAGAGCGAAAGAGCGACGTGTAGGGAAAGATTTGGTATCAATTGAAATTACTTATATCCTCAATGCCACTAAAAAAAAAAAACACTAACTACAAGATATCGA
+R_HWI-M01141:133:D05BR:1:1101:13573:27396  133:D05BR:1:1101:13573:27396 2:N:0:CAGGCGTTTCTTGC
11>113D111113B33B1A1A0A000A00B1012200/B022/0AE///A///A//>//B0FC/////B011>00?0B1B211/1B1>21211B12111222222222111121111B################################
@F_HWI-M01141:133:D05BR:1:1101:19920:27406  133:D05BR:1:1101:19920:27406 2:N:0:CCGGCGTCTCTTGC
TCTTCCGATCTATGGAAGAGCACACGTCTGAACTCCAGTCACCCGCCGTACCTCGTATGCCGCCTTCTGCTTGTATAAAATCCACCCCCCCCCCAGACCTCTTATCTAGTCCTCCTATTTCTCCCTTCATCTTTACACATTCATCTTACT
+F_HWI-M01141:133:D05BR:1:1101:19920:27406  133:D05BR:1:1101:19920:27406 2:N:0:CCGGCGTCTCTTGC
1AAAAB?A1DCB33111B1BG10A0EF0FF1FGGG1BFDAGB1A//A/AA//BB/A/A0D1A/>E/11DD@FG0122BF12111B#################################################################
@R_HWI-M01141:133:D05BR:1:1101:19920:27406  133:D05BR:1:1101:19920:27406 2:N:0:CCGGCGTCTCTTGC
TTTTGCCTCGCTTTCCCTCAACGTACCTTACGTCGCCTCCCTTCCTTTGCTCTCTCGATCGCTTGACCATTGCCTTGTGCTCCAACTCCTCCTCATTCTTCCCTCTCGCCTTCACCACCTCTTCTTCTTTATTTCTACTCACTTCTACAT
+R_HWI-M01141:133:D05BR:1:1101:19920:27406  133:D05BR:1:1101:19920:27406 2:N:0:CCGGCGTCTCTTGC
A11>>B111111A1B111AA100A00A3F1B0A0A0B////0BF012211D1BA11/1BB//0//B1@111111B1111121@1110@110000112@222101000//>/>B11B1</0F1<12122112222>F22211111B222@1
@M_HWI-M01141:133:D05BR:1:1102:13999:2190  133:D05BR:1:1102:13999:2190 2:N:0:CCGGCGTCTCTTGC
GATCGATCTTGTCAACGCGGAAATTCGACACTTGCCCTA
+M_HWI-M01141:133:D05BR:1:1102:13999:2190  133:D05BR:1:1102:13999:2190 2:N:0:CCGGCGTCTCTTGC
]]T]]]]]]][]]]]Z]]\]\]]]]]]]]]]]][][]]]
@F_HWI-M01141:133:D05BR:1:1102:14400:2587  133:D05BR:1:1102:14400:2587 2:N:0:CCGGCGTCTCTTGC
GGAAGAGCACACGTCTGAACTCCAGTCACCCGGCGTATCTCGTATGCCGTCTTCTGCTTGAAAAAAAAAAAAAATCAGCAACCACATCGGACGCCCAGGAATCCGCACACCGTCCCACAAGCTGCCCGCGTGTGCGATGCCCCACGAGTA
+F_HWI-M01141:133:D05BR:1:1102:14400:2587  133:D05BR:1:1102:14400:2587 2:N:0:CCGGCGTCTCTTGC
BBCCCFFFFFFFGGGGGGGFGGHGHHHHHHHGGGGEEEAGHHGFHHHHGGGHGGHGHHHHHHGFHG####################################################################################
@R_HWI-M01141:133:D05BR:1:1102:14400:2587  133:D05BR:1:1102:14400:2587 2:N:0:CCGGCGTCTCTTGC
AACCCGCTAAAGGTCGGGCCCCGCACTCTACACCAAACACCACCGGCGCATCTCAAAGGTACCCACGGACCATATTCTGGCCGCCTCCCTCAATTCGTATATCCTTCACTGTCTTGCTCAGTCCCATTCTCGCCTCGTCTACCATAACTC
+R_HWI-M01141:133:D05BR:1:1102:14400:2587  133:D05BR:1:1102:14400:2587 2:N:0:CCGGCGTCTCTTGC
######################################################################################################################################################
@M_HWI-M01141:133:D05BR:1:1102:13994:2849  133:D05BR:1:1102:13994:2849 2:N:0:CCGGCGTCTCTTGC
ACATGGAGTGGAACGAGGAGCTGCAGGCGTTCACGTACCCGTGTCCCTGCGGCGACCTGTTCCAGATCACGAGGAAGAG
+M_HWI-M01141:133:D05BR:1:1102:13994:2849  133:D05BR:1:1102:13994:2849 2:N:0:CCGGCGTCTCTTGC
W]WW]Z]]]]]YZZ]]Z\]YW]8]]]Y]]]ZZ[]]][]][]Z]]8]]\]\]]C]ZU][]\[]]]]]]ZH]/VZ]]]ER]
@M_HWI-M01141:133:D05BR:1:1102:16332:2914  133:D05BR:1:1102:16332:2914 2:N:0:CCGGCGTCTCTTGC
CATCAATTATAGTTTTCATAAAATCTGGCCTCTCCCTTCAGACTTGCTGATAATCAATA
+M_HWI-M01141:133:D05BR:1:1102:16332:2914  133:D05BR:1:1102:16332:2914 2:N:0:CCGGCGTCTCTTGC
[WV]]\]]]][]\]]]]]]]]]]]]]]]]]]]]Z[[]]]][]]]]]]]]]]]]]]]]]8
@F_HWI-M01141:133:D05BR:1:1102:22542:3238  133:D05BR:1:1102:22542:3238 2:N:0:CCGGCGTCTCTTGC
GGAAGAGCACACGTCTGAACTCCAGTCACCCGGCGTATCTCGTATGCCGTCTTCTGCTTGAAAAAAAAATAATAAACATGAGTCACACACAATGTAACGATACCGGATAGACGCCAAAATTCAATTCCCGCAGCAGCCACCTGAGAGCTT
+F_HWI-M01141:133:D05BR:1:1102:22542:3238  133:D05BR:1:1102:22542:3238 2:N:0:CCGGCGTCTCTTGC
AAAB@F>4F>CCEC4FFFGGFGHGHGFGFHHEGCEG?F2A5AAAGB5G?E0EEDFGHF5FAFG@10/>E13B444@B3333B443?33/?/??344B#####################################################
@R_HWI-M01141:133:D05BR:1:1102:22542:3238  133:D05BR:1:1102:22542:3238 2:N:0:CCGGCGTCTCTTGC
TGGTCATGTGTTCAACCCTAACCAACAACCCCCTCAACATCTGCAGTCCCATATATCATAACACCGAGTCCAGTTCGAAGACGAGCACGTAAGCGTAGATCCGCGTTCTCCAACTATCAACACAAACAACACAAACATAGCGTCTCATCC
+R_HWI-M01141:133:D05BR:1:1102:22542:3238  133:D05BR:1:1102:22542:3238 2:N:0:CCGGCGTCTCTTGC
111>>3B333B133AB11A11111000B00BA0A00A01011112111B11102A2D2222111A//A/AFG1A1D##########################################################################
@M_HWI-M01141:133:D05BR:1:1102:12330:3328  133:D05BR:1:1102:12330:3328 2:N:0:CCGGCGTCTCTTGC
ATGGGTCACGGACATGGTCACGGGCACG
+M_HWI-M01141:133:D05BR:1:1102:12330:3328  133:D05BR:1:1102:12330:3328 2:N:0:CCGGCGTCTCTTGC
]]]]]]]]]]X]]\]]][]3[Z]]Z]]]
@F_HWI-M01141:133:D05BR:1:1102:21892:3431  133:D05BR:1:1102:21892:3431 2:N:0:CCGGCGTCTCTTGC
TCGGAAGAGCACACGTCTGAACTCCAGTCACCCGGCGTATCTCGTATGCCGTCTTCTGCTTGAAAAAAAATACACACATAAACTCCCGACACCATCAATCTATCGGATACGTTGGTGTGCGCGGCTAGCGGATTCAACGATGCCGCCCCC
+F_HWI-M01141:133:D05BR:1:1102:21892:3431  133:D05BR:1:1102:21892:3431 2:N:0:CCGGCGTCTCTTGC
BBAAAA?>FFFFBFEGGGGGG4GGGFFFGEGFHGGGGEEEGDGHGGHB53EEEGEBDD55EC135DG/E/1B333311@3343B33?//>>///?B33B31222//?//B/?F/0?##################################
@R_HWI-M01141:133:D05BR:1:1102:21892:3431  133:D05BR:1:1102:21892:3431 2:N:0:CCGGCGTCTCTTGC
ACCCTCCATAGCAACTTTTGACTCCATCACACACTCCTCATACCAAAGCCCAACACTCAGTTCGCAAACGCATTCCCCACTTTACCCATTGCCCTCCATCGTACCCTTCCCCACTACCTGCACCATCTAACACAATACTACCACCACAAA
+R_HWI-M01141:133:D05BR:1:1102:21892:3431  133:D05BR:1:1102:21892:3431 2:N:0:CCGGCGTCTCTTGC
1>111>111@1111111B311131B1111BB1B000BB01111B11/00BG/AB/A100B12DA////0/A///@21>>/0@12B1010@11B11>/C11/>0//BB>00000/00001100100B111111B//<1B22>01@######
@F_HWI-M01141:133:D05BR:1:1102:15814:3480  133:D05BR:1:1102:15814:3480 2:N:0:CCGGCGTCTCTTGC
GAACTCCAGTCACCCGGCGTATCTCGTTTGCCGTCTTCTGCTTCAAAAAAACCAAATCCGACACCTCATACAACATTTCTCCCTATGAATTTTTCCACGCTGTTTCACAACTAACCACTCCACCCACCGATCTTTTCCGCCCACTTCCAC
+F_HWI-M01141:133:D05BR:1:1102:15814:3480  133:D05BR:1:1102:15814:3480 2:N:0:CCGGCGTCTCTTGC
AA?A>FC1CFFFCB11E10AA002D0F0A01A///0/BDFFFB11121//A/////1B1//////B>E1BB1BB/012222100111222>221B>2F/////11B22>1?111101?10@1FG##########################
@R_HWI-M01141:133:D05BR:1:1102:15814:3480  133:D05BR:1:1102:15814:3480 2:N:0:CCGGCGTCTCTTGC
GATCGGAAGAGCGTCGTGTAGGGAAAGAGTGTGCAAGATGTGTGGATCTCCGTGCCCGCCGTCTCACATAAAACAACATAAACAATCATACTAAGTCTTCCACCACACCACTGCCTTCTGAATCCTCTCTCCTCACCCCCCCTCCCACAC
+R_HWI-M01141:133:D05BR:1:1102:15814:3480  133:D05BR:1:1102:15814:3480 2:N:0:CCGGCGTCTCTTGC
11>A1>A1111CA1A00AFCBFCBAF000111ADF11B1A2120A111121/////0AA///>>0F1121B111////01@BDB/11BB21B2212222>1110?/////<11B01>111222111B10BB0B<1?0@############
@F_HWI-M01141:133:D05BR:1:1102:18749:3504  133:D05BR:1:1102:18749:3504 2:N:0:CCGGCGTCTCTTGC
ATCGGAAAGCACACGTCTGAACTCCAGTCACCCGGCGTATCTCGTATGCCGTCTTCTGCTTGCAAAAAACGTCACCAAAAACGAATCCGCTGCCGGGACCATGTTGATCAGCTCGGGGCACCTGAGCAACCTCATGTCTTCCACAGATCA
+F_HWI-M01141:133:D05BR:1:1102:18749:3504  133:D05BR:1:1102:18749:3504 2:N:0:CCGGCGTCTCTTGC
>3>AAA3>FBF4FGGGGGGGGGFHHHHGBFGEFEE?EE?BF5FF11B3A30AA115FFF5F3135B21>1/11??B3111?#####################################################################
@R_HWI-M01141:133:D05BR:1:1102:18749:3504  133:D05BR:1:1102:18749:3504 2:N:0:CCGGCGTCTCTTGC
TTATCCTACAGATGGTTGCCGAGCTGACCCTCGCCGATCAACAGCTCGTTGGCCGCGCCGTCCTTCAGGGTGACGGACGGCGGGTCTAGTCTGGCAAAGGCTACCTGAACGCCACGCATCTCGCACTGTCCGTACCAATGTCGGCGATCG
+R_HWI-M01141:133:D05BR:1:1102:18749:3504  133:D05BR:1:1102:18749:3504 2:N:0:CCGGCGTCTCTTGC
111>>333BCC11111AAA11000A11AB00000/A/AA###############################################################################################################
@F_HWI-M01141:133:D05BR:1:1102:23115:3695  133:D05BR:1:1102:23115:3695 2:N:0:CCGGCGTCTCTTGC
GAACTCCAGTCACCCGGCGTATCTCGTATGCCGTCTTCTGCTTGAAAAAAAAACAAAAAATCGGAAAAGACGAAATAATCAATGGCGGTAGGGCTGACTATAATGGCCTCTTCTTGTTGACGTAAGTCACTATCTTACACTGCATGGCTC
+F_HWI-M01141:133:D05BR:1:1102:23115:3695  133:D05BR:1:1102:23115:3695 2:N:0:CCGGCGTCTCTTGC
AAA?AFFF1B1@A1BEEEEEEEAG20A0FAF1EECCGHG1E1110AF1FAE###################################################################################################
@R_HWI-M01141:133:D05BR:1:1102:23115:3695  133:D05BR:1:1102:23115:3695 2:N:0:CCGGCGTCTCTTGC
TAGGGCGAATGGCCATGAACTGAGTGTAAAAGCAAAAGGGGAAACGAAAATGACCGAAAAGTATAGAGCAAGATAGGAGCCAAAAAAAGAAACTAAATAGGTAACGCTAAAGCACAAGTCAAGGGCGCAAGAAAGTACAGCCTATAAACG
+R_HWI-M01141:133:D05BR:1:1102:23115:3695  133:D05BR:1:1102:23115:3695 2:N:0:CCGGCGTCTCTTGC
111111111>11001011113111B1122221010100//////0///A/1111BEE///01B222D1@@00B@11010?/000?/////000111BBB111221/<//<111F000011@211/?<</</00??###############
@F_HWI-M01141:133:D05BR:1:1102:9909:3696  133:D05BR:1:1102:9909:3696 2:N:0:CCGGCGTCTCTTGC
GGAAGAGCACACGTCTGAACTCCAGTCACCCGGCGTATCTCGTATGCCGTCTTCTGCTTGAAAAAAAAAAACAAAGAAGACATCAAACAAGTTTCCACAAAGTGGTCGGACATTATTAGCAACATACGGATGAACTACAGTCGCCCAAGA
+F_HWI-M01141:133:D05BR:1:1102:9909:3696  133:D05BR:1:1102:9909:3696 2:N:0:CCGGCGTCTCTTGC
ABB?3F?FB4CFGGGGGGGFGGHBGFGE5FGGG2AEEFHB5GFGGFHG?AEGEFHEBHHFBFFGFGC/>///??0330333333333?0/034422211/?011111//<>/12111?10110?##########################
@R_HWI-M01141:133:D05BR:1:1102:9909:3696  133:D05BR:1:1102:9909:3696 2:N:0:CCGGCGTCTCTTGC
AACAAGACCATTTCCAACGCCTGCGCGACAGTTCCGTGTCCGGGGACATGCCGTTTGGCATACTTTGTCCTCACCCCCGGTAGCTTATGTGCTCCTCCACTGTCTCCTATAGATCGTTCCCATAATTTTTAGTTCAAAGCTGTCGTCAGC
+R_HWI-M01141:133:D05BR:1:1102:9909:3696  133:D05BR:1:1102:9909:3696 2:N:0:CCGGCGTCTCTTGC
1111111111B133B33111000000000/A1222/1/001///////111@///0//1B111B2212BB21@?C0/////>/FF21B12222B11000B112<22B112B2221/0/0<111@121111/0111@111?##########
@F_HWI-M01141:133:D05BR:1:1102:17898:3883  133:D05BR:1:1102:17898:3883 2:N:0:CCGGCGTCTCTTGC
CACACGTCTGAACTCCAGTCACCCGGCGTATCTCGTATGCCGTCTTCTGCTTGAAAAAAAACACAATGCCGCAACTGTTGCCGTTGCTGCCGTCGATGAGCCTAAGATCGTAAAAGCACACATCATCACTCCAGTCACCCAATCCATCTC
+F_HWI-M01141:133:D05BR:1:1102:17898:3883  133:D05BR:1:1102:17898:3883 2:N:0:CCGGCGTCTCTTGC
BBBBBBFBFBFFGGGGGGGGGGHHGGGGAEFFD5FAEGFFHEAEHEHHGFAFGGFHFFGGG1111B33BB>/E/EC3443BB/?E/?BB?G<FG//?2B22BF2<?DHH/200/@20?F0</11111111<0<<11>GFGCCBGGB000D
@R_HWI-M01141:133:D05BR:1:1102:17898:3883  133:D05BR:1:1102:17898:3883 2:N:0:CCGGCGTCTCTTGC
CATGCTCATCGACGGCAGCAACTAAACCAAGTGCGGCATCGCGTGCACCAGGTGATGAGCGTGGCGGGTCATCAGGATTCCGCGTTCGAGGTCGCTGCGCAGAGATATCGTAAGAGCGTCATGTAGGGAAAGAGTTTTCGAAATATTTAG
+R_HWI-M01141:133:D05BR:1:1102:17898:3883  133:D05BR:1:1102:17898:3883 2:N:0:CCGGCGTCTCTTGC
1111>@@3@@1>E11AEEGFBC011BBF000B1D//AEA0///////1000/@1B22211/////>////0222B1111B20<@/@/?/?</</</?//A-@@<F1>GB#########################################
@F_HWI-M01141:133:D05BR:1:1102:15696:3947  133:D05BR:1:1102:15696:3947 2:N:0:CCGGCGTCTCTTGC
CGGAAGAGCACACGTCTGAACTCCAGTCACCCGGCGTATCTCGTATGCCGTCTTCTGCTTGAAAAAAAAAAACTGATCCTATCCACGACCCTCACTTCGCCGACACTGCTACGTCACACCCCCTTGATCACCCTATAGCTCTTGTCCATC
+F_HWI-M01141:133:D05BR:1:1102:15696:3947  133:D05BR:1:1102:15696:3947 2:N:0:CCGGCGTCTCTTGC
>AAAAAFFFFFFFCGGGGGGGGGHHFHHGHDGG?EGEEEGHFH1E3FGHGFGGGHBF5FHFACGFG0>/EEEE33?4G4B4433BB//>E/BF0/22F/B?C///>111?1?/00>C1F###############################
@R_HWI-M01141:133:D05BR:1:1102:15696:3947  133:D05BR:1:1102:15696:3947 2:N:0:CCGGCGTCTCTTGC
CCCCCGAGGAAGCCGGTTGGTGACGAACGGACGCGCACCTCCGAAGCATCGCAACCTGGGGCAGAGATGCACGATCGCCCCTGCCTACTCACTCTGTATCAACTACATCCAATCAAAAGAGCATAAATTACTTCCACACTACCCCTTTCA
+R_HWI-M01141:133:D05BR:1:1102:15696:3947  133:D05BR:1:1102:15696:3947 2:N:0:CCGGCGTCTCTTGC
1111>1111>100BE00A####################################################################################################################################
@F_HWI-M01141:133:D05BR:1:1102:17085:3948  133:D05BR:1:1102:17085:3948 2:N:0:CCGGCGTCTCTTGC
CACACGTCTGAACTCCAGTCACCCGGCGTATCTCGTATGCCGTCTTCTGCTTGAAAAAAAAAAAACAAAGCCCAATATGCGGGTCCCCTGTGAATCTGGCTCACGTTATACATTCCGTCACAAAAGCTCACCTCCCCTTGCTTGCATCCA
+F_HWI-M01141:133:D05BR:1:1102:17085:3948  133:D05BR:1:1102:17085:3948 2:N:0:CCGGCGTCTCTTGC
AABB@DBACAFFEDGGCG54FEGFGGGGGC2F5GABEGFFEE10GF5DEGHHCGEGGHG0/E////??0300///0B44B//////0/0/?12?2?221?0<<1/000/11111110?0.<<100001>C####################
@R_HWI-M01141:133:D05BR:1:1102:17085:3948  133:D05BR:1:1102:17085:3948 2:N:0:CCGGCGTCTCTTGC
CAACGCCCCCGCGGGGAACGACAACCTTCAGGTGATCGGCGGACACAGGGCCACGAGCAATGGCAGAAGCGCTTTTATCAACTAACGCCCCACACACCCGCTATCAACTGCCCCCCCGCATGTTACGCGTGGTGCTCATACAGTCAGCAC
+R_HWI-M01141:133:D05BR:1:1102:17085:3948  133:D05BR:1:1102:17085:3948 2:N:0:CCGGCGTCTCTTGC
1>1A1111110>00AA///AE////>01B1@111B2B/?###############################################################################################################
@M_HWI-M01141:133:D05BR:1:1102:11388:3964  133:D05BR:1:1102:11388:3964 2:N:0:CCGGCGTCTCTTGC
CCATTTGCTGTATGCACCCGGGAAAAAAATTCAGAGGACCATGCTGTTGTGATAGCTGACCTAAAGACATTC
+M_HWI-M01141:133:D05BR:1:1102:11388:3964  133:D05BR:1:1102:11388:3964 2:N:0:CCGGCGTCTCTTGC
]]]]ZV]]H\]]HY]Y]CC]FCXS\]][]]]FF]G[\]]C]]]]]\Y]Y]]]]]G]]]]]]]]H]]]]\Y][
@M_HWI-M01141:133:D05BR:1:1102:10369:4306  133:D05BR:1:1102:10369:4306 2:N:0:CCGGCGTCTCTTGC
CCAGTCAC
+M_HWI-M01141:133:D05BR:1:1102:10369:4306  133:D05BR:1:1102:10369:4306 2:N:0:CCGGCGTCTCTTGC
]]]]]]]]
@F_HWI-M01141:133:D05BR:1:1102:11938:4347  133:D05BR:1:1102:11938:4347 2:N:0:CCGGCCTCTCTTGC
CGTCTGAACTCCAGTCACCCGGCGTATCTCGTATGCCGTCTTCTGCTTGAAAAAAAAACAAAAAACTAGATGATTCCGCCTTGCTCCAAAGACTGGTCAGATAGTACCGCCTAGCCATACATATTGTTTCCCACCCCGTGTCCAATACGG
+F_HWI-M01141:133:D05BR:1:1102:11938:4347  133:D05BR:1:1102:11938:4347 2:N:0:CCGGCCTCTCTTGC
AABBBBFFFFFFGGGGGGGFGGGGEGGAHHFGGHHHHGGGFGFHHHHHHEHFHHF0>011?111/1333@4444444?////3333?33333233/3B42B223B3B?/////2@C22222@############################
@R_HWI-M01141:133:D05BR:1:1102:11938:4347  133:D05BR:1:1102:11938:4347 2:N:0:CCGGCCTCTCTTGC
TCAGATCGGGGTCTTTCCTTTTCCCCATACCAAGGCGCGCACTGTCGTGCGCGTGTCCTGTTTACGACGACTATCCTTGGCGTACCTTCCGCTTTCAAATACAATAATCTTTCACTGGCACCAATTGCCGGTTCTCCACGAATGATCACT
+R_HWI-M01141:133:D05BR:1:1102:11938:4347  133:D05BR:1:1102:11938:4347 2:N:0:CCGGCCTCTCTTGC
11111311111111A3313331B1B00000B1100B##################################################################################################################
@F_HWI-M01141:133:D05BR:1:1102:18224:4484  133:D05BR:1:1102:18224:4484 2:N:0:CCGGCGTCTCTTGC
GGAAGAGCACACGTCTGAACTCCAGTCACCCGGCGTATCTCGTATGCCGTCTTCTGCTTGAAAAAAAAAAACTCCATTCACCCAGATTACCTCGTAGGCGCACTTCTCCTTGTACATACTCAGTCCATAACCAGCTCTGACACCGCACGC
+F_HWI-M01141:133:D05BR:1:1102:18224:4484  133:D05BR:1:1102:18224:4484 2:N:0:CCGGCGTCTCTTGC
BBBAAFFFFFFFGGGGGGGGGGHHHGHHHHHGGGGEAECFGGFGHHGHGEGHGFHHGHHGGGHHHGF/@/>/33B344B4B3?///344BB3B//?//B///>/222?2?2222>11111111?1111@1?FF#################
@R_HWI-M01141:133:D05BR:1:1102:18224:4484  133:D05BR:1:1102:18224:4484 2:N:0:CCGGCGTCTCTTGC
GCCCACGCCAACAGAAGCCACTTCTGCACCCCCGCCCGCCGCGTAATAGATAGAGAGAGCCGCAGCCATGCAAGAAGTGCTTGTAGCGTTGGGAGCTTTGGCGCTACAGTCTACATCAAACACAGAATAATCTAGCACCTCATCACCCCA
+R_HWI-M01141:133:D05BR:1:1102:18224:4484  133:D05BR:1:1102:18224:4484 2:N:0:CCGGCGTCTCTTGC
11>A1>1>AA1A1A111100A1B131ABA0A00/AA##################################################################################################################
@F_HWI-M01141:133:D05BR:1:1102:21430:4534  133:D05BR:1:1102:21430:4534 2:N:0:CCGGCGTCTCTTGC
TCGGAAGAGCACACGTCTGAACTCCAGTCACCCGGCGTATCTCGTATGCCGTCTTCTGCTTGAAAAAAAAAAAACAAAACAAAAGTACAGTCGCCCCAGACGAGTGAGCTTCAGAGGGAATCAGCTCGGAGAATGCTCACGAGGTGCTCG
+F_HWI-M01141:133:D05BR:1:1102:21430:4534  133:D05BR:1:1102:21430:4534 2:N:0:CCGGCGTCTCTTGC
CCBCCCCFFFFFGGGGGGGGGGHHHHHHHHHHHGGGGGGGCGFHFGHHGFEEEHGEHGHHHHEGHHHGE@///////000?/003?2??B############################################################
@R_HWI-M01141:133:D05BR:1:1102:21430:4534  133:D05BR:1:1102:21430:4534 2:N:0:CCGGCGTCTCTTGC
CACGCTCCCAACGATCCGACCCCCCGGAGCGAATGACCAAAACGGTATTCCCTCTACCCTCAAAGTAGTTGTTAGCAATTGACGTTTATACTTACAATACGATATTTATACAAAAAAACGTTAACCCGCCCAACCTCGAATCACTGCGCA
+R_HWI-M01141:133:D05BR:1:1102:21430:4534  133:D05BR:1:1102:21430:4534 2:N:0:CCGGCGTCTCTTGC
1111111111111111A0000A################################################################################################################################
@F_HWI-M01141:133:D05BR:1:1102:19819:4572  133:D05BR:1:1102:19819:4572 2:N:0:CCGGCGTCTCTTGC
GGAAGAGCACACGTCTGAACTCCAGTCACCCGGCGTATCTCGTATGCCGTCTTCTGCTTGAAAAAAAAAATCTTAACAGCACACCGCTGAAATCCAGGCACCCAATCCATCTACGACGCCGTCTACCTGTTAATTTCACTCCGATTTTGC
+F_HWI-M01141:133:D05BR:1:1102:19819:4572  133:D05BR:1:1102:19819:4572 2:N:0:CCGGCGTCTCTTGC
BBBBAFFFFFFFFGGGCFGGGGHCHFG4FF42E?E2AA2BFG1EHH5GEFEGEFBHHFGG13BGHF/E@/1344443B3B202B//>///B3?3?222?/FA/?/22?222?######################################
@R_HWI-M01141:133:D05BR:1:1102:19819:4572  133:D05BR:1:1102:19819:4572 2:N:0:CCGGCGTCTCTTGC
CCAGCAGCACCATGCACCATCCCGTCGCCGTCTTCTCAAACTCCAGCGACCTGTACCTCTTATTAGTCGAGTCGTCATGCTGTATCTCCGACATCAGCACGCAATGAACGTCTACGTTCTCGAGCCTTTACACTCCACGTGTATAATGCC
+R_HWI-M01141:133:D05BR:1:1102:19819:4572  133:D05BR:1:1102:19819:4572 2:N:0:CCGGCGTCTCTTGC
111111>B1>>>11111111A0000000A0000A2A12B1111111B//A//0D222D1111D2222@##################################################################################
@F_HWI-M01141:133:D05BR:1:1102:16871:4779  133:D05BR:1:1102:16871:4779 2:N:0:CCGGCGTCTCTTGC
ATCGGAGAGCACACGTCTGAACTCCAGTCACCCGGCGTATCTCGTATGCCGTCTTCTGCTTGAAAAAAAAAAAAAAAATAGCGGAAGCAACCAGCCGACGAAGCTGATGATTAAGCCCGTCGCAGTAAAAACAGTACAGAGTCCATGCCA
+F_HWI-M01141:133:D05BR:1:1102:16871:4779  133:D05BR:1:1102:16871:4779 2:N:0:CCGGCGTCTCTTGC
BCCCCCDBABFFGGCGGGGGGGHHHGHHHHHHHGGGGGGC1GHHAEHHHHGGCHGHHGGHHHHHHHFGFG/E##############################################################################
@R_HWI-M01141:133:D05BR:1:1102:16871:4779  133:D05BR:1:1102:16871:4779 2:N:0:CCGGCGTCTCTTGC
TTGCTAAGCATCTTCCGATACCAGCAGTGCTCCTCTCCAGGAAGGAAGTGCGATGCTTTGTGAATGAGCACATCATAGTCTCATAAAAGAGCGGGGCTGCACTTAGTAGCTAAAACCCATCTGTATGATTCTCCACAAGGAATCAAGGTT
+R_HWI-M01141:133:D05BR:1:1102:16871:4779  133:D05BR:1:1102:16871:4779 2:N:0:CCGGCGTCTCTTGC
11>1133@>1111331A11A0111000A1B2DA10100110000/B00111/AA//A211A0222211110011AD22222D221211D/00>///////01B111222122111<//?0BB122B222222211@1/0/<@11111111
@F_HWI-M01141:133:D05BR:1:1102:19248:4977  133:D05BR:1:1102:19248:4977 2:N:0:CCGGCGTCTCTTGC
ATCGGAGAGCACACGTCTGAACTCCAGTCACCCGGCGTATCTCGTATGCCGTCTTCTGCTTGAAAAAAAAAACCAAAAGAACGCGGATCACCAGTGACACTACCATCAAAGACAACCCCCTAACCCAATTGACCATCTCTACCTCTCATG
+F_HWI-M01141:133:D05BR:1:1102:19248:4977  133:D05BR:1:1102:19248:4977 2:N:0:CCGGCGTCTCTTGC
BABBBB3DABBFCGGGGFGFGGFFHGHFHHHHFGEGGAEEGDGHFGBHGHCEEHGHHEE5F31B5EF###################################################################################
@R_HWI-M01141:133:D05BR:1:1102:19248:4977  133:D05BR:1:1102:19248:4977 2:N:0:CCGGCGTCTCTTGC
CCCCATCCTTGAAAGTGCTCCGCGTACACTTAACCTACACAACCGTAGAGTGCAATCCTCGGATCTGGTGTGACCGCGTCTTCGAAAGCGCTGCGCCTCCGTCCGCTATCTAGGCTCAACGATACCAACAGCATCTACACCCACATTCTC
+R_HWI-M01141:133:D05BR:1:1102:19248:4977  133:D05BR:1:1102:19248:4977 2:N:0:CCGGCGTCTCTTGC
1>11111113B111131131B10000A0B111A1111A101//A/A/B/11B1D121011A///A@111BF/@#############################################################################
@F_HWI-M01141:133:D05BR:1:1102:22527:5236  133:D05BR:1:1102:22527:5236 2:N:0:CCGGCGCCTCTTGC
GAAAGAGCACACGTCTGAACTCCAGTCACCCGGCGCATCTCGTATGCCGTCTTCTGCTTGCAAAAAAATAAACCGGCCGATCGCAGCGGCCGCCACCTACAGCTGCAGGCACCCCGCCTCCTGGCGCTCGGCCATCACCCTTCGCACCGG
+F_HWI-M01141:133:D05BR:1:1102:22527:5236  133:D05BR:1:1102:22527:5236 2:N:0:CCGGCGCCTCTTGC
A?1AAFFFFFFFAGGGGF3A3GAGHHBGHHHGGEG/A/EFHH//EFHFG/AEAGFHFHF1/11BBC//0111BG############################################################################
@R_HWI-M01141:133:D05BR:1:1102:22527:5236  133:D05BR:1:1102:22527:5236 2:N:0:CCGGCGCCTCTTGC
ACCACAGCCCGGCGTGCACCTTACCCGACAACGTCCCGGCCGGGGGCATGAAGTGCAGGGAGAACGTGCGTCCCACGGTCGGTCAATATCTGATCACGACGCTGCCTCTGACCACCATGCCGCTCATGCTGGAAAGAGCCGCCGCGTTAA
+R_HWI-M01141:133:D05BR:1:1102:22527:5236  133:D05BR:1:1102:22527:5236 2:N:0:CCGGCGCCTCTTGC
1>11>1>1>111A00000B00A110B############################################################################################################################
@F_HWI-M01141:133:D05BR:1:1102:17315:5253  133:D05BR:1:1102:17315:5253 2:N:0:CCGGCGTCTCTTGC
CACACGTCTGAACTCCAGTCACCCGGCGTATCTCGTATGCCGTCTTCTGCTTGAAAAAATAAAAAAAACATACCGCATTTGTTGTCTGCTACCATCCGGGTCCTGTCTTATTTCATGCTTTTCCTTTAGACTCATACTTCGAGATAGGTC
+F_HWI-M01141:133:D05BR:1:1102:17315:5253  133:D05BR:1:1102:17315:5253 2:N:0:CCGGCGTCTCTTGC
CBBCCCFCFCFFGGGFGFGGGGGHFCGGFGGAGDGFDHHFHGEGHGBHGHHHGHHHEFG135D@3>//?133331////B44B023443443B?4GF///<<?223B332222@>22@2222222221?1F11111?111?#########
@R_HWI-M01141:133:D05BR:1:1102:17315:5253  133:D05BR:1:1102:17315:5253 2:N:0:CCGGCGTCTCTTGC
ACTGCGCCTAGCACTCTGTCATTTTTCTGGGAACCCAAGGATTCCTCTTTTGGTAGTCATGCTCTATCGCTTTTATTTCTTTCTCTCTCCCTCTTTTTTTCATACCGATTCCTGAATTAATGATTAGTCCCACAGATCCGTTTCTTTTTT
+R_HWI-M01141:133:D05BR:1:1102:17315:5253  133:D05BR:1:1102:17315:5253 2:N:0:CCGGCGTCTCTTGC
1>>1>1111111111113333BB3D3013100B00000000111B2111D11//11AA221B11D122B/0//1212A221D22F211B0000>1B11/>B2B210////12211122112222B21222110/01111<?101BBGDG#
@F_HWI-M01141:133:D05BR:1:1102:20360:5662  133:D05BR:1:1102:20360:5662 2:N:0:CCGGCGTCTCTTGC
TACTTCCCTCTCCGCATCCAGGACATAGTCGTAGACCGTATAACCACCAAACAGGATCGATCGGAAGAGCACACGTCTGAACTCCAGTCACCCGGCGTATCTCGTATGCCGTCTTCTGCTTGAAAAAAAAAAACCTTCATCATCTCCATC
+F_HWI-M01141:133:D05BR:1:1102:20360:5662  133:D05BR:1:1102:20360:5662 2:N:0:CCGGCGTCTCTTGC
ABBCBFFFFFFFGGGGGGGGGGGHHHHGHHGEG2FHHGEGGHHFHHGGEGHHFHHFHHFGHHGGGGFHFFHHFHGHHHEHHHHGHHHGHHHHHGGGGGFEEGFHGGHHHHGGGHGHHBHFHFAGHEHFGG####################
@R_HWI-M01141:133:D05BR:1:1102:20360:5662  133:D05BR:1:1102:20360:5662 2:N:0:CCGGCGTCTCTTGC
CCGCCATCCGTTTTTCTACTCAAGGCTTGCCGCTGGTTCGTTGACCGATTGGCTGTGTTTTGAGGTAAGGGGCGGTAGTAACTGCGGCGAGTGGGATTAGACGGGCAGGGGGCTGGGGAGGAGAGAGGTGATGCGCACGCTGGAAGATAG
+R_HWI-M01141:133:D05BR:1:1102:20360:5662  133:D05BR:1:1102:20360:5662 2:N:0:CCGGCGTCTCTTGC
>1111>>1C11BA111133B111110100A########################################################################################################################
@M_HWI-M01141:133:D05BR:1:1102:16745:5710  133:D05BR:1:1102:16745:5710 2:N:0:CCGGCGTCTCTTGC
CCCTGCAGGGCCGCTTCAT
+M_HWI-M01141:133:D05BR:1:1102:16745:5710  133:D05BR:1:1102:16745:5710 2:N:0:CCGGCGTCTCTTGC
]]]]]]]]]]]]]]]]]]]
@F_HWI-M01141:133:D05BR:1:1102:16775:5716  133:D05BR:1:1102:16775:5716 2:N:0:CCGGCCTCTCTTGC
CACACGTCTGAACTCCAGTCACCCGGCGTATCTCGTATGCCGTCTTCTGCTTGAAAAAAAAAACGCCACTAGCATCCAGCCCATCCCCTGTGCGACGGCCTGACCACTGGGGATCCTGACCCCCGAGCCACCCTTGCGCACGTTGCCCAG
+F_HWI-M01141:133:D05BR:1:1102:16775:5716  133:D05BR:1:1102:16775:5716 2:N:0:CCGGCCTCTCTTGC
AABBBB?AFBFFGGBGFGBA4FGCACEG2AEFFBCBE3FHH?1A1B5555DFF13GHFE0///1/>/?13333343BBB3///3B0/?2/33??/////<<?0?F#############################################
@R_HWI-M01141:133:D05BR:1:1102:16775:5716  133:D05BR:1:1102:16775:5716 2:N:0:CCGGCCTCTCTTGC
AGCGGCTTGTGTTGGGCAAGCGCGTATGGAGAGTGGAGATCACGCTGTCGGTCGTGCTTTGCGCATCGCAGCTACGGAACCATATACCACCGCCGGACAGGTCTCCTATGTCGTCGGACCTCATATCCTGTGCTCACACCCGTCCCATTA
+R_HWI-M01141:133:D05BR:1:1102:16775:5716  133:D05BR:1:1102:16775:5716 2:N:0:CCGGCCTCTCTTGC
1>1111>11B11110000AA00000//0B10B/11/1/10BBF?0/B/1A####################################################################################################
@F_HWI-M01141:133:D05BR:1:1102:10241:5720  133:D05BR:1:1102:10241:5720 2:N:0:CCGGCGTCTCTTGC
CGGAAGAGCACACGTCTGAACTCCAGTCACCCGGCGTATCTCGTATGCCGTCTTCTGCTTGAAAAAAAAAAAAGAAAAATAAGAAAGATCCTGTTGATAATAGAAGGGTAAATACACATTTTATACATTCTTTTGTATAATATATAGGGT
+F_HWI-M01141:133:D05BR:1:1102:10241:5720  133:D05BR:1:1102:10241:5720 2:N:0:CCGGCGTCTCTTGC
AABBBCFFFFFFFFGGFGGGGGHHHHHHDGHHGGGGAED1EHFAFGFHFEFEHGHGGFHHHHHHFHGG?@/////0B2B0?33333B3222222222222222B220/0?2>2@2221111@D11?1?1111?1101F1111>F111100
@R_HWI-M01141:133:D05BR:1:1102:10241:5720  133:D05BR:1:1102:10241:5720 2:N:0:CCGGCGTCTCTTGC
ATGTCAGGCGTAGACAAGTAATTGCAGAGAACAATTAAGTATGCATAAAAATGAGAAATAGTTATTGAAAACTGAATTAGCAGATATATAATGGAAAAGAATGAATAAAAAATGAATGTATACTACAATTTTATACAAGATCGCACTTAG
+R_HWI-M01141:133:D05BR:1:1102:10241:5720  133:D05BR:1:1102:10241:5720 2:N:0:CCGGCGTCTCTTGC
1>111331111>113111A333331B1B0B110B11DE1B222DA2211D10111D1A1BB2D222121B10111A22110A1B1D2DDA222111@00/0111B221B11/0111B2BB2@2221111>22>12BB#############
@F_HWI-M01141:133:D05BR:1:1102:14919:5745  133:D05BR:1:1102:14919:5745 2:N:0:CCGGCGTCTCTTGC
GGAAGAGCACACGTCTGAACTCCAGTCACCCGGCGTATCTCGTATGCAGTCTTCTGCTTGAAAAAAAAGGCGCAGTCGGGCTGATCCGCTCGTGGCGGGCGAGCAACAGCGGTCTAGGCATTCCATCGGGGGCCCCCTGAGCTCTCGCTG
+F_HWI-M01141:133:D05BR:1:1102:14919:5745  133:D05BR:1:1102:14919:5745 2:N:0:CCGGCGTCTCTTGC
11>AA>1BFF1CE1AFABFGFG111GHGFGHE0AE///02DFF/FFG211B12D21ABFF0BE1E#####################################################################################
@R_HWI-M01141:133:D05BR:1:1102:14919:5745  133:D05BR:1:1102:14919:5745 2:N:0:CCGGCGTCTCTTGC
TTGAGCCGTCTCCACCTCCGGTATACGCCCGCACCCGCTATCTCCAGCGGCGCGCTTACCACCATACAGGCGCCCAGCCACACCAGGTATTTCCACCGCTCTCTCTTTCTTCCCCCTTCCGAATACCCCGACCACTTTTTCGCGCCCTCC
+R_HWI-M01141:133:D05BR:1:1102:14919:5745  133:D05BR:1:1102:14919:5745 2:N:0:CCGGCGTCTCTTGC
11>1>11>>11>FBGG11A00A0A320AE00//A/A////ABGBA110//>//>///?1B1>F>1>>110///<///0/0B0/</0/1??22??210//A@/1?11?111?#######################################
@F_HWI-M01141:133:D05BR:1:1102:25870:5770  133:D05BR:1:1102:25870:5770 2:N:0:CCGGCGTCTCTTGC
GGAAGAGCACACGTCTGAACTCCAGTCACCCGGCGTATCTCGTATGCCGCCTTCTGCTTGAAAAAAGAAAATTCACCACCGACAAGGATTAGTCCGCCACCGCCCCCCCCCTGCCGCATTCGGAAGACCACTCGACCGAACGCCCATCCC
+F_HWI-M01141:133:D05BR:1:1102:25870:5770  133:D05BR:1:1102:25870:5770 2:N:0:CCGGCGTCTCTTGC
AABAA?CFFFFFFFGGGGGGFGHGHGDDGHHGFFCA2B25FGFFEFFH0001EFFFHFGFFG5510111?243443B3?1?#####################################################################
@R_HWI-M01141:133:D05BR:1:1102:25870:5770  133:D05BR:1:1102:25870:5770 2:N:0:CCGGCGTCTCTTGC
AGACATCGGCGAGACCCACGCCTACTACCTCTCGCCACAAAAGAACTTCGCCAGCCACGCCGACCGCTCGCAGGCGCTCATGAGCCCGGCCATCCCGGCACAGATCCACGACATCAACATCCCACGCCCCTCGTGTCAGTAACCTGTGCT
+R_HWI-M01141:133:D05BR:1:1102:25870:5770  133:D05BR:1:1102:25870:5770 2:N:0:CCGGCGTCTCTTGC
11>1>FF11A1>EA000000000AB1110111B#####################################################################################################################
@M_HWI-M01141:133:D05BR:1:1102:22191:5904  133:D05BR:1:1102:22191:5904 2:N:0:CCGGCGTCTCTTGC
CTTCCGATC
+M_HWI-M01141:133:D05BR:1:1102:22191:5904  133:D05BR:1:1102:22191:5904 2:N:0:CCGGCGTCTCTTGC
]]]]]]]]]
@F_HWI-M01141:133:D05BR:1:1102:25504:6224  133:D05BR:1:1102:25504:6224 2:N:0:CCGGCGTCTCTTGC
TCGGAAGAGCCACGTCTGAACTCCAGTCACCCGGCGTATCTCGTATGACGTCTTCTGCTTGAAAAAAAAAAGCAACATGTGCGCCACATAACAATCTATGAATCTTGAACGGATGAATATTACAGATCAGAAGAGCGCACGACTGAACTC
+F_HWI-M01141:133:D05BR:1:1102:25504:6224  133:D05BR:1:1102:25504:6224 2:N:0:CCGGCGTCTCTTGC
AABAAA3FFFFFFEGCGAFBCFFFBAF4GF4AE22AE2A1D5A11B35DE11AA5DD55AA1@F5F0/>//11??0?B34B4//?//B3333B331BD222B2?2??21B0/?//11@F222?<1?<111?G110?##############
@R_HWI-M01141:133:D05BR:1:1102:25504:6224  133:D05BR:1:1102:25504:6224 2:N:0:CCGGCGTCTCTTGC
GCACTCGTCAACCGTGCAAGATTCCTCGATCGATATGTGGCACACCTGTGGCGATAGCATCGTAGCTAACTTGGCTTAATAATCGTTAAACATTACATGCATAATAAACAAATAGTGTATAGGACAACAGAAGAGAGTAGTTTAGTGAAA
+R_HWI-M01141:133:D05BR:1:1102:25504:6224  133:D05BR:1:1102:25504:6224 2:N:0:CCGGCGTCTCTTGC
11>11B111>>DF1AAEA11B11B33100B0000A/ADA1A0BAA/0011B/E/A//1121/B>//2DFC1E1101F1122222////?21111@D122B1F21BG2B11?0111>22B22>1<1B0?/0011<B0/B2122221>@22@
@M_HWI-M01141:133:D05BR:1:1102:9949:6245  133:D05BR:1:1102:9949:6245 2:N:0:CCGGCGTCTCTTGC
CACGACGCTCTTCCGATC
+M_HWI-M01141:133:D05BR:1:1102:9949:6245  133:D05BR:1:1102:9949:6245 2:N:0:CCGGCGTCTCTTGC
]]]]]]]]]]]]]]]]]]
@F_HWI-M01141:133:D05BR:1:1102:6839:6816  133:D05BR:1:1102:6839:6816 2:N:0:CCGGCGTCTCTTGC
ACGCTCTTCCGATCTGAAGAGCACACGTCTGAACTCCAGTCACCCGGCGTATCTCGTATGCCGCCTTCTGCTTGAAAAAAAAGACCTGATATACGACGACCCCACGTCTGAACTGCAGTCTTCTAATCTACATCCAATGCATCCTTCTCC
+F_HWI-M01141:133:D05BR:1:1102:6839:6816  133:D05BR:1:1102:6839:6816 2:N:0:CCGGCGTCTCTTGC
AAABAAABFFAA?EGGBFEG4BA4AFEGGHGBGHCGBA3AFGDGAEEAEA0BA5GA11BBFHC001BEF44@DF133B1>>>/?003?334B440////<//?<?/FFBC11?F1?F?DG11?111<<11111<011111111<0=GH00
@R_HWI-M01141:133:D05BR:1:1102:6839:6816  133:D05BR:1:1102:6839:6816 2:N:0:CCGGCGTCTCTTGC
GATGCCTCCGCTAATCAGATCGTAGTTTTCAAACTGTTCATCGTGCTTCAACGTGTCCACACGGCCGTGTTACAGCCGTGCATGCACCAGCTGTGTAATCTGTAGATCTGAGGAGGATCGTGTAGTGAAAGTATGTTCTAATGGTGTACT
+R_HWI-M01141:133:D05BR:1:1102:6839:6816  133:D05BR:1:1102:6839:6816 2:N:0:CCGGCGTCTCTTGC
111111311>111A31311A10BA0A3A3322211122D2221BB//AA11D///001BB1AA//////0022111/>B//BB21B1BC0>1B102222B22>>22212B2>/>///00/B0?01202211122222B2222>111/@2@
@F_HWI-M01141:133:D05BR:1:1102:17306:7003  133:D05BR:1:1102:17306:7003 2:N:0:CCGGCGTCTCTTGC
CTCTTCCGATCCGGAAGAGCACACGTCTGAACTCCAGTCACCCGGCGTATCTCGTATGCCGTCTTCTGCTTGAAAAAAAAAAACACAATCTTCACCCTGCATGCCGTCTTCTGCTTTGAAATCCACTATCATCTTAGCCCCGGCCTACAC
+F_HWI-M01141:133:D05BR:1:1102:17306:7003  133:D05BR:1:1102:17306:7003 2:N:0:CCGGCGTCTCTTGC
BCCCBFFCBBBBFCGGGGGGGGHHGFHHGBGGHHHGHHHHHBGGGGF0E1AFDGFE?GDGEEEFFGFBGFH313FGH?/////<?0/?222B222B0FF/22222//>?<1?1?111111?#############################
@R_HWI-M01141:133:D05BR:1:1102:17306:7003  133:D05BR:1:1102:17306:7003 2:N:0:CCGGCGTCTCTTGC
TTGTCCCGATCCTTTCCTCCCTATCCTGTGCCGCCCACTTCCTATGCTCTGTAGCTACGCACGTTTCCGTGTGGGGCCAGAGTCCCTTAGTAGGCGGTTTCTCGTTGGACGCGCGAGTCCTAGACACACACTCTAACCTCACATCCGGAG
+R_HWI-M01141:133:D05BR:1:1102:17306:7003  133:D05BR:1:1102:17306:7003 2:N:0:CCGGCGTCTCTTGC
>11>1111111>BB31BA100A111A3BF111000//BA1A1F22AFD111BDA2B21//A//BB012/B/0///>///>0/1B111B1B2B@#########################################################
@F_HWI-M01141:133:D05BR:1:1102:10991:7113  133:D05BR:1:1102:10991:7113 2:N:0:CCGGCGTCTCTTGC
CGGAAGAGCACACGTCTGAACTCCAGTCACCCGGCGTATCTCGTATGCCGTCTTCTGCTTGAAAAAAAAAAAAACTATCTCCCGTCTGACCTCCAGTCACCCAATCCATCTCTTATTCCGTCATCTGCTTGCCTCAAACACGCTATGTTG
+F_HWI-M01141:133:D05BR:1:1102:10991:7113  133:D05BR:1:1102:10991:7113 2:N:0:CCGGCGTCTCTTGC
BBB@ABFFFFFFGGGGFFGGGGHGHHHHHHHHGGCGFFGAGHGGGFHHHGGGHGBGHFHHHFCFFHGGE>E////334B4433/?/B/222B?/222222<0/<22222?11F1<111@?1</011<FFD1.11<111F###########
@R_HWI-M01141:133:D05BR:1:1102:10991:7113  133:D05BR:1:1102:10991:7113 2:N:0:CCGGCGTCTCTTGC
TTTCATCCGTCCGCTCATCTTTCTCCCATCCCTTGCGTGCCTGCCGCCTGCCCCTGTCGCACTAAAGCCTCTTAATATGGTAGTTTTTCGTCGTGTAGTCTCTTCAATTAAGATATCTATGTCACACCAATCAATCAATACTCACTCTTG
+R_HWI-M01141:133:D05BR:1:1102:10991:7113  133:D05BR:1:1102:10991:7113 2:N:0:CCGGCGTCTCTTGC
11111BB111B1A110A1133333310B1B001B0A0//AF110B/////AEHFH/FG////EGB111010B1B222221FBD12@2/0/B//>//0122>12BBB12>111121212222222111/?/<011111112@21111<11@
@F_HWI-M01141:133:D05BR:1:1102:8920:7137  133:D05BR:1:1102:8920:7137 2:N:0:CCGGCGTCTCTTGC
GGAAGAGCACACGTCTGAACTCCAGTCACCCGGCGTATCTCGTATGCCGTCTTCTGCTTGAAAAAAAAACACAGCCCTTACTCACACCACTTCTCCATACCCCTTCCCACTTTTCATTTATCTTCGATCACCACGTCCTATCCCTTGTCG
+F_HWI-M01141:133:D05BR:1:1102:8920:7137  133:D05BR:1:1102:8920:7137 2:N:0:CCGGCGTCTCTTGC
CCCCCFFFFFFFGGGGEGGGGGHHFGHHHHHGGGGFGGFHHHGGFHHHG1EAEFFHGFHHFFHHHG?/>111111?/?333B33333//???3B3B344233//02B220B323D2D2222222D//@</001//</?/??1G111011<
@R_HWI-M01141:133:D05BR:1:1102:8920:7137  133:D05BR:1:1102:8920:7137 2:N:0:CCGGCGTCTCTTGC
AATACACAATCCGGCTGTCTCCACTATCCCCTTCTCATCCCCGTATATCACGACGTTGCAACCGATTATCTCTGCCTGACCCTATGACACTTTGCCTACTACACAGGTCCACCTTTGACTGCTATACCCTCGTTTAGCTCCTGCGTCCAC
+R_HWI-M01141:133:D05BR:1:1102:8920:7137  133:D05BR:1:1102:8920:7137 2:N:0:CCGGCGTCTCTTGC
1111111111B111110B1331101BG101A0001BD211/A///012B22A/A////B1B10/>///D2F2211@@100000B@12BB1111@111101111010/111<100111B111011221211?///</11@1@@########
@F_HWI-M01141:133:D05BR:1:1102:17764:7250  133:D05BR:1:1102:17764:7250 2:N:0:CCGGCGTCTCTTGC
GGAAGAGCACACGTCTGAACTCCAGTCACCCGGCGTATCTCGTATGCCGTCTTCTGCTTGAAAAAAAACCCATCTTATGTACACTCTTCTCCGCTTCCTCCGCCCCCACCTGCTCCTTCCGGTCCTGCGCCTTGACCGCTACTTCGTTGA
+F_HWI-M01141:133:D05BR:1:1102:17764:7250  133:D05BR:1:1102:17764:7250 2:N:0:CCGGCGTCTCTTGC
B3AA?4>4FFFFC4AEFGGGFGHCGFGHFGGG2EAEAEG5FGAAGFFFEA0A1555B5DB13B5?>>E111?3334443@4BE@3E34BDB3//?/?#####################################################
@R_HWI-M01141:133:D05BR:1:1102:17764:7250  133:D05BR:1:1102:17764:7250 2:N:0:CCGGCGTCTCTTGC
AGTCTCCTGGTGAGGCTGCTACTTCACGTCAAATCTTCGCACCATCTTGAATTCCATGAGTGACAGCCTGGTTGAGACTGGCTTCTCTCCGTGTCCGGTTAGCGCTTCAATGTCGGGACCCTTTGTCCACGCCTGTTACGCCTACTCGTA
+R_HWI-M01141:133:D05BR:1:1102:17764:7250  133:D05BR:1:1102:17764:7250 2:N:0:CCGGCGTCTCTTGC
111>>31B1111111A11AA1A13B3B0000B12122200A0/01B12221A2AAA211121DD11//BF/B1E01/111//00011210/?/0BD######################################################
@F_HWI-M01141:133:D05BR:1:1102:5801:7271  133:D05BR:1:1102:5801:7271 2:N:0:CCTGCGTCTCTTGC
GAAGAGCACACGTCTGAACTCAGTCACCCTGCGTATCTCGTATGCCGTCTTCTGCTTGAAAAAAAAAACATATATTAGTGATCTACTAGATCTTAATAGCACACATCTCACCTCCATTCTCCGCATCCCTCTCCTGTGCCGTCTTCTTCT
+F_HWI-M01141:133:D05BR:1:1102:5801:7271  133:D05BR:1:1102:5801:7271 2:N:0:CCTGCGTCTCTTGC
BBBBBFFFFBFBGGGGGFCAFGHEGBGG4AGDEEEGGFGHDDBFHAEAEFFBEAFGFFHGHHFF00>>113B4@444443444@44B44FEF4444444?B?2B?33B3?3030/24?43B3///?/2/2<@@22222@2///<?1?1F1
@R_HWI-M01141:133:D05BR:1:1102:5801:7271  133:D05BR:1:1102:5801:7271 2:N:0:CCTGCGTCTCTTGC
AGCCGATGACCACTAGATGGACGACTACTTGATGGGACCATAACAGACTTAAGCTCTGAATGGTTACTCCATTTCAGACCTCTGCCGAGATCGGCTTCTCGTCGAGTATGAAAATGGTTTTCGCACAGTGTAACACTCCCTCTTCTTCGC
+R_HWI-M01141:133:D05BR:1:1102:5801:7271  133:D05BR:1:1102:5801:7271 2:N:0:CCTGCGTCTCTTGC
11111>111@11AB111B310BA000001D11121000//1B1A11001D1111111A1222111112111D2222221?1111B#################################################################
@F_HWI-M01141:133:D05BR:1:1102:23366:7350  133:D05BR:1:1102:23366:7350 2:N:0:CCGGCGTCTCTTGC
TCGGAAGAAGCACACGTCTGAACTCCAGTCACCCGGCGTATCTCGTATGCCGTCTTCTGCTTGAAAAAAAAAAGAGCACACGTCTGAACTCCATTCACCCAATCCATCTCGTATGCGGTCTTATGCTTGAAAAACATACTCAGATGGACA
+F_HWI-M01141:133:D05BR:1:1102:23366:7350  133:D05BR:1:1102:23366:7350 2:N:0:CCGGCGTCTCTTGC
AAAA11A111@CAEGGGGGGFGFF111BDFGDGGAAEE/A/BA2AF/ACGGEBFAFHB11@BB0F1FE///>E/>0B>0GH/0/0/>FF1F1F1BB2F1BFC00F12B>10//00@///<A11111111?<G##################
@R_HWI-M01141:133:D05BR:1:1102:23366:7350  133:D05BR:1:1102:23366:7350 2:N:0:CCGGCGTCTCTTGC
GGGGCATGCTGCAGGGCCCGTGGGCCGTTTCCATGCAGAACATGCACCCGCAATCGGGCGGGGCACATCGGAAGACCGTCGTGTAGGGTACGTGTGTCCGCAGGGCGTATATATTCGTTCGCACACTATCAGTAACACACAAAAATGTAT
+R_HWI-M01141:133:D05BR:1:1102:23366:7350  133:D05BR:1:1102:23366:7350 2:N:0:CCGGCGTCTCTTGC
1111>1BFB111AE11AAEA0000A00//AA22B1AFBBGFFB1A1FF//AEC?################################################################################################
@M_HWI-M01141:133:D05BR:1:1102:17259:7397  133:D05BR:1:1102:17259:7397 2:N:0:CCGGCGTCTCTTGC
CACCCAGTACGGGCACGGCGCCGAGCAGTTCGTCGACGAGT
+M_HWI-M01141:133:D05BR:1:1102:17259:7397  133:D05BR:1:1102:17259:7397 2:N:0:CCGGCGTCTCTTGC
]RCFT]T]V]]3VR1]B]UU]UVF]V][VV]]V]TZQ]TST
@F_HWI-M01141:133:D05BR:1:1102:24932:7507  133:D05BR:1:1102:24932:7507 2:N:0:CCGGCGTCTCTTGC
CACACGTCTGAACTCCAGTCACCCGGCGTATCTCGTATGCCGTCTTCTGCTTGAAAAAAAAAAAACAAATCCCAAACTCGACGGTTCACATCTTGGAGCAGCACTCTTCACAACACTCCCCAGCCCAACATCGCATGGAGCAATTCGCTC
+F_HWI-M01141:133:D05BR:1:1102:24932:7507  133:D05BR:1:1102:24932:7507 2:N:0:CCGGCGTCTCTTGC
BB3AADFAFBFFFFGGGFGFGFHHGGGGAE?EFHGA23B5AE10BAFBE55DA1FF5GF@////////03333330?3B//////?/B22?2B2?2222/22<?2<111?1<1??###################################
@R_HWI-M01141:133:D05BR:1:1102:24932:7507  133:D05BR:1:1102:24932:7507 2:N:0:CCGGCGTCTCTTGC
CTCCTCCGCTCATCACGGCGACCCCCTTGCCTGGCAAGTCGACGGCGTGTGCCCACTTGGCAGCAGAGAAAGCTGTACCCGCGGCTACTTCGCAGCACTCTCATGCAGGCATTGAGGAGATTCGCATCGCTCCTGAGCGCGGGGTCCAAA
+R_HWI-M01141:133:D05BR:1:1102:24932:7507  133:D05BR:1:1102:24932:7507 2:N:0:CCGGCGTCTCTTGC
>1>1>1111111D1311AAA00A////A0111BAB01/11///A///>>/?1101/B11101//000/B111>11BBFB#######################################################################
@F_HWI-M01141:133:D05BR:1:1102:15490:7616  133:D05BR:1:1102:15490:7616 2:N:0:CCGGCGTCTCTTGC
GATCGGAAGGAGCACACGTCTGCACTCCAGTCACCCGGCGTATCTCGTATGCCGTCTTCTGCCTGAAAAACAAAACAGAACTCACGCCAACGCCGCCATTTCCTCGCCTGAATTCCAGTTACCAAACCGACCTACTTCCTCGCCTTATCG
+F_HWI-M01141:133:D05BR:1:1102:15490:7616  133:D05BR:1:1102:15490:7616 2:N:0:CCGGCGTCTCTTGC
A1AA@A1AAAFAGGGFFGG0GF1D1B0FCFFG1G1CEEEEAE/0DGG//BBGE/AAB?GD111@@0111B################################################################################
@R_HWI-M01141:133:D05BR:1:1102:15490:7616  133:D05BR:1:1102:15490:7616 2:N:0:CCGGCGTCTCTTGC
GCGCTCACCACGCCCCTGTTGCGGGATAGTGAGGCACAAGTTGTTGTGGTCCGCGGCGCCCCGTCGCTAATCCTTAATGCAAAGCAGACCTTCGGAATGCACGCGTCAGGACATAAACAACTCCAACAGTGATCACGTCGGCTCGATCTC
+R_HWI-M01141:133:D05BR:1:1102:15490:7616  133:D05BR:1:1102:15490:7616 2:N:0:CCGGCGTCTCTTGC
1111111111111110001A1BAA00/0122A1A//0000121DA0BE######################################################################################################
@F_HWI-M01141:133:D05BR:1:1102:23027:8226  133:D05BR:1:1102:23027:8226 2:N:0:CCGGCGTCTCTTGC
CACACGTCTGAACTCCAGTCACCCGGCGTATCTCGTATGCCGTCTTCTGCTTGAAAAAAAAACACATGTTTATCACATTTACGCAGGGCCTCGTGGCTAACTTCTGGACCTGCATTCGTGTTCCGATCCACCTCTCGCTGTTGCTCGCCC
+F_HWI-M01141:133:D05BR:1:1102:23027:8226  133:D05BR:1:1102:23027:8226 2:N:0:CCGGCGTCTCTTGC
A@BA?DFAFBFFGGFGGGGGGGHHECCEAA2CFHGFGHBGHGG?GF5GFFAFBFCDBGE@/>1C?13344444B44344444/////////B/?///B22B22BB3230B22022@222/?#############################
@R_HWI-M01141:133:D05BR:1:1102:23027:8226  133:D05BR:1:1102:23027:8226 2:N:0:CCGGCGTCTCTTGC
ACTCTGTCCGACCCGTCCTCTTTGACTTCCGGGCGTACGGACAGCCGTCTGAGCGTGAACTGGTAGGCCCCTTTCTCTCCGCGTGCCTTCCTCTCCGTCCCCATAACATTCCTCACCTGCCCCTCCCACATTCCCTTGTCCCACTCCCTG
+R_HWI-M01141:133:D05BR:1:1102:23027:8226  133:D05BR:1:1102:23027:8226 2:N:0:CCGGCGTCTCTTGC
>1111@33B111110A0A0A113321A2DB000AAA##################################################################################################################
@F_HWI-M01141:133:D05BR:1:1102:15436:8283  133:D05BR:1:1102:15436:8283 2:N:0:CCGGCGTCTCTTGC
GCCACCTCGGACACCTCGGGCAGCGCAGCCAAGATCGGAAGAGCACACGTCTGAACTCCAGTCACCCAATCCATCTCGTATGCCGTCTTCTGCTTGAAAAAAAGAAAAAAAAAACACACGTCTTCACTCCAGTCACCAGTACTATCTCGA
+F_HWI-M01141:133:D05BR:1:1102:15436:8283  133:D05BR:1:1102:15436:8283 2:N:0:CCGGCGTCTCTTGC
AAAAA?FCA11>EFE1GGGGCECEEGG/AAEE/CAGCC///00CEHFHCHG0FFGHHF111D11@BFFH00>FB11BG/AGF2FCFGGGHHFHFHC0>F1BEC//0<00<////?<0..-0<0<1=<=0</<0<GFFFG###########
@R_HWI-M01141:133:D05BR:1:1102:15436:8283  133:D05BR:1:1102:15436:8283 2:N:0:CCGGCGTCTCTTGC
TGTCGGAGCTGCGTCGGGTGTGGGAGGAGGGAGCACGATAGGGCGTTGTGTAGGGAAAGAGTGTCCGCAGGAAGAAAAAATCGGTGGTCGCCGGATCTCTAAAAAAAAAAAAAGATACGAATAGTGCCAGGATGTCCCTGCAGATTAGAT
+R_HWI-M01141:133:D05BR:1:1102:15436:8283  133:D05BR:1:1102:15436:8283 2:N:0:CCGGCGTCTCTTGC
111>1>1111BCA1000AF000//A/A/B///B//0A///A000>//>?>F2@BF00/00BB1B2@//>///000B000/01</??//1//?///<>11?11?<G?############################################
@M_HWI-M01141:133:D05BR:1:1102:22630:8318  133:D05BR:1:1102:22630:8318 2:N:0:CCGGCGTCTCTTGC
CCAGTCAC
+M_HWI-M01141:133:D05BR:1:1102:22630:8318  133:D05BR:1:1102:22630:8318 2:N:0:CCGGCGTCTCTTGC
]]]]]]]]
@F_HWI-M01141:133:D05BR:1:1102:23954:8329  133:D05BR:1:1102:23954:8329 2:N:0:CCGGCGTCTCTTGC
TCGGAAGAGCACACGTCTGAACTCCAGTCACCCGGCGTATCTTGTATGCCGTCTTCTGCTTGGAAAAAACCAGACATGCCAGGTGCACATGTGCGAACGCCAGTCGGCCTACGCCTGACCTATGCCGCACACGTCTGTACTCCAAACACC
+F_HWI-M01141:133:D05BR:1:1102:23954:8329  133:D05BR:1:1102:23954:8329 2:N:0:CCGGCGTCTCTTGC
AA1AAA@11>BFGGGGGFFD3FFF1FED1EDGGE0AAE/AA22D1D2A2B///0/D2D1DAG/@1100>//>/>/0111111/11B1B1BB222?/>E///?/B1/<>C/00/<<0/0<011111?A#######################
@R_HWI-M01141:133:D05BR:1:1102:23954:8329  133:D05BR:1:1102:23954:8329 2:N:0:CCGGCGTCTCTTGC
TTCGACTGCCCACTTTCCGATGCCCCCCCCGCCCTCGCCGGTCGCGCTCTGCGCGCCCCCGCTCATCCTGTCACCACCGCACGCACTTCGCGTAGTCCAACATCGTTGTCTCCGCAGATCTGCCTGTCGTCGTGTCAGTCCAGCCACTTC
+R_HWI-M01141:133:D05BR:1:1102:23954:8329  133:D05BR:1:1102:23954:8329 2:N:0:CCGGCGTCTCTTGC
>A111>11>1>1111BE110000BF#############################################################################################################################
@F_HWI-M01141:133:D05BR:1:1102:9303:8366  133:D05BR:1:1102:9303:8366 2:N:0:CCGGCGTCTCTTGC
TCGGAAGAGCACACGTCTGAACTCCAGTCACCCGGCGTATCTCGTATGCCGTCTTCTGCTTGAAAAAAAAAAAAACATCAATAACCGACCATGTTTTTTTCTATACGCTTATAACGAGAGATAGTGATATATGCTGCTGTGGAGTCCATT
+F_HWI-M01141:133:D05BR:1:1102:9303:8366  133:D05BR:1:1102:9303:8366 2:N:0:CCGGCGTCTCTTGC
DDEDDCCFFFFFGGGGGGGGGGHHHHHHHHHHHGGGGEFEGHHHGGHHHHGGGHGHHHHHHHHHFHGG/E?###############################################################################
@R_HWI-M01141:133:D05BR:1:1102:9303:8366  133:D05BR:1:1102:9303:8366 2:N:0:CCGGCGTCTCTTGC
AACAAGACGATAAATCCCATCGAAACGCATACTCCGGTAAGCAACCAAAACGAAAAGCAAGACAGGAATCTGAAAGCTATTGAGACCACTGATTTTATGGCTTTCTTATATACAAATGAATGAACGAAAACACTTTAAGCAATCAAGCTC
+R_HWI-M01141:133:D05BR:1:1102:9303:8366  133:D05BR:1:1102:9303:8366 2:N:0:CCGGCGTCTCTTGC
>111>1111>1111331A110000000000011110////11100AAAC/0/////001000000/0011D2221101122@21/1?0/11122212121/000121222BB221111112211B#########################
@F_HWI-M01141:133:D05BR:1:1102:9835:8688  133:D05BR:1:1102:9835:8688 2:N:0:CCGGCGTCTCTTGC
CACACGTCTGAACTCCAGTCACCCGGCGTATCTCGTATGCCGTCTTCTGCTTGAAAAAAAACCTGCGCTACGTGAAATACGGCGTGACCACCGACTCCGTGCTGGGCATTCAGGTGGTGCTGGCCAGCTCGGAACAGCACACCTCCGAAC
+F_HWI-M01141:133:D05BR:1:1102:9835:8688  133:D05BR:1:1102:9835:8688 2:N:0:CCGGCGTCTCTTGC
BBBBBDCAFAFFGGFCGGGGGGHHG2EFEEGHCFAAEF35G?GGFGHFFHFA3135BF@0/11311>>//>>1F1/4B4BE/E////?2FG/<@DC/?//?AFG1//0<1111111?..>D11CG1..1F.-<<-/<<CC/C########
@R_HWI-M01141:133:D05BR:1:1102:9835:8688  133:D05BR:1:1102:9835:8688 2:N:0:CCGGCGTCTCTTGC
GGCCCGCACCACCTGCATGCCCCGCACGTAGTCGGTGGTCACGCCGTACTTCACGCAGCACAGGCCCCCGGCGTTGGTTGCGATGTTGCCGCCGTTTCTGCAGATCTCGAACGACGACGGTTCCGAGATCGGAAGAGCGTCGTGTAGGGA
+R_HWI-M01141:133:D05BR:1:1102:9835:8688  133:D05BR:1:1102:9835:8688 2:N:0:CCGGCGTCTCTTGC
>11>11>11>1AF0FFFG3F100AAEC/BA0A2/AA///BBF/B/EE///212B/0>//0BE0//>E/>//>/<//0//<<//</0>2FGCGG?/<0???F=1G1CB1<10GCC@?-<--..;;C?--9;?B....9/;:A-9AEBB/AF
@F_HWI-M01141:133:D05BR:1:1102:15293:8705  133:D05BR:1:1102:15293:8705 2:N:0:CCGGCGTCTCTTGC
CACACGTCTGAACTCCAGTCACCCGGCGTATCTCGTATGCCGTCTTCTGCTTGAAAAAAAAAAATACCCTCAACGCCGACGCACCCGCCTTATTACTAAAAGACCCGCCTTCGTTCCAATCCCATCCCTCGGCCTTCTTGCTATACCTTC
+F_HWI-M01141:133:D05BR:1:1102:15293:8705  133:D05BR:1:1102:15293:8705 2:N:0:CCGGCGTCTCTTGC
CCCCCBCAF@FFGGGGGGGGGGHHGGGGGGDCGHHFGHHHHEEGFFHH5FHHHEHGFHGE@#########################################################################################
@R_HWI-M01141:133:D05BR:1:1102:15293:8705  133:D05BR:1:1102:15293:8705 2:N:0:CCGGCGTCTCTTGC
TAACCCGGTGACCGCAGCTCGTGCTTGCCAGTTCGGCCTCGCGTAGATGCATGACGCCGCGGGGTAGAGGGCAAATTCCTGCTCTTTGCTCGCCCACATTATATACTACAAATTCGCCGCTCAGCCACGCTGCTTCGTCCCCATCCGCTC
+R_HWI-M01141:133:D05BR:1:1102:15293:8705  133:D05BR:1:1102:15293:8705 2:N:0:CCGGCGTCTCTTGC
1>11111111111100000100000D101111E#####################################################################################################################
@F_HWI-M01141:133:D05BR:1:1102:21501:8741  133:D05BR:1:1102:21501:8741 2:N:0:CCGGCGTCTCTTGC
CTCTTCCGATCTGAAGAGCACACGTCTGAACTCCAGTCACCCGGCGTATCTCGTATGCCGTCTTCTGCTTGAAAAAAAAACCACACTCGTTGGCTGGTCCCGCGATGTCGTTGGCCGTCAGCGAGGCAATGGGTATTATCCGCTGCCGCC
+F_HWI-M01141:133:D05BR:1:1102:21501:8741  133:D05BR:1:1102:21501:8741 2:N:0:CCGGCGTCTCTTGC
AABBAF5AAABFFFFF5FGCGGHGGGGECHHHFHBGHHHHHH2EEG0AA15FGFDFGHDA?EGGHHEHGHEFHGBC@/>>//?//??B/B/B0B3?/B?###################################################
@R_HWI-M01141:133:D05BR:1:1102:21501:8741  133:D05BR:1:1102:21501:8741 2:N:0:CCGGCGTCTCTTGC
TGCGCTCGCGAGCGTGGCTGAAGACTCGGGTCAGCGGAAAATACGCATGACGGCGATGAAGGCTTACGGCAAGACTGGAGCATCCAACGCGAGTTGTCAGACGTTAACGTCTGCATGTGTGAGCACTCCGGTGGGCGGTACGGTCAACAA
+R_HWI-M01141:133:D05BR:1:1102:21501:8741  133:D05BR:1:1102:21501:8741 2:N:0:CCGGCGTCTCTTGC
11>1>1111100AAA00A0/F1AFEFF/////B01/AA/A01@###########################################################################################################
@M_HWI-M01141:133:D05BR:1:1102:11044:8762  133:D05BR:1:1102:11044:8762 2:N:0:CCGGCGTCTCTTGC
TGCTCTTC
+M_HWI-M01141:133:D05BR:1:1102:11044:8762  133:D05BR:1:1102:11044:8762 2:N:0:CCGGCGTCTCTTGC
V]WW][[]
@F_HWI-M01141:133:D05BR:1:1102:6521:8925  133:D05BR:1:1102:6521:8925 2:N:0:CCGGCGTCTCTTGC
TCGGAAGAGCACACGTCTGAACTCCAGTCACCCGGCGTATCTCGTATGCCGTCTTCTGCTTGAAAAAAATAAGACGGGCACGTCTCTTCACTCCCGTCACCATGCATCTCCCTTCTTCGCACTTCTGGTTGACGATATCAATAGCGAAGA
+F_HWI-M01141:133:D05BR:1:1102:6521:8925  133:D05BR:1:1102:6521:8925 2:N:0:CCGGCGTCTCTTGC
BABBBABFFC4CBFFGGGCGFGGHHHHHHHBGHEFGGG?1AFGCFG33DEEEEHGHGHHH5BBF5@EEC13B3B311>>/?/0/B2443?3432/////?FF?FC233B3222?2B2>?//BD2@G1111/?1?/?##############
@R_HWI-M01141:133:D05BR:1:1102:6521:8925  133:D05BR:1:1102:6521:8925 2:N:0:CCGGCGTCTCTTGC
ACCCGGCCCCGCAACTTACTTAAGTGGGTTGGATGAAGAACCGTGGTACGGGCATATGGATCACAAAGATCTGAAGAGCGTGGTTTAGAGAACGAGTGCATCCCCATTGTAGATGCCACTCGTAGCTGAATCTTTCCAACTCCATAGTTG
+R_HWI-M01141:133:D05BR:1:1102:6521:8925  133:D05BR:1:1102:6521:8925 2:N:0:CCGGCGTCTCTTGC
>1>11>>1>11>000AA11122DDA210///A11A111100//A/A/2D////>B12211110BB10B011212211BB>?>/?/01>1>111//<?/122B0/?0011222BF2111110/0///2111@11@1111?1011?11?<11
@F_HWI-M01141:133:D05BR:1:1102:18881:8992  133:D05BR:1:1102:18881:8992 2:N:0:CCGGCGTCTCTTGC
CACACGTCTGAACTCCAGTCACCCGGCGTATCTCGTATGCCGTCTTCTGCTTGAAAAAAAAAATATCCTCATTGCCTCTCTCGAGTCGACCTGGCATCTGCCGTTCTCACCGTCGGCGACGTACTCTTCACCGACGTACTTGATCGCCTA
+F_HWI-M01141:133:D05BR:1:1102:18881:8992  133:D05BR:1:1102:18881:8992 2:N:0:CCGGCGTCTCTTGC
BAABBBFBFBFFGGGGGFGGGGFCEGGGFGGHHHHCEHFFGGGGFAFGFEFHG13B5C?>///134444BBF443333BF3B/3/BB///>/20B2?BFBDH/BEH/F2??#######################################
@R_HWI-M01141:133:D05BR:1:1102:18881:8992  133:D05BR:1:1102:18881:8992 2:N:0:CCGGCGTCTCTTGC
AACCTGGGCCGCTCGCCTACCTCTCCACGCTGCTGTACATCCCCCGCACCATCCTAGCAAGTGCTATCTGCGCGCTGTTCGATTGTTCCCCCCGCCCTGTGCTCCCGTCGATCTCGTACTTCCGCGCCGCCTACGTCTCCCCCTTCGCCA
+R_HWI-M01141:133:D05BR:1:1102:18881:8992  133:D05BR:1:1102:18881:8992 2:N:0:CCGGCGTCTCTTGC
111111111>>1AA000A0A01A10B10AE///1111D2220BA////>>B1101D1@110@@122@BB2B###############################################################################
@M_HWI-M01141:133:D05BR:1:1102:9940:9032  133:D05BR:1:1102:9940:9032 2:N:0:CCGGCGTCTCTTGC
TCGGAAGTGCACACGTCTGAACTCCAGTCACCCGGCGTATCTCGTATGCCGTCTTCTGCTTGAAAAAAAACAAACACCCTGGAACTGTGTGGGAAATCAGCTGCCATAGTCCTCGACGACTTCGCCCTGCCCTCGGCGCTGCCGATGCTGGTGTTATACGGTATCATGATCAGCGGGCAGGCCTGTGTGGCCCAGAACCGCATCATGGCCCCGCGGTGGCGCTACGACGAAATCGTGGATGAGGTAAGAACTTGCGTGCAGTCGCTGCCGGTGGGTCGGCAT
+M_HWI-M01141:133:D05BR:1:1102:9940:9032  133:D05BR:1:1102:9940:9032 2:N:0:CCGGCGTCTCTTGC
>A>111A1D1DFGGEGGEFFGEGFHHHFGGHGGCGGGAAA0AFFBEF0GFG/E0FF2GFFFF>FEFHG/>///0/B0/??0>01B1>FG20///1/11111111B1111B222B/?//B///?//?/A0.<CD0/>0>BB/;EDDB-0IFHGC;:....:000000;;0.-<<...<.GCE.CAA0<<//0BDF/A/</122D10///////E/HE>>//B/0>/EF0F?////BB111111B121AD2DA/A/FG10GGEAAA00A0AEAA>1111AA>11
@F_HWI-M01141:133:D05BR:1:1102:10049:9115  133:D05BR:1:1102:10049:9115 2:N:0:CCGGCGTCTCTTGC
CGGAAGAGCACACGTCTGAACTCCAGTCACCCGGCGTATCTCGTATGCCGTCTTCTGCTTGAAAAAAAAAAAAAAATTTTAACAATTATCTATTTGTATACATTCCGGCAACAAAGGCGGCACGGGGCGGAAGAATAGATGGAGGAACAC
+F_HWI-M01141:133:D05BR:1:1102:10049:9115  133:D05BR:1:1102:10049:9115 2:N:0:CCGGCGTCTCTTGC
ABBCABFFFFFFGGGCGGGGGGFFHHHHHHHHGGGGFGFEHHHFGHHHHGGGGGHHHHHHHHHHGHGGGEEE///>0222222222B2222222222?####################################################
@R_HWI-M01141:133:D05BR:1:1102:10049:9115  133:D05BR:1:1102:10049:9115 2:N:0:CCGGCGTCTCTTGC
CCACCTAACGGTGCTTGCCTAGTCGCTAGGCGTACGAAAATGTGTAAATGGTGTGCTGGGGCAACCGCGAGTGACAGTTGTACGTTCCGAGTGGTTACGGGGATTGTCTCTACATAAGCAACTAACAAAATATGCAGCACTAAGCGCGTG
+R_HWI-M01141:133:D05BR:1:1102:10049:9115  133:D05BR:1:1102:10049:9115 2:N:0:CCGGCGTCTCTTGC
1111>11111>1111A111A10130A00000000A###################################################################################################################
@F_HWI-M01141:133:D05BR:1:1102:23841:9214  133:D05BR:1:1102:23841:9214 2:N:0:CCGGCGTCTCTTGC
GATCGAGAGCACACGTCTGAACTCCAGTCACCCGGCGTATCTCGTATGCCGTCTTCTGCTTGAAAAAAAACACCGAATTTAAGTCGCTTGCTACCTCAACACCGGACACCGTACGTCTCCGCTCATGGGGCGCAGCTGGTTCCTGCTACC
+F_HWI-M01141:133:D05BR:1:1102:23841:9214  133:D05BR:1:1102:23841:9214 2:N:0:CCGGCGTCTCTTGC
BB@AABBB?AFFFGCGGGGGCGHHHGHEBEGHHGGCEEGEHHHCFGH353AEEFFEHG@FBB13@FGE?/1?##############################################################################
@R_HWI-M01141:133:D05BR:1:1102:23841:9214  133:D05BR:1:1102:23841:9214 2:N:0:CCGGCGTCTCTTGC
TCGCCCTACGTCTTCCCCGATGCTACCCGCTGCATAGTCCCTATTTACACCGCTCTGCATCTCGTAGGCGTGTAGGGGATGTTGAATTTCTTTGCACGCCGAAGATCCCTACAGGCTGGGATCGCTTTTGAACACGTTATCTTCTGCCCG
+R_HWI-M01141:133:D05BR:1:1102:23841:9214  133:D05BR:1:1102:23841:9214 2:N:0:CCGGCGTCTCTTGC
111>1>11111B1AAFE1E0A0B121B0000//0121D22A1B1122D210/AA/A11BA1110////1>?//011//?//1@2222@22B1@1B2B#####################################################
@F_HWI-M01141:133:D05BR:1:1102:12855:9250  133:D05BR:1:1102:12855:9250 2:N:0:CCGGCGCCTCTTGC
CACACGTCTGAACTCCAGCCACCCGGCGTATCTCGTATGCCGTCTTCTGCTTGAAAAAAAAACAACCCCCCGAATTCGTTCCCGGAGTTCCTTTTCGTCTGTGGCTTCCTTTCCCGGGCCGAGTTCGATTCCGCTTCGCTATCTGAAGAG
+F_HWI-M01141:133:D05BR:1:1102:12855:9250  133:D05BR:1:1102:12855:9250 2:N:0:CCGGCGCCTCTTGC
AAA@A?CAF?13B3F1G11AC0FF000EA/EGFDGF/002B//AB/22111AF0AA1A//>/>//////>E/////B/00B<F////?FG22>>GF<F//<?10?FGFFF111?D###################################
@R_HWI-M01141:133:D05BR:1:1102:12855:9250  133:D05BR:1:1102:12855:9250 2:N:0:CCGGCGCCTCTTGC
CTCACCTGAATCTACCTCTGCCCCGGCCCTGAAGCCACCTACGAAAACTATCTGCGTGCCCGCATTCGGGCTTTCGTCCCCTCCGCCTTTCCCATCCCCGTGCTCAACCTCTCGGACGGGATCTGCAACCCCCCGATGACATCGTAATAA
+R_HWI-M01141:133:D05BR:1:1102:12855:9250  133:D05BR:1:1102:12855:9250 2:N:0:CCGGCGCCTCTTGC
1>11>>@11B33331BB1111AF00A00000A11BA0F0010/////BB12DF21///A/0/////DD0/>>>0B?0///>0?E////?1B1B1BB0<?////<FBFFFG########################################
@M_HWI-M01141:133:D05BR:1:1102:18619:9338  133:D05BR:1:1102:18619:9338 2:N:0:CCGGCGTCTCTTGC
CCAGGTGTGGTCGATCTGACGCAGTGTGCCGAGCGAAC
+M_HWI-M01141:133:D05BR:1:1102:18619:9338  133:D05BR:1:1102:18619:9338 2:N:0:CCGGCGTCTCTTGC
]]]\\]]]]]]]]]]]]]]]]]]]]]]]]]]]]]]]]]
@F_HWI-M01141:133:D05BR:1:1102:25971:9483  133:D05BR:1:1102:25971:9483 2:N:0:CCGGCGTCTCTTGC
GAAGAGACACGTCTGAACTCCAGTCACCCGGCGTATCTCGTATGCCGTCTTCTGCTTGAAAAAAAAACAGGATATGGGCACCAAGCCGCCCGAACACCCCGATGTGGACGCGATGCATGATCAGAACGTAGAAGCACACGTCTGGACGCC
+F_HWI-M01141:133:D05BR:1:1102:25971:9483  133:D05BR:1:1102:25971:9483 2:N:0:CCGGCGTCTCTTGC
A3A3>CFC4FAFCF2GGGBGA4GGEFHBGGEAE2222BBGA1GGBGEE01A5FGHGFF1EFB1EE/>1111B334B3110>/0/0//E/@EG##########################################################
@R_HWI-M01141:133:D05BR:1:1102:25971:9483  133:D05BR:1:1102:25971:9483 2:N:0:CCGGCGTCTCTTGC
GACCACGCATCGCAACACCATCGGGTTGATCGGGAGGCTCAGCGCCCCCCTGTCGGCGGCAGGCGCCGCAGTATATGAGGATCTCTTAGACGGGTGTGACACGCCGGTCCCAGCCCTGATCGAGATCGGAAAAGCGTCGTGGAGTAAGTG
+R_HWI-M01141:133:D05BR:1:1102:25971:9483  133:D05BR:1:1102:25971:9483 2:N:0:CCGGCGTCTCTTGC
11>A1>>AA11111A000A011000000B2D////AA/F0A#############################################################################################################
@M_HWI-M01141:133:D05BR:1:1102:16615:9501  133:D05BR:1:1102:16615:9501 2:N:0:CCGGCGTCTCTTGC
ATGTGCAGCATGACTAAAATTAGTTTCCAATCTGAGATCTTCATTTCTGCCATCTCTGGAACAGCC
+M_HWI-M01141:133:D05BR:1:1102:16615:9501  133:D05BR:1:1102:16615:9501 2:N:0:CCGGCGTCTCTTGC
]]]]]]]]]]]]]]]]]]]]]]]]]]]]]]]]]]]]]]]]]]]]]]]]]]]]]]]]]]]]]]]]]]
@M_HWI-M01141:133:D05BR:1:1102:14733:9548  133:D05BR:1:1102:14733:9548 2:N:0:CCGGCGTCTCTTGC
CTCTTCCGATCTAGTTC
+M_HWI-M01141:133:D05BR:1:1102:14733:9548  133:D05BR:1:1102:14733:9548 2:N:0:CCGGCGTCTCTTGC
]]]]]]]]]]]]]]]]]
@F_HWI-M01141:133:D05BR:1:1102:10119:9556  133:D05BR:1:1102:10119:9556 2:N:0:CCGGCGTCTCTTGC
ATCGGAAGAGCACACGTCTAACTCCAGTCACCCGGCGTATCTCGTATGCCGTCTTCTTCTTGAAAAAAACCATGAATCTCATCACCATCCTAAAAGCACACGTCTGATCTCCTCTCACCCAATCCATATCATATGCCGTCTTCTGCTTGA
+F_HWI-M01141:133:D05BR:1:1102:10119:9556  133:D05BR:1:1102:10119:9556 2:N:0:CCGGCGTCTCTTGC
1>AAAAA?CF1FGBFCBGGGFG1FFBGHHBGHHE?AEA//FBA0F/0BFH//AFF2B1D@F1DG1EGC?///1111B1BB22B210BD1012111B010>0/<?0/1212BB10B011<<//<B0F22>@222>2@F/?<0FGD111<?0
@R_HWI-M01141:133:D05BR:1:1102:10119:9556  133:D05BR:1:1102:10119:9556 2:N:0:CCGGCGTCTCTTGC
AGATGATATTCCGATCGCCATCTCTGAGTACGTATGCTCTCTCACCTCCGCCACCTCCAGCGCAGAGGTCGGTACCGTCGTCGAAGATCGGCACTGCGTCGTATATGTAACGAGTGTCCGCATCATTAAAATCTCGTTTGTCGCCTTATT
+R_HWI-M01141:133:D05BR:1:1102:10119:9556  133:D05BR:1:1102:10119:9556 2:N:0:CCGGCGTCTCTTGC
11>>133@33@311111AA001113D1D13DEE1102A1111B1F0F0A////A000/01B//A/>//1>//>//1/B?/EE//?F/GH/////00B/?EC@00B222222/?/?<12@//A//1?F1?#####################
@F_HWI-M01141:133:D05BR:1:1102:10070:9604  133:D05BR:1:1102:10070:9604 2:N:0:CCGGCGTCTCTTGC
ATCGGAAAGCACACGTCTGAACTCCAGTCACCCGGCGTATCTCGTATGCCGTCTTCTGCTTGAAAAAAAATTGTACTCTTGTCCTTCGCCGGTCACACCCGGATTCCTCCCGCTCCTACTTCTTCAGCAGCCCCTCCCGCCCCCGCGCAT
+F_HWI-M01141:133:D05BR:1:1102:10070:9604  133:D05BR:1:1102:10070:9604 2:N:0:CCGGCGTCTCTTGC
B@ABB3ABFBFFGGGGGFGGCGHFFHHGHFHFGECEFFAEFHHFFECH53EEFGFE5GBGFB?@5FG@EF133444434B@333B4B###############################################################
@R_HWI-M01141:133:D05BR:1:1102:10070:9604  133:D05BR:1:1102:10070:9604 2:N:0:CCGGCGTCTCTTGC
TCTCGCCGTGCATACTCCTTCCGCCCATTCCCTCTGTTTCCTTCCCTGAGTCTTCCGGAACGTCGTTGGCTGCGCTGTGCTCAGCACTCTTTGCGCCGGCTCCTCTCTCGCCCACCCCCCACACCTCCCTCTCTCACTCGCCTCCCATCT
+R_HWI-M01141:133:D05BR:1:1102:10070:9604  133:D05BR:1:1102:10070:9604 2:N:0:CCGGCGTCTCTTGC
111A11>1>1113311BAB1100A00001B2110012D122B210B1B001D1DA1////A//A/>/00B1/B>//>?0B2110B10101@1>B>/?#####################################################
@F_HWI-M01141:133:D05BR:1:1102:20483:9651  133:D05BR:1:1102:20483:9651 2:N:0:CCGGCGTCTCTTGC
CGGAAGAGCAAACGTCTGAACTCCAGTCACCCGGCGTATCTCGTATGCCGTCTTCTGCTTGAAAAAAAACAACCCACACCCCTTCCGTGATCTCATCAGCACCTCCAGCCCCAGCCGACCTGGCTTTCTCCCATCCAGCATCCCCCCCCC
+F_HWI-M01141:133:D05BR:1:1102:20483:9651  133:D05BR:1:1102:20483:9651 2:N:0:CCGGCGTCTCTTGC
BABABBFFFFFFGGGGGGGGGGHHGHHHHHHHGGGGEGGHHGHFFHFHHGGGHGEHE5GFBHFFHHG/>1?11?11?1?>///BB3/3//34B?4?343330/20?222?A?//0?//<><0000?0>F1><01<<11<0<F########
@R_HWI-M01141:133:D05BR:1:1102:20483:9651  133:D05BR:1:1102:20483:9651 2:N:0:CCGGCGTCTCTTGC
CAGCCGTTGTCCTCCCGCTTCCCCTCTTCCCCCCCCCCGTCCGGCTCTTCGTCCCCGGATCCCCCCCCTCGCCTGCCCCCGCCTCCTTCCTCGTCTCTGTTTTCCACCCTTACACTCTATCATAATTCATCCTTCACATCCTACTCCTAC
+R_HWI-M01141:133:D05BR:1:1102:20483:9651  133:D05BR:1:1102:20483:9651 2:N:0:CCGGCGTCTCTTGC
>11>>1>11>B13F1A100001B00A############################################################################################################################
@M_HWI-M01141:133:D05BR:1:1102:24756:9657  133:D05BR:1:1102:24756:9657 2:N:0:CCGGCGCCTCTTGC
CACACGTCTGAACTCCAGTCACCCGGCGTACCTCGCATGCCGTCCTCTGCTTGAAAAAAAAATCTGCAACCCACCCGTCTTTCCACCCCTGCTGACAGGCCACGGTACGGCCGTGCAGACTGGGAAACATATTGCGGGACAATAGAATTCCGTTGGGAGTGTGACCGAACTGAATCGTGCAGACTGGGGCCGTCAAAAGCATCGCTGACCAGCCGTTTGACATGCTGGCGGGCGTCCGATTGCGCGTGACCGTCAAAACCGATAACGGGCTGGGG
+M_HWI-M01141:133:D05BR:1:1102:24756:9657  133:D05BR:1:1102:24756:9657 2:N:0:CCGGCGCCTCTTGC
AAA?A11AFA1FGC11AF31FFDEEAECAE/A2B//AAEFHC/A//D111BFGC11B0>///012212B10//?E##################################################$$##$#$$$$$$$$#$#$#$$$$$$########################################################################################EAA/A0/EE0A00A000000A1B1111111C11>11>
@F_HWI-M01141:133:D05BR:1:1102:20649:9710  133:D05BR:1:1102:20649:9710 2:N:0:CCGGCGTCTCTTGC
CTCTTCCGATCTATCGGAAGAGCACACGTCTGAACTCCAGTCACCCGGCGTATCTCGTATGCCGTCTTCTGCTTGAAAAAAAAAAAAAGATAGATCACAGTCATTTGCTTACAACAACACATGAGTACGGACACCACAGCTAACTCAACC
+F_HWI-M01141:133:D05BR:1:1102:20649:9710  133:D05BR:1:1102:20649:9710 2:N:0:CCGGCGTCTCTTGC
CCCCCFFBABBFGGGGGEGGGGHHHGHGGHHGHHHHHHHHHHHHHHGGGGEEEFHHHGGHHHHGGGHGHHHGHHGFE3FGGGGE##################################################################
@R_HWI-M01141:133:D05BR:1:1102:20649:9710  133:D05BR:1:1102:20649:9710 2:N:0:CCGGCGTCTCTTGC
AAGAGATACGTACGACGTTCCTCTGTCGCAGCTTCCTTTAATCTGGGGATCAGAAGGGCCTCATGGCGTGGCAGAGAGATTCTTCCTTGTGGGTGTACTCTATCGCGGGGTCCGTAGCGAAGTCCAAGAATCATTTACCGACGCTAGAGT
+R_HWI-M01141:133:D05BR:1:1102:20649:9710  133:D05BR:1:1102:20649:9710 2:N:0:CCGGCGTCTCTTGC
11111111111111111AAB0311B33000A0BBF112A12A22210///B01111A////A11B1A###################################################################################
@F_HWI-M01141:133:D05BR:1:1102:2880:9810  133:D05BR:1:1102:2880:9810 2:N:0:CCGGCGTCTCTTGC
TCGGAAGAGCACACGTCTGAACTCCAGTCACCCGGCGTATCTCGTATGCCGTCTTCTGCTTGAAAAAAAACAAGACATAACAGAAATTTACATATTATAAATAGAAAACACTTGCAGCCAACCTCACACTTTCTTGATGACTGCTGCACT
+F_HWI-M01141:133:D05BR:1:1102:2880:9810  133:D05BR:1:1102:2880:9810 2:N:0:CCGGCGTCTCTTGC
3AABBBCFFFFFGGGGGGGGGGHGHHHFFGHEFCFGGGGE1FGGEEGGEGEAEFFGHHFHHHHFGGHGF/11?2223333B3333344B444444444444?4333423?03323222/02//222?22222222222111<101<?011
@R_HWI-M01141:133:D05BR:1:1102:2880:9810  133:D05BR:1:1102:2880:9810 2:N:0:CCGGCGTCTCTTGC
ACATCCGACCCACGGGGTCTAGCACAGAATTGTAACGTGAAGAGAAATGAGCCGCCGCAGGACCTAACCGGGTAGACTACCCACATATAAGCTAGCGCTCAGGAACGTCTACTACATTAATCATTTCTTACACCACACCACACCGCGCCC
+R_HWI-M01141:133:D05BR:1:1102:2880:9810  133:D05BR:1:1102:2880:9810 2:N:0:CCGGCGTCTCTTGC
1111>B>111>110000000121B10011111222D/0///11A01A1B111AE################################################################################################
@F_HWI-M01141:133:D05BR:1:1102:9143:9932  133:D05BR:1:1102:9143:9932 2:N:0:CCGGCGTCTCTTGC
CGGAAGAGCACACGTCTGAACTCCAGTCACCCGGCGTATCTCGTATGTCGTCTTCCGCTTGAAAAAAATTATATCGTATTCCCGTTTCTGCTTGAAATCACACCGTTCCCATCTGTATTCAGGCCGGCCAGTTCGGACGCGCCCCCGTCT
+F_HWI-M01141:133:D05BR:1:1102:9143:9932  133:D05BR:1:1102:9143:9932 2:N:0:CCGGCGTCTCTTGC
111>AA1FFFFBG1FFCF13AGAAFGAE1EAFE00EAE/ABF0/A0F2DF///A21//AE/B111B>/01122B2/00B12@1//>B1F2>FG101B2>1111//B/B0111011B22B###############################
@R_HWI-M01141:133:D05BR:1:1102:9143:9932  133:D05BR:1:1102:9143:9932 2:N:0:CCGGCGTCTCTTGC
GCGCGTCATAACGGCCTCTTTCCACGTCTAGATCGGAAGCGTCGCGTGCCGGGAAAGCGTGTGCAAGATCTAAACCCTTCGGGAGCTGCGCCTCCCTCCCATCCACGAACACAACGCGTTGCCTGCTATCGTTCGGCTGAGTGACTTTTA
+R_HWI-M01141:133:D05BR:1:1102:9143:9932  133:D05BR:1:1102:9143:9932 2:N:0:CCGGCGTCTCTTGC
1111>DD1133111000BB133A210A00022D1AA/FE###############################################################################################################
@F_HWI-M01141:133:D05BR:1:1102:13543:10133  133:D05BR:1:1102:13543:10133 2:N:0:CCGGCGTCTCTTGC
TCGGAAGAGCACACGTCTGAACTCCAGTCACCCGGCGTATCTCGTATGCCGTCTTCTGCTTGAAAAAAAAACTCGATCACTCCCTTCCCCCAATTCATGGTCTATGCCCTCTCCTCCTCTGCCCCCAATTTTTTCCTTCCCCTCCACTGC
+F_HWI-M01141:133:D05BR:1:1102:13543:10133  133:D05BR:1:1102:13543:10133 2:N:0:CCGGCGTCTCTTGC
BBBBBBBFFFBFGGGGGGGGGFHGHHHHHHHFHC?FGAE1BAFHGCBAGHGEFFGDFGFBGFGC5@FFF/>>331130/?332?2B23B??</E3B4B22B22333B2?2/22@22@#################################
@R_HWI-M01141:133:D05BR:1:1102:13543:10133  133:D05BR:1:1102:13543:10133 2:N:0:CCGGCGTCTCTTGC
CTGCCCAGGAACACCCAGCCGATCGTCTTTCCCACGCTGGCTCGCGAGAGCAGCGTGATCGGCAGCGAGCTGCGCAGCGACCCTCACTACCCCGCGTGTATGCTTGTATTCTTGAGGTCTCCTCTTAACGCAGCCTGCTCTCCTAGCCCC
+R_HWI-M01141:133:D05BR:1:1102:13543:10133  133:D05BR:1:1102:13543:10133 2:N:0:CCGGCGTCTCTTGC
1>11111>>>1111A1110A000AAB000D2111BAB#################################################################################################################
@M_HWI-M01141:133:D05BR:1:1102:10151:10170  133:D05BR:1:1102:10151:10170 2:N:0:CCGGCGTCTCTTGC
TCTAGTGGGTGACTTTGACTCGGACCCGTATGGCATTGCTCAAGAGTTGCGAGCTCA
+M_HWI-M01141:133:D05BR:1:1102:10151:10170  133:D05BR:1:1102:10151:10170 2:N:0:CCGGCGTCTCTTGC
]Y]]]]]]]]]]]]]]]]]]]]]]]]]]]]]]]]]]]]]]]]]]]]]]]]]]]]]]]
@M_HWI-M01141:133:D05BR:1:1102:8882:10196  133:D05BR:1:1102:8882:10196 2:N:0:CCGGCGTCTCTTGC
GATCGGAAGAG
+M_HWI-M01141:133:D05BR:1:1102:8882:10196  133:D05BR:1:1102:8882:10196 2:N:0:CCGGCGTCTCTTGC
]]]]]]]]]]]
@F_HWI-M01141:133:D05BR:1:1102:28263:10212  133:D05BR:1:1102:28263:10212 2:N:0:CCGGCGTCTCTTGC
TGTGCTCTTCCGATCTATCGGAAGAGCACACGTCTGAACTCCAGTCACCCGGCGTATCTCGTATGCCGTCTTCTGCTTGAAAAAAAAACAACTTCACTACAGTTACCCCCACCCCATCCCCCACCGTCCTGTACATAGCACATCAATAAC
+F_HWI-M01141:133:D05BR:1:1102:28263:10212  133:D05BR:1:1102:28263:10212 2:N:0:CCGGCGTCTCTTGC
B@BABFFFFFFA?EEGFGGGGEGGHFHFHHHGAGHFHHFCFHFHBGHFHHGFGGAAE1DFFFFHC5FEE@FF4FDDGHHFHHHFEEEG?//?33443?2BB2233B3?##########################################
@R_HWI-M01141:133:D05BR:1:1102:28263:10212  133:D05BR:1:1102:28263:10212 2:N:0:CCGGCGTCTCTTGC
AAACCACAGCCCAACACAACTAGAATGGATGTCCCTCCGCGATGACTCAAGAGACCACCTACAGGTACAAACAGATAAAAAAGTACTCGACCATATCAATACTGTTGGGGGGCTTTCCGCTAAGAGATAAACAACGTACACTATAAAACC
+R_HWI-M01141:133:D05BR:1:1102:28263:10212  133:D05BR:1:1102:28263:10212 2:N:0:CCGGCGTCTCTTGC
11>11>11111111A111001AD1131111112211000/////112B111B000B0//01B11011111B/B001111@######################################################################
@F_HWI-M01141:133:D05BR:1:1102:13165:10451  133:D05BR:1:1102:13165:10451 2:N:0:CCGGCGTCTCTTGC
ACGTCTGAACTCCAGTCACCCGGCGTATCTCGTATGCCGTCTTCTGCTTGAAAAAAAAAAGAAAAACCAGCCTCTCCACTTCATCACCCATATCCCCCTCCTGGTCTCTCTGCTACTAAACAAACTCCACGAGTCCGCGGTTTCGCCCTC
+F_HWI-M01141:133:D05BR:1:1102:13165:10451  133:D05BR:1:1102:13165:10451 2:N:0:CCGGCGTCTCTTGC
1AAA11>DFCF11BC3FGGGGE?AEAEAGBHAAEEGGHEE/FFFFBFHFFA1A1B/>/>///000B//////BF10>1B1112B22BB0/00222<?/<?/01011212?F1111@11>1@D############################
@R_HWI-M01141:133:D05BR:1:1102:13165:10451  133:D05BR:1:1102:13165:10451 2:N:0:CCGGCGTCTCTTGC
ACCCAGCGCGAGAAATCTCGAATACGCGTCCGCACCCGGGTACCACCATCACAAAGACCGCAATCACTTCGTGTATCGCCTGACTGCCTCATCCTTGGACGTATCTCTTGTCGCCGTCTCATTCTTCTACGCTGCCTCCGACTGCGCTGT
+R_HWI-M01141:133:D05BR:1:1102:13165:10451  133:D05BR:1:1102:13165:10451 2:N:0:CCGGCGTCTCTTGC
1>>11>CA11100011A3301010100//AA/////A/////1121?B1B11110000B>>/>/11B1@1/0//022/>/</00<10<1111BF121111//<102222111/?C/</001?1G##########################
@M_HWI-M01141:133:D05BR:1:1102:5843:10698  133:D05BR:1:1102:5843:10698 2:N:0:CAGGCGTCTCTTGC
CACGCAATTCAAGATCATTGATTCCAATACG
+M_HWI-M01141:133:D05BR:1:1102:5843:10698  133:D05BR:1:1102:5843:10698 2:N:0:CAGGCGTCTCTTGC
]Z]]]]]]]]]]]]\]Z[]]]]]]]]]]]]]
@F_HWI-M01141:133:D05BR:1:1102:15664:10771  133:D05BR:1:1102:15664:10771 2:N:0:CCGGCGTCTCTTGC
CGCACAGCGACGCGATCTATCTGGATCCAGCGTGATCGGAAGAGCACACGTCTGAACTCCAGTCACCCGGCGTATCTCGTATGCCGTCTTCTGCTTGAAAAAAAAAAAACCGAAGCGCACACGTCCTAACTCCATCCACCACCTCAATCT
+F_HWI-M01141:133:D05BR:1:1102:15664:10771  133:D05BR:1:1102:15664:10771 2:N:0:CCGGCGTCTCTTGC
AABBBBFBBBBBGGGGGGGGGGHGFEFGFFFGGGGFFDGGEFHGHFHHHGHHGFDHHFGFFGGFHHHHGGGGG?E0FFHGCHHHHGEFEFHFFGHHBB?GHGC/<@>D##########################################
@R_HWI-M01141:133:D05BR:1:1102:15664:10771  133:D05BR:1:1102:15664:10771 2:N:0:CCGGCGTCTCTTGC
CCCCGCCGATACGGGCAGCATAGCCCGCCCGGCCGTCGGGGGGCGGTGCGCGGGGGGGGAGGCGGGGGGGGTAAGGGGAGGGCGGTTCGCGACCGTGTCGGTCTCAGAAATAAAAAAAATATTCAATTCAAAGCGATATCAAAGGTCAGA
+R_HWI-M01141:133:D05BR:1:1102:15664:10771  133:D05BR:1:1102:15664:10771 2:N:0:CCGGCGTCTCTTGC
111>1111100>000A00A0111110//AEE#######################################################################################################################
@M_HWI-M01141:133:D05BR:1:1102:2867:10781  133:D05BR:1:1102:2867:10781 2:N:0:CCGGCGTCTCTTGC
TGCTCTTCCGAT
+M_HWI-M01141:133:D05BR:1:1102:2867:10781  133:D05BR:1:1102:2867:10781 2:N:0:CCGGCGTCTCTTGC
X]]V]]]]VSS]
@F_HWI-M01141:133:D05BR:1:1102:23557:10811  133:D05BR:1:1102:23557:10811 2:N:0:CCGGCGTCTCTTGC
AGGAAGAGACACGTCTGAACTCCAGTCACCCGGCGTATCTCGTATGCCGTCTTCTGCTTGAAAAAAAAAACCAGTCTTAAGTACAGCACGCTTGACGTTAACACAGAGCATGTGCTCCAGACGAATACCTCATTCGGTCCGACGTATGCG
+F_HWI-M01141:133:D05BR:1:1102:23557:10811  133:D05BR:1:1102:23557:10811 2:N:0:CCGGCGTCTCTTGC
CCCCCFFFFFFFGFGGGGGGGFHHHHHFHHHGGGGEEGHHCHFEGHHF?BEGFHHG5GGHEFDHFE?/E/111/3344444B4?4432B//?//BF??/2/B22?GC2222>222@22@###############################
@R_HWI-M01141:133:D05BR:1:1102:23557:10811  133:D05BR:1:1102:23557:10811 2:N:0:CCGGCGTCTCTTGC
GCTAGTGTTTTTACTCGATCACCCTTATCTCTTCTTTGACGTTCGAAACGTAAGGGCTGAAAGGTGTATTCGTACGGTGGACGTTATCTTTGATCCCGTCGCACTTACTGAATCTAAACGACGCTCAACTCATCTCATGCTCCGTTATGT
+R_HWI-M01141:133:D05BR:1:1102:23557:10811  133:D05BR:1:1102:23557:10811 2:N:0:CCGGCGTCTCTTGC
1111>11B31111131111110000013D333312111210A00//0/A/B00010/0/011101B1BF2B00BA@##########################################################################
@F_HWI-M01141:133:D05BR:1:1102:22615:10907  133:D05BR:1:1102:22615:10907 2:N:0:CCGGCGTCTCTTGC
TCGGAAGAGCACACGTCTGAACTCCAGTCACCCGGCGTATCTCGTATGCCGTCTTCTGCTTGAAAAAAAAAAAACCAGTATATCTATTCAGATCGCATGCCCTTTTCTAATTTAAAAAACAAAAACATTAACAATAATCACTAACTACTT
+F_HWI-M01141:133:D05BR:1:1102:22615:10907  133:D05BR:1:1102:22615:10907 2:N:0:CCGGCGTCTCTTGC
BBBBAAAFFFFFFGEFGFCGFGHHHCGFHGDAFEGEEA2A1FGHAACG5FABECA5DG5FFF1G55B/>/>EE///??B3444B4B4??4B222/////222??22222@22?2@222@###############################
@R_HWI-M01141:133:D05BR:1:1102:22615:10907  133:D05BR:1:1102:22615:10907 2:N:0:CCGGCGTCTCTTGC
CCCACCACGACGCCCCACTGGCCGTTCACTCTCTACGCCAATCTCGGAAGATCGGCATAGAGTTATGTAGGTTCAAAGTGTTTAAAATTATTATGTTCGCGGTCGGCATTACAAAAAAATATAAACTACCCTCATCTTCACTCGTCATAA
+R_HWI-M01141:133:D05BR:1:1102:22615:10907  133:D05BR:1:1102:22615:10907 2:N:0:CCGGCGTCTCTTGC
>111>>1111>10000A0010000//0B1B11A121/A///10110/A//0AB////>1111122212B2111112B1@12B>2B11B11@22>B#######################################################
@F_HWI-M01141:133:D05BR:1:1102:5886:10913  133:D05BR:1:1102:5886:10913 2:N:0:CCGGCGTCTCTTGC
CTCTTCCGATCTATCGGAAGAGCACACGTCTGAACTCCAGTCACCCGGCGTATCTCGTATGCCGTCTTCTGCTTGAAAAAAAACCGACATCACCGCCCATATGGCCAGGCTGTACAGATCGGAAGAGCACACGTCTTAACTCCAGTCACC
+F_HWI-M01141:133:D05BR:1:1102:5886:10913  133:D05BR:1:1102:5886:10913 2:N:0:CCGGCGTCTCTTGC
>ABAAFFAAA2>GGGFFGGGGGCHHHA22ACE5GGGBGFEBGFGECECGG0AE1ADBFEGEFGEEFFFFDDHBFGFF3@1>E////<///B3FF/</B/22D22/?<//?0<011@1?F1?/?F.>F0C0F0?G<G.=0=0D0C/=00=G
@R_HWI-M01141:133:D05BR:1:1102:5886:10913  133:D05BR:1:1102:5886:10913 2:N:0:CCGGCGTCTCTTGC
TTACATCCTGGCCATCTTGACAGTGACGTATACTGCGATCTGCGCGGAGGCTACGGGGTCTTAGGTGAAACCGTAGACATCGCTCATTCGTAACTCTTCGATGGTCATAGGGGCCAGATCCGAAGAGATTCTTGTAGGGAAAGAGCAGGA
+R_HWI-M01141:133:D05BR:1:1102:5886:10913  133:D05BR:1:1102:5886:10913 2:N:0:CCGGCGTCTCTTGC
111113311111A1111333B11B1BF0B0B1DB3B0A000110///A//A/1A/////BB12D@@1111@FE////1@@B//0/?1>22000>B111B//22/B22>E210?/>//0B110</</001>1111<?11<0?#########
@F_HWI-M01141:133:D05BR:1:1102:17387:10924  133:D05BR:1:1102:17387:10924 2:N:0:CCGGCGCCTCTTGC
CGTGTGCTCTTCCGATCTAGCACACGTCTGAACTCCAGTCACCCGGCGTATCTCGTATGCCGTCTTCTGCTTGAAAAAAAAAACCACTCGCTGCCGCACCCGCGTTTCTAGCTCATCGCTCACGTGAGCAACCACCTCACCACGCCGCTG
+F_HWI-M01141:133:D05BR:1:1102:17387:10924  133:D05BR:1:1102:17387:10924 2:N:0:CCGGCGCCTCTTGC
?AAABAFFFFFFGGEFGGCGGFDGHCHHHGFHHCFGHGGHFHFHGG?EAE?AFGFF13BFGEAEHGFH5EDDF?FGBG?E######################################################################
@R_HWI-M01141:133:D05BR:1:1102:17387:10924  133:D05BR:1:1102:17387:10924 2:N:0:CCGGCGCCTCTTGC
CAACCCAGCGCCCCCCTGGCTTCCTCCATCCTGGCAGCGCAGCCCACCTCGCCCAGATGCGCGTCCCTCCCGGACAGACGGTGTTTCCCGTCTAGATCTCCATGGACGCCGTCCCCCTGTCCACACATCCGCGCCCGGCCCTCATTACTC
+R_HWI-M01141:133:D05BR:1:1102:17387:10924  133:D05BR:1:1102:17387:10924 2:N:0:CCGGCGCCTCTTGC
>1111111>111A0A0E#####################################################################################################################################
@F_HWI-M01141:133:D05BR:1:1102:19999:11005  133:D05BR:1:1102:19999:11005 2:N:0:CCGGCGTCTCTTGC
CACACGTCTGAACTCCAGTCACCCGGCGTATCTCGTATGCCGTCTTCTGCTTGAAAAAAAATTTCCCCACCCTTCTGCTGATCCCCTCCTCTCCGCACCCCCCCCCGCTTGTCCAACCCACAGCGTTCCTCCCTGACCCCCGACGACCCC
+F_HWI-M01141:133:D05BR:1:1102:19999:11005  133:D05BR:1:1102:19999:11005 2:N:0:CCGGCGTCTCTTGC
BBBBBBFAFABDGGGGGGFGGGHFGCGGE?EGFFAF?CBHFAEEAFGHGHFHC13B5G?@/133@4B?B111?3EG44B34BB42/2//2B4BBE/>//?B#################################################
@R_HWI-M01141:133:D05BR:1:1102:19999:11005  133:D05BR:1:1102:19999:11005 2:N:0:CCGGCGTCTCTTGC
CATCCCGGCACTCTATGTGCCCCACCACACCGTAGCCTCCTGGGTAATCTGTGAACCGCTGCTCTATGTTCACACCATACAGCCGTTCCTCCCCTTGTACCCTTTGCCCCGATGCTTCCCGCCACCCACCCCGCCAGCTCCGAAGTGCGT
+R_HWI-M01141:133:D05BR:1:1102:19999:11005  133:D05BR:1:1102:19999:11005 2:N:0:CCGGCGTCTCTTGC
11111>>A111B1A133A33100A000A0A00A///110/0BA/0102D222222AA////A1111@2D222121/?1101@BE/B/>B2B0/>0B0B####################################################
@F_HWI-M01141:133:D05BR:1:1102:13567:11030  133:D05BR:1:1102:13567:11030 2:N:0:CCGGCGTCTCTTGC
TCGGAAGAGCACACGTCTGAACTCCAGTCACCCGGCGTATCTCGTATGCCGTCTTCTGCTTGAAAAAAAAAATATTTATTTATTTTTACATATTACAGTTACCACGACATTTGTATCAGTAAATGTATGCCAGAACTCAGAACGCAACCT
+F_HWI-M01141:133:D05BR:1:1102:13567:11030  133:D05BR:1:1102:13567:11030 2:N:0:CCGGCGTCTCTTGC
CCCCCBAFFFFFGGGGGGGGGGHHHHHGFFGHHGG?EEEE1FHGFGHHGHEAEFFGEBGHFHHHHHHG?///13B444444?44?44/34444?443B4444343//></33333@222@222222222222200?1111<<0?C@####
@R_HWI-M01141:133:D05BR:1:1102:13567:11030  133:D05BR:1:1102:13567:11030 2:N:0:CCGGCGTCTCTTGC
ACCGACCACCAGTAGCTGGGTTGTCCTGCCGCTTCTATGGTTTGGAACTGCCCTTCTGGCATTATCTATTTTCACAACTCTATGACTTGTCAATTTCCTCTTTCCCACAACTCTTTCCCACAGCTTCAGCTCTCATCTATCTTTGTTACA
+R_HWI-M01141:133:D05BR:1:1102:13567:11030  133:D05BR:1:1102:13567:11030 2:N:0:CCGGCGTCTCTTGC
>11>11>>A?1B1133A100B00B112BAG000/E122A1A10//11BABFH/B0BF11B0B1A22D222D222D2E/1111222BEE11EB22BF221B111BF@10/?E1BB>BG1FB0/0/11<111BFFB1G1F12>>FG120B2>
@M_HWI-M01141:133:D05BR:1:1102:8501:11136  133:D05BR:1:1102:8501:11136 2:N:0:CCGGCGTCTCTTGC
ATGCTCGGTCAGCAGGATGCTGCCTTCGTCCCCCGTGCCGAT
+M_HWI-M01141:133:D05BR:1:1102:8501:11136  133:D05BR:1:1102:8501:11136 2:N:0:CCGGCGTCTCTTGC
]]]]]]]]]]]]]]]]]]]]]]]]]]]]]]]]]]]]]]]]]]
@F_HWI-M01141:133:D05BR:1:1102:13546:11216  133:D05BR:1:1102:13546:11216 2:N:0:CCGGCGTCTCTTGC
CGGAAGAGCACACGTCTGAACTCCAGTCACCCGGCGTATCTCGTATGCCGTCTTCTGCTTGAAAAAAAAAACATCAAGATCACACTTCCGAACTCCATCCAACCACTCCATTTCTTCTTCCTACTTATGCTTGAAAAAACCAATACTTAC
+F_HWI-M01141:133:D05BR:1:1102:13546:11216  133:D05BR:1:1102:13546:11216 2:N:0:CCGGCGTCTCTTGC
ABCBCCFFFFFFGGGGGGGGGGHHHHHHHHHHGGGGGG2GHGHFEHFAGFAFHGHHHHFHFCGFDFG/E/E11333B333333??33B3//?/?F2222022?///?<B22??@222@>2@22?111?1?111?1DD#############
@R_HWI-M01141:133:D05BR:1:1102:13546:11216  133:D05BR:1:1102:13546:11216 2:N:0:CCGGCGTCTCTTGC
GGCCATCCACTCCACCGGCGAGGTCATAGGCCTCGACCGCTACTTCTGCAGCGCCTTCTCCACCGGCCGTATCTGAATATCTGCGTTTAGGTAAAGAGTGTTCCCCGTATTTAAATCTCTATTGTTTCTACTTAACTAACACACACAACG
+R_HWI-M01141:133:D05BR:1:1102:13546:11216  133:D05BR:1:1102:13546:11216 2:N:0:CCGGCGTCTCTTGC
11111BB111BBG1AF110A0AEE01D221A11A/////A///11D21D211///B/1111B00///>///00BB22222B221///</1B1B21B10B<B>221<///012211@1111?11111<?######################
@F_HWI-M01141:133:D05BR:1:1102:5872:11395  133:D05BR:1:1102:5872:11395 2:N:0:CCGGCGTCTCTTGC
TCGGAAGAGCACACGTCTGAACTCCAGTCACCCGGCGTATCTCGTATGCCGTCTTCTGCTTGAAAAAAAAAAAAAAACACAATACATCTATTATACAATATTATTCATGAAAACTCAACAAACGGTCGGAGTAACATATGAATTATTGGT
+F_HWI-M01141:133:D05BR:1:1102:5872:11395  133:D05BR:1:1102:5872:11395 2:N:0:CCGGCGTCTCTTGC
CCCCBBBFFFFFGGGGGGGGGGHHHHHHHHHHHGGGGEGFFHHHFGGHHGGGGHGHHHHHHHHGGHHGGCEE?>////?0//22B?2222222?2222?2222221111=111011??################################
@R_HWI-M01141:133:D05BR:1:1102:5872:11395  133:D05BR:1:1102:5872:11395 2:N:0:CCGGCGTCTCTTGC
AACCCACACATAGGGAAACAACCAACTTAACATCAACGCGAGCCAAAGAGAGAGGTCGTGCGCCCTGGGTAGCTAGAAGGCACGTGCAATTTCGATTTTTGTTCAGCTCATAATAAAAACCAGTACCGTATGTACCAACTATACATCATT
+R_HWI-M01141:133:D05BR:1:1102:5872:11395  133:D05BR:1:1102:5872:11395 2:N:0:CCGGCGTCTCTTGC
11>111111111111111B0A000A0011AE12111000/A/A/0000000////B0///?/////0//01/122111B0/00/0?//121B20?22/1B/00122B111B1B2B211D////@111/??00111111/01?11111?11
@F_HWI-M01141:133:D05BR:1:1102:9335:11424  133:D05BR:1:1102:9335:11424 2:N:0:CCGGCGTCTCTTGC
GGAAGAGCACACGTCTGAACTCCAGTCACCCGGCGTATCTCGTATGCCGTCTTCTGCTTGAAAAAAAAATACGCAATTCCCACGCACTCGCCGTTATCCGCTGCATCCCGTCCTTACCTGGGGTTACCACCCGAGCCCACCCTTAAACCT
+F_HWI-M01141:133:D05BR:1:1102:9335:11424  133:D05BR:1:1102:9335:11424 2:N:0:CCGGCGTCTCTTGC
CCCCCFFFFFFFGGGGGGGGGGHFHDFFHFHGGEEE2EGHHHGGFFGHFGGFFDEFHHHGGCGBB0>/>1BG111//B4B33?>//</B?############################################################
@R_HWI-M01141:133:D05BR:1:1102:9335:11424  133:D05BR:1:1102:9335:11424 2:N:0:CCGGCGTCTCTTGC
GATCGCCGGCACGGACGCACCCTACTACCCTGGCCAACGCTGATCGGCCGACTCCCTTTCACAGGTGGAGCTCCGGACTTGGTTACACGTACCGAGTTTGACGATCGACAACAACTTCTAACCCTAAACCAACTCGTTCTTCACCAGCTC
+R_HWI-M01141:133:D05BR:1:1102:9335:11424  133:D05BR:1:1102:9335:11424 2:N:0:CCGGCGTCTCTTGC
1>111>111100000A00//A//0011DB0A0/001//AAA//1@///B////?1/0@11B221/B####################################################################################
@F_HWI-M01141:133:D05BR:1:1102:12322:11524  133:D05BR:1:1102:12322:11524 2:N:0:CCGGCGTCTCTTGC
ACGTCTGAACTCCAGTCACCCGGCGTATCTCGTATGCCGTCTTCTGCTTGAAAAAAAAAATAACCCTCGTCATCGTCCAGATGGATCTCACCCGCGACCATCGTCTCTCCACTCACCAAATCGGACTCCGGTTTTATCTGTAACTTGAAA
+F_HWI-M01141:133:D05BR:1:1102:12322:11524  133:D05BR:1:1102:12322:11524 2:N:0:CCGGCGTCTCTTGC
ABBAAFBFBFFFGGGFGGGGGAE2E2AE2DG2AEFG5GFBEGFDFD5BDBFEHHEC>0//1B333?1?/?E1?43??E/?3?33333344B00<>///<><F?/?/011??#######################################
@R_HWI-M01141:133:D05BR:1:1102:12322:11524  133:D05BR:1:1102:12322:11524 2:N:0:CCGGCGTCTCTTGC
AAGTCGATCCTAGTCGTTGCCTTTATGCAGCTCCAGCTCCTAGGGTAGCTGGACATAGGGCTCCAACCGGCTTAATGTTTGACAATCAGTCGACCGTCGTTGCTTGTCGTAGTGTTCGCATTTTTTATACATTAAGGCCAGTATGTAACC
+R_HWI-M01141:133:D05BR:1:1102:12322:11524  133:D05BR:1:1102:12322:11524 2:N:0:CCGGCGTCTCTTGC
11111>111113113A111011111331311011B101111B10/00/1210001111AB00//111//////@1@2B22B1111@F1121>////>/>//0/11>01?F0</<2B2?//?/221<C1222@@@1110/?<11<1?1111
@F_HWI-M01141:133:D05BR:1:1102:11270:11536  133:D05BR:1:1102:11270:11536 2:N:0:CCGGCGCCTCTTGC
CACACGTCTGAACTCCAGTCACCCGGCGAATCTCGTATGCCGTCTTCTGCTTGAAAAAAACAACCTCCAATTGACTACCTTCTCCACCATCAGTCTTTTCTTCGTCGCCACCCTCACCAACTTCGTGTTGGGCGATACCTCCCGCGCACT
+F_HWI-M01141:133:D05BR:1:1102:11270:11536  133:D05BR:1:1102:11270:11536 2:N:0:CCGGCGCCTCTTGC
11AAA1BAFABFGCGG1FADDG1G0E0E0//B2DFA/00DGG/A0A2D1111B01BAGC////>/B0/01BB111B1B01BFGH1100/1B11211221B##################################################
@R_HWI-M01141:133:D05BR:1:1102:11270:11536  133:D05BR:1:1102:11270:11536 2:N:0:CCGGCGCCTCTTGC
CCAGCCCCGTCCGGGCGGCTACCCGCACGATAAGCCACAGCTGCAGACCTGGATTCGGGAGCTAGACGTTGGGTCCCACGGCTTTGGCCCGCCATCCCACCGCCTACCACGTCCACCATTTTCGCCCCCCGCACCCACCTATTCCTCGGG
+R_HWI-M01141:133:D05BR:1:1102:11270:11536  133:D05BR:1:1102:11270:11536 2:N:0:CCGGCGCCTCTTGC
>111>111111110A00/A//0B0///A///?/BE10B00?1FG0B10FF000111/>/>/?0111B###################################################################################
@F_HWI-M01141:133:D05BR:1:1102:18617:11609  133:D05BR:1:1102:18617:11609 2:N:0:CCGGCGTCTCTTGC
CACACGTCTGAACTCCAGTCACCCGGCGTATCTCGTATGCCGTCTTCTGCTTGAAAAAAAAAACAACAAACTCGTATACTACGGTCTCGCGCCCCGCCCCGTCTTCCATCGTCCGATTGAACCTGCCGCACACCCTATGCACCCTCTTCC
+F_HWI-M01141:133:D05BR:1:1102:18617:11609  133:D05BR:1:1102:18617:11609 2:N:0:CCGGCGTCTCTTGC
BCCCCCFCFCFFGGGGGGGGGGHHGCGGFEGFHHHCEHHGHEFGFGFGHFHHHHHHHFCGG/>111?1?G1@##############################################################################
@R_HWI-M01141:133:D05BR:1:1102:18617:11609  133:D05BR:1:1102:18617:11609 2:N:0:CCGGCGTCTCTTGC
CCGACTTCTTGTCCCCCCTCCCCTCTCGTCGACCAGACGAGGCTACTACAAGGTAAGCGCGTCCTCACTTAGTCATCTTTTCCATCATCTTGGCGACTTTCTCACTCTTAATCTTCCCATCTCTACTTTTCGCTAGACCCACTTCCCCTC
+R_HWI-M01141:133:D05BR:1:1102:18617:11609  133:D05BR:1:1102:18617:11609 2:N:0:CCGGCGTCTCTTGC
1111>11B@1111A1AA000000000AB00///A/00///////10111B11/11211///>/>/11>11112B22>2B2B>1B211B222B1B///>/11B22111111222B@@1<@1@@122@21211/?A################
@M_HWI-M01141:133:D05BR:1:1102:15298:11661  133:D05BR:1:1102:15298:11661 2:N:0:CCGGCGTCTCTTGC
GTGACTGG
+M_HWI-M01141:133:D05BR:1:1102:15298:11661  133:D05BR:1:1102:15298:11661 2:N:0:CCGGCGTCTCTTGC
]Y]]]U]V
@F_HWI-M01141:133:D05BR:1:1102:18106:11812  133:D05BR:1:1102:18106:11812 2:N:0:CCGGCGTCTCTTGC
CTCTTCCGATCTAAGAGCACACGTCTGAACTCCAGTCACCCGGCGTATCTCGTATGCCGTCTTCTGCTTGAAAAAAAAAAAAATCGAGCGCAGCACGTGAACGATGCCTTCAACACCGCCCATGCGATCGGCAGAGCACCCGTCTGCACT
+F_HWI-M01141:133:D05BR:1:1102:18106:11812  133:D05BR:1:1102:18106:11812 2:N:0:CCGGCGTCTCTTGC
BBBBBFFBABBFGGGGGGGGGGGHHGGHHHHHFFHHHHHHHGGGGFGFEHHHEFHHHHGGGHGHHHFHHFFHHBCEE//>//>0B/B//><//>?F/0///?0///.<1FG>FF####################################
@R_HWI-M01141:133:D05BR:1:1102:18106:11812  133:D05BR:1:1102:18106:11812 2:N:0:CCGGCGTCTCTTGC
ACTGGGCTGCGTCGCCGCCATCGTGCACGTGCTTCTCTCGAACCTGGCCGAGGCCGAGCTTATCATAGCCGTCGACTGCTGCCTCTCGCTGAAGTACCTGACGCCTGCTGCGCTTCGCCTCTTTAAATCCGAAGAGCCGTCGTTGATGAA
+R_HWI-M01141:133:D05BR:1:1102:18106:11812  133:D05BR:1:1102:18106:11812 2:N:0:CCGGCGTCTCTTGC
1>111111>>1AE00AA00AF1/A0A/B/B/A/E111D1E100A0F000//>////////111BB@2BB1/>/>E//<B11B011B0///?/B1222?####################################################
@F_HWI-M01141:133:D05BR:1:1102:23011:11813  133:D05BR:1:1102:23011:11813 2:N:0:CCGGCGTCTCTTGC
GGAAGAGCACACGTCTGAACTCCAGTCACCCGGCGTATCTCGTATGCCGTCTTCTGCTTGAAAAAAAAAACTTCACCTACTCGAAGGCAGACTGGGTCACATACATCTCGTCGCCGAGTCAGCCTTGTGCCCGCATCGCTGCCTTGAACA
+F_HWI-M01141:133:D05BR:1:1102:23011:11813  133:D05BR:1:1102:23011:11813 2:N:0:CCGGCGTCTCTTGC
BBAABFFFFFF@GGGGGGGGGFGHFGHFGFGGEGGEEA2FGHFGEBHHGEEHGHFHEFGBFCEECEE?//13444B333333//2///0/?0B3//220222B22B33B0F</>C###################################
@R_HWI-M01141:133:D05BR:1:1102:23011:11813  133:D05BR:1:1102:23011:11813 2:N:0:CCGGCGTCTCTTGC
CACCAAATTCATCGCCGGATAAGAATCGGTGACTCAGGACGTCCAGCCCTTCATGTACGAGAAGCAGGCGACAGGCCGCCACGGCGCCAGGATGTCTTTTACACAATTCGCGTTCACAGAGGCCCATCACGTTCCAGTTGTCCGTCTATG
+R_HWI-M01141:133:D05BR:1:1102:23011:11813  133:D05BR:1:1102:23011:11813 2:N:0:CCGGCGTCTCTTGC
>11>1111BDF3311A1A000111D1BB0B0012A110A//A///B0//00B12222BB###########################################################################################
@M_HWI-M01141:133:D05BR:1:1102:26940:11848  133:D05BR:1:1102:26940:11848 2:N:0:CCGGCGTCTCTTGC
GACATTTCCATGTGCAATGCGTGGCAGAACCATTGGCAGTAGTACCAGTGTACGCCTGGACGGACTGCTTTGAAGGTTACAGAAGATGTCGCTTGTGGGCCAATCTCCATAGCGA
+M_HWI-M01141:133:D05BR:1:1102:26940:11848  133:D05BR:1:1102:26940:11848 2:N:0:CCGGCGTCTCTTGC
]]]]]]]]]]]]]]]]]]]]]]]]]]]]]]]]]]]]]]]]]]]]]]]]]]]]]]]]]]]]]]]]]]]]]]]]]]]]]]]]]]]]]]]]]]]]]]]]]]]]]]]]]]]]]]]]]]]
@F_HWI-M01141:133:D05BR:1:1102:13600:11978  133:D05BR:1:1102:13600:11978 2:N:0:CGGGCGTCTCTTGC
CGTCTGAACTCCAGTCACCCGGCGTATCTCGTATGCCGTCTTCTGCTTGAAAAAAAAAAAAAAAAAAATGTAGAAGTAGAGTTTGAGAAAGGTAAAGAAATAGCGAGAAGCTAAAACTTAATGAGGACCAAAAGCGGTTAGGTGCGTTGA
+F_HWI-M01141:133:D05BR:1:1102:13600:11978  133:D05BR:1:1102:13600:11978 2:N:0:CGGGCGTCTCTTGC
ABBBBBFFFFFFGFGGGGGGGGGGGGGHHHHGGHHHHGGGHGHHHHHHHFHHHHGGGEEE/EE/////02222222?22?222222?###############################################################
@R_HWI-M01141:133:D05BR:1:1102:13600:11978  133:D05BR:1:1102:13600:11978 2:N:0:CGGGCGTCTCTTGC
CACCCCAAAGACGACAGGTTAAGAGGGAAAGGAAAAGCGTGTTGGAGGGGAAGAGATTGTAAGATACTGATGTATAGAGGGTATCAGCGTTGTGTATAAAAAGAAATGATAAAACAGACAAGTGTAAAGAATAAAAAGACAGAAAGACTA
+R_HWI-M01141:133:D05BR:1:1102:13600:11978  133:D05BR:1:1102:13600:11978 2:N:0:CGGGCGTCTCTTGC
1111>11111B11110A0111111F0A000000B0BBF////B/A10//////00011@1222121112D21B2222210//0112B1??############################################################
@F_HWI-M01141:133:D05BR:1:1102:18059:11985  133:D05BR:1:1102:18059:11985 2:N:0:CCGGCGTCTCTTGC
GATCGGAAAGCACACGTCTGAACTCCAGTCACCCGGCGTATCTCGTATGCCGTCTTCTGCTTGAAAAAACATCGCCATGGTGCAGCACATCACGCGGCCCCTACGCCTCCCGCGCCGGCCCCACACGATTCCGTGCCGAACCATCCGACC
+F_HWI-M01141:133:D05BR:1:1102:18059:11985  133:D05BR:1:1102:18059:11985 2:N:0:CCGGCGTCTCTTGC
A1AAA?11>CFFGFFGBEFGGF1FFHCGG1GHB0A0F/A//F220/B0BFDE/E0A2DF1111BBGD0>/?11/B/?/10111@1B000B>FD/B><EC//?/0?>/0/??#######################################
@R_HWI-M01141:133:D05BR:1:1102:18059:11985  133:D05BR:1:1102:18059:11985 2:N:0:CCGGCGTCTCTTGC
GGCGGCCAGAGTGAGGTTGTGGGTAAGGCGGTGGAAGAGGGTTGGCGAGCTCCGGGTCCGGGTTTCTCTTTGTAAAATATTTTATAACGGACTCGCTCTATGCTGGATATATCTACCCAGTTGGCGCGATATGTCCTCCACCCCGGGGAC
+R_HWI-M01141:133:D05BR:1:1102:18059:11985  133:D05BR:1:1102:18059:11985 2:N:0:CCGGCGTCTCTTGC
11>11111>B11111B00B00A00101100/AE//1000///0/AB//>/>B1EE//////>>>>122B2112222>212222B12B1/////0?//?C12>F?11?12222222?1??C111?F#########################
@M_HWI-M01141:133:D05BR:1:1102:22800:12012  133:D05BR:1:1102:22800:12012 2:N:0:CCGGCGTCTCTTGC
GTCGTGCTGAAGGAGATAACGTCCGCCCG
+M_HWI-M01141:133:D05BR:1:1102:22800:12012  133:D05BR:1:1102:22800:12012 2:N:0:CCGGCGTCTCTTGC
]]]]]]]]][]]]]]]]]]]]]]]]]\]]
@F_HWI-M01141:133:D05BR:1:1102:11598:12022  133:D05BR:1:1102:11598:12022 2:N:0:CCGGCGTCTCTTGC
GGAAGAGCACACGTCTGAACTCCAGTCACCCGGCGTACCTCGTATGCCGTCTTCTGCTTGAAAAAAAAATAGATCGGAATAGCACACGTCTGAACTCCAGTCACCCAATCCATCTCGTATGCCGTCTTCTGCTTGAATAAAAACATAACA
+F_HWI-M01141:133:D05BR:1:1102:11598:12022  133:D05BR:1:1102:11598:12022 2:N:0:CCGGCGTCTCTTGC
A1AA1B>FCFFFG1FGCDGCFFEBBABEFDGG?FA///A2ABFAAA21/BF0AA2BAABF01BF0>E/>FE1BFD//?F/1FGFFFGEFCEAEHE>FGH1FFFHGGCGGFF1B11@0??C0FHG/@GG1F1<1D10<11=FG<><1<11>
@R_HWI-M01141:133:D05BR:1:1102:11598:12022  133:D05BR:1:1102:11598:12022 2:N:0:CCGGCGTCTCTTGC
ATCTCCTTACTTCTACCCGGAGAAGGACAAGGTCTGTGCGCTGGGGCCTCAACGCTGCCGGCGGCAACATAGATCGGAAGAGCGTCGTGTAGGGAAAGAGTGTTCGCAGTGTATTGTTATCGGTGTTCGCCGTACCTCTAAACGAGAATC
+R_HWI-M01141:133:D05BR:1:1102:11598:12022  133:D05BR:1:1102:11598:12022 2:N:0:CCGGCGTCTCTTGC
11>>AFBFFFBFGGGGGG??EA00B0BAAC0A1BE01B1AA//////EFHB1FAA///>>/>//>>EGEGB1GFHH///EE0B/??/>BH01F/00/?0?FBB1D/@C##########################################
@F_HWI-M01141:133:D05BR:1:1102:23466:12127  133:D05BR:1:1102:23466:12127 2:N:0:CCGGCGTCTCTTGC
TGTGCTCTTCCGATCTATCGGAAGAGCACACGTCTGAACTCCAGTCACCCGGCGTATCTCGTATGCCGTCTTCTGCTTGAAAAAAAAACAACCATGAACCCCATTCATCTCCTCTATCTCGTATGACAACTTCTGCTTGCACACAAAATA
+F_HWI-M01141:133:D05BR:1:1102:23466:12127  133:D05BR:1:1102:23466:12127 2:N:0:CCGGCGTCTCTTGC
AA>>>FFFFF@AEAEGFD3EAEEFHFHBECCEFHCFFBEFHHGHEFGFH0AEEE/E/BGBFFE0FDGGE/0/FBF1FGB01FB0E>///?////11BB1//?/0B2B2@211<@G1>21@0?/001111/<1?1??G#############
@R_HWI-M01141:133:D05BR:1:1102:23466:12127  133:D05BR:1:1102:23466:12127 2:N:0:CCGGCGTCTCTTGC
CGGGCCAGCCGGGTCCCATGCCGGAGTTTTCCGTGCTCCCTGCCTCACGACCCCCTGAACGCCATCACCTGTGCTTCTCGCACGAGCGTCGCTTAGCGAAATATTTCTTCCTGCGTTTCTCTGTCTCTATTATCCCAATCTTTTTCCATA
+R_HWI-M01141:133:D05BR:1:1102:23466:12127  133:D05BR:1:1102:23466:12127 2:N:0:CCGGCGTCTCTTGC
1111>>11>1110AA001A0110AE/AB1BD1/1///D1/01/AB11///A///>/?01@0/>/?111010B1B211@B#######################################################################
@F_HWI-M01141:133:D05BR:1:1102:4162:12140  133:D05BR:1:1102:4162:12140 2:N:0:CCGGCGTCTCTTGC
CTCTTCCGATCTGAAGAGCACACGTCTGAACTCCAGTCACCCGGCGTATCTCGTATGCCGTCTTCTGCTTGAAAAAAAAAAACGGCTAAACCACCGATTATGAGTCGCTGCAGTCGCTTTTCGATAAAACCGTCCACCCGTTACTTCAGC
+F_HWI-M01141:133:D05BR:1:1102:4162:12140  133:D05BR:1:1102:4162:12140 2:N:0:CCGGCGTCTCTTGC
>AAAA1@1>ADFGFGFGGGGFGA?FAF0DGFF1F1GHGHGHFEAEEAEA0FDFFEHF2BE/>GFD@FF11@F11G0/>E/E/<///</1110??//>//??2212?############################################
@R_HWI-M01141:133:D05BR:1:1102:4162:12140  133:D05BR:1:1102:4162:12140 2:N:0:CCGGCGTCTCTTGC
CACGAGAAGACACGAACGAGTGCAGTTCCTACCCCTTGTTGAACAAATCGCACAGCACGGCGCCCTAGGACAGGTGGTCCGTAAACCGCATCTCGACCTAGCTGTAGTCGGCGGTCATCATCTCGTCATAACCTTCCCCGACCACAAACG
+R_HWI-M01141:133:D05BR:1:1102:4162:12140  133:D05BR:1:1102:4162:12140 2:N:0:CCGGCGTCTCTTGC
111>1111B111B111000000DF111D222100//0BBDF22110011/////0A00AA///>//0B0@1B//11?/1B//0>/10/</?/BE0B///111>1BF2FBE########################################
@F_HWI-M01141:133:D05BR:1:1102:14699:12227  133:D05BR:1:1102:14699:12227 2:N:0:CCGGCGTCTCTTGC
CACACGTCTGAACTCCAGTCACCCGGCGTATCTCGTATGCCGTCTTCTGCTTGAAAAAAAAAAATTCCCTTTATTTACAATTCTTCCCTTTTGCGTTTTCCCTTCTTGTTTACACCCTGTGATCGCAGCCTTTTGTCAGGTTCGTGTCCG
+F_HWI-M01141:133:D05BR:1:1102:14699:12227  133:D05BR:1:1102:14699:12227 2:N:0:CCGGCGTCTCTTGC
AABABDCAFAFFFFGGFGFGGGGFEFGG2AEAGFHGGHHDGEEE1FFGHGHHHEGFGC??E>>/1344333334??BB4344B4B4423B3DD3/////2B2B322333322?22@/?2@222@/<<///??1?################
@R_HWI-M01141:133:D05BR:1:1102:14699:12227  133:D05BR:1:1102:14699:12227 2:N:0:CCGGCGTCTCTTGC
CACCCCGCTCACCAACTTTCTTCCTTGTCATCCGTGCACCGACTCCTTGCGACATAGTTGGCTTTCAGGGCCTCCGCCCCCCGTCCCCCCCGAAACCTTTTCACCCCTTCATGCACAACGCATCTCTTCTTTGTTCTCCTCTTTTCGTCC
+R_HWI-M01141:133:D05BR:1:1102:14699:12227  133:D05BR:1:1102:14699:12227 2:N:0:CCGGCGTCTCTTGC
>A>AAD1>>11@BFA0G13333BF1D111B221000//1B///AAAA111/////11D2BE11001D###################################################################################
@M_HWI-M01141:133:D05BR:1:1102:18472:12229  133:D05BR:1:1102:18472:12229 2:N:0:CCGGCGTCTCTTGC
TGACTGGAGTTC
+M_HWI-M01141:133:D05BR:1:1102:18472:12229  133:D05BR:1:1102:18472:12229 2:N:0:CCGGCGTCTCTTGC
]]]]]]]]]]]]
@M_HWI-M01141:133:D05BR:1:1102:6766:12291  133:D05BR:1:1102:6766:12291 2:N:0:CCGGCGTCTCTTGC
GCTCTATCCGCTGACGGTGCTGGCCGGTGCCGGCGTGACGACGTTCGA
+M_HWI-M01141:133:D05BR:1:1102:6766:12291  133:D05BR:1:1102:6766:12291 2:N:0:CCGGCGTCTCTTGC
]]]]]]]]]]]]]]]]]]]]]]]]]]]]]]]]]]]]]]]]]]]]]]]]
@F_HWI-M01141:133:D05BR:1:1102:14214:12332  133:D05BR:1:1102:14214:12332 2:N:0:CCGGCGCCTCTTGC
TCGGAAGAGCACACGTCTGAACTCCAGTCACCCGGCGTATCTCGTATGCCGTCTTCTGCTTGAAAAAAATCTTAACCGAAGTCTTCCTCCTTATCGTCCAGCTGGGTTGGACCTACCCCAAGATCTACCGTCGGACGTCCAATGCCCCAA
+F_HWI-M01141:133:D05BR:1:1102:14214:12332  133:D05BR:1:1102:14214:12332 2:N:0:CCGGCGCCTCTTGC
AAA1>AA1BFBFFG1GGGCBBGFHH1BA1FFHCAEEGE//B2ABFEE02BE//BFE2BFFG1BG1BCE/012222B1/////F22B>1BFB121>/B?E?B01B0/0?//1100B0B#################################
@R_HWI-M01141:133:D05BR:1:1102:14214:12332  133:D05BR:1:1102:14214:12332 2:N:0:CCGGCGCCTCTTGC
TCCTCCCCCCGCCGCCCCCCCCCCAGTGGCTCCTCGCTAACCCGGCTCCTGCTCTTGTGATTGACCTACAGCCGACTCACTCTTCTGCTTGACGACCCTCTCCTACTTCACTTTGTTTATGGGGCCCCGCTGAGTTTAAGACCTTGCGCA
+R_HWI-M01141:133:D05BR:1:1102:14214:12332  133:D05BR:1:1102:14214:12332 2:N:0:CCGGCGCCTCTTGC
11>1A11>1>000000A#####################################################################################################################################
@F_HWI-M01141:133:D05BR:1:1102:7251:12337  133:D05BR:1:1102:7251:12337 2:N:0:CCGGCGTCTCTTGC
CGGAAGAGCACACGTCTGAACTCCAGTCACCCGGCGTATCTCGTATGCTGTCTTCTGCTTGCAAAAAAACAATTATGGTGACCCGTCCCCACCACTACCGTCGCATCCTCTCGCTTCACCTGCTGTCTCTCACCTTGGTGTCAAAACTCG
+F_HWI-M01141:133:D05BR:1:1102:7251:12337  133:D05BR:1:1102:7251:12337 2:N:0:CCGGCGTCTCTTGC
AAAAAA1CCFFBAEEGFCFBBG1B1GDGF1BGGCEGAAE0D20AEFFG2BFGHD2DA1FD1/1A10>////>111@2121B1B0>/?/?/0//?>1>0B//?<>B//01BBF/F///11110@11?F1<111?F11111.<>11=<>FH#
@R_HWI-M01141:133:D05BR:1:1102:7251:12337  133:D05BR:1:1102:7251:12337 2:N:0:CCGGCGTCTCTTGC
GCGAAGGCGATGCCCTCGGGACACTCGATCACGATGTCGCTGCTATAGCCCCACGCGAACTCGAGTTTGGAGCCCTTGAGCTGATCCCGGTAATCGACGCCGAAGTTCTTCATCTTGGTGGTGTAGCCCTGGATCAAGCCGGTGACGAGG
+R_HWI-M01141:133:D05BR:1:1102:7251:12337  133:D05BR:1:1102:7251:12337 2:N:0:CCGGCGTCTCTTGC
>AA1111111>11101A00A000A1B0000/A////BA///AAA1D221BB////>/>//B1//>1/B1/10B?FF00F1B1B11B10//<//2B/0/>/////</<1@1?111<?<1?...>GG1>1<G####################
@F_HWI-M01141:133:D05BR:1:1102:26399:12410  133:D05BR:1:1102:26399:12410 2:N:0:CCGGCGTCTCTTGC
CACACGTCTGAACTCCAGTCACCCGGCGTATCTCGTATGCCGTCTTCTGCTTGAAAAAAAAAAAACATTTCACTCATTGACGACTTCATCGTGTAAGCGGGCCTATATGTCACCTCATCCACCAAAGTCATCACGTCCTAGTGCGCGCAG
+F_HWI-M01141:133:D05BR:1:1102:26399:12410  133:D05BR:1:1102:26399:12410 2:N:0:CCGGCGTCTCTTGC
3AABABFBFBFFGGGGGGGGGFHFFCGGGAFCGHHGAHHHHGGGHGHFFHHHFCGHHGGC/>>///?34444443344??F/?/?/444B2/0/2B2B////</01?1<?1???10111<<F0...01<<DFGB################
@R_HWI-M01141:133:D05BR:1:1102:26399:12410  133:D05BR:1:1102:26399:12410 2:N:0:CCGGCGTCTCTTGC
GTTGCCGCCGGACAGCTCGCTGGCCTTCAACTGCTGGCCCGCGGGCGTGATGACCTAGGAGCCTGCGTTGACATACAGGCCCGCTTCCACGACGCATACGACACAGAGCGAAATGCCCAGCCCGGCATTGCCTCCCAGCAGGCGCCGCTT
+R_HWI-M01141:133:D05BR:1:1102:26399:12410  133:D05BR:1:1102:26399:12410 2:N:0:CCGGCGTCTCTTGC
1111>1>>1>>000AFF10000//B1B1G11201111/0//////>///>0B2BB11B010>/B00/?/</B>2BFG10////>>//1<DCCG/AC######################################################
@F_HWI-M01141:133:D05BR:1:1102:20801:12437  133:D05BR:1:1102:20801:12437 2:N:0:CCGGCGTCTCTTGC
CACACGTCTGAACTCCAGTCACCCGGCGTATCTCGTATGCCGTCTTCTGCTTGAAAAAAAAAGAAATCTCATGAACGCGCTCCCAACACCTTAGTAACACTGCCCTCCTCTGAAAACCACACCTCGTCCGATCTCGTCGACCCCCTCCCT
+F_HWI-M01141:133:D05BR:1:1102:20801:12437  133:D05BR:1:1102:20801:12437 2:N:0:CCGGCGTCTCTTGC
BBBBADFBFBFFGGGGGFGBFFGHEGGG2E22BGHFEHFHH0E?ACFD5DDDF1BE5B?###########################################################################################
@R_HWI-M01141:133:D05BR:1:1102:20801:12437  133:D05BR:1:1102:20801:12437 2:N:0:CCGGCGTCTCTTGC
TACGATGTTGAGCTTTCAAATGCCCACGTCGTCCGCCAGATGCTAGTCACTCTTTCCAGATCTTACCTCCCTCTCGTCTTCCTGTCCCATCTCGATACGTAGCAACTCTACTTCCTCTTCCTTTTACTCGTTCCGAAGACCCTCTTTTAT
+R_HWI-M01141:133:D05BR:1:1102:20801:12437  133:D05BR:1:1102:20801:12437 2:N:0:CCGGCGTCTCTTGC
>1>1111B33311113B333311B01B0A00A0A000//011BB2AA1212B1A1D1A11B1B12F0D1/A0000/////2D111B111BB11010///110/21001111B>DB111BF112B##########################
@F_HWI-M01141:133:D05BR:1:1102:18513:12475  133:D05BR:1:1102:18513:12475 2:N:0:CCCGCGTCTCTTGC
AGCACACTCTGAACTCCAGTCACCCGGCGTATCTCGTATGCCGTCTTCTGCTTGAAAAAAAAAAAAACAACTCAAATCTAACTATTTTATCTCCACGCCACCTCCTTATCATCTGTCTCTACATCCCTGACCCTTTCACATCTCCCCATG
+F_HWI-M01141:133:D05BR:1:1102:18513:12475  133:D05BR:1:1102:18513:12475 2:N:0:CCCGCGTCTCTTGC
CCCCCFFFFFFFGGGGGGGGGGHHHGGGGEFGFHHHGGHHHHGGGHGHHHHHHHGHHHHGGFGF/>/////33333B34443344444B4442B2B/<//<?00/2?22222222>@1?111111?F#######################
@R_HWI-M01141:133:D05BR:1:1102:18513:12475  133:D05BR:1:1102:18513:12475 2:N:0:CCCGCGTCTCTTGC
TCCCGTGTGTCCCGGCGTATCTCGACCCATCTAACACTACATCAAGGCCCTGCTGTAGTATCTGTAATATACGGTGTCGCCACGTGCTTTTCCCTTATCCCTTTCATCCATCATCTCCCCTCTCCCCCGACTAACCTTCTCATACCACTA
+R_HWI-M01141:133:D05BR:1:1102:18513:12475  133:D05BR:1:1102:18513:12475 2:N:0:CCCGCGTCTCTTGC
1111111B1>331A11A000022A100//001D11111001121111////0/111122A222A2@@22222>/0//B//?///?///11121B11B1>111111222112B12221B0/0?0000//>////1@01@@<1111<01110
@F_HWI-M01141:133:D05BR:1:1102:16355:12490  133:D05BR:1:1102:16355:12490 2:N:0:CCGGCGTCTCTTGC
CACACGTCTGAACTCCAGTCACCCGGCGTATCTCGTATGCCGTCTTCTGCTTGAAAAAAAAAAAAAAAATTCTGTAAAGCGTCATGATTCCTTTCTTACTCAACTTCGGCACCTCCGGCTCCTGTTTTGATTCCCGACTCTCCCCCCCCC
+F_HWI-M01141:133:D05BR:1:1102:16355:12490  133:D05BR:1:1102:16355:12490 2:N:0:CCGGCGTCTCTTGC
CCBCCCFBFCFFGGGGGGGGGGHHGGGGEGEHHHHGGHHHHGGGHGHHGHHHHHGHFFEEEEE//////0344222222B//</?22>2?>2?2222>?2?#################################################
@R_HWI-M01141:133:D05BR:1:1102:16355:12490  133:D05BR:1:1102:16355:12490 2:N:0:CCGGCGTCTCTTGC
CCGCCTCGCTCCTGTGGATGGCGGCGAGCCGAAAGCAGAAGCCGAGACCGCCGACAGCGAGTTCTCCGACCAATTTCTCTCTTGTGTCTTGTCTCTTATCCCTCATACCCATATCTTCTTTCAACCCATCCGTCTTCTTCACCCTTTTGG
+R_HWI-M01141:133:D05BR:1:1102:16355:12490  133:D05BR:1:1102:16355:12490 2:N:0:CCGGCGTCTCTTGC
>111>>11>11A1AF1B1110A00A//AA/A///A01000BB############################################################################################################
@M_HWI-M01141:133:D05BR:1:1102:23551:12494  133:D05BR:1:1102:23551:12494 2:N:0:CCGGCGTCTCTTGC
CTCTTC
+M_HWI-M01141:133:D05BR:1:1102:23551:12494  133:D05BR:1:1102:23551:12494 2:N:0:CCGGCGTCTCTTGC
]]]]]]
@F_HWI-M01141:133:D05BR:1:1102:13627:12498  133:D05BR:1:1102:13627:12498 2:N:0:CCGTCGTCTCTTGC
GAACTCCAGTCACCCGGCGTATCTCGTATGCCGTCTTCTGCTTGAAAAAAAAAAAAAACTCCAGAAACACTTCGTCTCTCTTATACCTACTTATCCTTTAACCAAACAAAGTGATCATTCAACACTATGATTTACGTAATCTTACACTTA
+F_HWI-M01141:133:D05BR:1:1102:13627:12498  133:D05BR:1:1102:13627:12498 2:N:0:CCGTCGTCTCTTGC
CCBCCFFFFFFFGGGGGGGGGGHHHHGGGCHHGGGHGGHHHHHHHGFHFGE@>///>E/33?33333330?33/B//24??42222222B?22B22B22?>222///0/??111111111111</?########################
@R_HWI-M01141:133:D05BR:1:1102:13627:12498  133:D05BR:1:1102:13627:12498 2:N:0:CCGTCGTCTCTTGC
TCTCCTACATTTTCCCTCCACCCTTTTCTCCAACCTATCTTGAGAGCGTCTGGTAATGACATCTTTGTCTCTTTTTTTCTGTCTTTGCTTACCACATCTTATTTATCATCACACCCGTATCTTACAATCTACTCCATTCACATTCTAGTC
+R_HWI-M01141:133:D05BR:1:1102:13627:12498  133:D05BR:1:1102:13627:12498 2:N:0:CCGTCGTCTCTTGC
111>1B11@BDFFG1B1B11111A0BEA1D1111001B112AA101B///B/01122221121A221D22A2D11BA>012@DD2211112B011/1@122@B222B22B2111>///>0022211111B2121111>22122B122221
@F_HWI-M01141:133:D05BR:1:1102:20212:12576  133:D05BR:1:1102:20212:12576 2:N:0:CCGGTGTCTCTTGC
CACACGTCTGAACTCCAGTCACCCGGCGTACCTCGTATGCCGTCTTCTGCTTGAAAAAAAAAAAAATACGGTCTCCCTCAAGACCTCCGTCATATACCTGGTCTCCGGCCACGCGCACCTCCATGGGCCGAGCGCTAACGCCTCTCCCGC
+F_HWI-M01141:133:D05BR:1:1102:20212:12576  133:D05BR:1:1102:20212:12576 2:N:0:CCGGTGTCTCTTGC
33AAABFAFBFBGGGGGGGFGDFHGGC2AA2A5FCG23AGE?AEAF5GHGFGHCE5F10>//////03B//?E/BG3220?332B2B?D?F<022>?2>20??###############################################
@R_HWI-M01141:133:D05BR:1:1102:20212:12576  133:D05BR:1:1102:20212:12576 2:N:0:CCGGTGTCTCTTGC
TTGCTCCCCCTGCCCTGCCCGGTCCTGGGCAAGCACCAGTTCGCAATACCTGTGCACCGGTACGACCCGGTTTGCGGCCAGTGGGCCGACCTCCTTGTCTCTGCCCCCCCACGACCATCCTATTCGGAAGTTCCTCAGCCTCGTTCACTC
+R_HWI-M01141:133:D05BR:1:1102:20212:12576  133:D05BR:1:1102:20212:12576 2:N:0:CCGGTGTCTCTTGC
111>1111>111A1A11FC0A0AE0ED0A0000AA0/00112A//A/1BB111BD210A###########################################################################################
@M_HWI-M01141:133:D05BR:1:1102:27593:12709  133:D05BR:1:1102:27593:12709 2:N:0:CCGGCGTCTCTTGC
CTGGAGTTC
+M_HWI-M01141:133:D05BR:1:1102:27593:12709  133:D05BR:1:1102:27593:12709 2:N:0:CCGGCGTCTCTTGC
]]W]]]]Y]
@F_HWI-M01141:133:D05BR:1:1102:18130:12788  133:D05BR:1:1102:18130:12788 2:N:0:CCGGCGTCTCTTGC
CGGAAGAGCACACGTCTGAACTCCAGTCACCCGGCGTATCTCGTATGCCGTCTTCTGCTTGAAAAAAAAACACCATCATGCCCCGCTCGCGCTTACGGTCGTCGCGGACGGCCATTGCCTCGACTGCCCCGAGTCCGGTCCCGATGGAGC
+F_HWI-M01141:133:D05BR:1:1102:18130:12788  133:D05BR:1:1102:18130:12788 2:N:0:CCGGCGTCTCTTGC
BBAAAAFFFFFFGGGGGGCGFGHHGHHHHHHHCGEFGCEFD5GFEBEBBEFA1FGF5GHHH13FEA>@E/11111333?43BEF##################################################################
@R_HWI-M01141:133:D05BR:1:1102:18130:12788  133:D05BR:1:1102:18130:12788 2:N:0:CCGGCGTCTCTTGC
CAGTCACCTGCGCGGGCGACTTCGGGTGATTTTGTCCCCATCAAAATAGAATAGTTGGAGCGCAACGTGACGCATTTGTGTCTCCCTTCAGGTTAAACGTATCGAGTGTCAACACGGTACTGGCTACCGTGTAAACCCTGCCTAACGTGG
+R_HWI-M01141:133:D05BR:1:1102:18130:12788  133:D05BR:1:1102:18130:12788 2:N:0:CCGGCGTCTCTTGC
11111B111B1111000/////1////A/22212BA11/00011111111121B221110>>>//>///?////?/>22B0>>21<0BBB111B1121/001B<?/?/??F211?###################################
@F_HWI-M01141:133:D05BR:1:1102:7134:12841  133:D05BR:1:1102:7134:12841 2:N:0:CCGGCGTCTCTTGC
CACACGTCTGAACTCCAGTCACCCGGCGTATCTCGTATGCCGTCTTCTGCTTGAAAAAAAAAAAACAATAAGATAGTAAATACAAACTTCTGTAATCTATTCACCCTCTATTTCTTTTTCCTTTTTCTTGTTTGAATAAAAATAAGTCAC
+F_HWI-M01141:133:D05BR:1:1102:7134:12841  133:D05BR:1:1102:7134:12841 2:N:0:CCGGCGTCTCTTGC
BBBBBBFBBAFFGGGGGGG4DGHFGCGC2EAFGHFGCG3G3A1ABA5DEHHHB1B55100>////?//333??443?B4444?3B3/34B4BB44B222?2?21?0??0?22>22@11101>@211<?11<100111111<10<111111
@R_HWI-M01141:133:D05BR:1:1102:7134:12841  133:D05BR:1:1102:7134:12841 2:N:0:CCGGCGTCTCTTGC
CCCCCCCTTTCGATAGGAACGTCAGCCTAAGATCAGGCATTGGTCCTTGGGAGTGACGGCGTTTGATCGCATTTCTTAATATCGTCGTTTGTTGTAATACTGTACACATTGTTCATTTCTTGTTCTGCGTCGTTTCTTTAATAGCTTAAC
+R_HWI-M01141:133:D05BR:1:1102:7134:12841  133:D05BR:1:1102:7134:12841 2:N:0:CCGGCGTCTCTTGC
>AA1>1100110030A011000A00A0011012BAD10/1AB11111B11/A/BB1B//>/>///121B/?//2@2B22222@/B//////<0001>B212222B2BG12122122222B##############################
@M_HWI-M01141:133:D05BR:1:1102:14830:12944  133:D05BR:1:1102:14830:12944 2:N:0:CCGGCGTCTCTTGC
CTCTTCCGATCTATCGGAAGAGCACACGTCTGAACTCCAGTCACCCGGCGTATCTCGTATGCCGTCTTCTGCTTGAAAAAAAAGACCCATCCCCTAGAGCCAGTGGTGGTCTTCGTACCGCTGCGCCGAGCCTGGTGGAAAATAGAACTACGGGAACGGGTTTGAATCATCGCCCTCACCGCAGGGTGACGCGGCGCGGCCCAAGAAGAACGGGCAGTCATCATGATCCGCAA
+M_HWI-M01141:133:D05BR:1:1102:14830:12944  133:D05BR:1:1102:14830:12944 2:N:0:CCGGCGTCTCTTGC
3AAAAFBAAABCBGFEGCAFEAFFHHHGGHCGFHFFHCGHHHFFEHCEEEAEE1FGCFEGB5FEGGFCE@GGF3@1FGFGE?/1A2DA152A1>/A2553/22332D.>A34311B>HI1B1>C>1A/>//CBH34F4D41AD144.11./1B0C?/ACF>21>>B1////?/00/EB>/>>>B1//>//A//////00011D2210F0?FG0B1B133B31D>>1?1>11>1
@F_HWI-M01141:133:D05BR:1:1102:19457:13018  133:D05BR:1:1102:19457:13018 2:N:0:CCGGCGTCTCTTGC
CACACGTCTGAACTCCAGTCACCCGGCGTATCTCGTATGCCGTCTTCTGCTTGAAAAAAAAAAAAAAAAAAACTAGAAATAGGATTAGAATAAATAAATAAAAATACAAGAAAAGAAGAAAATTACTATGAAGAAAGATAGTATGGTGAA
+F_HWI-M01141:133:D05BR:1:1102:19457:13018  133:D05BR:1:1102:19457:13018 2:N:0:CCGGCGTCTCTTGC
CCCCCCFCFCFFGGGGGGGGGGHHGGGGGGGCGHHGGHHHHGGGHGHHHHHHHGHHHHGGGG?E>>//><///22?2222?22?221=1111?#########################################################
@R_HWI-M01141:133:D05BR:1:1102:19457:13018  133:D05BR:1:1102:19457:13018 2:N:0:CCGGCGTCTCTTGC
CAGACTCCGGACGGAAGAAACGAGGAGTGAAATCTGAAGAGGGGAAAGGTGGGAAAGAAAGGGTTAGATGGTGAAAAAATAGGAGTCGTTTGTACTGTAAATAAAAAACGAGAAATATATTGTAGAGAGGGACAGGACTACACGCTAAAG
+R_HWI-M01141:133:D05BR:1:1102:19457:13018  133:D05BR:1:1102:19457:13018 2:N:0:CCGGCGTCTCTTGC
1111>11111>11000000000000//00121212222BD##############################################################################################################
@F_HWI-M01141:133:D05BR:1:1102:20753:13069  133:D05BR:1:1102:20753:13069 2:N:0:CCGGCGTCTCTTGC
ATCGGAAGAGCACAGTCTGAACTCCAGTCACCCGGCGTATCTCGTATGCCGTCTTCTGCTTGAAAAAACAACAGCCCAACCCAGCACGCCGTCGTGGTGTCGACGCTGAGCTAGGCGCAGACTTCGAACGGCTAGATCTCGCCGTCCTCC
+F_HWI-M01141:133:D05BR:1:1102:20753:13069  133:D05BR:1:1102:20753:13069 2:N:0:CCGGCGTCTCTTGC
B?ABBBBBFFF4GCGGFGFFGGFGHHHFHHHFCEGGGA22FEFFEEGHGFFAEHGHHFHBGHA3FBFE1?1112B1?1?11111121>/?E/E#########################################################
@R_HWI-M01141:133:D05BR:1:1102:20753:13069  133:D05BR:1:1102:20753:13069 2:N:0:CCGGCGTCTCTTGC
GCCAGGAGATGCTGTAGACCTCGACGCGGTGCGGCGAGCAGTTGAATGCGCCGGCCAGCGCTATCGGGGGCGAGTCAAAGAAGCTGTTCGCCGGCTGGGTGACGATGGCAAGATCGAGTTGCTGCACTTCTTGGCCGAGCTGGCCATCAC
+R_HWI-M01141:133:D05BR:1:1102:20753:13069  133:D05BR:1:1102:20753:13069 2:N:0:CCGGCGTCTCTTGC
11>11>111B11BB313B31BBF00A000//A/A/////>01@122DD######################################################################################################
@F_HWI-M01141:133:D05BR:1:1102:10540:13347  133:D05BR:1:1102:10540:13347 2:N:0:CCGGCGTCTCTTGC
GAAGAGACACGTCTGAACTCCAGTCACCCGGCGTATCTCGTATGCCGTCTTCTGCTTGAAAAAAAAAACAAAAGTCCCAGAGTACTTCTGTGGAAGTATGACTACCACCTATTCACCTGGACGCTCATCTCTGAGTTTGCCTTCACGAAA
+F_HWI-M01141:133:D05BR:1:1102:10540:13347  133:D05BR:1:1102:10540:13347 2:N:0:CCGGCGTCTCTTGC
CCCCCFFFFFAFGGGGGGGGGGHHHFHHHGGGGEGGHHHHGGHHHHGGGHGHHHGHHHGHHFHGFE@E111113344333//44B44B44442333344443432B22/0B33?####################################
@R_HWI-M01141:133:D05BR:1:1102:10540:13347  133:D05BR:1:1102:10540:13347 2:N:0:CCGGCGTCTCTTGC
ACACCATGAGACCCTGGGTCCCTTCCGACTCCTCAGTGCTCAACCAGGCCACGAAGGGTCCGGTCGGGCTACACGTCAGCATCATAGGATGCGGCCTTATCATAGGATACAACTTGACCTTCGATCCCAGCCACCACAATCCACCGTCGA
+R_HWI-M01141:133:D05BR:1:1102:10540:13347  133:D05BR:1:1102:10540:13347 2:N:0:CCGGCGTCTCTTGC
1>1>A1@11111111111111011000000B110B112B###############################################################################################################
@M_HWI-M01141:133:D05BR:1:1102:15054:13419  133:D05BR:1:1102:15054:13419 2:N:0:CCGGCGTCTCTTGC
AACTCCAGTCAC
+M_HWI-M01141:133:D05BR:1:1102:15054:13419  133:D05BR:1:1102:15054:13419 2:N:0:CCGGCGTCTCTTGC
]]]]]]]]]]]]
@F_HWI-M01141:133:D05BR:1:1102:8916:13433  133:D05BR:1:1102:8916:13433 2:N:0:CCGGCGTCTCTTGC
GGAAGAGCACACGTCTGAACTCCAGTCACCCGGCGTATCTCGTATGCCGTCTTCTGCTTGAAAAAAAACACCTTGCGGAGCTTTCCTGCCCCCTTCCACTTTATTACTCCTAAGTTTTCCTTTAGCGCCCCGCCGTTCTATAGGTCGTCG
+F_HWI-M01141:133:D05BR:1:1102:8916:13433  133:D05BR:1:1102:8916:13433 2:N:0:CCGGCGTCTCTTGC
AAAAAFFFFFBF1BAFFGGGGGFFF31BABFEAEEE/AA22BB/B02EE/A0AGHBGGFA0@BDGEE///>/E111>///>011111B1B////0001B111B22>22111110@222F112211@########################
@R_HWI-M01141:133:D05BR:1:1102:8916:13433  133:D05BR:1:1102:8916:13433 2:N:0:CCGGCGTCTCTTGC
TCCCGTCTCGTGCTCCTCTCTCCTGCCTTCCTCCTCGTCTCCGAAATCTCCTCTAGTCGGGAGGGCTGGTGTCAGTTCTTTGTATTTTGTTTCTCGGCTTGTGCTTCGACAGTACTGATCGTCGTTACGCGCCAGGGTGCTGCGCGCCTT
+R_HWI-M01141:133:D05BR:1:1102:8916:13433  133:D05BR:1:1102:8916:13433 2:N:0:CCGGCGTCTCTTGC
1111>111111AAF111AF11A011F011BA110BF000001////A121AB0111A1/A##########################################################################################
@M_HWI-M01141:133:D05BR:1:1102:9882:13555  133:D05BR:1:1102:9882:13555 2:N:0:CCGGCGTCTCTTGC
AGATCCCGCGCGCGGTCGAGCTCACCG
+M_HWI-M01141:133:D05BR:1:1102:9882:13555  133:D05BR:1:1102:9882:13555 2:N:0:CCGGCGTCTCTTGC
]]]]CSVTVV]][]]C]]]]Z]]2]]]
@F_HWI-M01141:133:D05BR:1:1102:15972:13621  133:D05BR:1:1102:15972:13621 2:N:0:CCGGCGTCTCTTGC
TCGGAAGAGCACACGTCTGAACTCCAGTCACCCGGCGTATCTCGTATGCCGTCTTCTGCTTGAAAAAAAAAATCCATACTGGCATACGCCTCACCCATATCGTAATAGCACACTTCTGAACTCCAGTCACCAGGCAGATCTCTTCTGCCG
+F_HWI-M01141:133:D05BR:1:1102:15972:13621  133:D05BR:1:1102:15972:13621 2:N:0:CCGGCGTCTCTTGC
ABABBBAFCFFFGGGGGGGGGGHHGHHEEEA3FEE?EG?11DFFAEGFFGE1AAFF5A5FGF1@551>>///13?34F2B?3/2?3B0//0?3?00/22?B/B00/B2?FF2022@@FG2GDDFH<GHHHG10/?FA.11>D1D1111><
@R_HWI-M01141:133:D05BR:1:1102:15972:13621  133:D05BR:1:1102:15972:13621 2:N:0:CCGGCGTCTCTTGC
ACGTCATTCGTCTTCCCGTCTGGACTACACCTCACTCATGTTCATATCGTTTCCACGAAGGAATAAAATCTTGAAGCCCAGCTTCCTATGCTCTGTAGATCTTCAAATCTTCGTGTATTTACATAGATTCTCTGCCTTCTATATCTCGTT
+R_HWI-M01141:133:D05BR:1:1102:15972:13621  133:D05BR:1:1102:15972:13621 2:N:0:CCGGCGTCTCTTGC
111111B@DF11AFBDE111000101AABB00B1B1A01DAFGD2222/0A/1221//A//00BG11F21FFB21B1B///01BBGH2@1B2@D122222B2B221221@2B/B/?02222B>2B112>22>2111111B2B2F222B##
@M_HWI-M01141:133:D05BR:1:1102:21222:13633  133:D05BR:1:1102:21222:13633 2:N:0:CCGGCGTCTCTTGC
GCAATGGAGTCGAATGGAATGGACTGGAATGGAATGGATTCGAATGGAATCGAATGGAACAATATTTA
+M_HWI-M01141:133:D05BR:1:1102:21222:13633  133:D05BR:1:1102:21222:13633 2:N:0:CCGGCGTCTCTTGC
]]]]]]]]]]]]]]]]]]]]]]]]]]]]]]]]]]]]]]]]]]]]]]]]]]]]]]]]]]]]]]]]]]]]
@M_HWI-M01141:133:D05BR:1:1102:21478:13649  133:D05BR:1:1102:21478:13649 2:N:0:CCGGCGTCTCTTGC
GGGTAAGATCAAAGGGGGTAAGATCAAAGGGGGTA
+M_HWI-M01141:133:D05BR:1:1102:21478:13649  133:D05BR:1:1102:21478:13649 2:N:0:CCGGCGTCTCTTGC
]]]]]]]]]]]]]]]]]]]]]]]]]]]]]]]]]]]
@F_HWI-M01141:133:D05BR:1:1102:27400:13678  133:D05BR:1:1102:27400:13678 2:N:0:CCGGCGCCTCTTGC
GAACTCCAGTCACCCGGCGTATCTCGTATGCCGCCTTCTGTTTGAAAAAAAAAATTTTGCTTGAACAACAAATAGTAAGTGACGCCGTTTGAACTCCAGTGACGACGACGATCTATTATCCCGTCCTCGGCTTGTTCACAACGACAGTAT
+F_HWI-M01141:133:D05BR:1:1102:27400:13678  133:D05BR:1:1102:27400:13678 2:N:0:CCGGCGCCTCTTGC
A1A>A111C3DFG1GG?E0AE0AGF00AG02F//ABEFHC2AD01AB#######################################################################################################
@R_HWI-M01141:133:D05BR:1:1102:27400:13678  133:D05BR:1:1102:27400:13678 2:N:0:CCGGCGCCTCTTGC
ACCGCCCGCAATAAGACAACACAGCGGAAAGGCGTTTTGGAGGGTAGGCGAGACGGCTACGCATCAGAAATCTCGGACCAGCTCCTCGTACTCACCAAATAACACCCCCTTTGAAATATCTCTGACTGTCTTAAGTCTAAATCATAATAT
+R_HWI-M01141:133:D05BR:1:1102:27400:13678  133:D05BR:1:1102:27400:13678 2:N:0:CCGGCGCCTCTTGC
1111>111>110111110000A00000/A/0BB#####################################################################################################################
@F_HWI-M01141:133:D05BR:1:1102:16981:13701  133:D05BR:1:1102:16981:13701 2:N:0:CCGGCGTCTCTTGC
CACACGTCTGAACTCCAGTCACCCGGCGTATCTCGTATGCCGTCTTCTGCTTGAAAAAAAAACCTTACAGCTTACCATGTTCGGTGTCGGTTCTACGATCGACACCGGCATCTTCTTCGTCATGTCCCTGGCCCTCCCCGAGGCCTGCGC
+F_HWI-M01141:133:D05BR:1:1102:16981:13701  133:D05BR:1:1102:16981:13701 2:N:0:CCGGCGTCTCTTGC
ABB@ADCAFBFFGGGGGGGGFGHHGGGGAEE2GGGFEHFFHGEGHEHHHHHHHFEH5AE0>E11333333B@33BG4434FB///?/B?//?E3?G?/?/</>/>///>/<?G11<FF<G##############################
@R_HWI-M01141:133:D05BR:1:1102:16981:13701  133:D05BR:1:1102:16981:13701 2:N:0:CCGGCGTCTCTTGC
AGTGCCCACCGCATCACTGCCGAATTTGGAGAAGGATACGGCTCCAGCTACCGTGTTCATACGCTTGACCTTGCACATCCCGCCGCCGCTGTGTGATTCCACTCCCAACCACCCGTACCCAACGATGTCTTATCTTTACATTAACACTAA
+R_HWI-M01141:133:D05BR:1:1102:16981:13701  133:D05BR:1:1102:16981:13701 2:N:0:CCGGCGTCTCTTGC
111111111>1111A1B131BA0000A2110B0000111/////B1ABB1B0///B02A22D0////0B1@1111E11B#######################################################################
@F_HWI-M01141:133:D05BR:1:1102:20552:13730  133:D05BR:1:1102:20552:13730 2:N:0:CCGGCGTCTCTTGC
ACGTCTGAACTCCAGTCACCCGGCGTATCTCGTATGCCGTCTTCTGCTTGAAAAAAAAAAAACAAAAAACACGACTACCCACCCTCCATCTTGCCATCAGAGATATCTTCATCACAACCTTAGATCTCACGATCCTCCACATACCTTTCC
+F_HWI-M01141:133:D05BR:1:1102:20552:13730  133:D05BR:1:1102:20552:13730 2:N:0:CCGGCGTCTCTTGC
AABBAFBFFFFFGGGGGGGGGGGGGAEF2EFGEDGFGHCGE1FEGDGHHH1FHHGGEG///>11110////0/////3202///??A2222222?2>22222<2111111?111?1?/?011111=F#######################
@R_HWI-M01141:133:D05BR:1:1102:20552:13730  133:D05BR:1:1102:20552:13730 2:N:0:CCGGCGTCTCTTGC
TTCATGCGTTAACTTATGATTGATATTGTTCGGACGTGCATCCGTTACTTTAATCTTTTGTAACTCTTTTCTTGTATCGATGTCTCATGATTCTTATTATATATTCTTTTTGTATTTTTCCTTTTCACGTTCTTCAATGTCCTTTTTTGG
+R_HWI-M01141:133:D05BR:1:1102:20552:13730  133:D05BR:1:1102:20552:13730 2:N:0:CCGGCGTCTCTTGC
11111B1111111331313331A33BAD33A0000000//210//1//2222222222A102222111112111112A//B2B2222D12222222@2222B2222@211B/B2222210BB221222/B00/B221>2B22BB2B####
@M_HWI-M01141:133:D05BR:1:1102:24383:13734  133:D05BR:1:1102:24383:13734 2:N:0:CCGGCGTCTCTTGC
CCAGGGGAGTTAAACGTGACAATCTGCCCCGACGTGATCAGCTGCGCCACGCCTCGCCCGGCCACCATCAGAATCAGCGTGGCGACAAACGGCTGGATCTTGAGAACCGCCACCAGAATGC
+M_HWI-M01141:133:D05BR:1:1102:24383:13734  133:D05BR:1:1102:24383:13734 2:N:0:CCGGCGTCTCTTGC
]]]]]]]]]]]]]]]]]]]]]]]]]]]]]]]]]]]]]]]]]]]]]]]]]]]]]]]]]]]]]]]]]]]]]]]]]]]]]]]]]]]]]]]]]]]]]]]]]]]]]]]]]]]]]]]]]]]]]]]]]
@F_HWI-M01141:133:D05BR:1:1102:21667:13794  133:D05BR:1:1102:21667:13794 2:N:0:CCGGCGCCTCTTGC
CACACGTCTGAACTCCAGTCACCCGGCGTATCTCGTATGCCGTCTTCTGCTTGAAAAAAAAAACCGATTACGCGCTTATGATGTCTACCGGGTCTTCGAGCCGCTCGTACATGTCGGATCGCTGCTGGAGCTGCGAGCCGACTCCAGGGT
+F_HWI-M01141:133:D05BR:1:1102:21667:13794  133:D05BR:1:1102:21667:13794 2:N:0:CCGGCGCCTCTTGC
AAAABCFBFCFFGGGGGGGGGGHGGGGGEGFFHFAFEFHHHGAEFGHHFBGHFA3GHH0E/>/1?//>/E3///////B3422222?2F/BC##########################################################
@R_HWI-M01141:133:D05BR:1:1102:21667:13794  133:D05BR:1:1102:21667:13794 2:N:0:CCGGCGCCTCTTGC
ATCCGGCCGAACCGGCGCACCGCGGCCTTGGTCTCGGCGTCGGGCCCCACCATGAAGCCGGGGGTATCGCACAGCGAGATCACCGGCAGCCCAAAGGATTCGCATAACGCCAGGAAGTCACCGACCTTGTCGGCAGCCTCGGCGTCGATG
+R_HWI-M01141:133:D05BR:1:1102:21667:13794  133:D05BR:1:1102:21667:13794 2:N:0:CCGGCGCCTCTTGC
AA3A>D@BB@DDG??AEE?F2EE?E?EE3C335DFC11//>/E////>E?/?333?3FG///<//??F..>-CBG?C--<GBGB.@-@CDEDH.9C//:FBF?EDGGB:DDDA.AF##################################
@M_HWI-M01141:133:D05BR:1:1102:10151:13817  133:D05BR:1:1102:10151:13817 2:N:0:CCGGCGTCTCTTGC
ACCAAGGACATGACGACATCCATGGGGGGCAGTCATCACAGCAAGGGGCAAGAAGCTGGGGCCTGACCCACAGGGAGTGAGGGAAAGCATTTATAAGACACAGTGCCCCGAGGGGCAAAATAAATGGGCAGCCAGTAAGGACAGCATCACATCTGTGCAATCA
+M_HWI-M01141:133:D05BR:1:1102:10151:13817  133:D05BR:1:1102:10151:13817 2:N:0:CCGGCGTCTCTTGC
BBBABF@FFFFFG]]]]]]]]]]]]]]]]]]]]]]]]]]]]]]]]]]]]]]]]]]]]]]]]]]]]]]]]]]]]]]]]]]]]]]]]]]]]]]]]]]]]]]]]]]]]]]]]]]]]]]]]]]]]]]]]]]]]]]]]]]]]]]]]]]]]]]]]]GFFFFFFFABBBB
@F_HWI-M01141:133:D05BR:1:1102:16767:13917  133:D05BR:1:1102:16767:13917 2:N:0:CCGGCGTCTCTTGC
ATCGGAAGACACACGTCTGAACTCCAGTCACCCGGCGTATCTCGTATGCCGTCTTCTGCTTGAAAAAAAACAGGTGGTGACGCCTGCGGTGCTCCTGCTAGCCGCGGCGCTGGGCATCTCCGAGATATCGGAAGAGCACACTTCTTAACT
+F_HWI-M01141:133:D05BR:1:1102:16767:13917  133:D05BR:1:1102:16767:13917 2:N:0:CCGGCGTCTCTTGC
BBAABAAAFFFFFGFFEGFGGGFHHGEBFFHHHGGGGAA11FG1FEFF5301AA15DF5GHF?3B51///1?B13BC11BB/E?0/0E/<</G422B2B2BBB?B/>C##########################################
@R_HWI-M01141:133:D05BR:1:1102:16767:13917  133:D05BR:1:1102:16767:13917 2:N:0:CCGGCGTCTCTTGC
CTCCGCGATTCCCAGCGCCGCGGCCAGTCCCAGCACCGCCTGCGTCACCACCTGCCCGCGGCGCAACACAGTGGTCCCGGGGGAGACGTCTTCGCCGGCGCGGCTGATTTTCTTTCCGGGTTCGAGATCCGAAGAGCGTCGTGTACGGTA
+R_HWI-M01141:133:D05BR:1:1102:16767:13917  133:D05BR:1:1102:16767:13917 2:N:0:CCGGCGTCTCTTGC
A1A1>>111133D110AAE0A/EC///1A111100F/A////0/?>//11B/F000F/E//></C//C?/0<10?11?C/>@CGG.C.E#############################################################
@F_HWI-M01141:133:D05BR:1:1102:16859:14066  133:D05BR:1:1102:16859:14066 2:N:0:CCGCCGTCTCTTGC
GCGGAAGAGCACACGTCTGAACTCCAGTCACCCGCCGTATCTCGTATGCCGTCTTCTGCTTGAAAAAAAACAACAAAATGATCGACGATGGTGCAGATCTCCCCGTCGCCCATGAGCAGCACGTGCGGCACCAGACCGAGGCGCAACAGG
+F_HWI-M01141:133:D05BR:1:1102:16859:14066  133:D05BR:1:1102:16859:14066 2:N:0:CCGCCGTCTCTTGC
ABBBAB?FFFFFGGEFGGGGGGHHHFFFGHHHHGGGGEEHFFFF113FFGGAEE1A5BB5AB13B5F0//11?11?1133BBB###################################################################
@R_HWI-M01141:133:D05BR:1:1102:16859:14066  133:D05BR:1:1102:16859:14066 2:N:0:CCGCCGTCTCTTGC
GCTATGCCCAGAACCCTAGGACCGTCTAAGGCAACGGGTTCGCCTGGCTGGACGGTTACGCTCTGCACCATGGGACGCCTTTCGTCAGGCACGGGCACTCCCACTCCGCCAACTGAATACCCCCCAGCCTCCGCACCCGCATCCGCTGCT
+R_HWI-M01141:133:D05BR:1:1102:16859:14066  133:D05BR:1:1102:16859:14066 2:N:0:CCGCCGTCTCTTGC
1>111111111111A1B11111A00000D200BA0A##################################################################################################################
@M_HWI-M01141:133:D05BR:1:1102:5504:14082  133:D05BR:1:1102:5504:14082 2:N:0:CCGGCGTCTCTTGC
CGTCCTTGACGAACGAGTTCACGATGGCGGTGAAGGCGGCGCCGATTACC
+M_HWI-M01141:133:D05BR:1:1102:5504:14082  133:D05BR:1:1102:5504:14082 2:N:0:CCGGCGTCTCTTGC
]]]]]]]]]]]]]\]]]]]]]]]]]]]]]]]]]]]]]]]]]Z]]]]]]]]
@M_HWI-M01141:133:D05BR:1:1102:8655:14259  133:D05BR:1:1102:8655:14259 2:N:0:CCGGCGTCTCTTGC
TTCTTATTTTAAATAGGGTACCCGACTCTAATGTTTTCGAAGAGACTATAGTAGCGATAATGACGCCTCAATG
+M_HWI-M01141:133:D05BR:1:1102:8655:14259  133:D05BR:1:1102:8655:14259 2:N:0:CCGGCGTCTCTTGC
]]]]]]]]]]]]]]]]]]][]]]]]]]]]]]]]]]]]]]]]]]]]]]]]]]]]]]]]]]]]]]]]]]]]]]]]
@F_HWI-M01141:133:D05BR:1:1102:18620:14392  133:D05BR:1:1102:18620:14392 2:N:0:CCGGCGCCTCTTGC
CACACGTCTGAACTCCAGTCACCCGGCGTATCTCGTATGCCGTCTTCTGCTTGAACAAACAAGAGATCGGAACAGCACACGTCTGAACTCCATTCACCCAATCCATCTCGTATGCCCTCTTCTGCTTGAAAAAAAAAACCTATGCAACCA
+F_HWI-M01141:133:D05BR:1:1102:18620:14392  133:D05BR:1:1102:18620:14392 2:N:0:CCGGCGCCTCTTGC
1AAAAD>A11D@1BEGFGFFFGHAE00A00/02DA//0021AAE0A2FG1FA10B1100/B/00BFHF//EF/00B0BFGCEG0/@211@F112>2B1F//>BF1>1BE0F/F0F101?B1B>GFFFHFC1GA#################
@R_HWI-M01141:133:D05BR:1:1102:18620:14392  133:D05BR:1:1102:18620:14392 2:N:0:CCGGCGCCTCTTGC
CGTGGCGGTGTGCCCATGTGACCAATAAGACCTGGAAGCCGGGTTCGCCGACCGCGCCGGGGGAGATCCGAAGAGGCTCGTGTCGGGAAAGAGTGTTCCCAGTGCGTCGATCTCAGTTCGTCCCCTATATTTTTAACTACAAAAACAGTC
+R_HWI-M01141:133:D05BR:1:1102:18620:14392  133:D05BR:1:1102:18620:14392 2:N:0:CCGGCGCCTCTTGC
1>11111>1>0AB1010B3A2AE1011111B0B0B0A#################################################################################################################
@M_HWI-M01141:133:D05BR:1:1102:18785:14496  133:D05BR:1:1102:18785:14496 2:N:0:CCGGCGTCTCTTGC
AGTTC
+M_HWI-M01141:133:D05BR:1:1102:18785:14496  133:D05BR:1:1102:18785:14496 2:N:0:CCGGCGTCTCTTGC
]]]]]
@F_HWI-M01141:133:D05BR:1:1102:15547:14549  133:D05BR:1:1102:15547:14549 2:N:0:CCGGCGTCTCTTGC
CGGAAGAGCACACGTCTGAACTCCAGTCACCCGGCGTATCTCGTATGCCGTCTTCTGCTTGAAAAAAAAAAAAATTAACTCACCCAGAGTCATCTAGTCAGAACATCTAGGAATAGGCCGAACGATAGTTCTAAACAATATATTTAACAG
+F_HWI-M01141:133:D05BR:1:1102:15547:14549  133:D05BR:1:1102:15547:14549 2:N:0:CCGGCGTCTCTTGC
AA?AAACC1CFFG?BGCFBFCD11AF3AAFFG?E0AA//GFHFFEGG21EFAGAEE1DFFFFEGHHCEEE@//>011112<B100////11B>221121211100111?1111@####################################
@R_HWI-M01141:133:D05BR:1:1102:15547:14549  133:D05BR:1:1102:15547:14549 2:N:0:CCGGCGTCTCTTGC
ACTAACATAAGCACAAATATAGCACAAATAGCTCCTGTGAATCTGAGAACGTATCGGTCGGAGACGATAAACGTATAGATTCGGTCATGAGTGTCGTTATACGACCTTGCGACACAAAATACCAAAACTTAAACATATACTTCCACATCT
+R_HWI-M01141:133:D05BR:1:1102:15547:14549  133:D05BR:1:1102:15547:14549 2:N:0:CCGGCGTCTCTTGC
1111>CB311@@1111111A3331B00A111133111BB222122211110A##################################################################################################
@F_HWI-M01141:133:D05BR:1:1102:11579:14568  133:D05BR:1:1102:11579:14568 2:N:0:CCGGCGTCTCTTGC
ATCGGAAGAGCACAGTCTGAACTCCAGTCACCCGGCGTATCTCGTATGCCGTCTTCTGCTTGAAAAAAAAACACACCTCAGCCTCCGCCGACTAGGACCTGCGCCAACCTCTTTTACCCCACGCCACCCATTCCTCTCCTTGCTCTTACA
+F_HWI-M01141:133:D05BR:1:1102:11579:14568  133:D05BR:1:1102:11579:14568 2:N:0:CCGGCGTCTCTTGC
?>1AA@AA?FFFFGGGGDFGGGGGGHHGGCBGHGGGG/E/FHHH/?GHHGE/EGFHEBBFGH01FGEE##################################################################################
@R_HWI-M01141:133:D05BR:1:1102:11579:14568  133:D05BR:1:1102:11579:14568 2:N:0:CCGGCGTCTCTTGC
TTCCCCTCCGTCCCGTTCCCTCTGTCTGTCCCACACCCCATTGCGCGTCTTCCCGCGCACCGCGCGCATCTTGAAGTAGTTGATCATCGTCTGCGCCCCCTCTCGGTCCTCTTAGACCAATACTCGCTCGACCTTACTCGCGTCTTGCCG
+R_HWI-M01141:133:D05BR:1:1102:11579:14568  133:D05BR:1:1102:11579:14568 2:N:0:CCGGCGTCTCTTGC
111111111111AE1A0B0B1001333132B1100000//0B11///A//A21F/A/?############################################################################################
@F_HWI-M01141:133:D05BR:1:1102:15579:14734  133:D05BR:1:1102:15579:14734 2:N:0:CCGGCGTCTCTTGC
GAAGAGCAACGTCTGAACTCCAGTCACCCGGCGTATCTCGTATGCCGTCTTCTGCTTGAAAAAAAAAACACCCTGCCTTCTGCCGCGCAGACCGCCAGTGCGAACTAGCCACCCTTGTCCTGCCGTTACCCCGGTCCCCGCCTCCCCCAA
+F_HWI-M01141:133:D05BR:1:1102:15579:14734  133:D05BR:1:1102:15579:14734 2:N:0:CCGGCGTCTCTTGC
AAAABFFBFFDBGGGGGGGGGGHDGFHEGGGGGEGFGHHHFEGFHBE1AGCFFD5EGB13BAFE>E>/1111//0/B?B33B4?##################################################################
@R_HWI-M01141:133:D05BR:1:1102:15579:14734  133:D05BR:1:1102:15579:14734 2:N:0:CCGGCGTCTCTTGC
CCGGGCTCGGTCTGTTCGGGCCAGGCCGAACTGACTATCACTCTGACGACGAGCGTCTGGAGAGCACGTTCACCGTCCGCTCGATCCGACGTCGACCCTCCGTCGGCTACTGTGATGTCGTCGTATGCACGCTGGCTGATTCGTTCGATA
+R_HWI-M01141:133:D05BR:1:1102:15579:14734  133:D05BR:1:1102:15579:14734 2:N:0:CCGGCGTCTCTTGC
1111>11A111>003BAE?000000B/A//A/A1B11112A11111D#######################################################################################################
@F_HWI-M01141:133:D05BR:1:1102:20342:14784  133:D05BR:1:1102:20342:14784 2:N:0:CCGGCGTCTCTTGC
CTCTTCCGATCTGATCGGAAGAGTACACGTCTGAACTCCAGTCACCCGGCGTATCTCGTATGCCGTCTTCTGCTTGAAAAAAAAAAAAACCAAGTCACTAACAGCAGCACGCATTGACACAGCCTGGTAAACACTTTCATCTCCGTCGCG
+F_HWI-M01141:133:D05BR:1:1102:20342:14784  133:D05BR:1:1102:20342:14784 2:N:0:CCGGCGTCTCTTGC
BBBBBFFBBBBFGCFGFGGGCGHHGGFHGHEGDHFHHHHHHHFHGGHGGGGFEAEGFGGGHHHHGAEGFFFFGFHFHHHGGCGE///>/?/?/0?F22>2<?22020000/<///11111>0..00<<10=DD.0000<DD<DD######
@R_HWI-M01141:133:D05BR:1:1102:20342:14784  133:D05BR:1:1102:20342:14784 2:N:0:CCGGCGTCTCTTGC
GAACGGGAGGGGAAGCCGAAGGGGGCCGGGGAGGGGAAAGAGGGGGGAGAAGTGGGAGGACTCGGGCGGCGCGCCGGCTATAAAAAAAAAAACCACACATATTCCACGCCGGCTTCTATTCTTTACCTTTCTTACCTACGCTTTCCCGCT
+R_HWI-M01141:133:D05BR:1:1102:20342:14784  133:D05BR:1:1102:20342:14784 2:N:0:CCGGCGTCTCTTGC
>11>1>>11110000A0A0A##################################################################################################################################
@F_HWI-M01141:133:D05BR:1:1102:27201:14833  133:D05BR:1:1102:27201:14833 2:N:0:CCGGCGTCTCTTGC
GACTCTCCCCTAGGAGGAGGTCGATCGGAAGAGCACACGTCTGAACTCCAGTCACCCGGCGTATCTCGTATGCCGTCTTCTGCTTGAAAAAAAAATACGTCTCGCACGGCAGGAAACAGCCGGCCCCATCCAGCAACTCGCCCGCGACGC
+F_HWI-M01141:133:D05BR:1:1102:27201:14833  133:D05BR:1:1102:27201:14833 2:N:0:CCGGCGTCTCTTGC
AAAAAFFFFBFAFGBGFGCG2BECGGFC2AE2CGHHHHGHEHDHFHHHHGHAAGHHHGCA>0>1BFHHGGHHBGGEGHE4BEFH@?FH33FEEG/02?/20?22//><//<@//0F0000<-><-@-<//<C:;C::/<:?-C#######
@R_HWI-M01141:133:D05BR:1:1102:27201:14833  133:D05BR:1:1102:27201:14833 2:N:0:CCGGCGTCTCTTGC
ACCTCCCCCCCCGGGGGGGGTAGGTTGGGAGAACGCCGGTGATGGGAAGCGGGAGCAAGGAGAGGTCGATTCGCGGGGCGGGCGCGTTATTAAAAAAAAAAAACCTTTTCCTTCCATTCGAGACGCCGTTCACCTGTGATAGCATGCATT
+R_HWI-M01141:133:D05BR:1:1102:27201:14833  133:D05BR:1:1102:27201:14833 2:N:0:CCGGCGTCTCTTGC
AAA1AA>>>1000AAA######################################################################################################################################
@F_HWI-M01141:133:D05BR:1:1102:13055:14881  133:D05BR:1:1102:13055:14881 2:N:0:CCGGCGTCTCTTGC
CACACGTCTGAACTCCAGTCACCCGGCGTATCTCGTATGCCGTCTTCTGCTTGAAAAAAAAAACCTCGGGCGTCCTTATCGGCTTGCTGCACAACGGCGATCGGCAGCTGATTTCTTGCACCGCCGCCGCCGGCCTGTCGCTCCTCTTCG
+F_HWI-M01141:133:D05BR:1:1102:13055:14881  133:D05BR:1:1102:13055:14881 2:N:0:CCGGCGTCTCTTGC
AABBBDBAF?FFFFGGGCGDGEDGGCGGAEDFFGG2EFHHHGAEFG55GFEGHEHEH1E###########################################################################################
@R_HWI-M01141:133:D05BR:1:1102:13055:14881  133:D05BR:1:1102:13055:14881 2:N:0:CCGGCGTCTCTTGC
ACGCTTCCCCGGCTACGCTTCCTCTTAGTCCGCAGGTCCAGCGGCGAGCAGTGACCGACACTGTTCTACAGCATCATCCCGCTGACCCGCAGCGACTTTTCCGAGGCACATCCGCACGCCCTTTCTCCGACCCCGACAGACCTGATCTTG
+R_HWI-M01141:133:D05BR:1:1102:13055:14881  133:D05BR:1:1102:13055:14881 2:N:0:CCGGCGTCTCTTGC
111111111111A00B0000A111DB11DD20AA####################################################################################################################
@F_HWI-M01141:133:D05BR:1:1102:22168:15071  133:D05BR:1:1102:22168:15071 2:N:0:CCGGCGTCTCTTGC
ATCGGAAGCACACGTCTGAACTCCAGTCACCCGGCGTATCTCGTATGCCGTCTTCTGCTTGAAAAAAAAAAACAAAGGAAAGCTCGTCAAACAAGTCATCATCGAGGCATATTGGGTACGCTAGCTTGGCTGTTGGATCCCTTACGCACA
+F_HWI-M01141:133:D05BR:1:1102:22168:15071  133:D05BR:1:1102:22168:15071 2:N:0:CCGGCGTCTCTTGC
AABBABBBBFFFGGGGGGGGGGHHFHDHHHHAEEEEAEEF55FEEFFBFGFGHGDHFHFFH?3@5B@E/E>?///032B3303B3/////2?0?2?222?##################################################
@R_HWI-M01141:133:D05BR:1:1102:22168:15071  133:D05BR:1:1102:22168:15071 2:N:0:CCGGCGTCTCTTGC
TTTGAGGACAACTTCTATCAAACTACGGCTTGGCTGTGTTCAATGAAGGCCATGTGGACCAGGGTCTAAAGCTGACTGGTGTGGTCGGGGATGAAGCCCTTCTGCACGTGCTGCACGCTTTCTTCTTCGTTGCCGAGCAGGTCCACCTCG
+R_HWI-M01141:133:D05BR:1:1102:22168:15071  133:D05BR:1:1102:22168:15071 2:N:0:CCGGCGTCTCTTGC
11>11>111111113BA3333111110A0000A01A002022222DAF1///BFG21B10/0//B001211A1110BB/1B///01///////1B1BF/B0B1112B>B//?1101/<///B21221B/<B###################
@M_HWI-M01141:133:D05BR:1:1102:16378:15097  133:D05BR:1:1102:16378:15097 2:N:0:CCGGCGTCTCTTGC
AATAGCAACAAGGCACGATCGAATTATTGCGATATGCAAACACTCA
+M_HWI-M01141:133:D05BR:1:1102:16378:15097  133:D05BR:1:1102:16378:15097 2:N:0:CCGGCGTCTCTTGC
]]]]]]]]]]]]]]]]]]]]]]]]]]]]]]]]]]]]]]]]]]][\]
@F_HWI-M01141:133:D05BR:1:1102:3319:15113  133:D05BR:1:1102:3319:15113 2:N:0:CCGGCGTCTCTTGC
CACACGTCTGAACTCCAGTCACCCGGCGCATCTCGTATGCCGTCTTCTGCTTGAAAAAAACAAACCAAACTATTCTATAAGCTTCTCCCCCACACCACACCGCATCGCTCCACCCACATCCCCCTGGAAGTAGTGCCCAACAATAACTCT
+F_HWI-M01141:133:D05BR:1:1102:3319:15113  133:D05BR:1:1102:3319:15113 2:N:0:CCGGCGTCTCTTGC
>>ABA34>CAFFGGGGFAAFGGDHG?EG2A2A5DFFFF3AF0AE11D5AF5FEFFFFFF>1111111C1?B3B@444@444343B33?3?############################################################
@R_HWI-M01141:133:D05BR:1:1102:3319:15113  133:D05BR:1:1102:3319:15113 2:N:0:CCGGCGTCTCTTGC
CCGTCTCCAACTCCGACTCCAGCCCAGCGATCGACCATAACAGTCCCGGCAGTGAATCTATGTCCACCTCCTGACCACTCCACTCCCTCCCACTCTCTTTCGGCCACATCGTCATCCCCTCCTTCTTCTTCCGCACTCCCTCCTGGTTTA
+R_HWI-M01141:133:D05BR:1:1102:3319:15113  133:D05BR:1:1102:3319:15113 2:N:0:CCGGCGTCTCTTGC
11111111111>1111110111A00000000A//A/A1BG1A11111/////011A21222222@2B000B01@0B1/@B01010B/0B//00B>1B121B///<//0<B////0BD/?0</@1<112212@##################
@F_HWI-M01141:133:D05BR:1:1102:24038:15203  133:D05BR:1:1102:24038:15203 2:N:0:CCGGCGTCTCTTGC
TCGGAAGAGCACACGTCTGAACTCCAGTCACCCGGCGTATCTCGTATGCCGTCTTCTGCTTGAAAAAAAAAAAAAATTACAGCACGTCCATCGCTCTCAGCACTACGGCTTTATCTAGCTAGTTCCTTTAAGCCCTTGCGTTAGTGTACT
+F_HWI-M01141:133:D05BR:1:1102:24038:15203  133:D05BR:1:1102:24038:15203 2:N:0:CCGGCGTCTCTTGC
ABCCCCCFFFFFGGGGGGGGGGHHHFHHHHHHHGGGGEGGFGGHFGHHHBEFEHFHHHHHHHAGDDGG@?EC##############################################################################
@R_HWI-M01141:133:D05BR:1:1102:24038:15203  133:D05BR:1:1102:24038:15203 2:N:0:CCGGCGTCTCTTGC
CACCCCGATGACGCTGCTTACCATTTTCACTATTTTCGACCGCACGACCCCGTCGCATATGCTAAGTATAACGACGACTGCGAGCATGACGATATACGCCTCTACCTTTCCCATCATCATATACGCCACTCCTATCCACACGTCAATCAC
+R_HWI-M01141:133:D05BR:1:1102:24038:15203  133:D05BR:1:1102:24038:15203 2:N:0:CCGGCGTCTCTTGC
>11>>1>1>111110001131013122D22221B####################################################################################################################
@F_HWI-M01141:133:D05BR:1:1102:15133:15276  133:D05BR:1:1102:15133:15276 2:N:0:CCGGCGTCTCTTGC
GGAAGAGCACACGTCTGAACTCCAGTCACCCGGCGTATCTCGTATGCCGTCTTCTGCTTGAAAAAAAAAAGAACGTAACAGCCCGCGCCTGATCTCCTCTCACCACCCTGATCTCGTAAGCCTCCCTCTTCTTCGCTCAAAACCACCACT
+F_HWI-M01141:133:D05BR:1:1102:15133:15276  133:D05BR:1:1102:15133:15276 2:N:0:CCGGCGTCTCTTGC
AAAAAF1FFFFFAAGGGFGFDGFGGDEBAFGEEGG//A02DFFE0EFDEEEFFGFHHHFEBBE1G//E/>//00?>0B/110///</////011B211<101?01</?/00?1@<0//001110..0001FGF#################
@R_HWI-M01141:133:D05BR:1:1102:15133:15276  133:D05BR:1:1102:15133:15276 2:N:0:CCGGCGTCTCTTGC
AACCTCGCCCGAGCCCTGAAGACTGCCGGCTACTCCACCCCTTACGCCCGTCTCCGACCCCCGCCACTCCGTTCTGGCCAGCGTGTCTGCTCCCCCGGGTATCCTCTAATTATATCGTTCTCTCGGCGTCGCGGCTTTACTTCATCATCT
+R_HWI-M01141:133:D05BR:1:1102:15133:15276  133:D05BR:1:1102:15133:15276 2:N:0:CCGGCGTCTCTTGC
1>1A1B11>111100A0A011B011B000///011B1BA///B1B/////A>001//>>/B/>>>>E1B0//10/11101/////<02111B1/?<//>?/<1111?11<?1111?<0.0<FF###########################
@F_HWI-M01141:133:D05BR:1:1102:15059:15307  133:D05BR:1:1102:15059:15307 2:N:0:CCGGCGTCTCTTGC
TCGGAAGAGCACACGTCTGAACTCCAGTCACCCGGCGTATCTCGTATGCCGTCTTCTGCTTGAAAAAAAAAAAAAACCATCTTACGTTGTTTATAGGTTCCGACATCATCTCTATCCATTGCCCTCTACACCAGTACTCTGTTTTGCCCT
+F_HWI-M01141:133:D05BR:1:1102:15059:15307  133:D05BR:1:1102:15059:15307 2:N:0:CCGGCGTCTCTTGC
DDDDCBCFFFFFGGGGGGGGGGHHHHHHHHHHHGGGGEEECGHHGGHHEGEEGHGHHGHHHGHHHHFFGE@>>///??########################################################################
@R_HWI-M01141:133:D05BR:1:1102:15059:15307  133:D05BR:1:1102:15059:15307 2:N:0:CCGGCGTCTCTTGC
ACGACGCGGTTCAATCCACAAATTCTCCCTTATTTATCATATCAGCAACGATGCATGTAGGGAGCACATGTCCAGTCTGCGCATTATTCGTATCCTCGTCTACCAATATTACATCAATGTAACAGCTTCTCCCTCAATACTACGCTTCCC
+R_HWI-M01141:133:D05BR:1:1102:15059:15307  133:D05BR:1:1102:15059:15307 2:N:0:CCGGCGTCTCTTGC
111111110000A3A1B111A01112210011122D22D2D22221A00A////122D221/0/A/0011222@121111////?1222000002@1///?/1111112B2212><1122222>1C11111100B###############
@F_HWI-M01141:133:D05BR:1:1102:15923:15311  133:D05BR:1:1102:15923:15311 2:N:0:CCGGCGTCTCTTGC
CTCTTCCGATCTATCGGAAGAGCACACGTCTGAACTCCAGTCACCCGGCGTATCTCGTATGCCGTCCTCTGCCTGAAAAAACATTCATCACGCCGCTCGCCTAGCGCACCCCCTCGTCTTGGTCGTCGTTCCCTTTCATCTGGATCTGGT
+F_HWI-M01141:133:D05BR:1:1102:15923:15311  133:D05BR:1:1102:15923:15311 2:N:0:CCGGCGTCTCTTGC
AA1A1BD1>>DFGFD11ACFAEB1B00E0AFFHHGBBGGFAAF1EGG/EFA/AA22B//0BF1E>//B1BB111G01@10//>1>B22F#############################################################
@R_HWI-M01141:133:D05BR:1:1102:15923:15311  133:D05BR:1:1102:15923:15311 2:N:0:CCGGCGTCTCTTGC
AGATGCCAGTGTCCCCCTCCATACACGTCTGCTCTTCTTCGTCGCACCGCGTGGTTCGTTCTCCCACCACTTCCGCCACGCACGCCGCCAGCTCCTTCGTCATCCTGTTCGATCCCCATCTGACTCCCTCGCAGCCCCCAGAGATCATAC
+R_HWI-M01141:133:D05BR:1:1102:15923:15311  133:D05BR:1:1102:15923:15311 2:N:0:CCGGCGTCTCTTGC
1>111DF@B1B33A11111101301A0A0AA11B11FD1FG00///AAE?//AE/F1//0B/2B00>///1@1B?###########################################################################
@M_HWI-M01141:133:D05BR:1:1102:4007:15377  133:D05BR:1:1102:4007:15377 2:N:0:CCGGCGTCTCTTGC
CGAGTTGGTCACCGACGCCCTGGCGATGGCGATCCATCAACGTC
+M_HWI-M01141:133:D05BR:1:1102:4007:15377  133:D05BR:1:1102:4007:15377 2:N:0:CCGGCGTCTCTTGC
]]]]]]]]]]\]]]]]]]]]]]]]]]]]]]]]]]]]]]]]]]]]
@F_HWI-M01141:133:D05BR:1:1102:15588:15479  133:D05BR:1:1102:15588:15479 2:N:0:CCGGCGTCTCTTGC
GGAAGAGCACACGTCTGAACTCCAGTCACCCGGCGTATCTCGTATGCCGTCTTCTGCTTGAAAAAAAAACGCACCCTCGCCGCCACCACCTCGTACCCCACATTGCCCCCCACCATCACGACTCTCCTCTCCTCTTTGTCTCCTGCGACG
+F_HWI-M01141:133:D05BR:1:1102:15588:15479  133:D05BR:1:1102:15588:15479 2:N:0:CCGGCGTCTCTTGC
BBBBB4FFFFFFEAGGFGGFGGFHHFDFDGGEG?EE2ACDFHEE33GDEEGHEHEHH5FFFFE#######################################################################################
@R_HWI-M01141:133:D05BR:1:1102:15588:15479  133:D05BR:1:1102:15588:15479 2:N:0:CCGGCGTCTCTTGC
CACGCGCTTAGCCCTCCGGGCTTCGCCAATTGTCTGGTAGGCGGCTCTATTACGCGGATCCTACTGCCATCTGTTCACTTCAGCTCCTCCTCACATTAACTCATGTGGGTGGCCTTATACTTTATCTTTTACCCCAACGCGGCGAAGTGG
+R_HWI-M01141:133:D05BR:1:1102:15588:15479  133:D05BR:1:1102:15588:15479 2:N:0:CCGGCGTCTCTTGC
1111>1>1>11@100AA00000BF0/B//B112D210B11/B////>0@2222?B/////0B2>1F101B111B2BFE21121111<100001?122111BB1F##############################################
@F_HWI-M01141:133:D05BR:1:1102:14677:15504  133:D05BR:1:1102:14677:15504 2:N:0:CCGGCGTCTCTTGC
CACACGTCTGAACTCCAGTCACCCGGCGTACCTCGTATGCCGTCTTCTGCTTGAAAAAAAATCCCTCTTCTCCCCCCGCCCCCTGTTGCCCTCTCTTCCCTGCAGCGCTCGCTCCTCTCTTTTCTCCCTCGCTCCCTTCCTCCCACTCCT
+F_HWI-M01141:133:D05BR:1:1102:14677:15504  133:D05BR:1:1102:14677:15504 2:N:0:CCGGCGTCTCTTGC
AABA?@C4CADFFGGBFB5ABGEGAE?EEE2AFGDHFHF5BE1A11D5D5AFG13B5FEE/133332?33BB3311>/>>//>E/111?11B?00B21?011/01?############################################
@R_HWI-M01141:133:D05BR:1:1102:14677:15504  133:D05BR:1:1102:14677:15504 2:N:0:CCGGCGTCTCTTGC
ACTTCTCGCCCCTTGTGACCCACTCGCTGGCATCCGCCCTCCGCGCCGCCCGCCCCGCGCACTCCGCCTGTTGTGCCTCGTCCCCCGCTCCCTCCGCCGACATCTCGTCTTACCTCACCTTCCTCTCCATCGTCGCCCTTTCGGACTTTC
+R_HWI-M01141:133:D05BR:1:1102:14677:15504  133:D05BR:1:1102:14677:15504 2:N:0:CCGGCGTCTCTTGC
1>1>>31111>>11111331B0A0000A000010B/A#################################################################################################################
@F_HWI-M01141:133:D05BR:1:1102:12612:15515  133:D05BR:1:1102:12612:15515 2:N:0:CCGGCGCCTCTTGC
CACACGTCTGAACTCCAGTCACCCGGCGTATCTCGTATGCCGTCTTCTGCTTGAAAAAAAAAAACGAGAACGTCTCCAATCTGCTCGATCGTAATCGCACCCGTCTTAACTTCAATCACCCAATCCATCTCTTATGCTTTCTTTTACTTT
+F_HWI-M01141:133:D05BR:1:1102:12612:15515  133:D05BR:1:1102:12612:15515 2:N:0:CCGGCGCCTCTTGC
11AAAD>AFAFFGGGGGGAGFGFHEEEE0A/EEGFFFBGGHEAAFFH2DDAFHHE1FE//>///?/////1///B01>11B12BB1//B0/<00/2?////?/</?/@11?11?1111100><FFB1><GG1FBG0=000=0GBG0<DH0
@R_HWI-M01141:133:D05BR:1:1102:12612:15515  133:D05BR:1:1102:12612:15515 2:N:0:CCGGCGCCTCTTGC
ATCCCGTTGGAGGCTGTCTTGTCTTTTCCCATCAGTCCGAACCCTCCTTTGTTTCTGTCGTTTACGTTCCACCGGTTCTTTCTTTAGGTCGTTACCACTTCATGTACGGATAAACTATTCGCCGCGCTTTTATCTCCCTCATTGCTCTGC
+R_HWI-M01141:133:D05BR:1:1102:12612:15515  133:D05BR:1:1102:12612:15515 2:N:0:CCGGCGCCTCTTGC
1>A?11>B11111111BB331A13FG1311110B1211000AE/0/B0B21200D2A2DA/AAAA/B00B210B>///1112B1@21111/>//?11111122BFF2/////11BB12FF0?/////<//121222100<01@1??FG<?
@F_HWI-M01141:133:D05BR:1:1102:15303:15675  133:D05BR:1:1102:15303:15675 2:N:0:CCGGCGTCTCTTGC
CACACGTCTGAACTCCAGTCACCCGGCGTATCTCGTATGCCGTCTTCTGCTTGAAAACAAAAACAATTACGCGAGATCCTGCCTCAAATACAATTTTACACACACGTCTTATACATTCTTTCCTTTTCTTTATTTCGTACTCCAGTTTTT
+F_HWI-M01141:133:D05BR:1:1102:15303:15675  133:D05BR:1:1102:15303:15675 2:N:0:CCGGCGTCTCTTGC
1111>ACA111DBG1F1FB1BG1AEEEEG0/B2DFFE00B1/A/0/FGHEB1101FD0//00////1111B//////B11110GCB112B1111B2B21211<///B/<?22>B2B21GD1BF122121>1@22@2000//1<11111?<
@R_HWI-M01141:133:D05BR:1:1102:15303:15675  133:D05BR:1:1102:15303:15675 2:N:0:CCGGCGTCTCTTGC
TTTTGATGCTTATTCCCGTCAGATACAGTCTCTCCGTGAACCTACAGTTTTCTGTAGATCTCTACCCAACCGCTTATGCCCTGCTTGTCCTTCTCCTTTCCATAAATATATTCAACAATTAACTGTCCATCCCAAATCATAATATACTTT
+R_HWI-M01141:133:D05BR:1:1102:15303:15675  133:D05BR:1:1102:15303:15675 2:N:0:CCGGCGTCTCTTGC
>111>1D3B1331AB3B1F1A1131111311331000000100101B22D2D122222D12222A101AA///AA/D1B@0@EGBF1F11221111BF2B@2B21B2222B2@22B1/1BE11B1BF>2210/1BB<112222>2>2>2>
@M_HWI-M01141:133:D05BR:1:1102:27151:15688  133:D05BR:1:1102:27151:15688 2:N:0:CCGGCGGCTCTTGC
CTGAAGCATGTCATTTACCTACTAGTTTTAAAAAGTCTGCGGTAATTGAATTC
+M_HWI-M01141:133:D05BR:1:1102:27151:15688  133:D05BR:1:1102:27151:15688 2:N:0:CCGGCGGCTCTTGC
]]]]]]]]]]]]]]]]]]]]]]]]]]]]]]]]]]]]]]]]]]]]]]]]]]]]]
@F_HWI-M01141:133:D05BR:1:1102:12386:15718  133:D05BR:1:1102:12386:15718 2:N:0:CCGGCGCCTCTTGC
AAGAGCACACGTCTGAACTCAGTCACCCGGCGTATCTCGTATGCCGTCTTCTGCTTGAACAAAAGCAGCTGGCGGCGTTCTCCTCTCCTCAGCACACCTCGTATGGGCCGCGCGGGCCCAGAGCGCGCCGCTCCTCTCGGCTCCCGCTTA
+F_HWI-M01141:133:D05BR:1:1102:12386:15718  133:D05BR:1:1102:12386:15718 2:N:0:CCGGCGCCTCTTGC
AAA3>B4BFFDFG4E5AFEDGGFHF54FE2EE2A22B5FA1BBGFEA01ABFHFB53G33DB1F31332332>//>/>/??4BB04BG3?B?330B0<B0///B00?0F#########################################
@R_HWI-M01141:133:D05BR:1:1102:12386:15718  133:D05BR:1:1102:12386:15718 2:N:0:CCGGCGCCTCTTGC
TTCCGGGATGGCTTCGTTTCGCTGCCTCCTCCAAAAGCGGCTCGAGCCCGGCTACCGCGTCTCTGCGTCCCTGTTCTTCGGCGCCCGCTACGCCGCCACCCCCTTCTACTCCCGCCACTACCTTGGTCAGATGCCTGAGGACGTCCTCCC
+R_HWI-M01141:133:D05BR:1:1102:12386:15718  133:D05BR:1:1102:12386:15718 2:N:0:CCGGCGCCTCTTGC
11>11>1>111B11B0B001AA00B011F000B1B/0AA/E//A////A>>///BF/>>/>/B211/?//?BF>EF2D########################################################################
@F_HWI-M01141:133:D05BR:1:1102:27010:15754  133:D05BR:1:1102:27010:15754 2:N:0:CCGGCGTCTCTTGC
TCGGAAGAGCACACGTCTGAACTCCAGTCACCCGGCGTATCTCGTATGCCGTCTTCTGCTTGAAAAAAAAACAAACACTCGCTATTGACCCCCGTCTCGCAGAACACGGCGTACATGACGACGGCCGGGCCGTCGCGGTCCATCGCCTAC
+F_HWI-M01141:133:D05BR:1:1102:27010:15754  133:D05BR:1:1102:27010:15754 2:N:0:CCGGCGTCTCTTGC
?AAAABBFFBFFGGGGGBFGGFHGHHH5ABFGHGGGGAAE1BEFAEECFEEAE11AF5AFHEFBEHHC/@/111B?C?B3F#####################################################################
@R_HWI-M01141:133:D05BR:1:1102:27010:15754  133:D05BR:1:1102:27010:15754 2:N:0:CCGGCGTCTCTTGC
GACCCATCCGATCGGGTAACAGCCGGAGTACTGACGTCAGAGCGGAAAACCCACGCATACATAACATGAGGATCAGCGTGTATTTGCCGCCGTGTAGGTCCTCTCACGCAGGGGCCACCCGCATGTCCACACGATGCACTACAGTTAGCG
+R_HWI-M01141:133:D05BR:1:1102:27010:15754  133:D05BR:1:1102:27010:15754 2:N:0:CCGGCGTCTCTTGC
11>AAA################################################################################################################################################
@M_HWI-M01141:133:D05BR:1:1102:7239:15754  133:D05BR:1:1102:7239:15754 2:N:0:CCGGCGTCTCTTGC
ACACTCTTTC
+M_HWI-M01141:133:D05BR:1:1102:7239:15754  133:D05BR:1:1102:7239:15754 2:N:0:CCGGCGTCTCTTGC
X]]]]][W6[
@F_HWI-M01141:133:D05BR:1:1102:22482:15789  133:D05BR:1:1102:22482:15789 2:N:0:CCGGCGTCTCTTGC
TCGGAAGAGCACACGTCTGAACTCCAGTCACCCGGCGTATCTCGTATGCCGTCTTCTGCTTGAAAAAAAAAAAAACTCTTATGCACTCCAGCCTCGCACTCCATAACGTATGCCTGCTACTTTTGTATCAACGGTGTACATACTCCATGT
+F_HWI-M01141:133:D05BR:1:1102:22482:15789  133:D05BR:1:1102:22482:15789 2:N:0:CCGGCGTCTCTTGC
CCCCCCCFFFFFGGGGGGGGGGGHGHHGHHHHHGGGGAEAHHHHGGHHHHGEGHGHHHHHHHGHFHGGGG@@//<<334B443B422B##############################################################
@R_HWI-M01141:133:D05BR:1:1102:22482:15789  133:D05BR:1:1102:22482:15789 2:N:0:CCGGCGTCTCTTGC
ACGCTCGTCCGCGCACCTCAGTGGGCAGCCTCGGTTCGAGAACACGCTTTGCGCGACGTCTGTATCAGAAGTGATCGTGTTAGTTGTACAGTGTTCGCCCGGTTTTGCACGTTTATTACAGCAGGTTAGTTTTCGCCTAGTCGATCGTCA
+R_HWI-M01141:133:D05BR:1:1102:22482:15789  133:D05BR:1:1102:22482:15789 2:N:0:CCGGCGTCTCTTGC
1>1>>1111111000000B11120000//BB#######################################################################################################################
@M_HWI-M01141:133:D05BR:1:1102:10624:15909  133:D05BR:1:1102:10624:15909 2:N:0:CCGGCGTCTCTTGC
GGCTGGAGTGCACTGGCATGATCTCGGTTCACTGCA
+M_HWI-M01141:133:D05BR:1:1102:10624:15909  133:D05BR:1:1102:10624:15909 2:N:0:CCGGCGTCTCTTGC
]]]]]]]]]]]\]]]]]]]]]]]]]]]]]]]]]]]]
@F_HWI-M01141:133:D05BR:1:1102:13484:15935  133:D05BR:1:1102:13484:15935 2:N:0:CCGGCGTCTCTTGC
TCGGAAGAGCACACGTCTGAACTCCAGTCACCCGGCGTATCTCGTATGCCGTCTTCTGCTTGAAAAAAAAAAAAAAAAAATAGAAAATCATATTATCTATAAAGCAAACTGAGACATAAAAGGAAGACAAATATAGGCGGTAAAATTGTA
+F_HWI-M01141:133:D05BR:1:1102:13484:15935  133:D05BR:1:1102:13484:15935 2:N:0:CCGGCGTCTCTTGC
CCCCCCCFFFFFGGGGGGGGGGGHHHHHHHHHHGGGGGGECFHGFFHHHHEEGHGHHHHHHHGHGHHGGGGE##############################################################################
@R_HWI-M01141:133:D05BR:1:1102:13484:15935  133:D05BR:1:1102:13484:15935 2:N:0:CCGGCGTCTCTTGC
ACGGTATGTGTACAGACACTTGGGGTATAATGGGTCAAATAGATACAGAGCGTCGGGGGATGAAATATTGATATGGGTGTGTAAGTGTTTGGCCGGAAAAGATGATACGAAATAAATATACGTCAATATCAACTTATCGTTGTAGATATC
+R_HWI-M01141:133:D05BR:1:1102:13484:15935  133:D05BR:1:1102:13484:15935 2:N:0:CCGGCGTCTCTTGC
1111>111333333311111111100A133331000A11B111221DA######################################################################################################
@M_HWI-M01141:133:D05BR:1:1102:16347:15948  133:D05BR:1:1102:16347:15948 2:N:0:CCGGCGTCTCTTGC
AATAAAGACAGACTAATTAGGAGGCTATAGCAAAAAATC
+M_HWI-M01141:133:D05BR:1:1102:16347:15948  133:D05BR:1:1102:16347:15948 2:N:0:CCGGCGTCTCTTGC
]]]]]]]]]]]]]]]]]]]]]]]]]]]]]]]]]]]]]]]
@F_HWI-M01141:133:D05BR:1:1102:10459:16009  133:D05BR:1:1102:10459:16009 2:N:0:CCGGCGTCTCTTGC
CACACGTCTGAACTCCAGTCACCCGGCGTATCTCGTATGCCGTCTTCTGCTTGAAAAAAAACAAGGTGCGTCTTCCCCACAGGCGAGAGATCGGAAGAGATATCGGAAGAGCACACGTCTGAACTCCAGTCATCTACTCTATCTCGTATG
+F_HWI-M01141:133:D05BR:1:1102:10459:16009  133:D05BR:1:1102:10459:16009 2:N:0:CCGGCGTCTCTTGC
AAAAADFAB1DFGFGF1CA1FGGHG0AA0AE0BF0FA00F1A//0BGBF111B0BBG0//E///0/1B1/?EECE1FB0//0/>//E/>?BGAF//?<0011B>///?/0?01?0?/FFG/11>F11F1FFF1=1<>F1D##########
@R_HWI-M01141:133:D05BR:1:1102:10459:16009  133:D05BR:1:1102:10459:16009 2:N:0:CCGGCGTCTCTTGC
CTCTTTCGCTCTCTTGCCTGTGGGGAAGACGCACCCCGTCGCTCTGCGCTGCGACTGCATATCCAGCTAACACGCATTTCGTCCATGTTAGGACTCACGAGATCGTAAGAGCGTCGTTTAGGTAAATAGTGTTCACAGGGTCTAAATGTC
+R_HWI-M01141:133:D05BR:1:1102:10459:16009  133:D05BR:1:1102:10459:16009 2:N:0:CCGGCGTCTCTTGC
>A?113311111113B1AE111B000000A0A00////A/A//AA11///A//>/>/0B1@@B2F10111011>///?B20B///B122FD01F0BG1/<//<1/00B01<C/?//<///11?1111@<?####################
@F_HWI-M01141:133:D05BR:1:1102:20221:16175  133:D05BR:1:1102:20221:16175 2:N:0:CCGGTGTCTCTTGC
CACACGTCTGAACTCCAGTCACCCAATCCATATCGTATGTCGTCTTCTGCTTGAAAAAAAAAAGCGCCACATGTTCTACGAGGAGTTCGACTTTGTTTGTAAGATCGGAAGAGCACACGTCTTAGCTCCAGTCAGCCAATCAGTCTCTCA
+F_HWI-M01141:133:D05BR:1:1102:20221:16175  133:D05BR:1:1102:20221:16175 2:N:0:CCGGTGTCTCTTGC
3AA3ADCAFAFF4GFCFFDGGGHHGGHFBHH5FGGBCGH5AFFFGGHHFDDDGFCG51A0000111>/1?1334@B44B111///03??////B3B0030444443/?///00B1?00/@/0/@11<F1<1<1<11000?011=11111<
@R_HWI-M01141:133:D05BR:1:1102:20221:16175  133:D05BR:1:1102:20221:16175 2:N:0:CCGGTGTCTCTTGC
GCTCAGCAACCTCTATCCCTTCGTCGGACTCGATGTCGCGCGAGCGTGCGGTATGGTAGCAGTCCGCGGCGTCTTTCGTTTTCTGCTGTTTTCGTAACTTATTATCAGAATAGCGTCTTGTAGCTTCAGAGTGTTCTCAGGGTGTAGTTC
+R_HWI-M01141:133:D05BR:1:1102:20221:16175  133:D05BR:1:1102:20221:16175 2:N:0:CCGGTGTCTCTTGC
1111111B111BFF1B311A1B1B0A000000002A##################################################################################################################
@F_HWI-M01141:133:D05BR:1:1102:16441:16211  133:D05BR:1:1102:16441:16211 2:N:0:CCGGCGTCTCTTGC
CGGAAGAGCACACGTCTGAACTCCAGTCACCCGGCGTATCTCGTATGCCGTCTTCTGCTTGAAAAAAAAAAAGAATGATTTTGGACTTACTGCCAGACACAAATACTCCCTCCCGTTGCACGTGGCCCATCTGCTACACCCCGCTCTGTC
+F_HWI-M01141:133:D05BR:1:1102:16441:16211  133:D05BR:1:1102:16441:16211 2:N:0:CCGGCGTCTCTTGC
AABBBB4FBCFBGGGGGGFGCGFHFGFHFHGFGGGFEAFF5FGFCGHFGGAEGFFFHFFAF1G55B0/>/>E/??F33B4DE4/BB?GG344B3?20?2B2/0?3BFGH/?GG//?<//<1/?//<0>C00=1=F111F0<-<<@C####
@R_HWI-M01141:133:D05BR:1:1102:16441:16211  133:D05BR:1:1102:16441:16211 2:N:0:CCGGCGTCTCTTGC
TGGTTTTCCACGACCATCCCTTGTTCTCCGATTTCGTCCATCGCCGCTTTTAGCATCTTTGTCACCTTCTCCAGGATGTAGTATTTGTGTCTGGCCGCAAGTCCAACCTCATTCTTTCCTTCATCTTTCCCTCACTTACCCCACTGCCGC
+R_HWI-M01141:133:D05BR:1:1102:16441:16211  133:D05BR:1:1102:16441:16211 2:N:0:CCGGCGTCTCTTGC
>111111BB3B11110BAA0B10BAF331000AAG0B/E/2B/A///AA/F2011D112DA2D2E11@111111B/1112B@222B2B0B22101B/////>1BB11/BBG1B2221BF1211B2F>2>1B100?DG11GG?/B######
@F_HWI-M01141:133:D05BR:1:1102:14869:16401  133:D05BR:1:1102:14869:16401 2:N:0:CCGGCGCCTCTTGC
CGTCTGAACTCCAGTCACCCGGCGTATCTCGTATGCCGTCTTCTGCTTGAAAAAAAAAAAAGCCGAAAATTTCTGGTTTGCTTGGCATTTGAGCGCAACCTCCGCCACCCTGCGGTTTGCCTTCTTCGTCAGCCCGTCCTCGATCGCCTC
+F_HWI-M01141:133:D05BR:1:1102:14869:16401  133:D05BR:1:1102:14869:16401 2:N:0:CCGGCGCCTCTTGC
>AABBBFFFFFFGGGGGGGGGGGGGGGHHHFGFFHHGGEGFFHHHHHHHAGFFFGCC0///111/////4334?43?30/?443/?B2B222/2<///>0?FA###############################################
@R_HWI-M01141:133:D05BR:1:1102:14869:16401  133:D05BR:1:1102:14869:16401 2:N:0:CCGGCGCCTCTTGC
ACCACCCCCTTCGCTTTGGCTATCGCCATGAGATCAGCCACACCCGCACACAGGTCGAGTATCGATAGCGTCTTGATTCCGCACGTCGTCAGTCGTGCCCGTTAGTTCTCGTCGTCCCTTCCCCCCGCACCGGGAACGACGTTGACCCTT
+R_HWI-M01141:133:D05BR:1:1102:14869:16401  133:D05BR:1:1102:14869:16401 2:N:0:CCGGCGCCTCTTGC
>>>111>>11111A100101111B000A0F111B1111B0BAE/A#########################################################################################################
@F_HWI-M01141:133:D05BR:1:1102:7871:16407  133:D05BR:1:1102:7871:16407 2:N:0:CCGGCGTCTCTTGC
CACACGTCTGAACTCCAGTCACCCGGCGTATCTCGTATGCCGTCTTCTGCTTGAAAAAAAAAACGGGCAGGGCAACTTTTGTTCGCCGGGCAACGACCCGCCAGCCTCAATGCGGTACACCGAGTCGCTGCTTACCCCGCTGTCCATGAA
+F_HWI-M01141:133:D05BR:1:1102:7871:16407  133:D05BR:1:1102:7871:16407 2:N:0:CCGGCGTCTCTTGC
B3A@A>44>>5DGGFGBCGD4EGFE?2FEEAF5522AGFB3AAEGFHH55A53B3B51>0//>?/11///>E?/FAGHE4?F04//?/B////F/</@@/@D--.>0>1<=0<.-<?E0D/-A-.;-:.:.C090:/C;?B9.0;FFB0;
@R_HWI-M01141:133:D05BR:1:1102:7871:16407  133:D05BR:1:1102:7871:16407 2:N:0:CCGGCGTCTCTTGC
AATTTCGCTCAGCATCTCCGTAGCCAGCGGGGTCAGCCGCGCCTCGGTGTACCACATAGCGATCTGCATGTCATTTCCCGGCTAACCAACGTTGACCTGACCTTCGACCAACATGTATATCCGTGACCACGGCTTGGCCATCCACAACAG
+R_HWI-M01141:133:D05BR:1:1102:7871:16407  133:D05BR:1:1102:7871:16407 2:N:0:CCGGCGTCTCTTGC
1>AA1BC1>1>11BBFGGB1A000A100000AAB001AE/A/>>E/////B@B21/@1B1////011@12122BB22>F/////B0B1//??FC/DCF00B#################################################
@F_HWI-M01141:133:D05BR:1:1102:21959:16541  133:D05BR:1:1102:21959:16541 2:N:0:CCGGCGTCTCTTGC
CACACGTCTGAACTCCAGTCACCCGGCGTATATCGTATGCCGTCTTCTGCTTGAAAAAAAAAAAAGCACACGTATGAAATCCAGTCACCAGGAAGATCTCATATGCGATCTTCTGCTTGTAACAAAAATAACATAAAAGAAAGAGTAGTG
+F_HWI-M01141:133:D05BR:1:1102:21959:16541  133:D05BR:1:1102:21959:16541 2:N:0:CCGGCGTCTCTTGC
BBBABBFBFBFFFGGGFGGGFEGGEECFAA?3D5FFHFHHFEEEHGFFD5FGHAGBGA000>>/>A0C??0E02?34?343?33BFEBG30//B0B222?222332//</0?2222211011111??#######################
@R_HWI-M01141:133:D05BR:1:1102:21959:16541  133:D05BR:1:1102:21959:16541 2:N:0:CCGGCGTCTCTTGC
ACAGCGCACAGAAAGTGGGGAATACTGATCAAAATACGGGAATATGCATGATGAAGATCTGAAGAAAGTAGTTGAAGAAAAGAGGGTGAGTGCAGTTTATATCTAACTAGTTACAGTATAATTAAAAAAATAACTTAAGGTATCACAATT
+R_HWI-M01141:133:D05BR:1:1102:21959:16541  133:D05BR:1:1102:21959:16541 2:N:0:CCGGCGTCTCTTGC
>11111>>1AF111B31100000A122D212111111/////0A2222221222A111121D211001122221@211>000?0/>///01112111221222221@111B222>12B2B2B############################
@M_HWI-M01141:133:D05BR:1:1102:28860:16604  133:D05BR:1:1102:28860:16604 2:N:0:CCGGCGTCTCTTGC
GCACCGGGGCCGATGCGCGACGCACTGCCAGCCACGCCAGCAGGAGGAAT
+M_HWI-M01141:133:D05BR:1:1102:28860:16604  133:D05BR:1:1102:28860:16604 2:N:0:CCGGCGTCTCTTGC
]]U]]V]]]W]]]]]]]]]]]]]]]]]]]]]]]]]]]]]]]]]]]]]]]]
@F_HWI-M01141:133:D05BR:1:1102:26610:16686  133:D05BR:1:1102:26610:16686 2:N:0:CCGGCGTCTCTTGC
GGAAGAGCACACGTCTGAACTCCAGTCACCCGGCGTATCTCGTATGCCGTCTTCTGCTTGAAAAAAAAAAACTAACAACCTCTAGTTCGCCCTTCTCTTCCTCCATTCATCTCTGCATCTCCCTAACTCACCTCCATCCCCACGCCCTCC
+F_HWI-M01141:133:D05BR:1:1102:26610:16686  133:D05BR:1:1102:26610:16686 2:N:0:CCGGCGTCTCTTGC
CCCBBFFFFFFFGGGGGGGGGGHHHHHHHHHGGGGGGGHHHHGDHHHHGGGHGHHHHHHHFGHFHGE?E/>/333?33??EE333BB4////<22?B22?222222?222?2?22>22222200100=111=10=0110<F#########
@R_HWI-M01141:133:D05BR:1:1102:26610:16686  133:D05BR:1:1102:26610:16686 2:N:0:CCGGCGTCTCTTGC
TCTCCCCTCTTCTCTTCCCTTCCTCCTTCTGTGTCTCTTTTTCTCATCTTTTCTTCCTGTCATTAGTCTTCCCGCTCCTTTCTTTCCTCTCCCTTTCTTCCCCTTTTTTCGCTCTTCAGTACTTCTTCTCCTCTCCCTCTTTCTCTTGTT
+R_HWI-M01141:133:D05BR:1:1102:26610:16686  133:D05BR:1:1102:26610:16686 2:N:0:CCGGCGTCTCTTGC
>11111111111313B1BA11F0A1B01B11D3DD32D2A11012221B221D11DBF11122D212A2A2AA//AAAAD21BA1DA@1D000011D21DB0000111/B>//F/1121B212B121221B>01F000001B22>2211B
@M_HWI-M01141:133:D05BR:1:1102:20515:16713  133:D05BR:1:1102:20515:16713 2:N:0:CCGGCGTCTCTTGC
AACTTCCACATACGATCGAATTAGCCTCCGAAACACGTTCCATTGTGTTCAGAATGCGGGTAAAACCTTATAAACGCCTATCGGCATGTCTAATTCGGGG
+M_HWI-M01141:133:D05BR:1:1102:20515:16713  133:D05BR:1:1102:20515:16713 2:N:0:CCGGCGTCTCTTGC
]]]]]]]]]]]]]]]]]]]]]]]]]]]]]]]]]]]]]]]]]]]]]]]]]]]]]]]]]]]]]]]]]]]]]]]]]]]]]]]]]]]]]]]]]]]]]]]\]]]]
@M_HWI-M01141:133:D05BR:1:1102:6372:16784  133:D05BR:1:1102:6372:16784 2:N:0:CCGGCGTCTCTTGC
ATTTAGGGTAAGAGGCACTTTTCAGTCTCAATTTTGCTCCACATGAAGACACACGCAAAAGTACTTTTATGCTTCCCTTTCTTGGT
+M_HWI-M01141:133:D05BR:1:1102:6372:16784  133:D05BR:1:1102:6372:16784 2:N:0:CCGGCGTCTCTTGC
]]]]V]]]]]]]]]]]]]]]]]]]]]]]]]]]]]]]]]]]]]]]]]]]]]]]]]]]]]]]]]]]]]]]]]]]]]]]]]]]]]]]]X
@F_HWI-M01141:133:D05BR:1:1102:18015:16829  133:D05BR:1:1102:18015:16829 2:N:0:CCGGCGTCTCTTGC
CACACGTCTGAACTCCAGTCACCCGGCGTATCTCGTATGCCGTCTTCTGCTTGAAAAAAAAACAAACGCACCGGCCACATCGCCGCGACCGTGGTACTCGAAATCCATGGCCAGAACCGCCTCCTCCGCAGCCATGTTGGCGCAGCGATA
+F_HWI-M01141:133:D05BR:1:1102:18015:16829  133:D05BR:1:1102:18015:16829 2:N:0:CCGGCGTCTCTTGC
ABAA>>CAFBF@BGGGGGGGFGHHECGEG?A2ADBA2BAGGEEEAFHHGBFDCGHEHAE0>EA1B1?1//>///>@</03B/?</<//<><?//<11FB..0.>FG1F1><C<../<.<CG.;GBGHD.--AE.00;B9;9@C#######
@R_HWI-M01141:133:D05BR:1:1102:18015:16829  133:D05BR:1:1102:18015:16829 2:N:0:CCGGCGTCTCTTGC
CTATGTCCAGGAATTCTTCCGTCCGCAGGCCTGGCTGCTCGAGCGGCGTGGGTCCCAGGGGTACGTGTGCCACCTTTCCTGTGATTTGGCCCCCGCCCTTTTCTGTATCGCCGACGTTCCTATCGTTCTCTTCTACATTCTGCCATTCTC
+R_HWI-M01141:133:D05BR:1:1102:18015:16829  133:D05BR:1:1102:18015:16829 2:N:0:CCGGCGTCTCTTGC
>11>1BDF31B>1FGG33BD1BF00A000001B0B0/AB1B//A/A/A######################################################################################################
@F_HWI-M01141:133:D05BR:1:1102:8920:16902  133:D05BR:1:1102:8920:16902 2:N:0:CCGGCGTCTCTTGC
GAAGAGCACAGTCTGAACTCCAGTCACCCGGCGTATCTCGTATGCCGTCTTCTGCTTGAAAAAAAAAAAAAACTATACAATCACAACATCTCTACATCCCCAACTGTGTTCTTTGTCCTTTGCACCTCTTGCGAAACAAAGGTAGGAGCA
+F_HWI-M01141:133:D05BR:1:1102:8920:16902  133:D05BR:1:1102:8920:16902 2:N:0:CCGGCGTCTCTTGC
BCCCCFFFFFFFGGGGGGGGGGHGHHHHHGGGGEFGAGFGFGHHGHGGGHGHHHFHHHHGGHHGGG/>//></334434B43B332//2222B222222?/2//222222>11111111=1?111?########################
@R_HWI-M01141:133:D05BR:1:1102:8920:16902  133:D05BR:1:1102:8920:16902 2:N:0:CCGGCGTCTCTTGC
ACTCGATTATTCATAAGGTTTAGTGCAGTCATGCCTACACGAAGTCGACCACTTATGGGAAGTCTGTGCAATATGCCAGTGAAGATCTCGTCTTCCAGACACAAACAGTATTTATTACTCACCTTGGATAATAACTGTATAGTGGCGCGC
+R_HWI-M01141:133:D05BR:1:1102:8920:16902  133:D05BR:1:1102:8920:16902 2:N:0:CCGGCGTCTCTTGC
111111B313B3333A1111113A133111A33113101B0000010//A//1B1211001A1121D2AD121A22111B######################################################################
@F_HWI-M01141:133:D05BR:1:1102:22673:16940  133:D05BR:1:1102:22673:16940 2:N:0:CCGGCGTCTCTTGC
TCGGAAGAGCACACGTCTGAACTCCAGTCACCCGGCGTATCTCGTATGCCGTCTTCTGCTTGAAAAAAAAAAAAACATATACGCCACAACCCTTGCCGCTCTCTTCTTCGCTCTTTTGCTCTTGCTCAATGAGTAACCCACAATATTGGC
+F_HWI-M01141:133:D05BR:1:1102:22673:16940  133:D05BR:1:1102:22673:16940 2:N:0:CCGGCGTCTCTTGC
BCBCCCCFFFFFGGGGGGGGGGHHHHHGHHHHHGGGGGGGHHHHGGHHHHGGGHGHHFGHHEFCFHGG?#################################################################################
@R_HWI-M01141:133:D05BR:1:1102:22673:16940  133:D05BR:1:1102:22673:16940 2:N:0:CCGGCGTCTCTTGC
TTCTCCCCCGCCTTCTCGTGCACCTCTTTCACATGTTCAGATCTTCATACACTCTGTTTATCGAAAGATTGTATTGTCGTTTCAGGTGGTCCGGGCCGGCTCGGTCTCTAAAGTCACATGGTCAGTGGCCTTCCGTCCTACACTATACTC
+R_HWI-M01141:133:D05BR:1:1102:22673:16940  133:D05BR:1:1102:22673:16940 2:N:0:CCGGCGTCTCTTGC
111111B>1111A011A000A0A0001BA22D221D2D22221D1D2B2111DFB12AA2AF//0/A011A1222B22>//?122111/?############################################################
@F_HWI-M01141:133:D05BR:1:1102:13414:17103  133:D05BR:1:1102:13414:17103 2:N:0:CCGGCGTCTCTTGC
ATCGGAAGACACACGTCTGAACTCCAGTCACCCGGCGTATCTCGTATGCCGTCTTCTGCTTGAAAAAAAAAAAAGATCTAGTCTATGAGGGAATCCTGGTACTGTGTGCCGACCCCCCCTTGCCCCCATCTTCCTCCCTGCCTCTGGCCC
+F_HWI-M01141:133:D05BR:1:1102:13414:17103  133:D05BR:1:1102:13414:17103 2:N:0:CCGGCGTCTCTTGC
?ABBB@BBFFFFGGGGGGGGGGHHHHHFHHGHHGGGGCEFAHFFFFHGHHG1EFFHHHHHHHFBEBGG/E/>////3B4444444BBG33//022F222?2?>22?############################################
@R_HWI-M01141:133:D05BR:1:1102:13414:17103  133:D05BR:1:1102:13414:17103 2:N:0:CCGGCGTCTCTTGC
TCCCCCGCCTCACGCTGCCTGTGCACCCTGCCTTTGCCCTCCGGACACCGTGGAGCTCGCGCTTAGCCAGCGTCTCTTCTGCTCCCGTTGTCACTGCCCTGCCTCAACCACTACGCTTACACCCTCTCTCTCCTGCCCCCCACATTTTCA
+R_HWI-M01141:133:D05BR:1:1102:13414:17103  133:D05BR:1:1102:13414:17103 2:N:0:CCGGCGTCTCTTGC
111>>>11AA1C000A00011B1121BAA00B1111A1B###############################################################################################################
@F_HWI-M01141:133:D05BR:1:1102:12179:17127  133:D05BR:1:1102:12179:17127 2:N:0:CCGGCGCCTCTTGC
GCCCTCGGCAGCGGCGTGGGCCCCGGCATCGAGACAGCCCAGCAGTTCGGCGAGCCGCACCCGGGCGCGCACCGGCTCTTGACGGTGCCCTCGGCAACGCCGAGCAGCCGCGCGGTGTCGGCCACCGAATAGCCCTGTATGTCGACGGTG
+F_HWI-M01141:133:D05BR:1:1102:12179:17127  133:D05BR:1:1102:12179:17127 2:N:0:CCGGCGCCTCTTGC
A>A?AADA2>AAE??AAAE22G??A0AEEFDHF11B2CCA1GGCGHHGG?E/>EGG/?@EE?///><///>/<>A-@DHHGFFDCD<CHHHGC.E-;GGCC?@BGBGGG@GGB;BFBFFFB?DBFF?BBEA/FFFFFFFF/BFEAB;?DE
@R_HWI-M01141:133:D05BR:1:1102:12179:17127  133:D05BR:1:1102:12179:17127 2:N:0:CCGGCGCCTCTTGC
GCGCGGAAGATCCCCCGGGATACACGGTTGGTGCCAGACCTGCCGTGGGATTCGGAAGAAACGGCAACGGTGACCGCAGCGACGCCGAGCTGCTTGCAGCCCACGTGGCCGGCGACCGGTACGCCTTCGGCGAGCTTTTCGTCCGGCATC
+R_HWI-M01141:133:D05BR:1:1102:12179:17127  133:D05BR:1:1102:12179:17127 2:N:0:CCGGCGCCTCTTGC
>111>111111@10000A0A/01A1//AAAAE/101B0//1B00////>?@01?G/EE000B//>/E/////?BD/>/E?@@G/CCGC/@A1?11?.D11CC<FCG.C?.-@?C-@-A-A@GGGG?BBA?-@;@@FFBFB@FBF=--9@F
@M_HWI-M01141:133:D05BR:1:1102:12767:17175  133:D05BR:1:1102:12767:17175 2:N:0:CCGGCGTCTCTTGC
GTACGGCGATATTGCGCACGCCGTGATTCTTCGCCAGGTA
+M_HWI-M01141:133:D05BR:1:1102:12767:17175  133:D05BR:1:1102:12767:17175 2:N:0:CCGGCGTCTCTTGC
]Q3]T3RZ]]]6]]ZX[]]]F]]V]GX]]]J]F]]T][UJ
@F_HWI-M01141:133:D05BR:1:1102:21914:17444  133:D05BR:1:1102:21914:17444 2:N:0:CCGGCGTCTCTTGC
TCGGAAGTGCACACGTCTGAACTCCAGTCACCCGGCGTATCTCGTATGCCGTCTTCTGCTTGAAAAAAAAAACTTGGACATCACCTTGGACTCCTCCCGCTCCTGACCCTGTCCCTTCTCCGCGCCACCACCCCCGTATTATCGCCCCTC
+F_HWI-M01141:133:D05BR:1:1102:21914:17444  133:D05BR:1:1102:21914:17444 2:N:0:CCGGCGTCTCTTGC
BBBB?ABFFFFFGGGFGGEGFGGHHGHHHHHHHGGGEEG2FHGHFAFBFFGAECFHGFGFFFEG5DG0E///134333B3BFBBG3B333B3FE3BBC####################################################
@R_HWI-M01141:133:D05BR:1:1102:21914:17444  133:D05BR:1:1102:21914:17444 2:N:0:CCGGCGTCTCTTGC
CCCCTTGACTACCCCACCTCTGGCTTCTTCCCCTCTTATTTCCGGGAAAGTCTACACTTGTTCTACACCCTGGAAGTCCTCTAACCACGTCACCTTCATTTTTCTTCCTATCACTTCCAGCTCTTACTCTCTTCTTTTCTTTACAGATTA
+R_HWI-M01141:133:D05BR:1:1102:21914:17444  133:D05BR:1:1102:21914:17444 2:N:0:CCGGCGTCTCTTGC
11111111133B11C11ABAA11B00B11310B000B12222D//////012A21AB11111F22D100//0/0101@12@111101>////B111112222101B@112B@2B111B>1F1111>1>1B<1>B2B1B21>BG1>11111
@M_HWI-M01141:133:D05BR:1:1102:5823:17468  133:D05BR:1:1102:5823:17468 2:N:0:CCGGCGTCTCTTGC
CGCCCCGGCAGGCACAGACGATCACCAGGGAGAA
+M_HWI-M01141:133:D05BR:1:1102:5823:17468  133:D05BR:1:1102:5823:17468 2:N:0:CCGGCGTCTCTTGC
]]]]]]VX]]]U]][]]]]]\]\\]]]]]]]]]]
@M_HWI-M01141:133:D05BR:1:1102:17984:17480  133:D05BR:1:1102:17984:17480 2:N:0:CCGGCGTCTCTTGC
GGGTA
+M_HWI-M01141:133:D05BR:1:1102:17984:17480  133:D05BR:1:1102:17984:17480 2:N:0:CCGGCGTCTCTTGC
]]]]]
@F_HWI-M01141:133:D05BR:1:1102:11087:17513  133:D05BR:1:1102:11087:17513 2:N:0:CCGGCATCTCTTGC
ACGTCTGAACTCCAGTCACCCGGCGTATCTCGTATGCTGTCTTCTGCTTGAAAAAAAAACATCACAATGATCGGAACAGCACACGTCTGAACTCCAGTCACCAGGAAGATCTCGTATGCCGTCTTCTGCTTTAAAAAAAACAACATATAT
+F_HWI-M01141:133:D05BR:1:1102:11087:17513  133:D05BR:1:1102:11087:17513 2:N:0:CCGGCATCTCTTGC
AB?A343DDCFFGGGGDB5DGEEGCA2E2F5BAA3B555DAGH5A55F53135GH?E001?3BE3G33@34B1>>1/13B1FFA/B/FEFBFFG3B3?33F3G?//00B1?B?0F/B0@D/<>0F2D1@F11?#################
@R_HWI-M01141:133:D05BR:1:1102:11087:17513  133:D05BR:1:1102:11087:17513 2:N:0:CCGGCATCTCTTGC
TTGTGATGCGTATTCCCGTAATTCAAACAAATTTCCAACATCAGCTGCCCAACTTCCTGTGCTCTGTAGATCTGATGAGCGTCTTGTATGGACAGATTTACCCAGCATTTTCGATATCGTTGTTCGCCGTATCATTAACAACAAATTATA
+R_HWI-M01141:133:D05BR:1:1102:11087:17513  133:D05BR:1:1102:11087:17513 2:N:0:CCGGCATCTCTTGC
>A111B33@11>A1FAGFG0A0FFB3D10B0A112DB2B001B11FF10/B/A0FF111BA12D11AA22A12122D21B//>//BDF220B11/01B21B1B1/B0B22B2/?2/E#################################
@F_HWI-M01141:133:D05BR:1:1102:11004:17562  133:D05BR:1:1102:11004:17562 2:N:0:CCGGCGTCTCTTGC
CACACGTCTGAACTCCAGTCACCCGGCGTATCTCGTATGCCGTCTTCTGCTTGAAAAAAAAATAATTACAACCGTCCGTGTCCACTTCTCTGCCGTCGTCCGAACCCGTTCCCGTCCCCTCCCGCTGAAGCCGTTTTAAGTCGGTCTGCG
+F_HWI-M01141:133:D05BR:1:1102:11004:17562  133:D05BR:1:1102:11004:17562 2:N:0:CCGGCGTCTCTTGC
?AAAAD>1C1BFGFGGCFBBEFFHE00EEAABDGA/A00B1/AEG/FGH1FFG01ABGE/>/0112221@11/>/?/>>/0B>2111B21BB##########################################################
@R_HWI-M01141:133:D05BR:1:1102:11004:17562  133:D05BR:1:1102:11004:17562 2:N:0:CCGGCGTCTCTTGC
CCAACGCCGACCAACTTTGCACTAGAACTCCACTACAGTTCTCCGCTGACCGACTTCCAGCAGCTTCAGCTCGATCTGTCTGGTCCTGTTTCTGACCCCTCCAAAGACCTGGACACCGCCGCATCGGACCACGCCTGTGACTCCCAGATC
+R_HWI-M01141:133:D05BR:1:1102:11004:17562  133:D05BR:1:1102:11004:17562 2:N:0:CCGGCGTCTCTTGC
1>>111>111>0000B1B11A11A111B11110DB0112D222B/A///00/////@111B000BEF@1111//0BB1BF2101111111B@222B00?F/E0B1B0B01FB001B?#################################
@F_HWI-M01141:133:D05BR:1:1102:12432:17661  133:D05BR:1:1102:12432:17661 2:N:0:CCGGCGTCTCTTGC
ATCGGAGAGCACACGTCTGAACTCCAGTCACCCGGCGTATCTCGTATGCCGTCTTCTGCTTGAAAAAAAAAGAACAGCAGTACACAGTTAGGTTTCCTTGTGCCAGGCTGGATGACCAGCTTGCTAGACATAAGCCGCACCGTTTCACCG
+F_HWI-M01141:133:D05BR:1:1102:12432:17661  133:D05BR:1:1102:12432:17661 2:N:0:CCGGCGTCTCTTGC
BBBB@A?DBBFFFGCGEFGDFGF54GHFG3FGGAA?EA0E1FG1BAFGFH?AEEF5F55@@3B3551///>1110B30B04334430?444033B?F443B3BB1B//00/011@1@10/110/12@?1111<11F##############
@R_HWI-M01141:133:D05BR:1:1102:12432:17661  133:D05BR:1:1102:12432:17661 2:N:0:CCGGCGTCTCTTGC
GACACTTGCCGGCTCAGCTTCTTGCCTCTCTTCTTGATCGCCGTCTTGTCCGACCTCTTTGCCGTTACGTCGCCCGCACTGAGTTCGATTCTGGAGGTAAACCGCGCCCTGCCGCCCAAATCGTCCCTCACGCGTCGAGCTCACGGCGGC
+R_HWI-M01141:133:D05BR:1:1102:12432:17661  133:D05BR:1:1102:12432:17661 2:N:0:CCGGCGTCTCTTGC
>1111111111>11A10B11BB11B1B1101212AF2B10AB//A0A1ABFA////B1B111B//B///00>/??>//>/0111>1?/2212211B//1B1BB###############################################
@M_HWI-M01141:133:D05BR:1:1102:27187:17776  133:D05BR:1:1102:27187:17776 2:N:0:CCGGCGTCTCTTGC
AGTTCGGTCCCTATCTACCGTGGGCGTTGGAAATTTGAGAGGATCTGCTCCTAGTACGAGAGGACCAGAGTGGACGAACCTCTGG
+M_HWI-M01141:133:D05BR:1:1102:27187:17776  133:D05BR:1:1102:27187:17776 2:N:0:CCGGCGTCTCTTGC
]]]]]]]]]]]]]]]]]]]]]]]]]]]]]]]]]]]]]]]]]]]]]]]]]]]]]]]]]]]]]]]]]]]]]]]]]]]]]\\]]]]]]
@F_HWI-M01141:133:D05BR:1:1102:19179:17870  133:D05BR:1:1102:19179:17870 2:N:0:CCGGCGTCTCTTGC
TCGGAAGAGCACACGTCTGAACTCCAGTCACCCGGCGTATCTCGTATGCCGCCTTCTGCTTGAAAAAAACCTCATAACCGGCCTTGACCAGCAACGTCCCCGCCGCGTTGGCGGTGCACAGCATCAGCGGCCGTACCCGCATTCGTCTCC
+F_HWI-M01141:133:D05BR:1:1102:19179:17870  133:D05BR:1:1102:19179:17870 2:N:0:CCGGCGTCTCTTGC
1>AA1?A1111B1F?AFB01BBA1G1F3FFFBAEC0////B2DBF/002B//AEE111DFHBE1@E>////>011BF1B>?E//111>BG0/0B0/<//?/<B/>///</01-<><@BGH/</GH00<:CCG-;9EEB.-;9E0;C9:FF
@R_HWI-M01141:133:D05BR:1:1102:19179:17870  133:D05BR:1:1102:19179:17870 2:N:0:CCGGCGTCTCTTGC
TGACGTCCATCCGGTTCATGTGAGCGACACTTCCTTGAGGTCGCTGCCGGCGGCAGCCACCCACAAGCTGTTGTTATTCGATCGCCCGGCCATTGTTTTCAGGCTTTCTAGCGAATCTCACATCATCGGGGAAATTGCACAGGCGGTCTA
+R_HWI-M01141:133:D05BR:1:1102:19179:17870  133:D05BR:1:1102:19179:17870 2:N:0:CCGGCGTCTCTTGC
11111>>1131BAFA1A1BE33311000A0FFD11ABB10A0/////0/AA//>/>?/F0FE////0/111BB0/222BG22B////>/B?/<?F2>0<22?10F0G11?D#######################################
@M_HWI-M01141:133:D05BR:1:1102:21671:17898  133:D05BR:1:1102:21671:17898 2:N:0:CCGGCGTCTCTTGC
ACAGAGCACAGGAAGTTGGGACAGAGTACGGGAATACGCATCACAA
+M_HWI-M01141:133:D05BR:1:1102:21671:17898  133:D05BR:1:1102:21671:17898 2:N:0:CCGGCGTCTCTTGC
]]]]]]]]]]]]]]]]]]]]G]]]WZ]]]]V]V]]]]]]]]]]]]W
@M_HWI-M01141:133:D05BR:1:1102:7891:17904  133:D05BR:1:1102:7891:17904 2:N:0:CCGGCGTCTCTTGC
CCAGTCAC
+M_HWI-M01141:133:D05BR:1:1102:7891:17904  133:D05BR:1:1102:7891:17904 2:N:0:CCGGCGTCTCTTGC
]][]]]]]
@F_HWI-M01141:133:D05BR:1:1102:20830:17925  133:D05BR:1:1102:20830:17925 2:N:0:CCGGCGCCTCTTGC
TGTGCTCTTCCGATCTATCGGAAGAGCACACGTCTGAACTCCAGTCACCCGGCGTATCTCGTATGCCGTCTTCTGCTTGAAAAAAAACAACTGTCGTCCCACCTGCCCCTCTTACTGCAAGCCTACCCGTCTGCTTCCCACGCTTCTCAT
+F_HWI-M01141:133:D05BR:1:1102:20830:17925  133:D05BR:1:1102:20830:17925 2:N:0:CCGGCGCCTCTTGC
1AAA?@DFFFFAGGGGF3BEGGGAFFHHHHCEHCFFHHHH1GHFFHFGFGGGGGG?CGHFFF/BGHH/E/B/BGHHHHF01BBF?E>////1021/////10?B0C0////0<111@1111?/11<?0?/?###################
@R_HWI-M01141:133:D05BR:1:1102:20830:17925  133:D05BR:1:1102:20830:17925 2:N:0:CCGGCGCCTCTTGC
TCGCCTCCTCCTTCACCATCTTCTCCTTCGGTCCGTTCTTGCTGCAGTATCCTTCGCCGGCCATTTCCTACTAGCTCGTCAAGACCCCGTCACCGACTCCGCAGCAATCTAATCCGCCCTTGTACGTCACCGGTCTCCATCCCAGCTTCT
+R_HWI-M01141:133:D05BR:1:1102:20830:17925  133:D05BR:1:1102:20830:17925 2:N:0:CCGGCGCCTCTTGC
1>1>>1AA1BBB1B1ED11A13A31111100AB00AAFA111D1B0AB122D2A1///A//AA>12221211110D1?########################################################################
@M_HWI-M01141:133:D05BR:1:1102:21604:17946  133:D05BR:1:1102:21604:17946 2:N:0:CCGGCGTCTCTTGC
GTGACTGG
+M_HWI-M01141:133:D05BR:1:1102:21604:17946  133:D05BR:1:1102:21604:17946 2:N:0:CCGGCGTCTCTTGC
]]]]]]]]
@M_HWI-M01141:133:D05BR:1:1102:26849:17991  133:D05BR:1:1102:26849:17991 2:N:0:CCGGCGTCTCTTGC
CGTTGATGGCCCGCCACGCCTCCTGTCCGCCGTC
+M_HWI-M01141:133:D05BR:1:1102:26849:17991  133:D05BR:1:1102:26849:17991 2:N:0:CCGGCGTCTCTTGC
V]]]]]]]Y]]]]]]]]]]]]]]]]]]]]]]]]]
@M_HWI-M01141:133:D05BR:1:1102:16497:18083  133:D05BR:1:1102:16497:18083 2:N:0:CCGGCGTCTCTTGC
AGAGATCGGAA
+M_HWI-M01141:133:D05BR:1:1102:16497:18083  133:D05BR:1:1102:16497:18083 2:N:0:CCGGCGTCTCTTGC
]Y]]]]]]W]U
@F_HWI-M01141:133:D05BR:1:1102:24684:18128  133:D05BR:1:1102:24684:18128 2:N:0:CCGGCGTCTCTTGC
GAGTAGCCGATACTATTTACAAAATACCTGTGATGGTACCAAGATGGATCGGAAGAGCACACGTCTGAACTCCAGTCACCCGGCGTATCTCGTATGCCGTCTTCTGCTTGAAAAAAAAAAAAATGCATCCTACCTTACCACCTCCTCCTT
+F_HWI-M01141:133:D05BR:1:1102:24684:18128  133:D05BR:1:1102:24684:18128 2:N:0:CCGGCGTCTCTTGC
A@BAAFFFB?BBGGGGGGGGGGHHHHHHHHFHGHHHHGHHHHHHHBHHHHGGGGGHHGHHHHGGHHGGHHHHHGHGHHHHHGGGGEE11FGFGGHHHHGGGHGHHHFHDG0FGHFGG?B<//-0111<10111<>10<<0<<CC######
@R_HWI-M01141:133:D05BR:1:1102:24684:18128  133:D05BR:1:1102:24684:18128 2:N:0:CCGGCGTCTCTTGC
ATCCTGGTGCCCCCACACGGATTTTGTTTATAAAATCGGGCACCTCGACAGGTACAGGGGCGTCTCGGGGAACAGGGGGCAATATTAGGTGGCATCGGTGTTGGTCGCGTCATCAAAAAAAAAAAAACAGACATTCCCCAGAGTCCCCAT
+R_HWI-M01141:133:D05BR:1:1102:24684:18128  133:D05BR:1:1102:24684:18128 2:N:0:CCGGCGTCTCTTGC
>>1>111111111A1A10A0A00112A0021B######################################################################################################################
@M_HWI-M01141:133:D05BR:1:1102:10528:18181  133:D05BR:1:1102:10528:18181 2:N:0:CCGGCGTCTCTTGC
CTCGCTCCGGCTCATAGGAGCGATCCTTCCCATAGAAG
+M_HWI-M01141:133:D05BR:1:1102:10528:18181  133:D05BR:1:1102:10528:18181 2:N:0:CCGGCGTCTCTTGC
]T]]]]]]]]]X]]\]]]]\]]]]]]]]]]]]]]]]\]
@F_HWI-M01141:133:D05BR:1:1102:11806:18239  133:D05BR:1:1102:11806:18239 2:N:0:CCGGCGTCTCTTGC
GGAAGAGCACACGTCTGAACTCCAGTCACCCGGCGTATCTCGTATGCCGTCTTCTGCTTGAAAAAAAAAAATTTGAGTAATTTGCTCGCACACCGACGGAAACTTGAAGAGCTCGATCTTGAGGGTTCTAGCAACGCTCTTACTCTCTCC
+F_HWI-M01141:133:D05BR:1:1102:11806:18239  133:D05BR:1:1102:11806:18239 2:N:0:CCGGCGTCTCTTGC
CCCB@FFFFFFFGGGGGGGGGGHHHGFHHHHGGGGEGGCGHHGGHHHGGGGHGHHHGHHHGGHHFGGG##################################################################################
@R_HWI-M01141:133:D05BR:1:1102:11806:18239  133:D05BR:1:1102:11806:18239 2:N:0:CCGGCGTCTCTTGC
TCTCAACCCTAAGCTTTATACATGCCGGACTGTTCCCTACGTATACAGCGCCACAATTGCCCAATAGGTGGTGTGAGTTCTTGACCATTGGCCTGCACAGAATTCTTCCTAATTAGAAAAATCCAAAAAACAATTGATCGTCATCTAGTC
+R_HWI-M01141:133:D05BR:1:1102:11806:18239  133:D05BR:1:1102:11806:18239 2:N:0:CCGGCGTCTCTTGC
111>1311111111113BB33A3311000000A22A111B/011B221BA/AA/0/1111111/011111/////@112121121B@1111011/B>1@01111122>B12112211B1>00111B</<>B//B11121/@//02@1121
@M_HWI-M01141:133:D05BR:1:1102:18609:18356  133:D05BR:1:1102:18609:18356 2:N:0:CCGGCGTCTCTTGC
GATCGGAAGA
+M_HWI-M01141:133:D05BR:1:1102:18609:18356  133:D05BR:1:1102:18609:18356 2:N:0:CCGGCGTCTCTTGC
]]]]]]]]]]
@F_HWI-M01141:133:D05BR:1:1102:15937:18438  133:D05BR:1:1102:15937:18438 2:N:0:CCGGCGTCTCTTGC
TCGGAAGAGCACACGTCTGAACTCCAGTCACCCGGCGTATCTCGTATGCCGTCTTCTGCTTGAAAAAAAAAATCCTTTCTCCCAACTGTTCTGTCCCACCCCCCTTTTCCTCTCCGGCCCACCCCTCCTTCGTCCACTCAACCCCTGCCC
+F_HWI-M01141:133:D05BR:1:1102:15937:18438  133:D05BR:1:1102:15937:18438 2:N:0:CCGGCGTCTCTTGC
A?AAAA@?FFFFGFGEG1FFGFHHHHHGHHHHHGGGGAAEAD20AEFEFFE/A0BGBG1GFEGBFFGG////0111B2B22>00B/00B2BB1B21110///<</?FF2111?#####################################
@R_HWI-M01141:133:D05BR:1:1102:15937:18438  133:D05BR:1:1102:15937:18438 2:N:0:CCGGCGTCTCTTGC
TCACCCTTTGCTTGGTCCCCGTTCTCTGCCTTTCCGCCCCGTGCATCTCTTGCTGCCTCTCCTTAGCGTTCGGCACCTCCTTCTGTTGTGCCTGCGGCCTTTTGACTCTTACTTCCGCCAGGTAGCTTTCGTTCTTTGTTCCTCTCTTTG
+R_HWI-M01141:133:D05BR:1:1102:15937:18438  133:D05BR:1:1102:15937:18438 2:N:0:CCGGCGTCTCTTGC
>11111111113111111BF10000B3A1A11BF10B00//B//A21D122AB111B1AA001121B###################################################################################
@M_HWI-M01141:133:D05BR:1:1102:25117:18726  133:D05BR:1:1102:25117:18726 2:N:0:CCGGCGTCTCTTGC
GGACTCAAGAAAGACGACACATCCTCCCCCGTGTCCTCGGCAGCAGAAACCGATGCACTGAACATGGCGTCAAAGTCT
+M_HWI-M01141:133:D05BR:1:1102:25117:18726  133:D05BR:1:1102:25117:18726 2:N:0:CCGGCGTCTCTTGC
]F\]]]]]]]\]VG6[W]VZ[ZCUT]YXY]5C]BB]]]U]]YZ]][]Y]]]]FFW3]]][]\VZ]]UU]FUXYVVVG]
@M_HWI-M01141:133:D05BR:1:1102:20394:18779  133:D05BR:1:1102:20394:18779 2:N:0:CCGGCGTCTCTTGC
TATATGTTCAAATTTTACAATTAGGGGTTCGGATGTTCGTCTCTGAATTATCAGAAGCGTTCCAAGGTATCTCAAACAAATTATTACCAAATCC
+M_HWI-M01141:133:D05BR:1:1102:20394:18779  133:D05BR:1:1102:20394:18779 2:N:0:CCGGCGTCTCTTGC
]]]]]]]]]]]]]]]]]]]]]]]]]]]]]]]]]][]]]]]]]]]]]]]]]]]]]]]]]]]]]]]]]]]]]]]]]]]]]]]]]]]]]]]]]]]]]
@M_HWI-M01141:133:D05BR:1:1102:22353:18863  133:D05BR:1:1102:22353:18863 2:N:0:CCGGCGTCTCTTGC
ATGTCCCTGCACGGCAACATGACCCAGCTGGAGGAGCAC
+M_HWI-M01141:133:D05BR:1:1102:22353:18863  133:D05BR:1:1102:22353:18863 2:N:0:CCGGCGTCTCTTGC
]]]]]]]]]]]]]]]]]]]]]]]]]]]]]]]]]]]]]]]
@M_HWI-M01141:133:D05BR:1:1102:12118:18918  133:D05BR:1:1102:12118:18918 2:N:0:CCGGCGTCTCTTGC
GGGTTCGAGTCATCTCAACGCCTTCAAAGACTACATT
+M_HWI-M01141:133:D05BR:1:1102:12118:18918  133:D05BR:1:1102:12118:18918 2:N:0:CCGGCGTCTCTTGC
]]V]VH]V]]]]]]]]][\\]]]]]]]Y[JY\]\]]]
@F_HWI-M01141:133:D05BR:1:1102:15019:18954  133:D05BR:1:1102:15019:18954 2:N:0:CCGGCGTCTCTTGC
GGAAGAGCACACGTCTGAACTCCAGTCACCCGGCGTATCTCGTATGCCGTCTTCTGCTTGAAAAAAAACAAATGAATTCAAGGTAAAAAACGTATATTGCTTACCTCATCTTTTTCAACAATCTGCCAGTTACTATATCTCAGTTGCCAT
+F_HWI-M01141:133:D05BR:1:1102:15019:18954  133:D05BR:1:1102:15019:18954 2:N:0:CCGGCGTCTCTTGC
CCBCCFFFFFFFGGGGGGGGGGHHHHHHHHHGGGFEFEGHHHGGHFHHGFGHGHHHHHHBFGHHHGCE1B??343@4444443@44443/>/00334?4B?4433332D?33D3223?32/?=222222222222@22=1=11111=11?
@R_HWI-M01141:133:D05BR:1:1102:15019:18954  133:D05BR:1:1102:15019:18954 2:N:0:CCGGCGTCTCTTGC
GCTACCTCTTCCCATTCCTCCGGCTCCTTCTATCCTTCTCCACCTCGGATCTGTGCTGTCAGAGCGTAGTTTAGGAGAATAGTTACGTTTCGTCTCTTACCACTTACGTTGCCTACGCGCTCACGTTATCCACACCTTCACCTTGTAGAC
+R_HWI-M01141:133:D05BR:1:1102:15019:18954  133:D05BR:1:1102:15019:18954 2:N:0:CCGGCGTCTCTTGC
1>A11>1B111@111133B1110A0001111222022B111DBB00//A//A1A21211121110////B222111>/0B11@222/B001/0//0221@01B1B11/00/?FFF0/>///</1/B00?21211//@111@<1@1@12<1
@F_HWI-M01141:133:D05BR:1:1102:17972:18976  133:D05BR:1:1102:17972:18976 2:N:0:CCGGCGTCTCTTGC
GAAGAGCACACGTCTGAATCCAGTCACCCGGCGTATCTCGTATGCCGTCTTCTGCTTGAAAAAAAAAAAAACCAGATCTTATATATGTAGTTAGCTACTTACAACCTACGACCTCCCTTCAGTCAATCATTCCAACTTATCTTCCGTTTT
+F_HWI-M01141:133:D05BR:1:1102:17972:18976  133:D05BR:1:1102:17972:18976 2:N:0:CCGGCGTCTCTTGC
CBCCCFFFFFFCGGGGGGGGGGHGHHHHHGGGGEGFFHFHGGHHGHGEGHGHFHHHHHHHHHGGGEEE>>/////0334B?B44444?2B############################################################
@R_HWI-M01141:133:D05BR:1:1102:17972:18976  133:D05BR:1:1102:17972:18976 2:N:0:CCGGCGTCTCTTGC
CAGCAGCTCCCACTCCTTCATTTCACTCCCCACGAAATAACAGAGACACCGATTCACTTACGTTTCTACAAGATTCTCCTACCAGCTTCTTTATCTAGAAATAGTTACATGAAGTAGTAAATTGTAGTCAGACTAATTAGATTATGCTGT
+R_HWI-M01141:133:D05BR:1:1102:17972:18976  133:D05BR:1:1102:17972:18976 2:N:0:CCGGCGTCTCTTGC
1111111BBB11A11111B1A3333A31000000000011111000000B////A11D111/00B122A11101122D11B1011/111111222221B111112222122@11222222222122222211>B1112211221221211
@M_HWI-M01141:133:D05BR:1:1102:21924:19008  133:D05BR:1:1102:21924:19008 2:N:0:CCGGCGTCTCTTGC
GACTGG
+M_HWI-M01141:133:D05BR:1:1102:21924:19008  133:D05BR:1:1102:21924:19008 2:N:0:CCGGCGTCTCTTGC
]]]]]W
@F_HWI-M01141:133:D05BR:1:1102:8714:19238  133:D05BR:1:1102:8714:19238 2:N:0:CCGGCGCCTCTTGC
CACACGTCTGAACTCCAGTCACCCGGCGTATCTCGTATGCCGTCTTCTGCTTGAAAAAAAAATAGAAACGACGCTGGCCTTGGCGGGCCGTTCCAGCCCGACCACCGCATCCTCGCTGTCCTGCATGTACTTCTTCACACCAACCGGTCA
+F_HWI-M01141:133:D05BR:1:1102:8714:19238  133:D05BR:1:1102:8714:19238 2:N:0:CCGGCGCCTCTTGC
AAAA?A11CA131BBFGG3F1F1AEGGG00/0FBFF/BA2F/B/FF22FGBGHEHEH#############################################################################################
@R_HWI-M01141:133:D05BR:1:1102:8714:19238  133:D05BR:1:1102:8714:19238 2:N:0:CCGGCGCCTCTTGC
CTATTCGCATCTTATCTGCCTTCCGCGCCGGATTAGCAGTATGATGAGCCGTCGGACTTCGCCTTTTATCGCTTTCCCCGCTTTCTATATGAACCACTTTGTCTCTCTCCTTCTTTCTCACCTTGGGCTTTCCCTTGCTATCGTCTCTGC
+R_HWI-M01141:133:D05BR:1:1102:8714:19238  133:D05BR:1:1102:8714:19238 2:N:0:CCGGCGCCTCTTGC
111113B>>11B3331333111100B0000//A/11011DAF222221BB/////>//11///>/1121B//0//1110>////1>222>2BB1/0/1B1<>2222B<BCD11D11BB221<1111/00/@<<11F0?11?0/??#####
@F_HWI-M01141:133:D05BR:1:1102:10738:19310  133:D05BR:1:1102:10738:19310 2:N:0:CCGGCGTCTCTTGC
TCGGAAGAGCACACGTCTGAACTCCAGTCACCCGGCGTATCTCGTATGCCGTCTTCTGCTTGAAAAAAAAAAAAACATACATCTCGCGGTTGACTACACCGGTTTCTCCCGCCGCGGCCGATCAGATCTTGACAGCACACTTCTGACGTC
+F_HWI-M01141:133:D05BR:1:1102:10738:19310  133:D05BR:1:1102:10738:19310 2:N:0:CCGGCGTCTCTTGC
BBBBBAA?FBFFGGGGGGGFGGHHHGHGHHFGHGGCEAEAAGGGFEFHHHFEEFFHHHHHHHEFHHGGGEEE/>///3B334B4B0//<?>CCF2222?F///<?1GB10.<----<:---AB.C0CG00000;0.9;B:/0CF090.;A
@R_HWI-M01141:133:D05BR:1:1102:10738:19310  133:D05BR:1:1102:10738:19310 2:N:0:CCGGCGTCTCTTGC
GATCCGCGTAGTCGTGTACCCCCTGCCCTTTACATCTGTAGCTTTGTCATCCTATCCTTCAACACATTCACCCCCAACGTCTTTGGCATCCGCGGATCCCTACACCTGTTGTTATAGATCAACAGTTTTGTTTATCGTGCTCTAGTGAAA
+R_HWI-M01141:133:D05BR:1:1102:10738:19310  133:D05BR:1:1102:10738:19310 2:N:0:CCGGCGTCTCTTGC
111111>1>>11BE0000331000000010A1122211A222DAB122D2D112AABF211A1B//1212A1F#############################################################################
@M_HWI-M01141:133:D05BR:1:1102:24421:19362  133:D05BR:1:1102:24421:19362 2:N:0:CCGGCGTCTCTTGC
CCGGCTTGCGGTACTTCTCGGCCTGCCCCTCGGGCGGCACAGTCAGGATCGTGAGCTGA
+M_HWI-M01141:133:D05BR:1:1102:24421:19362  133:D05BR:1:1102:24421:19362 2:N:0:CCGGCGTCTCTTGC
]]]]]]]]]]]]]]]]]]]]]]]]]]]]]]]]]]]]]]]]]]]]]]]]]]]]]]]]]]]
@F_HWI-M01141:133:D05BR:1:1102:28883:19496  133:D05BR:1:1102:28883:19496 2:N:0:CCGGCGTCTCTTGC
GGAAGAGCACACGTCTGAACTCCAGTCACCCGGCGTATCTCGTATGCCGTCTTCCGCTTGAAAAAAAAAAATCCAACAGCTCTCCATCCCGCATACCCCCACCTCCCACTCGCCCCTCCCCAGCTTCACTTAAGCCCCCCACTCTCCCAT
+F_HWI-M01141:133:D05BR:1:1102:28883:19496  133:D05BR:1:1102:28883:19496 2:N:0:CCGGCGTCTCTTGC
BBBBA4FFFFF42BFGFGGGGGFHH5FGHBCEGGGAAAGHHGF1GGE3EEAEF55BE?1?1FGFG/>////03333B/003B433B4B0?/</?/1B#####################################################
@R_HWI-M01141:133:D05BR:1:1102:28883:19496  133:D05BR:1:1102:28883:19496 2:N:0:CCGGCGTCTCTTGC
AGGCCCGCTTGCTAACCATACTACGGCCGGGTCTTCAAACGATCCCCTCTACGCCACCCCATCCTCACCCAAACGTTGTATGAACTTCCTCACCACCGCGCTATCACCAACTCGTCTTGTAGCTACGGATACGTCGCCATCCGCACATCT
+R_HWI-M01141:133:D05BR:1:1102:28883:19496  133:D05BR:1:1102:28883:19496 2:N:0:CCGGCGTCTCTTGC
1111>>11111>13B001B1013D00A00//AA012DD2B/AA/A0/0/011//>//0///0001B1/00//B>/00//1222211B2>FF1F01<??####################################################
@F_HWI-M01141:133:D05BR:1:1102:27700:19650  133:D05BR:1:1102:27700:19650 2:N:0:CCGGCGTCTCTTGC
GATCGGAAAGCACACGTCTGAACTCCAGTCACCCGGCGTATCTCGTATGCCGTCTTCTGCTTGCAACAAAACTCCAGTCCCCCAACCCATCTCCTACTTCGTCCCCCACTTGAAACACACTTCATAGCCCGCTTCCCCCCACAACCTGCA
+F_HWI-M01141:133:D05BR:1:1102:27700:19650  133:D05BR:1:1102:27700:19650 2:N:0:CCGGCGTCTCTTGC
AAAA1AA111BCGGGAGAFFBFGH1ABGF1FHHHG0EA///02D0AAAA21///0B2BFF1@1/1110/0FC11111@B1BFE///>?/0B1B111111B/0<</?<//B11B#####################################
@R_HWI-M01141:133:D05BR:1:1102:27700:19650  133:D05BR:1:1102:27700:19650 2:N:0:CCGGCGTCTCTTGC
AAATCGCCGCGGCCCGCCGTTGAGGCGGCAGTGCCCAAAATCGACAAATATCGGAACGGCGTCGTTTTGTTAAAAATTATTCTCATGTTCTCCGTCTCGCTTGTCTTCCGATCATTAATCTCACTATTGCACCATACTCGCCTTGTCTGT
+R_HWI-M01141:133:D05BR:1:1102:27700:19650  133:D05BR:1:1102:27700:19650 2:N:0:CCGGCGTCTCTTGC
111>>11111000A0A######################################################################################################################################
@M_HWI-M01141:133:D05BR:1:1102:28889:20041  133:D05BR:1:1102:28889:20041 2:N:0:CCGGCGTCTCTTGC
ATCCGGGCGTGAGTTCTGGAGATGCGATTCGCGCCATCGAGGAAATCGCACG
+M_HWI-M01141:133:D05BR:1:1102:28889:20041  133:D05BR:1:1102:28889:20041 2:N:0:CCGGCGTCTCTTGC
]TTVQCE[\]UVZ]]]]][%]]Z\[66]XVB]]T]]]]]G/]\]]]]]]]]5
@F_HWI-M01141:133:D05BR:1:1102:15497:20047  133:D05BR:1:1102:15497:20047 2:N:0:CCGGAGTCTCTTGC
ACGTCTGAACTCCAGTCACCCGGAGTATCTCGTATGCCGTCTTCTGCTTGAAAAAAAAAATAACTTCTTCCACGTTTTTGTCTCCCATTACTTGAACCACTATTCTCTCTCCCTCGCTCTCTTCCTTCTGCCCTCCCCCTCCCTTACTCT
+F_HWI-M01141:133:D05BR:1:1102:15497:20047  133:D05BR:1:1102:15497:20047 2:N:0:CCGGAGTCTCTTGC
AABBAFBFFFFBGGGGGGGGGGGGGFHHBGHFF23AGGE2EGFE5FGH5C1FEFFEA?00133BB44@@@43311B31?/BF44@B23B4?4?BB33/0/3344B444B3B322?/////?22>FH22@2@###################
@R_HWI-M01141:133:D05BR:1:1102:15497:20047  133:D05BR:1:1102:15497:20047 2:N:0:CCGGAGTCTCTTGC
CTTTATTTACTCCTTGCTGCCCTCTTTCCTGCCCTTAGCGCTTTTTACGTAGCCAATGCCTTACTACTCCTTCGCTTCGTTTCGCCGTTCTCTTCTCTCCCTATGTTACTTCTCTAGCTCCGCTATTCTCATCCTTTCTCTCGCTCCGTC
+R_HWI-M01141:133:D05BR:1:1102:15497:20047  133:D05BR:1:1102:15497:20047 2:N:0:CCGGAGTCTCTTGC
1>11133333B@11BA11111AB1013313A1001A1B100AAF1F/B/010/B1011B11A11121ABB111//////00/1//E>>?B/B2@1@1B1>00111B2222B1212211211/<?//22222BB11B21B221?#######
@F_HWI-M01141:133:D05BR:1:1102:21944:20075  133:D05BR:1:1102:21944:20075 2:N:0:CCGGCGTCTCTTGC
CACACGTCTGAACTCCAGTCACCCGGCGTATCTCGTATGCCGTCTTCTGCTTGAAAAAAAAAAATACACCTCTGACCTCCATTTATCCCCTCCCTCTCGTATCCCGTCTTCTGCTTCCACATCTACACACCAGTCCCTATACGTCTCTCC
+F_HWI-M01141:133:D05BR:1:1102:21944:20075  133:D05BR:1:1102:21944:20075 2:N:0:CCGGCGTCTCTTGC
A1AA>D1>CADFGGGGGGGGGDGHGGGGA0E0A2BF/EGBFE/EGF2F11DA1AF110>EE///0BB@1B0>G1>1B>1/0>B22>BEB/0E//000</?/002B/?E0/FG11111@1111111<?01/?/>=11<F11<10100000<
@R_HWI-M01141:133:D05BR:1:1102:21944:20075  133:D05BR:1:1102:21944:20075 2:N:0:CCGGCGTCTCTTGC
CTTCCTCCTCCCTTCCCCCGAATTCCTTCCAGTCTGGCGTGTTTTCTTTTTAGCATCCACCATCGCTCCCTCACGTATATGCTTCCGACCTCTACTAACCGACAGATCGGCTTTGTTTTTATGTTGTAACGTCTGTACTTGTCGTCCATC
+R_HWI-M01141:133:D05BR:1:1102:21944:20075  133:D05BR:1:1102:21944:20075 2:N:0:CCGGCGTCTCTTGC
1>1>>1@1>11>F111A1E0A0001122A011211101////0BB2D1D11B0112B0110A########################################################################################
@F_HWI-M01141:133:D05BR:1:1102:20664:20446  133:D05BR:1:1102:20664:20446 2:N:0:CCGGCGTCTCTTGC
CGGAAGAGCACACGTCTGAACTCCAGTCACCCGGCGTATCTCGTATGCCGTCTTCTGCTTGAAAAAAAAAAAACACTCTTAACCACTTTCTCCTTTATTGTATCTTCGTCCTCCTCCTGCCTCTACGCGCCCCTCTAAAATCTATCACAC
+F_HWI-M01141:133:D05BR:1:1102:20664:20446  133:D05BR:1:1102:20664:20446 2:N:0:CCGGCGTCTCTTGC
CDDDDDFFFFFFGGGGGGGGGGHHHHHHHHCHFGGGGGGFDHHGGHHGHGEGHGHGGFHHHFHFGHGGFE@>///03B3444333/B33B2222B22?####################################################
@R_HWI-M01141:133:D05BR:1:1102:20664:20446  133:D05BR:1:1102:20664:20446 2:N:0:CCGGCGTCTCTTGC
CCGTCCTGTTCGATCCCCTCCCCATTCTCCCATTTTTCCCCACTTTTCACTTCTCATTGGGTATTCTTCTCTAATCTTATTTTAATTTCTTTCGTCTTTCTCTCTCTCATATTATCCATATTTCCTGCTCTTGTGCACCAAGCTCCTCCT
+R_HWI-M01141:133:D05BR:1:1102:20664:20446  133:D05BR:1:1102:20664:20446 2:N:0:CCGGCGTCTCTTGC
111>11>11BD11311E1B000A00BB33B00BA22B011B0/0A112222112122221//11A2222B1D212BB22222A212DD22112/B///22B22@B1111@12222@122222222B111111111B2100/0/B<11<0B
@F_HWI-M01141:133:D05BR:1:1102:19859:20520  133:D05BR:1:1102:19859:20520 2:N:0:CCGGCGTCTCTTGC
TTCCGATCTGAGCACACGTCTGAACTCCAGTCACCCGGCGTATCTCGTATGCCGTCTTCTGCTTGAAAAAAAAAAATAACATTTCTTAGAGACTTTAATGTCTGCGTTGCTTTTTATCTAACTTATTCTCTCTCCGCTTCCTTTTCTATT
+F_HWI-M01141:133:D05BR:1:1102:19859:20520  133:D05BR:1:1102:19859:20520 2:N:0:CCGGCGTCTCTTGC
BCCCCBBCFFFFGGGGGGGGGGHGHHHGHHGGGGHHFGCGGCE1GHHGGHHHHGGGFFHFGGHHHEFHGHG?////033B34?BBEH44434B3?F22222B?33/<///2>2@2/22>2221??=?1==?G11?###############
@R_HWI-M01141:133:D05BR:1:1102:19859:20520  133:D05BR:1:1102:19859:20520 2:N:0:CCGGCGTCTCTTGC
ACCCACCTCGACACCCCCTCCTAGCCAGCCCTCCACCGCCACTAACCTGGGACAGGCGCCGTAGACCCTCACCGGCATCTGCGGTCGCCGCATCCATTCCCACATCGCCTCCGCCCTCACCGACACCAATACCATCAAAGTCTTTCTCCA
+R_HWI-M01141:133:D05BR:1:1102:19859:20520  133:D05BR:1:1102:19859:20520 2:N:0:CCGGCGTCTCTTGC
>1>A11>1B>1A11100A0AA01110100AA0//00B//A//1A1B0100/B##################################################################################################
@F_HWI-M01141:133:D05BR:1:1102:10317:20525  133:D05BR:1:1102:10317:20525 2:N:0:CCGGTGTCTCTTGC
GCACACGTCTGAACTCCCAGTCACCCGGCGTATCTCGTATGCCGTCTTCTGCTTGAAAAAAAAACACCGGCCCTATTCTCCTGACCCACGTCGGCCCCCCCGGCATCACCCCTGACTCGCTGTTCCATCCCCCCTCGAGTTCGGAAGACC
+F_HWI-M01141:133:D05BR:1:1102:10317:20525  133:D05BR:1:1102:10317:20525 2:N:0:CCGGTGTCTCTTGC
ABABBFBFAF2FBGGGGGGGCGFGHGAEEAEEE2DGGFEHB5BEAEHEBFHFGFHGEHHHGGGG1?1>//////BB4F4433B?3BBF?/?///<B@#####################################################
@R_HWI-M01141:133:D05BR:1:1102:10317:20525  133:D05BR:1:1102:10317:20525 2:N:0:CCGGTGTCTCTTGC
CCAGCCGCACTCGAACAGCTCTTACCGGGTGATGCCGGTGAAGCCGCAGGGGGTCAGCCGAATCTCACCGTTCTCTCCGCCGAGCACCTCGCCCCAGCTCCCGCGACGCCGCACCTCGTCGGCGATGATCTGTTCGTAGCTCGAAAGGTC
+R_HWI-M01141:133:D05BR:1:1102:10317:20525  133:D05BR:1:1102:10317:20525 2:N:0:CCGGTGTCTCTTGC
>>1A1>1111>1100000011AB3ABE000/AA21B##################################################################################################################
@F_HWI-M01141:133:D05BR:1:1102:22432:20602  133:D05BR:1:1102:22432:20602 2:N:0:CCGGCGTCTCTTGC
TCGGAAGAGCACACGTCTGAACTCCAGTCACCCGGCGTATCTCGTATGCCGTCTTCTGCTTGAAAAAAAAAAAAAACCATCCATTCAAGAGTTCTAGCCCGCACCGGTCTGGTGATGACGTTTTACACCATTCCTCCAAACCTCTCTTGC
+F_HWI-M01141:133:D05BR:1:1102:22432:20602  133:D05BR:1:1102:22432:20602 2:N:0:CCGGCGTCTCTTGC
AAABBCCFFFFFFGGGGGGGGGHHHFGFFGGHHGGGGGGFAGHHGGHHHHEEGGGGHHHHHFGBHHHGECE>/>//??/2202B?222B20B22222?####################################################
@R_HWI-M01141:133:D05BR:1:1102:22432:20602  133:D05BR:1:1102:22432:20602 2:N:0:CCGGCGTCTCTTGC
AAGTCGCTTCTTTTCCTTCCACCTAGAATCCACGCGCCCCATCGGCACATACTAACTCTCTCCATTCCCGTTCCCACCTGGTTGCAACTTTTAGATTCTCTTCGTCTATCCACGCTTTCCTCTCCTCTTTCTCTCTTTCCCCTCCTCTGC
+R_HWI-M01141:133:D05BR:1:1102:22432:20602  133:D05BR:1:1102:22432:20602 2:N:0:CCGGCGTCTCTTGC
1111>111>>11B1BF331111BA1B1131111000/A################################################################################################################
@F_HWI-M01141:133:D05BR:1:1102:22480:20695  133:D05BR:1:1102:22480:20695 2:N:0:CCGGCGTCTCTTGC
TCGGAAGAGCACACGTCTGAACTCCAGTCACCCGGCGTATCTCGTATGCCGTCTTCTGCTTGAAAAAAAAAAAACCAAAATTAATTCCCCGTTCTTTTCTCTTATCTCTACTTCAGGTTACGCTGGCTCCTACGTATTGTGATGCAACAA
+F_HWI-M01141:133:D05BR:1:1102:22480:20695  133:D05BR:1:1102:22480:20695 2:N:0:CCGGCGTCTCTTGC
BABBBBBFFFFFFGGGGGGGGGHCHHHFGHHHHGGGGEGFFHHHGGHHEHGGGHGFHGHHHGHHHHHGGGGE////////3334444B22//02?B22222222222222?22>2211?11//??#########################
@R_HWI-M01141:133:D05BR:1:1102:22480:20695  133:D05BR:1:1102:22480:20695 2:N:0:CCGGCGTCTCTTGC
CCCTTCCTCCTTTTGTTCTGCATTGGATTCTCCTTTCCAACTCTCTTCTTCCCTTCGCTCGGCATCGCTTCGAGTAAGGTTATGTTTTCTTTCCTTTTTTGTTCTCATTCATCTCAAACTAATTATATAGTTCTATTCGTATATTACTTC
+R_HWI-M01141:133:D05BR:1:1102:22480:20695  133:D05BR:1:1102:22480:20695 2:N:0:CCGGCGTCTCTTGC
11>11111BBB1311A13B113D3111B113311B3113210111B2D2D2DA11B//A/////AB//C//A/01011111111@FFF2111211221B//0>122222B22B21221B1111>2222222222>222000<12222B21
@F_HWI-M01141:133:D05BR:1:1102:20302:20704  133:D05BR:1:1102:20302:20704 2:N:0:CCGGCGCCTCTTGC
CACACGTCTGAACTCCAGTCACCCGGCGTATCTCGTATGCCGTCTTCTGCTTGAAAAAAAAAAAATTCTCCTTTGCTTTCCTGTCCGTCTTGCTTCTTTCCCCCCTCACCGTGTGCTTTCCTCCTTTCCTCTCCTCCCCTCCCTCCTATC
+F_HWI-M01141:133:D05BR:1:1102:20302:20704  133:D05BR:1:1102:20302:20704 2:N:0:CCGGCGCCTCTTGC
BBBABBFBFAFFGGGGGGGGGGHGGGGGEGGCFHGGGFHFHGFGHGHHHFGHHHFHHGEE//>//13444333B334B433B33F3//0??332222?B2D22?##############################################
@R_HWI-M01141:133:D05BR:1:1102:20302:20704  133:D05BR:1:1102:20302:20704 2:N:0:CCGGCGCCTCTTGC
CCACCCCTCCTCTTTCTTCCCCTTCTTGTTCTTCCTCTGCGCGCTCCCTTCCCTTACTGCCTTCATCTTCTCCTCCTTTCTTCTCTTCCTCTTCTCGCTCTACTTCTACTCCCTCTTTCCCTCCTTCCCTCCTTCCCTCCCCTCCACTGC
+R_HWI-M01141:133:D05BR:1:1102:20302:20704  133:D05BR:1:1102:20302:20704 2:N:0:CCGGCGCCTCTTGC
>>1>1A11>11111AA3A310B000111A1D332D11D1BE0////A/01000111A121011B12222F2BE10F0121DB22@22B1B11112B/////1121BB2BFG1/>00112111>E01B0B<0/0110010//<<?<0@111
@F_HWI-M01141:133:D05BR:1:1102:11031:20917  133:D05BR:1:1102:11031:20917 2:N:0:CCGGCGTCTCTTGC
CGGAAGAGCACACGTCTGAACTCCAGTCACCCGGCGTATCTCGTATGCCGTCTTCTGCTTGAAAAAAAAAAACATCCTATCTAATGCATTCCCTCCACTGCTTCTCTATACCGCATCCTGCTGTTTTCTAGTCCTCATCCTTTCTTTCTT
+F_HWI-M01141:133:D05BR:1:1102:11031:20917  133:D05BR:1:1102:11031:20917 2:N:0:CCGGCGTCTCTTGC
ABCBBBFFFFFFGGGGGGGGGGGGHHHHFGHHGGGGEGGCHHHGGHHHHGGGHGGHFEHHHHGHGHGGGEC@//33?34434444444?44?3?2/222222233233?33B?///>2@@11111?01<11111?111<1<111<11111
@R_HWI-M01141:133:D05BR:1:1102:11031:20917  133:D05BR:1:1102:11031:20917 2:N:0:CCGGCGTCTCTTGC
ATTCCGGTTCAACGGGAATCCTAACTGAGCCTCTCTGATATCTGCGTAGAGTGATTTATTCTCTTAACGTATGACCTAGATAGAATTACTTCGTTGCATTTTTCCTCACCACTATTTCATCATTTCCTCTTTCGTTATTATTTTTTGTCT
+R_HWI-M01141:133:D05BR:1:1102:11031:20917  133:D05BR:1:1102:11031:20917 2:N:0:CCGGCGTCTCTTGC
1111111111133111000B1331B1111A0001A111222A22A/////1A1122212D2222212B/A010211111122111D1D122@>000/12222@01111/01/10122222222BB221111B##################
@F_HWI-M01141:133:D05BR:1:1102:6873:21049  133:D05BR:1:1102:6873:21049 2:N:0:CCGGCGTCTCTTGC
CACACGTCTGAACTCCAGTCACCCGGCGTATCTCGTATGCCGGCTTCTGCTTGAAAAAACACAACTAGTCCTGCCAACCCGTCCGGTGTCTTGAACTTTTCCGTGTCTCGTCGTCTTTCCCTTGTTGTGTGGCCGCCACCTATTAGCGCG
+F_HWI-M01141:133:D05BR:1:1102:6873:21049  133:D05BR:1:1102:6873:21049 2:N:0:CCGGCGTCTCTTGC
ABBA3AF?FBFBGGGGGCGGGGHHGGGE222BD5FF2ABGBE0AAA25DFDF31A5B?0111?B>3334B44331B3?A1>1>////>?34B3BB34B44BD/1/0B2?0?<///</2@@F11011?#######################
@R_HWI-M01141:133:D05BR:1:1102:6873:21049  133:D05BR:1:1102:6873:21049 2:N:0:CCGGCGTCTCTTGC
TCGCCGCGGGGTCACCCGACAGCGGCCTCCCATAGGACATCTCTCTCCGGGCTCATTGTGGCCTCCCACCCGCAGACGCGATTGTAACCGCAGTGCCTCTCACGTGCGGTGGTTTTACCGGGTGCTTTGTTGCCTCTATTCTCCGTTCTG
+R_HWI-M01141:133:D05BR:1:1102:6873:21049  133:D05BR:1:1102:6873:21049 2:N:0:CCGGCGTCTCTTGC
111111>1>0>>/0B10//A//A/////B?/>10B11B01B11@B@@C######################################################################################################
@F_HWI-M01141:133:D05BR:1:1102:11581:21053  133:D05BR:1:1102:11581:21053 2:N:0:CCGGCGTCTCTTGC
CACACGTCTGAACTCCAGTCACCCGGCGTATCTCGTATGCCGTCTTCTGCTTGAAAAAAAAAAATTTACAACCTCTCCTTCTCTTTACTCTATCCACTCTTTCGTTAGAGTGTCATCTCTCTGCAAATCCCCCATCTTCCCTCCATTCCC
+F_HWI-M01141:133:D05BR:1:1102:11581:21053  133:D05BR:1:1102:11581:21053 2:N:0:CCGGCGTCTCTTGC
ABCCABFBFAFFGGGFGGGGGGHHGGGGFEEAFGHG?GHGFGG?GFFHFGHFHAGHHGGG@@//133B4433?33333B3B3B4B4B3434?4B3B3?33BB2/02//323B3@2@2222<<2@@2F2@1<?//0?1<110>FDF>1111
@R_HWI-M01141:133:D05BR:1:1102:11581:21053  133:D05BR:1:1102:11581:21053 2:N:0:CCGGCGTCTCTTGC
ATTTCACCCTCTTTCCCTCTTGAATCCATTCATGCTTATCAACTTTGCTATGGTGATTATCTCTTATTCGTTCTTTTTCCTTGTTTCGCTCCTGTCTTTTTCCAATCTCCTTTTTCATCTCGTACTCACTACGTTTATATCATTATGTTT
+R_HWI-M01141:133:D05BR:1:1102:11581:21053  133:D05BR:1:1102:11581:21053 2:N:0:CCGGCGTCTCTTGC
>11>>331B>11A33B11111131D31133A3AA11331122021D11AD2112112B2B22A22122A000A/111B011A11B02B/A/?111@@22@@B@B2101@@11B11022221>>///11@120/000/B222222222B2>
@F_HWI-M01141:133:D05BR:1:1102:25021:21061  133:D05BR:1:1102:25021:21061 2:N:0:CCGGCGCCTCTTGC
GGAAGAGCACACGTCTGAACTCCAGTCACCCGGCGTATCTCGTATGCCGTCTTCTGCTTGAAAAAAAAACACATCCTCTCTCCACACTTCCCGCTCTGCTCACCGGTAGTCCACATCCTCTGTCCCGTCATACCCCCACTCCCTTACGCC
+F_HWI-M01141:133:D05BR:1:1102:25021:21061  133:D05BR:1:1102:25021:21061 2:N:0:CCGGCGCCTCTTGC
@BBBBF@F4FFFGFFG2GGGGBGBGFD4DEGEC?FFC?2DFGFEBCFHGA011BD5AAEF1B5B10>//1?1?333334333B323/33?B2/////?222220/////2@?222@222@<11@11<F?/??##################
@R_HWI-M01141:133:D05BR:1:1102:25021:21061  133:D05BR:1:1102:25021:21061 2:N:0:CCGGCGCCTCTTGC
ATCACTTCTTTCTCCACAGCCTCTTCCCCCATCGCCTCCGCCGCGGCTCTCCGTGCTGCCCTGCCCCCGGCCAACCTTGTTCGCTATGCGCCGTATCGCTGCCGCATCCCCCTCGCAATCCACTTTTGCTTGCCTCACTCCCCCCCACAC
+R_HWI-M01141:133:D05BR:1:1102:25021:21061  133:D05BR:1:1102:25021:21061 2:N:0:CCGGCGCCTCTTGC
11>>111131333BB1A1AFA1AA11100A0A000000B0B////AAA/B####################################################################################################
@M_HWI-M01141:133:D05BR:1:1102:17220:21099  133:D05BR:1:1102:17220:21099 2:N:0:CCGGCGTCTCTTGC
ATCGGAAGGCACACGTCTGAACTCCAGTCACCCGGCGTATATCGTATGCCGGCTTCTGCTTGAAAAAAAACGATCCGGAGGGTCGGTTACCGGCTGCTGTGCTTAGCCGGGTGTTGCGGCATGGCCACCGTCAGTGTGGTGCCCCCTCCTGACCGGTCCCCGATGGTGACGGGGCCGACGTGCGCGGCGACCACCTAGGCGACGA
+M_HWI-M01141:133:D05BR:1:1102:17220:21099  133:D05BR:1:1102:17220:21099 2:N:0:CCGGCGTCTCTTGC
1A1A1A?AA1CC1B11AFFFGF3FGAF31AF1B0A0/EE/1D2/F00B21//A//D0?C33A2H00AG.@11AAHA21.1.@12.@>>1HH11>1>HI3320H0A3AA1>/0/@0@?,,/>,00EE<EE0<EC0/=H$$#$$$$$$#$$############@11@/A/>?EA/A///0?A//?E0EA0GAA1FC>>111DAA1>1
@F_HWI-M01141:133:D05BR:1:1102:9680:21277  133:D05BR:1:1102:9680:21277 2:N:0:CCGGCGTCTCTTGC
CTGAAGAGCACACGTCTGAACTCCAGTCACCCGGCGTATATCGTATGCCGTCTTCTGCTTGAAAAAACCAATCCACCATTCCTACCTCCACCGTTCCTTTTCCTTCTATCATCTACTCGCTTCACACCCTCTTCTTCGCCTGCTCGCCCG
+F_HWI-M01141:133:D05BR:1:1102:9680:21277  133:D05BR:1:1102:9680:21277 2:N:0:CCGGCGTCTCTTGC
AAAAAF1C1FFBFEF1FFGBGDFHFGGHHHHHG?AEAFE1DFFF0BFABEGEF/2DEFF1F0B1F0/////1001@B/B1@222@0BB/000/0/0B22>121121B22B22221B2</////11BB//</01@@1@??A?/0<?#####
@R_HWI-M01141:133:D05BR:1:1102:9680:21277  133:D05BR:1:1102:9680:21277 2:N:0:CCGGCGTCTCTTGC
TCTTGCCGCGCCCCGCCTCCTCTCCCCTCCAGCCAGCATCTACTTTATCATGTTGGCTTGCTCACACACTGACTCGGCGGTCTCTCCGGCACATAAGCTCGCTTACATCTATACAATAACCTTGATTATCTGCGCCGCGGCGTTGTTTTT
+R_HWI-M01141:133:D05BR:1:1102:9680:21277  133:D05BR:1:1102:9680:21277 2:N:0:CCGGCGTCTCTTGC
>1111B111110AA00A00AF010B0A0B/010A00AF111112A2222A21A2B/B1B//1@11B1//01111@>/B/>/>/B2B################################################################
@M_HWI-M01141:133:D05BR:1:1102:9532:21325  133:D05BR:1:1102:9532:21325 2:N:0:CCGGTGTCTCTTGC
CGGCGTCGGGGGAACACGAGTTCAGGGC
+M_HWI-M01141:133:D05BR:1:1102:9532:21325  133:D05BR:1:1102:9532:21325 2:N:0:CCGGTGTCTCTTGC
]]]]]]]]U]][]]]]]]ZX]\]8]]]]
@F_HWI-M01141:133:D05BR:1:1102:15829:21442  133:D05BR:1:1102:15829:21442 2:N:0:CCGGCGTCTCTTGC
ATCGGAAGCGCACACGTCTGAACTCAGTCACCCGGCGTATCTCGTATGCCGTCTTCTGCTTGAAAAAAAAAAAACTAACTCTTCTGTGTACTTATTCCTCGTTCACCTTATTTCCCATTTTACTTTCTTCTTATTTTGAACTTTCCTCCC
+F_HWI-M01141:133:D05BR:1:1102:15829:21442  133:D05BR:1:1102:15829:21442 2:N:0:CCGGCGTCTCTTGC
CCCCCCCCCCCCGGGGGGGGGGHHHHHHHHHFHGGGGGGGAHHHGGHHHHGGGHGHHHHHHHHHFHHGEE/>/>/?333B3B2222222222222222?2///?2>2==2221=1?11?11111??########################
@R_HWI-M01141:133:D05BR:1:1102:15829:21442  133:D05BR:1:1102:15829:21442 2:N:0:CCGGCGTCTCTTGC
CTGCCTTCTAATTCCCTTCTTTTTTTCCCGGTTTTCTCTTTCTGTTTTTATTTCTCGGACCTAGTTTAGTACCTCGTAGTTCCCGTATGTGTCCTCTTTGTTTTTCTCCTCATTTCCCTACCAGTTCTCTTTTTTTCGCCCCTTTACCTC
+R_HWI-M01141:133:D05BR:1:1102:15829:21442  133:D05BR:1:1102:15829:21442 2:N:0:CCGGCGTCTCTTGC
>11>1111133BA3311BFB1311A001100000/2122D1A2AA210//122A2D///A/A111D221122121////?222B/B/0B@FB21211B11BB00FB121>0>>>>2>11>0<1B1122BB####################
@M_HWI-M01141:133:D05BR:1:1102:22298:21466  133:D05BR:1:1102:22298:21466 2:N:0:CCGGCGTCTCTTGC
TGCGCCTGCTGATTTTCAATCATCTCTTTAGTAACAGTGGTGCTGAAATACTCTCCCAGTACGCAAATGCAGGCGCGCGGTGGAATGGATGTCGGGCGTCCGCAAAGTCGGGGGATGCAGGGCAGCGTGG
+M_HWI-M01141:133:D05BR:1:1102:22298:21466  133:D05BR:1:1102:22298:21466 2:N:0:CCGGCGTCTCTTGC
]]]]]]]]]]]]]]]]]]]]]]]]]]]]]]]]]]]]]]]]]]]]]]]]]]]]]]]]]]]]]]]]]]]]]]]]]]]]]]]]]]]]]]]]]]]]]]]]]]]]]]]]]]]]]]]]]]]]]]]]]]]]]]]]]]
@F_HWI-M01141:133:D05BR:1:1102:22613:21629  133:D05BR:1:1102:22613:21629 2:N:0:CCGGCGTCTCTTGC
CTCTTCCGATCTATCGGAAGAGCACACGTCTGAACTCCAGTCACCCGGCGTATCTCGTATGCCGTCTTCTGCTTGAAAAAAAAATGTTGACCGCGCTACCTCACGCCTACGCACGCTGCGCCCGCATCCGATCTTGTCGCTCTCCTCAGC
+F_HWI-M01141:133:D05BR:1:1102:22613:21629  133:D05BR:1:1102:22613:21629 2:N:0:CCGGCGTCTCTTGC
>AAAADFAAADFGGGAEFGG0GFHHGHGFHGFHFGHFFCC2FBDGFEGGEE//0GBGFACGF1EEEHFBBF11B1B11GG######################################################################
@R_HWI-M01141:133:D05BR:1:1102:22613:21629  133:D05BR:1:1102:22613:21629 2:N:0:CCGGCGTCTCTTGC
CCGCCTTGCCCTTTCTTATGGTCCCGCCGCGTTTGTGCATCATTTGTCCCTACCCTTGCCGCATTCTGTGCCTCGACCCGTCTTGCCGTCTATTCCTCACTCCCACTCCTGGTGCTGTCTCCCCTTTCTTAGTCATTACTTATCTCGTTC
+R_HWI-M01141:133:D05BR:1:1102:22613:21629  133:D05BR:1:1102:22613:21629 2:N:0:CCGGCGTCTCTTGC
AA1>AA111B1111A333B113D1000A0A/////BAB2B112D2222B11100BA0011//>?/B2@F211B1///>//>>0/1FH/>/B/22>2211?110/BF0FF1<0B01B1BB22B0/@0F>2121@22>22@1?11??10//?
@F_HWI-M01141:133:D05BR:1:1102:12645:21647  133:D05BR:1:1102:12645:21647 2:N:0:CCGGCGTCTCTTGC
CACACGTCTGAACTCCAGTCACCCGGCGTATCTCGTATGCCGTCTTCTGCTTGAAAAAAAAAAAAACAACTATACATTTATTTTTTTTTACTTCTTTTTGATATTTAGAACTTCATATACAGTTCGTTCTCGTTCCCTTTACCTGGTTCT
+F_HWI-M01141:133:D05BR:1:1102:12645:21647  133:D05BR:1:1102:12645:21647 2:N:0:CCGGCGTCTCTTGC
AAABABFCFCFFGGGGGGGGGGFHGGGGGGGFHHHGGHHHHGGCHFHHHHHHHHGHGHGGE?/E//?///3?B#############################################################################
@R_HWI-M01141:133:D05BR:1:1102:12645:21647  133:D05BR:1:1102:12645:21647 2:N:0:CCGGCGTCTCTTGC
CAGGCCCCTAACCCTCCTCTTCGTATCCGTGGACGGAAGCTCGCTACACAGCGTTCCCACGGGTCAGATCTACAACTTCTTCTTGTTCCCGCGATCATCCTAAGCTTACCAATCCCTCATATTCTTGACTCACTCCATATATATCTTATT
+R_HWI-M01141:133:D05BR:1:1102:12645:21647  133:D05BR:1:1102:12645:21647 2:N:0:CCGGCGTCTCTTGC
1>111111>11B11B11A0111000003A000010/////1B////A1010/////BB10///>/0012121111111@21B2B11112B/>//<?<121B21001<B101110011001@@222@12@11111101<?1111<<11111
@F_HWI-M01141:133:D05BR:1:1102:16553:21655  133:D05BR:1:1102:16553:21655 2:N:0:CCGGCGTCTCTTGC
AGAATGCTGCCAGCATCCTCCCCTCGATCGGAAGAGCACACGTCTGAACTCCAGTCACCCGGCGTATCTCGTACGCCGTCTTCTGCTTGAAAAAAACATAATCACTCACTTCCCCCCCTCCCTCTCTTCTCCTTGCTTCTGTTTGTGCGC
+F_HWI-M01141:133:D05BR:1:1102:16553:21655  133:D05BR:1:1102:16553:21655 2:N:0:CCGGCGTCTCTTGC
A3AAADF55DCFGABGAFADFFE4EAEGHC?2FAF22AFHHCHHHAHHGHH333G3BF3FE0EE@E1?@FF??1>EC//>FFHGB4?3?0BB3FEE//1112?111?0B11110<//<<<AFB00<1<111=111/=D############
@R_HWI-M01141:133:D05BR:1:1102:16553:21655  133:D05BR:1:1102:16553:21655 2:N:0:CCGGCGTCTCTTGC
AACCCTGCGGGGCGGGGCGGTCCCCCATGTCAGCGCTGCCGGGGGGGTCATGGGGGCCGCAGGAGAGGCATTGTAATGGTTTGTCTGCATGTCTTTTAACAAATACATCCTATCCTCCTTTAACTTCGACTACTTCTATCCGCACTTTAC
+R_HWI-M01141:133:D05BR:1:1102:16553:21655  133:D05BR:1:1102:16553:21655 2:N:0:CCGGCGTCTCTTGC
######################################################################################################################################################
@F_HWI-M01141:133:D05BR:1:1102:8923:21676  133:D05BR:1:1102:8923:21676 2:N:0:CCGGCGCCTCTTGC
TCGGAAGAGCACACGTCTGAACTCCAGTCACCCGGCGTATCTCGTATGCCGCCTTCTGCTTGAAACAAAGATAGTCGGATATCGGTATTGCACCCGTCTGTATTACCGTCACCCCATCCCTACCGTATGTTGTCTTCTTCTTCCTCTCCC
+F_HWI-M01141:133:D05BR:1:1102:8923:21676  133:D05BR:1:1102:8923:21676 2:N:0:CCGGCGCCTCTTGC
>1>1?A>1FFC1G1EGGCADGGHHH113AB1B0AAE/AE/0AA0FE0AB1A////B1DDGG1BG11B/000@1BB2/////@B>>//>221110/>/?EC122B221///C/10/<BF0/@100>?/@<211???FD11?FB111?1<0<
@R_HWI-M01141:133:D05BR:1:1102:8923:21676  133:D05BR:1:1102:8923:21676 2:N:0:CCGGCGCCTCTTGC
ACGACCATCCCTGCTTTTCGTCGGCTTTCTTCGTATACTTTAGCCCCCCTTGTCGACCCGCCACATATTCTATTGACTAAATTGGAATCGCATCGTGTAGGCCATCACTTCTCTCATGTTTCATGTTTACTTTTTCCTCCCACACTCTTT
+R_HWI-M01141:133:D05BR:1:1102:8923:21676  133:D05BR:1:1102:8923:21676 2:N:0:CCGGCGCCTCTTGC
1>1>1A11BCAC11FF3130B000A00B1A1DE0001D22221110BAA/BB11A/////>/>A01@22B2BB21B11@1122111B11BF//>//0?0B11B/01111112B2BF21222>2B2>2221122@################
@F_HWI-M01141:133:D05BR:1:1102:18033:21698  133:D05BR:1:1102:18033:21698 2:N:0:CCGGCGTCTCTTGC
GATCGGAAGAGCATTCGGAAGAGCACACGTCTGAACTCCAGTCACCCGGCGTATCTCGTATGCCGTCCTCTGCTTGAAAAATCAATCTCCTATGACTTCTCCTCCTTCAACCACAAATTAGCAAAACTCCACTTCTATGTTTTCTTCCCA
+F_HWI-M01141:133:D05BR:1:1102:18033:21698  133:D05BR:1:1102:18033:21698 2:N:0:CCGGCGTCTCTTGC
A1AAAA?A1B1C1GGGGGEGA0FBFGHGEBGGEFGFBGFFHHHHH1AAFEG///B220ABEEG1E///?F111B11B11B>011@111BB1BF12B2B1>1>B00>B11110/<//01>110B11B01111<1112@222220>112101
@R_HWI-M01141:133:D05BR:1:1102:18033:21698  133:D05BR:1:1102:18033:21698 2:N:0:CCGGCGTCTCTTGC
CCACTTGCTCAATCCCCTGCTGTCGCCTTTCATCCACGTCGCCTTATCGTCATAGCGTTCTGTATGGCAAGTGGGTGCGCATTGTGTAGATCTCGGTGTTCCTCTGCCCATTTTACATACCATCTAAAATATCTTTATAATTGTTGCCCG
+R_HWI-M01141:133:D05BR:1:1102:18033:21698  133:D05BR:1:1102:18033:21698 2:N:0:CCGGCGTCTCTTGC
111>>11B1BF13B111A11B1D100000113321110AF0AA//1AD/A/G0221////B122220/01/@@1/B/B//>//122021B2@2B>/>///22211111/1012221222B0121>111B>1222222B22222B20111?
@F_HWI-M01141:133:D05BR:1:1102:14339:21782  133:D05BR:1:1102:14339:21782 2:N:0:CCGGCGTCTCTTGC
CGGAAGAGCACACGTCTGAACTCCAGTCACCCGGCGTATCTCGTATGCCGTCTTCTGCTTGAAAAAAAAAACTCCACTCCCCTCGCTTCTACCGTCTTCGTCCCGCGTTCAGTCATGACTCTTTCCTTTACACAGATTCATATAGATGTA
+F_HWI-M01141:133:D05BR:1:1102:14339:21782  133:D05BR:1:1102:14339:21782 2:N:0:CCGGCGTCTCTTGC
CCCABBFFFFFFGGGGGGGGGGHFGHHFFHFGEEEGFGGFHHGFGHHHFFFGHGHHHGHHEGGBGAEE//>13?33B43BF>B###################################################################
@R_HWI-M01141:133:D05BR:1:1102:14339:21782  133:D05BR:1:1102:14339:21782 2:N:0:CCGGCGTCTCTTGC
TATCTTAAACTCATTGTTGGACGACGCCTCCTATCTTATTACTACCATCCTGTAATTAAGGAAAGTGCATTGCAAACTTCATCTGATGTGCGTCCCTATCAACGACTTCCCTCTATAATCCTACCTATTGCCCACTGCCCACTAAGCCAT
+R_HWI-M01141:133:D05BR:1:1102:14339:21782  133:D05BR:1:1102:14339:21782 2:N:0:CCGGCGTCTCTTGC
111>13331BB@133333111B10A00A00001211DD222B22101210111222221D1100011DAA211111AA1B22221221212?/>>/B111220///E/1@01B012222221210111B1B1B1?011B###########
@F_HWI-M01141:133:D05BR:1:1102:22059:21998  133:D05BR:1:1102:22059:21998 2:N:0:CCGGCGTCTCTTGC
ACGTCTGAACTCCAGTCACCCGGCGTATCTCGTATGCCGTCTTCTGCTTGAAAAAAAAAAAAAACAAGCTCATTACAGCTGAGTCCATCTATCTGCTTCATCACTCACTACCGTGCAACTCTGCGGACCCGCCTGCTCTCACCTCATTTA
+F_HWI-M01141:133:D05BR:1:1102:22059:21998  133:D05BR:1:1102:22059:21998 2:N:0:CCGGCGTCTCTTGC
AABBBFBFFFFBGGGGGGCGGGGGGFGGAHFFGDHFHGGFGFGHHFHHG31BGHHGGFE////////2/333444B3333330B222B2222?2222B2222222222222?######################################
@R_HWI-M01141:133:D05BR:1:1102:22059:21998  133:D05BR:1:1102:22059:21998 2:N:0:CCGGCGTCTCTTGC
ACCTTTCGTCCTTCTTTTCTCGCCCTTGATGTCTAGACTGGCCTCTCGCACCAGTGTCTTCATGACGCCCGTATTCTGCCCTTCTTCCTTTCTTTTAACACTTCTTTACTTCCCTCTGTAATTTTCTCTCTTCGGTTACTTACGTCCGTT
+R_HWI-M01141:133:D05BR:1:1102:22059:21998  133:D05BR:1:1102:22059:21998 2:N:0:CCGGCGTCTCTTGC
11>>11@1111131B131313AAA00001122222221D10B01B10//A//B01A2222AD2221/////>/>12D211>10B11B1122B211B211111112112112110>00B222B222>>F21121/?###############
@F_HWI-M01141:133:D05BR:1:1102:12596:22517  133:D05BR:1:1102:12596:22517 2:N:0:CCGGCGTCTCTTGC
GGAAGAGCACACGTCTGAACTCCAGTCACCCGGCGTATCTCGTATGCCGTCTTCTGCTTGAAAAAAAAAAAACAGTTGTCTTGACTATTTCGGAGTTCTTCCTCTTTCATATGATTACTCGCCCTTGCCTTTTTCTTTCCTCTTTTCTTT
+F_HWI-M01141:133:D05BR:1:1102:12596:22517  133:D05BR:1:1102:12596:22517 2:N:0:CCGGCGTCTCTTGC
BBBABFFFFFFFEFGGGGGGGGHHGFHHGFHGFGE2FAGHHHGEHHFHGFEHGHHHHHHHFEFHHG/E/>////2?B3BBE434B44?4B42///<22?2BBB22222222>2222@@2@//<?@0??<1F111011=1>1<1<1100=0
@R_HWI-M01141:133:D05BR:1:1102:12596:22517  133:D05BR:1:1102:12596:22517 2:N:0:CCGGCGTCTCTTGC
TCGCTCGTCACCCCCGATTTCTAGTTCTCCCTTTTCACTCCCGATCATCCCGTGCTAAGCTGCGATGTTGACGCACGGCTTTGTCTTTATCCTCCTAGCGTCGTCTTTTATACCGTCTCTCACACTGTACCCGTCCACGTCGTCGCATCC
+R_HWI-M01141:133:D05BR:1:1102:12596:22517  133:D05BR:1:1102:12596:22517 2:N:0:CCGGCGTCTCTTGC
1>>1A111>1111AA0000A2B2A22222B00A11B2ADF0B///A/1B1//A/AF2210111//>/02221/B///////01B2222222>B100111/<?/<///2121222/</00@11@@1@1??1??/<C/?#############
@M_HWI-M01141:133:D05BR:1:1102:17581:22712  133:D05BR:1:1102:17581:22712 2:N:0:CCGGCGTCTCTTGC
CTCGCGGCGGATGCCGTCCTCGTCGAGCTCGAAAA
+M_HWI-M01141:133:D05BR:1:1102:17581:22712  133:D05BR:1:1102:17581:22712 2:N:0:CCGGCGTCTCTTGC
]]]]]]]]]]]]]]]][]]]]\]]]V]]]]]]]]]
@F_HWI-M01141:133:D05BR:1:1102:26722:22738  133:D05BR:1:1102:26722:22738 2:N:0:CCGGCGTCTCTTGC
GGAAGAGCACACGTCTGAACTCCAGTCACCCGGCGCATCTCGTATGCCGTCTTCTGCTTGAAAAAAAACGACATCAACGAAATCAAGCACTGCTCTCCCAAGATCTCCAGGCTCAACGACCAAACCTACGCCTCCCCACCCACCTACTAG
+F_HWI-M01141:133:D05BR:1:1102:26722:22738  133:D05BR:1:1102:26722:22738 2:N:0:CCGGCGTCTCTTGC
AAAAAFFFFFFCA1AFFGGBGGCHC3DFDF0A?AE/AEEEGHE/CC2BA/E0EGBF1A1B0FGBGE>///>///>BB0////>11111B01011B1<BB0</BBF#############################################
@R_HWI-M01141:133:D05BR:1:1102:26722:22738  133:D05BR:1:1102:26722:22738 2:N:0:CCGGCGTCTCTTGC
CGCCGGCGATCACCCTTATTTCTTCTACCTCCCTCCACATGTCGAGCTTGACTCCGACGTCTATTAACAATTTCACCCTCCTATTTTCTGACCAGCCCACAGATAGCAATCGCTACGGTTACAGACACATCTCGTGCACGACTCCTCCGT
+R_HWI-M01141:133:D05BR:1:1102:26722:22738  133:D05BR:1:1102:26722:22738 2:N:0:CCGGCGTCTCTTGC
111>11>1>00>0A000112222A2222111//0A/00B1122/////B001BAF//>//>0/22B2111BE222B10/?/01@12BB1B############################################################
@M_HWI-M01141:133:D05BR:1:1102:24834:22749  133:D05BR:1:1102:24834:22749 2:N:0:CCGGCGTCTCTTGC
TATTATTTTATGCTTTAGTTTTTTTAAGGTGTTGCTGCTTTTTCTGTACCCAT
+M_HWI-M01141:133:D05BR:1:1102:24834:22749  133:D05BR:1:1102:24834:22749 2:N:0:CCGGCGTCTCTTGC
]]]]]]]]]]]]]]]]]]]]]]]]]]]]]]]]]]]]]]]]]]]]]]]]]]]Y]
@F_HWI-M01141:133:D05BR:1:1102:19987:22834  133:D05BR:1:1102:19987:22834 2:N:0:CCGGCGTCTCTTGC
CACACGTCTGAACTCCAGTCACCCGGCGTATCTCGTATGCCGTCTTCTGCTTGAAAAAAAAACAGCTAATACAAAGATCGGAAGATCACACGTCTGACCTCCACTCACACACCTAATATCGTAGGCCGTCATCTGCTTGAAAAAGAAAAA
+F_HWI-M01141:133:D05BR:1:1102:19987:22834  133:D05BR:1:1102:19987:22834 2:N:0:CCGGCGTCTCTTGC
BBBBABFBFBFFGGGGGGGGFGHHGCGGEGCAGBFF?GGHFFGGFEDFHFHHHFHHHAF@/>1121@3@44@3@3333B?/??/033BFGH/?/B/33BB3/2232222B########################################
@R_HWI-M01141:133:D05BR:1:1102:19987:22834  133:D05BR:1:1102:19987:22834 2:N:0:CCGGCGTCTCTTGC
TAACATGAGAGGCGGTGTTCATTCCGTTGTGAACGGTAAGGCGGTGCGTGTGGGGAGTTGAGGTCATCGGAAGAGGGTCGGATGGACGTCGTGTAGGGAAAGTGTGTACAAGGTGGGTGCACTGAGGAGTGTTCTGGACTAGTCAAACAT
+R_HWI-M01141:133:D05BR:1:1102:19987:22834  133:D05BR:1:1102:19987:22834 2:N:0:CCGGCGTCTCTTGC
>1111B1B1111AAE0000222222BF1AA/22B####################################################################################################################
@F_HWI-M01141:133:D05BR:1:1102:18518:22868  133:D05BR:1:1102:18518:22868 2:N:0:CCGGCGTCTCTTGC
CACACGTCTGAACTCCAGTCACCCGGCGTATCTCGTATGCCGTCTTCTGCTTGAAAAAAAAAAAAGACCACTCGTCTTACCTCCTGTCACCAGTTATATCTCGTATGCCGTCTTCTGCTTCAACATAACTCCTTTCTTCTTTTATTATCA
+F_HWI-M01141:133:D05BR:1:1102:18518:22868  133:D05BR:1:1102:18518:22868 2:N:0:CCGGCGTCTCTTGC
>A?AABFBCAFFGGGGFGGFG5GH?E2E22A255B223BA3AAEGFHGH5DFB1FFHFG0///>///B00/3B/BEG/?43BGC0BF32111011222B2FH0//??FH/C/<FHD?D<G111<1011111<11>111>111111<=000
@R_HWI-M01141:133:D05BR:1:1102:18518:22868  133:D05BR:1:1102:18518:22868 2:N:0:CCGGCGTCTCTTGC
TTGTCATGCGTATCCCCCCTCCTCCTCTCACATCTCTCCAACTCCCTGTACTCTCTACTCCTGCTTATCGTCCTGTCGTGACTGTGTGCCTCTTCACTTTAGTTCTCGCTGCATGTCGTCTCTTTTATAAATCTTCTTCTCATAGCTTGC
+R_HWI-M01141:133:D05BR:1:1102:18518:22868  133:D05BR:1:1102:18518:22868 2:N:0:CCGGCGTCTCTTGC
1A1>13B31111113BF10000B0FEEEE1A121A12BFDBFH11BF1122DDD11D12AB11111211/0A/?1BB///0/21@1B01@G@G1F21B1F2112@22/////0121B///?E2211>122222B22BBD212212B2B##
@F_HWI-M01141:133:D05BR:1:1102:22854:22926  133:D05BR:1:1102:22854:22926 2:N:0:CCGGCGCCTCTTGC
CACACGTCTGAACTCCAGTCACCCGGCGTATCTCGTATGCCGTCTTCTGCTTGAAAAAAAACATCCCCTTCATCCTTCACACACCTTTTCTACCCCCCACTCCTTTCCTCTCTTTTTCATGCCCTCATCCCCACCTCCCTCTTCCCTTCT
+F_HWI-M01141:133:D05BR:1:1102:22854:22926  133:D05BR:1:1102:22854:22926 2:N:0:CCGGCGCCTCTTGC
BBBBBBFA>AFFGGGGFGEFGGHHGGGGEEEGF5BFEGFFFGDGEEFGGH55F1FEBEE0E11333112BBBF4334B@34B>?/3BF344443B//>//??0B121B1B1012@1<02221101/0?F1/?0//0?..0<01<=F1>0<
@R_HWI-M01141:133:D05BR:1:1102:22854:22926  133:D05BR:1:1102:22854:22926 2:N:0:CCGGCGCCTCTTGC
CCCCCCCTCTCTCCCTTCCCCCACCTTTACCTCCTCCCTTCTGTCTTTCTTGTACTTTGCCTGCCCGTTCTGCCCTCCCTCTTTGTTCTTCGTCCTCCACCTCCCTACTGTCTTCCCTTTACCCTTTCTTTTTCTTTCTTTCCCTCTCCC
+R_HWI-M01141:133:D05BR:1:1102:22854:22926  133:D05BR:1:1102:22854:22926 2:N:0:CCGGCGCCTCTTGC
111>1110>001BB001BB00A0BA011DBB1A/0B0/B10B1DD222D211D122DD1111100///BF?@11?B/B/00>1112B1B12/0?>/BF00BF0/F01BE121222B01B11110B0<B21B1101BB2>112@11FCCB0
@F_HWI-M01141:133:D05BR:1:1102:10244:22942  133:D05BR:1:1102:10244:22942 2:N:0:CCGGCGTCTCTTGC
GATCGGAAGGCACACGTCTGAACTCCAGTCACCCGGCGTATCTCGTATGCCGTCTTCTGCTTGAAAAAAAAACCGCCTCATATTTCGTCTGATCCTCCGTCTTCCTTCCATTCACCCCCTCCATCTCCCCTTCCTCCTTCCCCTTTTCAA
+F_HWI-M01141:133:D05BR:1:1102:10244:22942  133:D05BR:1:1102:10244:22942 2:N:0:CCGGCGTCTCTTGC
?ABBBBBBB@BFG4AEB4FFFFGGBHBGFAFGGGE?ECAA1AD5BAEHH5F010115@@5FGE1F5FF////11//>?/33444BB00/?/3BB1110/?0B?211><?12?@21@F<A@EGC1<?F<0.>0<011<>F###########
@R_HWI-M01141:133:D05BR:1:1102:10244:22942  133:D05BR:1:1102:10244:22942 2:N:0:CCGGCGTCTCTTGC
GATCGGCGGTAGCCCCGCTGTCGCAAGCGAGGGGCAGATCACGCTGCGCTCGCCCGTGGCGCAGGCCAACCACCAACACCATTCTCTCCCGCGCGTCGTTTTCGGCATGATTTTTCTCACCAACTTTCTTCCAGTTCTCTTCGCCTCCCT
+R_HWI-M01141:133:D05BR:1:1102:10244:22942  133:D05BR:1:1102:10244:22942 2:N:0:CCGGCGTCTCTTGC
111>>1>1000011A0A/A###################################################################################################################################
@F_HWI-M01141:133:D05BR:1:1102:17477:23018  133:D05BR:1:1102:17477:23018 2:N:0:CCGGCGTCTCTTGC
GTCGGAGAGACACGTCTGAACTCCAGTCACCCGGCGTATCTCGTATGCCGCCTTCTGCTTGAAAAAAAAAATTCTGACGCAGCCCGGTACCCACTCCTGTCCCAAACTAGATCTGAAGAGCACACTTCTGAACTCCAGTCACCCAATCCA
+F_HWI-M01141:133:D05BR:1:1102:17477:23018  133:D05BR:1:1102:17477:23018 2:N:0:CCGGCGTCTCTTGC
AAAA1DA11AFBGGGGGGGDG3FF1GEGDFGA?0AEEEEFHGAEFB0AGE//BEHBEGG1F>@11G////>01>B2>F/?//>/?///</B11<<G0?11?FGF<0<GG?FG11111110<100>0<D1>111>11<<<<GHH..<CCGF
@R_HWI-M01141:133:D05BR:1:1102:17477:23018  133:D05BR:1:1102:17477:23018 2:N:0:CCGGCGTCTCTTGC
ATGTTTGGTCTCCTCTCTCTCCCGTTCGCTCTCATCATGCCATCTCGCGGGTCTCACCTTCTTCGACCGTTTTCGATGTGGGCGACTTACTCTTCGCGGTATTCCTTGCTATCGTAAGAGCGTCGTTTCGGGAACGCGTGTGCGCAGAGT
+R_HWI-M01141:133:D05BR:1:1102:17477:23018  133:D05BR:1:1102:17477:23018 2:N:0:CCGGCGTCTCTTGC
1>1>>3>11B3311111A1AFBG000F00B00B12B221B11ABA10B/////0121011B11D/////BE0>B//2BB11///////1BF121B/<>////2222B111@F0<0000110/??##########################
@F_HWI-M01141:133:D05BR:1:1102:20618:23368  133:D05BR:1:1102:20618:23368 2:N:0:CCGGCGTCTCTTGC
TCGGAAGAGCACACGTCTGAACTCCAGTCACCCGGCGTATCTCGTATGCCGTCTTCTGCTTGAAAAAAAAAAAAAACTATACACATCCCACGTCCGCGTTCCTCCCCATTTCTATCCTCCAACCCTCTGTTTCTATCCCTCACCCATACT
+F_HWI-M01141:133:D05BR:1:1102:20618:23368  133:D05BR:1:1102:20618:23368 2:N:0:CCGGCGTCTCTTGC
ABBABBCFFFFFGGGGGGGGGGHHHHHHHHHHHGGGGGGGFHHHGGHHHHGGGHGFHHHHHGHHHHHG@E################################################################################
@R_HWI-M01141:133:D05BR:1:1102:20618:23368  133:D05BR:1:1102:20618:23368 2:N:0:CCGGCGTCTCTTGC
CCTTTGCCCTGTGTCTCACCACTCCATTTTCACTTTCCCCATCTTCACCTCCCCCACTTTTCTACATACTATCAATTACGTTGTAGATTATCTTGTTTATTTTCATTCTGTATTTATTCTTCACCTCTTTCTCTCTCTTCCTTCGCTTCC
+R_HWI-M01141:133:D05BR:1:1102:20618:23368  133:D05BR:1:1102:20618:23368 2:N:0:CCGGCGTCTCTTGC
1111>111@@11133BFB11111101133333331A3110FG01222111A//////0111DA22A12B122BB21211/0B//122D2122B22D1>212@2B22@2222222BB2B222B21B1F1B122221B1121112B######
@F_HWI-M01141:133:D05BR:1:1102:22184:23545  133:D05BR:1:1102:22184:23545 2:N:0:CCGGCGTCTCTTGC
CACACGTCTGAACTCCAGTCACCCGGCGCATCTCGTATGCCGTCTTCTGCTTGAAAAAAAAACAAGCCCTTCTCGCCTCGCCCTTTCCCCTTCTTTGCCATTGGTACAGTCTTTTCCGCCGCGATTACCTTCCCCTTCTCGCTCCGCTCG
+F_HWI-M01141:133:D05BR:1:1102:22184:23545  133:D05BR:1:1102:22184:23545 2:N:0:CCGGCGTCTCTTGC
AA?AAD>AFAFFGFGACFBGFGF0A0EE0A/AAFFF/0BDGCE/BCHH1FGFFAFFBFE////B/0///000B1//>///>/?/01B<1B00BF1111B11B1111>12>?#######################################
@R_HWI-M01141:133:D05BR:1:1102:22184:23545  133:D05BR:1:1102:22184:23545 2:N:0:CCGGCGTCTCTTGC
CGCCGCTCCGCTTGATCTCCACCGCCACCTACTCGCCCCGCCCCACTCTGCAGATCAGACATACCGTCTCGATGTTGCTCATGTCCTCGCGGCTTCCCATCCTTTAAACCTCATCCATCATTTTCCCTTTCTCTTCCCTCCTTTCCTTCC
+R_HWI-M01141:133:D05BR:1:1102:22184:23545  133:D05BR:1:1102:22184:23545 2:N:0:CCGGCGTCTCTTGC
1>1>11>>>1>10A0FG3ABAF000000A0101B////////////0011B21D1@11B101110///0001020221BB1B122B2B/>/////0101100122121100?111<111<11<1@1<1111?111110=0<G<=>>FD##
@F_HWI-M01141:133:D05BR:1:1102:26513:23667  133:D05BR:1:1102:26513:23667 2:N:0:CCGGCGTCTCTTGC
ATCGAAGAGCACACGTCTGAACTCCAGTCACCCGGCGTACTTCGTATGCCGTCTTCTGCTTGATCAAAAACACTTCACCTCTCTTAACCACTTAGCTCTCGTCTACCCCCTCCCTCTTTACCCTCATTCTCCCCTCCGTTCACACTCTCC
+F_HWI-M01141:133:D05BR:1:1102:26513:23667  133:D05BR:1:1102:26513:23667 2:N:0:CCGGCGTCTCTTGC
1AA1AFAA1C11BGGFGGCGBGGH1GFDGFFEEF0EAAE//ADFFFHHH1AEEHEEEBFGHFF11D111>//0@11211B0B01B121B1/11@1111B1??EC/110?>//<?0001121101/0B22>21<<F?//?101<110?110
@R_HWI-M01141:133:D05BR:1:1102:26513:23667  133:D05BR:1:1102:26513:23667 2:N:0:CCGGCGTCTCTTGC
GACCCCCTTCCTCACCTCGTTCCCCTTCTCACTCTCCCTCCACACCCCTCCCATCGACCGGAACTTAGCCTTTTCTCTCTAGCTCGACTCTTCGCTTTCCCTCTTTGCCATATCTTTCTCATTTCCTTTCTTCTCCCATTATTTCACTTT
+R_HWI-M01141:133:D05BR:1:1102:26513:23667  133:D05BR:1:1102:26513:23667 2:N:0:CCGGCGTCTCTTGC
11>1>>D>1>1B111111A0ABAF0E001B2D11B1B00B/0B1A///BAAFAAB/0//////>@111111111B1221121121/>/?/11>/?///1111BB111><1112BBB222BB222>212>B21B21<@01<2>2222221<
@F_HWI-M01141:133:D05BR:1:1102:20342:23716  133:D05BR:1:1102:20342:23716 2:N:0:CCGGCGTTTCTTGC
CACACGTCTGAACTCCAGTCACTCGGCGTATCTCGTATGCCGTCTTCTGCTTGAAAAAAAAAAACATTGGGAAACTACTCGTATAACCTTTTATTGACCAAGATCATTTATTTTCTTTTTTTTTCTTATCTGAAGAGCACCCTTCTTAAC
+F_HWI-M01141:133:D05BR:1:1102:20342:23716  133:D05BR:1:1102:20342:23716 2:N:0:CCGGCGTTTCTTGC
AAAAAD>AFAB3FGAAAFBEGE3ABFCEAEF0FF0BAGH2AEB/G/AGG1FGGG1FG0AF////>/@1B1//1/01B111/>/B1B11B1<<212B2111/00BF1>FFDB2F2G11F################################
@R_HWI-M01141:133:D05BR:1:1102:20342:23716  133:D05BR:1:1102:20342:23716 2:N:0:CCGGCGTTTCTTGC
CTTCCCTACCTCTTCTACTTCATCTTTCTCCTTCACCTCTTTTCTCATTCTCTTCTCCCCTTAAATTCTCCTCAAACTTGTTTCCTATTCTCTTCTCTACGAAAATTTTCTTCCCAATTGATTTCATATCTTAATATCTTCTTTTATTTA
+R_HWI-M01141:133:D05BR:1:1102:20342:23716  133:D05BR:1:1102:20342:23716 2:N:0:CCGGCGTTTCTTGC
1>>1AC1111D111133A33333DGD3D3E1BGB1111B1111DDG2AA2AF2FA2110/001A1BFGHD1B0111AB111ABD212BAA2B2GAAG221////>DFFH21B21010B@112BFG222B2B2@2B2BF2BF2G1D2B222
@F_HWI-M01141:133:D05BR:1:1102:13298:23906  133:D05BR:1:1102:13298:23906 2:N:0:CCGGCGTCTCTTGC
GAAGAGCAACGTCTGAACTCCAGTCACCCGGCGTATCTCGTATGCCGTCTTCTGCTTGAAAAAAAAAAAACACTTATTTCGGCAACTGCTAACTCCATGCGACCGCATTCTCACCTCACTCCGCGCCTTTCACCCTATATCCCTAGTTTC
+F_HWI-M01141:133:D05BR:1:1102:13298:23906  133:D05BR:1:1102:13298:23906 2:N:0:CCGGCGTCTCTTGC
BBBB?FFFFF@AGGGGGFGGGCHHHBGHHGGEEAAEAGFHFFHGFGEEAFGHHHHGHHHHHHHCC/E/////033?444?2////?2?2222B?222B####################################################
@R_HWI-M01141:133:D05BR:1:1102:13298:23906  133:D05BR:1:1102:13298:23906 2:N:0:CCGGCGTCTCTTGC
AATGTCTCCACCGCCCCCGCCCACCGCCCTCCTACAATCATCCAATCTCCTCTTATGACCACCGCCGCCCTTCTTCCTCATCCCTTCTGTGTTTATGACACCTCTCCCGACCATCTCTTCGCCACTCTATCCCCCAATGTCCTTATATCT
+R_HWI-M01141:133:D05BR:1:1102:13298:23906  133:D05BR:1:1102:13298:23906 2:N:0:CCGGCGTCTCTTGC
1>1>1333@@1BA1A1000A00A//////A//011111B1221111B111101112B2@11/////>>///00B1211B1111/B1G112220B212BB11<F0<B############################################
@F_HWI-M01141:133:D05BR:1:1102:19358:24186  133:D05BR:1:1102:19358:24186 2:N:0:CCGGTGTCTCTTGC
CGGAAGAGCACACGTCTGAACTCCAGTCACCCGGCGTATCCCGTATGTCGTCTTCTGCTTGAAAAAAAAATAAATACTCCTTGTTTCCCTTCTCTGCTGCCCTCCCCACTGCTCAGCCTATCGCTTCCCTCTGTCTGCCCTCTTCCCTCG
+F_HWI-M01141:133:D05BR:1:1102:19358:24186  133:D05BR:1:1102:19358:24186 2:N:0:CCGGTGTCTCTTGC
AA11>AFF1C1CGEGG1FFGFGGCGCGHFFFH00AEEECB21ABEFG2FA/A/BGGB1GGG0ED1>>E//011122@211111B10FHB11B>F21B1110/1??//0?01<11101B0111//0//10?0F11@?##############
@R_HWI-M01141:133:D05BR:1:1102:19358:24186  133:D05BR:1:1102:19358:24186 2:N:0:CCGGTGTCTCTTGC
TTCGAATTCTCCCTTTCCTCGGCCCGTGCCTGTTCCTTTGACTTTCGATCGCAAGTCTTCTGACAAGTTCCTGACCTGTTGTTTAGCTTGCTCTGCTCTCTCCGCGTCCACGCTCTCGTTCAATCACTTCATATCCCTGCACTTCCCTCT
+R_HWI-M01141:133:D05BR:1:1102:19358:24186  133:D05BR:1:1102:19358:24186 2:N:0:CCGGTGTCTCTTGC
111111B1B3B1111111A1AAB000A00AF111B2D2B121121D//2A/////1122A2A2111AD22221100@01110/B@@1120/11111B1111B0//>//>/B>////</<<<12B1B11112222BBF11/0111110@<?
@F_HWI-M01141:133:D05BR:1:1102:16755:24207  133:D05BR:1:1102:16755:24207 2:N:0:CCGGCGTCTCTTGC
CACACGTCTGAACTCCAGTCACCCGGCGGAACTCGTATGGCGTCTTCTGCTTGAAAAAAAATAGCCGTCCGCCGTCAGCGTGGCCCGCGTGTCGGCCGGGCGGCCCATGACACATCTGAAGAGCATAAGCCTTAACTCCAGTTACCCAAT
+F_HWI-M01141:133:D05BR:1:1102:16755:24207  133:D05BR:1:1102:16755:24207 2:N:0:CCGGCGTCTCTTGC
1>AAA11>CABFFAGGBG3BF1AAAAFG////1BE0/BE0////A/22DD11@0111B///01111//>?EEE?@E/?B//<>?C#################################################################
@R_HWI-M01141:133:D05BR:1:1102:16755:24207  133:D05BR:1:1102:16755:24207 2:N:0:CCGGCGTCTCTTGC
GTCATCGGCCGCCTGGCCTACAAGCCTGCCGCGCTGACGGTGGCCAGCGAGGCCATCAGCCGCGTGGTCGCCGACCAGGCTCCCGTCATCTACCATGCCGCCATGTTCGACACATCGGAAGAGCGTCTTGTAGGGCAAGCGTTCTCGCAG
+R_HWI-M01141:133:D05BR:1:1102:16755:24207  133:D05BR:1:1102:16755:24207 2:N:0:CCGGCGTCTCTTGC
1>AA?FC1A1>>A000FFGGFG1B0F1BC0E///A/AFEC/FA0GBGAE?@@//?0B1B10/>?/>/>D/////>@BC/FG0?//?</0?FGHBG1111/>@@FF<11<<..-/<<<?.C.:.C@AC.CCC###################
@F_HWI-M01141:133:D05BR:1:1102:21914:24492  133:D05BR:1:1102:21914:24492 2:N:0:CCGGCGTCTCTTGC
GGAAGAGCACACGTCTGAACTCCAGTCACCCGGCGTATCTCGTATGCCGTCTTTTGCTTGAAAAAAAAACAGGAATCCTCTTCTCCTCTATCTCTTTCTCCCACCTTCTCTCTCTGTTTCCCTCACTCCTCCTTTCTGCCTTCTTCTCTT
+F_HWI-M01141:133:D05BR:1:1102:21914:24492  133:D05BR:1:1102:21914:24492 2:N:0:CCGGCGTCTCTTGC
A1AA?F1CBCFFEFGGEFBGGBFFCFGDFH0ECEGGC/0BBFFC0FG1/AEGA2DD1DDE01GF0>//>E/0/00111>B11121BB0112BBB2212221000/B1111B1<B<12BBF2F<00/11@F000111<1?1<1F1?<<11<
@R_HWI-M01141:133:D05BR:1:1102:21914:24492  133:D05BR:1:1102:21914:24492 2:N:0:CCGGCGTCTCTTGC
TTTTTCTCCTTATTCCCCTTCTCTTCTATCCCCACATTTTCCCCCCACCTTTCTCCCTCCTCGTATCTCCTTCCTCCTTTTCTCTTTCCCTCTCCCCCCCTTCTCTTCCTCCCCTCTTTTTTCTCCTGTTTTCCTCTTTCTTCCCCTTTT
+R_HWI-M01141:133:D05BR:1:1102:21914:24492  133:D05BR:1:1102:21914:24492 2:N:0:CCGGCGTCTCTTGC
1A11>1B3@1133B33B1B111B3FGEDF30A000AB22D211AAEEE/01F12D1B00BAA///0A2DB11B0BBFF1B1D12B2D211B0000B/?//>0B1122B1B>0/?0/<EF11<01BB1111@021@1>11@212@<0?01<
@M_HWI-M01141:133:D05BR:1:1102:15738:24683  133:D05BR:1:1102:15738:24683 2:N:0:CCGGCGTCTCTTGC
CACACGTCTGAACTCCAGTCACCCGGCGTATGCCGCATGCCGTGCTTTGCTTGCAAAAAATCATGGTCTTCGACTGGCTGTTCTGGATCTTCTACATACTGATCGCGACGCTGGTGTCGTGGCTCCTGTTCACCTGGATGATAGCACGGCTGCCGCGGGAGAAGGTCAGTTTCGTGGATTCGATGTGGGCAGGGATGATAGCGGCGATCGGCTTCGAGGTGTTCAAGCAGGTCGCGTCGATCTATCTGCGGACGGTGCTGCGCAGCCCGGCCGGAG
+M_HWI-M01141:133:D05BR:1:1102:15738:24683  133:D05BR:1:1102:15738:24683 2:N:0:CCGGCGTCTCTTGC
AA?>ADFAFAFFBEAGGGAAEGHC0E0E0A/021A////11AA//B11B11D1/111B>>011211@2B@B//B/E/ECA0FF21BE1FG1>22BF>BEB2DD1<EE//</</>0<C1/////?1/[PSE]PY]VIIHDEE=-==-BE;/:----C<0DD/D=/<01DA..-.C>1C100/?1//1<0<11/1222C</////CEE//<0/FB//GF/>111011100FE/?E/EAB/EB1F1AA//CA?GHCGCB00000F0E>01>11>1111>
@M_HWI-M01141:133:D05BR:1:1102:12262:24773  133:D05BR:1:1102:12262:24773 2:N:0:CCGGCGTCTCTTGC
GTACTGGCCGTGACCGCCAGCGCGATGCCCGCG
+M_HWI-M01141:133:D05BR:1:1102:12262:24773  133:D05BR:1:1102:12262:24773 2:N:0:CCGGCGTCTCTTGC
]WW]]]]]]]T]]]]]]]Z[]][]]]]Z]]]]\
@F_HWI-M01141:133:D05BR:1:1102:14498:24868  133:D05BR:1:1102:14498:24868 2:N:0:CCGGCGTCTCTTGC
GATAAGATTACACGTCTGAACTCCAGTCACCCGGCGTATCTCGGATGCCGTCTTCTGCTCGAAAAAAAAAACTCCAGTCACCCAATCCATTTCGTCTGGCACCTTCTGCTTGCATAGCTCATAACAATACATCTCTTATCTCTCCTCCCC
+F_HWI-M01141:133:D05BR:1:1102:14498:24868  133:D05BR:1:1102:14498:24868 2:N:0:CCGGCGTCTCTTGC
A1AA1@1D1BDFGC1AB1FGF311FEDGGHDBA00A/AEFDFG/AAE0BEEGC/2F1111B/B//0///>//B>>112B11BC?/00<122B200/?/0101/B11F1>111/12>1121<1111?1111?###################
@R_HWI-M01141:133:D05BR:1:1102:14498:24868  133:D05BR:1:1102:14498:24868 2:N:0:CCGGCGTCTCTTGC
CGACCCCCACCGCGTTTTCTCTTCACATCCTCTTTCCGCGTTCGTCGACACCGCCTTCGCCGTGCCGATTTCAGGAGGCCTCGCAGCGCGTATCTTTTGGGTGCTATAATAAGACAGATTGTAATGTCTTTGTATAGGTAAAGCGTCATG
+R_HWI-M01141:133:D05BR:1:1102:14498:24868  133:D05BR:1:1102:14498:24868 2:N:0:CCGGCGTCTCTTGC
>>111>111>1110000021B221212D1011BA121/A###############################################################################################################
@F_HWI-M01141:133:D05BR:1:1102:16274:25056  133:D05BR:1:1102:16274:25056 2:N:0:CCGGCGTCTCTTGC
TCGGAAGAGCACACGTCTGAACTCCAGTCACCCGGCGTATCTCGTATGCCGTCTTCTGCTTGAAAAAAAAAAGAACATCCATAACTCTCCCTCTTGTCCTTTTTCGCTGTTGGCTTCCCTTACCATCGCCCTCTTCAGCCATCTGCTCAC
+F_HWI-M01141:133:D05BR:1:1102:16274:25056  133:D05BR:1:1102:16274:25056 2:N:0:CCGGCGTCTCTTGC
AAABBBA?FBFFFGGEGGGGGGHBGFHFEDFHHGGEEEEGBFGHGGHHHHC1AGFGHHHD5BGGF5EE?/>///B03BF33B43B4B433FFF03333122B11B/?///?1/<1@<101111?11?#######################
@R_HWI-M01141:133:D05BR:1:1102:16274:25056  133:D05BR:1:1102:16274:25056 2:N:0:CCGGCGTCTCTTGC
ATCCATCCCCTTAGGTTCCCTTCCCCCCCCCGCTCCCCCTGACCGTCGGCCGTTTGTGGATTAACGCGTCTTCCTTGTTGTGCTAGAGTTGCAACCCACACCCCGTAACGTTCGCTATCCCGTATCCTCGTCGCTTTCGTATATGTTCTT
+R_HWI-M01141:133:D05BR:1:1102:16274:25056  133:D05BR:1:1102:16274:25056 2:N:0:CCGGCGTCTCTTGC
1>1A13B11>11111ABB1B11100AA0A/A///AAA/A>/0B###########################################################################################################
@F_HWI-M01141:133:D05BR:1:1102:23791:25121  133:D05BR:1:1102:23791:25121 2:N:0:CCGGCGTCTCTTGC
CTCTTCCGATCTATCGGAAGAGCACACGTCTGAACTCCAGTCACCCGGCGTATCTCGTATGCCGTCCTCTGCTTGAAAAAAAAAAATCTTTTTATCACCCTTCTGTATTTTCTTCAGTCCATCCTTCTTGATATCCTTCTTCTCCTTTCT
+F_HWI-M01141:133:D05BR:1:1102:23791:25121  133:D05BR:1:1102:23791:25121 2:N:0:CCGGCGTCTCTTGC
ABBBAFFAAAAFGFFFC2EEGGH4GHHGHGHCFFHF53FFDG3D32AA0EAAEAFDFFGHHHHEF01?3BF3BGFGHH31/>>@//BB22211/?2220B?0F?1@?>>2221@2@>2111<1?1@??111??1F1=1>>1111>111=1
@R_HWI-M01141:133:D05BR:1:1102:23791:25121  133:D05BR:1:1102:23791:25121 2:N:0:CCGGCGTCTCTTGC
CCACCCGTCTTCCCTCCTTCCCTTTCCGCAGCGTATCCACCATTCCTGTCTCCTTTTCTTCTCTCCTGGCCTCCGCCTGATCTCGCTCGTTCGCTGCTCTTTTTGTGTCTGCATGTCTTCCCTCCTTCCCTTCCCTTATTCTCTGTATAT
+R_HWI-M01141:133:D05BR:1:1102:23791:25121  133:D05BR:1:1102:23791:25121 2:N:0:CCGGCGTCTCTTGC
1>1A11>1111B1BFAAF1G0A111D10000000//0A210/11B2211B2BF11A12112B12A01BB0FE0?>/?>/01@B20B?G//?0/>E//11B111B>GEFF21B212B222B10B<?CD100<1000BF11@222>1>2222
@F_HWI-M01141:133:D05BR:1:1102:12599:26070  133:D05BR:1:1102:12599:26070 2:N:0:CCGGCGTCTCTTGC
TCGGAAGAGCACACGTCTGAACTCCAGTCACCCGGCGTATCTCGTATGCCGTCTTCTGCTTGAAAAAAAATCCTGCTTCCTTTTACTCCTCTGTTTTCCTTGTTTTCGTCTCCTCGCCCCTTTTCTTCACCTCTTCTCTTTTCTTCTGTC
+F_HWI-M01141:133:D05BR:1:1102:12599:26070  133:D05BR:1:1102:12599:26070 2:N:0:CCGGCGTCTCTTGC
1AAAAAAFFFFFGGGCAFEFDGG1F1ADGHHF000AEEEEHHBHFAGHAFEAEFGHG1AGGG01B10/>>0111111B11122121BBFFB1122BF2F12111<BF/0//B110//////@1<2>DG211?G1???11111111?111>
@R_HWI-M01141:133:D05BR:1:1102:12599:26070  133:D05BR:1:1102:12599:26070 2:N:0:CCGGCGTCTCTTGC
CCTTTGCACACCTCGCTGCCTTTACGTCCCCTAACCCACGCCTCGGATCCCATCTGTCCGCCCTACGTCCATACACGGTCCACGGATGACTATCCCTACCCGACCCCGCTTCTTCTCCCCTCTACCCCCTACCCGTTCCTATCTTTTCTC
+R_HWI-M01141:133:D05BR:1:1102:12599:26070  133:D05BR:1:1102:12599:26070 2:N:0:CCGGCGTCTCTTGC
>111>1B3111>1F11A10011B11000000BF00B00B//B0/////A0A11A112BB###########################################################################################
@M_HWI-M01141:133:D05BR:1:1102:22006:26174  133:D05BR:1:1102:22006:26174 2:N:0:CCGGCGTCTCTTGC
CTCTTCCGATCTGATCGTCGACCAGAGGCGGAATCGCCCGCCAACCCTCAATTCCATCTGTGCAACGGCAAGGTGAGCATGATCCTTGGCGTGGCCGCGGGC
+M_HWI-M01141:133:D05BR:1:1102:22006:26174  133:D05BR:1:1102:22006:26174 2:N:0:CCGGCGTCTCTTGC
]]]]]]]]]]]]]]]]Y]]]]]]]]]]]]]]]]]]]]]]]]]\]]]]]]]]]]]]]]]]]]]]]]]]]]]]]]]]]]]]]]]]]]]]]]]]]]]]]]]]]]]
@F_HWI-M01141:133:D05BR:1:1102:13835:27240  133:D05BR:1:1102:13835:27240 2:N:0:CCGGCGTCTCTTGC
CACACGTCTGAACTCCAGTCACCCGGCGTATCTCGTATGCCGTCTTCTGCTTGAAAAAAAAAAAAAGAATATTACAAGACAATAGTATCAACAAAACGTTCTATATACTATGATTAGCCGTTTCTTTACCCCTACTTCACCAGTCAGCTC
+F_HWI-M01141:133:D05BR:1:1102:13835:27240  133:D05BR:1:1102:13835:27240 2:N:0:CCGGCGTCTCTTGC
ABBAADFAFAFFGFGGGGBGGFGHEC2E2A22D522ABB5BEE01FHHFFGBHAGFEFEEE////>//03444443B32232B?344442222/00B/?B2/>@22?2?222?@22201/?#############################
@R_HWI-M01141:133:D05BR:1:1102:13835:27240  133:D05BR:1:1102:13835:27240 2:N:0:CCGGCGTCTCTTGC
AAACCACACTACACTTACGGCACTTAGCAGGAGTCATCCAAAGTCGTGCACATAGCCTAGAGAATAGAAACCATGTAACTGTCTGCCAACACAGACTAATTATACCAGTAAATGAAGTAATACCGAACGTCCCATCATAAGACCACGCTC
+R_HWI-M01141:133:D05BR:1:1102:13835:27240  133:D05BR:1:1102:13835:27240 2:N:0:CCGGCGTCTCTTGC
111>1111111111A11B1A0000111B1A000001D211110A2/////111B11B110111A11111100A11222B2121D11111>/B/010B111222222B11@22B2@112B2221B##########################
@M_HWI-M01141:133:D05BR:1:1102:13911:27279  133:D05BR:1:1102:13911:27279 2:N:0:CCGGTGTCTCTTGC
CGGCGCCACCAGCCAGACAGTCATGTCCATCACGCACCGCCCCGCCCGCGTCGTCGTCTGCGGACTCATCTCCACCTGCGACAA
+M_HWI-M01141:133:D05BR:1:1102:13911:27279  133:D05BR:1:1102:13911:27279 2:N:0:CCGGTGTCTCTTGC
C3CCCCF03ACAICFIEIHE33D5E4FGID3C02DGGA1CG]]]QXVXXA]]XQXR]]]ZE]5VUC]]RVF]S.WRR.RQQQQQ
@F_HWI-M01141:133:D05BR:1:1102:21540:27974  133:D05BR:1:1102:21540:27974 2:N:0:CCGGCGTCTCTTGC
ACGCTCTTCCGATCTGAAGAGCACACGTCTGAACTCCAGTCACCCGGCGTATCTCGTATGCCGTCTTCTGCTTGAAAAAAAACAATCTTAACTTCTTTCACAATCTCTTCCTCTTGTCATTCCATCGCTAACCCCCCTCTACCACCGCCC
+F_HWI-M01141:133:D05BR:1:1102:21540:27974  133:D05BR:1:1102:21540:27974 2:N:0:CCGGCGTCTCTTGC
A33AABBFFFAB2EGBGGGGGGCGGGCBGHEFDGEFHHHFGHHGHGGAE00BAADBAEHBGHGEGHGD@44B3@1FF3B/////?3344443444?B444BB333BF?41BFF111B1222B222B########################
@R_HWI-M01141:133:D05BR:1:1102:21540:27974  133:D05BR:1:1102:21540:27974 2:N:0:CCGGCGTCTCTTGC
CGATCACCTCCATCTACCGTACACTGAAGCCCTTCTCCCTGCCAGCACCGACCACCAGATCCACCCCCTCTCACCCAACAGTCATATGAGTCACTCCACCACAACCTGGTTCATCCACCCTCAACTACATCTCCTCCCCCCCTATCATCA
+R_HWI-M01141:133:D05BR:1:1102:21540:27974  133:D05BR:1:1102:21540:27974 2:N:0:CCGGCGTCTCTTGC
111111111B11111BBA1A000311111BBA0001AB0010011/00A/////A//001A1BB0A////B01100////0B11222221B111B10B0B/?################################################
