# Supplementary material for: Validation of qPCR Methods for the Detection of Mycobacterium in New World Animal Reservoirs
Source: PLoS Negl Trop Dis. 2015 Nov 16;9(11):e0004198. doi: 10.1371/journal.pntd.0004198 (PMC4646627; doi:10.1371/journal.pntd.0004198)
Supplement: S1 Dataset — (ZIP) [file pntd.0004198.s002.zip › Sample_RJ025.FandR_merged.txt]

@M_HWI-M01141:133:D05BR:1:1101:15321:1756  133:D05BR:1:1101:15321:1756 2:N:0:TGGACGTCCCTAGG
CTGTCACGCGTGGTGCCCGGCATGTCGTAGACCACCACACGTTCTTCACCGAGAATACGGTTAGTAAGCGTAGACTTACCTACGTTTGGACGCCCGACGATAGCCAGTTTGATCGGCAGATCCTGCGGGTTGAAGGTCTCTTCAGGCTCTTCTTCGCCCTCTTCAGCGTCTTCAAACTGCGCCCAGTATTCAGCGTCTTCGGA
+M_HWI-M01141:133:D05BR:1:1101:15321:1756  133:D05BR:1:1101:15321:1756 2:N:0:TGGACGTCCCTAGG
1>1>>BDAFDDDCGCGGFEEGGGHHHHGGFEGFHHFHHCEGHHGGHHFFHG/FZ]]]]]]]Z]]]]]V]]]]]]\]]]]Y\]]]]]]]SX]]]XX][]]Z]BZW]]]]]]]]]]]]]]]]YY]]]ZV]]X]]]]W]]]]][]]]Y][\]\//E/EB//A111/EFAEB1111FHHEA0EA00B3B13FB?EA>1B1>111111
@M_HWI-M01141:133:D05BR:1:1101:12537:1842  133:D05BR:1:1101:12537:1842 2:N:0:TGGACGTCCCTAGG
CTTTCACCTCCTGCCATGATTCTGAGGCCTCCC
+M_HWI-M01141:133:D05BR:1:1101:12537:1842  133:D05BR:1:1101:12537:1842 2:N:0:TGGACGTCCCTAGG
XV]W]]]]Z]]]X]]]]]]]]]]]]]]]]]\V[
@M_HWI-M01141:133:D05BR:1:1101:18873:1852  133:D05BR:1:1101:18873:1852 2:N:0:TGGACGTCCCTAGG
TTTCCTTGAGCAGGCGTTTGTAGTTCTCCTTGAAGAGGTCCTTTATATCCTTGGTTAGTTTTATTCCTAGGTATTTTATTCTCTTTGTAGTAATTGTGAATGGCAGTTCATTCTTGATTTGGTGCCCTTTAAGTCCGTT
+M_HWI-M01141:133:D05BR:1:1101:18873:1852  133:D05BR:1:1101:18873:1852 2:N:0:TGGACGTCCCTAGG
]]]]]]]]]]]]]]]]]]]]]]]]]]]]]]]]]]]]]]]]]]]]]]]][]]]\]]]]]]]]]]]]]]]]]]]]]]]]]]]]]]]]]]]]]]]]]]]]]]]]\]]]]]]]]]]]]]]]]]]]]]]]]]]]]]]]]]]]7]
@M_HWI-M01141:133:D05BR:1:1101:16009:1873  133:D05BR:1:1101:16009:1873 2:N:0:TCGACGTCCCTAGG
CATATCGTTATACTTGTTTCCTTTCATTATTATCTTTGTTAATCTCTTACTGTTCCTAACTTACAAAGTAAACTTTATTTTAGGTGTGTATATATGGGAAAAAACAGTATATGTAGGATTTGGTACTGTCCCTCACTGCAAGCATCTACTGGGAGTCTTGAAAAG
+M_HWI-M01141:133:D05BR:1:1101:16009:1873  133:D05BR:1:1101:16009:1873 2:N:0:TCGACGTCCCTAGG
1>>>A31>A1>@3BG]\\]]%W][]]]]]]]]]]V]][\]][V]]]]]]]]]][F]]]][G]W]\]][]Z]]]]]]]]]]\]]]F]X]W]]H]]]Y[]]]XVX]]WX]]]Z[]X]]]]9[]]]YW]Y]]]]]]]]]]]Z\[]]]]Y\\][GGG1FDFFBD1>>11
@M_HWI-M01141:133:D05BR:1:1101:13051:1909  133:D05BR:1:1101:13051:1909 2:N:0:TGGACGTCCCTAGG
CATCATTTCTGATTGCTGCATAATATTCCTTGATGTATATGCACCACATTTTCTTTATTCAGTC
+M_HWI-M01141:133:D05BR:1:1101:13051:1909  133:D05BR:1:1101:13051:1909 2:N:0:TGGACGTCCCTAGG
]]]]]]]]]]]]]]]]]]]]]]]]]]]]]]]]]]]]]]]]]]]]]]]]]]]4]]]]]]]]]]]]
@M_HWI-M01141:133:D05BR:1:1101:11778:1922  133:D05BR:1:1101:11778:1922 2:N:0:TGGACGTCCCTAGG
AATAATATCTAGGCGGCCCAATGTTAAAAGAAAATGGCGCTGAATATATTCTGTTAGAGAAAATATACAATGCCTTATTGTACTCTGTTTTGGAGTATATACTACAACTAAGAATGCTCTCTCATGTAAAATACCGAAATTCTAATTTTACCCGAATCGAAGAAATCTA
+M_HWI-M01141:133:D05BR:1:1101:11778:1922  133:D05BR:1:1101:11778:1922 2:N:0:TGGACGTCCCTAGG
AAABBFFFFFFFGCGGGGG]]]]]]]]]]]]]]]]]]]]]]]]]]]]]]]]]]]]]]]]]]]]]]]]]]]]]]]]]]]]]]]]]]]]]]]]]]]]]]]]]]]]]]]]]]]]]]]]]]]]]]]]]]]]]]]]]]]]]]]]]]]]]]]]]]]GGGFGGGBFFFFFFBBAAA
@M_HWI-M01141:133:D05BR:1:1101:16698:1941  133:D05BR:1:1101:16698:1941 2:N:0:TGGACGTCCCTAGG
CAACAGAGTGAGACTCCATCTCAAAACAAAACAAAAAAAG
+M_HWI-M01141:133:D05BR:1:1101:16698:1941  133:D05BR:1:1101:16698:1941 2:N:0:TGGACGTCCCTAGG
]]]]]]]]]]]]]]]]]]]]]]]]]]]]]]]]]]]]]]]]
@M_HWI-M01141:133:D05BR:1:1101:16834:1943  133:D05BR:1:1101:16834:1943 2:N:0:TGGACGTCCCTAGG
AACCGCGATGCCCAAACGCCCGGGCGATAGGTTTTGATATCCACTTCAGCCGTTGCCCCAGAAACGATTTTGGGTGATCGATATCGGGCAGCAGG
+M_HWI-M01141:133:D05BR:1:1101:16834:1943  133:D05BR:1:1101:16834:1943 2:N:0:TGGACGTCCCTAGG
X]]]]][]]][]]]Z]]]]]]]]]]]]]]]]]]]]]]]]]]]]]]]]]]]]]]]]]]]]]]]]]]]]]]]]]]]]]]]]]]]]]]]]]]]]]]]]
@M_HWI-M01141:133:D05BR:1:1101:13210:2010  133:D05BR:1:1101:13210:2010 2:N:0:TGGACGTCCCTAGG
CAGCCCCATCCACACTGGCCCCCAGCCCTCTCCACACTGGCCCTGTCCACACCATACCCAGGCATCT
+M_HWI-M01141:133:D05BR:1:1101:13210:2010  133:D05BR:1:1101:13210:2010 2:N:0:TGGACGTCCCTAGG
T]]]]]]]]]]]]]]]]]]Z]]]]]]]]]]]]]]]]]]]][]Y]]]]]]]]]]]]]]]]]]]]]]]]
@M_HWI-M01141:133:D05BR:1:1101:13782:2021  133:D05BR:1:1101:13782:2021 2:N:0:TGGACGTCCCTAGG
TATCGGGACCTCAATTTGGCTTCCCGCGATCCTTTTCGGCCACGGGCTGC
+M_HWI-M01141:133:D05BR:1:1101:13782:2021  133:D05BR:1:1101:13782:2021 2:N:0:TGGACGTCCCTAGG
]]]]]]]]]]]]]]]]]\]]]]]]]]]]]]]]]]]]]]]]]]]]]]]]]]
@M_HWI-M01141:133:D05BR:1:1101:12162:2063  133:D05BR:1:1101:12162:2063 2:N:0:TGGACGCCCCTAGG
GAAAAAACCCGTCAACAAGTGTTAACACGCTGGCTAAAACAGCAAAGCGTTATTTCCCGCCGCTGGC
+M_HWI-M01141:133:D05BR:1:1101:12162:2063  133:D05BR:1:1101:12162:2063 2:N:0:TGGACGCCCCTAGG
S]TT]Y6]CCSTU]Z\FE]%VXWUEUC]XYZ[]TE]]]4[\ZEZ]Y][]]XTZW7Z[]]]]]RTT]]
@M_HWI-M01141:133:D05BR:1:1101:17751:2150  133:D05BR:1:1101:17751:2150 2:N:0:TGGACGTCCCTAGG
TGAATCTCTTCCAGCGCCGCCTGAATCTCTTTACCGCTCATCTCTCTGCTATTGAATACGCGGGTTGCGCCGAGCG
+M_HWI-M01141:133:D05BR:1:1101:17751:2150  133:D05BR:1:1101:17751:2150 2:N:0:TGGACGTCCCTAGG
V]]U]]]]]]YYVH][XXY]]]]]]]]]]]W[[]]Z]]]]U][XY]]\\]]]]\[U-Z]]]]8[]]R]UC]CZSCU
@M_HWI-M01141:133:D05BR:1:1101:13796:2183  133:D05BR:1:1101:13796:2183 2:N:0:TGGACGTCCCTAGG
TGATGGGTTTTGGATTTTTATCCAATTTGCCAGTCTGTGTCTTTT
+M_HWI-M01141:133:D05BR:1:1101:13796:2183  133:D05BR:1:1101:13796:2183 2:N:0:TGGACGTCCCTAGG
]]]]]]]]]]]]]]]]]]]]]]]]]]]]]]]]]]]]]]]]]]]]]
@M_HWI-M01141:133:D05BR:1:1101:16622:2220  133:D05BR:1:1101:16622:2220 2:N:0:TGGACGTCCCTAGG
GTGGGTATGAAACAGCCTGGCTGATTTTTGTATTTTTAGTAGAGACAGCATCTCACCATACTGGCCCAGCTGGTCTTGAACTCCTGACCTCGTGATCCACCCACTTCGGCCTCCCAAAGTGCTAGGATTACAGGCATGAGGCACAGCACCCAGCACAGATTTCCCATTCTTTTTTTTTTTTTTTTTTT
+M_HWI-M01141:133:D05BR:1:1101:16622:2220  133:D05BR:1:1101:16622:2220 2:N:0:TGGACGTCCCTAGG
A1AAAAFFFFFBGCGAGGF1ABABGFBAFE0DFHHGB0[]]][Z]]][YZ[][]]]]]]]XXCOVZ]B,ZV]]]]][ZX]Y\]]]56]]]]]7Z][[][]]]]AY]]YX]]QY]X]]]EFF[]]5]]]]7][]]]]]]]]]]]]]]AC]]B21@222EBCC00FFB0/>/?EAAAA00001>AA11?A
@M_HWI-M01141:133:D05BR:1:1101:11952:2246  133:D05BR:1:1101:11952:2246 2:N:0:TGGACGTCCCTAGG
CTAAAGACGTGCACATGGCTGCCGCCGCGCAGTGCGCCTGCAGTGTAGGGTGCAGTGATATCCATCGCGTCAAGATTGCTAACCTGACCGTTGTGCGCAAT
+M_HWI-M01141:133:D05BR:1:1101:11952:2246  133:D05BR:1:1101:11952:2246 2:N:0:TGGACGTCCCTAGG
]]]]]]]]]]]]]]]]]]]]]]]]]]R]\]]]]]]]]]]]]]]]]]]]]]]]]]]]]]]]]]]]]]]\]]]]]]]]]]]]]]]]]]]]]]]]]]]]]]]]]
@M_HWI-M01141:133:D05BR:1:1101:20241:2331  133:D05BR:1:1101:20241:2331 2:N:0:TGGACGTCCCTAGG
GAGAATTGCAACTCCTGCTTTTTTTTTTTAGCCATTTTGGTAGGTGCATAGTGAT
+M_HWI-M01141:133:D05BR:1:1101:20241:2331  133:D05BR:1:1101:20241:2331 2:N:0:TGGACGTCCCTAGG
]]]Y]]]]]]]]\]]]][]]]]]]]]]]]]]]]]]]]]]V]]]]]]]]]]]W]L]
@M_HWI-M01141:133:D05BR:1:1101:15953:2370  133:D05BR:1:1101:15953:2370 2:N:0:TGGACGTCCCTAGG
TAAACGTCCACGGACGCTCGCCGCGCATGCGGTTGGTGTCGCGCTCCATGACCTCCAGCGAGGCGCCGACGTACGGCGCGAGATCGGTTTTATTGATCACCAGAAAATCGGATTTGG
+M_HWI-M01141:133:D05BR:1:1101:15953:2370  133:D05BR:1:1101:15953:2370 2:N:0:TGGACGTCCCTAGG
]]]]]]]]]]]]]]]]]]]]]]]]]]]]]]]]]]]]]][]]]]]]]]]]]H]]]U]]]]]]R]]]]W]T]]]]]]]]]]]]]W]]]]G]]]]]]]]]]]]]]]Y]]]]]]]]]]]]]
@M_HWI-M01141:133:D05BR:1:1101:16891:2416  133:D05BR:1:1101:16891:2416 2:N:0:TGGACGTCCCTAGG
CAGCCTCCTGAGTAGCTGGGACTACAGGTGCCC
+M_HWI-M01141:133:D05BR:1:1101:16891:2416  133:D05BR:1:1101:16891:2416 2:N:0:TGGACGTCCCTAGG
]]]]]]]]]]]]]]]]]]]]]]]]]]]]]]]]]
@M_HWI-M01141:133:D05BR:1:1101:13983:2422  133:D05BR:1:1101:13983:2422 2:N:0:TGGACGTCCCTAGG
GGTCTCAAGTGATCCTCCTGCCTCAGCATCCCCAGTAGTTGGGACTACAGGCTCCCGCCACCATGCTGGGCTAATTTTTGTATTTTTTGTAGATTCAGGGTTT
+M_HWI-M01141:133:D05BR:1:1101:13983:2422  133:D05BR:1:1101:13983:2422 2:N:0:TGGACGTCCCTAGG
]]]]]]]]]]]]]]]]]]]]]]]]]]]]]]]]]]]]]]]]]]]]]]]]]]]]]]]]]]]]]]]]]]]]]]]]]]]]]]]]]]]]]]]]]]]]]]]]]]]]]]]
@M_HWI-M01141:133:D05BR:1:1101:16025:2422  133:D05BR:1:1101:16025:2422 2:N:0:TGGACGTCCCTAGG
GCTCCTGCACAGCAAAAGAAACAGTCTCTAGTGTGAATCGGCAACCAACAGAATGGGAAAACATTTTTGCAGTTTACC
+M_HWI-M01141:133:D05BR:1:1101:16025:2422  133:D05BR:1:1101:16025:2422 2:N:0:TGGACGTCCCTAGG
]]]]]]]]]]]]]]]]]]]]]]]]]]]]]]]]]]]]]]]]]]]]]]]]]]]]]]]]]]]]]]]]]]]]]]]]]]]]]]
@M_HWI-M01141:133:D05BR:1:1101:19501:2502  133:D05BR:1:1101:19501:2502 2:N:0:TGGACGTCCCTAGG
TCTCCCACAGGTACTGCAGGGCGATAAAGCTTTTCACGTCAGCGCCATCCGGTTCTTTGCTGGCAAATTCTTTGCCTGCGTTAATTGCGGCCTGCTCAATGGCCTCGCCAATTACCGCCTGGGCGCGGGTTTTCCCTATCTCGCGCACCAGGATTTCAT
+M_HWI-M01141:133:D05BR:1:1101:19501:2502  133:D05BR:1:1101:19501:2502 2:N:0:TGGACGTCCCTAGG
CCBBCFFFB]]]]]]]]]]]]]]]]]]]]]]]]]]]]]]]]]]]]]]]]]]]]]]]]]]]]]]]]]]]]]]]]]]]]]]]]]]]]]]]]]]]]]]]]]]]]]]]]]]]]]]]]]]]]]]]]]]]]]]]]]]]]]]]]]]]]]]]]]]]]]FFFFCCCCB
@M_HWI-M01141:133:D05BR:1:1101:17134:2591  133:D05BR:1:1101:17134:2591 2:N:0:TGGACGTCCCTAGG
CCTAGATTTTCTTCTAGGGTTTTTATGGTGCCAGGTCTTATGTTTA
+M_HWI-M01141:133:D05BR:1:1101:17134:2591  133:D05BR:1:1101:17134:2591 2:N:0:TGGACGTCCCTAGG
]]]]]]]]]]]]]]]]]]]]]]]]]]]]]]]]]]]]]]]]]]]]]]
@M_HWI-M01141:133:D05BR:1:1101:13537:2608  133:D05BR:1:1101:13537:2608 2:N:0:TGGACGTCCCTAGG
GGCGGGATCGCCCTGTTCAGCATTCTG
+M_HWI-M01141:133:D05BR:1:1101:13537:2608  133:D05BR:1:1101:13537:2608 2:N:0:TGGACGTCCCTAGG
]]]]U]]]]]VV]]]]]\]]]]]]]]]
@M_HWI-M01141:133:D05BR:1:1101:16278:2615  133:D05BR:1:1101:16278:2615 2:N:0:TGGACGTCCCTAGG
CAACATGGCAAAACCCCATCTCTAATAAAAAATACAAAAATTAGCTGGGAGTAGTGATGGGCACCTGTAATCCCAGCTACTTGGGAGCCTGAGGCAGG
+M_HWI-M01141:133:D05BR:1:1101:16278:2615  133:D05BR:1:1101:16278:2615 2:N:0:TGGACGTCCCTAGG
]]]]]]]]]]]]]]]]]]]]]]]]]]]]]]]]]]]]]]]]]]]]]]]]]]]]]]]]]]]]]]]]]]]]]]]]]]]]]]]]]]]]]]]]]]]]]]]]]]
@M_HWI-M01141:133:D05BR:1:1101:14746:2619  133:D05BR:1:1101:14746:2619 2:N:0:TGGACGTCCCTAGG
ACTGGCAGTGACTGACTGCTTCCCCAGAAGACCAGCACAGCCAGTGCCAGAACCGGGAAAATGAGAGACGTCTCCTTGTGGCGGGTCTTTACCGCCTCGTGCGCTGCTGTCATGTGCTTCTCCATC
+M_HWI-M01141:133:D05BR:1:1101:14746:2619  133:D05BR:1:1101:14746:2619 2:N:0:TGGACGTCCCTAGG
]]]]]]]]]]]]]]]]]]]]]]]]]]]]]]]]]]]]]]]]]]]]]]]]]]]]]]]]]]]]]]]]]]]]]]]]]]]]]]]]]]]]JGJFIIFFIFIHFIFFIIJJFFIFIIIFIFHHHHHEHBC@5C
@M_HWI-M01141:133:D05BR:1:1101:14556:2641  133:D05BR:1:1101:14556:2641 2:N:0:TGGATGTCCCTAGG
ATACCATTTGACCTAGGAATCCCATTACTGGGTATATACCCAAAGGATTATAAATCACTCTATTATAAAGACACATGCACACATGTTCGTTGCAGTGCTGTTTACAGTAGCAAAGACCTGGAACCAACCCAAATGCCCATCAATGATAGACTGGACAAAGAAAA
+M_HWI-M01141:133:D05BR:1:1101:14556:2641  133:D05BR:1:1101:14556:2641 2:N:0:TGGATGTCCCTAGG
AAAAAFFFFDF5EG]]]]]][]]]]]]]]\XW]]]]]]]][]]]YH]\X]]]]]]]]]]]]]]]]]]]]]]]Z]]]]]]]]]]Y[]Z]]VX]]]\V]]]]]\]]Y]]]\]]]]]]]]]]]]]\]WY]]Y\]][\]Z[]]]J]]]]]]]Z]A3BD3B3FFAA11>
@M_HWI-M01141:133:D05BR:1:1101:18216:2658  133:D05BR:1:1101:18216:2658 2:N:0:TGGACGTCCCTAGG
TGGCTCACGCCTGTAATCCCAGTACTTTGGGAGGCCGAGGCGGGTGGATCACGAGGTCAAGAGATCGAGACCATCCTGATCAACATGGTGAAACACCATCTCTACTAAAAATACAAAAAATTAGCCAGGTGTGGTGG
+M_HWI-M01141:133:D05BR:1:1101:18216:2658  133:D05BR:1:1101:18216:2658 2:N:0:TGGACGTCCCTAGG
]]]]]]]]]]]]]]]]]]L]]]]Z]]]]]]]]]]]]]]Y]]ZV]9]][[[]\][]F[\]]\]]]]5\]][6]]]]]\]]]7]]]]]]]WK]]H]]Z[[]\]]]]\]]]]]]\[\]]]]]]Y]][]UZ]]]]U]]CCC
@M_HWI-M01141:133:D05BR:1:1101:15779:2674  133:D05BR:1:1101:15779:2674 2:N:0:TGGACGTCCCTAGG
CCGGACGGTATTCACCAGGTCTTTGACCACGTCTGCCGCGACGTCGGGAATTAACAGCTCCATCGGGGCCTCAGTTTCATAATCCACCGACACGCCGTTG
+M_HWI-M01141:133:D05BR:1:1101:15779:2674  133:D05BR:1:1101:15779:2674 2:N:0:TGGACGTCCCTAGG
]T]]]]]]]]]]Z9]]]]]]]]]]]Z]][]Y[]]]]]]]]]]][]]]]]]]]]]][\W]]]]]]Z]]]]]]]\]]]]]]]]]]]]]]]]]]]]]]]]]]]
@M_HWI-M01141:133:D05BR:1:1101:11025:2676  133:D05BR:1:1101:11025:2676 2:N:0:TGGACGTCCCTAGG
CGTGGTTTGTATATTTTTTCCTATTCTATAAGTTTCCTTTTCACTCTGATTGTTTCCTTTGCTGTGTAGAAGCTCTTTAGTTTGATTAGATCCCATATGTAAGTTTTGGCTTTTTTTTTGCCATTGCTTTTGGTGTTTTAG
+M_HWI-M01141:133:D05BR:1:1101:11025:2676  133:D05BR:1:1101:11025:2676 2:N:0:TGGACGTCCCTAGG
]]]]]]]]]]]]]]]]]]]]]]]]]]]]]]]]]]]]]]]]]]]]]]]]]]]]]]]]]]]]]]]]]]]]]]]]]]]]]]]]]]]]]]]]]]]]]]]]]]]]]]]]]]]]]]]]]]]]]]]]]]]]]]]]]]]]]]]]]]]]]
@M_HWI-M01141:133:D05BR:1:1101:14377:2710  133:D05BR:1:1101:14377:2710 2:N:0:TGGACGTCCCTAGG
CGAAAGGCGTGGTCGAAACCTCGCTGAACGTGGGCGTAGTGACCATGGCTGAAGACA
+M_HWI-M01141:133:D05BR:1:1101:14377:2710  133:D05BR:1:1101:14377:2710 2:N:0:TGGACGTCCCTAGG
]]]]]]]]]]]]]]]]]]]]]]]]]]]]]]]]]]]]]]]]]]]]]]]]]]]]]]]]]
@M_HWI-M01141:133:D05BR:1:1101:16953:2722  133:D05BR:1:1101:16953:2722 2:N:0:TGGACGTCCCTAGG
TATCCTGGGTACGGGTGTGACTTTTCTGTCTACAGAGCTTCAAATACCACTGTTTGAGTTCTCACAGAATGTTTGATCCTCTGACATATGATCCCACATGCATTACATAGACTATAAAACTTATTTTACAGCGAAGGAGG
+M_HWI-M01141:133:D05BR:1:1101:16953:2722  133:D05BR:1:1101:16953:2722 2:N:0:TGGACGTCCCTAGG
]]]]]]]]]]]]]]]]]]]]]]]]]]]]]]]]]]]]]]]]]]]]]]]]]]]]]]]]]]]]]]]]]]]]]]]]]]]]]]]]]]]]]]]]]]]]]]]]]]]]]]]]]]]]]]]]]]]]]]]]]]]]]]]]]]]]]]]]]]]]
@M_HWI-M01141:133:D05BR:1:1101:13167:2722  133:D05BR:1:1101:13167:2722 2:N:0:TGGACGTCCCTAGG
CCTTCCTCATCAGCCAATATCTGGATCATCATATCGCGGCTGACGTAGTCATGGACGCTGTCGGCATAAGCAATGGCT
+M_HWI-M01141:133:D05BR:1:1101:13167:2722  133:D05BR:1:1101:13167:2722 2:N:0:TGGACGTCCCTAGG
]]]]]]]]]]]]]]]]]\]]]]]]]]]]]]]]]]]]]\V]]]]]]]]]]]]]]]]\]][]]]]]]]]]]]]]]]]]]]
@M_HWI-M01141:133:D05BR:1:1101:18037:2737  133:D05BR:1:1101:18037:2737 2:N:0:TGGACGTCCCTAGG
CTGCGTCTAAATCCGGCCCCACCAGCGACTGAAACACCCGCATCTCCTTCTTCACCAG
+M_HWI-M01141:133:D05BR:1:1101:18037:2737  133:D05BR:1:1101:18037:2737 2:N:0:TGGACGTCCCTAGG
]]]]]]]]]]]]]]]]]]]]]]]]]]]]]]]]]]]]]]]]]]]]]]]]]]]]]]]]]]
@F_HWI-M01141:133:D05BR:1:1101:13158:2745  133:D05BR:1:1101:13158:2745 2:N:0:TGGACGTCCCTAGG
TGCGCTGCTGGCTGAACGGGCAGCTGGCTCGCTCCGGCGATTCCGTTTCCCGACTCAGCGCGCCGAGCACATCAATATTCCAGATGGCGCAAACGCTGTTTAACGCCTCCCCGGCGCCGGCAAGCATCATACTGGCGCGGCCAAAGCGAA
+F_HWI-M01141:133:D05BR:1:1101:13158:2745  133:D05BR:1:1101:13158:2745 2:N:0:TGGACGTCCCTAGG
AAA@??DAF1BAF11FGGA0EGGGB1AEGFE?/A/EECE/AF1GFHHHCGFGGC?ABCG>>EEGEE>EEHHH111>F2FGG21BGGFHGGGGGHGGGGCGFGHF?C/GGHFGCCCGGGGGGG??EBBFGBFFGFGE?A--@@=EFFFFB@
@R_HWI-M01141:133:D05BR:1:1101:13158:2745  133:D05BR:1:1101:13158:2745 2:N:0:TGGACGTCCCTAGG
TCCCCCTTTAGCTGCTTTTTCTCTATGCCGAACGTGACTACCGCAGCCTGTAGCCAGCTGTGGAATCTGCGCGGTTATCAAAATACCCCGGTCGCCGCCTGCGCCACCGGTACCATCGCCATTGGCGAGGCTTATGATGCGATTCGCTTT
+R_HWI-M01141:133:D05BR:1:1101:13158:2745  133:D05BR:1:1101:13158:2745 2:N:0:TGGACGTCCCTAGG
33>AAADFFFFFGGGFGGFFFGHGHBG44EECEGGEHGHHHB2EEA0AGFHHFGHGHEGBFFB3GF3AFFEGGGG/1GG4DD3FHFHGHG/EGGGGG@@AGHCCFGGH?@@CD1DF<DDADGGHHHGCCCGGHHGHBFF0@FEHFF?ECE
@M_HWI-M01141:133:D05BR:1:1101:18052:2748  133:D05BR:1:1101:18052:2748 2:N:0:TGGACGTCCCTAGG
CAAAATCTAAATATTATGTAGGCACCGCAATGTTAAAAGCAAAATTGCTCTGAATATAGTCTGTCAGAAAAAATATACAGTGCCTTATTCT
+M_HWI-M01141:133:D05BR:1:1101:18052:2748  133:D05BR:1:1101:18052:2748 2:N:0:TGGACGTCCCTAGG
]]]]]]]]]]]]]]]]]]]]]]]]]]]]]]]]]]]]]]]]]]]]]]]]]]]]]]]]]]]]]]]]]]]]]]]]]]]]]]]]]]]]]]]]]]]
@M_HWI-M01141:133:D05BR:1:1101:18926:2756  133:D05BR:1:1101:18926:2756 2:N:0:TGGACGTCCCTAGG
CGTCATACCCTGGCGCTGTTTGGCGGCATCGTTCCTCGTAAAGCAAGCGCTCACTTACGTGACC
+M_HWI-M01141:133:D05BR:1:1101:18926:2756  133:D05BR:1:1101:18926:2756 2:N:0:TGGACGTCCCTAGG
[]]]]]]]]]]]]]]]]]]]]]]]]]]]]]]7]]]]]]]]]]]]]]]]]]]]]]]]]]]]]]]]
@M_HWI-M01141:133:D05BR:1:1101:14680:2764  133:D05BR:1:1101:14680:2764 2:N:0:TGGACGTCCCTAGG
TTTGCAGTTTTTACCGCCCGCCTGCGTATAGACCTTGCGGCCGGATGCGTCGGTACATTCATATACGGAAGCCGCCTGCGCTGCGGCGGCAAAAGTAAGCAGTAATGTGCTGATGATA
+M_HWI-M01141:133:D05BR:1:1101:14680:2764  133:D05BR:1:1101:14680:2764 2:N:0:TGGACGTCCCTAGG
[]]U]]][Y]X]]Y]]X]]X]]X]]]]]][]]]]\]]]]]]]]]QR]]Z]]]]]][\]]]]]]]]]]UB]]]]]]]]]]]T]E]T]XZ]ZU]]]][]]]\]][ZU[Z]]]]]X]UU][
@M_HWI-M01141:133:D05BR:1:1101:10214:2796  133:D05BR:1:1101:10214:2796 2:N:0:TGGACGTCCCTAGG
TGGACGATATTCTGCATCGCGCCGACTGGTGCGGCCAGCTGCAGCAGGCGTGGTATGAGCACATTCCCCTCAGTGAGAAAATGGGCGTGCGCATTCAGCAGTACACCGGGCAGAAATTCATCACTACGATGCCGGAAACCGGCAATCAGAACCCGCACCATACCCTGTTTGCCGGCAGCCTCTTCTCGCTGGCTACCCTGACCGGATGGGGG
+M_HWI-M01141:133:D05BR:1:1101:10214:2796  133:D05BR:1:1101:10214:2796 2:N:0:TGGACGTCCCTAGG
BBBBBBAABBFFEGGGGGGGG?EEGEEGFGHHGGEEEHGHHHHHHHHHGGFGGHGHGHHHHH]]]]]]\]]]]]]]]]]]W]]]]]]]]]]]]]]]]]]]\]]]]]]]]]]]]]]]]]]]]]]]]]]]]]]Y\]]]]]]]]]]]]]]]]]/EE>3GBEGHHFGHHHHHGCGFEGGGHGHHHHEGGGGGHHFFECFFFGA?DDA?C4@BBAAA
@M_HWI-M01141:133:D05BR:1:1101:15201:2813  133:D05BR:1:1101:15201:2813 2:N:0:TGGAAGTCCCTAGG
TGGCTTGCCAATATTTTATTGAAGATTTTTGCATCTATGTTCATCATGGATATTGGCCTGAAGTTTTCTTTTCTTGTTGGGTCTCTGCCGGGTTTTGGTAACAGGATGATGTTGGTCT
+M_HWI-M01141:133:D05BR:1:1101:15201:2813  133:D05BR:1:1101:15201:2813 2:N:0:TGGAAGTCCCTAGG
]]T]]]]]Z]]]\]]]Y]]]]]]]]]X]]]]]]]]]]]]]]]]]]]]]\Y]\]]]]]]]]]]]]X]]]]]]]]]]]]]]]]]]]]]]]]]]][]]]]]Z]]]]]]Y]]]]]]]]]]]]
@M_HWI-M01141:133:D05BR:1:1101:18010:2825  133:D05BR:1:1101:18010:2825 2:N:0:TGGACGTCCCTAGG
TGTTAGGTTGCTCCGTTTTGGTTTTAGAAGCAGATATTTCTCCAAATCGCGTTTACTCCCATTCACTCTGGTATATAAAAACGCAGCTCCGAGAAGCAACGTGCTTCTCACT
+M_HWI-M01141:133:D05BR:1:1101:18010:2825  133:D05BR:1:1101:18010:2825 2:N:0:TGGACGTCCCTAGG
]]]]]]]]]]]]]]]]]]]]]]]]]]]]]]]]]]]]]]]]]]]]]]]]]]]]]]]]]]]]]]]]]]]]]]]]]]]]]]]]]]]]]]]]]]]]]]]]]]]]]]]]]]]]]]]]
@M_HWI-M01141:133:D05BR:1:1101:14914:2845  133:D05BR:1:1101:14914:2845 2:N:0:TGGACGTTCCTAGG
CTGGATAAAAACACGCTGCGCTGGATCCCGCTGGAAAGCGATTTGTACTGGCAGCTGGGGATGATCTGGCGTGAAGGGGTATATTTGTC
+M_HWI-M01141:133:D05BR:1:1101:14914:2845  133:D05BR:1:1101:14914:2845 2:N:0:TGGACGTTCCTAGG
]]]]]]]]]]]]]]]]]]]]]]]]]]]]]]]]]]]]]]]]]]]]]]]]]]]]]]]]]]]]]]]]]]]]]]]]]]]]]]]]]]]]]]]]]
@M_HWI-M01141:133:D05BR:1:1101:18693:2846  133:D05BR:1:1101:18693:2846 2:N:0:TGGACGTCCCTAGG
CTGCTCATGTACCCCAAAACCTATAATCCAATAAAA
+M_HWI-M01141:133:D05BR:1:1101:18693:2846  133:D05BR:1:1101:18693:2846 2:N:0:TGGACGTCCCTAGG
]]]]]]]]]]]]]]]]]]]]]]]]]]]]]]]]]]]]
@M_HWI-M01141:133:D05BR:1:1101:17089:2865  133:D05BR:1:1101:17089:2865 2:N:0:TGGACGTCCCTAGG
ACCTTAAATTTAAATTGGCTAAATTCCCCAATTAAAATACACAGACTGGCAAATTGGATA
+M_HWI-M01141:133:D05BR:1:1101:17089:2865  133:D05BR:1:1101:17089:2865 2:N:0:TGGACGTCCCTAGG
]]]]W]\]]]]]]]XYW]]]][VXX]ZF]]]]]]]]]X]]]]F]F]]\]]]]V[W]V]]V
@M_HWI-M01141:133:D05BR:1:1101:18444:2868  133:D05BR:1:1101:18444:2868 2:N:0:TGGACGTCCCTAGG
GTTTTGCCGTCACCTTCGCCATCGGCTGGAATCGCGCCAGCAAACGGGCCTTCTGCGGGTCTTTCTCACTCATCATGCCCACCCAGAGATAGACGCGGATGGCGTCATAGCTGCCCACCAGCGACGCATCCTGCTTCAGCTGCCAGCCTCTGTTTTTCTGGTATTGCACCCAGTTTGGGGAGAACCCC
+M_HWI-M01141:133:D05BR:1:1101:18444:2868  133:D05BR:1:1101:18444:2868 2:N:0:TGGACGTCCCTAGG
ABBBBFFFBABBGGFGGGGGGGHGGGGGGCHHHHGGEE]]]]]]]]]]]]]]]]]]]]]]]]]]]]]]]]]]]]]]]]]]]]]]]]]]]]]]]]]]]]]]]]]]]]]]]]]]]]]]]]]]]]]]]]]]]]]]]]]]]]]]]]]]]]]]]]HGHHFHFHFHHHHHHGGGGGGGGGGGCFFFFFBBBBBA
@M_HWI-M01141:133:D05BR:1:1101:12821:2927  133:D05BR:1:1101:12821:2927 2:N:0:TGGACGTCCCTAGG
GAGAGACATTTCCAGCTCTTCCTGGTCTTCGTCTTCGTCGTAGCCGAGCTGCGCAATGTTGCGCAGGTCGTCGATCG
+M_HWI-M01141:133:D05BR:1:1101:12821:2927  133:D05BR:1:1101:12821:2927 2:N:0:TGGACGTCCCTAGG
]]]]]]]]]]]]]]]]]]]]]]]]]]]]]]]]]]]]]]]]]]]]]]]]]]]]]]]]]]]]]]]]]]]]]]]]]]]]]
@M_HWI-M01141:133:D05BR:1:1101:16938:2971  133:D05BR:1:1101:16938:2971 2:N:0:TGGACGTCCCTAGG
CGCCACCATGCAGGTGGCAAAAAAATGCAGGCCTGGCCCGACTTTATTACGACCAAACAGCATAACGCCCAGGAAACCAGCCTCGAGGAAAAAGGCCGTTAAGACTTCATAGGTGAGTAAAGGCCCCGTAATACTACCGGCGAACTGAGAGAATCCGCTCCAGTTGGTACCAAACTGATAG
+M_HWI-M01141:133:D05BR:1:1101:16938:2971  133:D05BR:1:1101:16938:2971 2:N:0:TGGACGTCCCTAGG
AA?A?111@DFFGG1EAFEA0FGEEHGFGGH]]]Z]]]]]]]]]]]]]]]]]]]]]]]]]]]]]]X]X]]]]][]]]]]]]]]]]]]]]]]]]A]YA]XW]]]]]]]]]]]]]]]\[Y]]Y]Z]]]V]Z]]]]][]]]Z]]]]]]]]]]]AEA0E00B111F11BGGB1>B3@333>11>1
@M_HWI-M01141:133:D05BR:1:1101:21773:2987  133:D05BR:1:1101:21773:2987 2:N:0:TGGACGTCCCTAGG
GTGTTCATGTGTTCTCATTGTTCAACACCCATTTATGAGTGAGAACC
+M_HWI-M01141:133:D05BR:1:1101:21773:2987  133:D05BR:1:1101:21773:2987 2:N:0:TGGACGTCCCTAGG
]]]]]]]]]]]]]]]]]]]]]]]]]]]]]]]]]]]]]]]]]]]]]]]
@M_HWI-M01141:133:D05BR:1:1101:16413:3021  133:D05BR:1:1101:16413:3021 2:N:0:TGGGCGTCCCTAGG
GAGAGTCTTGCAGGCAGTTGTGAATGCATTCCAGGAGCTCTCCT
+M_HWI-M01141:133:D05BR:1:1101:16413:3021  133:D05BR:1:1101:16413:3021 2:N:0:TGGGCGTCCCTAGG
]X]]]]]]]V]]]]]]]\]]]]]]]]]]]]]]]]]]]]]]]]]]
@M_HWI-M01141:133:D05BR:1:1101:17563:3044  133:D05BR:1:1101:17563:3044 2:N:0:TGGACGTCCCTAGG
GTTCTCTATTTTCTTTTTTATTAATCTGGCTAG
+M_HWI-M01141:133:D05BR:1:1101:17563:3044  133:D05BR:1:1101:17563:3044 2:N:0:TGGACGTCCCTAGG
]]]]]]]]]]]]]]]]]]]]]]]]]]]]]]]]]
@M_HWI-M01141:133:D05BR:1:1101:14189:3086  133:D05BR:1:1101:14189:3086 2:N:0:TGGACGTCCCTAGG
AATTCCAGCACTTTGGGAGGCCGAGGCGGGTGGATCACGAGGTCAAGAGATCGAGACCATCCTAGTCAACATGGTGAAACCCCGTCTCTACTAAAATA
+M_HWI-M01141:133:D05BR:1:1101:14189:3086  133:D05BR:1:1101:14189:3086 2:N:0:TGGACGTCCCTAGG
]]]]]]]]]]]]]]]]]]]]]]]]]]]]][\]]]]]]]]Z]]:]]]]]]]]Y]]]]Z]]]]]]]]]]]]]]]]]]]]]]]]]]]Z]]]]]]]]]]]I]
@M_HWI-M01141:133:D05BR:1:1101:15149:3086  133:D05BR:1:1101:15149:3086 2:N:0:TGGACGCCCCTAGG
CAAAGGGAATGCTTCCAGTTTTTGCCCATTCAGTGTGATATTGGCTGTTGGTTTGTCATAAATAGCTTTTATTACTTTGAGATACGTTCCATCGATACCGAGTTTATTGAGGGTTTTTAGCATAAAGGGCTGTTGAATTTTGT
+M_HWI-M01141:133:D05BR:1:1101:15149:3086  133:D05BR:1:1101:15149:3086 2:N:0:TGGACGCCCCTAGG
Z]U[]Y]]]]]]]]]]]]]]UZ]\]]ZY]]]]]Y]]]]Y]]]]]]]]]]X]X]]X]]\]]]]]]\J]]]]]]]]]]]]]]]Y]]]]H]]]]]T]ZT]]V]]]]W[X]]\]\]]WZ]]]]]]]]]]\]\ZZH]I]JZ]]]]]]]
@M_HWI-M01141:133:D05BR:1:1101:19049:3094  133:D05BR:1:1101:19049:3094 2:N:0:TGGACGTCCCTAGG
TGGGAGGCTGAGGCAGGAGAATCTCTTGAACCCGGGAGGTGGAGGTTGCAGGGAG
+M_HWI-M01141:133:D05BR:1:1101:19049:3094  133:D05BR:1:1101:19049:3094 2:N:0:TGGACGTCCCTAGG
E]]]Z]]VV]WW\W]]]]]]]]]]]]]WF]]][]]]Z]]Y]]]]]]\]]]]$]Z]
@M_HWI-M01141:133:D05BR:1:1101:11322:3121  133:D05BR:1:1101:11322:3121 2:N:0:TGGACGTCCCTAGG
TTTGTTTTGCCTGAGTCGTCAGGCGATTACGAGAAAACATGAGCTGCAGGCGGCCACCGCCGACCTGATGCCACAGCACGGCGGCGCGAATGCCGGCCAGCAGCGACGCGCGAACTTTCGCCTGAACCTGCGGGCTTTGCAGCACGGCAGGCGAGCCGGTGAC
+M_HWI-M01141:133:D05BR:1:1101:11322:3121  133:D05BR:1:1101:11322:3121 2:N:0:TGGACGTCCCTAGG
?BAAAFFFFFFFGIIHIIIIIIIJBHIJIJIHIGIJJJJJJJJJJIJHJHII]]W]]]]]]]]]]Z]]]]]]]]]]]]]]]]]]]]]]]]][]]]]]]]]]]]]]Z]]]]\]]]]]][]]]]][]]]]7]]]]]]]]]]]]]]]]]]]]]EBBBBDBFBBBBA
@M_HWI-M01141:133:D05BR:1:1101:12811:3139  133:D05BR:1:1101:12811:3139 2:N:0:TGGACGTCCCTAGG
TTTTTGAGACGGAGTTTCGCTCTTGTTACCCAGGCTGGAGTGCAATGGCGCAATCTCAGCTCACCGCAACCTCCGCCTCCTG
+M_HWI-M01141:133:D05BR:1:1101:12811:3139  133:D05BR:1:1101:12811:3139 2:N:0:TGGACGTCCCTAGG
]]]]]]]]]]]]]]]]]]]]]]]]]]]]]]]]]]]]]]]]]]]]]]]]]]]]]]]]]]]]]]]]]]]]]]]]]]]]]]]]]]
@M_HWI-M01141:133:D05BR:1:1101:14155:3168  133:D05BR:1:1101:14155:3168 2:N:0:TGGACGTCCCTAGG
TGTGATAAAATGACGGAATTACACTTCAGAAGGTGGATAATGAGAAACTTTTGTGAGCTAAAAGAACATGTATTAAATCAATGCAAAGAAACTAAGGAACTTGAAAAAGACATGAGGAAATAATAACAAGAATGGACAACTTAGAGAGGAATATGAGTGAATTGAAGGAGCTGATAAACACA
+M_HWI-M01141:133:D05BR:1:1101:14155:3168  133:D05BR:1:1101:14155:3168 2:N:0:TGGACGTCCCTAGG
BBBBBFFFFFFFGGGGGGGGGGHHHHHHHGGG]]]]]]]]]]]]]]]]]]]]]]]]]]]]]]]]]]]]]]]]]]]]]]]]]]]]]]]]]]]]]]]]]]]]]]]]]]]]]]]]]]]]]]]]]]]]]]]]]]]]]]]]]]]]]]]]]]]]]]HHHCHHHHHHGFGGGFGGGGFFFFFFB3AAA3
@M_HWI-M01141:133:D05BR:1:1101:13061:3180  133:D05BR:1:1101:13061:3180 2:N:0:TGGACGTCCCTAGG
ATGTCGATTATCTGGACGCCGGTGCTGCTGGTGTCGATTCACTATTTCTACCGCTATATTCCCGTCAATCAGGGCTATGACATCCAGCTTGCCATTACCTCATCCAGCTATCT
+M_HWI-M01141:133:D05BR:1:1101:13061:3180  133:D05BR:1:1101:13061:3180 2:N:0:TGGACGTCCCTAGG
]]]]]]]]]]]]]]]]]]]]]]]]]]]]]]]]]]]]]]]]]]]]]]]]]]]]]]]]]]]]]]]]]]]]]]]]]]]]]]]]]]]]]]]]]]]]]]]]]]]]]]]]]]]]]]]]]
@M_HWI-M01141:133:D05BR:1:1101:18079:3198  133:D05BR:1:1101:18079:3198 2:N:0:TGGACGTCCCTAGG
GAGGAGGCAGCTAGTCACAATCTGCCAGCAGAGGTGTTGCTGAGCTG
+M_HWI-M01141:133:D05BR:1:1101:18079:3198  133:D05BR:1:1101:18079:3198 2:N:0:TGGACGTCCCTAGG
]]]]]]]]]]]]]][]]]]]]]]]]]]]]]]]]W\][]]]]]]]Y]]
@M_HWI-M01141:133:D05BR:1:1101:16954:3207  133:D05BR:1:1101:16954:3207 2:N:0:TGGACGTCCCTAGG
AAGGCAGAAGAGGCAAGAGAAACG
+M_HWI-M01141:133:D05BR:1:1101:16954:3207  133:D05BR:1:1101:16954:3207 2:N:0:TGGACGTCCCTAGG
]VV]]]]]]]]]]\]]]]]]]\]]
@M_HWI-M01141:133:D05BR:1:1101:22718:3208  133:D05BR:1:1101:22718:3208 2:N:0:TGGACGTCCCTAGG
GTGCCTAGCAAAGAGGGAAGCCCCTTATAAAACCATCAGATCTCATGAAAACTTGCTCACTGTCAGGTG
+M_HWI-M01141:133:D05BR:1:1101:22718:3208  133:D05BR:1:1101:22718:3208 2:N:0:TGGACGTCCCTAGG
]]]]]]]]]]]]]]]]]]]]]]]]]]]]]]]]]]]]]]]]]]]]]]]]]]]]]]]]]]]]]]]]]]]]]
@M_HWI-M01141:133:D05BR:1:1101:11217:3213  133:D05BR:1:1101:11217:3213 2:N:0:TGGACGTCCCTAGG
TGTGGTATTTCATTTTCTGTTCTTGTGTCTGTTTGCTGAGAATGATGTTCTCCAGATTCATC
+M_HWI-M01141:133:D05BR:1:1101:11217:3213  133:D05BR:1:1101:11217:3213 2:N:0:TGGACGTCCCTAGG
]]]]]]]]]]]]]]]]]]]]]]]]]]]]]]]]]]]]]]]]]]]]]]]]]]]]]]]]]]]]]]
@M_HWI-M01141:133:D05BR:1:1101:22368:3241  133:D05BR:1:1101:22368:3241 2:N:0:TGGACGTCCCTAGG
TGAAAGTTCTTTGCTTTAAGGATGTTGGATATTGGCCCCCACTCTCTTCTGGCTTGTAGTGTTTCTGCCGAGAGATCTGCTGTGAG
+M_HWI-M01141:133:D05BR:1:1101:22368:3241  133:D05BR:1:1101:22368:3241 2:N:0:TGGACGTCCCTAGG
]]]]]]]]]]]]]]]]]]]]]]]]]]]]]]]]]]]]]]]]]]]]]]]]]]]]]]\]]]]]]]]]]]]]]]]]]]]]]]]]]]Z]]]
@M_HWI-M01141:133:D05BR:1:1101:8726:3265  133:D05BR:1:1101:8726:3265 2:N:0:TGGACGTCCCTAGG
GGCCTTCAATGTGTCCGTTGAACTTACAGAGTTAAACTGATGTGTGTTTGCAGG
+M_HWI-M01141:133:D05BR:1:1101:8726:3265  133:D05BR:1:1101:8726:3265 2:N:0:TGGACGTCCCTAGG
]]]]]]]]]]]]]]]]]]]]]]]]]]]]]]]]]]]]]]]]]]]]]]]]]]]]]]
@M_HWI-M01141:133:D05BR:1:1101:12460:3275  133:D05BR:1:1101:12460:3275 2:N:0:TGGACGTCCCTAGG
TGATCCTCTTTATCAAATGGAGCATGGTATTAACCATTCTTCTTCTAGACATCCACCTAGCTGCCAACTTGTGACACAAGTTGGATAGCTGCCAACTTGTGACAGAAGCTGTTT
+M_HWI-M01141:133:D05BR:1:1101:12460:3275  133:D05BR:1:1101:12460:3275 2:N:0:TGGACGTCCCTAGG
]]]]]]]]]]]]]]]]]]]]]]]\]]]]]]]]]]]]]]]]]]]]]]]]]]]]]VJW]]]]G]]]]]]]]]]\[]]]]]Y]]]]]]]]]]]]]]]]]]]]]Y]\]]]]]]]]]]]
@M_HWI-M01141:133:D05BR:1:1101:22527:3353  133:D05BR:1:1101:22527:3353 2:N:0:TGGACGTCCCTAGG
CACCTAGGCTGGAGTGCAAAGGTGTGATCTCGGCTCACCGC
+M_HWI-M01141:133:D05BR:1:1101:22527:3353  133:D05BR:1:1101:22527:3353 2:N:0:TGGACGTCCCTAGG
]]]]]]]]]]]]]]]]]]]]]]]]]]]]]]]]]]]]]]]]]
@M_HWI-M01141:133:D05BR:1:1101:8836:3374  133:D05BR:1:1101:8836:3374 2:N:0:TCGACGTCCCTAGG
GGAAGCTCCGCAGCGCCCCGAAAGCGACTGGGCAGGGTGGGCAGAGGCTCCCTCACTGGGTGAAGGCGGCGCAAAGAA
+M_HWI-M01141:133:D05BR:1:1101:8836:3374  133:D05BR:1:1101:8836:3374 2:N:0:TCGACGTCCCTAGG
]]]]]]]]]]]]]]]Y]CS]]]]]]]]]]]]]]]\\]]]]\]]]]]]]]]]]]]]]]]]]]]]]]]]]]]]]]]]]]]
@M_HWI-M01141:133:D05BR:1:1101:16493:3385  133:D05BR:1:1101:16493:3385 2:N:0:TGGACGTCCCTAGG
GTGTCAGTTTGCTGAGGATGATGTTTTCCAGATTCATCCATGTCCCTACAAACGACATGAACTCATCATTTC
+M_HWI-M01141:133:D05BR:1:1101:16493:3385  133:D05BR:1:1101:16493:3385 2:N:0:TGGACGTCCCTAGG
]]]]]]]]]]]]]]]]]]]]]]]]]]]]]]]]]]]]]]]]]]]]]]]]]]]]]]]]]]]]]]]]]]]]]]]]
@M_HWI-M01141:133:D05BR:1:1101:11383:3386  133:D05BR:1:1101:11383:3386 2:N:0:TGGACGTCCCTAGG
CATGTTGATCAGGCTGGCCTTGAACTCCTGACCTCAAGTGATCCATCAGCCTCGGTCTCCCAAAGTTCTAGGGTTTCAGGTGTGAGCCAGTGCACCTGAGCCACCACATTTTACGGATGGGGAGGCCGAGGCCAGAGAGGAAAAGA
+M_HWI-M01141:133:D05BR:1:1101:11383:3386  133:D05BR:1:1101:11383:3386 2:N:0:TGGACGTCCCTAGG
]]]]]]]]]]]]]]]]]]]]]]]W]]]]]]]]]]]]]]]]]]]]]]]]Y]\]Y]]]]]]]]]]]]]]]]]]]]]\][]]\]]]]]]\Z]]]][]Z]]]Z]]Z][\]]]\]]]\][[]]Y]]]]]]]]]]]]]]VX]]]\]]]]]]\
@M_HWI-M01141:133:D05BR:1:1101:12676:3388  133:D05BR:1:1101:12676:3388 2:N:0:TGGACGTCCCTAGG
GCTTTTTTTGCTCTCCATATGCTTGGTAAATCTTCCTCCATCCCTTTATTTTGAGCCTTTAT
+M_HWI-M01141:133:D05BR:1:1101:12676:3388  133:D05BR:1:1101:12676:3388 2:N:0:TGGACGTCCCTAGG
]]]]]]]]]]]]]]]]]]]]]]]]]]]]]]]]]]]]]]]]]]]]]]]]]]]]]]]]]]]]]]
@M_HWI-M01141:133:D05BR:1:1101:14811:3391  133:D05BR:1:1101:14811:3391 2:N:0:TGGACATCCCTAGG
ATGGATAAAATTGCTGTAGGCGAGAATTTGTGAGGAAGGTAACACCACTCTGTACCCGCAATAATGGGTACAG
+M_HWI-M01141:133:D05BR:1:1101:14811:3391  133:D05BR:1:1101:14811:3391 2:N:0:TGGACATCCCTAGG
]W]G]G]]]]]]2H]\]U]X]]]]][Z\]]]YY]]]][ZGW]]XZ]8]]]]][]]]]\\]]S][\]]G]VV[]
@F_HWI-M01141:133:D05BR:1:1101:17065:3393  133:D05BR:1:1101:17065:3393 2:N:0:TGGACGTCCCTAGG
TGTGTTCTCATTTTTCATCACCCACCTATGAGTGAGAATATGCGGTGTTTCATTTTCTGTTATCGGAAGAGCACACGTCTGAACTCCAGTCACTGGACGTATCTCGTATGCCGTCTTCTGCTTGAAAAAAAAAAAAGCCTTCTTCTTAAA
+F_HWI-M01141:133:D05BR:1:1101:17065:3393  133:D05BR:1:1101:17065:3393 2:N:0:TGGACGTCCCTAGG
AA3A3BF@DFFDGFFGGGGGGGHGGEFFFFGGFG5FGHHDF55EEEEEGHHHHHHHHFFHHHFHF?1FGGFGHHHH?GEBAGGHGHHHGHHHFFHGHHG?FGFHFHGDHHHGGE?CFH4FGDD3FC330>/B##################
@R_HWI-M01141:133:D05BR:1:1101:17065:3393  133:D05BR:1:1101:17065:3393 2:N:0:TGGACGTCCCTAGG
CTGTTCATCGACTTCCTCGCCCCCCGGTTCATCTCCATCAAGCACTAAGTAATCTCGCCCGGCTTTTCCGCCTTCTATTTTCAAGATAATAAAAAACTCGTCTATGAAAATAAGTCCGATAGCGTGAAAAACAACTCGGTCGTCGTATCA
+R_HWI-M01141:133:D05BR:1:1101:17065:3393  133:D05BR:1:1101:17065:3393 2:N:0:TGGACGTCCCTAGG
11>1A3333@1>EEEDB11AE0000////A12B2D1111BB11AA1111B2222210//>//>//012B//>//B1222B2B22211B1222111</BF###################################################
@M_HWI-M01141:133:D05BR:1:1101:13033:3432  133:D05BR:1:1101:13033:3432 2:N:0:TGGACGTCCCTAGG
GCTCGAGCTGGATCTGGGCTATCGCAAGCATACGATGTTGGTGGACAAGGAC
+M_HWI-M01141:133:D05BR:1:1101:13033:3432  133:D05BR:1:1101:13033:3432 2:N:0:TGGACGTCCCTAGG
]]]]]]]]]]]]]]]]]]]]]]]]]]]]]]]]]]]]]]]]]]]]]]]]]]]]
@M_HWI-M01141:133:D05BR:1:1101:19105:3497  133:D05BR:1:1101:19105:3497 2:N:0:TGGACGTCCCTAGG
TTTTTTTCTCTAACAGTCTGGCCCCTTCGCTGTACGAGTGCTGAG
+M_HWI-M01141:133:D05BR:1:1101:19105:3497  133:D05BR:1:1101:19105:3497 2:N:0:TGGACGTCCCTAGG
]]]]]]]]]]]]]]]]]]]]W]]]]]]]]]]]]]]]]]]]]]]W]
@M_HWI-M01141:133:D05BR:1:1101:8265:3507  133:D05BR:1:1101:8265:3507 2:N:0:TGGACGTCCCTAGG
GTATCTCGGGGCAATTTCACCCGAAAAGATGGCGCTTTACGTGGGCGGCGGATGCGCC
+M_HWI-M01141:133:D05BR:1:1101:8265:3507  133:D05BR:1:1101:8265:3507 2:N:0:TGGACGTCCCTAGG
]]]]]]][]Y[[]]]]]]\]]]]]]]]]]]]]]]][]]]]]]]]S]][]]]]]]Y]]V
@M_HWI-M01141:133:D05BR:1:1101:20640:3535  133:D05BR:1:1101:20640:3535 2:N:0:TGGACGTCCCTAGG
CCTTCGTTTAGCGGAAGCGTATGCAGAAGCGCCGAGAGATGGATGATATTGATGAGTCGCCTTGCCTGCATATCCGTCAGCCGTGCGCTCTGCTTTAGCGTGAGATAGCAAAAGCCCAGGCTAGTGCTGTTGCTCACCAGCCGCAG
+M_HWI-M01141:133:D05BR:1:1101:20640:3535  133:D05BR:1:1101:20640:3535 2:N:0:TGGACGTCCCTAGG
]]]]]]]]]]]]]]]Z]]]]]]]]]]]]]]]]]]]]]]]]]]]]]]]]]]]]]]]]]]]]]]]]]]]]]]]]]]]]]]]]]\]]]]]]]]]]]]]]]]]]]]]]]]]]]]]]]]]]]]]]]]]]]]]]]]]]]]]]]]]]]]]]]]
@M_HWI-M01141:133:D05BR:1:1101:13033:3538  133:D05BR:1:1101:13033:3538 2:N:0:TGGACGTCCCTAGG
CAGGAAGGAGCCTTTGGACACCTGAATCTGCCTTTCCAAGTATAAATCAAAATATGCTAAATCTTGGCCAAGTAAT
+M_HWI-M01141:133:D05BR:1:1101:13033:3538  133:D05BR:1:1101:13033:3538 2:N:0:TGGACGTCCCTAGG
]]]]]]]]]]]Y]]][]]]]\]]]]]]]]]]]]]]]]]]]]]]]]]]]]]]]]]]]]]]]]]]]]]]]]]Y]W]]]
@M_HWI-M01141:133:D05BR:1:1101:14578:3552  133:D05BR:1:1101:14578:3552 2:N:0:TGGACGTCCCTAGG
GATGCATGTGGCCTCTGTAAGCTGGAAAAGACAAGAATCAGATTCTCCTCCAGAG
+M_HWI-M01141:133:D05BR:1:1101:14578:3552  133:D05BR:1:1101:14578:3552 2:N:0:TGGACGTCCCTAGG
]]]]]]]]]]]]]]]]]]]]]]]]]]]]]]]]]]]]]]]]]]]]]]]]]]]]]]]
@M_HWI-M01141:133:D05BR:1:1101:18681:3558  133:D05BR:1:1101:18681:3558 2:N:0:TGGGCGTCCCTAGG
CAACAAGCCCTTTCTCCCGGGCCTGCGTACCGTACCAGTGTTCACCGGTAGCAACCTGTTCAA
+M_HWI-M01141:133:D05BR:1:1101:18681:3558  133:D05BR:1:1101:18681:3558 2:N:0:TGGGCGTCCCTAGG
]]]]]]]]]]]]]]]]]]]]]]]]]]]]]]]]]]]]]]]]]]]]]]]]]]]]]]]]]]]]]]]
@M_HWI-M01141:133:D05BR:1:1101:20522:3566  133:D05BR:1:1101:20522:3566 2:N:0:TGGACGTCCCTAGG
GTTAGGATGGTTAGTGATTGATAATGACGGTAACAAGCATGTTAGACAATGTTTTGAGAATTGCCACACGCCAAAGCCCCCTTGCGCTCTGGCAGGCACATTATGTTAAGCAGC
+M_HWI-M01141:133:D05BR:1:1101:20522:3566  133:D05BR:1:1101:20522:3566 2:N:0:TGGACGTCCCTAGG
]]]]]]]]]]]]]]]]]]]]]]]]]]]]]]]]]]]]]]]]]]]]]]]]]]]]]]]]]]]]]]]]]]]]]]]]]]]]]]]]]]]]]]]]]]]]]]]V]]]]]]]]]]]]]]]]]]
@M_HWI-M01141:133:D05BR:1:1101:20785:3582  133:D05BR:1:1101:20785:3582 2:N:0:TGGACGTCCCTAGG
CCGTAACTCTTGTTGGTATAGGAGGACAGATCTGCATCGTCAGCTTTAAAGTCGTTGTAGAAGATACGACCGCCCAGGCTCACACCGTCAACGGTGAAGTATGGGTTAGTAA
+M_HWI-M01141:133:D05BR:1:1101:20785:3582  133:D05BR:1:1101:20785:3582 2:N:0:TGGACGTCCCTAGG
]]]]]]]]]]]]]]]]]]]]]]]]]]]]]]]]]]]]]]]]]]]]]]]]]]]]]]]]]]]]]]]]]]]]]]]]]]]]]]]]]]]]]]]]]]]]]]]]]]]]]]]]]]]]]]]]
@M_HWI-M01141:133:D05BR:1:1101:13284:3609  133:D05BR:1:1101:13284:3609 2:N:0:TGGACGTCCCTAGG
CTTTTTATCTAATTTGCCAGTCTGTGTCTTTTGATTGGTGCATTTAGCCCATTTACATTTAGG
+M_HWI-M01141:133:D05BR:1:1101:13284:3609  133:D05BR:1:1101:13284:3609 2:N:0:TGGACGTCCCTAGG
]]]]]]]]]]]]]]]]]]]]]]]]]]]]]]]]]]]]]]]]]]]]]]]]]]]]]]]]]]]]]]]
@M_HWI-M01141:133:D05BR:1:1101:14760:3618  133:D05BR:1:1101:14760:3618 2:N:0:TGGACGTCCCTAGG
TGGGCAGGTCATCTGAATCCAGGAGTTCAAGACCAGCCTAGAGAACAT
+M_HWI-M01141:133:D05BR:1:1101:14760:3618  133:D05BR:1:1101:14760:3618 2:N:0:TGGACGTCCCTAGG
]]Y2U]]W][\]]]\]\[]\\]]]\]]]]]]]]8]]]\]]]]]]]]]]
@M_HWI-M01141:133:D05BR:1:1101:11940:3671  133:D05BR:1:1101:11940:3671 2:N:0:TGGACGTCCCTAGG
AAAGAGAAATTTTTTTCATTATTTCGCCAACATTTTGCCTAAAGGTTCGCCGCCCACTAAGTGCATATGAATATGGAACACTTCTTGTCCGCCGTGTTTGTTGCAGTTTACGAT
+M_HWI-M01141:133:D05BR:1:1101:11940:3671  133:D05BR:1:1101:11940:3671 2:N:0:TGGACGTCCCTAGG
]]]]]]]]]]]]]]]]]]]]]]]]]]]]]]]]]]]]]]]]]]]]]]]]]]]]]]]]]]]]]]]]]]]]]]]]]]]]]]]]]]]]]]]]]]]]]]]]]]]]]]]]]]]]]]]]]]
@M_HWI-M01141:133:D05BR:1:1101:15024:3672  133:D05BR:1:1101:15024:3672 2:N:0:TGGACGTCCCTAGG
TTTGGGGGGTTGTAATGGGCGTGGAGCTGAGCGATGCGGAAATGCTGCGCTATAACCGGCAAATCATTCTGCGCGATTTCGATTTTGACGGCCAGGAGCAGCTAAAAGCCTCCCGAGTACTGGTGGTAGGCCTTGGCGGGCTTGGCTGCGCCGCCGCGCAGTATCTGGCGGCGGCTGGCGTCGGTCAGCTCACTCTGCTCGATTTCGACACCGTTTCGCTCTCCAACC
+M_HWI-M01141:133:D05BR:1:1101:15024:3672  133:D05BR:1:1101:15024:3672 2:N:0:TGGACGTCCCTAGG
ABAABBCCCDDBGGGGGGGGGGGGGHHHHHGHGGHGGGGGGGHHHHHHGGGGGHHHHGGGGGHHHHHHHHHHFGGGGH]]]]]]]]]]]]]]]]]]]]]]]]]]]]]]]]]]]]]]]]]]]]]]]]]]]]]]]]]]]]]]]]]]]]]Y]]GGGGGGGGHHHHHHGGGGGGGGGGGGGGGGGGHGHHHHHHHHGGHGGGHGGHGGGGGGGGGGGCCFBBBFFFDBAAA>
@M_HWI-M01141:133:D05BR:1:1101:21557:3694  133:D05BR:1:1101:21557:3694 2:N:0:TGGACGTCCCTAGG
ATCACATGCCATTTGCCCGGCTCGACATTCCGTTGTCACGGGATTACAGTTGTGATGCACCGAGTCTAACCCAAGTTTTGTTTCCGTTCTGAAGACTTAAATTTCCCAAGTTGGTCGGGTGGG
+M_HWI-M01141:133:D05BR:1:1101:21557:3694  133:D05BR:1:1101:21557:3694 2:N:0:TGGACGTCCCTAGG
]]]]]]]]]]]]]]]]]]]]]]]]]]]]]]]]]]]\]]]]]]]]]]]]]]]]]]]]]]]]]]]]]]]]]]]]]]]]]]]]]]]]]]]]]]]]]]]]]]]]]]]]]]]]]]]]]]]]]]]]]]]
@M_HWI-M01141:133:D05BR:1:1101:23470:3698  133:D05BR:1:1101:23470:3698 2:N:0:TGGACGTCCCTAGG
CGCTAAAAGACAAATCATCAGCGCGCCCGCAATTAACATACGAATATCGCTCCCGCCAATGCCGTTAAGCAGCAGCAGGCCAAGCC
+M_HWI-M01141:133:D05BR:1:1101:23470:3698  133:D05BR:1:1101:23470:3698 2:N:0:TGGACGTCCCTAGG
]WV]]]]]8W5]]]]]]ZZZZ]Z]Z]]]]]]]]]]]]]]8]]]]]\\\\][]]]]]]]]]]]]]]]]]]]]]]]]]]]]]]]]]]]
@M_HWI-M01141:133:D05BR:1:1101:17093:3711  133:D05BR:1:1101:17093:3711 2:N:0:TGGACGTCCCTAGG
AAATTTTCGCAGTCTACCCATCTGACAAAGGGCTGATATCCAGAATTTACAAACAACTC
+M_HWI-M01141:133:D05BR:1:1101:17093:3711  133:D05BR:1:1101:17093:3711 2:N:0:TGGACGTCCCTAGG
]]]]]]]]]]]]]]]]]]]]]]]]]]]]]]]]]]]]]]]]]]]]]]]]]]]]]]]]]]]
@M_HWI-M01141:133:D05BR:1:1101:15615:3750  133:D05BR:1:1101:15615:3750 2:N:0:TGGACGTCCCTAGG
AAGCTCATTCTATAGTTGATTTAGATTTTGGAGTTTTTAAACACTTTT
+M_HWI-M01141:133:D05BR:1:1101:15615:3750  133:D05BR:1:1101:15615:3750 2:N:0:TGGACGTCCCTAGG
]]]]]]]]]]]]]]]]]]]]]]]]]]]]]]]]]]]]]]]]]]]]]]]]
@M_HWI-M01141:133:D05BR:1:1101:20128:3790  133:D05BR:1:1101:20128:3790 2:N:0:TGGACGTCCCTAGG
ATCCCATCGGGTCGCGCCTGCCGCCGGAACGCAATATCGCCGAGACCTACGGTGTGAGCCGGACCATCGTGCGTGAAGCGCTGCTGATGCTGGAGCTGCAGGGAACTGTCGATATTCGCCAGGGATCCGGGGTGTACGTTATGCGCATCCCGCACGAGGACGATAGTGAGGAAGAGCAGATG
+M_HWI-M01141:133:D05BR:1:1101:20128:3790  133:D05BR:1:1101:20128:3790 2:N:0:TGGACGTCCCTAGG
BABBBFFFBBBAGEGGGGGFGGGGGGGGAFGG]]]]]]]]]]]]]]]]]]]]]]]]]]]]]]]]]]]]]]]]]]]]]]]]]]]]]]]]]]]]]]]]]]]]]]]]]]]]]]]]]]]]]]]]]]]]]]]]]]]]]]]]]]]]]]]]]]]]]]GFHFGHFFHHGGGGGGGGGGFFFFFBFAAA3A
@M_HWI-M01141:133:D05BR:1:1101:13362:3809  133:D05BR:1:1101:13362:3809 2:N:0:TGGACGTCCCTAGG
ACCTGGCGGCCGAAGGGTCAAAACACGCGATGCAGGCCAGCGAGATCCGCCAGCACGTGCTTAACACCACGCGCCTGGTGAATAATCTCCTTGATATGGCACGCATTCAGTCAGGCGGGTTTAACCTCAAAAA
+M_HWI-M01141:133:D05BR:1:1101:13362:3809  133:D05BR:1:1101:13362:3809 2:N:0:TGGACGTCCCTAGG
]]]]]]]]]]]]]]]]]]]]]]]]]]]]]]]]]]]]]]]]]]]]]]]]]]]]]]]]]]]]]]]]]]]]]]]]]]]]]]]]]]]]]]]]]]]]]]]]]]]]]]]]]]]]]]]]]]]]]]]]]]]]]]]]]]]]]
@M_HWI-M01141:133:D05BR:1:1101:17312:3812  133:D05BR:1:1101:17312:3812 2:N:0:TGGACGTCCCTAGG
GCACGCCGGGAATAATGTGGCGCACGATAATGCGCAGCGGATGCTCGCCCGACGCGCGGGCATACAGCACATACTCGCGCTCTTTCACCGACAGGGTTTCAGCACGCACCAGACGCGACATGTTCATCCACGTCAGCAGGCTGATGATC
+M_HWI-M01141:133:D05BR:1:1101:17312:3812  133:D05BR:1:1101:17312:3812 2:N:0:TGGACGTCCCTAGG
]]]]]]]]]]X]]]]]Z]:]]]]]]]]]]]]]]]]]]]]\\]]]]]]]]]]]]]]]]]]]]]]]]]]]]]]]]]]]]]]]]]]]]]\]]]]]]]]]]]]]]]]]]]]\[]]]]]]]]]]]]]]]]]]]]]]]]]]]]]]]]]]]]]]0]
@M_HWI-M01141:133:D05BR:1:1101:19253:3817  133:D05BR:1:1101:19253:3817 2:N:0:TGGACGTCCCTAGG
CCCCTTGGTTCCTTTTTTTTTTTTGGACAGACTCTTGCTCTGCTCCCCAGGCTGGAGTGCAATGG
+M_HWI-M01141:133:D05BR:1:1101:19253:3817  133:D05BR:1:1101:19253:3817 2:N:0:TGGACGTCCCTAGG
TVVUV]]4]W][]]]]]]][]]]]]\]L]]]]]\XL]X]]]]]4]]Y]TX]]][]I]]]]Y]]]]
@M_HWI-M01141:133:D05BR:1:1101:22968:3820  133:D05BR:1:1101:22968:3820 2:N:0:TGGACGTCCCTAGG
GCCGTCTTTTCATATTCCAGCGTGGCGGTATGGATCATGCCAACATAGATTCGCCGAGACCTCAGCGCCACCTGCGCCAGCTCCCCTTGCTCCATGCACTGGTAAAGGAGCTGTTCAATGCCGCTTGATTGCGCCAGGCGCTTGTAGAGTTTTTTCCGGCCCTCGCCGTCGAGCCTCGCGCTGCCCGCCCAGTTAGAACGATGGAGACAGAACAGAATGGCGAAGGCC
+M_HWI-M01141:133:D05BR:1:1101:22968:3820  133:D05BR:1:1101:22968:3820 2:N:0:TGGACGTCCCTAGG
1AAAADF1DFFFGGFEEGGGGGEACGGCAE/FGE1AFGBDBAFFFHFHEHHEGFCEGC@AEHFHBB>/>EACFC0>EE]]]]]]X]]]]]]]]]]]]]]]]]]\]]][]]]]]]]]]]]]]]]]]]]]]]]]]]]]]]]]]]]]]]]]]]FH@CCGCGGGCGGGEGGGECFFCEGEECGGDEECEEADFDGDGFEGGAE5HHFFHGFF5BFGGGGG@BBABFFAA3>>
@M_HWI-M01141:133:D05BR:1:1101:10920:3823  133:D05BR:1:1101:10920:3823 2:N:0:TGGACGTCCCTAGG
TTGGAATAGTACTCGCCGTCGACGGGCGCCACCCAGTCGCCGCCGATAAAGTTGTCATAACGGGGTTTAAGCTTGAGCGGAAAACCATACTCGCCGGGCTGGATACGCGATGAGG
+M_HWI-M01141:133:D05BR:1:1101:10920:3823  133:D05BR:1:1101:10920:3823 2:N:0:TGGACGTCCCTAGG
SV]]]]]]]]]]]]]];]]]]W]ZZ]]]]Z]]]T]]Y]]]]]]]]]]]]]]]]]]]]]]]]]]]]]]]]]]]]]]]]]]]]]]]]]]]]]]]]]]]]]]]]]]]]]]]]]]]]]]
@M_HWI-M01141:133:D05BR:1:1101:15120:3852  133:D05BR:1:1101:15120:3852 2:N:0:TGGACGTCCCTAGG
TACCTATGATAATGTTTAACTTATAAACTAGGCACAGTAAGAGATTAACAGTAATAACTAATA
+M_HWI-M01141:133:D05BR:1:1101:15120:3852  133:D05BR:1:1101:15120:3852 2:N:0:TGGACGTCCCTAGG
]]]]]]]]]]]]]]]]]]]]]]]]]]]]]]]]]]]]]]]]]]]]]]]]]]]]]]]]]]]]]]]
@M_HWI-M01141:133:D05BR:1:1101:19152:3879  133:D05BR:1:1101:19152:3879 2:N:0:TGGACGTCCCTAGG
CAAATTTTTCTGTGTAACACAAAGTTAACATGGCCTCCAGCTATTGCAAGGGCAGGGGGCTTTC
+M_HWI-M01141:133:D05BR:1:1101:19152:3879  133:D05BR:1:1101:19152:3879 2:N:0:TGGACGTCCCTAGG
]]]]]]]]]]]]]]]]]]]]]]]]]]]]]]]]]]]]]]]]]]]]]]]]]]]]]]]]]]]]]]]]
@M_HWI-M01141:133:D05BR:1:1101:12635:3882  133:D05BR:1:1101:12635:3882 2:N:0:TGGACGTCCCTAGG
AATTGCCTGAACCCAGGAGGCGGAGGTTGCAGTGAGCCGAGATCACGCCATTGCACTCCAGTCTGGGTAACAAGAGTGAAACTCTGTCTCAAAAAAAAAAAAGAATAAGAGAGCT
+M_HWI-M01141:133:D05BR:1:1101:12635:3882  133:D05BR:1:1101:12635:3882 2:N:0:TGGACGTCCCTAGG
]]]]X]]]]]]]]]]]]][]]]]]]]]]]]]]]]]]]]]][]]]]]]]]]]]]]]]]]]]]]\]]]]]]]]]]]]]]]]]]]]]]]]\]\]]]]]]]]]]]]]]]]]]]]]]]]W
@M_HWI-M01141:133:D05BR:1:1101:10498:3895  133:D05BR:1:1101:10498:3895 2:N:0:TGGACGTCCCTAGG
TGATTGCCGCTGCCCCGACGGCCGTTGCGC
+M_HWI-M01141:133:D05BR:1:1101:10498:3895  133:D05BR:1:1101:10498:3895 2:N:0:TGGACGTCCCTAGG
]]]]]]]]]]]]]]]]]]]]]]]]]]]]]]
@M_HWI-M01141:133:D05BR:1:1101:18066:3905  133:D05BR:1:1101:18066:3905 2:N:0:TGGACGTCCCTAGG
CATAAAGCCCTTTTTTCTTTTTTGACAGAGTCTTGCTCTGTCGCCTAGGCTGGAGTGCAGTGGCACGATCTCAGCTCACTGCAGCCTCTGCCTCCCTGGGCACAAGAAATTCTCTGGTCTCAGCCTCCCAAGTAGCTGGGACTATAGGCAT
+M_HWI-M01141:133:D05BR:1:1101:18066:3905  133:D05BR:1:1101:18066:3905 2:N:0:TGGACGTCCCTAGG
C]]]]]]]]]]]]]]]]]]]]]]]]]]]]]]]]]]]]]]]]]]]]]]]]]]]]]]]]]]]]]]]]]]]]]]]]]]]]]]]]]]]]]]]]]]]]]]]]]]]]]]]]]]]]]]]]]]]]]]]]]]]]]]]]]]]]]]]]]]]]]]]]]]]]]A
@M_HWI-M01141:133:D05BR:1:1101:14167:3924  133:D05BR:1:1101:14167:3924 2:N:0:TGGACGTCCCTAGG
CCGAAACGAAGGGCGGCGGACTGTACAACGCCAATTACAACTGGTCGCTGACGCAGGATCGCCGCGCCTATCGCGTGGGCGACATCCTGACCGTGAAGCTGGAT
+M_HWI-M01141:133:D05BR:1:1101:14167:3924  133:D05BR:1:1101:14167:3924 2:N:0:TGGACGTCCCTAGG
]]]]]]]]]]]]]]]]]]]]]]]]]]]]]]]]]]]]]]]]]]]]]]]]]]]]]]]]]]]]]]]]]]]]]]]]]]]Z]]]]]]]]]]]]]]]]]]]]]Z]]]]]]
@M_HWI-M01141:133:D05BR:1:1101:13060:3934  133:D05BR:1:1101:13060:3934 2:N:0:TGGACGTCCCTAGG
CTTGCCCTGTCTCCACAGATCACTGGCTTTGTCCCTGCAAAGTCCTGAAACTCCAGGACTCTGTTAAGTGAAGTGCTGTGTCACCCAGCTCATCCCAGAGGCTTATTTTTTGTTTGTTTTTTTCCGGAGATGGGTCTTGCTCTGTTGCCAGGCTGGAGTGGATTGCAGTGGTGTG
+M_HWI-M01141:133:D05BR:1:1101:13060:3934  133:D05BR:1:1101:13060:3934 2:N:0:TGGACGTCCCTAGG
>AABBFFFFFFFGCBFFGFEGGHBB]]]]]]]]]]]]]]]]]]]]]]]]]]]]]]]]]]]]]]]]]]]]]]]]]]]]]]]]]]]]]]]]]]]]]]]]]]]]]]]]]]]]]]]]]]]]]]][]]]]]]]]]]]]]]]]]]]]]]]]]]]]]EHGBGGGGFFGGGFFFFBBBABAA>
@M_HWI-M01141:133:D05BR:1:1101:12547:3952  133:D05BR:1:1101:12547:3952 2:N:0:TGGACGTCCCTAGG
GCAGCTGGAAAGCAATTGAAATTGTTAAACGCGCAGCCGAAGCGGCAGGCGCCCCGGCCGGTAGCGTTGACGCCATTA
+M_HWI-M01141:133:D05BR:1:1101:12547:3952  133:D05BR:1:1101:12547:3952 2:N:0:TGGACGTCCCTAGG
]]]]]]]]]]]]]]]]]]]]]]]]]]]]]]]]]]]]]]]]]]]]]]]]]]]]]]]]]]]]]]]]]]]]]]]]]]]]]]
@M_HWI-M01141:133:D05BR:1:1101:17421:3959  133:D05BR:1:1101:17421:3959 2:N:0:TGGACGTCCCTAGG
TGACGTACACAGCATGCACGCGGGACATTTGCAGCGTGGTTCACGCCAAACCAGAAGGCAGCATCCCCTCTGCCAGGAGCTAGGGCTTGAG
+M_HWI-M01141:133:D05BR:1:1101:17421:3959  133:D05BR:1:1101:17421:3959 2:N:0:TGGACGTCCCTAGG
]]]]]]]]]]]]]]]]]]]]]]]]]]]]]]]]]]]]]]]]]]]]]]]]]]]]]]]]]]]]]]]]]]]]]]]]]]]]]]]]]]]]]]]]]]]
@M_HWI-M01141:133:D05BR:1:1101:12866:3979  133:D05BR:1:1101:12866:3979 2:N:0:TGGACGTCCCTAGG
AAAAATTTTTTTCCATTCTGTTGGTTGCCGATTCACTCTAGTGACTGTTTCTTTTGCTGTGCAGAAGCTGTGGAGTTTGATTAGGTCCCATTTGTCTATTTTGGCTTTTGTTGCCAATGCTTTTGGTGTTTTG
+M_HWI-M01141:133:D05BR:1:1101:12866:3979  133:D05BR:1:1101:12866:3979 2:N:0:TGGACGTCCCTAGG
]]]]]]]]]]]]]]]]]]]]]]]]]]]]]]]]]]]]]]]]]]]]]]]]]]]]]]]]]]]]]]]]]]]]]]]]]]]]]]]]]]]]]]]]]]]]]]]]]]]]]]]]]]]]]]]]]]]]]]]]]]]]]]]]]]]]]
@M_HWI-M01141:133:D05BR:1:1101:17439:3990  133:D05BR:1:1101:17439:3990 2:N:0:TGGACGTCCCTAGG
CACCTCCCGGGCAAAAAGCGCGTTAATCTGTTCGGCATCGGCCTG
+M_HWI-M01141:133:D05BR:1:1101:17439:3990  133:D05BR:1:1101:17439:3990 2:N:0:TGGACGTCCCTAGG
]]]]]]]]]]]]]]]]]]]]]]]]]]]]]]]]]]]]]]]]]U]]]
@M_HWI-M01141:133:D05BR:1:1101:12005:3991  133:D05BR:1:1101:12005:3991 2:N:0:TGGACGTCCCTAGG
TGATTGTTGAGCCTTATAAAAGTGAAATCCTTCCGCACTGGCGCTTCAAAAATGCAGACGCTGCAGCGCGCTCGGCAAAAGAGATATATGCCCTGTTTGAAGAATATCGGCAGCAAAAC
+M_HWI-M01141:133:D05BR:1:1101:12005:3991  133:D05BR:1:1101:12005:3991 2:N:0:TGGACGTCCCTAGG
]]]]]]]]]]]]]]]]]]]]]]]]]]]][[]Z[]]]]]]]]]]]\]]]]]]]]]]]]]]]]\]]Y]]]]]]]]]]]]]]]]]]]]]]]]]]]]]]]]]]]]]]]]]]]]]]]]]]]]]R
@M_HWI-M01141:133:D05BR:1:1101:18191:4011  133:D05BR:1:1101:18191:4011 2:N:0:TGGACGTCCCTAGG
AATTTTTGTATTTTTAGTAGCGACGGGGTTTCACCATGTTGGCCAG
+M_HWI-M01141:133:D05BR:1:1101:18191:4011  133:D05BR:1:1101:18191:4011 2:N:0:TGGACGTCCCTAGG
]]]]]]]]]]]]]]]]]]]]]]]\]]]]ZZ]]]]]]]]]]\]]]]T
@M_HWI-M01141:133:D05BR:1:1101:13466:4075  133:D05BR:1:1101:13466:4075 2:N:0:TGGACGTCCCTAGG
ACATTCAGTTTTCCTCTATCAAGTAGGGTGATACCTGTAGTAGTTTCTTTTTTTCT
+M_HWI-M01141:133:D05BR:1:1101:13466:4075  133:D05BR:1:1101:13466:4075 2:N:0:TGGACGTCCCTAGG
]]]]]]]]]]]]]]]]]]]]]]]]]]]]]]]]]]]]]]]]]]]]]]]]]]]]]]]]
@M_HWI-M01141:133:D05BR:1:1101:17402:4118  133:D05BR:1:1101:17402:4118 2:N:0:TGGACGTCCCTAGG
CGAATCGACTAATGTCCCGTCAAGATCAAACAGGAAACCTTTACACTGCACGGGAACCTCCATCAGGCGTTGATAATTTGATTAATTTCGTTGCTGCTTAAATGATACTGACGTGGGCAAGAGTGCCAGGTGCTCAGCATACGCTGGTATTTTTCCCACATCGGGGTCTGGGAGTTAAAG
+M_HWI-M01141:133:D05BR:1:1101:17402:4118  133:D05BR:1:1101:17402:4118 2:N:0:TGGACGTCCCTAGG
CBCCCCFFCCCFGGGGGGGGGGGHGHHHHH]]]]]]]]]]]]]]]]]]]]]]]]]]]]]]]]]]]]]]]]]]]]]]]]]]]]]]]]]]]]]]]]]]]]]]]]]]]]]]]]]]]]]]]]]]]]]]]]]]]]]]]]]]]]]]]]]]]]]]]]GHFDAGFBFEAGGGGGGGFBFFDFFBA>>A
@M_HWI-M01141:133:D05BR:1:1101:16563:4132  133:D05BR:1:1101:16563:4132 2:N:0:TGGACGTCCCTAGG
ACCTCTGCCCCCAGAAGCATTCCTAGTCTTGAACTTTCTAATCATGGCCTGCCTTTGTC
+M_HWI-M01141:133:D05BR:1:1101:16563:4132  133:D05BR:1:1101:16563:4132 2:N:0:TGGACGTCCCTAGG
]]]]]]]]]]]]]]]]]]]]]]]]]]]]]]]]]]]]]]]]]]]]]]]]]]]]]]]]]]]
@M_HWI-M01141:133:D05BR:1:1101:14312:4138  133:D05BR:1:1101:14312:4138 2:N:0:TGGACGTCCCTAGG
TGGCCAACATTGTAAAACCCCATCTCTACTAAAAATACAAAAATTAGCC
+M_HWI-M01141:133:D05BR:1:1101:14312:4138  133:D05BR:1:1101:14312:4138 2:N:0:TGGACGTCCCTAGG
]]]]]]]]]]]]]]]]]]]]]]]]]]]]]]]]]]]]]]]]]]]]]]]]]
@M_HWI-M01141:133:D05BR:1:1101:16973:4171  133:D05BR:1:1101:16973:4171 2:N:0:TGGACGTCCCTAGG
GCAGGCGTCAGATAAGTATTGCCCTTCACCAGACCCGGCACGTTCGCTTCCGGCA
+M_HWI-M01141:133:D05BR:1:1101:16973:4171  133:D05BR:1:1101:16973:4171 2:N:0:TGGACGTCCCTAGG
]]]]]]]]]]]]]]]]]]]]]]]]]]]]]]]]]]]]]]]]]]]]]]]]]]]]]]]
@M_HWI-M01141:133:D05BR:1:1101:16324:4187  133:D05BR:1:1101:16324:4187 2:N:0:TGGACGTCCCTAGG
CTACAAAGTCGCTATCAGCGCCAGCAACGGATCAACCCAGCTGGTGGCTCAGCCACTGCAGTTCGGGCTGGTGCAGGGCGTGATTAAAAGCAGCGACGGCAACAAGCTGGATTTGGGTACCTCCGGTACCAC
+M_HWI-M01141:133:D05BR:1:1101:16324:4187  133:D05BR:1:1101:16324:4187 2:N:0:TGGACGTCCCTAGG
]]]]]\X\]]]Z]]]]]]]]]]]]]E]Z]Y[]]TE]]]]]]]]]]\]]]]]]]]]]]]]]\]]]]]]]][]\\]]\]]]]]]]]]]]]]\]]]U]]]]]]]]]]]]]]]]]]]]\]]X]]]UST]TUN]\]Z
@M_HWI-M01141:133:D05BR:1:1101:14464:4190  133:D05BR:1:1101:14464:4190 2:N:0:TGGACGTCCCTAGG
GTTTCGCCCTGTCCGGCGATGACCTGAGCCAGGCCGCTATCACCGCCGCCAACCAGAGCCACACGCCGTACAGCAAATCACCGAGCGGCGTGGCGCTGCAGTGCCGCGATGGCCGCATCTTCACCGGCAG
+M_HWI-M01141:133:D05BR:1:1101:14464:4190  133:D05BR:1:1101:14464:4190 2:N:0:TGGACGTCCCTAGG
]]]]]]]]]]]]]W]]]]]ZZ]]]]]]]]]]]]]]]]]]]]]]]]]]]]]]]]]]]]]]]]]]]]]]]]]]]]]]]]]]]]]]]]]]]]]]]]]]]]]]]]]]]]]]]]]]]]]]]]]]]]]]]]]]]]]
@M_HWI-M01141:133:D05BR:1:1101:15009:4263  133:D05BR:1:1101:15009:4263 2:N:0:TGGACGTCCCTAGG
GCGACCAGCGCCGGCTGCTGCTCGACCAGGGCGCGCAGCTGGTACAGCGTGTTAAACGGCAGAAACTGAATACCGCTGCGCCCGTAGATGTTGTCCTTACCAAGCTGGGCGATGGCGTGCGCCATCAGGCCATCGGTGCGG
+M_HWI-M01141:133:D05BR:1:1101:15009:4263  133:D05BR:1:1101:15009:4263 2:N:0:TGGACGTCCCTAGG
Y]G]]]]]]]B]]]]]]]]]]]]]]]]]]]]]]]]]]]]]]]]]Z]]]]]]]]]]]]]]]]]]]]]]]]]]]]]]]]]]]W\]]]]][]]]]]]]]]]]]]]]]]]]]]]]]]]]]]]]]]]]]]]]]]]]]]]]]]]]]5
@M_HWI-M01141:133:D05BR:1:1101:19340:4265  133:D05BR:1:1101:19340:4265 2:N:0:TGGACGTCCCTAGG
GTAAACTACTCCCGGATCGGTCTTCTGACAAGATCGTTCGTATGCGAACAAATGAATTGAGGTGTTGAATGAGATTGATAGTGGGAATGACCGGCGCAACGGGGGCGCCGCTGGGCGTGG
+M_HWI-M01141:133:D05BR:1:1101:19340:4265  133:D05BR:1:1101:19340:4265 2:N:0:TGGACGTCCCTAGG
]]]]]]]]]]]]]]]]]]]]]]]]]]]]]]]]]]]]]]]]]]]]]]]]]]]]]]]]]]]]]]]]]]]]]]]]]]]]]]]]]]]]]]]]]]]]]]]]]]]]]]]]]]]]]]]]]]]]]]]]
@M_HWI-M01141:133:D05BR:1:1101:17147:4278  133:D05BR:1:1101:17147:4278 2:N:0:TGGACGTCCCTAGG
TTTTGTTTTTGTTTTTTTTTTTAATTTTTTATTGGATTATAGGTTTTGGGGTACATGAGCAGAGCATGCAAG
+M_HWI-M01141:133:D05BR:1:1101:17147:4278  133:D05BR:1:1101:17147:4278 2:N:0:TGGACGTCCCTAGG
]]]]]]]]]]]]]]]]]]]]]]]]]]]]]]]]]]]]]]]]]]]]]]]]]]]]]]]]]]]]]]]]]]]]]]]]
@M_HWI-M01141:133:D05BR:1:1101:22598:4282  133:D05BR:1:1101:22598:4282 2:N:0:TGGACGTCCCTAGG
GTCTTCCACAATGGTTGAACTAATTTACACTCCCACCAACAGT
+M_HWI-M01141:133:D05BR:1:1101:22598:4282  133:D05BR:1:1101:22598:4282 2:N:0:TGGACGTCCCTAGG
]]]]]]]]]]]]]]]]]]]]\]]]]]]]]]]\]]]]]]]]]\]
@M_HWI-M01141:133:D05BR:1:1101:9304:4301  133:D05BR:1:1101:9304:4301 2:N:0:TCGACGTCCCTAGG
CTGGACAACACAGGGAGACCCTCAAGATCCCTGAGCAAGGGAGG
+M_HWI-M01141:133:D05BR:1:1101:9304:4301  133:D05BR:1:1101:9304:4301 2:N:0:TCGACGTCCCTAGG
]]]V]]ZYZS]V]]]]W]YY]]]]]]W]][VY]]]]]XG]]W]]
@M_HWI-M01141:133:D05BR:1:1101:22832:4312  133:D05BR:1:1101:22832:4312 2:N:0:TGGACGTCCCTAGG
GTGAGGAAGTCCTAGTCCACTTGCTTAGGACTCCTCCCCAGTGGAACGCACAGTCACGAAACAGCCACCACACTCAGAGTCACTCGATGAACGCACA
+M_HWI-M01141:133:D05BR:1:1101:22832:4312  133:D05BR:1:1101:22832:4312 2:N:0:TGGACGTCCCTAGG
]]]]]]]]]]]]]]]]]]]]]]]]]]]]]]]]]]]]]]]]]]]]]]]]]]]]]]]]]]]]]]]]]]]]]]]]]]]]]]]]]]]]]]]]]]]]]]]]]
@M_HWI-M01141:133:D05BR:1:1101:21398:4319  133:D05BR:1:1101:21398:4319 2:N:0:TGGACGTCCCTAGG
GGTCCAGGAGGTCGAGGCTGCAGTGAGCCATGATCATGCCATTGTACTCCAGCCTGGGTGACAGAGTGAGACCCTGTCTCAAAAAAAAGTCCCA
+M_HWI-M01141:133:D05BR:1:1101:21398:4319  133:D05BR:1:1101:21398:4319 2:N:0:TGGACGTCCCTAGG
]]]]]]]]]]]]]]]]]]]]]]]]]]]]]]]]]]]]]]]]]]]]]]]]]]]]]]]]]]]]]]]]]]]]]]]]]]]]]]]]]]]]]]]]]]]]]]
@F_HWI-M01141:133:D05BR:1:1101:11201:4346  133:D05BR:1:1101:11201:4346 2:N:0:TGGACGTCCCTAGG
CCTGACGCATCACCACTGCCAGCTGCCGCTGTAGCACGATCGGAAGAGCACACGTCTGAACTCCAGTCACTGGACGTATCTCGTATGCCGTCTTCTGCTTGAAAAAAAAACAACCATCACTCCGCGGGTGCACCTGGACGAGGGGCTGAA
+F_HWI-M01141:133:D05BR:1:1101:11201:4346  133:D05BR:1:1101:11201:4346 2:N:0:TGGACGTCCCTAGG
1>AAACAAD1>1GBGCGGGGFFFAE1GEC?EEDBAADE//F/E/E/GFGFHFEECGFGHHHFHHFFGGGHBB0BFCE/F02BGC/BFEG//>FE221GDGB011F0E////<///<11@D1@0/?//---.CGBGGF/.-:@-@-:C?FB
@R_HWI-M01141:133:D05BR:1:1101:11201:4346  133:D05BR:1:1101:11201:4346 2:N:0:TGGACGTCCCTAGG
CAACGGTTCCTAGGCCCATACAGGTCAGCGCCTGGCGGGTGTTCAGCCCCTGGTCCAGGGGGAGGGGGGGCGTGATGAATGGAGGGGGCGGAGGGGTGGGGGGGCGATAGCTTGGATGGATGAACGCGGTAAAAGCCCACGCCGTTCCAA
+R_HWI-M01141:133:D05BR:1:1101:11201:4346  133:D05BR:1:1101:11201:4346 2:N:0:TGGACGTCCCTAGG
111>A11>>B3B1BGFEAG0011BB110B00000A0AEA/A//D2@########################################################################################################
@M_HWI-M01141:133:D05BR:1:1101:19543:4350  133:D05BR:1:1101:19543:4350 2:N:0:TGGACGTCCCTAGG
GTCGCACTGCGGCGGCGGCACGGTGCAGATTCCCGAGCACCAGCGGGGGCTTT
+M_HWI-M01141:133:D05BR:1:1101:19543:4350  133:D05BR:1:1101:19543:4350 2:N:0:TGGACGTCCCTAGG
]]]]]]]]]]]]]]]]]]]]]]]]]]]]]]]]]]]]]]]]]]]]]]]]]]]]]
@F_HWI-M01141:133:D05BR:1:1101:10062:4351  133:D05BR:1:1101:10062:4351 2:N:0:TGGACGTCCCTAGG
AAGTAGCCCTTTTTTTTTTTTTTTTTTTTTTAAAAAGGGCATATTTGTATCATTTGGGCAGACCACCCCTCTGCTCTCCTGCAATTGGCCGTATCTCTTATGCCGCCTTCTTCTTCAAAAAAAAAAAATACAAGACGATTTTCCAGTCCC
+F_HWI-M01141:133:D05BR:1:1101:10062:4351  133:D05BR:1:1101:10062:4351 2:N:0:TGGACGTCCCTAGG
AAAABFBFFFFFGGGGFGGGGGGGGGG@E//1B333/////233B?B?3?3333B33/02/?0???/A//<2222?2<22222111110?<//00111<11111--<CD000<000=0DG.C@###########################
@R_HWI-M01141:133:D05BR:1:1101:10062:4351  133:D05BR:1:1101:10062:4351 2:N:0:TGGACGTCCCTAGG
GATACAACTAGCCCTTTCTTAAAAAAAAAAAAAAAAAAAAAAGGGCCATTAAAAAGGGAAGAAGGTCGTGTAGGAAAAAAGGGCCCTAGGTGTAGAATACATTGGGGTAGCCGCATAATTAAAAAAAAAAAAAACAAGTCAGACACATCG
+R_HWI-M01141:133:D05BR:1:1101:10062:4351  133:D05BR:1:1101:10062:4351 2:N:0:TGGACGTCCCTAGG
ABBBBFFFFFFFGGGGGGGGGGHGHGGGCEAEEEFGFFCE@/E/////333?3?3<///0<022B22</?/2?222220/////?/<0F0<11<111111>1100<@.../<.--;.;00000::AADGG?-@#################
@M_HWI-M01141:133:D05BR:1:1101:22907:4357  133:D05BR:1:1101:22907:4357 2:N:0:TGGACGTCCCTAGG
CTGCGCGACACGCCGATCCTCACCTTCATGAACAAACTCGACCGTGACATCCGCGA
+M_HWI-M01141:133:D05BR:1:1101:22907:4357  133:D05BR:1:1101:22907:4357 2:N:0:TGGACGTCCCTAGG
QT]][T]]W]]]]]][ZYUW]]]]]]]]]]]]]\]]]\Z]]R]]\]]]]]]]]]Z]
@M_HWI-M01141:133:D05BR:1:1101:20568:4369  133:D05BR:1:1101:20568:4369 2:N:0:TGGACGTCCCTAGG
GATAACCATAAACAGCACGATCGCCTTGATAACGCTAAGAATAAAGGCGACCAGCAGCGAGGAGCTC
+M_HWI-M01141:133:D05BR:1:1101:20568:4369  133:D05BR:1:1101:20568:4369 2:N:0:TGGACGTCCCTAGG
]\][]]]]\]]]]]C]]]]XXZT[]F[]][[]]]]]\]]][][]]]]X]C]]]]Z[]]]]]]Z]]]$
@M_HWI-M01141:133:D05BR:1:1101:19907:4380  133:D05BR:1:1101:19907:4380 2:N:0:TGGACGTCCCTAGG
CCAGGACATAGGAGTAGGCAAGGACTTCATGAACAAA
+M_HWI-M01141:133:D05BR:1:1101:19907:4380  133:D05BR:1:1101:19907:4380 2:N:0:TGGACGTCCCTAGG
]]]]]]]]]]]]]]]]]]]]]]]]]]]]]]]]]]]]]
@M_HWI-M01141:133:D05BR:1:1101:11426:4384  133:D05BR:1:1101:11426:4384 2:N:0:TGGACGTCCCTAGG
GTTCGTTACCCAGCACGATGCCGCCGTTTTCAATGCGCTGATCCA
+M_HWI-M01141:133:D05BR:1:1101:11426:4384  133:D05BR:1:1101:11426:4384 2:N:0:TGGACGTCCCTAGG
\QT]]]]]]]]]]]]]]]]]]]]]W]]]]]]][W]]]]]]]]]]]
@F_HWI-M01141:133:D05BR:1:1101:17211:4391  133:D05BR:1:1101:17211:4391 2:N:0:TGGACGTCCCTAGG
TTCAGAGCGTGGTGGATAGCGCGGTTGCTGAGATGGGACGTGTTGATATCCTGGTCAATAACGCCGGTACCATTCGTCGGGAAGATGCCCTTACCTTCAGCGAAAAAAACTGGGATGATGTCATCAACCTGAACCTCAAATCGGTCTTTT
+F_HWI-M01141:133:D05BR:1:1101:17211:4391  133:D05BR:1:1101:17211:4391 2:N:0:TGGACGTCCCTAGG
BBBB@FFFBBBBGFGGGGGGGGGCFGEHHGFHFHFHHHHGE?GGHHHHHFHHHHHHHGHHHHGGGCCFEFHGHHHHHGGGGGGGHHHHHHHHHHHHHHHHFDCG?CHGCGHHGGAGGBGHHHDBFHHHFHHHHHHHHFFHGF?DGDGHHH
@R_HWI-M01141:133:D05BR:1:1101:17211:4391  133:D05BR:1:1101:17211:4391 2:N:0:TGGACGTCCCTAGG
ATGGCATTCACGTTAATACCGTGCGCTGCCCACTCGTTTGCGAGCAGGCGCGTGATGCCCAGAACCCCGCTTTTAGACGCCGTATAAGAGGGGACGCGAATACCGCCCTGGAAGGAGAGCATTGAGGCGATATTGATGATTTTCCCCCCC
+R_HWI-M01141:133:D05BR:1:1101:17211:4391  133:D05BR:1:1101:17211:4391 2:N:0:TGGACGTCCCTAGG
BBBBBFFFFFFAGGGGGGGGGGFG2ECEEGAFFGHGHGGFHGF?CGGEEFG?E01GGFFGGECGFHGEGGEGGHH?FGEGC?E<GFFGHFF/BC/@CCC/@FFG?FCGGHACGGCHHGGHHHHH00/C@CCDDHBBFFFFGGGGGGFFG?
@M_HWI-M01141:133:D05BR:1:1101:17540:4394  133:D05BR:1:1101:17540:4394 2:N:0:TGGACGTCCCTAGG
CCTTGGCAATGAGGGAGGCAGATGTGCAGTCAGGTTTGGCCTTGGTGAGG
+M_HWI-M01141:133:D05BR:1:1101:17540:4394  133:D05BR:1:1101:17540:4394 2:N:0:TGGACGTCCCTAGG
]]]]]]]]]]]]]]]]]]]]]]]]]]]]]]]]]]]]]]]]]]]]]]]]]]
@M_HWI-M01141:133:D05BR:1:1101:15364:4396  133:D05BR:1:1101:15364:4396 2:N:0:TGGACGTCCCTAGG
CAGAGAAATTCTGCGGCAGCGCGGGCTGGCGGAAATAGTCCACCACCACGCTGACGACAACGCCAATCAGCAGCCACAGGGCCAGCTCGCGCGCCAGGCGCATCGCTTTATTTGCCACGAGCTTG
+M_HWI-M01141:133:D05BR:1:1101:15364:4396  133:D05BR:1:1101:15364:4396 2:N:0:TGGACGTCCCTAGG
]]]]]]]]]]]]]]]]]]]]]]]]]]]]]]]]]]]]]]]]]]]]]]]]]]]]]]]]]]]]]]]]]]]]]]]]]]]]]]]]]]]]]]]]]]]]]]]]]]]]]]]]]]]]]]]]]]]]]]]]]]]]]
@M_HWI-M01141:133:D05BR:1:1101:12448:4403  133:D05BR:1:1101:12448:4403 2:N:0:TGGACGTCCCTAGG
CAATTCTGGACACAGCAGCAATCATCTGCACTCCTTTACAAAACTTATAAATGTTTTAAAGGAGTTAGGCTGTAGCTTGAATCAAAAATGTATTACAATTTTATGAAGCTTTTGCTGGACTTTTTATTTAAG
+M_HWI-M01141:133:D05BR:1:1101:12448:4403  133:D05BR:1:1101:12448:4403 2:N:0:TGGACGTCCCTAGG
]]]]]]]]]]]]]]]]]]]]]]]]]]]]]]]]]]]]]]]]]]]]]]]]]]]]]]]]]]]]]]]]]]]]]]]]]]]]]]]]]]]]]]]]]]]]]]]]]]]]]]]]]]]]]]]]]]]]]]]]]]]]]]]]]]]]
@M_HWI-M01141:133:D05BR:1:1101:9785:4404  133:D05BR:1:1101:9785:4404 2:N:0:TCGACGTCCCTAGG
CCTGAATATGTTGCCAGACCGTACGCTCACCAGCGTAGAGCCGTATACCAGCTTCAGGCCGAAGCGAGAAACCACGTTACCCTGTTCTTCGTTCAGACCTTTAATCGCACCGGCGATAATACCGATGGACGAGAAGTTAGCGAAGGAGACCAGGAACACGGACAGGATGCCTAC
+M_HWI-M01141:133:D05BR:1:1101:9785:4404  133:D05BR:1:1101:9785:4404 2:N:0:TCGACGTCCCTAGG
AA3A3CFBDFFFGGGBGCG4AEGG]]]]]]]]]]]]]]U]]]]]]]]]]]]]]]]]]]Y]]]X]]]]]]]]]]]]]]]]][]]]]]]][]]]]]]]]]]]]]]]]]]]]]]]X]]H[]]]]]]]]]]]]]]]]]]]Y]]]]]]]]]]]JIGHGGFFCGCGGGFBFCFFD3>33>
@M_HWI-M01141:133:D05BR:1:1101:15551:4421  133:D05BR:1:1101:15551:4421 2:N:0:TGGACGTCCCTAGG
TCTTATATTAAATTCCCAGTTCAATTAAGGAGATTGTAATGACAGGTTTAGCATATTCGCATCCCACTTCAGTACTAGCTATTATTATTTATATGTGGTTATATTATTGGAGATTCAATTCACCGAACGCCCTCAGTT
+M_HWI-M01141:133:D05BR:1:1101:15551:4421  133:D05BR:1:1101:15551:4421 2:N:0:TGGACGTCCCTAGG
]]]]]]]]]]]]]]]]]]]]]]]]]]]]]]]]]]]]]]]]]]]]]]]]]]]]]]]]]]]]]]]]]]]]]]]]]]]]]]]]]]]]]]]]]]]]]]]]]]]]]]]]]]]]]]]]]]]]]]]]]]]]]]]]]]]]]]]]]]
@M_HWI-M01141:133:D05BR:1:1101:9696:4424  133:D05BR:1:1101:9696:4424 2:N:0:TGGACGTCCCTAGG
GCAGGGCGCGCGCTTTTTCGGCGTCGTCTTCGACCGGAATATCCTCAAAGCCGAGTATCAGGGTCAGAA
+M_HWI-M01141:133:D05BR:1:1101:9696:4424  133:D05BR:1:1101:9696:4424 2:N:0:TGGACGTCCCTAGG
]]]\V]]]]]]]]]]]]]]]]]]]]]]]]]]]]]]]]]]]]]]]]]]]]]\]]]]]]]]]]]]]]]]]]
@M_HWI-M01141:133:D05BR:1:1101:14290:4429  133:D05BR:1:1101:14290:4429 2:N:0:TGGACGTCCCTAGG
TCTAAACCCTTTCTGTGAAGAAGTGGAAAACGCATTTTCCCAGCCAAATCCAGGCATTCAAGAAATAGCTGGAAATCTCCGTCTA
+M_HWI-M01141:133:D05BR:1:1101:14290:4429  133:D05BR:1:1101:14290:4429 2:N:0:TGGACGTCCCTAGG
]]]]]]]]]]]]]]]]]]]]]]]]]]]]]]]]]]]]]]]]]]]]]]]]]]]]]]]]]]]]]]]]]]]]]]]]]]]]]]]]]]]]]
@M_HWI-M01141:133:D05BR:1:1101:24255:4432  133:D05BR:1:1101:24255:4432 2:N:0:TGGACGTCCCTAGG
GTATCAGGATGATGTTGGTCTCATAAAATGATTTGGGAAGGATTCCCTCTTTTTGGATTATTTGGAAT
+M_HWI-M01141:133:D05BR:1:1101:24255:4432  133:D05BR:1:1101:24255:4432 2:N:0:TGGACGTCCCTAGG
]]]]]]]]]]]]]]\]]]]]]]\]]]]]]]]\]]]]]]]]]]Z]]]]]]]]]]]]]]]]]]]]]]]]]
@M_HWI-M01141:133:D05BR:1:1101:8630:4466  133:D05BR:1:1101:8630:4466 2:N:0:TGGACGTCCCTAGG
TTTTAGTAGAGATGAGTTTTAACCATGTTGGCCAGGTTTGTCTCAA
+M_HWI-M01141:133:D05BR:1:1101:8630:4466  133:D05BR:1:1101:8630:4466 2:N:0:TGGACGTCCCTAGG
]]Z]]]]]]]]]]]Z]]]]]]]]][X]]]]]]]\]]]]]]]]]]]]
@M_HWI-M01141:133:D05BR:1:1101:9086:4490  133:D05BR:1:1101:9086:4490 2:N:0:TGGACGTCCCTAGG
GTAGCTCCGCCGTTGAGACGTTACCGGTCGCTAAACCTGCCGCTTTTGCCAGCTCAAGGATGGTCTGATGATCTTTTTCATGAATATCGACGCCCAGCGCACCGTTGTAGCTTTTCACGCCGGTGGTCCAGGCCGTCGCGGAA
+M_HWI-M01141:133:D05BR:1:1101:9086:4490  133:D05BR:1:1101:9086:4490 2:N:0:TGGACGTCCCTAGG
=@CC3HHHC3C3CGG2DEIGG2EHE22CCC1]]]]]W8]]T]YOOX%]EFF]]]\Y]]F[]]U]G]]FUU\]CV]][]][]]]]]ZY]]]Z]R$]Q]]]Y]XR]]Z]C]]]]]CC[]]AS]]ZO]YA]]]W]\Y\\]U]]]Q]
@M_HWI-M01141:133:D05BR:1:1101:19869:4495  133:D05BR:1:1101:19869:4495 2:N:0:TGGACGTCCCTAGG
GATTTCACCTCCTGCGACATGCCGCTGCCGCGGTCAATCACTTCCAGCGCCACC
+M_HWI-M01141:133:D05BR:1:1101:19869:4495  133:D05BR:1:1101:19869:4495 2:N:0:TGGACGTCCCTAGG
]]]]]]]]]]]]]]]]]]]]]]]]]]]]]]]]]]]]]]]]]]]]]]]]]]]]]]
@M_HWI-M01141:133:D05BR:1:1101:12166:4500  133:D05BR:1:1101:12166:4500 2:N:0:TGGACGTCCCTAGG
AAACTTGTGCTCACGTTTTTTTTGTTTTTTTTTTTTCCCCCTGGGCTAGCATCTTTTTCAC
+M_HWI-M01141:133:D05BR:1:1101:12166:4500  133:D05BR:1:1101:12166:4500 2:N:0:TGGACGTCCCTAGG
]]]]]]]]]]][]]]]]]]]]]]]]]]]]]]]]]]]]]]]\Z]]]]]]]]]]Y]]]]X]]]
@M_HWI-M01141:133:D05BR:1:1101:16896:4522  133:D05BR:1:1101:16896:4522 2:N:0:TGGACGCCCCTAGG
CAAAAATTATCGGGGCATGGTGGCTCACATC
+M_HWI-M01141:133:D05BR:1:1101:16896:4522  133:D05BR:1:1101:16896:4522 2:N:0:TGGACGCCCCTAGG
]\]ZZ]]]]]][X[]VY]]Z][Z]]]]]]]]
@M_HWI-M01141:133:D05BR:1:1101:13415:4550  133:D05BR:1:1101:13415:4550 2:N:0:TGGACGTCCCTAGG
ATTTATCCATGAATGAATCAAACACCGGCGCGAGCGGCGAGAAGATTTCAGCCACCGGCGCAAAGGCCGCTTTAAGCCCCTCGACCACACCCGAGAAGAAAGCGCTGATGGGCTCCCAGTATTTACGGATGAGCAGCGCACCGG
+M_HWI-M01141:133:D05BR:1:1101:13415:4550  133:D05BR:1:1101:13415:4550 2:N:0:TGGACGTCCCTAGG
]]]]]]]]]]]]]]]]]]]]]]]X]]]]]]]]]]]]]]]]]]]]]]]]]]]]]]]]]]]]]]]]]]]]]]]]]]]]][]]]]]]]]]]]]]]]]]]]]]]]]]]]]]]]]]]]]]]]]]]]]]]]]]]]]]]]]]]]]]]]]]]
@M_HWI-M01141:133:D05BR:1:1101:20220:4579  133:D05BR:1:1101:20220:4579 2:N:0:TGGACGTCCCTAGG
AATTTTTGTATTTTTAGTAGAAACAGGGTTTCACCATGTTGGCTAGGCTGGTCTGGACCCTTGACC
+M_HWI-M01141:133:D05BR:1:1101:20220:4579  133:D05BR:1:1101:20220:4579 2:N:0:TGGACGTCCCTAGG
]]]]]]]]]][]]]]]]]]]]]]]]]]]]]]]]]]]]]]]]]]]]]]]]]]]]]]]]]]]]]]]]]
@M_HWI-M01141:133:D05BR:1:1101:18718:4590  133:D05BR:1:1101:18718:4590 2:N:0:TGGACGTCCCTAGG
TTTATGGCCCAGCTATGCGCGGCGCA
+M_HWI-M01141:133:D05BR:1:1101:18718:4590  133:D05BR:1:1101:18718:4590 2:N:0:TGGACGTCCCTAGG
]]]]]]]]]]]]]]]]]]]]]]]]]]
@M_HWI-M01141:133:D05BR:1:1101:13157:4634  133:D05BR:1:1101:13157:4634 2:N:0:TGGACGTCCCTAGG
ACCTGGAACAAGCAAACCTGATAGACATTTACAGAACTCTCCACCCCAACTCTATAGAATACACATTCTTCCCAGCACCACATTGCACCTACTCCAAAATTGACCACATAATTGGAAGT
+M_HWI-M01141:133:D05BR:1:1101:13157:4634  133:D05BR:1:1101:13157:4634 2:N:0:TGGACGTCCCTAGG
]]]]]]]]]]]]]]]]]]]]]]]]]]]]]]]]]]]]]]]]]]]]]]]]]]]]]]]]]]]]]]]]]]]]]]]]]]]]]]]]]]]]]]]]]]]]]]]]]]]]]]]]]]]]]]]]]]]]]]X
@M_HWI-M01141:133:D05BR:1:1101:15903:4663  133:D05BR:1:1101:15903:4663 2:N:0:TGGACGTCCCTAGG
CGTGAAAACTCCCAACATCACAACGCAGGCCCGCTACAGCCCCCACCTCCAGCAAAAACAGCCGGGCTGAAGG
+M_HWI-M01141:133:D05BR:1:1101:15903:4663  133:D05BR:1:1101:15903:4663 2:N:0:TGGACGTCCCTAGG
]]]]]]]]]]]]]]]]]]]]]]]]]]]]]]]]]]]]]]]]]]]]]]]]]]]]]]]]]]]]]]]]]]]]]]]]]
@M_HWI-M01141:133:D05BR:1:1101:23343:4668  133:D05BR:1:1101:23343:4668 2:N:0:TGGACGTCCCTAGG
ATTATATACAGAGAAATTTTGTTTTAAACATTGGGGTGCCTAGGTAATATTTAGATTTTTTTCGATTCT
+M_HWI-M01141:133:D05BR:1:1101:23343:4668  133:D05BR:1:1101:23343:4668 2:N:0:TGGACGTCCCTAGG
]]]]]]]]]]]]]]]]]]]]]]]]]]]]]]]]]]]]]]]]]\]]]]]]]]]]]]]]]]]]]]]]]]]]]
@M_HWI-M01141:133:D05BR:1:1101:20763:4670  133:D05BR:1:1101:20763:4670 2:N:0:TGGACGTCCCTAGG
AACATGGAGCAGCTCTGCAAAGAT
+M_HWI-M01141:133:D05BR:1:1101:20763:4670  133:D05BR:1:1101:20763:4670 2:N:0:TGGACGTCCCTAGG
]]]]]]]]]]]]]]]]]]]]]]]]
@M_HWI-M01141:133:D05BR:1:1101:13637:4687  133:D05BR:1:1101:13637:4687 2:N:0:TGGACGTCCCTAGG
TGTTGATGACGTCTACCGGCGCTTTCTGGTAGGCGAGCGCCCCTTCATCGGACATGGAGAGCTGATGCAGGTCGTCCACCAGCTTGGTGAGCGTGCCCACTTCAGCCTGCAGC
+M_HWI-M01141:133:D05BR:1:1101:13637:4687  133:D05BR:1:1101:13637:4687 2:N:0:TGGACGTCCCTAGG
[]]V]]]SWYY]]]YZZZ]]Y]PP]]]]]ZTT]]AXX]ATT]]][BY]]]][]]]WZ\]]]]]]\V[\[[[][]]Z]8[]]]]]]]]Z]]]]]]]X\[]]]]]]]][]]]]]]
@M_HWI-M01141:133:D05BR:1:1101:9806:4688  133:D05BR:1:1101:9806:4688 2:N:0:TGGACGTCCCTAGG
GCCAAAATAGGCAAATGGGATCTAATTAAACTCCAGAGTGACCTGGCAACCA
+M_HWI-M01141:133:D05BR:1:1101:9806:4688  133:D05BR:1:1101:9806:4688 2:N:0:TGGACGTCCCTAGG
]]]]]]]]]]]]]]\]]]]]]]]]]]]]]]]]]]]]]Z]]]]]]]]]]]]]]
@M_HWI-M01141:133:D05BR:1:1101:19811:4688  133:D05BR:1:1101:19811:4688 2:N:0:TGGACGTCCCTAGG
CAAATAAAACGGCCAAACACACATGGAAACAACTCTACGAACAGCTCGAATCACTGGGCATCACTCCCTCTACAGCCTACTTATACATGCGT
+M_HWI-M01141:133:D05BR:1:1101:19811:4688  133:D05BR:1:1101:19811:4688 2:N:0:TGGACGTCCCTAGG
]]]]]]]]]]]]]]]]]]]]]]]]]]]]]]]]]]]]]]]]]]]]]]]]]]]]]]]]]]]]]]]]]]]]]]]]]]]]]]]]]]]]]]]]]]]]
@M_HWI-M01141:133:D05BR:1:1101:16142:4693  133:D05BR:1:1101:16142:4693 2:N:0:TGGACGTCCCTAGG
GATGGTAAGATAGGAGTAGATGCTGACGGAAATATCACATTAACTCATCAGGTAAAGAAGGAAAAGCCAGTAAAGGAAACAAAGAACGAGTAGCCACAGAGGTAAGAGAAAAGT
+M_HWI-M01141:133:D05BR:1:1101:16142:4693  133:D05BR:1:1101:16142:4693 2:N:0:TGGACGTCCCTAGG
]]]]]]]]]]]]]]]]]]]]]]]]]]]]]]]]]]]]]]]]]]]]]]]]]]]]]]]]]]]]]]]]]]]]]]]]]]]]]]]]]]]]]]]]]]]]]]]]]]]]]]]]]]]]]]]]]]
@M_HWI-M01141:133:D05BR:1:1101:16174:4704  133:D05BR:1:1101:16174:4704 2:N:0:TGGACGTCCCTAGG
CTCTTCTTACTAAAAGTCATTACAAGAGACCCTTTCCTATCTAATTGCTCATAAGTTGTAGACACTGCTCACTGGTCTTCAATAGAGTCTCAACCCTGACTTGTGTCAGTCCTGACCCAGGCAGAAAGTACACTGGATGCCAAAGGCATCAGAGAACCAGATCT
+M_HWI-M01141:133:D05BR:1:1101:16174:4704  133:D05BR:1:1101:16174:4704 2:N:0:TGGACGTCCCTAGG
>ABBBFFFFFFFGG]]]]]]]]]]]]]]]]]]]]]]]]]]]]]]]]]]]]]]]]]]]]]]]]]]]]]]]]]]]]]]]]]]]]]]]]]]]]]]]]]]]]]]]]]]]]]]]]]]]]]]]]]]]]]]]]]]]]]]]]]]]]]]]]]]]]]]]]GGFFFFFFFAAA>3
@F_HWI-M01141:133:D05BR:1:1101:14164:4721  133:D05BR:1:1101:14164:4721 2:N:0:TGGACGTCCCTAGG
GGCTGTTTGCTTAACTAAGGGAGTCGAATCCGCCTACAGAATCAGAGAGTGATCGGAAGAGCACACGTCTGAACTCCAGTCACTGGACGTATCTCGTATGCCGTCTTCTGCTTGAAAAAAAAAAAACACAACACTCACTTCCATTTTGCG
+F_HWI-M01141:133:D05BR:1:1101:14164:4721  133:D05BR:1:1101:14164:4721 2:N:0:TGGACGTCCCTAGG
@BCBCFFFFFFFGGGGGGGGGGGGHGGGHGHGGGGGHHHHHHHHHHHHGFGHHHGGGGGHHHHHHHGHHHGHHHHHHHHHHHHHHGHHGGHHHHHHGFHHHGGGGHGHHGHHHHHEEGHGF?///<//0???FC################
@R_HWI-M01141:133:D05BR:1:1101:14164:4721  133:D05BR:1:1101:14164:4721 2:N:0:TGGACGTCCCTAGG
ACTCCCCCTTTTTTTCTTTTTGTGATCCGTCCCTCTCCTTACTCCCTAAATATAAAAAAGGAACGCAAGCGGGGAGGAAAGGAAAAAAGGAGGGGCGATGCGTGTGGTGTGGGGGGGGCAGTTAAACAAAAAAAAAAAAAAAAAAAAAGA
+R_HWI-M01141:133:D05BR:1:1101:14164:4721  133:D05BR:1:1101:14164:4721 2:N:0:TGGACGTCCCTAGG
1>11>11>>11111A01331100022D100B0/1AA00112B111A########################################################################################################
@M_HWI-M01141:133:D05BR:1:1101:13118:4729  133:D05BR:1:1101:13118:4729 2:N:0:TGGACGTCCCTAGG
CTTTTGCGCAGCCCCCGTGCACATCGCCAAATCCCACCTTGCCCATTCAGACGGCGTACGCGCCCTCATCATCAACACCGGCAACGCCAACGCAGGCACAGGCGCACAAGGCCGCGCCGACACCGTAGAAATCTGCACCGCCGTAGCCGCGCACACCGGCTGCCTGCCCAACCAAGTCCTCCCCTTCTCCACCGGCG
+M_HWI-M01141:133:D05BR:1:1101:13118:4729  133:D05BR:1:1101:13118:4729 2:N:0:TGGACGTCCCTAGG
ABBABDFDBBBBGGFGGFGGGGGGGEFGGGHHGHCHFGHHHGHHHFFJJDIJIEIFII]?]]]][]]\\]\ZX]W]]]W]WW]Y]Y];]7VYZ[]X[]Z]]X]]][9]:]>][]]]]Z]]Z2]6]\]]]]]]]]YYY]]]]]]]]]]]]]HGGEEEGGGGHGGEHHGGGHHHHHHGGGGGGGGGGFAA@D?BAABBA
@M_HWI-M01141:133:D05BR:1:1101:15275:4736  133:D05BR:1:1101:15275:4736 2:N:0:TGGACGTCCCTAGG
GCCAGAACGTCAACCTGGTGGGCAATATCCAGCGCGGAGGTCGGCTCATCC
+M_HWI-M01141:133:D05BR:1:1101:15275:4736  133:D05BR:1:1101:15275:4736 2:N:0:TGGACGTCCCTAGG
]]]]]]]]]]]]]]]]]]]]]]]]]]]]]]]]]]]]]]]]X]]]]]]]]]]
@M_HWI-M01141:133:D05BR:1:1101:8852:4742  133:D05BR:1:1101:8852:4742 2:N:0:TGGACGTCCCTAGG
CCATGTCGATCAGCGCTTTAACTTCCTCGTCGGCCTCGTAAATTTCAGGCAGCTGCGGCTCGG
+M_HWI-M01141:133:D05BR:1:1101:8852:4742  133:D05BR:1:1101:8852:4742 2:N:0:TGGACGTCCCTAGG
]]]]]]]]]]]]]]]]]]]]]]]]]]]]]]]]]]]]]]]]]]]]]]]]]]]]]]]]]]]]]]]
@M_HWI-M01141:133:D05BR:1:1101:14387:4762  133:D05BR:1:1101:14387:4762 2:N:0:TGGACGTCCCTAGG
CTCCGCAGGAGCCACCCATGGATTTTACCGCCGGACTGATGCCGCTTGAGAC
+M_HWI-M01141:133:D05BR:1:1101:14387:4762  133:D05BR:1:1101:14387:4762 2:N:0:TGGACGTCCCTAGG
]]]]]]]]]VW]\]]]]]]]]]]]]]]]]]]]]]]]]]]]]]]]]]]]]]]]
@M_HWI-M01141:133:D05BR:1:1101:8049:4767  133:D05BR:1:1101:8049:4767 2:N:0:TGGACGTCCCTAGG
CGATCGCCGAGCGTGTCCATCGCGCCTTTCGCCCCGTTCAGCTTACGCTCCAGCACCATCAGGCTCAGCGTGTAGCGAGTCAGCTCCGCGTTTAACCCCTGACGGTTGCTGGCGTTAAGCACGCCAAGTA
+M_HWI-M01141:133:D05BR:1:1101:8049:4767  133:D05BR:1:1101:8049:4767 2:N:0:TGGACGTCCCTAGG
]]]]]V]]]]]]UY]]]Y]]]]]][]]RW]T]]]Y]]]]]]]]SZ]WYW]][H\]]\]]]]UYGCU]]]YS]X]V]][]]]]\]]\]XR]Z]]]][VW]TY]]]]]]]]\TX]]Z]]]]]ZRQA[]]]UR
@M_HWI-M01141:133:D05BR:1:1101:12922:4828  133:D05BR:1:1101:12922:4828 2:N:0:TGGACGTCCCTAGG
ACTCTGGATTCTTCCTCCCAGGGTCACTGACTGTGCTAATATAGAT
+M_HWI-M01141:133:D05BR:1:1101:12922:4828  133:D05BR:1:1101:12922:4828 2:N:0:TGGACGTCCCTAGG
]]]]]]]]]]V]G\][U]][][\]]]]]]Y]]]]]H]]]]]]W]\]
@M_HWI-M01141:133:D05BR:1:1101:14175:4834  133:D05BR:1:1101:14175:4834 2:N:0:TGGACGTCCCTAGG
GATCAGGTTTATGCCACCGGGCTTTATCTCTCCGGAAACGATCGGGACAGAGCCGCCCTGGCGCACCTGAACACCCTGCCGCGTGATAAGTGGAACG
+M_HWI-M01141:133:D05BR:1:1101:14175:4834  133:D05BR:1:1101:14175:4834 2:N:0:TGGACGTCCCTAGG
]]]]]]]]]]]]]]]]]]]]]]]]]]]]]]]]]]]]]]]]]]]]]]]]]Z]]]]]]]]]]]]]]]\]]]]]]]]]]]]]]]]]]]]]]]]\]]]]]]
@M_HWI-M01141:133:D05BR:1:1101:21600:4835  133:D05BR:1:1101:21600:4835 2:N:0:TGGACGTCCCTAGG
GTTTCATCTTCGGCTGGGATCGGCGCTGGCGTTACCGGGGTTTCCTC
+M_HWI-M01141:133:D05BR:1:1101:21600:4835  133:D05BR:1:1101:21600:4835 2:N:0:TGGACGTCCCTAGG
]]]]]]]]]]]]]]]]]Z]]]]]]]Y[]]]]]]]]]]\]]]]]]]]]
@M_HWI-M01141:133:D05BR:1:1101:10817:4849  133:D05BR:1:1101:10817:4849 2:N:0:TGGACGTCCCTAGG
GAGAAGCTCATTTCTTCTCGGAGCTGTGTTTTGATATTGTAGAGCGAAAT
+M_HWI-M01141:133:D05BR:1:1101:10817:4849  133:D05BR:1:1101:10817:4849 2:N:0:TGGACGTCCCTAGG
Z[V]][[FU]XGW]V]U\]ZF]Y[\Z\]]]]]]][Z][]]WWW]F]T]Q%
@M_HWI-M01141:133:D05BR:1:1101:22351:4856  133:D05BR:1:1101:22351:4856 2:N:0:TGGACGTCCCTAGG
TTTCTGTTTTCCTTTTCACTCTTGTTTTTTTCTTTATTATAATTATACTTTAAGTTTTGGGGTACATGTGCAAAATGTGCAAGTTTGTTACATAGGTATACATGTGCCTTGGTGGTTTGCTGCATCCATCCCCCTGTCATCTACGTTAGGTATTTTTCCTAATGTTAGCCTTCCCC
+M_HWI-M01141:133:D05BR:1:1101:22351:4856  133:D05BR:1:1101:22351:4856 2:N:0:TGGACGTCCCTAGG
ABBABFFFFFFFGGGGGGGFGGHGDG]]]]]]]]]]]]]]]]]]]]]]]]]]]]]]]]]]]]]]]]]]]]]]]]]]]]]]]]]]]]]]]]]]]]]]]]]]]]]]]]]]]]]]]]]]]]]]]]]]]]]]]]]]]]]]]]]]]]]]]]]]]]FHHHGGGGGGGGGGFFFA3>3AA333
@M_HWI-M01141:133:D05BR:1:1101:13948:4911  133:D05BR:1:1101:13948:4911 2:N:0:TGGACGTCCCTAGG
GTTGTTCATCGCATGCTGGTTCCCCGTCGCGTCGATCACTTTTTGCGCCAGAGAGCCGCCAAACGTCTCACACAACTGCTCGGTAAACTGCGGGTCGGAGGGGTCAAGGGTGGTCAGGCCAAGATGCTGCGCCACATGATCGCGTCGCGCCGGGCTGGTATCC
+M_HWI-M01141:133:D05BR:1:1101:13948:4911  133:D05BR:1:1101:13948:4911 2:N:0:TGGACGTCCCTAGG
BBBCCCFFFFFCG]]]]]]]]]]]]]]]]]]]]]]]]]]]]]]]]]]]]]]]]]]]]]]]]]]]]]]]]]]]]]]]]]]]]]]]]]]]]]]]]]]]]]]]]]]]]]]]]]]]]]]]]]]]]]]]]]]]]]]]]]]]]]]]]]]]]]]]]]GCCCFFFFABAAA
@M_HWI-M01141:133:D05BR:1:1101:17310:4940  133:D05BR:1:1101:17310:4940 2:N:0:TGGACGTCCCTAGG
GATCGTTCTGGCGCGTGAGCTGAACCTGAATCAGATCCGCGAGATTCATCAGGCGGCGGACGCGACCATT
+M_HWI-M01141:133:D05BR:1:1101:17310:4940  133:D05BR:1:1101:17310:4940 2:N:0:TGGACGTCCCTAGG
]]]]]]]]]]]]]]]]]]]]]]]]]]]]]]]]]]]]]]]]]]]]]]]]]]]]]]]]]]]]]]]]]]]]]]
@M_HWI-M01141:133:D05BR:1:1101:17592:4975  133:D05BR:1:1101:17592:4975 2:N:0:TGGACGTCCCTAGG
GAACTCAGACCTGGAACAAGCAAACCTGATAGACATTTACAGAACTCTCCACCCAAAATCCACAGAATATACATTCTTCTCAGCACCACATAGAGCATTTTCCAAAACAGGTTATAGTTTAGGTTAGAAAACAAGCCTGTACAAGTTCAAAAATG
+M_HWI-M01141:133:D05BR:1:1101:17592:4975  133:D05BR:1:1101:17592:4975 2:N:0:TGGACGTCCCTAGG
CCCCC]]]]]]]]]]]]]]]]]]]]]]]]]]]]]]]]]]]]]]]]]]]]]]]]]]]]]]]]]]]]]]]]]]]]]]]]]]]]]]]]]]]]]]]]]]]]]]]]]]]]]]]]]]]]]]]]]]]]]]]]]]]]]]]]]]]]]]]]]]]]]]]]]CCAAA
@M_HWI-M01141:133:D05BR:1:1101:18637:4978  133:D05BR:1:1101:18637:4978 2:N:0:TGGACGTCCCTAGG
GTACAGAGTGGGTGCTCAGCTTGTAGAACGGCAGAGGCATCACCTCTACACCCTCAACGTTCAGCGGTTTGGCATCCTGTTCGTCAATCGAACGGATATCTACAATCACGTCAT
+M_HWI-M01141:133:D05BR:1:1101:18637:4978  133:D05BR:1:1101:18637:4978 2:N:0:TGGACGTCCCTAGG
]]]]]]]]]]]]]]]]]]]]]]]]]]]]]]]]]]]]]]]]]]]]]]]]]]]]]]]]]]]]]]]]]]]]]]]]]]]]]]]]]]]]]]]]]]]]]]]]]]]]]]]]]]]]]]]]]]
@M_HWI-M01141:133:D05BR:1:1101:24889:4982  133:D05BR:1:1101:24889:4982 2:N:0:TGGACGTCCCTAGG
AAAATACAGAAATTCTATATTTAAGCGAATCGAAAAAAATCTAAATTATATCTAGGCGCCCAAAAG
+M_HWI-M01141:133:D05BR:1:1101:24889:4982  133:D05BR:1:1101:24889:4982 2:N:0:TGGACGTCCCTAGG
]]]]]]]]]]]]]]]]]]]]]]]]]]]]]Z]]]]]]]]]X]]]]]][]]]]]]]]]]]]]]\]][Z
@M_HWI-M01141:133:D05BR:1:1101:22225:4993  133:D05BR:1:1101:22225:4993 2:N:0:TGGACGTCCCTAGG
ACCCGTTTATTAACGCGGACTACTGGATAGAGAATGAAGCCATGGTGCGGGACGTGTATCTGCCCTCCGCGGAAACCTGGGTCTGGGAAGCGGACGGTAAG
+M_HWI-M01141:133:D05BR:1:1101:22225:4993  133:D05BR:1:1101:22225:4993 2:N:0:TGGACGTCCCTAGG
U]]]]]]]]]]]]]]]]]]]]]]]]]]]]]]]]]]]]]]]]]]]]]]]]]]]]]]]]]]]]]]]]]]]]]]]]]]]]]]]]]]]]]]]]]]]]]]]]]]]]
@M_HWI-M01141:133:D05BR:1:1101:12528:5021  133:D05BR:1:1101:12528:5021 2:N:0:TGGACGTCCCTAGG
CAAAATTGAAAGACCCAGAGGAGCAAGATCAAAAAAACTCAAAACCCAGCCGAAGACAAGAAATAACTAAGATCAGAGCTGAGCTGAAGGACATTGAGACACGAAAAACCCTTCAAAAAATCAATAAATCCAAG
+M_HWI-M01141:133:D05BR:1:1101:12528:5021  133:D05BR:1:1101:12528:5021 2:N:0:TGGACGTCCCTAGG
]]]]]]]]]]]]]]]]]]]]]]]]]]]]]]]]]]]]]]]]]]]]]]]]]]]]]]]]]]]]]]]]]]]]]]]]]]]]]]]]]]]]]]]]]]]]]]]]]]]]]]]]]]]]]]]]]]]]]]]]]]]]]]]]]]]]]]
@F_HWI-M01141:133:D05BR:1:1101:16337:5034  133:D05BR:1:1101:16337:5034 2:N:0:TGGATGTCCCTAGG
GCCTGAGCTACGATCCTATTGACACGCCGATCCCAACGTTGCTCGAAAAAGGCGTGATCGGAAGAGCACACGTCTGAACTCCAGTCACTGGACGTATCTCGTATGCCGTCTTCTGCTTGAAAAAAAACCTTGTCTCCTGCGCTCCGCTTC
+F_HWI-M01141:133:D05BR:1:1101:16337:5034  133:D05BR:1:1101:16337:5034 2:N:0:TGGATGTCCCTAGG
>1AAA1>CFFFA?1AAD33AF3FHHECE00EEGHBEE?/0CAEGEAGC?GGGECE@/FFEEACEG0BGHHH?>GB/1BFBFH11EGFBGFFBGG?/>0BFGCEHEHD/?></GGHHHD101@1<<A########################
@R_HWI-M01141:133:D05BR:1:1101:16337:5034  133:D05BR:1:1101:16337:5034 2:N:0:TGGATGTCCCTAGG
ACCTCCTCCCTTTCCCCACCGCCAGGGAGCACGTTCCGCATTCATCCGGTCTATCCCAGTCCTGACACCTCACCCTGCCGGGCAGGTCGTCGCACGAGACCGTCTCGGCGGGGGGCCTGGGCGGCCGGGTCTGGAACACAATGATCTCAC
+R_HWI-M01141:133:D05BR:1:1101:16337:5034  133:D05BR:1:1101:16337:5034 2:N:0:TGGATGTCCCTAGG
1111111>B11B1111111E00000A0A0000/0000A//B/22221///AB122011B11B2B1>B1>001?#############################################################################
@M_HWI-M01141:133:D05BR:1:1101:17363:5048  133:D05BR:1:1101:17363:5048 2:N:0:TGGACGTCCCTAGG
AGAAACAGGGTTTCACCATGTTGACCAGGAT
+M_HWI-M01141:133:D05BR:1:1101:17363:5048  133:D05BR:1:1101:17363:5048 2:N:0:TGGACGTCCCTAGG
]]]]]]]]]]]]]]]]]]]]]]]]]]]]]]]
@M_HWI-M01141:133:D05BR:1:1101:16704:5061  133:D05BR:1:1101:16704:5061 2:N:0:TGGACGTCCCTAGG
GGTAAGTAGGGGCCTCTCACTTCACACAGTCATCCTCATTCTTTTAGTGCTCCGTG
+M_HWI-M01141:133:D05BR:1:1101:16704:5061  133:D05BR:1:1101:16704:5061 2:N:0:TGGACGTCCCTAGG
]]]]]]]]]]\]]]]]]]]]]\]]]]]]]]]]]]]]]]]]]]]]]]]]]]\]]]\]
@M_HWI-M01141:133:D05BR:1:1101:18238:5097  133:D05BR:1:1101:18238:5097 2:N:0:TGGACGTCCCTAGG
TCCAGATTCCGCCATGAAAAAAGCCGCTACAGAGCGGCCTTT
+M_HWI-M01141:133:D05BR:1:1101:18238:5097  133:D05BR:1:1101:18238:5097 2:N:0:TGGACGTCCCTAGG
]]]]]]]]]]]]]]]]]]]]]]]]]]]]]]]]]]]]]]]]]]
@M_HWI-M01141:133:D05BR:1:1101:18086:5108  133:D05BR:1:1101:18086:5108 2:N:0:TGGACGTCCCTAGG
TCTTTGCTAAGTGAACAGTGCTGCAGTGAACATTCGTGTGCATGTGTCC
+M_HWI-M01141:133:D05BR:1:1101:18086:5108  133:D05BR:1:1101:18086:5108 2:N:0:TGGACGTCCCTAGG
]]]]]]]]]]]]]]]]]]]]]]]]]]]]]]]]]]]]]]]]]]]]]]]]]
@M_HWI-M01141:133:D05BR:1:1101:16285:5116  133:D05BR:1:1101:16285:5116 2:N:0:TGGACGTCCCTAGG
GTAAATTCTCAGACTACGGTTTTGAAGAGCACACCCGTATGAG
+M_HWI-M01141:133:D05BR:1:1101:16285:5116  133:D05BR:1:1101:16285:5116 2:N:0:TGGACGTCCCTAGG
]]]]]]]]]]]]]]]]]]]]]]]]]]]]]]]]]]]]]]]]]]]
@M_HWI-M01141:133:D05BR:1:1101:13855:5119  133:D05BR:1:1101:13855:5119 2:N:0:TGGACGTCCCTAGG
GCCTTTTTTACCGCATGAATGGCGACTGCCAGGGGTTCCGAAAAGGCCATCACGTTTGCCGGCACGCGACTATCGTAGGGAATGCATTGCTCCGGTTTCACCA
+M_HWI-M01141:133:D05BR:1:1101:13855:5119  133:D05BR:1:1101:13855:5119 2:N:0:TGGACGTCCCTAGG
]]]]]]]]]]]]]]]]]]]]]]]]]]]]]]]]]]]]]]]]]]]]]]]]]]]]]]]]]]]]]]]]]]]]]]]]]]]]]]]]]]]]]]]]]]]]]]]]]]]]]]]
@M_HWI-M01141:133:D05BR:1:1101:21612:5128  133:D05BR:1:1101:21612:5128 2:N:0:TGGACGTCCCTAGG
GTCTCTCTTTCTCCCTTCATCCTCTCCCTCTCTCTCTATAGTATACATTCTATTGATTCTGCTTTTC
+M_HWI-M01141:133:D05BR:1:1101:21612:5128  133:D05BR:1:1101:21612:5128 2:N:0:TGGACGTCCCTAGG
]]]]]]]]]]]]]]]]]]]]]]]]]]]]]]]]]]]]]]]]]]]]]]]]]]]]]]]]]]]]]]]]]]]
@M_HWI-M01141:133:D05BR:1:1101:6337:5155  133:D05BR:1:1101:6337:5155 2:N:0:TGGACGTCCCTAGG
AGATGAATGGAACAGAAAAGAGGCTTCAGAGGCAATGCCACACATCTACAACCATCTGATCTTTGAAAAA
+M_HWI-M01141:133:D05BR:1:1101:6337:5155  133:D05BR:1:1101:6337:5155 2:N:0:TGGACGTCCCTAGG
]]]]]]]]]]]]]]]]]]]]]]]]]]]]]]]]]]]]]]]]]]]]]]]]]]]]]]]]]]]]]]]]]]]]]]
@M_HWI-M01141:133:D05BR:1:1101:16311:5161  133:D05BR:1:1101:16311:5161 2:N:0:TGGACGTCCCTAGG
CTGCCTCAGCCTCCTGAGCAGCTGGGATTACAAGCATGTACCACCACACT
+M_HWI-M01141:133:D05BR:1:1101:16311:5161  133:D05BR:1:1101:16311:5161 2:N:0:TGGACGTCCCTAGG
]]]]]]]]]]]]]]]]]]]]]]]]]]]]]]]]]]]]]]]]]]]]]]]]]]
@M_HWI-M01141:133:D05BR:1:1101:13134:5171  133:D05BR:1:1101:13134:5171 2:N:0:TGGACGTCCCTAGG
CTCATGCCTGTAATCCCAGCACTTT
+M_HWI-M01141:133:D05BR:1:1101:13134:5171  133:D05BR:1:1101:13134:5171 2:N:0:TGGACGTCCCTAGG
]]]]]]]]]]]]]]]]]]]]]]]]]
@M_HWI-M01141:133:D05BR:1:1101:10679:5183  133:D05BR:1:1101:10679:5183 2:N:0:TGGACGTCCCTAGG
CACTGGATATTCACGCCGAGCTTGTGCAGCTCAACGTAGAAACGCGCCGATTCACGCACGCCGGTGGCGATGTCGCGAATGTTGGCCATCTG
+M_HWI-M01141:133:D05BR:1:1101:10679:5183  133:D05BR:1:1101:10679:5183 2:N:0:TGGACGTCCCTAGG
]]]]]]]]]Y]]I]]]]]]]Y]]]]]]]]]]]]]]]]]]]]]][]]]]]]]]]W]]]]]]]]]]T]VU][]]Y]]]]]Z]]V]]]]]]]]]]
@M_HWI-M01141:133:D05BR:1:1101:20330:5217  133:D05BR:1:1101:20330:5217 2:N:0:TGGACGTCCCTAGG
GGGACGAGGAGAGGGTCTGTCTA
+M_HWI-M01141:133:D05BR:1:1101:20330:5217  133:D05BR:1:1101:20330:5217 2:N:0:TGGACGTCCCTAGG
]]]]]]]]]]]]]]]]]]]]]]]
@M_HWI-M01141:133:D05BR:1:1101:12460:5218  133:D05BR:1:1101:12460:5218 2:N:0:TGGACGTCCCTAGG
GCATTTGCTAAAATTTCATCCCGCCACCACGCGCTGGCAAGCCCGGCGGTTTGTTCGTTCCAGCCAACCCATACCGGTTCATTACAGTTTTGT
+M_HWI-M01141:133:D05BR:1:1101:12460:5218  133:D05BR:1:1101:12460:5218 2:N:0:TGGACGTCCCTAGG
]]]]]]]]]]]]]]]]]]]]]]]]]]]]]]]]]]]]]]]]]]]]]]]]]]]]]]]]]X]]]]]]]]]]]]]]]]]]]]Y]]]]]]]]]]W]]]
@M_HWI-M01141:133:D05BR:1:1101:13538:5219  133:D05BR:1:1101:13538:5219 2:N:0:TGGACGTCCCTAGG
CGCATTGGCTGTATCGCCGGGCCGGAAGAGATGCCGCTCTGCCACTACCGCCTGCAGGGCTACGTTCAGGCGCTTCGCCGCACCGGCGCCATCGTCGACCCACACTATATTGCGCGCGGTGATTTTACCTTTGAAGCCGGCGGACAAGCGCTGGAAAAACTGCTGGCGCTGCCGGAGCCGCCGACCGCCGTGTTCTGCCACAGCGACGTGATGGCGCTGGGTGCCCTCTCCCA
+M_HWI-M01141:133:D05BR:1:1101:13538:5219  133:D05BR:1:1101:13538:5219 2:N:0:TGGACGTCCCTAGG
BBBBBBFFFFBFGGGGGGGGGGGGCEFFHFHHHHHCEGGDFCHHGFHHHGGGDHHHGFGGHHHGFFHHGHHGGGGGGGGGGGG]]]]]]Y]]X]X]YYY]\]W]Z]]]]]]]]]]]]]]]]]]]]]]]]]Z]]]]]]]]]]]]]X]X]]]BFGFGHFGDGGACDF@CDCCC@/EE?EEGEE??EGGGGGHHHHGGHHGGGGGGGHHGHHGGGGGGGGGGGGCBCBABCCCBCB
@F_HWI-M01141:133:D05BR:1:1101:19771:5222  133:D05BR:1:1101:19771:5222 2:N:0:TGGACGTCCCTAGG
CACACAATTCAAATAATGGTTGATAAAACCAGGTTTAGGTTAAATAAAAGTTACATGTTGGATTTATATGCTGATCGGAAGAGCACACGTCTGAACTCCAGTCACTGGACGTATCTCGTATGCCGTCTTCTGCTTGAAAAAAAAAATCAA
+F_HWI-M01141:133:D05BR:1:1101:19771:5222  133:D05BR:1:1101:19771:5222 2:N:0:TGGACGTCCCTAGG
BCCCCCCFFFFFGGGGGFGFGGHHHHHHHGHHGGHHHHHHHHHHHHFHHHHHHHFHHHHHHHHHHGHHHHGGHHHHGEGGFHHHHHGHGHHHGHHHHHHGHGHHGHHGGHFGHHGBFHEGHHHHGGGHGHHGHHGFHCH3E?<@<B01?1
@R_HWI-M01141:133:D05BR:1:1101:19771:5222  133:D05BR:1:1101:19771:5222 2:N:0:TGGACGTCCCTAGG
GCATATAAAACCCAAATTTTAATTTTTTTTTAACCTAAACCGGGTTTTTAAACCATTATTTTTATTTTGTGAGATTTGAAAAGAGTCGTTTAGGGAAAAAGTGTCCCAGGGGGGTTAAGATTAGGGGGTGCGGGGTGTATTAAAAAAAAC
+R_HWI-M01141:133:D05BR:1:1101:19771:5222  133:D05BR:1:1101:19771:5222 2:N:0:TGGACGTCCCTAGG
1>11>33@F111111B1313313DGC30EG?/B1111BB10/A//BE///1A10/112@D221>1@@22002111121@B1B0/B11/>/>/@BE00/00/11B21111?########################################
@M_HWI-M01141:133:D05BR:1:1101:21359:5230  133:D05BR:1:1101:21359:5230 2:N:0:TGGACGTCCCTAGG
AGCCAGATTATTGCCGTCAGCCCGAAGATGCGCCATGTCGTGGATCAGGCA
+M_HWI-M01141:133:D05BR:1:1101:21359:5230  133:D05BR:1:1101:21359:5230 2:N:0:TGGACGTCCCTAGG
]]]]]]]]]]]]]]]]]]]]]]]]]]]]]]]]]]]]]]]]]]]]]]]]]]]
@F_HWI-M01141:133:D05BR:1:1101:11232:5250  133:D05BR:1:1101:11232:5250 2:N:0:TGGACGTCCCTAGG
GAACATTGACGCCGATGCGGTGAAGCAGGCGGTGAAGCGCCACCCTGATTTTATCGTCGGCCTGAAGGCGCGCATGAGCAGCGATCGGAAGAGCACACGTCTGAACTCCAGTCACTGGACGTATCTCGTATGCCGTCTTCTGCTTGAAAA
+F_HWI-M01141:133:D05BR:1:1101:11232:5250  133:D05BR:1:1101:11232:5250 2:N:0:TGGACGTCCCTAGG
BBBBBFFFFFBB?EGGGGGG2EFHHFGHGGGCEADGFHE0F11BEFHFHHGHFBFGFF?EGGGGHGGFF?/>EEDGHHGFBGC?FCDDDGGFFBCGFCCFCGGHFHF?FGBDGHFHFEFGDD.>0=D<.C//0<<.-.;<;0<0;C;C0G
@R_HWI-M01141:133:D05BR:1:1101:11232:5250  133:D05BR:1:1101:11232:5250 2:N:0:TGGACGTCCCTAGG
TAATCGATTTTTTCCCCCCTGCGACTGAACACAGTAAAGAACGCGTCGACCTCGCCCCGGTGCATCCACGACCTCCCGGATAATCCCATCGGAAGAGCGGGGTGGGGGGAAAGAGAGTGCTCTGAGGTGAGATGCCGGGGGGTCCCGCAT
+R_HWI-M01141:133:D05BR:1:1101:11232:5250  133:D05BR:1:1101:11232:5250 2:N:0:TGGACGTCCCTAGG
1111>111D13B11111000A0AEE//11F10/0AB##################################################################################################################
@M_HWI-M01141:133:D05BR:1:1101:20066:5252  133:D05BR:1:1101:20066:5252 2:N:0:TGGACGTCCCTAGG
GATCTGAAAGCCAGCTACGTGCTGAACACCACCGAGCTGCACGCACCGCTGCAGAAGAACCAGGTTGTGGGCACCATCAACTTCCAGCTGGATGGCAAAACCATCGACCAGCGCCCGCTCGTGGTTCTGGATGAAATTCCAGAAGGCAATTTCTTC
+M_HWI-M01141:133:D05BR:1:1101:20066:5252  133:D05BR:1:1101:20066:5252 2:N:0:TGGACGTCCCTAGG
BBBBBF]]]]]]]]]]]]]]]]]]]]]]]]]]]]]]]]]]]]]]R]]]]]]]]]]Z]]]]]]]]]]]]]]]]]]]]]]]]]]]]]]]]]]]]]]]]]]]]]]]]]]]]W]]]Z]]]]]]]]]]]]]]]]]]]]]]]]]]]]]]]]]]]]]CA?ABA
@M_HWI-M01141:133:D05BR:1:1101:11304:5254  133:D05BR:1:1101:11304:5254 2:N:0:TGGACGTCCCTAGG
TTCGGTTTATTTGCGTGGAGTTATAATACCGCCCGATTAGCCACAAACGGTATGGTTAAA
+M_HWI-M01141:133:D05BR:1:1101:11304:5254  133:D05BR:1:1101:11304:5254 2:N:0:TGGACGTCCCTAGG
]]]]]]]]]]]]]]]]]]]]]]]]]]]]]]]]]]]]]]]]]]]]]]]]]]]]]]]]]]]]
@M_HWI-M01141:133:D05BR:1:1101:16055:5258  133:D05BR:1:1101:16055:5258 2:N:0:TGGACGTCCCTAGG
GCCATCATGTCCAACTGAGAAGTGTACTATCTTTGGAGATTTTGTAATTGGTAGCTCAACCCATTTTCCTGCAACTGAAGTATG
+M_HWI-M01141:133:D05BR:1:1101:16055:5258  133:D05BR:1:1101:16055:5258 2:N:0:TGGACGTCCCTAGG
]]]]]]]]]]]]]]]]]]]]]]]]]]]]]]]]]]]]]]]]]]]]]]]]]]]]]]]]]]]]]]]]]]]]]]]]]]]]]]]]]]]]
@M_HWI-M01141:133:D05BR:1:1101:16876:5265  133:D05BR:1:1101:16876:5265 2:N:0:TGGACGTCCCTAGG
GAGAGAGCATATGAAGTTGGTTTATATACTCCAAAACAGAGTAGAATAGGGCATTGTATATTTTTTCTGACAGATTATATTCAGAG
+M_HWI-M01141:133:D05BR:1:1101:16876:5265  133:D05BR:1:1101:16876:5265 2:N:0:TGGACGTCCCTAGG
]]]]]]]]]]]]]]]]]]]]]]]]]]]]]]]]]]]]]]]]]]]]]]]]]]]]]]]]]]]]]]]]]]]]]]]]]]]]]]]]]]]]]]
@M_HWI-M01141:133:D05BR:1:1101:18222:5269  133:D05BR:1:1101:18222:5269 2:N:0:TGGACGACCCTAGG
ACTTTACCCGGAGCAAACAGGTTGATCACGGTAGAGCCCAGCTTAAAGCGGCCCATCTCCTGACCCTTCAACAGGGCAACCGAGCCTT
+M_HWI-M01141:133:D05BR:1:1101:18222:5269  133:D05BR:1:1101:18222:5269 2:N:0:TGGACGACCCTAGG
]]]]]]]]]]]]]]]]]]]]]]]]]]]]]]]]]]]]]]]]]]]]]]]]]]]]]]]]]]]]]]]]]]]]]]]]]]]]]]]]]]]]]]]]
@M_HWI-M01141:133:D05BR:1:1101:18058:5271  133:D05BR:1:1101:18058:5271 2:N:0:TGGACGTCCCTAGG
AGCACTAAGCTGGAAGAACGTCAAAAACTGCGCCAGGACGAGATCGTTACCGCCGCGCGCCGCTGCTTTCGCGCCA
+M_HWI-M01141:133:D05BR:1:1101:18058:5271  133:D05BR:1:1101:18058:5271 2:N:0:TGGACGTCCCTAGG
]]]]]]]]]]]]]]]][]]]]]]]]]]]]]]]]]]]]]]]]]]Z]]]]]]Z]]]X]]]]]]]]]][]]]]]Z]Z\]
@M_HWI-M01141:133:D05BR:1:1101:11506:5286  133:D05BR:1:1101:11506:5286 2:N:0:TGGACGTCCCTAGG
ATTTTTTCACGGAACAACGCATTGATCAACGTGCTTTTGCCGCTACCGGTTTTACCTGCTACCAAAATATTGATAGGCAGCATTTTCTCCACTTCGTTTTGGGTCTTTTGCAATAAATCATCGACCAATTGCGTATTGACCCGCCGTTTGAATAACTGCGTCAATTTGTTTTGCATA
+M_HWI-M01141:133:D05BR:1:1101:11506:5286  133:D05BR:1:1101:11506:5286 2:N:0:TGGACGTCCCTAGG
BAABBFBFFFBBGGFGFGGGGGGHHHH]]]]]]]]]]]]]S]]]]]]]]]]]]\]]]]]]]]]]]]]]]]][]]]]]]]]]]]]]]]]]]][]][]]]]]]]]]]]]]]]]]\]]]]]][[]]5][]]]]]\]]]]]\]]]]]]]]]]]]HHHGFGGCGGGFGGGCCFFFFFCBAAB
@M_HWI-M01141:133:D05BR:1:1101:8694:5288  133:D05BR:1:1101:8694:5288 2:N:0:TGGACGTCCCTAGG
GTCTCTACACACACGCACGCACGCACACACACACGCACACACACGCACGCAGGATT
+M_HWI-M01141:133:D05BR:1:1101:8694:5288  133:D05BR:1:1101:8694:5288 2:N:0:TGGACGTCCCTAGG
]]]]]][][]]]]]]]6]]]U]]]\]]]]]]]]]XY]][]]]]]]]]]ZV]]T]]]
@M_HWI-M01141:133:D05BR:1:1101:10514:5295  133:D05BR:1:1101:10514:5295 2:N:0:TGGACGTCCCTAGG
AAGCCTATCCCGGTCCGTCGCGCCCTGGCGCTGGCGCATCACCTGGCCGAGCGCACCATCTGGATCAAGCACGATGAGCTG
+M_HWI-M01141:133:D05BR:1:1101:10514:5295  133:D05BR:1:1101:10514:5295 2:N:0:TGGACGTCCCTAGG
]]]]]]]]]]]]]]]]]]]]]]]]]]]]]]]]]]]]]]]]]]]]]]]]]]]]]]]]]]]]]]]]]]]]]]]]]]]]]]]]]
@M_HWI-M01141:133:D05BR:1:1101:11099:5307  133:D05BR:1:1101:11099:5307 2:N:0:TGGACGTCCCTAGG
GCAAGACACGCGCCACCCTGCG
+M_HWI-M01141:133:D05BR:1:1101:11099:5307  133:D05BR:1:1101:11099:5307 2:N:0:TGGACGTCCCTAGG
]]]]]]]]]]]]]\\]]]]]\]
@M_HWI-M01141:133:D05BR:1:1101:8205:5307  133:D05BR:1:1101:8205:5307 2:N:0:TGGACGTCCCTAGG
ACGGAGAATGACTGTGACGAAATGACGGAATTAGACTTCAGAAGATGGATAATGAGAAACTTTTGTGAGCTAAAAGATCATGTAT
+M_HWI-M01141:133:D05BR:1:1101:8205:5307  133:D05BR:1:1101:8205:5307 2:N:0:TGGACGTCCCTAGG
]]]]]]]]]]]]]]]]]]]]]]]]]]]]]]]]]]]]]]]]]]]]]]]]]]]]]]]]]]]]]]]]]]]]]]]]]]]]]]]]]]]]]
@M_HWI-M01141:133:D05BR:1:1101:23145:5315  133:D05BR:1:1101:23145:5315 2:N:0:TGGACGTCCCTAGG
TCAATAACGCGCTCAATCTCATCCAGCGCCTGACGGCAGCGGGCAA
+M_HWI-M01141:133:D05BR:1:1101:23145:5315  133:D05BR:1:1101:23145:5315 2:N:0:TGGACGTCCCTAGG
]]]]]]]]]]]]]]][\V[]]]]]]]]]]]]X]]]]\C]T]C]]Q.
@M_HWI-M01141:133:D05BR:1:1101:20012:5328  133:D05BR:1:1101:20012:5328 2:N:0:TGGACGTCCCTAGG
GGCGATTGAAGGACCAACCAGCGGGCTGGTGATCGGCAAAACTCAATATGTTGAATGGGTGAAACGCCAGACGGCGGGCATTGGCCGTGCGATGAAGGTGGGTAAAGAGGGTATCCAGGGCCTG
+M_HWI-M01141:133:D05BR:1:1101:20012:5328  133:D05BR:1:1101:20012:5328 2:N:0:TGGACGTCCCTAGG
]]]]]]]]]]]]]]]]]]]]]]]]]]]]]]]][]]]]]]]]]]]]]]]]]]]]]]]]]]]]]]]]]]]]]]]]]]]]]]]]]]]]]]]]]]][]]]]]]]]]]]]]]]]]]]]]]]]]]]]]]]
@M_HWI-M01141:133:D05BR:1:1101:19999:5356  133:D05BR:1:1101:19999:5356 2:N:0:TGGACGTCCCTAGG
GGTCGCCGCCGATACGCACGGAGGAGGAGTACACCACGCCGTTCAGGGAGATAACGGCCACTTCAGTGGTACCACCACCAATATCAACCACCATAGAACCGGTTGCTTCAGAGACTGGCAGGCCAGCA
+M_HWI-M01141:133:D05BR:1:1101:19999:5356  133:D05BR:1:1101:19999:5356 2:N:0:TGGACGTCCCTAGG
]]]]]]]]]]]]]]]]]]]]]]]]]]]]]]]]]]]]]]]]]]]]]]]]]]]]]]]]]]]]]]]]]]]]]]]]]]]]]]]]]]]]]]]]]]]]]]]]]]]]]]]]]]]]]]]]]]]]]]]]]]]]]]]]
@M_HWI-M01141:133:D05BR:1:1101:17823:5364  133:D05BR:1:1101:17823:5364 2:N:0:TGGACGTCCCTAGG
TCTTCCACAATGGTTGAACTAATTTATACTCCCACCAACAGTGTAAAAGTGTTCCTTTTTCTCCACATCCTCTCCAGCATCTGTTGTCTCCAGATTTTTTAATGATCGCCATTCTAACTGGCGTGAGATGGTATCTCAATG
+M_HWI-M01141:133:D05BR:1:1101:17823:5364  133:D05BR:1:1101:17823:5364 2:N:0:TGGACGTCCCTAGG
]]]]]]]]]]]]]]]]]]]]]]]]]]]]]]]]]]]]]]]]]]]]]]]]]]]]]]]]]]]]]]]]]]]]]]]]]]]]]]]]]]]]]]]]]]]]]]]]]]]]]]]]]]]]]]]]]]]]]]]]]]]]]]]]]]]]]]]]]]]]]
@M_HWI-M01141:133:D05BR:1:1101:17494:5365  133:D05BR:1:1101:17494:5365 2:N:0:TGGACGTCCCTAGG
ACGTATCTTGCAAACTGCTCTGCTGGGTGTTCGCGCATCTAAGGGAGTTGAATCGGCCTTCAGAATCAGAGAGTGAGAAGCACGGTTCTTCCAGGAGCTGTGTTTCGTTATACCCGGGTGAATGGGTGCAAACGCGATATTGAGAAATA
+M_HWI-M01141:133:D05BR:1:1101:17494:5365  133:D05BR:1:1101:17494:5365 2:N:0:TGGACGTCCCTAGG
]]]]]]]]]]]]]]]]]]]]]]]]]]]]]]X]]]]]]]]]]]]]]]]]]]]]]]]]]]]]]]]]]]]]]]]]]]]]]]]]]]]]]]]]]]]]]]]]]]]]]]]]]]]]]]]]]]]]]]]]]]]]]]]]]]]]]]]]]]]]]]]]]]]]]
@M_HWI-M01141:133:D05BR:1:1101:13021:5376  133:D05BR:1:1101:13021:5376 2:N:0:TGGACGTCCCTAGG
TGATTGTAAGGGTCCTAAATGAACCCCACCTGCCACCTCAGCTCCTGCCTTCCTCTTCTCCTTCCTGAGCACTTCACTGCTCTTTCCATTTATACT
+M_HWI-M01141:133:D05BR:1:1101:13021:5376  133:D05BR:1:1101:13021:5376 2:N:0:TGGACGTCCCTAGG
]]]]]]]]]]]]]]]]]]]]]]]UV]]]]]]]]]]]]]]]]]]Y]]]]]]]]]]]]]]]]]Z]]]]]]]]]]]]]\]]]]]]]]]]]]]]]]]]]]
@M_HWI-M01141:133:D05BR:1:1101:10618:5384  133:D05BR:1:1101:10618:5384 2:N:0:TGGACGTCCCTAGG
TTTTTTCTTTTTGCTGAGAGCTTTCTTTTAATAAATTTTGCTTTCCTCACCTTTAAATGTGTCCAGACATTGCCAGACATCCTTGG
+M_HWI-M01141:133:D05BR:1:1101:10618:5384  133:D05BR:1:1101:10618:5384 2:N:0:TGGACGTCCCTAGG
]]]]]]]]]]]]]]]]]]]]]]]]]]]]]]]]]]]]]]]]]]]]]]]]]]]]]]]]]]]]]]]]]]]]]]]]]]][]]]]]]]]]]
@M_HWI-M01141:133:D05BR:1:1101:23672:5421  133:D05BR:1:1101:23672:5421 2:N:0:TGGACGTCCCTAGG
TATTGTTCTGTTTATTCTATTATTAAATAAACCTGTTCCATTTTGTAAGGCTGTGTTTTGGCTAGTGAATACTCTTATTGTATGATTGGAAATCTCAATAATCAAATCAAACAATGTGA
+M_HWI-M01141:133:D05BR:1:1101:23672:5421  133:D05BR:1:1101:23672:5421 2:N:0:TGGACGTCCCTAGG
]]]]]]]]]]]]]]]]]]]]]]]]]]]]]]]]]]]]]]]]]]]]]]]]]]]]]]]]]]]]]]]]]]]]]]]]]]]]]]]]]]]]]]]]]]]]]]]]]]]]]]]]]]]]]]]]]]]]]]]
@F_HWI-M01141:133:D05BR:1:1101:20562:5450  133:D05BR:1:1101:20562:5450 2:N:0:TGGACGTCCCTAGG
GAACTCATGATAATGACAATGCGTAATTCTCTTTTGACCGTACTGGGAAGTGTTATGTTGCTTGGCGCGGCGCTGCCCGCCCATTCTGAAAGCGTGCTGCGAATTGGCCTGGGGGCAGACCCGGACATGCTCGACCCGCATCTGGCGCGC
+F_HWI-M01141:133:D05BR:1:1101:20562:5450  133:D05BR:1:1101:20562:5450 2:N:0:TGGACGTCCCTAGG
BABBAFDFFFFFGGGGGGFGGGGEEDGHHHHHFHHHFHHGGHGHHGEHHGEFHGHHHHHHHHHHGHGGGGGCGGEGHHCEGGGHFHHHGHHHHGGGGGHHFCGGHGEFGGGFECC@FCGHFHGGGGGHHHHGGGGGGGGGGGHHHHGGGG
@R_HWI-M01141:133:D05BR:1:1101:20562:5450  133:D05BR:1:1101:20562:5450 2:N:0:TGGACGTCCCTAGG
TCTCACCGTCGTGGAAGGTAACGCCTTCGCGCAGATTGAGCGTCAGGGTTTTACCGTCTTCGCTCCAGGCCCAGTCTTTTGCCAGACCCGGCACGACCTTCAGGTTTTCATCCACGTCCACCAGCCTGTCGCACAGGGAGGCAAACACGA
+R_HWI-M01141:133:D05BR:1:1101:20562:5450  133:D05BR:1:1101:20562:5450 2:N:0:TGGACGTCCCTAGG
BBBBBFFBFBBBGFEGGGGGGCGGGH2BGAEEGGGCHHBFHGEEAEHFHHGGFGHGEGHGFEFGHGHHCGGGGHHHFHHHHHHGHHGHHGFGGGGGGGGHHHHEGHHGHHHFHHHFHHGGHHHHHGHHHHGGGGGFGFEGGGGFHFHHGG
@M_HWI-M01141:133:D05BR:1:1101:11629:5469  133:D05BR:1:1101:11629:5469 2:N:0:TGGACGTCCCTAGG
ATGCAGGGTGGAAAGTGCTGCGACTTCCGCTATCGCGTGAAAAAGGACCAGC
+M_HWI-M01141:133:D05BR:1:1101:11629:5469  133:D05BR:1:1101:11629:5469 2:N:0:TGGACGTCCCTAGG
]]]]]]]]]]]]]]]]]]]]]]]]]]]]]]]]]]]]]]]]]]]]]]X[F]]]
@M_HWI-M01141:133:D05BR:1:1101:18027:5479  133:D05BR:1:1101:18027:5479 2:N:0:TGGACGTCCCTAGG
ATCTTGGCTCACTGCAACCTCCGCTTCCCAGGTTCAAGTGATTCTCCAGCCCCAGCCTCT
+M_HWI-M01141:133:D05BR:1:1101:18027:5479  133:D05BR:1:1101:18027:5479 2:N:0:TGGACGTCCCTAGG
]]]]]]]]]]]]]]]]]]]]]]]]]]]]]]]]]]]]]]]]]]]]]]]]]]]]]]]]]]]]
@M_HWI-M01141:133:D05BR:1:1101:21314:5501  133:D05BR:1:1101:21314:5501 2:N:0:TGGACGTCCCTAGG
CCTGTACTACTTTGGCCGTCCGGTGGAAGAGCTGAGCCTCGACCAGCAGGCGCTGCTGGTGGGCATGGT
+M_HWI-M01141:133:D05BR:1:1101:21314:5501  133:D05BR:1:1101:21314:5501 2:N:0:TGGACGTCCCTAGG
]]Z]]]]]]]]]]]]]]][]]]]]]]]]]]]]]]]]]]]]]]]]]]]]]]][]]]]]]]]]]]]]]]]]
@F_HWI-M01141:133:D05BR:1:1101:6757:5501  133:D05BR:1:1101:6757:5501 2:N:0:TGGGCGTCCCTAGG
GTCATGAAGTCCTTGCCTATGCCTGTGTCCTGAATGGTTTTGTCTAGATTTTCTTCTAGTGTTTTTATGGTGTTAGGTCTTATGTTTAGGTCTTATTCCATCTGGAGTTAATTTTAGTGTAAGGTGTCAGAAAGGGGTGATCGGAAGAGC
+F_HWI-M01141:133:D05BR:1:1101:6757:5501  133:D05BR:1:1101:6757:5501 2:N:0:TGGGCGTCCCTAGG
AAAB?FDDDFDFGDBGCDD5BA4FG4FGFHHF5EFFFFGHGHFHHGHFHGHHGFHHHGHEGHHFHGHHHHHHAEBGGFGHGFHGFBG5GHHGHBGHHEGFHHFHH5?FG5@GHGHEHDGFGFGFDGGHEDBGHHHGCE?FGHGGGGGGFF
@R_HWI-M01141:133:D05BR:1:1101:6757:5501  133:D05BR:1:1101:6757:5501 2:N:0:TGGGCGTCCCTAGG
GGCCCCACCACCGTCTTAAATTCAAAAAATATAACAACTGGAAAAAAACACAAACAAAATTCTTAAAATAAATAAAAAAAAAAAAAAAAAAAAACAAAAAACATATACTGATACTAAACGAGGAAAAAAACCAACAGAAAACACCAAACG
+R_HWI-M01141:133:D05BR:1:1101:6757:5501  133:D05BR:1:1101:6757:5501 2:N:0:TGGGCGTCCCTAGG
111>>11111111111033B331333B0001222ABGG1A0011BC/E//0A/0/0A00111222D112@B12D@###########################################################################
@M_HWI-M01141:133:D05BR:1:1101:14160:5512  133:D05BR:1:1101:14160:5512 2:N:0:TGGACGTCCCTAGG
GGGAAAATGTGTTTTCCTCTTCTTCACAGAAAGGGTTTAGAAACT
+M_HWI-M01141:133:D05BR:1:1101:14160:5512  133:D05BR:1:1101:14160:5512 2:N:0:TGGACGTCCCTAGG
]]]]]]]]]]]]]]]]]]]]]]]]]]]]]]]]]]]]]]]]]]]]]
@M_HWI-M01141:133:D05BR:1:1101:9527:5536  133:D05BR:1:1101:9527:5536 2:N:0:TGGACGTCCCTAGG
CAAAATAGTTGCATAGGTACACACG
+M_HWI-M01141:133:D05BR:1:1101:9527:5536  133:D05BR:1:1101:9527:5536 2:N:0:TGGACGTCCCTAGG
]]]]]]]]]]]]]]]]]]]]]]]]]
@M_HWI-M01141:133:D05BR:1:1101:7259:5546  133:D05BR:1:1101:7259:5546 2:N:0:TGGACGTCCCTAGG
CCAGCCTGGGCAAAAAGAGTGAAACTCCATTCAAAAAAAAAAGAAGAAGAAGAAAG
+M_HWI-M01141:133:D05BR:1:1101:7259:5546  133:D05BR:1:1101:7259:5546 2:N:0:TGGACGTCCCTAGG
]]]]]][]]]]]]]]]]]]]]]\]]]]]]]][]]]]]]]]]]]]]]]]]]]]]]]\
@M_HWI-M01141:133:D05BR:1:1101:14289:5579  133:D05BR:1:1101:14289:5579 2:N:0:TGGACGTCCCTAGG
TCTCACCACTTCAGTTGATTGCGACTGCAGCGCCCGGAAAGATGATATTGCGGCTATAGCAAAAACGCTCAACGTTAAGGCGTGGGAGAACAAAGACGGTCAGCCCCCATCCCTTGCGCAGTTTATGCTTATCGATCAGGACACACACGATATCAAAAGGGAT
+M_HWI-M01141:133:D05BR:1:1101:14289:5579  133:D05BR:1:1101:14289:5579 2:N:0:TGGACGTCCCTAGG
?ABCCFFFCFFFG]]]]]]]]]]]]]]]]]]]]]]]]]]]]]]]]]]]]]]]]]]]]]]]]]]]]]]]]]]]]]]]]]]]]]]]]]]]]]]]]]]]]]]]]]]]]]]]]]]]]]]]]]]]]]]]]]]]]]]]]]]]]]]]]]]]]]]]]]GFBFFFFFCBAAB
@M_HWI-M01141:133:D05BR:1:1101:23362:5580  133:D05BR:1:1101:23362:5580 2:N:0:TGGACGTCCCTAGG
CGAACAGCGACAGCCGTTCAACCTCTTCGTCAAACAGCTCAACGCGCAGCGCCAT
+M_HWI-M01141:133:D05BR:1:1101:23362:5580  133:D05BR:1:1101:23362:5580 2:N:0:TGGACGTCCCTAGG
]]]]]]]]]]]]]]]]]]]]]]]]]]]]]]]]]]]]]]]]]]]]]]]]]]]]]]]
@M_HWI-M01141:133:D05BR:1:1101:18291:5589  133:D05BR:1:1101:18291:5589 2:N:0:TGGACGTCCCTAGG
CCTCCCTTCCCCGGGAATTTCAAGACCT
+M_HWI-M01141:133:D05BR:1:1101:18291:5589  133:D05BR:1:1101:18291:5589 2:N:0:TGGACGTCCCTAGG
]]X]]]]]]]]]]]]]]]]]]]]]]]]]
@M_HWI-M01141:133:D05BR:1:1101:19449:5589  133:D05BR:1:1101:19449:5589 2:N:0:TGGACGTCCCTAGG
ATGGTGAAACCCCGTCTCTACTCAAAATATTAGCCAGGTGTTGTGGTGCATGCCTGTAAT
+M_HWI-M01141:133:D05BR:1:1101:19449:5589  133:D05BR:1:1101:19449:5589 2:N:0:TGGACGTCCCTAGG
]]]][]Z]]]]]]]]]]]]H]]]]][]]]]]]]]]]]]\\]]]]]]]]]]]][]]]]Y]Y
@M_HWI-M01141:133:D05BR:1:1101:10470:5594  133:D05BR:1:1101:10470:5594 2:N:0:TGGACGTCCCTAGG
TTCGGGGACTTCCATGCCACCGAACTTCTTACGCCAGGTGTAGAAGGTGGCGTCTGAAATGGCATGCTTGCGGCAGAGTTCCCGGGCCGAAACCCCGGCTTCTGCCTCGCGGAGAATACTGATGATCTGTTCGTCGGAAAATCGCTTCTTCATGGGGATGTCCTCATGTG
+M_HWI-M01141:133:D05BR:1:1101:10470:5594  133:D05BR:1:1101:10470:5594 2:N:0:TGGACGTCCCTAGG
BBBBBBBBBFFFGFFGGGGG]]]]]]]]]]]]]Y]]]]]]]]]]]]]]]]]]]]]]]]]]]]]]]]]]]]]]]]]]]]]]][]]]]]]]]]]]]]]]]]]]]]]]]]]]]]]]]]]]]]]]]]]]]]]]]]]]]]]]]]]]]]]]]]]]]GGGGGGGGFAFFFFFAAA>>
@M_HWI-M01141:133:D05BR:1:1101:15417:5595  133:D05BR:1:1101:15417:5595 2:N:0:TGGACGTCCCTAGG
GCCGGTACCAGCTTTTTGTGCAGCCACGGCAGCACGTTGTTCATCTGCGCTTCAAGCTTCCACGGCG
+M_HWI-M01141:133:D05BR:1:1101:15417:5595  133:D05BR:1:1101:15417:5595 2:N:0:TGGACGTCCCTAGG
]]]]]]]]]]]]]]]]]]]]]]]]]]]]]]]]]]]]]]]]]]]]]]]]]]]]]]]]]]]]]]]]]]]
@M_HWI-M01141:133:D05BR:1:1101:21632:5618  133:D05BR:1:1101:21632:5618 2:N:0:TGGACGTCCCTAGG
CAGTGGTGAGCTTCCCCACCGTTGGGGGAGTGATCAGCAAAAGCCTGGGCCGCGTGGCAGGAAGCCTGCTGGGTGCCACCGCCGCGTTAATCATCGCCGGCCATACCCTGAACGACCCGTGGCTGTTTTTACT
+M_HWI-M01141:133:D05BR:1:1101:21632:5618  133:D05BR:1:1101:21632:5618 2:N:0:TGGACGTCCCTAGG
]]]]]]]]]]]]]]]]]]]]]]]]]]]]]]]]]]]]]]]]]]]]]]]]]]]]]]]]]]]]]]]]]]]]]]]]]]]]]]]]]]]]]]]]]]]]]]]]]]]]]]]]]]]]]]]]]]]]]]]]]]]]]]]]]]]]]
@M_HWI-M01141:133:D05BR:1:1101:13241:5642  133:D05BR:1:1101:13241:5642 2:N:0:TGGACGTCCCTAGG
TCGCGCTGACGCTGGACGGAATTGGCATGGGGGAAAGCGGCGCGCTGTGGGGCGGGGAGTGCCTGCGGGTCA
+M_HWI-M01141:133:D05BR:1:1101:13241:5642  133:D05BR:1:1101:13241:5642 2:N:0:TGGACGTCCCTAGG
]]]]]]]]]]]]]]]]]]]]]]]]]]\]]]]]]]]]]]]]]]]]]]]]]]]]]]]]]]]]]]]]]]]]]]Z]
@M_HWI-M01141:133:D05BR:1:1101:7037:5664  133:D05BR:1:1101:7037:5664 2:N:0:TGGACGTCCCTAGG
GTCCCTGGTAAAGCACGTGGACGTAGTCCGGCTTGATGTAGTCCAGAATGCGCTGGTAGTGC
+M_HWI-M01141:133:D05BR:1:1101:7037:5664  133:D05BR:1:1101:7037:5664 2:N:0:TGGACGTCCCTAGG
]]]]]]][]]]]]]]]]]]]]]]]]]]]]]]]]]]]]]]]]]]]]]]]]]]]]]]]]]]]]]
@M_HWI-M01141:133:D05BR:1:1101:20586:5667  133:D05BR:1:1101:20586:5667 2:N:0:TGGACGTCCCTAGG
GCTGATCACTTGAGGTCAGGAGTTCGAGACCAGCCTGTGCAAAACAGCAAAA
+M_HWI-M01141:133:D05BR:1:1101:20586:5667  133:D05BR:1:1101:20586:5667 2:N:0:TGGACGTCCCTAGG
]]]]]]]]]]]]]]]Z]]]]\Z]1]]\]]]]]]W]]]]]]]]]]]]]]]]Z]
@M_HWI-M01141:133:D05BR:1:1101:11179:5672  133:D05BR:1:1101:11179:5672 2:N:0:TGGACGTCCCTAGG
ACAAGCAAAATTGCTCTGCAGATACTCTGTAAGAAAAAATATACAATGTCCTTTTCTACACTCTTTTGAAGTATATACACCATCTCAATATTCTCTATCATGTAAAATACCAAAATTCTAACTTTACGTGGTTAGAAAAAAATATAAATAATATC
+M_HWI-M01141:133:D05BR:1:1101:11179:5672  133:D05BR:1:1101:11179:5672 2:N:0:TGGACGTCCCTAGG
CCCCC]]]]]]]]]]]]]]]]]]]]]]]]]]]]]]]]]]]]]]]]]]]]]]]]]]]]]]]]]]]]]]]]]]]]]]]]]]]]]]]]]]]]]]]]]]]]]]]]]]]]]]]]]]]]]]]]]]]]]]]]]]]]]]]]]]]]]]]]]]]]]]]]]CCCBA
@M_HWI-M01141:133:D05BR:1:1101:18831:5694  133:D05BR:1:1101:18831:5694 2:N:0:TGGACGTCCCTAGG
CCCACCTTCCTCCAGTTTATCACTGGCAGTCTCCTTTGAGTTCCCGGCCGAACCGCTGGCAACAAAGGATAAGGGTTGCGCTCGTTGCGGGACTTAACCCAACA
+M_HWI-M01141:133:D05BR:1:1101:18831:5694  133:D05BR:1:1101:18831:5694 2:N:0:TGGACGTCCCTAGG
]]]X]]\]]]]]]]]]]]]]]]]]]]]]]]]]]]]]]]]]]]]]]]]]]]]V]]]]]]]]]]]]]]]]]]]]]]]]]]]]]]]]]]]]]]]]]]]]]]]]]]]]
@M_HWI-M01141:133:D05BR:1:1101:20108:5701  133:D05BR:1:1101:20108:5701 2:N:0:TGGACGTCCCTAGG
GATAGGAATGCCTGAAGTCACATCTTAGGGCGCATTCAACTTACAGAGTTAAACTAATG
+M_HWI-M01141:133:D05BR:1:1101:20108:5701  133:D05BR:1:1101:20108:5701 2:N:0:TGGACGTCCCTAGG
]]]]]]]]]]]]]]]]]]]]]]]]]]]]]]]]]]]]]]]]]]]]]]]]]]]]]]]]]]]
@M_HWI-M01141:133:D05BR:1:1101:15187:5715  133:D05BR:1:1101:15187:5715 2:N:0:TGGACGTCCCTAGG
CCTGAACAATTTAATGGTGCTGAGTTCGCTGATAGTGATGCTCTATCAGCAGGACGTAACCACCCACTGTCAGTGCGACGAGCACAGCAATATCATTGCCGCGCTGAAGGTCGGGGATTCAG
+M_HWI-M01141:133:D05BR:1:1101:15187:5715  133:D05BR:1:1101:15187:5715 2:N:0:TGGACGTCCCTAGG
]]]]]]]]]\]]]]]]]]]]]]]]]H]]]]]]]]]]]]]]]]]]]]]]]]]]]]]]]]\]]]]]]]]]]]]]]]]]]]]]]]]]]]]]]]]]]]]]]]]]]]]]]]]]]]]]]]]]]]]]]]
@M_HWI-M01141:133:D05BR:1:1101:17526:5718  133:D05BR:1:1101:17526:5718 2:N:0:TGGACGTCCCTAGG
CTGTGCGCAGGCGCTGAGGGTGAAGAGGCTACCCATAATGGCCAGTTTTAAATAACGTCTTGTCATGGTCGGGATTCCGTTAACAGAGGATGCTTAATGGTAG
+M_HWI-M01141:133:D05BR:1:1101:17526:5718  133:D05BR:1:1101:17526:5718 2:N:0:TGGACGTCCCTAGG
]]]]]]]]]]]]]]]]]]]]]]]]]]]]]]]]]]]]]]]]]]]]]]]]]]]]]]]]]]]]]]]]]]]]]]]]]]]]]]]]]]]]]]]]]]]]]]]]]]]]]]]
@M_HWI-M01141:133:D05BR:1:1101:11281:5718  133:D05BR:1:1101:11281:5718 2:N:0:TGGACGTCCCTAGG
AATTAACCCCAAACAGATCGGCACTTTGCAAAAAATAAGTGGTGCCACGACCTTGTGCTGAGCCTGTTACGCG
+M_HWI-M01141:133:D05BR:1:1101:11281:5718  133:D05BR:1:1101:11281:5718 2:N:0:TGGACGTCCCTAGG
]]]]]]]]]]]]]]]]]]]]]]][]]]]]]]]]]]Z]]]Z]]]]]]]]]]]]]]]]]]]]\]][]]]]]]]]]
@F_HWI-M01141:133:D05BR:1:1101:6669:5731  133:D05BR:1:1101:6669:5731 2:N:0:TGGACGTCCCTAGG
TTGCTGTCTTCATGATAATGAGTGATGTCTTACTCTGTGTTCATGCAAGATCTGTCTCTTTAAAAGAGTGTGGCACCTCTCACCTCTCTCTCTTTCTAACTCCCTCTCTCTCCATGTAAGACACCAGCTCCCCCTGAGGCTTCTGCCATG
+F_HWI-M01141:133:D05BR:1:1101:6669:5731  133:D05BR:1:1101:6669:5731 2:N:0:TGGACGTCCCTAGG
1>AAA1D1D@DDFGDGDFDAABBF1F3AGFFDGF1AGEHHHBGAADAED0GGHG2GFFGFHFHF1GA0A1BD/BCFFGH1GG1FGFBG1FGGDDG2GBE1FEFEGCFHHBG1FDFEBDGFBGFH/?0?B@GEEG?/F>?FC<0GHHDGFF
@R_HWI-M01141:133:D05BR:1:1101:6669:5731  133:D05BR:1:1101:6669:5731 2:N:0:TGGACGTCCCTAGG
CAACACTATATTAGTCTGTTTTGCATTGCTATCAGGAATATCTAAGGCTGGGTAATTTACAAAGAAAAGAGGTTTATTTTTACTCATGGTTCTGCAGGCTGTCCAGAAAGCATGGTTCTCGCATCTGTTCCTGGTGATCCCTCAAGAAGC
+R_HWI-M01141:133:D05BR:1:1101:6669:5731  133:D05BR:1:1101:6669:5731 2:N:0:TGGACGTCCCTAGG
111>1AD133@BEFGA3GGFGGHHHF31AG3303D1AA1FHHHF1F00B000B1AEEBA221B0BC000BG/1BFGDAAB1/BF1DFGG1AGF1GD10/BBGHGF11BB1FFFBF1BGFD/?EAEHBGG2>>GCH0122>0<0<<FGFHB
@M_HWI-M01141:133:D05BR:1:1101:13927:5746  133:D05BR:1:1101:13927:5746 2:N:0:TGGACGTCCCTAGG
GGTCACCATCAGACGATGCGGGTCGCCTCCATTGCGCGCTGCCCAGCTGGCAACGTGGTCGAGGTCGGCCAGCACCTGCGCATCCGGCACTTTTGTCACCAGATTACTGAACAGCGTT
+M_HWI-M01141:133:D05BR:1:1101:13927:5746  133:D05BR:1:1101:13927:5746 2:N:0:TGGACGTCCCTAGG
]]]]]]]]]]]]]]]]]]]]]]]]]]]]]]]]]]]]]]]]]]]]]]]]]]]]]]]]]]]]]]]]]]]]]]]]]]]]]]]]]]]]]]]]]]]]]]]]]]]]]]]]]]]]]]]]]]]]]]
@M_HWI-M01141:133:D05BR:1:1101:19440:5747  133:D05BR:1:1101:19440:5747 2:N:0:TGGACGTCCCTAGG
CGCATGCTGATAGCCTATCTCTTCTACTTTCAG
+M_HWI-M01141:133:D05BR:1:1101:19440:5747  133:D05BR:1:1101:19440:5747 2:N:0:TGGACGTCCCTAGG
]]]]]]]]]]]]]\]]]]]]\]]]]Y]]]]]]]
@M_HWI-M01141:133:D05BR:1:1101:13314:5751  133:D05BR:1:1101:13314:5751 2:N:0:TGGACGTCCCTAGG
CGTAGAGACCCCAACCCAGGCGGCACTGAAGGAGTTAAGAAACAGACACAGAGAGAGACACAAAGACAGAGAGACAGGGACACAGAGACACAGACACAGAGACA
+M_HWI-M01141:133:D05BR:1:1101:13314:5751  133:D05BR:1:1101:13314:5751 2:N:0:TGGACGTCCCTAGG
TWW]W]]]Y%Q]]]]]]]]T]VE]]X[Z]]]]]]]]2]]\VW[]Z\]Z]][]]]]]E]Z]]]%V\]]]]\W]US[7]T]Z]6]XX]]]]]]]]]]8]]T]E/E]
@M_HWI-M01141:133:D05BR:1:1101:9027:5799  133:D05BR:1:1101:9027:5799 2:N:0:TGGACGTCCCTAGG
CAGCCAGAATGGCTACTAGTAAAAATTCAAAAAACAACAGATGCTGGCAAAATTGTGGAGAAAAAGAAACACCTTTACACTGTTGGTGGGAGTGTAAATTAGTTCAAC
+M_HWI-M01141:133:D05BR:1:1101:9027:5799  133:D05BR:1:1101:9027:5799 2:N:0:TGGACGTCCCTAGG
]]Z]]]][\[W]]]]]]]]]]]]]]]]]]]][]][]]]]]]]]]]]]]]]]Z8]]G]]]TW]]]]]]]]]]]]]]]]]]]]]]]]]]]]]]]F]]]]]]]]]]]]]]\
@M_HWI-M01141:133:D05BR:1:1101:17944:5826  133:D05BR:1:1101:17944:5826 2:N:0:TGGACGTCCCTAGG
GCGTTTTCCAGCACCAGCTGCGTCAGCGTGCCGAACGCCACTTTTTCGCCGTGATAGAAGTGATGCGCATCCGGCACC
+M_HWI-M01141:133:D05BR:1:1101:17944:5826  133:D05BR:1:1101:17944:5826 2:N:0:TGGACGTCCCTAGG
]]]]]]]]]]]]]]]]]]]]]]]]]]]]]]]]]][]]]]]\]]]]\]]]]]]]]]]]]]]]]]]]]]]]]]]]]]]]]
@M_HWI-M01141:133:D05BR:1:1101:8858:5836  133:D05BR:1:1101:8858:5836 2:N:0:TGGACGTCCCTAGG
CGCGATATTGAGAAATATCTGCTTCTAAAACCAAAACGGAGCTACCTAACAGAACGGTCTTCAATGTGTGCATTCAACTTATGGAGTTAAACTGATGTGTGTTTGCAGGAGTTTCTAAAC
+M_HWI-M01141:133:D05BR:1:1101:8858:5836  133:D05BR:1:1101:8858:5836 2:N:0:TGGACGTCCCTAGG
]]]]]]]]]]]]]]]]]]]]]]]]]]]]]]]]]]]]]]]]]]]]]]]]]]]]]]]]]]]]]]]]]]]]]]]]]]]]]]]]]]]]]]]]]]]]]]]]]]]]]]]]]]]]]]]]]]]]]]]]
@M_HWI-M01141:133:D05BR:1:1101:15603:5867  133:D05BR:1:1101:15603:5867 2:N:0:TGGACGTCCCTAGG
TGTGTAACCGCTGCAGGAGGCTGAAGTGGGTGGAATGCTTGAGTCTGAGAGGTTGAGGCTACAGTGAGCTATGATCATGCCTCTGCACTCCTGCTTGGGTGATAGAGCAAGACCCTGTCTCAAAAATAAATCAATATATAAAGTCTCCTATTATTCTTGTATTGCAGCCTATCTCTCCCTTTAGATCTATTAACAT
+M_HWI-M01141:133:D05BR:1:1101:15603:5867  133:D05BR:1:1101:15603:5867 2:N:0:TGGACGTCCCTAGG
AB3AAF5DFDBBGGGCFGGGGGFGHGBGFEAEEAGGFFFFFHHHHG]]]]]]]]]]]]]]]]]]]]]]]]]]]]]]]]]]]]]]]]]]]]]]]]]]]]]]]]]]]]]]]]]]]]]]]]]]]]]]]]]]]]]]]]]]]]]]]]]]]]]]]]FGA0FHFHHHFHFFACHFGFF0?E?GE1GGGFFG3FFFD3FAA>1A
@M_HWI-M01141:133:D05BR:1:1101:10342:5897  133:D05BR:1:1101:10342:5897 2:N:0:TGGACGTCCCTAGG
AGTCGTCCCTCGGGTAAAGATCAGGGTCTCGGCCTGAGAATTTGCATTTCTGAAG
+M_HWI-M01141:133:D05BR:1:1101:10342:5897  133:D05BR:1:1101:10342:5897 2:N:0:TGGACGTCCCTAGG
]]]]]]V]]]]]]]]]]]]]]]]]]]]]]]]]]]]]]]]]]]]]]]]]]]]]]]]
@M_HWI-M01141:133:D05BR:1:1101:12175:5897  133:D05BR:1:1101:12175:5897 2:N:0:TGGACGTCCCTAGG
ATTGAAAGTAATGACAGTCGTACTATCTATAAGCCGAACCTCCATTTGCAATATAGCTTCGATAATGGCTTTTACGTGGCGGC
+M_HWI-M01141:133:D05BR:1:1101:12175:5897  133:D05BR:1:1101:12175:5897 2:N:0:TGGACGTCCCTAGG
]]]]]]]]]]]]]]]]]]]]]]]]]]]]]]]]]]]]]]]]]]]]]]]]]]]]]]]]]]]]]]]]]]]]]]]]]]]]]]]]]]]
@M_HWI-M01141:133:D05BR:1:1101:7045:5898  133:D05BR:1:1101:7045:5898 2:N:0:TAGACGTCCCTAGG
AACAACACAGGAACAGAAAACAAAAAACTGCATGTTCTCACTCATAAGTGGGAGTTGAACAATGAGAACATATGGGCACAGAGAGGAGAA
+M_HWI-M01141:133:D05BR:1:1101:7045:5898  133:D05BR:1:1101:7045:5898 2:N:0:TAGACGTCCCTAGG
\]]]][]]]]]]]]]\E]Z]]Y]]]V\][]]]]]V]]][ZVGZ]\]]]]]]]X][\]]]]]]]][]]]]]Z]]]]]]]]]]]]VY]\]\]
@M_HWI-M01141:133:D05BR:1:1101:19841:5911  133:D05BR:1:1101:19841:5911 2:N:0:TGGACGTCCCTAGG
TAAACCCTTTCTGTGAAGAAGCGGAAAAAGCATTTTCCCGGCCAAATCCAAGCATTTAAGAAAT
+M_HWI-M01141:133:D05BR:1:1101:19841:5911  133:D05BR:1:1101:19841:5911 2:N:0:TGGACGTCCCTAGG
]]]]]]]]]]]]]]]]]]]]]]]]]]]]]\]]]]]]]]]]]]]]]]]]]]]]]]]]]]]]]\]]
@M_HWI-M01141:133:D05BR:1:1101:12254:5946  133:D05BR:1:1101:12254:5946 2:N:0:TGGACGTCCCTAGG
GCATCGGTCTCGTGGGATTTACAGGAAAAGGCCACCGACGCAAACCTGCTTAATCAGGC
+M_HWI-M01141:133:D05BR:1:1101:12254:5946  133:D05BR:1:1101:12254:5946 2:N:0:TGGACGTCCCTAGG
]]]]]]]]]]]]]]]]]]]]]]]]]]]]]]]]]]]]]]]]]]]]]]]]]]]]]]]]]]]
@M_HWI-M01141:133:D05BR:1:1101:12008:5954  133:D05BR:1:1101:12008:5954 2:N:0:TGGACGTCCCTAGG
GGTCGTCGTCAGGCATCGGACACCATTGATTACAGCGTCGGCTTTACCGATATGGCCCGCCTGGGCGACAGCATTG
+M_HWI-M01141:133:D05BR:1:1101:12008:5954  133:D05BR:1:1101:12008:5954 2:N:0:TGGACGTCCCTAGG
]]]]]]]]]]]]]]]]]]]]]]]]]]]]]]]]]]]]]]]]]]]]]]]]]]]]]]]]]]]]]]]]]]]]]]]]]]]]
@M_HWI-M01141:133:D05BR:1:1101:11378:5967  133:D05BR:1:1101:11378:5967 2:N:0:TGGACGTCCCTAGG
CATTGCCTTGCTGATTGGCCTTGTAGTGGCGTGGTGGATCAATCGCTCCATCGGCACCTTATCGCGTTACGCCGACGCGGTGACCACCGATACCCCTCTCCCGCTGCCTAACCCAGGCAGTAGCGAA
+M_HWI-M01141:133:D05BR:1:1101:11378:5967  133:D05BR:1:1101:11378:5967 2:N:0:TGGACGTCCCTAGG
]]]]]]]]]]]]]]]]]]]]]]]]]]]]]]]]]]]]]]]]]]]]\]Y]]][][\X]]]]]]H]\]]8][]ZXQ]Z]Z][]Y[]]]]]]]]%T]]]]]]Y]]]Z]Y]]]8]]]]]Y]]]XVFUV]QN]
@M_HWI-M01141:133:D05BR:1:1101:23529:5984  133:D05BR:1:1101:23529:5984 2:N:0:TGGACGTCCCTAGG
AAAAAAAGTGGCTATCGGTGCGTGTATGCAGGAGAGTGCTTTTTTGGCATTTTCG
+M_HWI-M01141:133:D05BR:1:1101:23529:5984  133:D05BR:1:1101:23529:5984 2:N:0:TGGACGTCCCTAGG
]]]]]]]]]]]]]]]]]]]]]]]]]]]]]]]]]]]]]]]]]]]]]]]]]]]]]]]
@M_HWI-M01141:133:D05BR:1:1101:11380:5988  133:D05BR:1:1101:11380:5988 2:N:0:TGGACGTCCCTAGG
GGGGATTAAATTAGCAGGCAGCCCAGGCGTGAGCCACCA
+M_HWI-M01141:133:D05BR:1:1101:11380:5988  133:D05BR:1:1101:11380:5988 2:N:0:TGGACGTCCCTAGG
]]]]]]]]]]]]]]]]]]]]]]]]]]]]]]]]]]]]]]]
@M_HWI-M01141:133:D05BR:1:1101:8859:5993  133:D05BR:1:1101:8859:5993 2:N:0:TGGACGTCCCTAGG
TAGCGCTTCTTCCATAGCGGTTAACCAGCCAGTGTGGGC
+M_HWI-M01141:133:D05BR:1:1101:8859:5993  133:D05BR:1:1101:8859:5993 2:N:0:TGGACGTCCCTAGG
Z]WWX\]]][]]]]\]]]]]][]]\\\]]][]]W]W]]]
@M_HWI-M01141:133:D05BR:1:1101:18434:6031  133:D05BR:1:1101:18434:6031 2:N:0:TGGACGTCCCTAGG
CCGTAAGTTGAATGCACACATTGAAGAGCGTTCTGTTAGGTAGCTCCGTTTTGGTTTTAGAAG
+M_HWI-M01141:133:D05BR:1:1101:18434:6031  133:D05BR:1:1101:18434:6031 2:N:0:TGGACGTCCCTAGG
]]]]]]]]]]]]]]]]]]]]]]]]]]]]]]]]]]]]]]]]]]]]]]]]]]]]]]]]]]]]]]]
@M_HWI-M01141:133:D05BR:1:1101:17253:6067  133:D05BR:1:1101:17253:6067 2:N:0:TGGACGTCCCTAGG
CCATTCTTGCCGAAGCGCGCGACGCGACCCGTAAAGCGGCTGAAATTGCGGATAGCGGGTGCGGCGTGGAAGGACAATACCAGCTCGGTGCTGAAGCGGCCCTGCAGCCTCATCTAAGAACGATATTTAT
+M_HWI-M01141:133:D05BR:1:1101:17253:6067  133:D05BR:1:1101:17253:6067 2:N:0:TGGACGTCCCTAGG
]]]]]]]]]]]]]]]]]]]]]]]]]]]]]]]]]]]]]]]]]]]]]]]]]]]]]]]]]]]]]]]]]]]]]]]]]]]]]]]]]]]]]]]]]]]]]]]]]]]]]]]]]]]]]]]]]]]]]]]]]]]]]]]]]]
@M_HWI-M01141:133:D05BR:1:1101:9606:6068  133:D05BR:1:1101:9606:6068 2:N:0:TGGACGTCCCTAGG
AATTTTTTTTTTTTTTTTTTTTTTTTGGTAGAGACAGGGTTTCACCATCTTGGCCAGGCTGGTCTTGAACTCCTGACCTCAAGT
+M_HWI-M01141:133:D05BR:1:1101:9606:6068  133:D05BR:1:1101:9606:6068 2:N:0:TGGACGTCCCTAGG
E]]]]]]]]]]]]]]]]]]]]]]]]][][]]]]]]]]YY]]]]]]]4]]]]]]]]]]]Z]\[]2]Z[]]]]]\][]]][]]]VW
@M_HWI-M01141:133:D05BR:1:1101:24354:6113  133:D05BR:1:1101:24354:6113 2:N:0:TGGACGTCCCTAGG
TTAACCCTTATGCCATCGCCGAGATACTTCCAAAGGCCAGAGAAGCCTCCGGTGCCTCCCCTGTTAT
+M_HWI-M01141:133:D05BR:1:1101:24354:6113  133:D05BR:1:1101:24354:6113 2:N:0:TGGACGTCCCTAGG
[[]R]]]Y]]][]]T]]]]]]YY][]$]GW]Z]]]Z]]]]X[]]]]]V[]]YB]]]T]]]WZ]%]UY
@M_HWI-M01141:133:D05BR:1:1101:13987:6120  133:D05BR:1:1101:13987:6120 2:N:0:TGGACGTCCCTAGG
GGATGGTCTCAATCTCTTGACCTCGTGATCCACCCGCCTCGGCCTCCCAAAGTGCTGGGATTATAGACTTTTTAAAAAATTTATTTTTATTATTAATTTTTTGAGACAGGATTCGCTCGTTGCCCAGCCGAACG
+M_HWI-M01141:133:D05BR:1:1101:13987:6120  133:D05BR:1:1101:13987:6120 2:N:0:TGGACGTCCCTAGG
]T]]]V]Z]Z]Z]]][[]]]]VZZ[][WT]Z[]]]]]]]]]]]]][]]]]]]]]]]]]]]]]]]]]]]]]]]]]]]]]]]]]]]]]]]]]]]]]]]]]]]]]]]]]]]]]]]\]]]]]]Y]]]]]]]]]]]]Z]
@F_HWI-M01141:133:D05BR:1:1101:10904:6141  133:D05BR:1:1101:10904:6141 2:N:0:TGGACGTCCCTAGG
CCGCTGTTCCGCCTGAACGACGGCGACGGGGGTTTCTATCTCGATAAAGCGTGCGTCGTCTCGCGCGATCCGCTTGACCCGGATCACTTCGGCAAGCAGAACGTGGGGATCTATCGCATGGAGGTGAAGGGCAAGCGTAAGCTCGGCCTG
+F_HWI-M01141:133:D05BR:1:1101:10904:6141  133:D05BR:1:1101:10904:6141 2:N:0:TGGACGTCCCTAGG
1AAAADAFFFAAGGGFGG0ECA?0/AEGGGEGEEGHGHFDDD01F/FG@GC>/?>FEGEFFFGEGC?<BFCHGGGEGH1GCGCCGGHHFHCGGGC.CCHB/;A::.ACGCFG0BFBFGGGG0C.9C9BFFBGGFEAEBBBFFFFB@EFBE
@R_HWI-M01141:133:D05BR:1:1101:10904:6141  133:D05BR:1:1101:10904:6141 2:N:0:TGGACGTCCCTAGG
CGTACTCGGACTGATCGTACTTCAGCGGCGTTGCGCCCATCAGCGTAATGATTGGGTCGTTGCCCAGGGTAATGGCAATCGGCAGGTCTTCACCACGCTCTTCCGCTTTATGTAGATGCAGCGCAATATCGTGCATCGGCACCGGCTGCA
+R_HWI-M01141:133:D05BR:1:1101:10904:6141  133:D05BR:1:1101:10904:6141 2:N:0:TGGACGTCCCTAGG
AAAABBFB@BBBGGFFGGGFFFFHHHGGGGGGGCEEDGEGHGHHGGGGEHFHHHHGGGG@EFEDHFHEA?GHFHHHHHHHG/EE?E?GGFGFHFFEACAFCGGHGGGGGHH22@B<GDGFGHGGGGGBFBGFAFFHHGGGCCGG?@-@##
@M_HWI-M01141:133:D05BR:1:1101:9398:6145  133:D05BR:1:1101:9398:6145 2:N:0:TGGACGTCCCTAGG
CAGAGAGCCGGTTGCCACTTCGTGCAGCAACGGTTTCCACAGGTGGCTGTGGTTACGATCCACCAGCGTAATTTTGGCTTTCTTACCGCGACCCAGCTTCTTGCCCAGCTGTGTTGCCAGCTCCAGCCCGCCAGCTCCACCGCCTACAATCACTATCTTTTTCAATGGCGTAGTCAACGTGACCCCCTCA
+M_HWI-M01141:133:D05BR:1:1101:9398:6145  133:D05BR:1:1101:9398:6145 2:N:0:TGGACGTCCCTAGG
BCBBCFCCFCCCGGGGGGGGGGHGGHHHHHHGGGGGHHHH]]]]]]]]]]]]]]]]]]]]]]]]]]]]]]]]]]]]]]]]]]]]]]]]]]]]]]]]]]]]]]]]]]]]]]]]]]]]]]]]]]]]]]]]Z]]]]]]]]]]]]]]]]]]]]]HHHHHGGHHHHHHHGGGGGGGGGGGGGGFFBBCCCBCCCC
@F_HWI-M01141:133:D05BR:1:1101:24434:6146  133:D05BR:1:1101:24434:6146 2:N:0:TGGACGTCCCTAGG
CAAACAAAATATGATTCCGGCTGCGGCTGGCCGAGCTTTTATGAGCCGGTTAGCGATGACGGATCGGAAGAGCACACGTCTGAACTCCAGTCACTGGACGTATCTCGTATGCCGTCTTCTGCTTGAAAAAAAAAAAAACTCACACGTCTT
+F_HWI-M01141:133:D05BR:1:1101:24434:6146  133:D05BR:1:1101:24434:6146 2:N:0:TGGACGTCCCTAGG
BB?AAFAFFFFFFGGGGEG?E?AFEGGAAAAFEE?E1CFGHHBDFFFEEGAEFHGGGGBGAEG1EE?ECEFAGFHFGG0GHGEHFHHFFCGFFHBGH3GD</B0B2B?<FFGFGG?GF22FGGD1?1FGGC###################
@R_HWI-M01141:133:D05BR:1:1101:24434:6146  133:D05BR:1:1101:24434:6146 2:N:0:TGGACGTCCCTAGG
GTCATCGCGATCTCGCCCATATAAACCCCGCCCCCCCGAGACGGCATTCTCTTTTTTTTTAAATTCCGCAAGCCTCCGGTAGCGAAACAGTGTCCTATGAGGTGCTTGGTCGGGGGGATCCGGGTTCTATAAAAAAAAAACTTTGTTCAT
+R_HWI-M01141:133:D05BR:1:1101:24434:6146  133:D05BR:1:1101:24434:6146 2:N:0:TGGACGTCCCTAGG
11>1131>1>1113B00A0AB3A3D10000AA######################################################################################################################
@M_HWI-M01141:133:D05BR:1:1101:10813:6155  133:D05BR:1:1101:10813:6155 2:N:0:TGGACGTCCCTAGG
CGCTCTTCCGATCTCAAAGGCAATGCTCGACAAGCTAGAGGATAAATATCCCGACCTGATGAAAGAGGTCATCCGGCACGCCACCATTCAGCGTATT
+M_HWI-M01141:133:D05BR:1:1101:10813:6155  133:D05BR:1:1101:10813:6155 2:N:0:TGGACGTCCCTAGG
]]]]]]]]]]]]]]]]]]]]]]]]]]]]]]]]]]]]]]]]]]]]]]]]]]]]]]]]]]]]]]]]]]]]]]]]]]]]]]]]]]]]]]]]]]]]]]]]]
@M_HWI-M01141:133:D05BR:1:1101:16758:6169  133:D05BR:1:1101:16758:6169 2:N:0:TGGACGTCCCTAGG
TGTTTGACCTTGTGCAGAACATGACGCCGGAGCAGCAGCAAATCCTGCTGCGGGCATCCGCTGCGTCCACGTTTTCGGGTCTGATCGGGAATGCGGTT
+M_HWI-M01141:133:D05BR:1:1101:16758:6169  133:D05BR:1:1101:16758:6169 2:N:0:TGGACGTCCCTAGG
]]]]]]]]]]]]]]]]]]]]]]]]]]]]]]]]]]]]]]]]]]]]]]]]]]]]]]]]]]]]]]]]]]]]]]]]]]]]]]]]]]]]]]]]]]]]]]]]]]
@M_HWI-M01141:133:D05BR:1:1101:6442:6172  133:D05BR:1:1101:6442:6172 2:N:0:TGGACGTCCCTAGG
GCAGTTCAAGCACGGTAGAAATGGCGGCCAGGCCAGAAGCAAAGGCGTAGCCGCGCGTGCCCCCCTCCAGTTCCGCTATTGCGGTTTCCAGCGCGTGGCGGGTCGGGTTGCCGCTGCGGGAATATTCATACCCGGTGTGTTCGCCGGGCGAGGGTTGCGCAAACGTTGAGGTGGCGTAGATAGGCGGCATGACGGCACCGTGCTGGTCGTTGAATTCGCCGCTGTGAACGCTG
+M_HWI-M01141:133:D05BR:1:1101:6442:6172  133:D05BR:1:1101:6442:6172 2:N:0:TGGACGTCCCTAGG
CCCCCFFFFFFFGGGGGGGGGGHHHGGGGGHGHGHHHHHHHHHHHHGGGGGHGGGGGGGGHHGGGGGGHHHHHHGGGGGHHHG]]]]]]]]]]]]]]]]]]]]]]]]]]]Y]]]]]]]]]]]]]]]]]]]]]]]]]]]]]]]]]]]]]]]HGHGGGGGHGHHHGHHHHHHGGGGGHHHHHGGGGGHHHHGGGGHGHGGGHGHHGGGGGHHHGGGGGGGGGGFFFFCBCCCBAA
@F_HWI-M01141:133:D05BR:1:1101:6703:6193  133:D05BR:1:1101:6703:6193 2:N:0:TGGACGTCCCTAGG
TTCCGTCAGGTTCCGGCATTTGGTTAACGCGGTAGGGCGGCCCGCGTAGTTTTTTAGCAGGTCGGTAAATTCAGCCTGAAACGCCGGGCCTTTGATCGGAAGAGCACACGTCTGAACTCCAGTCACTGGACGTATTTCGTATGCCGTCTT
+F_HWI-M01141:133:D05BR:1:1101:6703:6193  133:D05BR:1:1101:6703:6193 2:N:0:TGGACGTCCCTAGG
1AAAA@C1AFDDBGE?EAEF3A1A0GFHEEG/A/BE/F/EEE/EEE>>>FGGHF?>BGBFCFG?G<//>2BGGHHCBA01<D</<B<@///F<?FFGFC.FG0GHHABC?CGGG0=C0GCC:;:GC:0::.::.C/099C/9CF09C?##
@R_HWI-M01141:133:D05BR:1:1101:6703:6193  133:D05BR:1:1101:6703:6193 2:N:0:TGGACGTCCCTAGG
TAACCAACCAGGCGACGCGCAGTCACAATCACCTTGCGAAAACAAAAACCAAGGACCCCCCGCCCCCCTACCCCCACCAGAGGAAGCGCGAGAGAACCAAGGAGAGGTCCGGGCGGCGGGGAAATAAGCCGGCTTCCGCGACCTTGCTGA
+R_HWI-M01141:133:D05BR:1:1101:6703:6193  133:D05BR:1:1101:6703:6193 2:N:0:TGGACGTCCCTAGG
1111111>A1>1111A00A0//B1111111A1AB111//A/A0A##########################################################################################################
@M_HWI-M01141:133:D05BR:1:1101:13388:6194  133:D05BR:1:1101:13388:6194 2:N:0:TGGACGTCCCTAGG
GAGCATTTTGAGGACCTTCTGCCCCTTTTATTATCACAACAT
+M_HWI-M01141:133:D05BR:1:1101:13388:6194  133:D05BR:1:1101:13388:6194 2:N:0:TGGACGTCCCTAGG
]]]]]]]]]]]]]]]]]]]]]]]]]]]]]]]]]]]]]]]]]]
@M_HWI-M01141:133:D05BR:1:1101:11590:6201  133:D05BR:1:1101:11590:6201 2:N:0:TGGACGTCCCTAGG
GCATGAGCCACTGCGTCCAGCCCCCTCTTAATTTCTCCAGCTTCGATCGATATAGACATTGGCCAGGCTTCTGAG
+M_HWI-M01141:133:D05BR:1:1101:11590:6201  133:D05BR:1:1101:11590:6201 2:N:0:TGGACGTCCCTAGG
Y]]X]]]]]]]]]]]\\]]]]Y]]\]]]]]]]]]]]]]]]]]]]]]]]]]]]]]]]]]]]]]]]]][]]]]]]]]
@M_HWI-M01141:133:D05BR:1:1101:5933:6205  133:D05BR:1:1101:5933:6205 2:N:0:TGGACGTCCCTAGG
ATCTCCATCTCCGGTCCACTGGATGACGATAGTGTTAACTTCCTGGCGGATAACTCCCAAAGGGTAAGTGGAAAGGTTATTTACCTGGCTCAATCTGTAGTAAATGGTGATAATT
+M_HWI-M01141:133:D05BR:1:1101:5933:6205  133:D05BR:1:1101:5933:6205 2:N:0:TGGACGTCCCTAGG
]]]]]]]]]Y]Y\U]]]]]]]]]]]]]]]]]]]]]]]]]]]]][]]YY]]]]]]]G[]]]]]]]]]X\]]][]]]]]]]]]]]][X\V]]]][]]]]KZ]]]]\]]]]]]\W]]]
@M_HWI-M01141:133:D05BR:1:1101:24328:6208  133:D05BR:1:1101:24328:6208 2:N:0:TGGACGTCCCTAGG
TACCCTCTCTTCCCCTCAGCTGTGTGGCCGGGACACAGGCTC
+M_HWI-M01141:133:D05BR:1:1101:24328:6208  133:D05BR:1:1101:24328:6208 2:N:0:TGGACGTCCCTAGG
]W]]]]]]]\]]]]]]]]]]]]]]]]W]]Y]]]]]]\]]]]]
@M_HWI-M01141:133:D05BR:1:1101:11433:6221  133:D05BR:1:1101:11433:6221 2:N:0:TGGACGTCCCTAGG
CCGGCTCAGCGAACAAGCTCGATACCGCGACGGT
+M_HWI-M01141:133:D05BR:1:1101:11433:6221  133:D05BR:1:1101:11433:6221 2:N:0:TGGACGTCCCTAGG
]]]]]]]]]]]]]]]]]]]]]]]]]]]]]]]]]]
@M_HWI-M01141:133:D05BR:1:1101:21667:6258  133:D05BR:1:1101:21667:6258 2:N:0:TGGACGTCCCTAGG
GACCTTCTTCACAGAACTGGAAAAAAACCACCTTAACCTCATATGGAACCAAAAAAGAGACTGCATAGCCAAGTCAATTCTAAGTAAAAAGAACACAGTGGGGG
+M_HWI-M01141:133:D05BR:1:1101:21667:6258  133:D05BR:1:1101:21667:6258 2:N:0:TGGACGTCCCTAGG
]]]]]]]]]]]]]]]]]]]]]]]]]]]]]]]]]]]]]]]]]]]]]]]]]]]]]]]]]]]]]]]]]]]]]]]]]]]]]]]]]]]]]]]]]]]]]]]]]]]]]]]]
@F_HWI-M01141:133:D05BR:1:1101:8838:6268  133:D05BR:1:1101:8838:6268 2:N:0:TAGACGTCCCTAGG
GAGGTTGCAGTAAACTGAGATTGTGCCACTGCACTCCAGCATGGGGGACAGAATGAGCCTTCATCTCAAAAAAAAAAAAAAAGATGGAAACGCCTCACGTCTAAATTCCAATCACCCGACTTAACTCCAATCCCCCCTTCTATTTGTTAT
+F_HWI-M01141:133:D05BR:1:1101:8838:6268  133:D05BR:1:1101:8838:6268 2:N:0:TAGACGTCCCTAGG
3AAAABCF4BDFGGFGG4GFFGFFGBG5G44BFF444ABFGBD2F2AEAFFGBD5GFEGF3AGGGHHHHFHEEGGE>>E/E?</F3333B0///0<?F/0/0<21221122??1?00//<-.=11FF111F###################
@R_HWI-M01141:133:D05BR:1:1101:8838:6268  133:D05BR:1:1101:8838:6268 2:N:0:TAGACGTCCCTAGG
TTTTTTTTTTTTTTGAAGTAAAGGTTAATTTGTTCCCCCTTTCTGAAGTCTATTGGTATTATCTCATTTTACTGCAATCTCAGATCGGAAGATCGTCTTGAAGGGAAAAGAGCTTCGAGTAGTGAAAGAGTCTCGCGTCGGCGTATATTT
+R_HWI-M01141:133:D05BR:1:1101:8838:6268  133:D05BR:1:1101:8838:6268 2:N:0:TAGACGTCCCTAGG
AAAAADDD0DDDGG//11222221A1112DA2B0AA1B//B1@@22D121222211@1222222222BB2@1121112B11B212B///>/011/B?//12111/<0?00/B011B##################################
@M_HWI-M01141:133:D05BR:1:1101:6393:6269  133:D05BR:1:1101:6393:6269 2:N:0:TGGACGTCCCTAGG
TTAGTGAAATTAAATGAGACACAAATAAAATGCTGTTAGAGGGGAGGGGAATTCTTCTAGGCGTGGAGGACTCATACAAAGTATTATGAAAAAGAAGACACT
+M_HWI-M01141:133:D05BR:1:1101:6393:6269  133:D05BR:1:1101:6393:6269 2:N:0:TGGACGTCCCTAGG
]]]]]]]]]]]]\]]]\Y][]]]]]]]]]]\Y]]]]]]]]]UBT]]]VZWZZ]]]\]]]\]]]Y]]]C]F]]]]]]]]]]]]]]]]]]]]]]]]]]]]]]\]
@M_HWI-M01141:133:D05BR:1:1101:15810:6295  133:D05BR:1:1101:15810:6295 2:N:0:TGGACGTCCCTAGG
GCCGCGCCGGCCTGCGCGCCAATAGCCTTCCCGGCCCGCACGCTGCC
+M_HWI-M01141:133:D05BR:1:1101:15810:6295  133:D05BR:1:1101:15810:6295 2:N:0:TGGACGTCCCTAGG
X\]\]]]]]]X]]ZZ]]]F]Y]W[]]]]]\][]X]WWTT]]TTF]]]
@M_HWI-M01141:133:D05BR:1:1101:21032:6297  133:D05BR:1:1101:21032:6297 2:N:0:TGGACGTCCCTAGG
GCGCCATCTGTGCGTTTAGCTGCTGAAGATTGCGAATTTCATGTGCCAGGGTGTGACGCTCGCGCGCCTCCTGCCCAAAG
+M_HWI-M01141:133:D05BR:1:1101:21032:6297  133:D05BR:1:1101:21032:6297 2:N:0:TGGACGTCCCTAGG
]]]]]]]]]]]]]]]]]]]]]]]]]]]]]]]]]]]]]]]]]]]]]]]]]]]]]]]]]]]]]]]]]]]]]]]]]]]]]]]]
@M_HWI-M01141:133:D05BR:1:1101:22169:6308  133:D05BR:1:1101:22169:6308 2:N:0:TGGACGTCCCTAGG
CATCACACCTACTCTAAAATTGACCACATAATTGGAAGTAAATCACTCCTCAGCAAATGCAAAAAAAATGGAAATCATAAACAGTCTCTCAGACCACAGGACAATCAAATTAGATCTCAGCTTTA
+M_HWI-M01141:133:D05BR:1:1101:22169:6308  133:D05BR:1:1101:22169:6308 2:N:0:TGGACGTCCCTAGG
]]]]]]]]]]]]]]]]]]]]]]]]]]]]]]]]]]]]]]]]]]]]]]]]]]]]]]]]]]]]]]]]]]]]]]]]]]]]]]]]]]]]]]]]]]]]]]]]]]]]]]]]]]]]]]]]]]]]]]]]]]]]]
@M_HWI-M01141:133:D05BR:1:1101:12459:6311  133:D05BR:1:1101:12459:6311 2:N:0:TGGACGTCCCTAGG
CAACGCGGTGTTTGGCTATTTGGGCACCGTGCAGTCCGGCATGGAGTTCGTCATGTATATGGTGATCCCGCTGTTCGTCAACTTTATCGGCGCCAAGCGCGGGCTGTTAATTGTCGGGCTTGTGGTGGGGGCGCGTCTGATTATTTCCGGCATGTGCGATTCGCATCTGCTCATTTCCGTGCTTAAACCGCTCTACGGTCTGGAAATCTGTCGGCTGC
+M_HWI-M01141:133:D05BR:1:1101:12459:6311  133:D05BR:1:1101:12459:6311 2:N:0:TGGACGTCCCTAGG
AA?AADDA>>AAFFCGGDFDDGHFHCAFA0AEFFACG?EGGEGHBGEEHAFC/FGHBG2FGBGBFFGH]]]]]]]]][]]]]]]]]]]]]P]]]]]]]]W]]]]]]]]]]]]]]]]]W]]X]]]YZ]]]W]]S]]]]]]]Z]]]Y]]]]]@G@GGFF?GEEEBF1FFD1GHHHGGGGGHHHGDFE/AA?HFF00AGGCCGFFGGGB1DAA>11AAA@A
@M_HWI-M01141:133:D05BR:1:1101:12374:6314  133:D05BR:1:1101:12374:6314 2:N:0:TGGACGTCCCTAGG
AAATTTTTGGTAGAGGCTGGGTCTCACTATGCTGCCCAGGCTGGTCTTTAACTCCTGGCCTCAAGCAGTCCTCCTGCCTTGGCCTCACAAAGTTCTGGGATTGCAGGTCTGAGCCACTATG
+M_HWI-M01141:133:D05BR:1:1101:12374:6314  133:D05BR:1:1101:12374:6314 2:N:0:TGGACGTCCCTAGG
]]]]]]]]]]]]]]]]]]]]]]]]]]]]]]]]]]]]]]]]]]]]]]]]]]]]]]]]]]]]]]]]]]]]]]]]]]]]]]]]]]]]]]]]]]]]]]]]]]]]]]]]]]]]]]]]]]]]]]]]]
@M_HWI-M01141:133:D05BR:1:1101:18609:6323  133:D05BR:1:1101:18609:6323 2:N:0:TGGACGTCCCTAGG
GGATTTGCCTATCGACCTGGTTCAGGTTGAGCTTCCGGCAGGCAGCGATGTGCCGATGCCCGCATCGTCATACGCCCTCGCACGTCAGCTGATCTGGCTGCAGTCCGGCGAGCTGGTGTTTCAGGAAGGGGATACGCGGCATGAAATGAAGGCCGGAGATTGCCTGGAACTGG
+M_HWI-M01141:133:D05BR:1:1101:18609:6323  133:D05BR:1:1101:18609:6323 2:N:0:TGGACGTCCCTAGG
CCCCCFFFFFFFGGGGGGGGGGH]]]]]]]]]]]]]]]]]]]]]]]]]]]]]]]]]]]]]]]]]]]]]]]]]]]]]]]]]]]]]]]]]]]]]]]]]]]]]]]]]]]]]]]]]]]]]]]]]]]]]]]]]]]]]]]]]]]]]]]]]]]]]]]GGGGGGGGGGGCFFFFFFBBBBB
@M_HWI-M01141:133:D05BR:1:1101:19903:6351  133:D05BR:1:1101:19903:6351 2:N:0:TGGACGTCCCTAGG
CCATATTTTCATCTTTTTTTTTTTTAAATAGGGAC
+M_HWI-M01141:133:D05BR:1:1101:19903:6351  133:D05BR:1:1101:19903:6351 2:N:0:TGGACGTCCCTAGG
]]]][]]]]]]]]]]]]]]]]]]]]]]]]]]]]]]
@M_HWI-M01141:133:D05BR:1:1101:19164:6374  133:D05BR:1:1101:19164:6374 2:N:0:TGGACGTCCCTAGG
CTTCTGGCTTGTAGTGTTTCTGCCGAGAGATCTGCTGTAAGTCTAATAGGCTTCCTTCGTTTCAACCCTGGTGAATCTAACAATTATGTGCCTTGGGGTTGCTCTTCTTGAGGAATATCTTTGTGGTGTTCTCTGTATT
+M_HWI-M01141:133:D05BR:1:1101:19164:6374  133:D05BR:1:1101:19164:6374 2:N:0:TGGACGTCCCTAGG
]]]]]]]]]]]]]]]]]]]]]]]]]]]]]]]]]]]]]]]]]]]]]]]]]]]]]]]]]]]]]]]]]]]]]]]]]]]]]]]]]]]]]]]]]]]]]]]]]]]]]]]]]]]]]]]]]]]]]]]]]]]]]]]]]]]]]]]]]]]
@M_HWI-M01141:133:D05BR:1:1101:21752:6377  133:D05BR:1:1101:21752:6377 2:N:0:TGGACGTCCCTAGG
CCGTTCTTCCTGACGCAGCGCCTGCTGCCGTTGTTGA
+M_HWI-M01141:133:D05BR:1:1101:21752:6377  133:D05BR:1:1101:21752:6377 2:N:0:TGGACGTCCCTAGG
]]]]]]]]]]]]]]]]]]]]]]]]]]]]]]]]]]]]]
@M_HWI-M01141:133:D05BR:1:1101:6027:6398  133:D05BR:1:1101:6027:6398 2:N:0:TGGACGTCCCTAGG
GGAAGTCCTTTCAGGTACCTAAAATGTCTTCACGTGAAGAATAGGTACAAACAAACCCAGTCTGTGAAGACTACAATGGATACCTAATTCTTCAATGCCCAGACACAAATAAACACATCAACCATGTTTGCACTCCCAGTCATAGAGAAAC
+M_HWI-M01141:133:D05BR:1:1101:6027:6398  133:D05BR:1:1101:6027:6398 2:N:0:TGGACGTCCCTAGG
3V]]]]]]]]]]]\]]]]]]]]]]]]]]]]]]]\]]]]]]]]]][]]]\]]]]]]]]\Z]]]]]KZ]]]]]]]]]]][Z]]]]]]]]]\]]]]]]]]]Z]\]\]]]]]]]V]]]]]]ZV][]]]]]]]]]]]]]]]]]]]]]]]]]]]]]1
@M_HWI-M01141:133:D05BR:1:1101:7477:6413  133:D05BR:1:1101:7477:6413 2:N:0:TGGACGTCCCTAGG
GGAAGCTGAAACTATGAATAGACCAATAACAAGGTCTGAAGTCGAGGCAGCAATTAAGAGCCTACCTCACAAAAAAAGCCC
+M_HWI-M01141:133:D05BR:1:1101:7477:6413  133:D05BR:1:1101:7477:6413 2:N:0:TGGACGTCCCTAGG
]]]]]]]]\]]G]]]]]][][\]\]]Y]]]]]T]]]]]]]]]]]Z]][]]]]]]]]\]WFVV]][\[[]]]]Z]Y]]]]]]
@M_HWI-M01141:133:D05BR:1:1101:20613:6414  133:D05BR:1:1101:20613:6414 2:N:0:TGGACGTCCCTAGG
ACAAAAGTTTCTCATTATCCACCTTCTGAAGTCTAATTCCGTCATTTCATCTCACTCTTTCTCAGTTATGTTGTGGTCCTATGTTGTTGAGGAGTTATGATCCCTTGAAGGAGAAGAGGTGTTCTGGTCTTTGATGGTTTCATCTTTCTTGCGCTGTCTTTTCCC
+M_HWI-M01141:133:D05BR:1:1101:20613:6414  133:D05BR:1:1101:20613:6414 2:N:0:TGGACGTCCCTAGG
AA3AA4CBDFFFG6F]]]]]]]]]]]]]]]]]]]]]]]]]]]]]]]]]]]]]]]]]]]]]]]]]]]]]]]]]]]]]]]]]]]]]]]]]]]]]]]]]]]]]]]]]]]]]]]]]]]]]]]]]]]]]]]]]]]]]]]]]]]]]]]]]]]]]]]FGFFFF344?AAABB
@M_HWI-M01141:133:D05BR:1:1101:12184:6420  133:D05BR:1:1101:12184:6420 2:N:0:TGGACGTCCCTAGG
CAATCAGAAATGATGAGTTTGTGTTGTTTGTAGGGACATGGATGAATCTGGAGAACATCATCCTCAGCAAACT
+M_HWI-M01141:133:D05BR:1:1101:12184:6420  133:D05BR:1:1101:12184:6420 2:N:0:TGGACGTCCCTAGG
Z][]]]]]]]]]]]]]]]]]]]][]]]]]]]]]]]]]]]]]]]]]]]]]]]]]]]]]]]]]]]]]]]]]]]]]
@M_HWI-M01141:133:D05BR:1:1101:17365:6432  133:D05BR:1:1101:17365:6432 2:N:0:TGGACGTCCCTAGG
TCGTGCCTCCTCAAGGTTTCCCGCCATCGCCCGGGCGTAGCGAATAAATAGATGCCCGCTTTCGGTCGGAATAACGGCACGCGTGTTGCGGTAAAAAAGCTGCTGGCCGAGCGCATCCTCAAGCTGGTGGATCACGCGTGAAACCTGCGAAGCTGAGACCCCTTCCCGGCGCGCGACAACGGAGAAATTCT
+M_HWI-M01141:133:D05BR:1:1101:17365:6432  133:D05BR:1:1101:17365:6432 2:N:0:TGGACGTCCCTAGG
AAAA?AAFFBFFFFGGFGGGGFGGGECGAEGEFGGGGGGGG]]]]]]]]]]]]]]]]]]]]]]]]X]]]]]]]]]]]]]]]]]]]]]]]]]]]]]]]]]]]]]]]]]]]]]]]]]]]]]]]]]]]]]]]]]]]]]]]]]]]]]]]]]]]]GHHHGGEA0GGE0EGGGGGGGGGFGEGGGBFFFFFFBAA3A
@M_HWI-M01141:133:D05BR:1:1101:14951:6447  133:D05BR:1:1101:14951:6447 2:N:0:TGGACGTCCCTAGG
TAGCGGAGGAGGTAGTACTGCACCACCTCCATAGGCTCGAGCTGCTCCAGAC
+M_HWI-M01141:133:D05BR:1:1101:14951:6447  133:D05BR:1:1101:14951:6447 2:N:0:TGGACGTCCCTAGG
]]]]]]]]]]]]]]]]]]]]]]]]]]]]]]]]]]]]]]]]]]]]]]]]]]]]
@F_HWI-M01141:133:D05BR:1:1101:15698:6471  133:D05BR:1:1101:15698:6471 2:N:0:TGGACGTCCCTAGG
CATAAGCTGAAGTTTAATATGTAGTACAAAGAAAGTAAAAGGACAAAAATAAAGACAGAACTCTCTCCATAGAGATATCGGAAGAGCACACGTCTGAACTCCAGTCACTGGACGTATCTCGTATGCCGTCTTCTGCTTGAAAAAAAACAA
+F_HWI-M01141:133:D05BR:1:1101:15698:6471  133:D05BR:1:1101:15698:6471 2:N:0:TGGACGTCCCTAGG
BBBAAFFFFFFFAFGFGGGGGFHGGHHHHHHHHHHHGHHFGEHHHHHHFHHFHHGHHHHHHHHHHHHHGHHHFGHHHHHGGGGGFHGHHHHGHHGGDHHHGHHHFHHHHHGHHGGHDEHHHGGHHGH?EGHGHHGHHHHGHHHHGGG###
@R_HWI-M01141:133:D05BR:1:1101:15698:6471  133:D05BR:1:1101:15698:6471 2:N:0:TGGACGTCCCTAGG
CCCTCTGGGGAGGGGTTTCTCTTTTTTTTTTTCTTTTTTTTTTTTTTTTTCTATATATTAAAATTCATTTTTTTTATTTTGAAGAGGGGTGTGTGTGGAAAGAGAGTGCCAGGGGTTTGTGTATTGGTGGGGTGTGCGTAATATATAAAA
+R_HWI-M01141:133:D05BR:1:1101:15698:6471  133:D05BR:1:1101:15698:6471 2:N:0:TGGACGTCCCTAGG
11111111111>110A0A122BFFED0EEGEE011D1FE?>/E/>EE//<0B222222B22112?11@22?1>@############################################################################
@M_HWI-M01141:133:D05BR:1:1101:22527:6478  133:D05BR:1:1101:22527:6478 2:N:0:TGGACGTCCCTAGG
TGGGAGGCGGCGGCGGATACTGTACGCAAGCT
+M_HWI-M01141:133:D05BR:1:1101:22527:6478  133:D05BR:1:1101:22527:6478 2:N:0:TGGACGTCCCTAGG
]]]]]]]]]]]X]]]]]]]]]]]]]]]]]]]]
@M_HWI-M01141:133:D05BR:1:1101:15307:6484  133:D05BR:1:1101:15307:6484 2:N:0:TGGACGACCCTAGG
AGGCAGGTGGATCACAAGGTCGGCAGATTGAG
+M_HWI-M01141:133:D05BR:1:1101:15307:6484  133:D05BR:1:1101:15307:6484 2:N:0:TGGACGACCCTAGG
]]]]]]]]]]]]]]]]]]]]]]]]]]]]]]]]
@M_HWI-M01141:133:D05BR:1:1101:5698:6487  133:D05BR:1:1101:5698:6487 2:N:0:TGGACGTCCCTAGG
GCCACCTGGCGCGCGCAATGGAAGACCAGAAGCGTAACGCGCCGCTCACGTGGGTGGGCGCGCTGGGCTCCATCCTGCTGGCGATGGCCAGCCCGCAGGCCGGGATGGCGGCACTGACCGGTACGCTGGCGGGAACCCGCCAGGGGATGATCAGCTTTACTCAGCAA
+M_HWI-M01141:133:D05BR:1:1101:5698:6487  133:D05BR:1:1101:5698:6487 2:N:0:TGGACGTCCCTAGG
CCCCCFFFFFCCGGGGG]]]]]]]]]]]]]]]]]]]]]]]]]]]]]]]]]]]]]]]]]]]]]]]]]]]]]]]]]]]]]]]]]]]]]]]]]]]]]]]]]]]]]]]]]]]]]]]]]]]]]]]]]]]]]]]]]]]]]]]]]]]]]]]]]]]]]GGGGGFFFFFFFBBAAA
@M_HWI-M01141:133:D05BR:1:1101:19856:6488  133:D05BR:1:1101:19856:6488 2:N:0:TGGACGTCCCTAGG
GCGAACGACGTAGCCGTTAGCGGCGCAGTCCCGTGCTACCTCTCCTGCGGGTTTATCCTCGAGGAGGGGCTGCCGATGGAGACGCTCGCGGCGGTCGTGAACAGCATGGCGCACACCGCGCGCGAGGCG
+M_HWI-M01141:133:D05BR:1:1101:19856:6488  133:D05BR:1:1101:19856:6488 2:N:0:TGGACGTCCCTAGG
]]]]]]]]]]]]]]]]]]]]]]]]]]]]]]]]]]]]]]]]]]]]]]]]]]]]]]]]]]]]]]]]]]]]]]]]]]]]]]]]]]]]]]]]]]]]]]]]]X]]]]\]]]X]]]]]]]]]]]]]]]N]C]]R]
@M_HWI-M01141:133:D05BR:1:1101:9044:6502  133:D05BR:1:1101:9044:6502 2:N:0:TGGACGTCCCTAGG
GAGCCAAGCAAATGGGGAGCCAAAATAAATAAATAAATAAAAACAGGAGTTGCAATTCTCGC
+M_HWI-M01141:133:D05BR:1:1101:9044:6502  133:D05BR:1:1101:9044:6502 2:N:0:TGGACGTCCCTAGG
]]]]]]]]]]]]]]]]]]]]]]]]]]]]]]]]]]]]]]]]]]]]]]]]]]]]]]]]]]]]]]
@M_HWI-M01141:133:D05BR:1:1101:20420:6506  133:D05BR:1:1101:20420:6506 2:N:0:TGGACGTCCCTAGG
TGGGGCGCGCTCGTGCACCTCGCTCCGGAAAAAAGCGTGGTTTCAC
+M_HWI-M01141:133:D05BR:1:1101:20420:6506  133:D05BR:1:1101:20420:6506 2:N:0:TGGACGTCCCTAGG
]]]]]]]]]]]]]]]]]]]]]][]]]]]]]]]]]]]]W]]]]]]]]
@M_HWI-M01141:133:D05BR:1:1101:11828:6508  133:D05BR:1:1101:11828:6508 2:N:0:TGGACGTCCCTAGG
CTGCCCGTTTTATCGAGATACAGCGGAATACCCGCGCGCTTCAGGCTCAGCTTCACCATCGCCAGCGCGCCGCAGATCAGCATAAAGCAGAGGCGGCCCAGC
+M_HWI-M01141:133:D05BR:1:1101:11828:6508  133:D05BR:1:1101:11828:6508 2:N:0:TGGACGTCCCTAGG
]]]]]]]]]]]]]]]]]]]]]]]]]]]]]]]]]]]]]]]]]]]]]]]]]]]]]]]]]]]]]]]]]]]]]]]]]]]]]]]]]]]]]]]]]]]]]]]]]]]]]]
@M_HWI-M01141:133:D05BR:1:1101:15077:6521  133:D05BR:1:1101:15077:6521 2:N:0:TGGACGTCCCTAGG
TTGCCGGGAAGGGATTTGTGAACGTGATTAACATTTACCATCAGGCGGGGCATGGTGGCTCACGCCTATAATCCCAGCACTTTG
+M_HWI-M01141:133:D05BR:1:1101:15077:6521  133:D05BR:1:1101:15077:6521 2:N:0:TGGACGTCCCTAGG
]]]]]]]]]]]]]]]]]]]]]]]]]]]]]]]]]]]]]]]]]]]]]]]]]]]]]]]]]]]]]]]]]]]]]]]]]]]]]]]]]]]]
@M_HWI-M01141:133:D05BR:1:1101:16997:6526  133:D05BR:1:1101:16997:6526 2:N:0:TGGACGTCCCTAGG
AAACTTCTCTGCTGCGTGTTTGCCTAACGAAGGGAGTTGAATCTGCGTTTAGTCTCAGAGAGTGAGAAGCACGGTTCTTCCAGGAGCTGGGTTGCGTTATACCCGGG
+M_HWI-M01141:133:D05BR:1:1101:16997:6526  133:D05BR:1:1101:16997:6526 2:N:0:TGGACGTCCCTAGG
]]]]]]]]]]]]]]]]]]]]]]]]]]]]]]]]]]]]]]]]]]]]]]]]]]]]]]]]]]]]]]]]]]]]]]]]]]]]]]]]]]]]]]]]]]]]]]]]]]]]]]]]]]]
@M_HWI-M01141:133:D05BR:1:1101:14693:6540  133:D05BR:1:1101:14693:6540 2:N:0:TGGACGTCCCTAGG
AGCAGCTACCGCCTGACCGCTGCGGCGCAAATTAACGGCGACAAGCGCCAGAACGTGCTGGACGCGGCGCGCATCGAGTTGGGCATGAAGCGCTTCCTGGAACAGGG
+M_HWI-M01141:133:D05BR:1:1101:14693:6540  133:D05BR:1:1101:14693:6540 2:N:0:TGGACGTCCCTAGG
]]]]]]]]]]]]]]]]][]]]]]]]]]]]]]]]]]]]TZ]]]]]]]]]]]]]W]]Z]]]]Z]]YY]]]]YT\YY]]]]]]\]]][]]]]]]]]]]]]]Z]H]]]]]]
@M_HWI-M01141:133:D05BR:1:1101:13034:6569  133:D05BR:1:1101:13034:6569 2:N:0:TGGACGTCCCTAGG
GACCAAACTTGGTGCCCACCTGCGGCATCTGCCCGGTGGTGA
+M_HWI-M01141:133:D05BR:1:1101:13034:6569  133:D05BR:1:1101:13034:6569 2:N:0:TGGACGTCCCTAGG
]W]]]]]W]]]]]]]]]]]]Y]]]]]]]]]]]]]]]]]]]]]
@M_HWI-M01141:133:D05BR:1:1101:26335:6579  133:D05BR:1:1101:26335:6579 2:N:0:TGGACGTCCCTAGG
GCCGTGGCGATCCTGAAGCCGCTGCGTAATGCCGGGAT
+M_HWI-M01141:133:D05BR:1:1101:26335:6579  133:D05BR:1:1101:26335:6579 2:N:0:TGGACGTCCCTAGG
]U]]]Z]][]]]]]]]Y]]]]\]]]]]]]U]]]]]]]\
@M_HWI-M01141:133:D05BR:1:1101:17851:6579  133:D05BR:1:1101:17851:6579 2:N:0:TGGACGTCCCTAGG
CACACTCCATAGGAGCAAACGATGTCCGTCAGCTTGGAGCTGACGCAGCGTTTCTATGGCAAAAGGAATA
+M_HWI-M01141:133:D05BR:1:1101:17851:6579  133:D05BR:1:1101:17851:6579 2:N:0:TGGACGTCCCTAGG
\]]]][]]]]]]]]]]]]]]]]]]]]][]]]]]]]]]]]]]]]]]]]]]]]]]]]]]]]]]]]]]]]]]]
@M_HWI-M01141:133:D05BR:1:1101:26120:6613  133:D05BR:1:1101:26120:6613 2:N:0:TGGACGTCCCTAGG
GATCGGGAATGCTGTCGTTGACGGAAATCACCTGGCCTGGGTTAGTTCCCCAGGTCACCTGCGGCGCAATCTCTTCCGCCTGCAGGGTAACAACGGTATCAAACGTCGCGCCGTCGTCGGTCTTCAGGGTTTTCCAGTAT
+M_HWI-M01141:133:D05BR:1:1101:26120:6613  133:D05BR:1:1101:26120:6613 2:N:0:TGGACGTCCCTAGG
]]]]]]]]]]]]]]]]]]]]]]]]]]]]]]]]]]]]]]]]]]]]]]]]]]]]]]]]]]]]]]]]]]]]]]]]]]]]]]]]]]]]]]]]]]]]]]]]]]]]]]]]]]]]]]]]]]]]]]]]]]]][]]]]]]]]]]]]]]]
@M_HWI-M01141:133:D05BR:1:1101:10025:6617  133:D05BR:1:1101:10025:6617 2:N:0:TGGACGTCCCTAGG
GGCCTTTGAGATCCAGCACGTGCTGGATCGCCGGGCGGGCATTCCCCGCGCGGCGCGTCAGGCGCAGCATGTGGTATTTACGCTGGCGCACGTTGTGCAGCGTTTCGAGTGCGGGCGTGGCGGAGCCGAGAATTATAGGTATTTGCTCGCTGTGCGCGCGATAGACCGCTAAGTCCCGGGCGTGATAGCGCCAGCCTTC
+M_HWI-M01141:133:D05BR:1:1101:10025:6617  133:D05BR:1:1101:10025:6617 2:N:0:TGGACGTCCCTAGG
AABABFFFFBBFGGGGGGGGFGHGHHGHHGGGGEFGGCFGGHHHHHHGG]]]]]]]]]]]]]]]]]]]]]]]]]]]]]]]]]]]]]]]]]]]]]]]]]]]]]]]]]]]]]]]]]]]]]]]]]]]]]]]]]]]]]]]]]]]]]]]]]]]]]GGGGGGGGCHGHGEEGGFGHHGGGGGGGGGGGGGGGGBBBBFFCCBBAA
@M_HWI-M01141:133:D05BR:1:1101:15132:6618  133:D05BR:1:1101:15132:6618 2:N:0:TGGACGTCCCTAGG
AGGAGCTTGAGACCAGCCTGACCAATATGGTGAAACCTCATCACCACTAAAAATACAAAAATTAGCTGGGCGTGGT
+M_HWI-M01141:133:D05BR:1:1101:15132:6618  133:D05BR:1:1101:15132:6618 2:N:0:TGGACGTCCCTAGG
]]]]]]]]]]]]]]]]]]]]]]]]]]]]]]]]]]]]]]]]]]]]]]]]]]]]]]]]]]]]]]]]]]]]]]]]]]]]
@M_HWI-M01141:133:D05BR:1:1101:10121:6622  133:D05BR:1:1101:10121:6622 2:N:0:TGGACGTCCCTAGG
CTCAGATGCCTTTGTGTTGTGTAATATTAGTTAACACCGTGTAAC
+M_HWI-M01141:133:D05BR:1:1101:10121:6622  133:D05BR:1:1101:10121:6622 2:N:0:TGGACGTCCCTAGG
]]]]]]]]]]]\]]]]]]]\]]]]]]]]]]]]]]]]]]]]]]]4]
@M_HWI-M01141:133:D05BR:1:1101:25182:6643  133:D05BR:1:1101:25182:6643 2:N:0:TGGACGTCCCTAGG
TGTAATCCCAGCTACTCGGGAGGCTGAGGCAGGAGAATTGCCTGAACCCAGGAGGCGAAGGTTGTGGTGAGCTGAGATCGTGCCATTGCACTCCAGCCTGGGTAACAAGAGCGAAACTCTGCCTCAAAAAAAAAAAAAAAACATTAAAATGATATTTAAAGAATTAATAGACACGAGCAATTTAACCCAAG
+M_HWI-M01141:133:D05BR:1:1101:25182:6643  133:D05BR:1:1101:25182:6643 2:N:0:TGGACGTCCCTAGG
BBBBBFFFFFFFGGGGGGGGGGGGDFHCAFGFGGCHGGHBD]]]]]]]]]]]]]]VV]]]]]]]][]][]]]]]]]]]]]]]]]]]]]]]]]]]][ZZ]]]]]]]]]][]]]]]]]][][[]]]]]]]]]]]]]]]]]]]]]]]]]]]]]HGHGGHGHGHHHGCHHHHHFGGEGGCGGGFFFBBABBBAAA
@M_HWI-M01141:133:D05BR:1:1101:18885:6646  133:D05BR:1:1101:18885:6646 2:N:0:TGGACGTCCCTAGG
ACGGGGCGCGTATTCGGGTCAGGAAATGAAAAAGCCAATGGATAATACAGACATTA
+M_HWI-M01141:133:D05BR:1:1101:18885:6646  133:D05BR:1:1101:18885:6646 2:N:0:TGGACGTCCCTAGG
]]]]]]]]]]]]]]]]]]]]]]]]]]]]]]]]]]]]]]]]]]]]]]]]]]]]]]]]
@M_HWI-M01141:133:D05BR:1:1101:18870:6661  133:D05BR:1:1101:18870:6661 2:N:0:TGGACGTCCCTAGG
TGCCCGCCGCGCTGTCACCGGTGACGCTTATTTTCACGGTGCCTTCCGGCCACGCGCTCACGTCTGCCGCCGGAACCGCCGCGCTCCAGGTACCGTCTGCCAGAACCGTCGCGGAATAGTCTTTCCCGTTCACGGTCACGGTC
+M_HWI-M01141:133:D05BR:1:1101:18870:6661  133:D05BR:1:1101:18870:6661 2:N:0:TGGACGTCCCTAGG
R]]]]]]]]]]]]]]]]]]]]]]]]][]]]]]]<]]]]]]]]]]]]]]V]]]W]]ZUXYYX]]XXZ][]]]]Y]]]]]]]]]]]]]]]]]]]]]]]]]]]]]]]]]]]]]]]]]]]]]]]]]]]]]]]]]]]]]]]]]]]]]]
@M_HWI-M01141:133:D05BR:1:1101:18418:6666  133:D05BR:1:1101:18418:6666 2:N:0:TGGACGTCCCTAGG
CGCCGCGTCGGGCTGGTTAATCTGCGGCTGTGTTATCCCGAATTGTCCGAAGCCCAGCGCCGCCGCCTGCTGCGCCGCCATTTCTACCATATGGCGCTGCTGCTCTTGGAATACGGGCTGTATTGGTACGCCCCCGCCGCGCGGCTCAAACGCATGGTGCGCTACCGCGACAAAGAAATTCTCGACAAG
+M_HWI-M01141:133:D05BR:1:1101:18418:6666  133:D05BR:1:1101:18418:6666 2:N:0:TGGACGTCCCTAGG
AAABBBDDBBBBFGGGGGGGFGFHHGGGGGHHHHHGHGF]]]]]]]]]]]]]]]]]]]]]]]]]]]]]]]]]]]]]]]]]]]]]]]]]]]]]]]]]]]]]]]]]]]]]]]]]]]]]]]]]]]]]]]]]]]]]]]]]]]]]]]]]]]]]]]GGHHHGGGGGHGGFGGCGGGGGGGGGGFCCCCCFBBAAA
@M_HWI-M01141:133:D05BR:1:1101:17981:6675  133:D05BR:1:1101:17981:6675 2:N:0:TGGACGTCCCTAGG
CGGCCATTAATATGGCGCTGCCGATATCCAGCGAGGCCTGCACAATCAGCGGCGGCAGGGCGTTGCGCAGGATGTGCCAGCTGATCAAATGCCACCGCGAGGCGCCAAAGGTGCGCGCGGCCTGCACGTAGGTAAACTGACGCACCACCAGCGTTTGC
+M_HWI-M01141:133:D05BR:1:1101:17981:6675  133:D05BR:1:1101:17981:6675 2:N:0:TGGACGTCCCTAGG
BBCBBBFF]]]]]]]]]]]]]]]]]]]]]]]]]]]]]]]]]]]]]]]]]]]]]]]]]]]]]]]]]]]]]]]]]]]]]]]]]]]]]]]]]]]]]]]]]]]]]]]]]]]]]]]]]]]]]]]]]]]]]]]]]]]]]]]]]]]]]]]]]]]]]]BBFBBBA?
@M_HWI-M01141:133:D05BR:1:1101:26487:6681  133:D05BR:1:1101:26487:6681 2:N:0:TGGACGTCCCTAGG
GTTTTCTTCTGGGGTTTTTATGGTATTAGGTCTTATGTTTAAGTCTTTAATCCATCTGGAGTTAATTTTAGTATAAGGTGTCAGGAAGGGGTCCAGTTTCTGCTTTCTGCACATAG
+M_HWI-M01141:133:D05BR:1:1101:26487:6681  133:D05BR:1:1101:26487:6681 2:N:0:TGGACGTCCCTAGG
U]]]]H]]]]]]TZF]]]\][]]]]][]]]]]\]][]]]]]1UVEE]GX0X]]]][YX][X[]]\ZY\\]X]Z]XXFWY[[XGXZ]VZUR]]]]]][\]X[]F]WWF]]]Z[SSSF
@M_HWI-M01141:133:D05BR:1:1101:19588:6684  133:D05BR:1:1101:19588:6684 2:N:0:TGGACGTCCCTAGG
GCTCAACATCACTAATGATCAGGGAAATGCAAATCAAAACCACAATGTGATACCACCTCACTCCTGCAAGTATGGTCATAATAAAAAAATTTAAAAAAAAAAATAGATGTTGCCAGGATATGGTGGAAAGGGGAGTTCTACACTGCTGGTGGGAACGTACATTAGTACAACCACTATGGAAAACAGTGTGGAGAT
+M_HWI-M01141:133:D05BR:1:1101:19588:6684  133:D05BR:1:1101:19588:6684 2:N:0:TGGACGTCCCTAGG
DCCDCFFFFFFFGGGGFGGGGGHHGHHHHHHHHHHHHHHHGHGHH]]]]]]][]]]]]\]]]]]]]]]]]]]]]]]]]]]]]]]]]]]]]]]]]]]]]]]]]]]]]]]]]]]]]]]]]]]]]]]]]]]]]]]]]]]]]]]]]]]]]]]]]FGHHHHHHHHHHHHHFGGGHHHHGGGGGGGGGGFFCFFFFBAA>A
@M_HWI-M01141:133:D05BR:1:1101:10989:6700  133:D05BR:1:1101:10989:6700 2:N:0:TGGACGTCCCTAGG
TATGGTGGGACAACGTTAGGAGGGGCCTGATGGAGTGGGGACGAGGAGCTCTGGAGAGCTGCGGCCGGCGGCTC
+M_HWI-M01141:133:D05BR:1:1101:10989:6700  133:D05BR:1:1101:10989:6700 2:N:0:TGGACGTCCCTAGG
]]]]]]]]]]]]]]]]]]]]]]]]]]]]]]]]]]]]]]]]]]]]]]]]]]]]]]]]]]]]]]]]]]]]]]]]]]
@M_HWI-M01141:133:D05BR:1:1101:20071:6704  133:D05BR:1:1101:20071:6704 2:N:0:TGGACGTCCCTAGG
GGTCGCGCAGCCCGCATCTGGTACCACAGCGAAGGGAACGAGTTCGTGCAGCCCGATGAACCCGA
+M_HWI-M01141:133:D05BR:1:1101:20071:6704  133:D05BR:1:1101:20071:6704 2:N:0:TGGACGTCCCTAGG
]]]]]]]]]]]]]]]]]]]]]]]]]]]]]]]]]]]]]]]]]]]]]]]]]]]]]]]]]]]]]]]]]
@M_HWI-M01141:133:D05BR:1:1101:24503:6704  133:D05BR:1:1101:24503:6704 2:N:0:TGGACGTCCCTAGG
GCAAAAACACCGGCAGCGCCGCGGTAACCGCGAGCGTGACGGACAGCTCGAAGGT
+M_HWI-M01141:133:D05BR:1:1101:24503:6704  133:D05BR:1:1101:24503:6704 2:N:0:TGGACGTCCCTAGG
]]]]]V]]SZ]]]]]]]]]]Z][[]X]][]V]]]]]]\]T]]U]TCT]]]T]]]V
@M_HWI-M01141:133:D05BR:1:1101:23275:6711  133:D05BR:1:1101:23275:6711 2:N:0:TGGACGTCCCTAGG
GTCCTCAATGGCCCCCTGCGGCCTGCGCACGTTGGC
+M_HWI-M01141:133:D05BR:1:1101:23275:6711  133:D05BR:1:1101:23275:6711 2:N:0:TGGACGTCCCTAGG
]]]]]]]]]]]]]]]]]]]]]]]]]]]]]]]]]]]]
@M_HWI-M01141:133:D05BR:1:1101:16213:6719  133:D05BR:1:1101:16213:6719 2:N:0:TGGACGTCCCTAGG
GTGGAAAAAGATATTTCATGCAAATAGACTTTATAGGGAGGGGCAGCATGGGAAGGAAATTTTTGAGGTTAGATGAGAAAAA
+M_HWI-M01141:133:D05BR:1:1101:16213:6719  133:D05BR:1:1101:16213:6719 2:N:0:TGGACGTCCCTAGG
]][]]]]]\]]]]\]\]]]]]]][]]]]]\]]X]]Y]WZU]U]ZUVY]]]]ZW]]][]][]]]]]Y]Z]]][]]]][]][]]
@M_HWI-M01141:133:D05BR:1:1101:22217:6719  133:D05BR:1:1101:22217:6719 2:N:0:TGGACGTCCCTAGG
CTGCAGACGTTCCGCCACAATACGCACGGCGCGCACGTCAAACAGCTCGTCAAAGGCGAGGTGTTTTTTCTGCATTTTACGCCAGATGCTGTAGATGTGTTTTGGTCGACCATACACCTCGGCGCGCACGTTCTCTTCTTTCATCGACTGGCGCAGGCCGCCGACGAATTCGTCGATATAG
+M_HWI-M01141:133:D05BR:1:1101:22217:6719  133:D05BR:1:1101:22217:6719 2:N:0:TGGACGTCCCTAGG
BBABBFFFBBAFGGGGGGGGGGHHGGGGFGG]]]]]]]]]]]]]]]]]]]]]]]]]]]]]]]]]]]]]]]]]]]]]]]]]]]]]]]]]]]]]]]]]]]]]]]]]]]]]]]]]]]]]]]]]]]]]]]]]]]]]]]]]]]]]]]]]]]]]]]FGHGGGGGGGGCGGGGGGGBBBBBFFBAAAA
@M_HWI-M01141:133:D05BR:1:1101:21642:6726  133:D05BR:1:1101:21642:6726 2:N:0:TGGACGTCCCTAGG
TGCTGGAGCGCCTCTTTGCCCGCCTCGTGTCAATCAATAGCTTCACAGAGTTCACGCTGAAAAGTCAGCAGCGCGGCGACATTGGGATG
+M_HWI-M01141:133:D05BR:1:1101:21642:6726  133:D05BR:1:1101:21642:6726 2:N:0:TGGACGTCCCTAGG
]]]]]]]]]]]]]]]]]]]]]]]]]]]]]]]]]]]]]]]]]]]]]]]]]]]]]]]]]]]]]]]]]]]]]]]]]]]]]]]]]]]]]]]]]
@M_HWI-M01141:133:D05BR:1:1101:15193:6734  133:D05BR:1:1101:15193:6734 2:N:0:TGGACGTCCCTAGG
GAAAGTGAAAGCCCGAAGCGCGACGCCGAAATTTTGCTGGAGTACGTC
+M_HWI-M01141:133:D05BR:1:1101:15193:6734  133:D05BR:1:1101:15193:6734 2:N:0:TGGACGTCCCTAGG
]]]]]]]]]]]]]]]]]]]]]]]]]]]]]]]]]]]]]]]]]]]]]]]]
@M_HWI-M01141:133:D05BR:1:1101:10356:6744  133:D05BR:1:1101:10356:6744 2:N:0:TGGACGTCCCTAGG
GATATCCGTCGACCCGTAGGTCGCCATCTCGATAACGCTTTGCGGATCGGCAAAGCGTTCCAG
+M_HWI-M01141:133:D05BR:1:1101:10356:6744  133:D05BR:1:1101:10356:6744 2:N:0:TGGACGTCCCTAGG
]]]]]]]]]]]]]]]]]]]]]]]]]]]]]]]]]]]]]]]]]]]]]]]]]]]]]]]]]]]]]]]
@M_HWI-M01141:133:D05BR:1:1101:21102:6746  133:D05BR:1:1101:21102:6746 2:N:0:TGGACGTCCCTAGG
ACATGGTGCTGTTCAGCACCGGGCGCGGCACGCCGTACGGC
+M_HWI-M01141:133:D05BR:1:1101:21102:6746  133:D05BR:1:1101:21102:6746 2:N:0:TGGACGTCCCTAGG
]]]]]]]]]]]]]]]]]]]]]]]]]]]]]]]]]]]]]]]]]
@M_HWI-M01141:133:D05BR:1:1101:25618:6766  133:D05BR:1:1101:25618:6766 2:N:0:TGGACGTCCCTAGG
CGCGCGTGATTTGCAACATCCTGACCGACAACGCCTTTTTAGGCATCATCGCCGTCGGCATGACCTTTGTGATCCTCTCCGGCGGGATTGACCTCTCCGTGGGC
+M_HWI-M01141:133:D05BR:1:1101:25618:6766  133:D05BR:1:1101:25618:6766 2:N:0:TGGACGTCCCTAGG
]]]]]]]]]]]]]]]]]]]]]]]]]]]]]]]]]]]]]]]]]]]]]]]]]]]]]]]]]]]]]]]]]]]]]]]]]]]]]]]]]]]]]]]]]]]]]]U]]]]]]]]]
@F_HWI-M01141:133:D05BR:1:1101:7059:6778  133:D05BR:1:1101:7059:6778 2:N:0:TGGACGTCCCTAGG
GGAAGAGCACACGTCTGAACTCCAGTCACTGGACGTATCTCGTATGCCGTCTTCTGCTTGAAAAAAAACATTAACACCTGTGAACATCGCCGATTTCTCTGCATTGTATTTTCACAAGCCCTTGTTTGCCCTCGCCGCGCCGCCTCTTAC
+F_HWI-M01141:133:D05BR:1:1101:7059:6778  133:D05BR:1:1101:7059:6778 2:N:0:TGGACGTCCCTAGG
BBBBBFFFFFFFGGGFGGFGGCGHHHDFHFHFFHCECGFGCFFEEFDGEGCGGHHFEFFHGBDFGGG0113554343>3333B4B4BG1?1/>///BFF44?4443444?44?44430///22233223B2@##################
@R_HWI-M01141:133:D05BR:1:1101:7059:6778  133:D05BR:1:1101:7059:6778 2:N:0:TGGACGTCCCTAGG
CACGCTACACTCCACAACTACGTCTATCCGCTCAACCATCACGCACTTGTCCACGCCATCAAACCCACACACACCCCCCGAGGCAAGTGCTTGTACTTCGCCCTTCCTTGCCATCAGCTTCCGCACCGCTATTACGAACCCGCTATTCCC
+R_HWI-M01141:133:D05BR:1:1101:7059:6778  133:D05BR:1:1101:7059:6778 2:N:0:TGGACGTCCCTAGG
>1111111111111111111A0B0A03D0A00A0ABG/1111/0E//11A1121AAF//B1111A#####################################################################################
@M_HWI-M01141:133:D05BR:1:1101:11942:6803  133:D05BR:1:1101:11942:6803 2:N:0:TGGACGTCCCTAGG
GTTTTTAACTTTTGGGTGCCTAGATATTATTTAGATTTTTTTTGATTT
+M_HWI-M01141:133:D05BR:1:1101:11942:6803  133:D05BR:1:1101:11942:6803 2:N:0:TGGACGTCCCTAGG
]]]]]]]]]]]]]]]]]]]]]]]Y]]]]]]]]]]]]]]]]]]]]]]\]
@F_HWI-M01141:133:D05BR:1:1101:20167:6804  133:D05BR:1:1101:20167:6804 2:N:0:TGGACGTCCCTAGG
GCCCGGCTTCGCAATACGCAGACCCGGCAGCGTCAGAATACGTTTTAACAGCAGGTCGAGGATGATCGGAAGAGCACACGTCTAACTCCAGTCACTGGACGTATCTCGTATGCCGTCTTCTGCTTGAAAAAAAAAAAAATCTAGTACCTC
+F_HWI-M01141:133:D05BR:1:1101:20167:6804  133:D05BR:1:1101:20167:6804 2:N:0:TGGACGTCCCTAGG
BBBBBBBBBFBBGGGGGGGCGEHHHGGGGCDEEEEGHGHHGHHHHGHHHHHHGFAGGGGGGGHHHHGGGGGGHEHHHFHCFHHHEGFGHEGFGHHHFGFHG?C3CGHFFFEHHHGGGGEHHHHHHHFHFFHFAFA###############
@R_HWI-M01141:133:D05BR:1:1101:20167:6804  133:D05BR:1:1101:20167:6804 2:N:0:TGGACGTCCCTAGG
GCCACCCCCCGGGATTGCAGTCGTGCCTCTGTCCTCCCCCGCCTCGCTTTTCACTACTTAGACCTTGGTGCTGTCGCTGCCTACGTCATTGTCGCTGAGGTTCTTCCCTGTGGGGTTGTTTTCGTCGTGGCATACCACCGTCAGTATATT
+R_HWI-M01141:133:D05BR:1:1101:20167:6804  133:D05BR:1:1101:20167:6804 2:N:0:TGGACGTCCCTAGG
11111>>1>D00000B0111B1/A///11A1B2AA10//B///BE///?/12B22201121@1BB1111>111B1//?//011B/00/B>222/?//?0?0B################################################
@M_HWI-M01141:133:D05BR:1:1101:14970:6814  133:D05BR:1:1101:14970:6814 2:N:0:TGGACGTCCCTAGG
GGCGTAGTCGATGGGAAACAGGTGGACAGATACGTGTGCA
+M_HWI-M01141:133:D05BR:1:1101:14970:6814  133:D05BR:1:1101:14970:6814 2:N:0:TGGACGTCCCTAGG
]]]]]]]U]]]]]]]]]]]]]]]]]]]]]]]]]]]]][]]
@M_HWI-M01141:133:D05BR:1:1101:19934:6837  133:D05BR:1:1101:19934:6837 2:N:0:TGGACGTCCCTAGG
AAGGTGATCATTGTATTTTTGTTCTTTATTCTACCAATATCATATATTAGATTAATTAATTTTTATATGCAGAGCAAGTCTGACAGTCTTAGAATAAATTTCACTCATCATTGTATATAAGCTTTTTATATGTTGTTGAATTTGAATTGCTAGTATGATTTGAGAATTTTTGCATTGATATTCATAAGGGATATTGGCC
+M_HWI-M01141:133:D05BR:1:1101:19934:6837  133:D05BR:1:1101:19934:6837 2:N:0:TGGACGTCCCTAGG
ABBBAFBFFFFFGGGGFGGGGGGHHHHHHHHFDGFH4GGFGFFHHGHHF]]]]]]]]]]]]]]]]]]]]]]]]]]]]]]]]]]]]]]]]]]]]]]]]]]]]]]]]]]]]]]]]]]]]]]]]]]]]]]]]]]]]]]]]]]]]]]]]]]]]]HFFHHHHHDCHGHHHHEGFHGHHHFHGG6GGGGGGGGFFFFFFBBAA3A
@M_HWI-M01141:133:D05BR:1:1101:23236:6840  133:D05BR:1:1101:23236:6840 2:N:0:TGGACGTCCCTAGG
CTTTTTAAAATTACAGCAGCATAGTATTCCATCATATGAATTAAATGTGGCTTATGCTGGAAC
+M_HWI-M01141:133:D05BR:1:1101:23236:6840  133:D05BR:1:1101:23236:6840 2:N:0:TGGACGTCCCTAGG
]]]Z]]]]]]]]]]]]]]]]]]]]]]]]]]]]]]]]]]]]]]]]]]]]]]]]]]]]]]]]X]]
@M_HWI-M01141:133:D05BR:1:1101:12539:6872  133:D05BR:1:1101:12539:6872 2:N:0:TGGACGTCCCTAGG
CAAGCAGTCCCCCAACTTGGCTTCCCAAAGTGTGGGATTACAGGCATGAGCCAC
+M_HWI-M01141:133:D05BR:1:1101:12539:6872  133:D05BR:1:1101:12539:6872 2:N:0:TGGACGTCCCTAGG
]]]]]]]]]]]]]]]]]]]]]]]]]]]]]]]]]]]]]]]]]]]]]]]]]]]]]]
@M_HWI-M01141:133:D05BR:1:1101:10961:6887  133:D05BR:1:1101:10961:6887 2:N:0:TGGACGTCCCTAGG
ATAGAGATGTTCTACATAATACAGAAGTGTCTTTTCATTCTTTCATCTGCTTTTCTTTGTAAAATTAGGCTAATGTTTTGCAACTGTTGCTTTTTGTTTGTTGTTTTGGTGGTGGTTTGTTTAATTTGCAAAGTCTTAATT
+M_HWI-M01141:133:D05BR:1:1101:10961:6887  133:D05BR:1:1101:10961:6887 2:N:0:TGGACGTCCCTAGG
]]]]]]]]]]]]]]]]]]]]]]]]]]]]]]]]]]]]]]]]]]]]]]]]]]]]]]]]]]]]]]]]]]]]]]]]]]]]]]]]]]]]]]]]]]]]]]]]]]]]]]]]]]]]]]]]]]]]]]]]]]]]]]]]]]]]]]]]]]]]]
@M_HWI-M01141:133:D05BR:1:1101:17772:6897  133:D05BR:1:1101:17772:6897 2:N:0:TGGACGTCCCTAGG
TAAAGCCTTTTTTTTTTTTTTTTCTGACCTGGGATGCAGTCTTGATTCTTAACCAATAACCAGTGGATTTATGATTAATATG
+M_HWI-M01141:133:D05BR:1:1101:17772:6897  133:D05BR:1:1101:17772:6897 2:N:0:TGGACGTCCCTAGG
]]]]]]]]]]]]]]]]]]]]]]]]]]]]]]]]]]]]]]]]]]]]]]]]]]]]]]]]]]]]]]]]]]]]]]]]]]]]]]]]]]
@M_HWI-M01141:133:D05BR:1:1101:7250:6903  133:D05BR:1:1101:7250:6903 2:N:0:TGGACGTCCCTAGG
CACTGGCTTTTGTTCCACTTCTGACATCAGTACAGGTACTCCTGCACCAGTTTTTCTGCGATCTTGACCGCCATCAGCGCGCCGCCAAAGCGCACGTTATCGGCAACCGACCAGAACTGAACCTGCTCCGGCATACCGTAGTCATTACGCACGCAGCCGACGGAGAGATG
+M_HWI-M01141:133:D05BR:1:1101:7250:6903  133:D05BR:1:1101:7250:6903 2:N:0:TGGACGTCCCTAGG
AAABAFAFFFFFCGFGGGGG]]]]]]]]]]]]]]Z]]]]]]]]]]]]]]]]]]]]]]]]]]]]]]]]]]]]]]]]]]]]]]]]]]]]]]]]]Z]]]]]]]]]]]]]]]]]]]]]]]]]]]]]]]]]]]]]]]]]]]]]]]]]]]]]]]]]EGFEEEEE4ABFFFFABBBB
@M_HWI-M01141:133:D05BR:1:1101:21264:6924  133:D05BR:1:1101:21264:6924 2:N:0:TGGACGTCCCTAGG
AGCACGTCGCCGCGCTCGATTGGCTCACCCAGAGACACACATGGCATCTGGTTAATACAGGTGTTCTGGTTAGAACGGGTG
+M_HWI-M01141:133:D05BR:1:1101:21264:6924  133:D05BR:1:1101:21264:6924 2:N:0:TGGACGTCCCTAGG
]]]]]]]]]]]]]]]]]]]]]]]]]]]]]]]]]]]]]]]]]]]]]]]]]]]]]]]]]]]]]]]]]]]]]]]]]]]]]]]]]
@M_HWI-M01141:133:D05BR:1:1101:21119:6926  133:D05BR:1:1101:21119:6926 2:N:0:TGGACGTCCCTAGG
GAATCTCTACAGTTTAAAACTTCAGAACTGGGCCGGGCGTGGTGGCTCAAGCCTGTAATCCCAGCACTTTGGGAGGCCGAGGCGGG
+M_HWI-M01141:133:D05BR:1:1101:21119:6926  133:D05BR:1:1101:21119:6926 2:N:0:TGGACGTCCCTAGG
]]]]]]]]]]]]]]]]]]]]]]]]]]]]]]]]]]]]]]]]]]]]]]]]]]]]]]]]]]]]]]]]]]]]]]]]]]]]]]]]]]]]]]
@M_HWI-M01141:133:D05BR:1:1101:11821:6931  133:D05BR:1:1101:11821:6931 2:N:0:TGGACGTCCCTAGG
AAAAAATTCCTAAAATGAGCCTTGTTCTTTTTTCTT
+M_HWI-M01141:133:D05BR:1:1101:11821:6931  133:D05BR:1:1101:11821:6931 2:N:0:TGGACGTCCCTAGG
]]]]]]]]]]]]]]]]]]]]]]]]]]]]]]]]]]]]
@M_HWI-M01141:133:D05BR:1:1101:13139:6936  133:D05BR:1:1101:13139:6936 2:N:0:TGGACGTCCCTAGG
GGCTGTGAGCGGCTCACTCTTCAGGTTCCCGTTCACGAAGCTGAACTGCCCGGTGAGGTTTTTCAGCGTGCTGTCGAGCGGCTTGATGTACAGGCTATTATTGTTCAGGCGAACATCGCCTTTCGCGGTGGT
+M_HWI-M01141:133:D05BR:1:1101:13139:6936  133:D05BR:1:1101:13139:6936 2:N:0:TGGACGTCCCTAGG
]]]]]]]]]]]]]]]]]]]]]]]]]]]]]]]]]]]]]]]]]]]]]]]]]]]]]]]]]]]]]]]]]]]]]]]]]]]]]]]]]]]]]]]]]]]]]]]]]]]]]]]]]]]]]]]]]]]]]]]]]]]]]]]]]]]]
@M_HWI-M01141:133:D05BR:1:1101:7450:6944  133:D05BR:1:1101:7450:6944 2:N:0:TGGACGTCCCTAGG
TGAAGACACAACATACCAGAATCTCTGGGACACATTTAAAGCAGT
+M_HWI-M01141:133:D05BR:1:1101:7450:6944  133:D05BR:1:1101:7450:6944 2:N:0:TGGACGTCCCTAGG
]]]]]]]]]]]]]]]]]]]]]]]]]]]]]]]]]]]]]]]]]]]]]
@M_HWI-M01141:133:D05BR:1:1101:11242:6946  133:D05BR:1:1101:11242:6946 2:N:0:TGGACGTCCCTAGG
TGATTTCATTGAGCAGTGGTTTGTAGTTCTCCTTGAAGAGGTCCCTTACGTTCCTTG
+M_HWI-M01141:133:D05BR:1:1101:11242:6946  133:D05BR:1:1101:11242:6946 2:N:0:TGGACGTCCCTAGG
]]]]]]]]]]]]]]]]]]]]]]]]]]]]]]]]]]]]]]]]]]]]]]]]]]]]]]]]]
@M_HWI-M01141:133:D05BR:1:1101:17536:6950  133:D05BR:1:1101:17536:6950 2:N:0:TGGACGTCCCTAGG
TAGCTACCCTGGTCTCCATCGAGTCCCCAGCCCTATCCAGCTCAGAAGC
+M_HWI-M01141:133:D05BR:1:1101:17536:6950  133:D05BR:1:1101:17536:6950 2:N:0:TGGACGTCCCTAGG
]]]]]]]]]\]]]]]]]Z]]]]]]]]]]]]]]]]]]]]]]]]]]]]]]]
@M_HWI-M01141:133:D05BR:1:1101:14513:6955  133:D05BR:1:1101:14513:6955 2:N:0:TGGACGTCCCTAGG
GTTTATCAGCACCATTTCCCCAGCATGCGCCAGCAGACCAACCTTAAATACCACTTCGGACAAAATATGAAGAAGCAGCCTAAAGGGCTGTTTTTACAGCTTCACGCGCTGGAGAAAG
+M_HWI-M01141:133:D05BR:1:1101:14513:6955  133:D05BR:1:1101:14513:6955 2:N:0:TGGACGTCCCTAGG
]V]W][]]Y[[[]]]ZZZH\\]][]]XG]]TV][]]\]\]XZ]I\]KWY[\X]]ZU]]]]]U\]X\]\Z]ZJ]]]][Y\]ZW16]ARB]]WV]]]\]]H]X]&V]]E]CQC]]U[]SS
@M_HWI-M01141:133:D05BR:1:1101:5312:6957  133:D05BR:1:1101:5312:6957 2:N:0:TGGACGTCCCTAGG
ACAGCCTGAACAACCGCCTGAACGATATGTCTATCGTCCTTTCAGGCTGCGAGCGTATCGCCACAACG
+M_HWI-M01141:133:D05BR:1:1101:5312:6957  133:D05BR:1:1101:5312:6957 2:N:0:TGGACGTCCCTAGG
]]]]]]]][]]]]]]]]]]]]]]]]]]]]]]]]]]]]]]]]]]]]]]]]]]]]]]]]]]]]]]]]]]\
@M_HWI-M01141:133:D05BR:1:1101:7424:6962  133:D05BR:1:1101:7424:6962 2:N:0:TGGACGCCCCTAGG
CTCCTGTCGGGCTTCCTTCTTGTGTCCGTAGTAGGC
+M_HWI-M01141:133:D05BR:1:1101:7424:6962  133:D05BR:1:1101:7424:6962 2:N:0:TGGACGCCCCTAGG
Z]T]]Z]]]]]]]]]]W]]\F]]]]]]]]WZ][]F]
@M_HWI-M01141:133:D05BR:1:1101:15751:6964  133:D05BR:1:1101:15751:6964 2:N:0:TGGACGTCCCTAGG
CGCATCCAGCAGGCTGGATTTACCCCATGCATTTTCCCCAT
+M_HWI-M01141:133:D05BR:1:1101:15751:6964  133:D05BR:1:1101:15751:6964 2:N:0:TGGACGTCCCTAGG
]]]]]]]]]]]]]]]]]]]]]]]]]]]]]]]]]]]]]]]]]
@M_HWI-M01141:133:D05BR:1:1101:10264:6985  133:D05BR:1:1101:10264:6985 2:N:0:TGGACGTCCCTAGG
GTCAGGAGTTGAAGACCAGTCTGGCCAACCTGGTGAAACCCCATCTCTACTAAAAATACAAAAGTTAGCTGGGGGTGATGGTGCATGCCTGTAACCCCAGCTACTTGAGAGGCT
+M_HWI-M01141:133:D05BR:1:1101:10264:6985  133:D05BR:1:1101:10264:6985 2:N:0:TGGACGTCCCTAGG
]]]]]]]]]]]]]]]]]]]]]]]]]]]]]]]]]]]]]]]]]]]]]]]]]]]]]]]]]]]]]]]]]]]]]]]]]]]]]]]]]]]]]]]]]]]]]]]]]]]]]]]]]]]]]]]]]]
@M_HWI-M01141:133:D05BR:1:1101:10184:6997  133:D05BR:1:1101:10184:6997 2:N:0:TGGACGTCCCTAGG
CCACGCCCAGCTAATTTTTGCACTTTTAGTAGAGGCAGGGTTTCACCATGCTGGCCACGCTGGTCTTGAACTCCTGACCTCAGGTGATCCTCCCATCTGGGCCTCCCAAAGTGCTGGGATTACAGGCGTGAGCCACCATATCCAGCTAATTTTGTTTTGTTTTGTTTTG
+M_HWI-M01141:133:D05BR:1:1101:10184:6997  133:D05BR:1:1101:10184:6997 2:N:0:TGGACGTCCCTAGG
>AAB?ABBBAFFGGGGGGG]]]]]]]]]]]]]]]]]]]]]]]]]]]]]]]]]]]]]]]]]]]]]]]]]]]]]]]]]]]]]]]]]]]]]]]]]]]]]]]]]]]]]]]]]]]]]]]]]]]]]]]]]]]]]]]]]]]]]]]]]]]]]]]]]]]GGGCGGFAFFFAAFBA?AA
@M_HWI-M01141:133:D05BR:1:1101:9189:7003  133:D05BR:1:1101:9189:7003 2:N:0:TGGACGTCCCTAGG
GTAATCTTTGTATTTTTAGTAGAGACGGGGTTTCACCTTGTTGGTCAGGCTGGTCTCAAACTCCTACTTCAGGTGATCCACCTGCTTCAGCCTCACAAAGTGCTGGGATTACAGGCATG
+M_HWI-M01141:133:D05BR:1:1101:9189:7003  133:D05BR:1:1101:9189:7003 2:N:0:TGGACGTCCCTAGG
]]]]]]]]]]]]]]]]]]]]]]]]]]]]]]]]]]]]]]]]]]]]]]]]]]]]]]]]]]]]]]]]]]]]]]]]]]]]]]]]]]]]]]]]]]]]]]]]]]]]]]]]]]]]]]]]]]]]]]]
@M_HWI-M01141:133:D05BR:1:1101:21651:7006  133:D05BR:1:1101:21651:7006 2:N:0:TGGACGTCCCTAGG
TTCCTGAAACAGCATTGAGACCGGACGCTTTGCCGGCGGAGTTCGGGTATGGTCCCGGTTTTCAATCACTATCGATCCGCTCGCCGGTTGCAGAAAACCGGCAATCAAATTAAGCAGCGTACTTTTCCCCGCGCCGCTTGGGCCAAGCA
+M_HWI-M01141:133:D05BR:1:1101:21651:7006  133:D05BR:1:1101:21651:7006 2:N:0:TGGACGTCCCTAGG
]]]]]]]]]]]]]]]]]]]]]]]]Y]X]]V]]]]]Y]]][XXZ]]]]EZT]]]XZ]]]Y\Y]]]]]]\]]]G]]W]]]]]]XSV][]]]G\][[RTY[]WW]]V]]]]][V]]Y]Y]]]GTCO]]V]]]]]]]U]]]]]]]UQ]]]]]]
@M_HWI-M01141:133:D05BR:1:1101:10443:7032  133:D05BR:1:1101:10443:7032 2:N:0:TGGACGTCCCTAGG
GCTGCGCCCGGTGCTGCAGCCGGCGCGTAAGCTCGCGCCGCTGCTGGTGTCGCGCATCAAGGTGATGTCAAAGCTGGACATCGCCGAGAAGCGTCTGCCGCAGGATGGCCGTATCTCCCTGCGCATTGGCCGCAAGGCGATCGACGTGCGCGTGTCGACCATT
+M_HWI-M01141:133:D05BR:1:1101:10443:7032  133:D05BR:1:1101:10443:7032 2:N:0:TGGACGTCCCTAGG
AAAAADBBBBBBG]]]]]]]]]]]]]]]]]]]]]]]]]]]]]]]]]]]]]]]]]]]]]]]]]]]]]]]]]]]]]]]]]]]]]]]]]]]]]]]]]]]]]]]]]]]]]]]]]]]]]]]]]]]]]]]]]]]]]]]]]]]]]]]]]]]]]]]]]GBADBBFFBAA>3
@M_HWI-M01141:133:D05BR:1:1101:18964:7049  133:D05BR:1:1101:18964:7049 2:N:0:TGGACGTCCCTAGG
GAAAGCATATCCTGCAATGGAAGCCGACGCTGGTCATCGCTGACCTACACGGTTTCAAACAGGAATTTCATCCTTACCAGCAATTATCTTCCCTACTGATAGCCAGCGAAACGCTGCCCTTTATTTTACTGGAGTCAGGTGAAGAACAGGGCATGACAGACTTCGTGGGACATTTCCCGGTATGGGCCTCATTGTCGAAAAATGCCGATCTGGAGGCGCTAGCGACGG
+M_HWI-M01141:133:D05BR:1:1101:18964:7049  133:D05BR:1:1101:18964:7049 2:N:0:TGGACGTCCCTAGG
AA11ACB1DFBFB1GFBGFGFBG1GCEGCEEGACGFDGFEHGCGGGBG1FFAAAADHHHGFGGHHBGHGFHHHGHHG0]W]]]]]]]]\\]]]]]]]]]]]]\]\]][ZYT]]]]]]]]]]][]]]]]][]]]]]]]]\]]]]]]]\\]HHFHHDHHHHGGECGHHHHHEFFHEECEFGGC0GGGF0F1FF/GGCEFHF2G00GEAGGFBGGE0E11F1AADDAAA>?
@F_HWI-M01141:133:D05BR:1:1101:22960:7051  133:D05BR:1:1101:22960:7051 2:N:0:TGGACGTCCCTAGG
CAACATGGTGAAACCTGTCTCTATTAAAAATATAAAGAAACTAGCTGAGCATAGTGACGGGTGCCTGTAATCCCAGTTACTTGGGAGGCTGAGGCACAAGAATCCTGTGAATCCGGCAGGCAGAGGTTGCAGTGAGCCTAGATCCTGCAA
+F_HWI-M01141:133:D05BR:1:1101:22960:7051  133:D05BR:1:1101:22960:7051 2:N:0:TGGACGTCCCTAGG
AAAAAFF1FFB1EFAGFEFDGFBGDF3DBAGEFE3GHGCBFBEHBFDGAFGFAGBGHFG///AE0GGGDGBGFFFFGFF22FFFEAFEEHCC0?//B0FBF>FGFFGDBG@F@F/EEGE@EEE/GGHHGHHH1FDDH0FGFGFDDFFGHG
@R_HWI-M01141:133:D05BR:1:1101:22960:7051  133:D05BR:1:1101:22960:7051 2:N:0:TGGACGTCCCTAGG
CATCCTTTTTTTTTTTTTTTGAGATGGATTCTTCCTCTGTTCCCCGGGCGGGATTGAACTTGCCGGATCAAGGTCGCCTCCAACCTCCTCCTGCCGGCTTCTCAGTGTTCTTGTGCTTCAGCCTCCCAAGAAACTGGGATTACAAGCCCC
+R_HWI-M01141:133:D05BR:1:1101:22960:7051  133:D05BR:1:1101:22960:7051 2:N:0:TGGACGTCCCTAGG
AA1>A@@DF1DDGECG/EEE//B/1A1011BDA2D11D1DF22BB/////////001B1>D1B1/><</0?1F11<//<.<<11.00.0<<//CGC----:000000;0;0;000000000;;/CAFB;9.9//C0/..9C00=0;A.:A
@M_HWI-M01141:133:D05BR:1:1101:10224:7060  133:D05BR:1:1101:10224:7060 2:N:0:TGGACGTCCCTAGG
GTCACTGTACCGGTGCCCGGTGCGTTCGCGGGGCTAAAAGCGCTGAACCTGCAGGTTTTCGTGATGATCGCGGCCATTATCGCCATCATGCTGTTCTTCACCTGGATGACCGACGGCTCTTATTTAAGCGCGCGTAACGTCTCTA
+M_HWI-M01141:133:D05BR:1:1101:10224:7060  133:D05BR:1:1101:10224:7060 2:N:0:TGGACGTCCCTAGG
]]]]]]]]]]]]]]]]]]][]]]]]]]]WR]Z]]]]\]]]]]]]]]]]]Z]]]]]VWC]]]]]Z]]]]]XX]]]]]]Y]V]QQ]E]]]F]]]]]]]][]\[[]\]]]ZZC]]U]X]]]]]]]]]CNS]]WWU]]]]]]]]]]]6W
@M_HWI-M01141:133:D05BR:1:1101:25114:7064  133:D05BR:1:1101:25114:7064 2:N:0:TGGACGTCCCTAGG
CGTTTGTTGCCACGACGGTTTCTGGCCTGCTGTTGCGCCTGCCGCAGTTTGCCAGCACGCCCACCGTCGCCATGGCCGCCAGCGTGCTTTTGCTGGTACCCGGCTTTCCGTTGATTAACGCCGTTGCCGATATGTTCAAAGGACACATTAATACCGGGCTGGCGCGCTGGGCGATCGCCAGCCTCCTGACGCTGGCCA
+M_HWI-M01141:133:D05BR:1:1101:25114:7064  133:D05BR:1:1101:25114:7064 2:N:0:TGGACGTCCCTAGG
BBAABBFFFFFFGGGGGGEFGGHHHGGHFFHHHGHFEGGFHHGGGGGG]]]]]]]]]]]]]]]]]]]]]]]]]]]]]]]]]]]]]]]]]]]]]]]]]]]]]]]]]]]]]]]]]]]]]]]]]]]]]]]]]]]]]]]]]]]]]]]]]]]]]]FGCGGGGGGGECEGGFFFGGGGGGGCCGGFGFGGGGBBBBAACAAA>3
@M_HWI-M01141:133:D05BR:1:1101:19436:7073  133:D05BR:1:1101:19436:7073 2:N:0:TGGACGTCCCTAGG
GCTGTTCTGTGCCGCCTTCTGGTGGTATCTGGCCTCAACCGAAGGCCGCGCGGTGGCCGATCCTCAGGCGCTCGCTTTCCTCACCGGCTATCTGATTGAAAAAGCCCTTGCGGTTGATAACGTCTTCGTCTGGCTGATGCTCTTCAGCTACTTT
+M_HWI-M01141:133:D05BR:1:1101:19436:7073  133:D05BR:1:1101:19436:7073 2:N:0:TGGACGTCCCTAGG
3>AA]]]]]]]]]]]]]]]]]]]]]]]]]]]]]]]]]]]]]]]]]E]]]]]]]]X]]]]]\]]]]]]]]]]]]]]]]]]]]]]]]]]]]]]]]]]]]]]]]]]]]]]]]]]]]]]]]]]]]]]]]]]]]]]]]]]]]]]]]]]]]]]]]]AA?A
@M_HWI-M01141:133:D05BR:1:1101:5564:7100  133:D05BR:1:1101:5564:7100 2:N:0:TGGACGTCCCTAGG
CAGGTACACCAAACGTAGGTTAGGTCTTTTCACATAGTCCCACATTTCTTGGGACTTTGTTCATTCCTTTTTGCGCTTTTTTCTCTAATCTTGGTTTCTCATTTAATTTCATTGAGTTGGTCTTCGACTTCAGATATTCTTTCTTCTGCTTGGTCTGTTCGGCTATT
+M_HWI-M01141:133:D05BR:1:1101:5564:7100  133:D05BR:1:1101:5564:7100 2:N:0:TGGACGTCCCTAGG
AAA?AFFFFFAAG11BFYY]]][]YZ]]]]]]]\]]Z]Z]\][]]]][]]]]]]C][]Z]]X]]\][]]]]]A]]V]W]]]]]FZWV1]\]EFT]]]\]\]]]]]]]]]]]]]W]V][]]]Y][]Z]]]]]]][\8]Z]]]Z\]VF8]8]0EA111>1111D11111
@M_HWI-M01141:133:D05BR:1:1101:17816:7109  133:D05BR:1:1101:17816:7109 2:N:0:TGGACGTCCCTAGG
AAGCTGAGGCAGGAGGATAGCTTGAGCCCAGGAGTTGGAGGCTGCAGTGAGCTATGATTGTGCCACTGCACTCC
+M_HWI-M01141:133:D05BR:1:1101:17816:7109  133:D05BR:1:1101:17816:7109 2:N:0:TGGACGTCCCTAGG
]]]]]]]]X]]]]]]Z]]]]]]]]]]]]]]]]]]]]]]]]]]]]]]]]]]]]]]]]]]]]]]]]]]]]]]]]]]
@M_HWI-M01141:133:D05BR:1:1101:19412:7117  133:D05BR:1:1101:19412:7117 2:N:0:TGGATGTCCCTAGG
TCCTGTATATTGGGGTATACGCTGAATGATGCGGATAGCACTGACACGCGATGTCAGTATTCAGACGCAGAAAATT
+M_HWI-M01141:133:D05BR:1:1101:19412:7117  133:D05BR:1:1101:19412:7117 2:N:0:TGGATGTCCCTAGG
]X]]]]]]]]]]Y]]]]]][]]]]]]]]]]]]]]]]]]]]]]]X\]]]]\]]]]]]]]]]]Z]]]]]]]]]]JTYU
@M_HWI-M01141:133:D05BR:1:1101:6143:7121  133:D05BR:1:1101:6143:7121 2:N:0:TGGACGTCCCTAGG
CATTCGTATCGAACAGGTTTTTGAGGGGGTGAGCCATGCGTGA
+M_HWI-M01141:133:D05BR:1:1101:6143:7121  133:D05BR:1:1101:6143:7121 2:N:0:TGGACGTCCCTAGG
]]]]]]]]]]]]]]]]]]]]]]]]]]]]]]]]]]]]]]]]]]]
@M_HWI-M01141:133:D05BR:1:1101:23818:7149  133:D05BR:1:1101:23818:7149 2:N:0:TGGACGTCCCTAGG
TCGCGGGTTAAGTCCCACGCGGCTTTCAGGTATTCACGCGG
+M_HWI-M01141:133:D05BR:1:1101:23818:7149  133:D05BR:1:1101:23818:7149 2:N:0:TGGACGTCCCTAGG
]]]]]]]]]]]]]]]]]]]]]]]]]]]]]]]]]]]]]]]]]
@M_HWI-M01141:133:D05BR:1:1101:9556:7159  133:D05BR:1:1101:9556:7159 2:N:0:TGGACGTCCCTAGG
GCTCAACGATATGCCCCAGATACGCGGGTTCGTTACGCCGTGATTTCGGTTTAGGTTTCATGTCGCGCGGCAGCAGGTAGGGCGCATCGGTTTCAACCAGCAGGCGGTCAGCCGGTATCGCCGGCAGCAGGTCACGCAGCTCAAGCCCGCGTCTTTCATCGCACACCCAACCGGTAATACCCAGATACATCC
+M_HWI-M01141:133:D05BR:1:1101:9556:7159  133:D05BR:1:1101:9556:7159 2:N:0:TGGACGTCCCTAGG
3ABABFFBBBBBGFGGGGCGGGHGGGGGEGHGGGHGGGGGGG]]]]]]]]]]]]]]]]]]]]]]]]]]]]]]]]]]]]]]]]]]]]]]]]]]]]]]]]]]]]]]]]]]]]]]]]]]]]]]]]]]]]]]]]]]]]]]]]]]]]]]]]]]]]HHHHHHGHGGHGGGGGGGFFCGGGGGGGCGFFFFFFFAAA3A
@M_HWI-M01141:133:D05BR:1:1101:22142:7160  133:D05BR:1:1101:22142:7160 2:N:0:TGGACGTCCCTAGG
AAAACAGCCCTCTGAGCAGCCGTCCCACTTCCCAGGCCCTGGCTGCCCCCACTCCCCA
+M_HWI-M01141:133:D05BR:1:1101:22142:7160  133:D05BR:1:1101:22142:7160 2:N:0:TGGACGTCCCTAGG
]]]]]]]]]]]]]]]]]]]]]]]]]]]]]]]]]]]]]]]]]]]]]][]]]Z]\]]]]]
@M_HWI-M01141:133:D05BR:1:1101:9695:7171  133:D05BR:1:1101:9695:7171 2:N:0:TGGACGTCCCTAGG
GCTTTCAGCTCACGCATGGTGTCTTTAGTGACCTCATCGTCCACTGCCGCGTCGCTCA
+M_HWI-M01141:133:D05BR:1:1101:9695:7171  133:D05BR:1:1101:9695:7171 2:N:0:TGGACGTCCCTAGG
]]V]]]]]]]YCZ]]]]]]6]\]]]]][]]]][]]]]]]]Y]]]Z]]]]\]]]]]\8]
@M_HWI-M01141:133:D05BR:1:1101:6289:7174  133:D05BR:1:1101:6289:7174 2:N:0:TGGACGTCCCTAGG
ACTTCCTGATCGGCCAGGTGGACCTT
+M_HWI-M01141:133:D05BR:1:1101:6289:7174  133:D05BR:1:1101:6289:7174 2:N:0:TGGACGTCCCTAGG
]]]V]]ZZ]]]]]]]]]]7]]UE][]
@M_HWI-M01141:133:D05BR:1:1101:17123:7179  133:D05BR:1:1101:17123:7179 2:N:0:TGGACGTCCCTAGG
AATTGCCTTGCCTTGCCTAAAAGAGCCTTACCTGAATTTGTTCTACATTGCCTTGCCTTTCCTAGCCTAAAATTGCCTTA
+M_HWI-M01141:133:D05BR:1:1101:17123:7179  133:D05BR:1:1101:17123:7179 2:N:0:TGGACGTCCCTAGG
]]]]]]]]]]]]]]]]]]]]]]]]]]]]]]]]]]]]]]]]]]]]]]]]]]]]]]]]]]]]]]]]]]]]]]]]]]]]]]]]
@M_HWI-M01141:133:D05BR:1:1101:25790:7179  133:D05BR:1:1101:25790:7179 2:N:0:TGGACGTCCCTAGG
CGTTCAGTCTCAATTCCAGCCCTCTCAAGTCTCAGGTTGCCGGTTCAACAGGGCACCCGGACAAGCGCGCCCTGTGGGGAGCGCTGAGTA
+M_HWI-M01141:133:D05BR:1:1101:25790:7179  133:D05BR:1:1101:25790:7179 2:N:0:TGGACGTCCCTAGG
]]]]]]]]]]]]\W]]]]]][]]][]]]U[]]]]]Z]Z][]]]]]]]]]]]]]]X]]]]]]Y]][]]]]Y]T]]][]]XZ]]]]]]]U]]
@M_HWI-M01141:133:D05BR:1:1101:16004:7185  133:D05BR:1:1101:16004:7185 2:N:0:TGGACGCCCCTAGG
GCACCACCACCATCCGCAAGGGCGGTTTGGGCATTTCGCTGCGCAGCAAAGCGCCCATTTTTAACGACGCCGGGCAGGTGGTGGGGATTGTCTCAGTGGGGTATCTCACCAGCTATCTGGATA
+M_HWI-M01141:133:D05BR:1:1101:16004:7185  133:D05BR:1:1101:16004:7185 2:N:0:TGGACGCCCCTAGG
]]RT]R]WW]UTZ]]Z]]]]]]]]]]R]]\]]]]\]]E]X]]]\]]]TZU\E]R[]S]Y][]]Z[]]]]]][]]]]X]]]]X]]]Z]P]]]]]]]\]]7]]]]]]]]]\]]]]][X]]]]]]]
@M_HWI-M01141:133:D05BR:1:1101:23084:7192  133:D05BR:1:1101:23084:7192 2:N:0:TGGACGTCCCTAGG
CCAAATGGAGCTGAGAGCATATGGAGCTCTAAGAGAACGGGGCTTAAAGCAGATGGAGTTCTCAGCAGATGGAGCTCTGAGCAGATAAATCTCAGAAAAGAAAGAGCTCTAAGTATTTTGCAGACTTTATATGAACATGTGGAGGAAAATGAGAACGAAGATGATTGAACATAGAA
+M_HWI-M01141:133:D05BR:1:1101:23084:7192  133:D05BR:1:1101:23084:7192 2:N:0:TGGACGTCCCTAGG
BAAA?FFFFBFFGGFGGEGFGFFHHC]]]]]]][]]F]]]][]]]]]]]]]]]]]]]]]]Y]]]]]]]]]]]]]]]]]]]]]]]]]]]]]]]]]]]]]]][]]]]]]]]]]]]]]]]]]]]]]]]]]]]]]]]]]]]]]]Z]]]]]]]]]GFGE4GGGFGGGFBFFDBDDF3A>>3
@M_HWI-M01141:133:D05BR:1:1101:14432:7206  133:D05BR:1:1101:14432:7206 2:N:0:TGGACGTCCCTAGG
CAGAGGATCGTGTCATGGGTGTTTGCCACCGGCAGGCGGTCAATAAAGTCTTCTTCTTTAATACGTGCTGCAGATTTGCCTTTACCGCCACGGCGCTGTGCTTCGTAGTCGGTCAGCGGCTGATACTTCACATAGCCCTGGTGAG
+M_HWI-M01141:133:D05BR:1:1101:14432:7206  133:D05BR:1:1101:14432:7206 2:N:0:TGGACGTCCCTAGG
]]]]]]]]]]]]]]]]]]]]]]]]]]]]]]]]]]]]]]]]]]]]]]]]]]]]]]]]]]]]]]]]]]]]]]]]]]]]]]]]]]]]]]]]]]]]]]]]]]]]]]]]]]]]]]]]]]]]]]]]]]]]]]]]]]]]]]]]]]]]]]]]]
@M_HWI-M01141:133:D05BR:1:1101:5127:7213  133:D05BR:1:1101:5127:7213 2:N:0:TGGACGTCCCTAGG
ATTGAAGCGCTGATTAAGGCGCGTCTGGAAGCGCGTCAGGCCAAAGACTGGGCGGCTGCGGATGCGGCGCGTAATCGTCTGA
+M_HWI-M01141:133:D05BR:1:1101:5127:7213  133:D05BR:1:1101:5127:7213 2:N:0:TGGACGTCCCTAGG
]]]]]]]]]]]]]]]]]]]Z]]]\\]]]]]]]V[]][]]]]]]]]]]]]]]\]]]]]]]]]]]Z]]]]]]\]]]]]]]]]]S
@M_HWI-M01141:133:D05BR:1:1101:23632:7223  133:D05BR:1:1101:23632:7223 2:N:0:TGGACGTCCCTAGG
GTGGCAGGGTTTGAGAAGATGACTTTTGGCGAATCAGGGTTCTCCAAAGAGAGGGGAAAATGTATATTGCTG
+M_HWI-M01141:133:D05BR:1:1101:23632:7223  133:D05BR:1:1101:23632:7223 2:N:0:TGGACGTCCCTAGG
]]]]]]]]]]]]]]]]]]]]]]]]]]]]]]]]]]]]]]]]]]]]]]]]]]]]]]]]]]]]]]]]]]]]]]]]
@M_HWI-M01141:133:D05BR:1:1101:16306:7226  133:D05BR:1:1101:16306:7226 2:N:0:TGGACGTCCCTAGG
CTGGCGAACTTCCACGGCATTCCGTTCTACGTTGCCGCGCATCATTGAAAAGATG
+M_HWI-M01141:133:D05BR:1:1101:16306:7226  133:D05BR:1:1101:16306:7226 2:N:0:TGGACGTCCCTAGG
]]]]]]]]]]]]]]]]]]]]]]]]]]]]]]]]]]]]]]]]]]]]]]]]]]]]V]]
@M_HWI-M01141:133:D05BR:1:1101:19884:7241  133:D05BR:1:1101:19884:7241 2:N:0:TGGACGTCCCTAGG
CGTCGATCAGTTCGTCGCGATGCGCGTGCTTCAGGGGATGGGCGGCGCGCTGATGGTGCCCGTCGGTC
+M_HWI-M01141:133:D05BR:1:1101:19884:7241  133:D05BR:1:1101:19884:7241 2:N:0:TGGACGTCCCTAGG
]Z]]]]]]]]]]YX]]]]]]X]]]]]]]]]]]]]][]]]]]ZX]]]]]]Z]]]]]]Y]]\W]]][V]]
@M_HWI-M01141:133:D05BR:1:1101:23683:7267  133:D05BR:1:1101:23683:7267 2:N:0:TGGACGTCCCTAGG
CAATGGTGAAGTCCAGCGACGACGAGCCGGTATTGCCGTGGCCGTTGGTCACGCTGGCCGATACGGTCAGATCGCCGTTGCCAAG
+M_HWI-M01141:133:D05BR:1:1101:23683:7267  133:D05BR:1:1101:23683:7267 2:N:0:TGGACGTCCCTAGG
]]]]]]]]]]]]]]9]]]]]]]]]]]]]]]]]]]]]]]]]]]]]]]]]]]]]]]]]]]]]]]]]]]]]]]]]]]]]]]]]]]]]]
@M_HWI-M01141:133:D05BR:1:1101:7258:7277  133:D05BR:1:1101:7258:7277 2:N:0:TGGACGTCCCTAGG
GCCGGACGGCACGAACCACACGTAGTCGTAGTCCACGGTCAGCTGGCGCGACAGGGAGGCTGAGAGCG
+M_HWI-M01141:133:D05BR:1:1101:7258:7277  133:D05BR:1:1101:7258:7277 2:N:0:TGGACGTCCCTAGG
]]]]]]]]]]]]]]]]]]]]]]]]]]]]]]]]]]]]]]]]]]]]]]]]]]]]]]]]]]]]]]]]]]]]
@M_HWI-M01141:133:D05BR:1:1101:12783:7283  133:D05BR:1:1101:12783:7283 2:N:0:TGGACGTCCCTAGG
ACGCGCCACCAGCTGCGCCGCGCTGCGATAGTAGCGGTCGGTAAAATCCACTTCCTTTTTGCGCTCATCGGTAATATTGAGCGAGGCGATAATGGCATCGAATTTATGCGCGTTAAGAGCGGCAATCATGCTCTCGAACGGCTGCTTAACGAAAACGCATTTGGCTTTTAGCTGCGTACAGAGCG
+M_HWI-M01141:133:D05BR:1:1101:12783:7283  133:D05BR:1:1101:12783:7283 2:N:0:TGGACGTCCCTAGG
BBBBBBBBB@BFGGFGGGGCAEEEGFGGHGFHHHH]]]]]]]]]]]]]]]]]]]]]]]]]]]]]]]]]]]]]]]]]]]]]]]]]]]]]]]]]]]]]]]]]]]]]]]]]]]]]]]]]]]]]]]]]]]]]]]]]]]]]]]]]]]]]]]]]]]HFGGFGHHHHHHHGGGGFGGGGGBBFFFFBBBAAB
@M_HWI-M01141:133:D05BR:1:1101:13100:7286  133:D05BR:1:1101:13100:7286 2:N:0:TGGACGTCCCTAGG
CCATGTATGGACACATTGAAACCATGGCTCACGCAGTTGCAGAAGGTGCAAACCGGGTGGATGGCGTTGAGGTTGTG
+M_HWI-M01141:133:D05BR:1:1101:13100:7286  133:D05BR:1:1101:13100:7286 2:N:0:TGGACGTCCCTAGG
]]]]]]]]]]]]]]]]]]]]]]]]]]]]]]]]]]]]]]]]]]]]]]]]]]]]]]]]]]]]]]]]]]]]]]]]]]]]]
@M_HWI-M01141:133:D05BR:1:1101:7059:7295  133:D05BR:1:1101:7059:7295 2:N:0:TGGACGTCCCTAGG
AGAATCTTTTAGGAACAAGCAAGTATTCAGGGATTTTATTACCACCAGCCACTGCATGTAGGCATCCTGTGCAAGCAAAAGGACTCTGCATATATACTGACAAC
+M_HWI-M01141:133:D05BR:1:1101:7059:7295  133:D05BR:1:1101:7059:7295 2:N:0:TGGACGTCCCTAGG
]]]]]]]]]\]]]]]]]]]]]]]]]]]]]]]]]]]]]]]]]]]]V]]]]\]]]]]]]]]]]]]]]]]]]]]]]]]]]]]]]]]]]]]]]]]]]]]]]]]\]]]\
@M_HWI-M01141:133:D05BR:1:1101:5892:7300  133:D05BR:1:1101:5892:7300 2:N:0:TGGACGTCCCTAGG
ATCTGCTGCAGGTACTGCCTATAGTCGTCGTCGAAGAGAAGATCCTGCAGCTCGTCCACCGCCTGCTGATACTCCTCCTCGAAGATCTCTGCCCAGCGTCCCGGGAGCGTCTC
+M_HWI-M01141:133:D05BR:1:1101:5892:7300  133:D05BR:1:1101:5892:7300 2:N:0:TGGACGTCCCTAGG
]]]]]]]]]]]]]]]]]]]]]]]]]]]]]]]]]]]]]]]]]]]]]]]]]]]]]]]]]]]]]]]]]]]]]]]]]]]]]]]]]]]]]]]]]]]]]]]]]]]]]]]]]]]]]]]]]
@M_HWI-M01141:133:D05BR:1:1101:19809:7308  133:D05BR:1:1101:19809:7308 2:N:0:TGGACGTCCCTAGG
GCTCGCCAAAAAGCTGTTCGCCGAAGAACGCCGGGCTGTACTGCGCGCGGAACCCTTTTCCGTGTTCGCCCCACAGCAGGCCGCCGTATTTCGCGGTTAAGG
+M_HWI-M01141:133:D05BR:1:1101:19809:7308  133:D05BR:1:1101:19809:7308 2:N:0:TGGACGTCCCTAGG
]]]]]]]]]]]]]]]]]]]]]]]]]]]]]]]]]]]]]]]]]]]]]]]]]]]]]]]]]]]]]]]]]]]]]]]]]]]]]]]]]]]]]]]]]]]]]]]]]]]]]]
@M_HWI-M01141:133:D05BR:1:1101:17051:7349  133:D05BR:1:1101:17051:7349 2:N:0:TGGACGTCCCTAGG
CTCCAGTCTATCATTGATGGGCATTTGGGTTGGTTCCAGGTCTTTGCTATTGTAAACTGTGCTGCAATGAACATTCGTGTGCATGTGTCCTTATAGTAGAGTGATTTATAATCCTTTGAATATAT
+M_HWI-M01141:133:D05BR:1:1101:17051:7349  133:D05BR:1:1101:17051:7349 2:N:0:TGGACGTCCCTAGG
]]]]]]]]]]]]]]]]]]]]]]]]]]]]]]]]]]]]]]]]]]]]]]]]]]]]]]]]]]]]]]]]]]]]]]]]]]]]]]]]]]]]]]]]]]]]]]]]]]]]]]]]]]]]]]]]]]]]]]]]]]]]]
@F_HWI-M01141:133:D05BR:1:1101:8420:7356  133:D05BR:1:1101:8420:7356 2:N:0:TGGACGTCCCTAGG
ATAAACCCGCCCACGCCGTTCCAGCCGTAGCTATGCCAGAACACGCCCCCGAGCGTCCCGGCGATGCTGGAGCCGAGGTAATAGCTGAACAGATACAGCGACGACGCCTGGCCTTTCGCACGGCGCGCGCGCGGGCCAATCCAGGATCGG
+F_HWI-M01141:133:D05BR:1:1101:8420:7356  133:D05BR:1:1101:8420:7356 2:N:0:TGGACGTCCCTAGG
BBBBBFFBDBBBGGFGGGGGGGHHHGCDEGGEFDDHHHFHHGHHGGGGGGEEFFGGGGGGGFGGGGCHHHHHHGGGGGBGHHHHHHHHHFDGHHHHGGFGGGGGGGGGHHGGHHHFHGGGGCGF?BGGGGGFFA=FFFEFFFFFFFFFFF
@R_HWI-M01141:133:D05BR:1:1101:8420:7356  133:D05BR:1:1101:8420:7356 2:N:0:TGGACGTCCCTAGG
TCGGGGGTGGGCCGCGGGGGCCCGGGGGAAAAACGCGCGGCCGGCCTGGTGTTTGTTTCCCATTTTACTAGGCCCCCCCAGCCCCCGGGGGTCCGGGGGGGGGGTCTGTCGGAGTTCGGCGGGGACGGGGGGGGGGGGGGGTTTGAAATA
+R_HWI-M01141:133:D05BR:1:1101:8420:7356  133:D05BR:1:1101:8420:7356 2:N:0:TGGACGTCCCTAGG
######################################################################################################################################################
@M_HWI-M01141:133:D05BR:1:1101:17380:7407  133:D05BR:1:1101:17380:7407 2:N:0:TGGACGTCCCTAGG
GTTGTGATCCTTTGAAGGAGGAGAGGCGTTCTGGTTTCG
+M_HWI-M01141:133:D05BR:1:1101:17380:7407  133:D05BR:1:1101:17380:7407 2:N:0:TGGACGTCCCTAGG
]]]]]]]]]]]]]]]]]]]]]]]]]]]]]]]]]]]]]]]
@M_HWI-M01141:133:D05BR:1:1101:12475:7412  133:D05BR:1:1101:12475:7412 2:N:0:TGGACGTCCCTAGG
GATGAGATGAAACTGAGACATGGCAATTCCTTGCTGAATGAGAATCTAATTGTCTATATCATGCCGCGTATACGCTGCCTGCTTCAAG
+M_HWI-M01141:133:D05BR:1:1101:12475:7412  133:D05BR:1:1101:12475:7412 2:N:0:TGGACGTCCCTAGG
]]]]]]]]]]]]]]]]]]]]]]]]]]]]]]]]]]]]]]]]]]]]]]]]]]]]]]]]]]]]]]]]]]]]]]]]]]]]]]]]]]]]]]]]
@M_HWI-M01141:133:D05BR:1:1101:21747:7414  133:D05BR:1:1101:21747:7414 2:N:0:TGGACGTCCCTAGG
CAACTTAGTGAGACTGTCTCTACTAAAAATACAAAAAATTAGCTGGGCATGGTGGCGCATGCCTGTA
+M_HWI-M01141:133:D05BR:1:1101:21747:7414  133:D05BR:1:1101:21747:7414 2:N:0:TGGACGTCCCTAGG
]]]]]]]]]]]]]]]]]]]]]]]]]]]]]]]]]]]]]]]]]]]]]]]]]]]]]]]]]]]]]]]]]]]
@M_HWI-M01141:133:D05BR:1:1101:4154:7442  133:D05BR:1:1101:4154:7442 2:N:0:TCGACGTCCCTAGG
TGTAAGGCCAGGCACTTTGAGAGGCCAAGGTGGGCAGATCATG
+M_HWI-M01141:133:D05BR:1:1101:4154:7442  133:D05BR:1:1101:4154:7442 2:N:0:TCGACGTCCCTAGG
]]]]]]]]]]]]]]Z]]]]]]]]]]]L]]]]][]Z]ZZ]]]4]
@M_HWI-M01141:133:D05BR:1:1101:9532:7479  133:D05BR:1:1101:9532:7479 2:N:0:TGGACGTCCCTAGG
ATGCAGGAACACAGGGAGACGCCCAGACAGACAGAAGGGCTCCAGATCTTGGAAAAATGAGTTTGAAGGAGGTTCAAGGT
+M_HWI-M01141:133:D05BR:1:1101:9532:7479  133:D05BR:1:1101:9532:7479 2:N:0:TGGACGTCCCTAGG
]]]]]]]]]]]]]]]]]]]]]]]]]]]]]]]]]]]]]]]]]]]]]]]]]]]]]]]]]]]]]]]]]]]]]]]]]]]]]]]]
@M_HWI-M01141:133:D05BR:1:1101:25695:7484  133:D05BR:1:1101:25695:7484 2:N:0:TGGACGTCCCTAGG
TGCCTGGAGACACTCAGAAGTAAGATTCAACATGACAGCTGCCAGGG
+M_HWI-M01141:133:D05BR:1:1101:25695:7484  133:D05BR:1:1101:25695:7484 2:N:0:TGGACGTCCCTAGG
]]]]]]]]]]]]]]]]]]]]]]]]]]]]]]]]]]]]]]]]]]]]]]]
@M_HWI-M01141:133:D05BR:1:1101:24578:7516  133:D05BR:1:1101:24578:7516 2:N:0:TGGACGTCCCTAGG
AGAACTCGAAGTTGTGCGAGGCGCGCGGAATGAGCACGTTTTGGGTCTGGTG
+M_HWI-M01141:133:D05BR:1:1101:24578:7516  133:D05BR:1:1101:24578:7516 2:N:0:TGGACGTCCCTAGG
]]]]]]]]]]]]]]]]]]]]]]]]]]]]]]]]]]]]]]]]]]]]]]]]]]]]
@M_HWI-M01141:133:D05BR:1:1101:9610:7520  133:D05BR:1:1101:9610:7520 2:N:0:TCGACGTCCCTAGG
CCCCTGCACAAGCTTTCTTTTCTCCTCTACTGCCATGTGAGACATGTCTTGCTCCTCTTTGCTGTCTGCCA
+M_HWI-M01141:133:D05BR:1:1101:9610:7520  133:D05BR:1:1101:9610:7520 2:N:0:TCGACGTCCCTAGG
]]UVW\]]]]]EFVXY]YX[Y]ZY]W]]]]Z]]W[\]]]]]]]]]\]]V]]\]]]]][]]VFF]]\[]]]]
@M_HWI-M01141:133:D05BR:1:1101:15498:7539  133:D05BR:1:1101:15498:7539 2:N:0:TGGACGTCCCTAGG
ATATTTTTCAATACAGGCTTTACTCCCATTCACTCTGGAAT
+M_HWI-M01141:133:D05BR:1:1101:15498:7539  133:D05BR:1:1101:15498:7539 2:N:0:TGGACGTCCCTAGG
]]]]]]]]]]]]]]]]]]]]]]]]]]]]]]]]]]]]]]]]]
@M_HWI-M01141:133:D05BR:1:1101:25316:7543  133:D05BR:1:1101:25316:7543 2:N:0:TGGACGTCCCTAGG
CCAGAATGGCAAAAGGATAATGCCAGGACCTCACTGTGGGTTGGT
+M_HWI-M01141:133:D05BR:1:1101:25316:7543  133:D05BR:1:1101:25316:7543 2:N:0:TGGACGTCCCTAGG
]]][]]]]]]]]]]]]]]]]]]]]]]]]]]]]]]]W]]]]]]]]]
@M_HWI-M01141:133:D05BR:1:1101:4542:7545  133:D05BR:1:1101:4542:7545 2:N:0:TGGACGTCCCTAGG
TTCTGCCACGCGTGCGACCCAGCTTTGTCGACCACGCGTCCATCGCTGGAGGCGGTGATATCATAAAACACCAGCTCGTCGGCTCCCTCTTCGGCATAGCGTTTTGCCAGCCGGACGATGTCGCCAATGATCTCATGGTTGCGGAACTGCACGCCTTTCACCACCTGGCCGTCACGTACGTCCAGACAAGGGATTATCCGTTTTGCCAGCATTGAATCGCCTCCGTCACAGT
+M_HWI-M01141:133:D05BR:1:1101:4542:7545  133:D05BR:1:1101:4542:7545 2:N:0:TGGACGTCCCTAGG
AAA>11BC1A11E0EEEEE00GAFGBBGGEGFAEGAE/AEAEF1EFCEGH0?E/E/>>2221>BF21F1>0E/B<E1/<//>B>A1.2220XY[]VX]]]Z]]O]AQQ]3C$U]Y]]Q]]]BAQ]]HJJIDD3GHHIEGG@G4DFDHGHD?E?011FF/E>1BGG@EE/EB?0A/FGGCGE0HFGHHHFFHGHHFCCECFHHG0EA121HG2D1G0?GEGAA@AFFD1A>>1
@M_HWI-M01141:133:D05BR:1:1101:20152:7567  133:D05BR:1:1101:20152:7567 2:N:0:TGGACGTCCCTAGG
ACAGCTCAGCAATTAAACCCCTATAAAGTACAGACTGTCTCCTCA
+M_HWI-M01141:133:D05BR:1:1101:20152:7567  133:D05BR:1:1101:20152:7567 2:N:0:TGGACGTCCCTAGG
]]]]]]]]]]]]]]]]]]]]]]]]]]]]]]]]]]]]]]]]]]]]]
@M_HWI-M01141:133:D05BR:1:1101:8508:7576  133:D05BR:1:1101:8508:7576 2:N:0:TGGACGTCCCTAGG
GAGACTTGAGAGGGCTGGACTTGAGACTGGACGAGAATTGGACAGTAGACCAGCCCAGGGGATTGCAGGATCATATCGTTTGGGATAC
+M_HWI-M01141:133:D05BR:1:1101:8508:7576  133:D05BR:1:1101:8508:7576 2:N:0:TGGACGTCCCTAGG
]]]]]]]]]]]]]]]]]]]]]]]]]]]]]]]]]]]]]]]]]]]]]]]]]]]]]]]]]]]]]]]]]]]]]]]]]]]]]]]]]]]]]]]]
@M_HWI-M01141:133:D05BR:1:1101:12131:7594  133:D05BR:1:1101:12131:7594 2:N:0:TGGACGTCCCTAGG
GTCTCGATCTCTTGACCTCGTGATCCAC
+M_HWI-M01141:133:D05BR:1:1101:12131:7594  133:D05BR:1:1101:12131:7594 2:N:0:TGGACGTCCCTAGG
]]]]]]]]]]]]]]]]]]]]]]]]]]]]
@M_HWI-M01141:133:D05BR:1:1101:10426:7595  133:D05BR:1:1101:10426:7595 2:N:0:TGGACGTCCCTAGG
ATCAGACTGGGCAACATGGTGAAACTCTGTCTCTACTAAAAACACAAAAAGAAACATTTGTCAGGCATGGTGG
+M_HWI-M01141:133:D05BR:1:1101:10426:7595  133:D05BR:1:1101:10426:7595 2:N:0:TGGACGTCCCTAGG
]]]]]]]]]]]]]]]]]]]]]]]]]]]]]]]]]]]]]]]]]]]]]]]]]]]]]]]]]]]]]]]]]]]]]]]]]
@M_HWI-M01141:133:D05BR:1:1101:17381:7598  133:D05BR:1:1101:17381:7598 2:N:0:TGGACGTCCCTAGG
GTCGGCACGCTGGCGATGTTCCTCGTGGGGGGCGGGATCGTGGTGCACGGCATCGCGCCGCTCCACCATGCGATTGAGCATTTTGCTGCGGCAAACGGCCCGATAGTGGCCGCCATTTTGCCTACGCTGCTTAATCTGGTGATTGGCTTTATCATTGGCGCGA
+M_HWI-M01141:133:D05BR:1:1101:17381:7598  133:D05BR:1:1101:17381:7598 2:N:0:TGGACGTCCCTAGG
AAAAADBB?DBBG]]]]]]]]]]]]]]]]]]]]]]]]]]]]]]]]]]]]]]]]]]]]]]]]]]]]]]]]]]]]]]]]]]]]]]]]]]]]]]]]]]]]]]]]]]]]]]]]]]]]]]]]]]]]]]]]]]]]]]]]]]]]]]]]]]]]]]]]]GFFFBBBDACBBA
@M_HWI-M01141:133:D05BR:1:1101:19045:7604  133:D05BR:1:1101:19045:7604 2:N:0:TGGACGTCCCTAGG
TAATCACAAATCCTCTGGTAATTCATCAAGTTCTGGTGGCGCATCGAGTGGAAGTTTAACACAAAAACGCGCCCCGCCTTCCGGACGGTTTTCTGCCGAAATGG
+M_HWI-M01141:133:D05BR:1:1101:19045:7604  133:D05BR:1:1101:19045:7604 2:N:0:TGGACGTCCCTAGG
]]]]]]]]]]]]]]]]]]]]]]]]]]]]]]]]]]]]]]]]]]]]]]]]]]]]]]]]]]]]]]]]]]]]]]]]]]]]]]]]]]]]]]]]]]]]]]]]]]]]]]]]
@M_HWI-M01141:133:D05BR:1:1101:8644:7606  133:D05BR:1:1101:8644:7606 2:N:0:TGGACGTCCCTAGG
CAGCTAATCGATGCCACGCTGGAAGCAATAAATGAGGTGGGTATGCATGATGCGACCATCGCGCAGATCGCCCGTCGGGCCGGCGT
+M_HWI-M01141:133:D05BR:1:1101:8644:7606  133:D05BR:1:1101:8644:7606 2:N:0:TGGACGTCCCTAGG
]]]]]]]]]]]]]]]]]]]]]]]]]]]]]]]]]]]]]]]]]]]]]]]]]]]]]]]]]]]]]]]]]]]]]]]]]]]]]]]]]]]]]]
@M_HWI-M01141:133:D05BR:1:1101:7428:7614  133:D05BR:1:1101:7428:7614 2:N:0:TCGACGTCCCTAGG
ACACACACGTGAATGCACACACACACAGACACACACAAACACAGACTTCTGTTTCTCACTCTTTTTCTTTTGTTTCACTATCTATGCAAGTGAATAAAAAGAAGCTAGTCCAATTACTCTCTGAGAAGTAGCCAGGCATAAAAAGACAAATACTCTATGATCTTGC
+M_HWI-M01141:133:D05BR:1:1101:7428:7614  133:D05BR:1:1101:7428:7614 2:N:0:TCGACGTCCCTAGG
3ABAA?AADCAAAFFF]Z]]][]]]]]]]]]]\]Y]]]]]]]]]]]][\]]]\[][]]]H][]IW]]Y\H]]]]\]]\X]\]]K[W]]]]]]]]Y]Y]]]Z]]]YG]]][]6]]]]XZ]\]]]]]\T][]X]]]]Z]U]]]6]\]]]][]B311B3DFFB1>11AA
@M_HWI-M01141:133:D05BR:1:1101:19723:7628  133:D05BR:1:1101:19723:7628 2:N:0:TGGACGTCCCTAGG
GCCATCTTCATCGACGTTTCGCGCACGCGGA
+M_HWI-M01141:133:D05BR:1:1101:19723:7628  133:D05BR:1:1101:19723:7628 2:N:0:TGGACGTCCCTAGG
]]]]]]]]]]]]]]]]]]]]]]]]]]]]]]]
@F_HWI-M01141:133:D05BR:1:1101:6939:7632  133:D05BR:1:1101:6939:7632 2:N:0:TGGACGTCCCTAGG
TAATCGCTTTAAGCTTATTTGCCGCATTACCCGCCGCTGCAAGCCAGCAATCTGACAGCCAGGGTTTTATTGACGACAGCCATTTAGACCTGTTTTTACGCAATGCGTATATCAGCCGTGATTATCATCAGGGCCAGCAGGATCGGAAGA
+F_HWI-M01141:133:D05BR:1:1101:6939:7632  133:D05BR:1:1101:6939:7632 2:N:0:TGGACGTCCCTAGG
ABBBB?AFAAFFGGFGGGFGFGHGGAFGHHHHGGGGFG?ECHHHEFGGFHGBGGBGH3EHHHHGFGEGFFHHHHDFEF?GHHHHHG43GHHCGFFHGGHGGGGGGE/EEFGHHHFHHC<CCCGHHHHHGGHFH/EGHGHGGFHHDGGGGH
@R_HWI-M01141:133:D05BR:1:1101:6939:7632  133:D05BR:1:1101:6939:7632 2:N:0:TGGACGTCCCTAGG
GACCCTTGCGTCGCGGAAATAACACCCTCTTTATCCCTTCGGGCAAAAAAAACCGAAAAAGGAAGCCATGCAAAAAAACACCGTTCCTGCTATTTGGTTGTTTGGGCCGGGGGTGAAGGGCGAAAAAAATATAAAGAATATTAAAAGAGG
+R_HWI-M01141:133:D05BR:1:1101:6939:7632  133:D05BR:1:1101:6939:7632 2:N:0:TGGACGTCCCTAGG
1111>111B11110000A011B11B////01122BD1110///A/A00A////>//>>/B?/000/00>111B1BGE@C/0/<0/<02<1?1@?221/?###################################################
@M_HWI-M01141:133:D05BR:1:1101:26128:7636  133:D05BR:1:1101:26128:7636 2:N:0:TGGACGTCCCTAGG
GAAGAGTCATGGAGCTGTAACACTGCCACCTCAATGAAAACCCTAGAAGAAAACCTAGGCAAAACCATTCAGGACATAGGCATAGGCAAGGACTTCATGACTAAAACAACAAAAGCACTGTCAACAAAAGCCAAAATAGATAGATGGGATCTAACTAAACTCCAGAGCTTCTATACAGCAAAAGAAAATGGTCATTAGAGTGAACTGGC
+M_HWI-M01141:133:D05BR:1:1101:26128:7636  133:D05BR:1:1101:26128:7636 2:N:0:TGGACGTCCCTAGG
BBBB??DFFFFFGCGGGGGGGGHHHFHFHHHHGFGEHHHHHEGHGHGHHFFGHHGHHHE]]]]]]]]]]]]]]]]]]]]]]]]]]]]]]]]]]]]]]]]]]]]]]]]]]]]]]]]]]]]]]]]]]]]]]]]]]]]][]]]]]]]]]]]]]HHHHHHFFAGEHFGHHGFF5FHFHHHHHGHFHGBHHHGGGGGGGGFGFFFFFFBAA>3A
@M_HWI-M01141:133:D05BR:1:1101:18196:7638  133:D05BR:1:1101:18196:7638 2:N:0:TGGACGTCCCTAGG
GTACTGATTGCGTCGCGCCAGAATAAACAGCCGCATCTGGGGATTTCAACCGGTTCAGGCTACGTGCTGGTGACGCAGGCGCGCGCGCACATCCTGG
+M_HWI-M01141:133:D05BR:1:1101:18196:7638  133:D05BR:1:1101:18196:7638 2:N:0:TGGACGTCCCTAGG
]]]]X]]]]]]]]]]]]]]]]]]]]]]]]]]]]]]]]]]]]]]]]]]]]]]]]]]]]]]]]]]]]]]]]]]]]]]]]]]V]]]]]]]]]]]]]]]]]
@M_HWI-M01141:133:D05BR:1:1101:22746:7683  133:D05BR:1:1101:22746:7683 2:N:0:TGGACGTCCCTAGG
ACGCTCTTCCGATCTCGAACTGCCATTCGCAATTGCTACAAAAAGAATAAAATACCTTGGAATACAACTCACAAGGAACGTA
+M_HWI-M01141:133:D05BR:1:1101:22746:7683  133:D05BR:1:1101:22746:7683 2:N:0:TGGACGTCCCTAGG
]]]]]]]]]]]]]]]]]]]]]]]]]]]]]]]]]]]]]]]]]]]]]]]]]]]]]]]]]]]]]]]]]]]]]]]]]]]]]]]]]]
@M_HWI-M01141:133:D05BR:1:1101:21267:7688  133:D05BR:1:1101:21267:7688 2:N:0:TTGACGTCCCTAGG
GATCCTTTTACCACTATATCTTTGTTGCTTTGAAATCTATTTTATTAAGT
+M_HWI-M01141:133:D05BR:1:1101:21267:7688  133:D05BR:1:1101:21267:7688 2:N:0:TTGACGTCCCTAGG
]]]]]]]]]]]]]]]]]]]]]]]]]]]]]]]]]]]]]]]]]]]]]]]]]]
@M_HWI-M01141:133:D05BR:1:1101:10004:7694  133:D05BR:1:1101:10004:7694 2:N:0:TGGACGTCCCTAGG
AAAAACTCTAGAAAAAAATCTAGGTAAAATCCATTCAGGACATAGGAGTAGGCAAGGGCGTCATGACCAAAACACCAAAAGCATTGGCAACAAAAGCCAAACTAGTCAAATGGGACCTAATCAAACTCCAC
+M_HWI-M01141:133:D05BR:1:1101:10004:7694  133:D05BR:1:1101:10004:7694 2:N:0:TGGACGTCCCTAGG
]]]]]]]]]]]]]]]]]]]]]]]]]]]]]]]]]]]]]]]]]]]]]]]]]]]]]]]]]]]]]]]]]]]]]]]]]]]]]]]]]]]]]]]]]]]]]]]]]]]]]]]]]]]]]]]]]]]]]]]]]]]]]]]]]]]
@M_HWI-M01141:133:D05BR:1:1101:14451:7700  133:D05BR:1:1101:14451:7700 2:N:0:TGGACGTCCCTAGG
GCAGAAGAGGGATGACAGGGCTGAGGACC
+M_HWI-M01141:133:D05BR:1:1101:14451:7700  133:D05BR:1:1101:14451:7700 2:N:0:TGGACGTCCCTAGG
]]]]]]]]]]]]]]]]]]]]]]]]]]]]]
@M_HWI-M01141:133:D05BR:1:1101:9923:7706  133:D05BR:1:1101:9923:7706 2:N:0:TGGACGTCCCTAGG
ATACGGAGCAACAGCGCAGAATGCATAACGCAGGTGCGGGTTACGACTGGCTGGTTGCACCTAGTATTGGAATCGTCAGCCAGCACGTTGCGTTTAGCAACAGCCCGTACGGCAGCGGAAAGACGTGGGGGCTGGGGTGGCAATGGAACGGTAACGGCACCGATG
+M_HWI-M01141:133:D05BR:1:1101:9923:7706  133:D05BR:1:1101:9923:7706 2:N:0:TGGACGTCCCTAGG
CCCCCBAABCFFGGG]]]]]]]]]]]]]]]]]]]]]]]]]]]]]]]]]]]]]]]]]]]]]]]]]]]]]]]]]]]]]]]]]]]]]]]]]]]]]]]]]]]]]]]]]]]]]]]]]]]]]]]]]]]]]]]]]]]]]]]]]]]]]]]]]]]]]]]GGGABFD?ABBBAAA
@M_HWI-M01141:133:D05BR:1:1101:14900:7706  133:D05BR:1:1101:14900:7706 2:N:0:TGGACGTCCCTAGG
GAAAGTTGCTATGAGAATATCTGAGCTGTGGGAACCAGGGTCTTTATTGCCCAGGCTGGAGTGCTAGAATGTGGTGTTATAATCA
+M_HWI-M01141:133:D05BR:1:1101:14900:7706  133:D05BR:1:1101:14900:7706 2:N:0:TGGACGTCCCTAGG
]]]]]]]]]]]]]]]]]]]]]]]]]]]]]]]]]]]]]]]]]]]]]]]]]]]]]]]]]]]]]]]]]]]]]]]]]]]]]]]]]]]]]
@M_HWI-M01141:133:D05BR:1:1101:13617:7711  133:D05BR:1:1101:13617:7711 2:N:0:TGGACGTCCCTAGG
TCCAGATGGATTAAAGACTTAAACATAAGACCTGGCACCATAAAAACCCTAGAAGGAAATCTAGGCAAAACTATCCAGGACATAGGAGTAGGCAAGGACTTCATGAAC
+M_HWI-M01141:133:D05BR:1:1101:13617:7711  133:D05BR:1:1101:13617:7711 2:N:0:TGGACGTCCCTAGG
]]]]]]]]]]]]]]]]]]]]]]]]]]]]]]]]]]]]]]]]]]]]]]]]]]]]]]]]]]]]]]]]]]]]]]]]]]]]]]]]]]]]]]]]]]]]]]]]]]]]]]]]]]]]
@M_HWI-M01141:133:D05BR:1:1101:6358:7723  133:D05BR:1:1101:6358:7723 2:N:0:TGGACGTCCCTAGG
AGGAGAAGGAGAGCCAGAGAGCCCGTGACTGGTGGTCCTGAG
+M_HWI-M01141:133:D05BR:1:1101:6358:7723  133:D05BR:1:1101:6358:7723 2:N:0:TGGACGTCCCTAGG
]]]]]]]]]]]]]]]]]]]]]]]]]]]]]]]]]]]]]]]]]]
@M_HWI-M01141:133:D05BR:1:1101:17522:7738  133:D05BR:1:1101:17522:7738 2:N:0:TGGACGTCCCTAGG
ACGCAGACGCGCGGTGGTGTCTTTTTCGTCTTTCAGAATCAGGTTGATGCGCGTGATCAGGCTGTCTTCGATAAACTCGATCAGGCTGTCGAACATCCGGGTTTTGC
+M_HWI-M01141:133:D05BR:1:1101:17522:7738  133:D05BR:1:1101:17522:7738 2:N:0:TGGACGTCCCTAGG
]]]]]]]]]]]]]]]]]]]]]]]]]]]]]]]]]]]]]]]]]]]]]]]]]]]]]]]]]]]]]]]]]]]]]]]]]]]]]]]]]]]]]]]]]]]]]]]]]]]]]]]]]]]
@M_HWI-M01141:133:D05BR:1:1101:26039:7754  133:D05BR:1:1101:26039:7754 2:N:0:TGGACGTCCCTAGG
GCTGGAAATTGGGTGGAATATTGATCGCGAAAGTGTAACGTCCGGCATCCAGCCCGGCGTCCATTTCATCTGCGGTAATCAGCTCCAGATCGGAAGA
+M_HWI-M01141:133:D05BR:1:1101:26039:7754  133:D05BR:1:1101:26039:7754 2:N:0:TGGACGTCCCTAGG
]]]]]]]]]]]]]]]]]]]]]]]]]]]]]]]]]]J]]]]]]]]\]Y]Y]]8]]]]]]Z]]]]]]]]]]]]]]]]]]]]]]]]]]]]]]]]]]]]]XX
@M_HWI-M01141:133:D05BR:1:1101:22410:7780  133:D05BR:1:1101:22410:7780 2:N:0:TGGACGTCCCTAGG
CTGGAGTGCAATAGCACGATCTCCGCTCACCGCAACCTCCGTCTCCTGGGTTCAGGCAATTCTCCTGCCTCAGCCTCCTGAGTAGCTGGGACT
+M_HWI-M01141:133:D05BR:1:1101:22410:7780  133:D05BR:1:1101:22410:7780 2:N:0:TGGACGTCCCTAGG
]]]]]]]]]]]]]]]]]]]]]]]]]]]]]]]]]]]]]]]]]]]]]]]]]]]]]]]]]]]]]]]]]]]]]]]]]]]]]]]]]]]]]]]]]]]]]
@M_HWI-M01141:133:D05BR:1:1101:11823:7783  133:D05BR:1:1101:11823:7783 2:N:0:TGGACGTCCCTAGG
TGGTATGGAATTAGCGGGCGTGCCTGCTCAGGAACGTCATGAAAAAGCGCTTGAC
+M_HWI-M01141:133:D05BR:1:1101:11823:7783  133:D05BR:1:1101:11823:7783 2:N:0:TGGACGTCCCTAGG
]]]]]]]]]]]]]]]]]]]]]]]]]]]]]]]]]]]]]]]]]]]]]]]]]]]]]]]
@M_HWI-M01141:133:D05BR:1:1101:16168:7796  133:D05BR:1:1101:16168:7796 2:N:0:TGGACGTCCCTAGG
CTTGAGCCCAGGAAGTGGATGTTGCAGTGAGCCAAGA
+M_HWI-M01141:133:D05BR:1:1101:16168:7796  133:D05BR:1:1101:16168:7796 2:N:0:TGGACGTCCCTAGG
]]]]]]]]]]]]]]]]]]]]]]]]]]]]]]]]]]]]]
@M_HWI-M01141:133:D05BR:1:1101:16061:7797  133:D05BR:1:1101:16061:7797 2:N:0:TGGACGTCCCTAGG
ATGTTGTAACTACTGAGGCAAAACATGGCGACTTACGATCTCATCGAAAGGCTGAACACCACCTTCAGGGAAATGGAGCACGAGCTGCTGGCGCTGACGGAACGTTTGCAGACGTGCCG
+M_HWI-M01141:133:D05BR:1:1101:16061:7797  133:D05BR:1:1101:16061:7797 2:N:0:TGGACGTCCCTAGG
]]]]]]]]]]]]]]]]]]]]]]]]]]]]]]]]]]]]]]]]]]]]]]]]]]]]]]]]]]]]]]]]]]]]]]]]]]]]]]]]]]]]]]]]]]]]]]]]]]]]]]]]]]]]]]]]]]]]]]]
@M_HWI-M01141:133:D05BR:1:1101:23264:7797  133:D05BR:1:1101:23264:7797 2:N:0:TGGACGTCCCTAGG
CTTCTGATATTCTTTCTTCTGCTTGGTCAATTCGGCTATTGAAACTTGTGCATGCTTCGCGAATTTCTCGTATTGTGTTTTTCAGCTCCAT
+M_HWI-M01141:133:D05BR:1:1101:23264:7797  133:D05BR:1:1101:23264:7797 2:N:0:TGGACGTCCCTAGG
]]]]]]]]]]]]]]]]]]]]]]]]]]]]]]]]]]]]]]]]]]]]]]]]]]]]Y]]]]]]\]]]]]]]]]]]]]]]]]]]]]]]]]]]]]]]
@M_HWI-M01141:133:D05BR:1:1101:8196:7808  133:D05BR:1:1101:8196:7808 2:N:0:TGGACATCCCTAGG
CAGCAGGAACAGACCGTTTGGCAGATACCAGCCGCCGTTCTGCACCGTGTCGAGCACCGTGATGCCAAACAGCTTGCCGCTGCCAATCAGCTCGCGCAGGAACCCTACCGTCAGCAGGATCGCGCCGTAACCGAGGCCGTTGCCGATACCGTCCATA
+M_HWI-M01141:133:D05BR:1:1101:8196:7808  133:D05BR:1:1101:8196:7808 2:N:0:TGGACATCCCTAGG
ABBCCFB]]YX]]]Y]]]]][[]]]\[]]]]]]]]]]]]]]]]]]]]]]]]]]]]]]]]]]]]]]]]]]]]]]]]]]]]]]]]]]]]]]]]]]]]]]]]]]]]]]]]]]]]]]]]]]]]]]]]]]]]]]]]]]]]]]]]]]]]]]]]]]]FFBBBBA
@M_HWI-M01141:133:D05BR:1:1101:13364:7810  133:D05BR:1:1101:13364:7810 2:N:0:TGGACGTCCCTAGG
TGGGCTTTTACCAGGTCCTTCCCTCGGAGCAGGGATGACTATTGGAAAGAGAATCGTGTTTGGG
+M_HWI-M01141:133:D05BR:1:1101:13364:7810  133:D05BR:1:1101:13364:7810 2:N:0:TGGACGTCCCTAGG
]]]]]]]]][]]]]].VW]]]]]]]]]]]]\]]]]]]]]]]]]]]]]]]]]Y]V]U]][V]]]\
@M_HWI-M01141:133:D05BR:1:1101:8127:7812  133:D05BR:1:1101:8127:7812 2:N:0:TGGACGTCCCTAGG
CAGGTTGGGGTGCAGTGGTAGGATCTCAGCTCACTGCAACTTTCACCTCCTGGGTTAAATTGATT
+M_HWI-M01141:133:D05BR:1:1101:8127:7812  133:D05BR:1:1101:8127:7812 2:N:0:TGGACGTCCCTAGG
]]]Z]]]]RVWF]X]VZVWW]]W]]WZ]]\WF]ZV]][H\]]G]Z[[W]]]]]WG]Y[\]W]]]W
@F_HWI-M01141:133:D05BR:1:1101:4658:7844  133:D05BR:1:1101:4658:7844 2:N:0:TGGACGTCCCTAGG
AAATTGTAGGGCGGGGCGCTCAGTGGGAGCACCAGCGCGCTCCAGAAAATATTGAACGCAGCAAACATCAGCAGCGCCAGCACGCCGCGCACCTGCAGCACTTTTTCCTGGCGCAGTAGCGTCAGCATTGAGCCAATCAGCTGCGGGTAG
+F_HWI-M01141:133:D05BR:1:1101:4658:7844  133:D05BR:1:1101:4658:7844 2:N:0:TGGACGTCCCTAGG
>A1AAF3DD11C1EGCE/>EGGH12CGE/ECGHF0?>////>>1BGEB0F<E2ED1<CC///B01<?GHF11F0F/A///?FC/-F?C<<ACGGFFC:/.CBFGHCF0009.-.-;CF00-EAAA09C9;FF0BFB/:FBBB########
@R_HWI-M01141:133:D05BR:1:1101:4658:7844  133:D05BR:1:1101:4658:7844 2:N:0:TGGACGTCCCTAGG
TGCCAGCTCTTTGCTCTTGCCGCCGCGCTGCTCCGCGTCGGTATGGCGCAAGGCGCTTACTCGTTGCTGGCGGGGAGTGCTGGAGGCCGGCTTCTTGGGATGGCCTCGGCGCAAGGTCTGGTTGCCTATGCAGTATCTGCGGCTTCGCCG
+R_HWI-M01141:133:D05BR:1:1101:4658:7844  133:D05BR:1:1101:4658:7844 2:N:0:TGGACGTCCCTAGG
11>11BAFFF13B1B131B1B1AE0AAC?/B1B1A//A/////?C0?/E/E@E/>///?B1BE0/>?111/>E#############################################################################
@M_HWI-M01141:133:D05BR:1:1101:19374:7852  133:D05BR:1:1101:19374:7852 2:N:0:TGGACGTCCCTAGG
GGTGAGTACCTGTAGCCTCAGGTACTTGGGAGGCTAAGGCAGAAGAATCGCTTGATCTGGAAGCGGAAGTGGTCAAAGCGGGAGACAAAACCTACAG
+M_HWI-M01141:133:D05BR:1:1101:19374:7852  133:D05BR:1:1101:19374:7852 2:N:0:TGGACGTCCCTAGG
]]]]]]]]]]]]]]]]]]]]]]]]]]]][]]]Z]]]]]]]]]]]]]]]]]]]]]]]]]]]]][]]]]]]]]]]]]]]]]\\]]]\]]]]]]]]]]]]
@M_HWI-M01141:133:D05BR:1:1101:16043:7854  133:D05BR:1:1101:16043:7854 2:N:0:TGGACGTCCCTAGG
GTGGGGTGCCTAGGTAATACATAGATTTTTTTTGATTCGCTTAAAATTAGAATTTCTGTATTTTACATGAGAGAG
+M_HWI-M01141:133:D05BR:1:1101:16043:7854  133:D05BR:1:1101:16043:7854 2:N:0:TGGACGTCCCTAGG
]]]]]]]]]]]]]]]]]]]]]]]]]]]]]]]]]]]]]]]]]]]]]]]]]]]]]]]]]]]]]]]]]]]]]]]]]]]
@M_HWI-M01141:133:D05BR:1:1101:12783:7855  133:D05BR:1:1101:12783:7855 2:N:0:TGGACGTCCCTAGG
CCCGGGACTGGAACTAAGATCCAGAACAAATAAACTCAATAGAGCTCTCCATTTTAAACACACAAAATATACATTATCCACAAAATCTAACGATATATCTGAAGATATACAAAGACTCAAAACAAGGGGATGGAAAAAAACTCACCAACCAAATGGAGAGCAAAAATAAATAAATAAAAAGCAGGAGTTGCAATTCTTGTAT
+M_HWI-M01141:133:D05BR:1:1101:12783:7855  133:D05BR:1:1101:12783:7855 2:N:0:TGGACGTCCCTAGG
A11AA?1DF1ACAGGDBA131BDG1FG0E0BF1AFD11FAG1B11AFGHHFD]]]]]]]]]]]]]ZZ]]]]]][]]Z[ZZ]]]\]]]]]]]]T][SVH]]]]]\U\]ZV\]G]]][[\]]]]]]][]]\]][Y]Z[]]WW]][]Y][]]]2GBFHHGGBGA1D3333D3BFB3301GBFAB111DGFB3FD3FCFCB>1>>1
@M_HWI-M01141:133:D05BR:1:1101:10205:7863  133:D05BR:1:1101:10205:7863 2:N:0:TGGACGTCCCTAGG
TCTTTGCCCGGAATTACCTTGCCTTGCCTTGCCTTGTCTTGCCTGGAATTTCCTTGCCTCAGAATTCATTGCCTTCCCTTCCCTTCCC
+M_HWI-M01141:133:D05BR:1:1101:10205:7863  133:D05BR:1:1101:10205:7863 2:N:0:TGGACGTCCCTAGG
]]]]]]]]]]]]]]]]]]]]]]]]]]]]]]]]]]]]]]]]]]]]]]]]]]]]]]]]]]]]]]]]]]]]]]]]]]]]]]]]]]]]]]]]
@M_HWI-M01141:133:D05BR:1:1101:17266:7868  133:D05BR:1:1101:17266:7868 2:N:0:TGGACGTCCCTAGG
GCTTTTCAGCAAGCTCCTTCTCTTCCTCGGCCGTTAACATCGGCCA
+M_HWI-M01141:133:D05BR:1:1101:17266:7868  133:D05BR:1:1101:17266:7868 2:N:0:TGGACGTCCCTAGG
]]]]]]]]]]]]]]]]]]]]]]]]]]]]]]]]]]]]]]]]]]]]]]
@M_HWI-M01141:133:D05BR:1:1101:13392:7881  133:D05BR:1:1101:13392:7881 2:N:0:TGGACGTCCCTAGG
CATCTGTTTGTGTCCTCTCTGATTTCATTGAGCAGTTGTTTTATAGAGAGTATGTACGGCGCTTGTGATGACTTTTTGTTAAGCTGGCAATTGTGAAGGCACGGCAAAGGCACACTAAAATGACCAATATATAGC
+M_HWI-M01141:133:D05BR:1:1101:13392:7881  133:D05BR:1:1101:13392:7881 2:N:0:TGGACGTCCCTAGG
]]]]]]]]]]]]]]]]]]]]]]]]]]]]]]]]]]]]]]]]]]]]]]]]]]]]]]]]]]]]]]]]]]]]]]]]]]]]]]]]]]]]]]]]]]]]]]]]]]]]]]]]]]]]]]]]]]]]]]]]]]]]]]]]]]]]]]]
@M_HWI-M01141:133:D05BR:1:1101:17730:7882  133:D05BR:1:1101:17730:7882 2:N:0:TGGACGTCCCTAGG
GTATTTTTCCAGCAGGGCAAACAGCACGGGGCTCAGCATGATGGAGAGGACCGCCCCCGCCAGCACCAGATTCTG
+M_HWI-M01141:133:D05BR:1:1101:17730:7882  133:D05BR:1:1101:17730:7882 2:N:0:TGGACGTCCCTAGG
@@@CC5FEHH5HDEH33C3CIIEHGHJIEGF/CCHJJJIDC1DFHB3GIC.C@G]]]]]]]\]]]]]]]XF]][]
@M_HWI-M01141:133:D05BR:1:1101:25272:7882  133:D05BR:1:1101:25272:7882 2:N:0:TGGACGTCCCTAGG
CCTCGTTCTTCCCGTTCAGCGCGCGCCTCGAGATGGTGCGCGCGGGCGTGGCGCATCTGCCGAA
+M_HWI-M01141:133:D05BR:1:1101:25272:7882  133:D05BR:1:1101:25272:7882 2:N:0:TGGACGTCCCTAGG
]]]]]]]]]]]]]]]]]]]]]][]]]Z][]]]]\]]]]]]]]]]]]]]]]]]]]]]]]]]]]]]
@M_HWI-M01141:133:D05BR:1:1101:13156:7887  133:D05BR:1:1101:13156:7887 2:N:0:TGGACGTCCCTAGG
CTGCTGCTGCTGCTTTGCGATGTGGTGGCGGCGGTTATAGAACAGGCTTGCCAGCGGTTCGCGGGCGGT
+M_HWI-M01141:133:D05BR:1:1101:13156:7887  133:D05BR:1:1101:13156:7887 2:N:0:TGGACGTCCCTAGG
]]]]]]]]]]]]]]]]]]]]]]]]]]]]]]]]]]]]\]]]]]]]]]]]]]]]]]]]]V]W]]]]]]]]V
@M_HWI-M01141:133:D05BR:1:1101:12442:7889  133:D05BR:1:1101:12442:7889 2:N:0:TGGACGTCCCTAGG
ATTTTAGGCAAGGCAATTCCAGGCAAGGGAAGGCAAGGCTATTCCAGGTAAGGCAATTCCGGGCAATGCAAGGCAAAGCAAGGCAAACAAATTCCAGCAAGGAAATTCCAGGCAAGGCAAGGAAAGGCAAGGAGAGG
+M_HWI-M01141:133:D05BR:1:1101:12442:7889  133:D05BR:1:1101:12442:7889 2:N:0:TGGACGTCCCTAGG
]]]]]]]]]]]]]]]]]]\]]]]\]]]]]]]]]]]]]\]]]]]]]]XJ]]]]]]]]GX]]]]Z\]]]]]]]]W\]]]]]]]]]]]]]]]V]]]]]]]]]]]]]]]]][]]]]]]]]]]]]]][]]]]]]]]]]]T]X
@M_HWI-M01141:133:D05BR:1:1101:19042:7900  133:D05BR:1:1101:19042:7900 2:N:0:TGGACGTCCCTAGG
TCTCAAAAAAATAAAATAAAATAAACAAAAAGCAAAACCAAATCAACCCATGGGAGTAGATAAAACTGTAAGGGGAAGAGAAAATATA
+M_HWI-M01141:133:D05BR:1:1101:19042:7900  133:D05BR:1:1101:19042:7900 2:N:0:TGGACGTCCCTAGG
]]]]]]]]]]]]]]]]]]]]]]]]]]]]]]]]]]]]]]]]]]]]]]]]]]]]]]]]]]]]]]]]]]]]]]]]]]]]]]]]]]]]]]]]
@M_HWI-M01141:133:D05BR:1:1101:17324:7930  133:D05BR:1:1101:17324:7930 2:N:0:TGGACGTCCCTAGG
ATAAAGCGCCGTCTCCTGTTTAACCAGTTCTACGTCG
+M_HWI-M01141:133:D05BR:1:1101:17324:7930  133:D05BR:1:1101:17324:7930 2:N:0:TGGACGTCCCTAGG
]]]]]]]]]]]]]]]]]]]]]]]]]]]]]]]]]]]]]
@M_HWI-M01141:133:D05BR:1:1101:19433:7935  133:D05BR:1:1101:19433:7935 2:N:0:TGGACGTCCCTAGG
GAAAACAAAGATAAAAAACATACAGAACCATACAAGGG
+M_HWI-M01141:133:D05BR:1:1101:19433:7935  133:D05BR:1:1101:19433:7935 2:N:0:TGGACGTCCCTAGG
]]]]]]]]]]]]]]]]]]]]]]]]]]]]]]]]]]]]]]
@M_HWI-M01141:133:D05BR:1:1101:7426:7935  133:D05BR:1:1101:7426:7935 2:N:0:TGGACGTCCCTAGG
CGGTCAGAATGGTTTTTGTTGAGGTGCTCAAAGCGTGCGCTCCTGGTTGCGTGCAGGTTTACGGCCTTCTTATTGAGGCTGTTTATGGT
+M_HWI-M01141:133:D05BR:1:1101:7426:7935  133:D05BR:1:1101:7426:7935 2:N:0:TGGACGTCCCTAGG
]]]]]]]]]]]]]]]]]]]]\]\\]]]]]]\\]]]YY]Y]]]]]]]]]]X]]]]]]\]]]]]]]][]]]]]]]]]]]]]]]]]]]]]]]
@M_HWI-M01141:133:D05BR:1:1101:14203:7976  133:D05BR:1:1101:14203:7976 2:N:0:TGGACGTCCCTAGG
GCAATATCGGTTGTCCAGTCCAGGCCCAGCGCGTCACAGCC
+M_HWI-M01141:133:D05BR:1:1101:14203:7976  133:D05BR:1:1101:14203:7976 2:N:0:TGGACGTCCCTAGG
F[]VV]]Y]]UV]E]]][Z[]G[\\UCWU]V]]]VC]]S6V
@M_HWI-M01141:133:D05BR:1:1101:27002:7981  133:D05BR:1:1101:27002:7981 2:N:0:TGGACGTCCCTAGG
CCCGAGTAGCTGGTACTACAGGCACGTGCCACCATGCCCAGCTAATTTTCTTTTTCTTTTTTTTTTTCTTTTTGAGTTGAGACGCGGTTTCGCTGTTTAGACCAGGATGGTCTCGATC
+M_HWI-M01141:133:D05BR:1:1101:27002:7981  133:D05BR:1:1101:27002:7981 2:N:0:TGGACGTCCCTAGG
QQ][]]]]Y]]]]]]]]\]]]]Y]]]V]VX][]]]TZ[W[]]]]]]\V][][]]WZ][[][Z][]]]]]]][]]Y]]]]2Q]QU$]R]]Y]]WC]]R]]\]]][]YCESX]]%]U]X\
@M_HWI-M01141:133:D05BR:1:1101:21988:7987  133:D05BR:1:1101:21988:7987 2:N:0:TGGACGTCCCTAGG
GTACTCACCCTCTGACGTCAGGATGATGTCGAGGCTTGTTCATGGCGTTTCACAGAAATACTCTCCTCCTTGTTGCTTTGTTACCCGCATCTATCCAACTCGCCTGCGCTGAGATGGCCGTTCCGCCAGGGTTCGAAGACCTCGCG
+M_HWI-M01141:133:D05BR:1:1101:21988:7987  133:D05BR:1:1101:21988:7987 2:N:0:TGGACGTCCCTAGG
]]]]]]]XX]]]]]]]]]Z]]\]]]]]]]]]]]]]]]]]]]]]]]]]]]]]]]]]]]]]]]]]]]]\]]]]]]]]]]]]]]]]]]]Z]]]]]]]]]]]]]]Z]Z]]W][]]]]]]X\]]]]]]]]]Y]]]]]]]YY]]Y]]]]]]]
@M_HWI-M01141:133:D05BR:1:1101:8395:8012  133:D05BR:1:1101:8395:8012 2:N:0:TGGACGTCCCTAGG
CCTAGAAATAGAAATTCCATTTGACCCAGCAATCCCATTA
+M_HWI-M01141:133:D05BR:1:1101:8395:8012  133:D05BR:1:1101:8395:8012 2:N:0:TGGACGTCCCTAGG
]]]]]]]]]]]]]]]]]]]]]]]]]]]]]]]]]]]]]]]]
@M_HWI-M01141:133:D05BR:1:1101:15573:8025  133:D05BR:1:1101:15573:8025 2:N:0:TGGACGTCCCTAGG
CCGACCAGGATTAGCTAACCTTCGTGCTCCTCCGTTACTCTTTGGGAGGAGACCGCCCCAGTCA
+M_HWI-M01141:133:D05BR:1:1101:15573:8025  133:D05BR:1:1101:15573:8025 2:N:0:TGGACGTCCCTAGG
]]]]]]]]]]]]]]]]]]]]]]]]]]]]]]]]]]]]]]]]]]]]]]]]]]]]]]]]]]]]]]]]
@M_HWI-M01141:133:D05BR:1:1101:6374:8031  133:D05BR:1:1101:6374:8031 2:N:0:TGGACGTCCCTAGG
ACTAGTCTCCAGCTTCTATTATTGCAATCTTTATGTACACATGTACCC
+M_HWI-M01141:133:D05BR:1:1101:6374:8031  133:D05BR:1:1101:6374:8031 2:N:0:TGGACGTCCCTAGG
]]]]]]]]]]]]]]]]]]]]]]]]]]]]]]]]]]]]]]]]]]]]]]]]
@M_HWI-M01141:133:D05BR:1:1101:14080:8036  133:D05BR:1:1101:14080:8036 2:N:0:TGGACGTCCCTAGG
ATGGACCCCTACTGGCTGCTTAAAGAGGATAATCTTGACTCATTCAACGGGAATATCATTATTCTCGATGAGGTTCACGGATTCAAGAACGCAAAGCGCTATACGCTTATGAAAAAT
+M_HWI-M01141:133:D05BR:1:1101:14080:8036  133:D05BR:1:1101:14080:8036 2:N:0:TGGACGTCCCTAGG
]]]]]]]]]]]]]]]]]]]]]]]]]]]]]]]]]]]]]]]]]]]]]]]]]]]]]]]]]]]]]]]]]]]]]]]]]]]]]]]]]]]]]]]]]]]]]]]]]]]]]]]]]]]]]]]]]]]]]
@M_HWI-M01141:133:D05BR:1:1101:15184:8053  133:D05BR:1:1101:15184:8053 2:N:0:TGGACGTCCCTAGG
AATAGCCTTGCAGATAGTCGACACCGAAACGCAGCAGCATGTCGCGCTGCTCGGGGGTTTCCACAAATTCAGCCACAACCGAGAGTGACTTTGTTTTTGCCAGGTTGCAAATCGACTGCACTATCATCGCGT
+M_HWI-M01141:133:D05BR:1:1101:15184:8053  133:D05BR:1:1101:15184:8053 2:N:0:TGGACGTCCCTAGG
]]]]]]]]]]]]]]]]]]Z]]]]]]]]]]]]]]]]]]]]]]]]]]]]]]]]]]]]]\]]]]][]]]]]]]]]]]]]]]]]]Z]]]]]]]]]]]]]]]]]]]]]]]]]]]]]]]]]]]]]]]]]]]]]]]]]]
@M_HWI-M01141:133:D05BR:1:1101:5279:8057  133:D05BR:1:1101:5279:8057 2:N:0:TGGACGTCCCTAGG
TGACAAATGGCTGATATCCAGAAACTACAAAAAACTAAAACAGATTTACAAGAAAAAAAAAAACAAACAAACCCATTCAAAAGTGGGCAGAGGATATGAAAAGACGCTTTTCAAAAGAAGACATACATGAGGCCAACGAACATGAAAAAAATTCATCATCACTAGTCAT
+M_HWI-M01141:133:D05BR:1:1101:5279:8057  133:D05BR:1:1101:5279:8057 2:N:0:TGGACGTCCCTAGG
AAAAA1BF1FC1FGGF3FG]\]]$FVU]]TG%\]CG]]WU]]X]]\8WY]WE]B]]]A]]YBESWS]7SYVR[2S[CWU]X]B]C[YUV%]XUXGY\[F2%C$UB$PF]]C5F]VX]ERZ]FFF5F]]]]]]]YT]]]\]FWSE]]]]]]B1FF3B333FD133AA>11
@M_HWI-M01141:133:D05BR:1:1101:19057:8082  133:D05BR:1:1101:19057:8082 2:N:0:TGGACGTCCCTAGG
ATCGCTGCCTTCGGACAGTTCCAGCTCGTTCTGCGCTT
+M_HWI-M01141:133:D05BR:1:1101:19057:8082  133:D05BR:1:1101:19057:8082 2:N:0:TGGACGTCCCTAGG
]]]]]]]W]\]]]]]]]]]]]]]]]]]]Z]]]]V]]]]
@M_HWI-M01141:133:D05BR:1:1101:12755:8088  133:D05BR:1:1101:12755:8088 2:N:0:TGGACGTCCCTAGG
GCCAGCGTCATCAGGCTACCGACCGCGCCGCCGATACCGGCGACCCAGCCGCTCAGGGTTTTATGAA
+M_HWI-M01141:133:D05BR:1:1101:12755:8088  133:D05BR:1:1101:12755:8088 2:N:0:TGGACGTCCCTAGG
]]]]]]]]]]]]]]]]]]]]]]]Z]]]]]]]]]]]]]]]]]]]]]]]]]]]]]]]]]]]]]]]]]]]
@M_HWI-M01141:133:D05BR:1:1101:10824:8110  133:D05BR:1:1101:10824:8110 2:N:0:TGGACGTCCCTAGG
TTAATAATGCCAACAGTAACAGCAAAGTCTCA
+M_HWI-M01141:133:D05BR:1:1101:10824:8110  133:D05BR:1:1101:10824:8110 2:N:0:TGGACGTCCCTAGG
Y]]]]]]]]]]]]]]]]]]]]]]]]]]]]]]]
@M_HWI-M01141:133:D05BR:1:1101:18413:8116  133:D05BR:1:1101:18413:8116 2:N:0:TGGACGTCCCTAGG
CTGGGCAACATGGCAAAACCCTGTCTCTCCTAACAATACGAATAAGAAACCCCGTCCCTACTAACAATACAAATATTAGCCAGGCGT
+M_HWI-M01141:133:D05BR:1:1101:18413:8116  133:D05BR:1:1101:18413:8116 2:N:0:TGGACGTCCCTAGG
C]]]]]]]]]]]]]]]]]]]Y]]]]]]]\]\\]]]]WZ]]]]]Z]]]]]]]]]]]]]]]]]]]]]]]]]]]]]]]]]]U]]]]]]]Q
@M_HWI-M01141:133:D05BR:1:1101:20538:8118  133:D05BR:1:1101:20538:8118 2:N:0:TGGACGTCCCTAGG
GAATTTTACCGCCTTCTGCCACGATCAGGGCGCTGATTTCGCTCACGCGCTCGCGGATGCCTGCAGAGATTTTACGCAGCCAGCTTGCGCGTTCGATTGCGGGCAGCGCCTCC
+M_HWI-M01141:133:D05BR:1:1101:20538:8118  133:D05BR:1:1101:20538:8118 2:N:0:TGGACGTCCCTAGG
]]]]]]]]]]]]]]]]]]]]]]]]]]]]]]]]]]]]]]]]]]]]]]]]]]]]]]]]]]]]]]]]]]]]]]]]]]]]]]]]]]]]]]]]]]]]]]]]]]]]]]]]]]]]]]]]]
@M_HWI-M01141:133:D05BR:1:1101:19206:8131  133:D05BR:1:1101:19206:8131 2:N:0:TGGACGTCCCTAGG
GTTGCTAACCTAGGAATGGTACTTCTTTTTCTCTGCAG
+M_HWI-M01141:133:D05BR:1:1101:19206:8131  133:D05BR:1:1101:19206:8131 2:N:0:TGGACGTCCCTAGG
]]]]]]]]]]]]]]]]JZ]Y[]]]]]]]]]S]]]]]]W
@M_HWI-M01141:133:D05BR:1:1101:21222:8140  133:D05BR:1:1101:21222:8140 2:N:0:TGGACGTCCCTAGG
TCTTCTTTGCTCAGCAGGTCGGGCAGGATTTTGAAGTTTGCTTTATCCGGCGCCTGCGCCAGCAGGCCTGCCAGGATCGTGCTGTCCTGAGTGATCGCCTGGACGTTGCCGTTACGCAGCGCCGTCAGCGCCAGCGGAATATCGT
+M_HWI-M01141:133:D05BR:1:1101:21222:8140  133:D05BR:1:1101:21222:8140 2:N:0:TGGACGTCCCTAGG
]]]]]]]]]]]]]]]]]]]]]]]]]]]]]]]]]]]]]]]]]]]]]V]]]]]Z]]]]][]]]]]]]]]]]]]]]]]]]]]]]]]]]]]]]]]]]]]]]]]]]]]]]]ZYV]]]]]]]]]]]]]]]]]]]]]]]]]]]]]]]]]]]]
@M_HWI-M01141:133:D05BR:1:1101:24394:8153  133:D05BR:1:1101:24394:8153 2:N:0:TGGACGTCCCTAGG
CAGGGGGAAATCAACCTCAGCGGCGATGCCG
+M_HWI-M01141:133:D05BR:1:1101:24394:8153  133:D05BR:1:1101:24394:8153 2:N:0:TGGACGTCCCTAGG
]]]]]]]]]]]]]]]][]]]]]]]]]]]][]
@M_HWI-M01141:133:D05BR:1:1101:25076:8159  133:D05BR:1:1101:25076:8159 2:N:0:TGGACGTCCCTAGG
CAACTGGGTGCTTCAGGCAGAACAGCTGGGCACTGGCCATGCGATGCAGCAGGTGGCTCCGTTCTTTGCCGATGACGAAGACATTCTGATGCTCTACGGCGACGTCCCGCTGATCTCCGTTGAAACCCTGGCCCGCCTGCGTGAAGCTAAACCGCAGGGTGGCATTGGCCTTCTCACCGTCGTACTGGACGATCCGAGCGGCT
+M_HWI-M01141:133:D05BR:1:1101:25076:8159  133:D05BR:1:1101:25076:8159 2:N:0:TGGACGTCCCTAGG
ABBBCFFCFCCFGGGGGGGGGGHHHHGHHGHHGHGHHHHHHHGGHGGHHHHHE]]]]]]]]Z]]]]]]]]]]]]]Z]]]]]]]]\]\]]]]]]]]]X]]]]]]]]]]]]]]]]]]]]]]]]]]]]]]][]]]]]]]]]]]]]]]]]]]]]GGGHHHGHHHHHHHHHHHFCGHGGHGGGGGGGGGGGGGGGGBABBD?CCBAAA
@M_HWI-M01141:133:D05BR:1:1101:20037:8174  133:D05BR:1:1101:20037:8174 2:N:0:TGGACGTCCCTAGG
CAGGGGGCTCCGGGGAGCATCAGGTTCCCTCAGCAGGGGGAGGAGGCCCCTCCGCCGTCTGTCTGCCTTCCCGGCCACCCTCAGATGTGATGG
+M_HWI-M01141:133:D05BR:1:1101:20037:8174  133:D05BR:1:1101:20037:8174 2:N:0:TGGACGTCCCTAGG
]]]]]]]]]]]]]]]]]]]]]]]]]]]]]]]]]]]]]]]]]]]]]]]]]]]]]]]]]]]]]]]]]]]]]]]]]]]]]]]]]]]]]]]]]]]]]
@M_HWI-M01141:133:D05BR:1:1101:24114:8175  133:D05BR:1:1101:24114:8175 2:N:0:TGGACGTCCCTAGG
GATCAAGTTTGGGCAGATGCTTTCCACCCGCCGCGACCTCTTCCTCATTCTCCAG
+M_HWI-M01141:133:D05BR:1:1101:24114:8175  133:D05BR:1:1101:24114:8175 2:N:0:TGGACGTCCCTAGG
]XX0]K[]]]]]]K\]]\]6]]\]]]]]]]]]]]]]]]]]]]]]]]]]]]]]]]]
@F_HWI-M01141:133:D05BR:1:1101:13023:8179  133:D05BR:1:1101:13023:8179 2:N:0:TGGACGTCCCTAGG
GAAATCATTAGCTTATTAATTGTAATAGTTATAGATTTTATCTGTGGGTAGCACCAACCATGGACAGCAGAGATTTTCTTGTCTTCCCCTCTTCCTTCTCTGGGTGAAAACAAACTGAGAGGTCTGGGAGCCTCTTTCTGGGATAAGATA
+F_HWI-M01141:133:D05BR:1:1101:13023:8179  133:D05BR:1:1101:13023:8179 2:N:0:TGGACGTCCCTAGG
CCBCCFFFFFFFGGGGGGGGGGHGHHFHHHHHGHHHHHHHHHHHHHGGGHGHHHHHHGGGHHHHIHGHHHHHHHHHHHHHHHHHHHHHHHGHHHHHHHHHHGHHHGHHHHHHGHHGHEFEFEHHHHHFHFGGHHHHHHHHHGGHHHGHHH
@R_HWI-M01141:133:D05BR:1:1101:13023:8179  133:D05BR:1:1101:13023:8179 2:N:0:TGGACGTCCCTAGG
AGTAAAACGTGAATCAATGTATCTACAACGGTGATGATTTCTTTCCAGTCATTAATTATATCAGATCTTAAGTTTTACTCAACAAAAAGCATAGAGAGGAGAGAAATAGGAAAAAAAAAGAGCCAATTTTATCCTCTCCACTCCAAAATC
+R_HWI-M01141:133:D05BR:1:1101:13023:8179  133:D05BR:1:1101:13023:8179 2:N:0:TGGACGTCCCTAGG
AABABFFFCFCBGGGGFFGGGGHHGHHHHGGEGFGGHHHHHHHHHHHHHHHHHHFGHHHHHHHFHHHHHHGFHHHHGHHHHHHHHFHHGHHHHGFBFE?GGEGGFHHGFFFHFFHGGGGGGFGHHFHHHHHHFHHHHHHHHHHHHHGHHH
@M_HWI-M01141:133:D05BR:1:1101:23657:8195  133:D05BR:1:1101:23657:8195 2:N:0:TGGACGTCCCTAGG
CACAATCATCTGCACCTGGCCGCTTGCGATAGCGTCCTGTTGCGCAATGCGCGCTTTGCCTTTTTGCTTT
+M_HWI-M01141:133:D05BR:1:1101:23657:8195  133:D05BR:1:1101:23657:8195 2:N:0:TGGACGTCCCTAGG
]]]]]]]]]]]]]]]]]]]]]]]]]]]]]]]]]]]]]]]]]]]]]]]]]]]]]]]]]]]]]]]]]]]]]]
@M_HWI-M01141:133:D05BR:1:1101:13392:8198  133:D05BR:1:1101:13392:8198 2:N:0:TGGACGTCCCTAGG
GCTTTGCTGAGAGCTAGTGACTAGGG
+M_HWI-M01141:133:D05BR:1:1101:13392:8198  133:D05BR:1:1101:13392:8198 2:N:0:TGGACGTCCCTAGG
]]]]]]]]]]]]]]]]]]]]]]]]]]
@M_HWI-M01141:133:D05BR:1:1101:17514:8218  133:D05BR:1:1101:17514:8218 2:N:0:TGGACGTCCCTAGG
GTAACCTGCCTGGTTATGCGGCTAAAGCAGTATAAAGTTTATCCAGGTACATGTTTCTGAACGCTAACTTCAGCACTGG
+M_HWI-M01141:133:D05BR:1:1101:17514:8218  133:D05BR:1:1101:17514:8218 2:N:0:TGGACGTCCCTAGG
]]]]]Z]C]V]]]]]Z]]U]Z]]]]]]]]]][]H]]]]\]]\]]W]\]]]]]]WV]]]\[]V\]]]]]]]]]Y]VE]]\
@M_HWI-M01141:133:D05BR:1:1101:24567:8232  133:D05BR:1:1101:24567:8232 2:N:0:TGGACGTCCCTAGG
GGGCCTGCGCCAGCGGACGTTTCA
+M_HWI-M01141:133:D05BR:1:1101:24567:8232  133:D05BR:1:1101:24567:8232 2:N:0:TGGACGTCCCTAGG
UE]UVZ]]]]]VF]ZRE]ZRV[]]
@M_HWI-M01141:133:D05BR:1:1101:8619:8241  133:D05BR:1:1101:8619:8241 2:N:0:TGGACGTCCCTAGG
CTACAAGCCAGAAGAGAGTGGGGGCCAATATTCAACATCCTTAAAGAAAAGAACTTTCAACCCAGAATTTCATATC
+M_HWI-M01141:133:D05BR:1:1101:8619:8241  133:D05BR:1:1101:8619:8241 2:N:0:TGGACGTCCCTAGG
]]]]]]]]]]]]]]]]]]]]]]]]]]]]]]]]]]]]]]]]]]]]]]]]]]]]]]]]]]]]]]]]]]]]]]]]]]]]
@M_HWI-M01141:133:D05BR:1:1101:13760:8251  133:D05BR:1:1101:13760:8251 2:N:0:TGGACGTCCCTAGG
CCGCGCCCAGCAGCATGGAGAAGATAAAGAAGATCGCCATGCGTCTGTTTTTAAACAGCGCGAACGCGTCCAGGCCGAGCATTGAGCTCCAGCTCTGG
+M_HWI-M01141:133:D05BR:1:1101:13760:8251  133:D05BR:1:1101:13760:8251 2:N:0:TGGACGTCCCTAGG
]]]]]]]]]]]]]]]]]]]]]]]]]]]]]]]]]]]]Z]]]]]]]]]]]]]]]]]]]]]]]]]]]]]]]]]]]]]]]]Z]]]]]]]]]]]]Y]]]]]W]
@M_HWI-M01141:133:D05BR:1:1101:21861:8254  133:D05BR:1:1101:21861:8254 2:N:0:TGGACGTCCCTAGG
CCCCCAGAACGTCCCGGCATAAAAGCGGCCATCGAGATCGGTTCCGCCATCGTTAAAGCGCGCCAGCTGCGGGTTACTCGGGTTATCACAAACTTTTCGTTGCAGCAGACCATGAACATCAGTGAGCCAGATAGCGCTGCGTAA
+M_HWI-M01141:133:D05BR:1:1101:21861:8254  133:D05BR:1:1101:21861:8254 2:N:0:TGGACGTCCCTAGG
]RU]]]]]]]]]W]]]]]]]]]]]]]]]]]]]]]]]]]]]]]]]]]]]]]]]]]]]]]]]]]]]]]]]]]]]]]]]]]]]]]]]]]]]]]]]]]]]]]]]]]]]]]]]]]]]]]]]]]]]]]]]]]]]]]]]]]]]]]]]]]]]
@M_HWI-M01141:133:D05BR:1:1101:10365:8265  133:D05BR:1:1101:10365:8265 2:N:0:TGGACGTCCCTAGG
GCTTGCTGATTTCCTGGTGCTGCGCCACGGGCTGACGCCCGCGCTGCAGAAATGGGTGAAAGAAGTGCCGATGGCGCACGCCACCATACTGATGGGCAAAGGGATTTTTGACGAGCGTCAGGCCGGCTTTTACGGGACGTACAGCGGCTCCGCGAGTGCTGCACCGGTTAAAGAGGCGATTGAAGGGGCCGACACGGTGCTGTGCATCGGGACGCGTTTTACCGATACGCT
+M_HWI-M01141:133:D05BR:1:1101:10365:8265  133:D05BR:1:1101:10365:8265 2:N:0:TGGACGTCCCTAGG
AAAAAAFD1@DDBGGGGFGGGFG0EEFFE0EE?AAFFFEG?EGCEGGFHHFGDFHHFFHFFEF00BGGFGEEECFGGEGGG]]]]]]]]]]]]]]]]]]]]]]]]]]]]]]]]Z]U]]]]]]]]]]X]]]]]]]]]]]]]]]]]]]]]]]GGFGEHHG@G>>>/EHGGFGFHGGGGFDFFHFGGEECEECFEF0/EF0FCHHFGFEGGGEAEEEE1EFF1>>AF>111>1A
@M_HWI-M01141:133:D05BR:1:1101:14899:8271  133:D05BR:1:1101:14899:8271 2:N:0:TGGACGTCCCTAGG
AGGTGGTCAAAGGCGACGGCAGGCGCTTTCAGCAGCGCGGCGCGGGTGACGCCGTTCGGGAAGTAGCGATCGGCAAAGGCTTTT
+M_HWI-M01141:133:D05BR:1:1101:14899:8271  133:D05BR:1:1101:14899:8271 2:N:0:TGGACGTCCCTAGG
]]]]]]]]]]]]]]]]]]]]]]]]]]]]]]]]]]]]]]]]]]]]]]]]]]]]]]]]]]]]]]]]]]]]]]]]]]]]]]]]]]]]
@M_HWI-M01141:133:D05BR:1:1101:8922:8271  133:D05BR:1:1101:8922:8271 2:N:0:TGGACGTCCCTAGG
ATCCTGGCTACAGACTCTGGAGTTAATGAACATGTACGATGCTTTTCG
+M_HWI-M01141:133:D05BR:1:1101:8922:8271  133:D05BR:1:1101:8922:8271 2:N:0:TGGACGTCCCTAGG
]]]]]]]]]]]]]]]]]]]]]]]]]]]]]]]][]]]\]]Z]]\]]]]]
@M_HWI-M01141:133:D05BR:1:1101:27076:8303  133:D05BR:1:1101:27076:8303 2:N:0:TGGACGTCCCTAGG
AGGTGGGTGATGAAAAATGAGAACACATGGACACAGAAAGGGGAGTACTAAACACTGGGGTCTATTGGGGGGAAAAAGGG
+M_HWI-M01141:133:D05BR:1:1101:27076:8303  133:D05BR:1:1101:27076:8303 2:N:0:TGGACGTCCCTAGG
]]]6]]ZYWZ]][]]]]]]]]]]]]]]]]]]W]][]]]]]]]]\]]]]]]]]]X]\][]ZYZ][]]\]]]]]]]]]]T]]
@M_HWI-M01141:133:D05BR:1:1101:11030:8315  133:D05BR:1:1101:11030:8315 2:N:0:TGGACGTCCCTAGG
AAAACGCGATCGCCGCCGCACGCGAAAAAGGTGTGAACGTGGTCCTGACCACCGGTCGTCCGTATGCGGGCGTGCACAGCTACCTGAAAGAGCTGCACATGAATCAGCCGGGCGACTACTGCATCACCTACAA
+M_HWI-M01141:133:D05BR:1:1101:11030:8315  133:D05BR:1:1101:11030:8315 2:N:0:TGGACGTCCCTAGG
]]P]]]]]]]]]]]]]]]]X]Z]]]]]]]]]]]]]]]]]]]]]]]]]]]]]]]]]]]][\]]]]]]]]]]]]]]]]]]]]]]]]]]]]]]]]]]]]]]]]]]]]]]]]]]]]]]]]]]]]]]]]]]]]]]]]]
@M_HWI-M01141:133:D05BR:1:1101:13115:8319  133:D05BR:1:1101:13115:8319 2:N:0:TGGACGTCCCTAGG
CTTCACCTCAGCACGCCGGACCTGCCAGCCTGGCTGCAGACCCATATTGAAGACGTGCAGAGCGTAAACCCGCAGCGCACGCTGTTAACGGCCGTTACGCCCGGCGACTACGGCGCGCTGGATATGCGTTTGATGGAGCGCGTTCTGGATAACCTGACGAATAACGCCCTGCGCTACAGCGAAAC
+M_HWI-M01141:133:D05BR:1:1101:13115:8319  133:D05BR:1:1101:13115:8319 2:N:0:TGGACGTCCCTAGG
BCCCCFFFFFFFGGGGGGGGGGHHHHHGGGHHHHH]]]]]Z]]]]]]]]]]]]]]]]]]]]]]]]]]]]]]]]]]]]]]]]]]]]]]]]]]]]]]]]]]]]]]]]]]]]]]]]]]]]]]]]]]]]]]]]]]]]]]]]]]]]]]]]]]]]]HHHCHGHFGHHGGEEGGGGGGGGFFBABBACBBA>
@M_HWI-M01141:133:D05BR:1:1101:23249:8343  133:D05BR:1:1101:23249:8343 2:N:0:TGGACGTCCCTAGG
TCCGCACGATAGCGCGACAGCAGGGAGAGGGTGGCGCTTCCGGCAAACAGACGCTGCGCCTTGTCCCATTTCCCCCCGAGCAGGATCAGTTCAATGTCTTCCCG
+M_HWI-M01141:133:D05BR:1:1101:23249:8343  133:D05BR:1:1101:23249:8343 2:N:0:TGGACGTCCCTAGG
]]]SB[SWXQ]]XOA]YY]]]]Y]T]Y[][]TV]]SXV]]]]Z]ZTZZQ]]]SVQ]Y]ZZW]]XRW]W]\]]]]]]]]U]]W]]Z[]]]]]]Z4][][F\\]]]
@M_HWI-M01141:133:D05BR:1:1101:27845:8349  133:D05BR:1:1101:27845:8349 2:N:0:TGGACGTCCCTAGG
CGCAAGAAGAGCAACCCCAAGGCACATAATCGTCAGATTCAACAGGGTTGAAATAAAGGAGAGAATACT
+M_HWI-M01141:133:D05BR:1:1101:27845:8349  133:D05BR:1:1101:27845:8349 2:N:0:TGGACGTCCCTAGG
]]]]]]]]]][]]\]]]]]]]]]]]]]]]]]]]]]]]]]]]]]]]]]]]]]]]]]]]]]]]]]]]]]]]
@M_HWI-M01141:133:D05BR:1:1101:15793:8359  133:D05BR:1:1101:15793:8359 2:N:0:TGGACGTCCCTAGG
AGCGATAACTGCGCCTTCGAACGCTGCTGCGCCCTGAGTTTTCAGCACGGCGTCGATCTGACGTGCACACACTTCTTCGGTTTTGCCCGCTTCGTTTTCCGCTTCGGTTTCACCGATGCACAGAACCGGAGTCAGACCCTGCTCTTTCAGCACGGCAAATTTCTTCGCGATGAACTCGTCGGATTCTTTGTGGTAAGTGCGACGCT
+M_HWI-M01141:133:D05BR:1:1101:15793:8359  133:D05BR:1:1101:15793:8359 2:N:0:TGGACGTCCCTAGG
CCCBCCCCFFFFGGGGGGGGGGGGGGGHGHGGGGGHHHHHHHHHHHHHGGGGGGGG]]]]]]]]]]]]]]]]]]]]]]]]]]]]]]]]]]]]]]]]]]]]]]]]]]]]]]]]]]]]]]]]]]]]]]]]]]]]]]]]]]]]]]]]]]]]]]GGGHHHHHHGHGGGGGGGHHGHGGGGGGGGHFHGGGGGGGGGGGFBD@BDBABA?B
@M_HWI-M01141:133:D05BR:1:1101:10981:8363  133:D05BR:1:1101:10981:8363 2:N:0:TGGACGTCCCTAGG
GGCTTTCAGGCTAATTCCGTCCATGACGCAGGCATCCAGCTCGTGCGTTTCGTCACGGGTAAATACCGACCCAATACCCGCATTAAA
+M_HWI-M01141:133:D05BR:1:1101:10981:8363  133:D05BR:1:1101:10981:8363 2:N:0:TGGACGTCCCTAGG
]X]Y]Z]]]]]]]]\\]]]]]]]]]]]]]]]]]]]]]]]]]]]]]]]]]\]]]]]]]]]]]]]]]]]]]]]]]]]]]]]]]]]]]]]
@M_HWI-M01141:133:D05BR:1:1101:18435:8367  133:D05BR:1:1101:18435:8367 2:N:0:TGGACGTCCCTAGG
GATCGCTTTCTTATCGCGTACCTGGTCAATAACAGACTTGATAAAGTGATCGACATACATGACGGAGTTGTCATAGGAGTTAATCAACTGCTCTTTGGTACAGTCTTTATCCACGCCAAGACACTCCGGCGTCCATTTAGCGAA
+M_HWI-M01141:133:D05BR:1:1101:18435:8367  133:D05BR:1:1101:18435:8367 2:N:0:TGGACGTCCCTAGG
]]]]]]]]]]]]]]]]]]]]]]]]]]]]]]]]]]]]]]]]]]]]]]]]]]]]]]]]]]]]]]]]]]]]]]]]]]]]]]]]]]]]]]]]]]]]]]]]]]]]]]]]]]]]]]]]]]]]]]]]]]]]]]]]]]]]]]]]]]]]]]]]
@M_HWI-M01141:133:D05BR:1:1101:17074:8384  133:D05BR:1:1101:17074:8384 2:N:0:TGGACGCCCCTAGG
TGTAAGTGAGAGTGACCCAATGAGAAACGTTTGCTGATGCCCTCAACGC
+M_HWI-M01141:133:D05BR:1:1101:17074:8384  133:D05BR:1:1101:17074:8384 2:N:0:TGGACGCCCCTAGG
]V]]]]]]][]]]]]]\]]Z]]]]]\]]]]]]]\]]]X]]]]]]]]]]]
@M_HWI-M01141:133:D05BR:1:1101:20178:8387  133:D05BR:1:1101:20178:8387 2:N:0:TGGACGTCCCTAGG
CAGGAATAAAGAAAGATGACTTTAAGAGATTTACTGTCTTTCCTGTGATTAATACAGTATCCTTGATTAAGATCCAGAAATTGTGAATTTGTGACATGACAGCTATGGACTGAATTTTTTCTTGATTGCTTTTGGGCTAGTTCAGATTCTTTTAGGCAA
+M_HWI-M01141:133:D05BR:1:1101:20178:8387  133:D05BR:1:1101:20178:8387 2:N:0:TGGACGTCCCTAGG
BBBBAFFFF]]]]]]]]]]]]]]]]]]]]]]]]]]]]]]]]]]]]]]]]]]]]]]]]]]]]]]]]]]]]]]]]]]]]]]]]]]]]]]]]]]]]]]]]]]]]]]]]]]]]]]]]]]]]]]]]]]]]]]]]]]]]]]]]]]]]]]]]]]]]]FFFFCCCBA
@M_HWI-M01141:133:D05BR:1:1101:11517:8398  133:D05BR:1:1101:11517:8398 2:N:0:TGGACGTCCCTAGG
GAAACTGCTACACTGTCTTCCACAATGGTTGAATTAATTTACACTCCCACCAATAGTGTAAAAGCAT
+M_HWI-M01141:133:D05BR:1:1101:11517:8398  133:D05BR:1:1101:11517:8398 2:N:0:TGGACGTCCCTAGG
]]]]]]]]]]]]]]]]]]]]]]]]]]]]]]]]]]]]]]]]]]]]]]]]]]]]]]]]]]]]]]]]]]]
@M_HWI-M01141:133:D05BR:1:1101:18780:8399  133:D05BR:1:1101:18780:8399 2:N:0:TGGGCGTCCCTAGG
GCGCCATTGCACTCTAGCCTGGGTCACAAGAGTGAAACTCCGTCTCAAAAAAAAAAAAAAAAAAAAAATATA
+M_HWI-M01141:133:D05BR:1:1101:18780:8399  133:D05BR:1:1101:18780:8399 2:N:0:TGGGCGTCCCTAGG
R]]]]X]X3\\\\[\]2]]]]Z]4]]]]]65]]Y]]][UZ]]]]]9]]]]]]]]]]]]]]]]]]]]]]U][]
@M_HWI-M01141:133:D05BR:1:1101:11422:8404  133:D05BR:1:1101:11422:8404 2:N:0:TGGACGTCCCTAGG
GACGCACGGATTTTGTTGGGCAAGGCAACAGTGCTGCCCGACGACAACGACAACGGCCTGGTGATGGTGAT
+M_HWI-M01141:133:D05BR:1:1101:11422:8404  133:D05BR:1:1101:11422:8404 2:N:0:TGGACGTCCCTAGG
]]]]]]]]]]]]]]]]]]]]]]]]]]]]]]]]]]]]]]]]]]]]]]]]]]]]]]]]]]]]]]]]]]]]]]]
@M_HWI-M01141:133:D05BR:1:1101:14353:8406  133:D05BR:1:1101:14353:8406 2:N:0:TGGACGTCCCTAGG
CTTAGGCCCGGGCGAACTGCTGCAGCATTACGGTACTGAAG
+M_HWI-M01141:133:D05BR:1:1101:14353:8406  133:D05BR:1:1101:14353:8406 2:N:0:TGGACGTCCCTAGG
]]]]]]]]]]]]]]]]Z]]]]]]Y]]W[][]]]]X]]]][]
@M_HWI-M01141:133:D05BR:1:1101:22957:8422  133:D05BR:1:1101:22957:8422 2:N:0:TGGACGTCCCTAGG
GTGGGTCAATAAGCGGAGTGCCTGAGAACAGTGTGCCGGGTGGCGGCTACGCCTTACCCGGCCTACAGAACTAGCGTGCCCTGATAAAACTGCCGTCAGGCTGACGGGTAAAGAGCA
+M_HWI-M01141:133:D05BR:1:1101:22957:8422  133:D05BR:1:1101:22957:8422 2:N:0:TGGACGTCCCTAGG
]]]]]]]]]]]]]]]]]]]]]]]]]]]]]]]]]]]]]]]]]Y]]]]]]]]]]]]]]]\]]]]]]]]]]]]]]]]]]]]]]]]]]]]]]]]]]]]]]]]]]]]]]]]]]]]]]]]]]]
@M_HWI-M01141:133:D05BR:1:1101:12041:8433  133:D05BR:1:1101:12041:8433 2:N:0:TGGACGTCCCTAGG
TCACCACAACCTCCGCCTCCTGGGTTCAGGCAATTCTCCTGCCTCAGTCTCCTGGGTAGCTGGGATTACAGGCGC
+M_HWI-M01141:133:D05BR:1:1101:12041:8433  133:D05BR:1:1101:12041:8433 2:N:0:TGGACGTCCCTAGG
]]]]]]]]]]]]]]]]]]]]]]]]]]]]]]]]]]]]]]]]]]]]]]]]]]]]]]]]]]]]]]]]]]]]]]]]]]]
@M_HWI-M01141:133:D05BR:1:1101:11451:8457  133:D05BR:1:1101:11451:8457 2:N:0:TGGACGTCCCTAGG
TGCTCTTCCGATCTGGGGGGAGCTGGGGAGGCCTTCCCTGAGATCTTCCACTAA
+M_HWI-M01141:133:D05BR:1:1101:11451:8457  133:D05BR:1:1101:11451:8457 2:N:0:TGGACGTCCCTAGG
]]]]]]]]]]]]]]]]]]]]]]]]]]][]]]]]]]]]]]]]]]]]]]]]]]]]]
@M_HWI-M01141:133:D05BR:1:1101:25790:8460  133:D05BR:1:1101:25790:8460 2:N:0:TGGACGTCCCTAGG
AGGGGCATTCATCCTGCGCTGGCCTTTGCTAAACAGGCAGCGCCCAGACGCGTCGGAAAGCATCAACGCCGCATCCCGCCGGACAAGCCTGTGCAGATTTTTGCAGGTGCCCGGGCCGGTTCCGCGCTCGGCAGGCACC
+M_HWI-M01141:133:D05BR:1:1101:25790:8460  133:D05BR:1:1101:25790:8460 2:N:0:TGGACGTCCCTAGG
]]]Y]]]]]Y]]W]]]]]]]]]]]]]]]]]]]]]]]]]]]]]]]]]]V]]]]]]]]]]]]]]]]]]]Z]]]]]]]]Y]]]]]]]]]]]]]]]]]]]]]]]]]\]]]]]]]]]]]]]]]]]]W]]]]]]]]]]]]]]]]]
@M_HWI-M01141:133:D05BR:1:1101:4770:8461  133:D05BR:1:1101:4770:8461 2:N:0:TGGACGTCCCTAGG
ATATTACCGAAACGGGCGAGTTTGTCTGGAA
+M_HWI-M01141:133:D05BR:1:1101:4770:8461  133:D05BR:1:1101:4770:8461 2:N:0:TGGACGTCCCTAGG
]W]SY]]Z]]]][]WGV]]]]]]]]]J]]W\
@M_HWI-M01141:133:D05BR:1:1101:6035:8466  133:D05BR:1:1101:6035:8466 2:N:0:TCGACGTCCCTAGG
GTAGGATCTTGGCTCACTGCAGCCTTGACTTCCCTGCTCAAGCCATCCTTCC
+M_HWI-M01141:133:D05BR:1:1101:6035:8466  133:D05BR:1:1101:6035:8466 2:N:0:TCGACGTCCCTAGG
\]]]F]]U]]]]]]]]]]]]]]]W]]]]]]]]]]]]]]]]W1]]]]]\]]V]
@M_HWI-M01141:133:D05BR:1:1101:6899:8488  133:D05BR:1:1101:6899:8488 2:N:0:TGGACGTCCCTAGG
TTTCAAAGGGGAAATCAGCACCTTTTCTCCAATGTGACAATCAAACA
+M_HWI-M01141:133:D05BR:1:1101:6899:8488  133:D05BR:1:1101:6899:8488 2:N:0:TGGACGTCCCTAGG
]W]]]]]]]X]]]][]]]]]]]]]]]]]]]]]]]]]]]]]]]]]]]]
@M_HWI-M01141:133:D05BR:1:1101:22662:8489  133:D05BR:1:1101:22662:8489 2:N:0:TGGACGTCCCTAGG
AATAAACAAAACAGTAAAATGTGAAGCTGCAACGGGTTTTGTTAATAAGAGTTTATAATCAGGAGGTTAGCGCTTCCTGTGCCATATGCGGCTTCTGAGGTTATGCATAACCCCTGCATAATTGCCTGGGCAGGATTAACAGAGAATTAACACCTTTTC
+M_HWI-M01141:133:D05BR:1:1101:22662:8489  133:D05BR:1:1101:22662:8489 2:N:0:TGGACGTCCCTAGG
CCCAAFFFC]]]]]]]]]]]]]]]]]]]]]]]]]]]]]]]]]]]]]]]]]]]]]]]]]]]]]]]]]]]]]]]]]]]]]]]]]]]]]]]]]]]]]]]]]]]]]]]]]]]]]]]]]]]]]]]]]]]]]]]]]]]]]]]]]]]]]]]]]]]]]C4BFAA>3A
@M_HWI-M01141:133:D05BR:1:1101:26257:8501  133:D05BR:1:1101:26257:8501 2:N:0:TGGACGTCCCTAGG
GGCGTGATTTAATCATGCTTATCGGGGGTATATTCCTGCTCTTCAAAGCGACAACGGAGCTACACGAACGGCTTGAGAACCGTCAGCACGATGATGGTCACGGTAAGGGCTACGCC
+M_HWI-M01141:133:D05BR:1:1101:26257:8501  133:D05BR:1:1101:26257:8501 2:N:0:TGGACGTCCCTAGG
]]]]]]]]]]]]]]]]]]]]]]]]]]]]]]]]]]]]]]]]]]]]]]]]]]]]]]]]]]]]]]]]]]]]]]]]]]]]]]]]]]]]]]]]]]]]]]]]]]]]]]]]]]]]]]]]]]]]
@M_HWI-M01141:133:D05BR:1:1101:21722:8501  133:D05BR:1:1101:21722:8501 2:N:0:TGGACGTCCCTAGG
CCTATCGCACCGAACTCAAAGATACCCAGCAGCTGCAGAAGTGCGCTGACCGTCTGGCGCAAAGCGCGCAGGATTTTCGCCTACAGCTCGGCGAGCCGGGCTATCGCGGCAACCTGCGCGAGCTGCTGGCGGACAAAAATATCCAGCGCGCGCTGCTGCTTCTCGAT
+M_HWI-M01141:133:D05BR:1:1101:21722:8501  133:D05BR:1:1101:21722:8501 2:N:0:TGGACGTCCCTAGG
BBBBBFABBBBBEAEGG]]]]]]]]]]]]]]]]]]]]]]]]]]]]]]]]]]]]]]]]]]]]]]]]]]]]]]]]]]]]]]]]]]]]]]]]]]]]]]]]]]]]]]]]]]]]]]]]]]]]]]]]]]]]]]]]]]]]]]]]]]]]]]]]]]]]]GGGGGFFFFCCCCCBAB
@M_HWI-M01141:133:D05BR:1:1101:21140:8520  133:D05BR:1:1101:21140:8520 2:N:0:TGGACGTCCCTAGG
ATAAAGCAGACACAGAAAATTAAACACCGCATGTTCTCACTCAGATGTGGAAGCT
+M_HWI-M01141:133:D05BR:1:1101:21140:8520  133:D05BR:1:1101:21140:8520 2:N:0:TGGACGTCCCTAGG
]]]]]]]]]]]]]]]]]]]]]]]]]]]]]]]]]]]]]]]]]]]]]]]]]]]]]]U
@M_HWI-M01141:133:D05BR:1:1101:17813:8521  133:D05BR:1:1101:17813:8521 2:N:0:TGGACGTCCCTAGG
TGAAGAGAATGCACACACGCCGGAACGCAAATCACCGGTGGGCGAATTGCGATTCCGGCCAGAAGAGCTGTGGCAGGTTTATCGCCGCAGCGGTGAACGCGCCGGCGCCAGGCGGCTGCAGGTGTTGACCTTAGCCATCAGACCGTAGCGAAGC
+M_HWI-M01141:133:D05BR:1:1101:17813:8521  133:D05BR:1:1101:17813:8521 2:N:0:TGGACGTCCCTAGG
ABB3]]]]]]]]]]]]]]]]]]]]]]]]]]]]]]]]][]]]]]]]]]]]]]]]]]]][]]]]]]]]]]]]]]]]]][]]]]]]Z]XRZ]XY]]9O]]]]]]]]]Z]]]]]]]]]]\]]]]]]]]P]]]]]]]]]]]][]]Z]]]]]N]Z]AAA1
@M_HWI-M01141:133:D05BR:1:1101:19045:8527  133:D05BR:1:1101:19045:8527 2:N:0:TGGACGTCCCTAGG
TCGTTTTACAACGCAATCACCAGCTCCCCCGTATGGCTCCGC
+M_HWI-M01141:133:D05BR:1:1101:19045:8527  133:D05BR:1:1101:19045:8527 2:N:0:TGGACGTCCCTAGG
]]]]]]]]]]]]]]]]]]]]]]]]]]]]]]]]]]]]]]]]]]
@F_HWI-M01141:133:D05BR:1:1101:20010:8563  133:D05BR:1:1101:20010:8563 2:N:0:TGGACGTCCCTAGG
CATTTACATAATGTTTTTATGTTAGGAATTGATGATCATATTTTTGAAATCGGAAGAGCACACGTCTGAACTCCAGTCACTGGACGTATCTCGTATGCCGTCTTCTGCTTGAAAAAAAAACAACCTCCTGCTCATGCCCTCGTTCTCCTA
+F_HWI-M01141:133:D05BR:1:1101:20010:8563  133:D05BR:1:1101:20010:8563 2:N:0:TGGACGTCCCTAGG
B@BBBBF5FFFFGFGGFFCGGFGHHGGBHFHHHHFHHHFFHHGGGFCAGFHECDGGGGFCCGHGGHHGHFHHHHHFHHHHHGFFHGBCFGGGHGEFFFHFGGGGHGHHFHB?3@@G//<</?//?22/22?2322@222<?#########
@R_HWI-M01141:133:D05BR:1:1101:20010:8563  133:D05BR:1:1101:20010:8563 2:N:0:TGGACGTCCCTAGG
CCCAAAAAAGAATACAACCTCCCCACAAAAAAACATTATTGAAAAGAAATCGGCAATATGGCCTGCGCGGCAAAAATGTTCTTGGTGTGTTGGAATCAGCGCGGGGCGCCCTAAATTAAAATAAAAGTAAATAACGATCAGCGTCTACTC
+R_HWI-M01141:133:D05BR:1:1101:20010:8563  133:D05BR:1:1101:20010:8563 2:N:0:TGGACGTCCCTAGG
11111B111111111111000000AA00000///B111221A1B10/0011/A///11B21/B1?0>/>////B0/01222211B1//?BE/<11111B###################################################
@M_HWI-M01141:133:D05BR:1:1101:18561:8564  133:D05BR:1:1101:18561:8564 2:N:0:TGGACGTCCCTAGG
CAGTCGATAAGCAGATCTTTCACCAGAAAGCTGGCGGCGATCATCCGCAGGCGGTTATGCATCCATCCGGTTTCGTTAAGCTGGCG
+M_HWI-M01141:133:D05BR:1:1101:18561:8564  133:D05BR:1:1101:18561:8564 2:N:0:TGGACGTCCCTAGG
]]]]]]]]]]]]]]]]]]]]]]]]]]]]]]]]]]]]]]]]]]]]]]]]]]]]]]]]]]]]]]]]]]]\]]]]]]Y]]Y]]]]YWT]
@M_HWI-M01141:133:D05BR:1:1101:5542:8565  133:D05BR:1:1101:5542:8565 2:N:0:TGGACGTCCCTAGG
CTTCTTTGACCTGCAGCGCGTAAATCTCACGTCGGTTCTGCCATTTCAGGCGAACCAGCGTCGCCGGGATAGAGACCAGGTCCTGCGTTATT
+M_HWI-M01141:133:D05BR:1:1101:5542:8565  133:D05BR:1:1101:5542:8565 2:N:0:TGGACGTCCCTAGG
]]]]]]]]]]]]]]]]]]]]]]]]]]]]]]]]]]]]]]]]]]]]]]]]]Y\]]]]]]]]]]]]]]]]]]]]]]]]]]]]]]]]]]]]]]]]]
@M_HWI-M01141:133:D05BR:1:1101:20281:8567  133:D05BR:1:1101:20281:8567 2:N:0:TGGACGTCCCTAGG
TGACGAAATGGGTGGGTTAAGCGGCCGTCCGGTACAATTAAAAAGTACGGAAATTATTCGCGCCCTGTCTGCCGAATTAAAGGGGCGTTTACCCATTATTGGCGTGGGCGGTATCGACTCCGTTATCGCCGCCCGCGAGAAGATGGCGGCGGGCGCATCGCTGGTGCAAATTTATTCCGGCTTTATTTTTAAAGGCCCGCCGTTGATTAAAGA
+M_HWI-M01141:133:D05BR:1:1101:20281:8567  133:D05BR:1:1101:20281:8567 2:N:0:TGGACGTCCCTAGG
BCBBCBBBBFFFGGGGEFGGGGGGGGGGGGGGGGGHHHHHGHHHGGHHGGGGGHHHHHHGGGG]]]]]]]]]]Z]]]]]]]]]]]]]]]][]]]]]]]]]]]]]]]]]]]]]]]]]]]]]]]]]]]]]]]]]]]]]]]]]]]]]]]]]]]GFEEEEEC@?113BFB3HHGGFEEE0E?GBDHGGCHHHHFHGFEEAGFGGGFFFFFFFBBBAA
@M_HWI-M01141:133:D05BR:1:1101:26114:8572  133:D05BR:1:1101:26114:8572 2:N:0:TGGACGTCCCTAGG
CTCAGCTGACCTCACCCATGCCTGATATCCTTCATTCCCACCGGCATCATACAGACATTCTCACGCGTGCTGTAA
+M_HWI-M01141:133:D05BR:1:1101:26114:8572  133:D05BR:1:1101:26114:8572 2:N:0:TGGACGTCCCTAGG
]]]]]]]]]]]]]]]]]]]]]]]]]]]]]]]]]]]]]]]]]]]]]]]]]]]]]]]]]]]]]]]]]]]]]]]]]]]
@M_HWI-M01141:133:D05BR:1:1101:11302:8619  133:D05BR:1:1101:11302:8619 2:N:0:TGGACGTCCCTAGG
CGCATCATTGCCGGGTATGGCCACCTGCTGGCGAAAGTGCTGAACCATCCTTGGGCCACCCTCGGCGTAGCGCTGGGGACGCTGGCCCTGAGCGTGATGCTGTGGATTTTCATTCCGAAAGGCTTCTTCCCGATCCAGGACAATGGCATTATTCAGGGCACGCTTCAGGCGCCACAGTC
+M_HWI-M01141:133:D05BR:1:1101:11302:8619  133:D05BR:1:1101:11302:8619 2:N:0:TGGACGTCCCTAGG
AABCCDFFFFFFGGGGGGGGGGHGHHHHH]]]]]]]]]]]]]]]]]]]]]]]]]]]]]]]]]]]]]]]]]]]]]]]]]]]]]]]]]]]]]]]]]]]]]]]]]]]]]]]]]]]]]]]]]]]]]]]]]]]]]]]]]]]]]]]]]]]]]]]]]HGHCHHHGGGEGFGGGGBBDAFFD3AA3A
@M_HWI-M01141:133:D05BR:1:1101:17732:8643  133:D05BR:1:1101:17732:8643 2:N:0:TGGACGTCCCTAGG
GAAGCGGCGTTCAACGTTGCCCGTGCGGCATATCCGAATGCTTCACATTGGTTGATATTGTGCGGGCA
+M_HWI-M01141:133:D05BR:1:1101:17732:8643  133:D05BR:1:1101:17732:8643 2:N:0:TGGACGTCCCTAGG
]]]]]]]]]]]]]]]]]]]]]]]]]]]]]]]]]]]]]]]]]]]]]]]]]]]]]]]]]]]]]]]]]]]]
@M_HWI-M01141:133:D05BR:1:1101:11874:8650  133:D05BR:1:1101:11874:8650 2:N:0:TGGACGTCCCTAGG
GCCCACCTCGACCTCCCAAAGTGCTGGGATT
+M_HWI-M01141:133:D05BR:1:1101:11874:8650  133:D05BR:1:1101:11874:8650 2:N:0:TGGACGTCCCTAGG
]]]]]]]]]]]]]]]]]]]]]]]]]]]]]]]
@M_HWI-M01141:133:D05BR:1:1101:16274:8654  133:D05BR:1:1101:16274:8654 2:N:0:TGGACGTCCCTAGG
AAGTCTCTCATGGTCTACCAACTGAGCTAGCTGGGCTTCCTGGCTTCTGGGCTG
+M_HWI-M01141:133:D05BR:1:1101:16274:8654  133:D05BR:1:1101:16274:8654 2:N:0:TGGACGTCCCTAGG
]]]]]]]]]]]]]]]]]]]]]]]]]]]]]]]]]]]]]]]]]]]]]]]]]]]]]]
@M_HWI-M01141:133:D05BR:1:1101:26129:8664  133:D05BR:1:1101:26129:8664 2:N:0:TGGACGTCCCTAGG
ATGATGGTTTGAATTTCTGTGGAATCTGTGGTGATTTCCCCTTTATCATTTTTTATTGCATCTATTTGGTTGTTCTCTCTTTTCTTTTTTATCAATCTGGCTAGTGGTCTGTTTATTTTGTTGATCTTATAAAAACCAGCTCTTGGGTTTATGGATTTTTTGAAGGGTTTTTCG
+M_HWI-M01141:133:D05BR:1:1101:26129:8664  133:D05BR:1:1101:26129:8664 2:N:0:TGGACGTCCCTAGG
AAAAAFF1@CA1GBGD3GG3BGGD]]]]]]]]]]]]]]]]]]]]]]]]]]]]]]]]]]]]]]]]]]]]][]]]]]]]]]]]]]]]]]]]]]]]]]]]]]]]]]]]\]]]]Y]]]]]]]]]]]]]]]]]]]]]]]]]][]]]]]]]]]]]]HGGGGEGGFGFGFFBBA?@AABBA
@M_HWI-M01141:133:D05BR:1:1101:18605:8670  133:D05BR:1:1101:18605:8670 2:N:0:TGGACGTCCCTAGG
TTGTGATCCTCGCCATCACAACGTGGTTGAACTGTTGTGCGACCA
+M_HWI-M01141:133:D05BR:1:1101:18605:8670  133:D05BR:1:1101:18605:8670 2:N:0:TGGACGTCCCTAGG
]]]]]]]]]]]]]]]]]]]]]]]]]]]]]]]]]]]]]]]]]]]]]
@M_HWI-M01141:133:D05BR:1:1101:24210:8676  133:D05BR:1:1101:24210:8676 2:N:0:TGGACGTCCCTAGG
CTTTTGTTTACAATTAATTCCTTGAATTTTCAAAGCGAGTGAAGTGCGTGT
+M_HWI-M01141:133:D05BR:1:1101:24210:8676  133:D05BR:1:1101:24210:8676 2:N:0:TGGACGTCCCTAGG
]]]]]]]]]]]]]]]]]]]]]]]]]]]]]]]]]]]]]]]]]]]]]]]]]]]
@M_HWI-M01141:133:D05BR:1:1101:23585:8679  133:D05BR:1:1101:23585:8679 2:N:0:TGGACGTCCCTAGG
CTGGCGGGCAAGGTGGTTACAGACGACATCGACCCCGAGCAGCAGCAGCGTGCCCAAGCGGCGCTGGCGGGCTTGGGCTGCGGCAACATCGAATATGCGCAAAACGACGGCTTGAAAACCGACACTGCCGGTACGCCTTTTGATGCAATCTATGTCGGCGGCGCGGTGGATCAGGTGCCTGAAGTGT
+M_HWI-M01141:133:D05BR:1:1101:23585:8679  133:D05BR:1:1101:23585:8679 2:N:0:TGGACGTCCCTAGG
BCCCCCCCCCCCGFGFGGGGGGHHGGGGGHGHGGGGG]]]]]]]]]]]]]]]]]]]]]]]]]]]]]]]]]]]]]]]]]]]]]]]]]]]]]]]]]]]]]]]]]]]]]]]]]]]]]]]]]]]]]]]]]]]]]]]]]]]]]]]]]]]]]]]][HGGGGGGGGGGGGGHGGGFGGGGGGAFDFFFFBBAAA
@M_HWI-M01141:133:D05BR:1:1101:15157:8692  133:D05BR:1:1101:15157:8692 2:N:0:TGGACGTCCCTAGG
TCTTCGAAACCAATGAGAACGAAGACACAACGTGCCAAAACCTCTGGGACACATTTAAAGCAGTCTCTAGAGGAAAGTATATAGCAATAAGTGCCCATATGAGGAGAATGGAG
+M_HWI-M01141:133:D05BR:1:1101:15157:8692  133:D05BR:1:1101:15157:8692 2:N:0:TGGACGTCCCTAGG
]]]]]]]]]]]]]]]]]]]]]]]]]]]]]]]]]]]]]]]]]]]]]]]]]]]]]]]]]]]]]]]]]]]]]]]]]]]]]]]]]]]]]]]]]]]]]]]]]]]]]]]]]]]]]]]]]
@M_HWI-M01141:133:D05BR:1:1101:9794:8696  133:D05BR:1:1101:9794:8696 2:N:0:TGGACGTCCCTAGG
CTAGTATTCTAGCTGGATGTTTTTCCATCACAAGGGTTAATTTTGGTACATTGTTTGAGG
+M_HWI-M01141:133:D05BR:1:1101:9794:8696  133:D05BR:1:1101:9794:8696 2:N:0:TGGACGTCCCTAGG
]]]]]]]]]]]]]]]]]]]]]]]]]]]]]]]]]]]]]]]]]]]]]]]]]]]]]]]]]]]]
@M_HWI-M01141:133:D05BR:1:1101:19997:8712  133:D05BR:1:1101:19997:8712 2:N:0:TGGACGTCCCTAGG
TAAGGTGTCAGGAAGGGGTCCAGTTTCTGCTTTCTGCACATGGCTAGCCAGTTTTCCCAACACCATTTGTTGAACAGGGAATCCTTTCCCCATTGCTTGTTTTTGTCAGGTTTATCAAAGATTGTATGGTTGTAGATATGTTGTGTTGCCTCCGGTGCCTCTCTTCTGTTCCATTGGTCTATAT
+M_HWI-M01141:133:D05BR:1:1101:19997:8712  133:D05BR:1:1101:19997:8712 2:N:0:TGGACGTCCCTAGG
ABBBAFFFFFFFGGG?AEGGGGHHHHHHHHGHHH]]]]]]]]]]]]]]]]]]]]]Y[]]]]]]]]]]]]]]]]]]]]]\]]]]]]]]]]]]]]]]]]]]]]]]]]]]]]]]]]]]]]]]]]]]]]]]]]]]]]]]]]]]]]]]]]]]]]]CE?GHFEGGEFHFFGFGGA44GFBFFFFDAAAAA
@M_HWI-M01141:133:D05BR:1:1101:9674:8729  133:D05BR:1:1101:9674:8729 2:N:0:TGGACGTCCCTAGG
ATCAAGATGCTCAACGCCTGCGGCGGAGATCTGCGGCGTGACCACGGAGAAGCGCGAGCCCGTACGGGCAAACGTCTGCACGTACTCCGGGTAGAGCACGGCGGTAGCCTGGACTTCATTCCGCGCGGTGATCAGCGTCAGCTTCTGGATCTGCCCGATATCAATTCCGAGATAGCGGATCGGCATACCTTCCGCCAGCTTACCGGCATCAAAGGCAT
+M_HWI-M01141:133:D05BR:1:1101:9674:8729  133:D05BR:1:1101:9674:8729 2:N:0:TGGACGTCCCTAGG
CCCCCFFFFFFFGGGGGGGGGGGGGG?EGHHHHGGGGGGGGGHHHGGGGGHHHGGGGGGGGGGGGGGG]]]]]]]]]]]]]]]]]]]]]]]]]]]]]]]]]]]]]]]]]]]]]]]]]]]]]]]]]]]]]]]]]]]]]]]]]]]]]]]]]]GGGGGGHHHHHHHGGGGGHHHGGGGHGGGGGHHHHHGGGGGGGGHHGGGGGGCGGGFFFFFFFBBBAA
@M_HWI-M01141:133:D05BR:1:1101:27803:8730  133:D05BR:1:1101:27803:8730 2:N:0:TGGACGTCCCTAGG
TGCCCGCGCCGTTAGGGCCCAGGAGACCAAAAATCTCTCCACGTTTGACCTGGAAATCAACGTGGTCGGTGGCGGCAAAATCACCAAATTTTTTGGTCAGGGTTTGCGCTTCAATCACCGTGTCATCATGTGATCCCTCCACGG
+M_HWI-M01141:133:D05BR:1:1101:27803:8730  133:D05BR:1:1101:27803:8730 2:N:0:TGGACGTCCCTAGG
]]R]]Z]]]]]]]]]]ZZ[]]]]]]]]]]]]]]Y]]]]]]]]]]]]]]]]]]]\]]]]]]]]]]]]]]]]]]]]]]]]]]]X]]]]]]]]]]]]]]]]]]]]]]]]]]]]]]]]]]]]]]]]]]]Z]]]]]]]]]]]]]S]]PW
@M_HWI-M01141:133:D05BR:1:1101:13934:8732  133:D05BR:1:1101:13934:8732 2:N:0:TGGACGTCCCTAGG
GACCCTAACGGTCTGGGCGGTTCCGGGAAAGGCGCCATTGGCGGAGCGCCAATTGAGATCCCCTATACCATTACCTACAGCGGAGCAGAAAAAGATGCGGCGATAGCGGTCACGGTGAAGGTGACCGGACCCACGCAAAGCCTGAACGGCGTCGACTACTGCGCCTTTAG
+M_HWI-M01141:133:D05BR:1:1101:13934:8732  133:D05BR:1:1101:13934:8732 2:N:0:TGGACGTCCCTAGG
BBCCCFFFFCDCGGGGGGGG]]]]]]]]]]]]]]]]]]]]]]]]]]]]]]]]]]]]]]]]]]]]]]]]]]]]]]]]]]]]]]]]]]]]]]]]]]]]]]]]]]]]]]]]]]]]]]]]]]]]]]]]]]]]]]]]]]]]]]]]]]]]]]]]]]GGGGGFGGCBCCCFFCCCCB
@M_HWI-M01141:133:D05BR:1:1101:7516:8732  133:D05BR:1:1101:7516:8732 2:N:0:TGGACGTTCCTAGG
TCGCTCAGCTAAGGGAGTTGAATCCGCCTTCAGAATCAGAGAGTGAGAAGCACGGTTATTCCAGGAGCTGGGTTTCATCATA
+M_HWI-M01141:133:D05BR:1:1101:7516:8732  133:D05BR:1:1101:7516:8732 2:N:0:TGGACGTTCCTAGG
TZ]]\]\]]\[][WFVF]][FXX]]XUVFX]GG]]]]\V7]]]]]\\Y[YXZVC[]]YW]GW\[[ZT4]VWC]C]WWW]]%[
@M_HWI-M01141:133:D05BR:1:1101:20350:8737  133:D05BR:1:1101:20350:8737 2:N:0:TGGACGTCCCTAGG
TGCCCAGCTAATTTTTGTATTTTTAGTAGAGACGGGGTTTCACCA
+M_HWI-M01141:133:D05BR:1:1101:20350:8737  133:D05BR:1:1101:20350:8737 2:N:0:TGGACGTCCCTAGG
]]]]]]]]]]]]]]]]]]]]]]]]]]]]]]]]]]]]]]]]]]]]]
@M_HWI-M01141:133:D05BR:1:1101:14193:8740  133:D05BR:1:1101:14193:8740 2:N:0:TGGACGTCCCTAGG
TTCCTGCTCCATAGCCTGCCACAGTTCGGCATCATAATCGGCAATGTTCATTTCACGCTTTAACAT
+M_HWI-M01141:133:D05BR:1:1101:14193:8740  133:D05BR:1:1101:14193:8740 2:N:0:TGGACGTCCCTAGG
]]]]]]]]]]]]]]]]]]]]]]]]]]]]]]]]]]]]]]]]]]]]]]]]]]]]]]]]]]]]]]]]]]
@M_HWI-M01141:133:D05BR:1:1101:7820:8742  133:D05BR:1:1101:7820:8742 2:N:0:TGGACGTCCCTAGG
CTTTTTTATTTTTTTTTTTTTTTTGGAGACAGAGTCTTGCTCTGTCGCCCAGGCTGGAATGCACTGGTGCA
+M_HWI-M01141:133:D05BR:1:1101:7820:8742  133:D05BR:1:1101:7820:8742 2:N:0:TGGACGTCCCTAGG
[]]]]]]U]]]]Z]]]]]]]]]]]ZU]Z[]]\\]][]]]\]]]Z][V]]]]ZZYV]]]]][]$]]]T]R\S
@M_HWI-M01141:133:D05BR:1:1101:10366:8761  133:D05BR:1:1101:10366:8761 2:N:0:TGGACGTCCCTAGG
TTAATAAAAGCTATGTTATTTATAAGTGGGTTGTGATGGACTCCTGAAGACAG
+M_HWI-M01141:133:D05BR:1:1101:10366:8761  133:D05BR:1:1101:10366:8761 2:N:0:TGGACGTCCCTAGG
]]]]]]]]]]]][]]]]]][]]]]]]]]]]]]]]]]]X]U]]]]][W]]]]\]
@M_HWI-M01141:133:D05BR:1:1101:18078:8764  133:D05BR:1:1101:18078:8764 2:N:0:TGGACGTCCCTAGG
TTATGTTCAAACATAATCGCGGAGACGATCAGGACCAGCGATAGCGCCAGCGACCAGCCAATCCACGGCGCTTCAAACCACCAG
+M_HWI-M01141:133:D05BR:1:1101:18078:8764  133:D05BR:1:1101:18078:8764 2:N:0:TGGACGTCCCTAGG
]]]]]]]]]]]]]]]]]]]]]]]]]]]]]]]]]]]]]]]]]]]]]]]]]]]]]]]]]]]]]]]]]]]]]]]]]]]]]]]]]]]]
@M_HWI-M01141:133:D05BR:1:1101:12390:8768  133:D05BR:1:1101:12390:8768 2:N:0:TGGACGTCCCTAGG
ACCTACTGCGACAACCAGGCCCTGCGCGAAGAGATGTACCGCGCGTACAGCACCCGCGCCTCCGATCAGGGTCCGAATGCCGGTAAGTGGGACAACAGCCCGGTGATGGCGGAAATCCTCGCGTTGCGCCACGAGCTGGCCCAGCTGCTGGGCTTCGACAGCTACGCCGATAAATCCCTCGCTACCAAAATG
+M_HWI-M01141:133:D05BR:1:1101:12390:8768  133:D05BR:1:1101:12390:8768 2:N:0:TGGACGTCCCTAGG
BB@BBFFFFBBBCEGGGEGGGGHHHCGAEFFGH2FFHHHHGG]]]]]]]]]]]]]]]]]]]Y]]]]]]]]]]]]]]]]]]]]]]]]]]]]]]]]]]]]]]]]]]]]]]]]]]]]]]]]]]]]]]]]]]]]]]]]]]]][]]]]]]]]]]]GECAHDHGBHGCGGEE2HHHGGGGGGGGEGFFFBBFFAAA3A
@M_HWI-M01141:133:D05BR:1:1101:24894:8770  133:D05BR:1:1101:24894:8770 2:N:0:TGGGCGTCCCTAGG
GTCAACATGGTGAAACCTAAAAATGCAAAAAAAAAAAAAATAGC
+M_HWI-M01141:133:D05BR:1:1101:24894:8770  133:D05BR:1:1101:24894:8770 2:N:0:TGGGCGTCCCTAGG
]W0]U]FZ]][F][][[UF\]]\]4Z]]]]]]]]W]FF]]UVV.
@M_HWI-M01141:133:D05BR:1:1101:6786:8778  133:D05BR:1:1101:6786:8778 2:N:0:TGGACGTCCCTAGG
TTCTCCTTGAAGAGGTCCTTCACATCCCTTGTTAGTTGTATTCCTAAGTA
+M_HWI-M01141:133:D05BR:1:1101:6786:8778  133:D05BR:1:1101:6786:8778 2:N:0:TGGACGTCCCTAGG
]]]]]]]]]]]]]]]]]]]]]]]]]]]]]]]]]]]]]]]]]]]]]]]]]]
@M_HWI-M01141:133:D05BR:1:1101:10344:8779  133:D05BR:1:1101:10344:8779 2:N:0:TGGACGTCCCTAGG
CTTCTCCGGGAGCCGGGCGGGACTGTACCGGGAAGGGAGCGACCTGCTGCCCGTGGTGGTGCGCCCGCCGGAAAGCGAGCGTCTTGACGCTAACCATCTTA
+M_HWI-M01141:133:D05BR:1:1101:10344:8779  133:D05BR:1:1101:10344:8779 2:N:0:TGGACGTCCCTAGG
]]]]]]]]]]]]]]]]]]]]]]]]]]]]]]]]]]]]]]]]]]]]]]]]]]]]]]]]]]]]]]]]]]]]]]]]]]]]]]]]]]]]]]]]]]]]]]]]]]]]]
@M_HWI-M01141:133:D05BR:1:1101:12944:8800  133:D05BR:1:1101:12944:8800 2:N:0:TGGACGTCCCTAGG
GTATTGAGAAATATCTGCTTCTAAAACCAAAACGGAGCAACCTAACAGAACGGCCTTCAATG
+M_HWI-M01141:133:D05BR:1:1101:12944:8800  133:D05BR:1:1101:12944:8800 2:N:0:TGGACGTCCCTAGG
]]]]]]]]]]]]]]]]]]]]]]]]]]]]]]]]]]]]W]]]]]]]]]]]]]]]]]]]]]]]]]
@M_HWI-M01141:133:D05BR:1:1101:12963:8805  133:D05BR:1:1101:12963:8805 2:N:0:TGGACGTCCCTAGG
GTAATGGGATTGCTGGGTCAAATG
+M_HWI-M01141:133:D05BR:1:1101:12963:8805  133:D05BR:1:1101:12963:8805 2:N:0:TGGACGTCCCTAGG
]]]]]]]]]]]]]]]]]]]]]]]]
@M_HWI-M01141:133:D05BR:1:1101:12935:8809  133:D05BR:1:1101:12935:8809 2:N:0:TGGACGTCCCTAGG
CCCGGTTTCTTTGAAAAGCACACAAGCCCCAATGGCTCCTCCCTGAGAGGTCGAGCAGGATAATATCGGCGGCAGCAAGATT
+M_HWI-M01141:133:D05BR:1:1101:12935:8809  133:D05BR:1:1101:12935:8809 2:N:0:TGGACGTCCCTAGG
]]]]]]]]]]]]]]]]]]]]]]]]]]]]]]]]]]]]]]]]]]]]]]]]]]]]]]]]]]]]]]]]]]]]]]]]]]]]]]]]]]
@M_HWI-M01141:133:D05BR:1:1101:9402:8817  133:D05BR:1:1101:9402:8817 2:N:0:TGGACGTCCCTAGG
TGAAAACGGTCGACCTGCGCGAGCGGCTGAGGGCGCTGACGATGCCG
+M_HWI-M01141:133:D05BR:1:1101:9402:8817  133:D05BR:1:1101:9402:8817 2:N:0:TGGACGTCCCTAGG
]]]]]]]]]]]]]]]]]]]]]]]]]]]]]]]]]]]]]]]]]]]]]]]
@M_HWI-M01141:133:D05BR:1:1101:4491:8850  133:D05BR:1:1101:4491:8850 2:N:0:TCGACGTCCCTAGG
GACTTCGCTGGATAATTGTGAAGTATTGCCCGTCATGTGGGAAGGAAAGAAGCCAAATGCCCCAAGCGCAATGGCGTTCAGTAGACCTGCGGAGGTCGCCAGCCACAGGGCGAGCAGGCGATCCTCCTGATGCGTTCGTGCTTTCTTGAGCTTAATCAGCAAAGATTACCTCCGTTTGAGCTTCGCCTGAACAAGCAGGCTAACAAAGTCAGTTCACTGGATGTCCAGGACACGGCTTAATTATTATCT
+M_HWI-M01141:133:D05BR:1:1101:4491:8850  133:D05BR:1:1101:4491:8850 2:N:0:TCGACGTCCCTAGG
AAAAAFAAA111A3FGG3GA33FB3GHHGHHGEEGFFHFFCG1EE0FFHFHGBGFHHHHHFFGA?GEGE?EEHHHGAE/@FFDG2@1FEC@E/>@EC/>]]]]]]]]]]]]]]]]]]]]]]]]]]]]]]]]]]]U]]]]]]]]]]]]]]]HBHGG@BEHHHHFHHDF>GEE?FHHGBFGE/AEEGBGGBGGFDBFCFCHHFHDFGBGA1GAB21BGFGG1FFFFCDFA1E?FE1FFEDDFFFBD1AA>1
@M_HWI-M01141:133:D05BR:1:1101:9211:8856  133:D05BR:1:1101:9211:8856 2:N:0:TGGACGTCCCTAGG
CTCTTAGGTTGCCCTGAAGGAAAATGGATTCCAAGTCAAAGGAAAGAAAAAGGAAAAGGAGGAAAGACAGAACTATAAATATAG
+M_HWI-M01141:133:D05BR:1:1101:9211:8856  133:D05BR:1:1101:9211:8856 2:N:0:TGGACGTCCCTAGG
SVVVV]]]]W]]\][]]]]]]]]]]W]ZWW]]]]]W]]]]]W]]]]]]]Y]]\\][]]]]]]]]]]]\]Z]Y]\[]]]]ZZ]]]
@M_HWI-M01141:133:D05BR:1:1101:27056:8859  133:D05BR:1:1101:27056:8859 2:N:0:TGGGCGTCCCTAGG
CCAGCCGGTTGCGGTACTGAAGCGTCTGAGCGATCTCCTGCTGAACAACAAAGCTGAAAAATTGCTGAACGCCGATGCCGCCA
+M_HWI-M01141:133:D05BR:1:1101:27056:8859  133:D05BR:1:1101:27056:8859 2:N:0:TGGGCGTCCCTAGG
]]]]FQ]]]]]]]]]]]Y]]]]]]]]]][X]]]]]]]]\]]]]]]]]]]]]]]]]]]]]][S]]]]]]X]]EY]]UF]\]]\Z
@M_HWI-M01141:133:D05BR:1:1101:14900:8860  133:D05BR:1:1101:14900:8860 2:N:0:TGGACGTCCCTAGG
TACCAAACTTAGCCCCTAAGGTACCATGTTGGTTTTAGAGCCTTTTAGCGTCTGATTT
+M_HWI-M01141:133:D05BR:1:1101:14900:8860  133:D05BR:1:1101:14900:8860 2:N:0:TGGACGTCCCTAGG
]]]]]]]]]]]]]]]]]]]]]]]]]]]]]]]]]]]]]]]]]]]]]]]]]]]]]]]]]]
@M_HWI-M01141:133:D05BR:1:1101:24459:8861  133:D05BR:1:1101:24459:8861 2:N:0:TGGACGTCCCTAGG
AATGAGAAAGATGGTAATAACCTCACGGCGTACAAGATGGCAGTGGTATCTGGGCTATTTGTCGACGTGCCACGATAGTTGATGATAAACC
+M_HWI-M01141:133:D05BR:1:1101:24459:8861  133:D05BR:1:1101:24459:8861 2:N:0:TGGACGTCCCTAGG
]]]]]]G]]]]]]]]]]]]]]]]Z]]]]]]]ZF]]]]]]]]]]]\X]]]]]][]]]]]]\]]]YUZ]]Z]Z]]]]]]]]]]]]]]]]]]]]
@M_HWI-M01141:133:D05BR:1:1101:27468:8863  133:D05BR:1:1101:27468:8863 2:N:0:TGGACGTCCCTAGG
TTTATCCAACTCAAAAAATACATGACTAAAAATATCCCTTGACTCCACACATGTCTGGCCTCCCTCATTAT
+M_HWI-M01141:133:D05BR:1:1101:27468:8863  133:D05BR:1:1101:27468:8863 2:N:0:TGGACGTCCCTAGG
VW]]]W]]]]T]]4]]Y]\\]]]\[]]]]]]]]]]\JW]]]]]]]]]]\]]]Z[]W]]YZYW0[]]F]]W]
@M_HWI-M01141:133:D05BR:1:1101:14419:8870  133:D05BR:1:1101:14419:8870 2:N:0:TGGACGTCCCTAGG
CAATAGCTGAATTGACCAAGCAGAAGAAAGAATATCAGAAGTCGAAGATCAACTCAATGAAATTAAATGAGAAACCAAGATTAGAGAAAAAAG
+M_HWI-M01141:133:D05BR:1:1101:14419:8870  133:D05BR:1:1101:14419:8870 2:N:0:TGGACGTCCCTAGG
]]]]]]]]]]]]]]]]]]]]]]]]]]]]]]]]]]]]]]]]]]]]]]]]]]]]]]]]]]]]]]]]]]]]]]]]]]]]]]]]]]]]]]]]]]]]]
@M_HWI-M01141:133:D05BR:1:1101:14813:8873  133:D05BR:1:1101:14813:8873 2:N:0:TGGACGTCCCTAGG
TTCGCATGGCGCTTCGTCAACATCATCACCCGCGCCCTGGTGGCGCTGGGCCAGCGCCCGGACTATGCCCGTAT
+M_HWI-M01141:133:D05BR:1:1101:14813:8873  133:D05BR:1:1101:14813:8873 2:N:0:TGGACGTCCCTAGG
]Q]\]]T]CV]T]]]\F[\]]]F]XZ[][YYRX]]ZZ7\Z]]]]]]A]TTTB]]]]W[]]ZZ]]]YWF[]]CCW
@M_HWI-M01141:133:D05BR:1:1101:16504:8878  133:D05BR:1:1101:16504:8878 2:N:0:TGGACGCCCCTAGG
TGTGGAATTGAGGCTCCTAGAGAAAATCACGAGGTGGTCCAAAGTGAAAAGTTACTCAAATTAAACCCATCTGCAGATACTAAC
+M_HWI-M01141:133:D05BR:1:1101:16504:8878  133:D05BR:1:1101:16504:8878 2:N:0:TGGACGCCCCTAGG
WS]V\1V]YX]Y][VVFZWG]]Z]]U3]WUYV[]]F0F1\FVGZG]WXHY]]\ZFX[][]][YFF[]]Z]Z]]][]]]$V]Y\[
@M_HWI-M01141:133:D05BR:1:1101:21096:8879  133:D05BR:1:1101:21096:8879 2:N:0:TGGACGTCCCTAGG
GCAAAACGCGCAACCTGAACTTCCGTCAGGTTGGTTTTCACAGGAATAGAGGTGAAGCGGTGC
+M_HWI-M01141:133:D05BR:1:1101:21096:8879  133:D05BR:1:1101:21096:8879 2:N:0:TGGACGTCCCTAGG
HZ]]X]Y]EFF]V]]]]]Z]]V]]XGY]]]3]]]H[]Z]]JL]]Y[H]H]\]]VJ]]]]UV]Z
@M_HWI-M01141:133:D05BR:1:1101:4412:8883  133:D05BR:1:1101:4412:8883 2:N:0:TGGACGTCCCTAGG
CCTGTGTCCTCCCAAGCCTAAACCAGGAGGAAGCTGAAACTATGAATAGACGAATAACAAGGTCAGAAGTCGAGGCAGCAATTAAGAGCCTACCACACAAAAAAAGCCTAGGTCCAGA
+M_HWI-M01141:133:D05BR:1:1101:4412:8883  133:D05BR:1:1101:4412:8883 2:N:0:TGGACGTCCCTAGG
[X]]]Y]\][][]]]]]]]]]]]]]]]VZ]][]]]]]]]]]]]]]]\G]Z]]]YZZ]]]]]]]]]]]]]]]]]]]]]]]]]]]]H]]]]]X]]]]]]]]]]]]]V]Y]]]]]]]]\]]
@M_HWI-M01141:133:D05BR:1:1101:17128:8894  133:D05BR:1:1101:17128:8894 2:N:0:TGGACGTCCCTAGG
AGGCGTTCCCGCACCAGGCTTTTGGCGATCGCGCTGATTGGCTGCGTCATATAACGGCCTCTTGTTCTATAAATCGAACGAATCGTTCGTCTTGAAAAACGA
+M_HWI-M01141:133:D05BR:1:1101:17128:8894  133:D05BR:1:1101:17128:8894 2:N:0:TGGACGTCCCTAGG
]]]]]]]]]]]]]]]]]]]]]]]]]]]][T[]]]V]]]]]]]]]]]]]]]]]]]]]]]]]]]]]]]]]]]]]]]]]\]]]]]]]]]]]]]]]]]]]J]]]]]
@M_HWI-M01141:133:D05BR:1:1101:19372:8902  133:D05BR:1:1101:19372:8902 2:N:0:TGGACGTCCCTAGG
TGGGAGAGATCGACGTTGGACGCGTCTTCCATTGCCTGCACAAAGTCGTCGCAGGTGGCCGCGCTGCCGTCGTGACGCTCGAAGTAAAGCTGCATCCCTTTTTTA
+M_HWI-M01141:133:D05BR:1:1101:19372:8902  133:D05BR:1:1101:19372:8902 2:N:0:TGGACGTCCCTAGG
]]]]]]]]]]]]]]]]]]]]]]]]]]]]]]]]]]]]]]]]]]]]]]]]]]]]]]]]]]]]]]]]]]]]]]]]]]]]]]]]]]]]]]]]]]]]]]]]]]]]]]]]]
@M_HWI-M01141:133:D05BR:1:1101:13711:8912  133:D05BR:1:1101:13711:8912 2:N:0:TGGACGTCCCTAGG
TGGGTGCAACTTTTAAATTCCTTTTAACTTACAATATATCTCTTTCCTTACACTGA
+M_HWI-M01141:133:D05BR:1:1101:13711:8912  133:D05BR:1:1101:13711:8912 2:N:0:TGGACGTCCCTAGG
]]]]]]]]]]]]]]]]]]]]]]]]]]]]]]]]]]]]]]]]]]]]]]]]]]]]]]]]
@M_HWI-M01141:133:D05BR:1:1101:4621:8915  133:D05BR:1:1101:4621:8915 2:N:0:TAGACGTCCCTAGG
GCAATGGTGTGATCTCAGCTCACTGTAACCTCTGCCTCTCGGGTTCAAGGGCTTCTCCTG
+M_HWI-M01141:133:D05BR:1:1101:4621:8915  133:D05BR:1:1101:4621:8915 2:N:0:TAGACGTCCCTAGG
[V]]]Y]]6]]]]]]\\][\[]VF]]]]]Z]]]]VV]]]]ZW]]Z]]]WF]]]]R[W][]
@M_HWI-M01141:133:D05BR:1:1101:10362:8926  133:D05BR:1:1101:10362:8926 2:N:0:TGGACGTCCCTAGG
AAGGCCAAAACCAGACAAGGACACAACAAAAAAAGAAAACTGCAAATCAATATCCATGATGAACATAGATGCAAAAATCTTCAATAAAAT
+M_HWI-M01141:133:D05BR:1:1101:10362:8926  133:D05BR:1:1101:10362:8926 2:N:0:TGGACGTCCCTAGG
]]]]]]]]]]]]]]]]]]]]]]]]]]]]]]]]]]]]]]]]]]]]]]]]]]]]]]]]]]]]]]]]]]]]]]]]]]]]]]]]]]]]]]]]]]
@M_HWI-M01141:133:D05BR:1:1101:12619:8938  133:D05BR:1:1101:12619:8938 2:N:0:TGGACGTCCCTAGG
GAATGCGGCTGCGGGAGGTGATCAGTTCAGGTAAGCGCGCCACGTCCGGCAGAAAATCGGCACCCAGCGGGAGCTTAACGACGCGTGCACCCGTTTGCTCCGCAACCATCAGCCAGGG
+M_HWI-M01141:133:D05BR:1:1101:12619:8938  133:D05BR:1:1101:12619:8938 2:N:0:TGGACGTCCCTAGG
]]]]]]]]]]]]]]]]]]]]]]]]]]]]]]]]]]]]]]]]]]]]]]]]]]]]]]]]]]]]]]]]]]]]]]]]]]]]]]]]]]]]]]]]]]]]]]]]]]]]]]]]]]]]]]]]]]]]]]
@M_HWI-M01141:133:D05BR:1:1101:9302:8944  133:D05BR:1:1101:9302:8944 2:N:0:TGGACGTCCCTAGG
GTGGTGACTCATGCCTGTAATCTCAGCACTAGGGGAGGCTAAAGCGGGAGGATCATGAAATAAGGAGATGGAGACCAGTCTGAGCAACGTGGTGG
+M_HWI-M01141:133:D05BR:1:1101:9302:8944  133:D05BR:1:1101:9302:8944 2:N:0:TGGACGTCCCTAGG
]]]]]]]]]]]]]]]]]]]]]]]]]]]]]]]]]]]]]]]]]]]]]]]]]]]]]]]]]]]]]]]]]]]\]]]]]]]]]]]]]]]]]]]]]]]]]]]
@M_HWI-M01141:133:D05BR:1:1101:8156:8962  133:D05BR:1:1101:8156:8962 2:N:0:TAGACGTTCCTAGG
TCAATCTGGATGATGCCAATGCCCGCCGCTTCCAGATCCGCCACTTCATCGCGCAGCGCCAGGGCAATCTGTTTGGCGATGGTTTCGCGGGTCACGTCTTCGCGCGGGAAGGACCAGCAGAGGATTGTTACAGGGCCGGTCAGCATGCCT
+M_HWI-M01141:133:D05BR:1:1101:8156:8962  133:D05BR:1:1101:8156:8962 2:N:0:TAGACGTTCCTAGG
=CCCCEEEHHHEIFIDDIHII6IHHGEEDIIHGJJJH]]]]]]][]]Z[]]]]]]]]]Z]]]]Y]]]]]]]][Z]]]]]]]]]RZ]]]]]R]][]Z][[Y]]]]Z]]]]]]][]]Y]]]]]8]Y]]]]]]]]]Z]S]]]]]]YWE]]]\\
@M_HWI-M01141:133:D05BR:1:1101:25892:8965  133:D05BR:1:1101:25892:8965 2:N:0:TGGACGTCCCTAGG
ATAGACTTCATCAATATCCGTCATTTTTTCAAAAAGATCGCGATTTCGCTCCTCGACAATTACCTGCAATGAAAACCATTGAGACAGATTTAGTAATAAGTCATTACACATGGATGAAGAGAAAAGAGTTATTCAACACTCAGCTTCTTCATAAAATCCATTATAAATATGCGGTCGGATTTGATGTCTTGCTGGATAAAC
+M_HWI-M01141:133:D05BR:1:1101:25892:8965  133:D05BR:1:1101:25892:8965 2:N:0:TGGACGTCCCTAGG
AAAA11@D3@F3BE3A3ABEFCEFD333A0F3BFEA0G1A0A//AFFG//E]T]YWZY]]]][.T3][]]]]]]]\Z]U\U]G]]F]]U]Z]]]\]]]H]]XXHXV]$][]7][]]]]XUX]]FZ]][]]]X]]]]F]P]]]]YV][\G]B21B1DA1FHHHF2FF2E0AEA00A?CHHEBGB1B11FA>11@@B@A>11A
@M_HWI-M01141:133:D05BR:1:1101:19970:8974  133:D05BR:1:1101:19970:8974 2:N:0:TGGACGTCCCTAGG
ACCTAACAGAACGGTCTTCAATATGTACATTCAACCTACGGAGTGAAACTGATGTGTTTTTGCAGGAGTTTCTAATCCCTTTCTGTGAA
+M_HWI-M01141:133:D05BR:1:1101:19970:8974  133:D05BR:1:1101:19970:8974 2:N:0:TGGACGTCCCTAGG
]]]]]]]]]]]]]]]]]]]]]]]]]]]]]]]]]]]]]]]]]]]]]]]]]]]]]]]]]]]]]]]]]]]]]]]]]]]]]]]]]]]]]]]]]
@M_HWI-M01141:133:D05BR:1:1101:8520:8975  133:D05BR:1:1101:8520:8975 2:N:0:TGGACGTCCCTAGG
GCAAAGCCGCAGAGCAACGCGATCGTAATAAACACCCAGTACGGCGTCGCGGTGTTCTGAATGGCGATCCCCAGCCAGACGCAGGGAATAATCAG
+M_HWI-M01141:133:D05BR:1:1101:8520:8975  133:D05BR:1:1101:8520:8975 2:N:0:TGGACGTCCCTAGG
]]]]]]]]]]]]]]]]]]]]]]]]]]]]]]]]]]]]]]]]]]]]]]][]]]]]]]]]]]]]]]]]]]]]]]]]]]]]]]]]]]]]]]]]]]]]]]
@M_HWI-M01141:133:D05BR:1:1101:17398:8983  133:D05BR:1:1101:17398:8983 2:N:0:TGGACGCCCCTAGG
GGGTGGGTGGGTGGATGGATGGGTGGAAGGATGGATGGATGGAT
+M_HWI-M01141:133:D05BR:1:1101:17398:8983  133:D05BR:1:1101:17398:8983 2:N:0:TGGACGCCCCTAGG
]]]W]]]\]]]]]]\]]]]]]]][[]]]]][\]]][]]]]]]]]
@F_HWI-M01141:133:D05BR:1:1101:8315:9006  133:D05BR:1:1101:8315:9006 2:N:0:TGGACGTCCCTAGG
TCTTTTTCAATTTTGGCTTTCGCCTCTTTTACCCACTGGTTCTGGTCGGTGACCGTTGGGCTGGAGTAGAAAAACGCGACTTTGGCGGTGGGTTTCGTCACCTGATCGGAAGAGCACACGTCTGAACTCCAGTCACTGGACGTATCTCGT
+F_HWI-M01141:133:D05BR:1:1101:8315:9006  133:D05BR:1:1101:8315:9006 2:N:0:TGGACGTCCCTAGG
CCCCCFFFFFFFGGGGGGGGGGGGGGHHHGHHHHGGHHHHHHHHHHHGGGGEHHGGGGHGHHGGHHHHHHHHHHGGGGGGGGHHHHGGEEGGEFEFFGGFCGHHGHHGDGGGHEFHHHHGHHHGHHHHHHHHHGHHHHHHHGCADFFGGE
@R_HWI-M01141:133:D05BR:1:1101:8315:9006  133:D05BR:1:1101:8315:9006 2:N:0:TGGACGTCCCTAGG
GGGGGCAGAAAACACCCCCCACAACACGGTTTTTTTCATCAACCCCCCCCCACCCCCCCCAAAACACAGTGGGAAAAAAACGGCAAACAAAAAACAAAAAAAAAAAATGAAGAAGAAGTGGGGAGGGAAGAAAGAAATAAAGGAGGTTGG
+R_HWI-M01141:133:D05BR:1:1101:8315:9006  133:D05BR:1:1101:8315:9006 2:N:0:TGGACGTCCCTAGG
1>1>11111>B111000AAA000//////AA/AAAA02A22A0B##########################################################################################################
@M_HWI-M01141:133:D05BR:1:1101:15332:9011  133:D05BR:1:1101:15332:9011 2:N:0:TGGACGTCCCTAGG
TCGACATTCGCAAGTCTATAAACATAATTCACCACATAAACAGAACCCAAAACAAAAACCACATGATTATCTCAATTGATGCAGAGAAGGCATTTGACAAAATTCAACAGCCCTTTATGCTAAAAACTCTCAAT
+M_HWI-M01141:133:D05BR:1:1101:15332:9011  133:D05BR:1:1101:15332:9011 2:N:0:TGGACGTCCCTAGG
]]]]]]]]]]]]]]]]]]]]]]]]]]]]]]]]]]]]]]]]]]]]]]]]]]]]]]]]]]]]]]]]]]]]]]]]]]]]]]]]]]]]]]]]]]]]]]]]]]]]]]]]]]]]]]]]]]]]]]]]]]]]]]]]]]]]]]
@M_HWI-M01141:133:D05BR:1:1101:18490:9016  133:D05BR:1:1101:18490:9016 2:N:0:TGGACGTCCCTAGG
CTGTTTTGATGTGTTTCCAAGATTTAGAGCTCCTTTTAGTAGTTCTTGTAGTGTTGGCTTAGTAGTGGTGAAT
+M_HWI-M01141:133:D05BR:1:1101:18490:9016  133:D05BR:1:1101:18490:9016 2:N:0:TGGACGTCCCTAGG
]]]]]]]]]]]]]]]]]]]]]]]]]]]]]]]]]]]]]]]]]]]]]]]]]]]]]]]]]]]]]]]]]]]]]]]]]
@M_HWI-M01141:133:D05BR:1:1101:18404:9020  133:D05BR:1:1101:18404:9020 2:N:0:TGGACGTCCCTAGG
GGCAGCCGCTGCGGAGACTTGCTCCACCAGCGAGGCATTCTGCTGGGTCACGCCGTCCATCTGGGTAATGGCGATACCCACCTGAGAAATGCCCTTACTCTGTTCCTCAGAGGCAGAGGCGATTTGCTTCATGATGGTGGTCACTTCGGTCACGTCGCGCAGAATC
+M_HWI-M01141:133:D05BR:1:1101:18404:9020  133:D05BR:1:1101:18404:9020 2:N:0:TGGACGTCCCTAGG
BBBAABBBDDBBCG?E]]]]]]]]]]]]]]]]]]]]]]]]]]]]]]]]]]]]]]]]]]]]]]]]]]]]]]]]]]]]]]]]]]]]]]]]]]]]]]]]]]]]]]]]]]]]]]]]]]]]]]]]]]]]]]]]]]]]]]]]]]]]]]]]]]]]]]GGGGDDCCFFFBAA>A
@M_HWI-M01141:133:D05BR:1:1101:4674:9028  133:D05BR:1:1101:4674:9028 2:N:0:TCGACGTCCCTAGG
CCGCAACCTCCACCTGGGTTCAAGCACTTCTCCTGCCTCAGCCTTCTGAGTAGCTGGGACCACAGGTGTGTGCCAC
+M_HWI-M01141:133:D05BR:1:1101:4674:9028  133:D05BR:1:1101:4674:9028 2:N:0:TCGACGTCCCTAGG
]]]]]]]]]]]]]]]]]]]]]]]]]]]]]]]]]]]]]]]]]]]]]]]]]]]]]]]]]]]]]]]]]]X]]]Y]]]7]
@M_HWI-M01141:133:D05BR:1:1101:23688:9045  133:D05BR:1:1101:23688:9045 2:N:0:TGGACGTCCCTAGG
CAAAGAAGGCCATTACATAATGGTAAAAGGATCGATACAACAAGAAGAGCTAACGATCCTAAACATATATGGACCCAATGCAGGAGC
+M_HWI-M01141:133:D05BR:1:1101:23688:9045  133:D05BR:1:1101:23688:9045 2:N:0:TGGACGTCCCTAGG
]]]]]]]]]]]]]]]]]]]]]]]]]]]]]]]]]]]]]]]]]]]]]]]]]]]]]]]]]]]]]]]]]]]]]]]]]]]]]]]]]]]]]]]
@M_HWI-M01141:133:D05BR:1:1101:5470:9054  133:D05BR:1:1101:5470:9054 2:N:0:TGGACGTCCCTAGG
CACCTGTAATCCCAGCACTTTGGGAGGCCAAGGTGGGCAGATC
+M_HWI-M01141:133:D05BR:1:1101:5470:9054  133:D05BR:1:1101:5470:9054 2:N:0:TGGACGTCCCTAGG
]]]]]]]]]]]]]]]]]]]]]]]]]]]]]]]]]]]]]]]]]]]
@F_HWI-M01141:133:D05BR:1:1101:7902:9064  133:D05BR:1:1101:7902:9064 2:N:0:TGGACGTCCCTAGG
AATTCAACATTCCTTCATGCTAAAAACTCTCAATAAACTAAATATTGATGGAACATATCTCAAAATAATAAAAACCATGATCGGAAGAGCACACGTCTGAACTCCAGTCACTGGACGTATCTCGTATGCCGTCTTCTGCTTGAAAAAAAA
+F_HWI-M01141:133:D05BR:1:1101:7902:9064  133:D05BR:1:1101:7902:9064 2:N:0:TGGACGTCCCTAGG
BCCCCFFFFFFFGGGGGGGGGGHHHHGHHHHHHHHFHGHHHHHHHHHGHGFFHHFHHHHHHHHHHHGHHHHHHHGGHHHHHHGGGGGHHHHHHHGHHHGHHHHHHHGHHHHHHFFHGEHG1EHHFFGHGHGGGHCDHGHHHFFFDGHFCC
@R_HWI-M01141:133:D05BR:1:1101:7902:9064  133:D05BR:1:1101:7902:9064 2:N:0:TGGACGTCCCTAGG
GTTTCCACCCAGTAGCTCCTCTTCTTTTCGCTCTCTATCCTCTGTTTTTATTTTTTTTTTTTTTTTTTTTTCTTTTTTTTTTTTTTTTCTTTTTTTTTTTATTTTTTTTATTATTCTTTTTTGTGTTTTGTATGTTTTGATTATTATCTT
+R_HWI-M01141:133:D05BR:1:1101:7902:9064  133:D05BR:1:1101:7902:9064 2:N:0:TGGACGTCCCTAGG
111>A3311111113333111BB131F1B0000B1122202111B2D0//122D1/A#############################################################################################
@M_HWI-M01141:133:D05BR:1:1101:10906:9065  133:D05BR:1:1101:10906:9065 2:N:0:TGGACGTCCCTAGG
CGCTTCTTTGAGGAGATCGTTGCGGTTGTTCGGCAGGCTCAGGTTAAACATGGTGTA
+M_HWI-M01141:133:D05BR:1:1101:10906:9065  133:D05BR:1:1101:10906:9065 2:N:0:TGGACGTCCCTAGG
]]]]]]]]]]]]]]]]]]]]]]]]]]]]]]]]]]]]]]]]]]]]]]]]]]]]][]]]
@M_HWI-M01141:133:D05BR:1:1101:18499:9081  133:D05BR:1:1101:18499:9081 2:N:0:TGGACGTCCCTAGG
CTCACTCCTCGCTCTGCCCCTACTGATTTTCCTTTCTAGGGTAGAGGACAGG
+M_HWI-M01141:133:D05BR:1:1101:18499:9081  133:D05BR:1:1101:18499:9081 2:N:0:TGGACGTCCCTAGG
]]]]]]]]]]]]]]]]]]]]]]]]]]]]]]]]]]]]]]]]]]]]]]]]]]]]
@M_HWI-M01141:133:D05BR:1:1101:25031:9084  133:D05BR:1:1101:25031:9084 2:N:0:TGGACGTCCCTAGG
GCCAGCATGATTAGCGTAAACATGCAGACGCCCACCACAAACAGCGCGGCGTCGTTATCCACGGCGAGGATAGAACCAAAGAGAAGGTGCAGCAGGTCAACGTTCGAACCGCGCAGTGACACCAGCGTAACGCCGAGCGCCAGCGATCCAAGATAAAGCCCGCCAAAGCTGGAATCTTCTTTGATCGGCTTGCGGCGGCTGCCCAGCCCCGCCACCAGCGCAACCATAATTCCGGCAGCAAAGCCGCCG
+M_HWI-M01141:133:D05BR:1:1101:25031:9084  133:D05BR:1:1101:25031:9084 2:N:0:TGGACGTCCCTAGG
AAAABBBFFDFFFFGEEGGGGGHFHHFHHGGGGGGEHHDCGHHHGGGAEG?@EGGGEFFHEHGGGGGEEEFHFHHEH?GHF0GHHHHHHECGGHAGCGGJ]]]]]V]X]]]]]Z]]]]XW[]W]]]ST]]]]]]]]]]]]YY]][VZ]7];0;;:C--:?@<01HHGFF<111<1?G??1BC/>//////</////?//0?/////>/EEF/00EEEAA0/FGFHGBFA/000FFB31FFDDD@?AAAA
@M_HWI-M01141:133:D05BR:1:1101:14829:9089  133:D05BR:1:1101:14829:9089 2:N:0:TGGACGTCCCTAGG
TCTAGGTCCTTGAGGAATCGCCACAATAGTCAAACTAATATACACTCCCACCAACAGTGTAAAAGTGTTCCTATTTCTCCACATCCTCTACAGGATCTGTTATCTCCAGA
+M_HWI-M01141:133:D05BR:1:1101:14829:9089  133:D05BR:1:1101:14829:9089 2:N:0:TGGACGTCCCTAGG
]]]]]]]]]]]]]]]]]]]]]]]]]]]]]]]]]]]]]]]]]]]]]]]]]]]]]]]]]]]]]]]]]]]]]]]]]]]]]]]]]]]]]]]]]]]]]]]]]]]]]]]]]]]]]]
@M_HWI-M01141:133:D05BR:1:1101:12346:9095  133:D05BR:1:1101:12346:9095 2:N:0:TGGACGTCCCTAGG
TTCTTCAATTCAAATCTCGGCGATACCAGACCGTACAGCGTCCAGCCCATAAAGGTCACCATCGCGCCATACAGCATCGCTTCCT
+M_HWI-M01141:133:D05BR:1:1101:12346:9095  133:D05BR:1:1101:12346:9095 2:N:0:TGGACGTCCCTAGG
X]]]]]]]J]]]]]Z[]]]]]]]]]]]]]Z]]]Z]]]]]]\]]]]]]]]]]]]]]]]]]]]]]]]]]]]]]]\][]]]]]]]]]]
@M_HWI-M01141:133:D05BR:1:1101:6508:9098  133:D05BR:1:1101:6508:9098 2:N:0:TGGACGTCCCTAGG
TGATCTCAGCTCACTGCAACCTCCGCCTCCTGGTT
+M_HWI-M01141:133:D05BR:1:1101:6508:9098  133:D05BR:1:1101:6508:9098 2:N:0:TGGACGTCCCTAGG
]]]]]]]]]]]]]]]]]]]]]]]]]]]]]]]]]]]
@M_HWI-M01141:133:D05BR:1:1101:13433:9100  133:D05BR:1:1101:13433:9100 2:N:0:TGGACGTCCCTAGG
GCAGGGCCCGCTGTTGTTTACCGGCGGCGTCAGCCACTGTGCGGCGTTCGCGCGAATGCTGGAAGGCCACGTCGGCATGGCGGTACATACCCATCCCGACGCCCAGTTCGCCGGAGCGATCGGTGCAGCGCTGATCGGTTTACGTCAAAGGA
+M_HWI-M01141:133:D05BR:1:1101:13433:9100  133:D05BR:1:1101:13433:9100 2:N:0:TGGACGTCCCTAGG
BB]]]]]]]]]]]]]]]]]]]]]]]]]]]]]]]]]]]]]]]]]]]]]]]Z]]]]]]]]]]]]]]]]]]]]]]]]]]]]]]]]]X]]]]]]]]]]]]]]Y]]]]]Z]]]]]]]W]]]]]]]]]]ZYWZ]]]]]]]]]]]Y]]]]]]]X]]ECC
@M_HWI-M01141:133:D05BR:1:1101:19359:9104  133:D05BR:1:1101:19359:9104 2:N:0:TGGACGTCCCTAGG
AGACGATGCGTCGCCACCACCAGCGTTCGGCGCTTACCCAGCCACTGGTGAAGATGCTGGATAAACTGCTTCTCGCTGACT
+M_HWI-M01141:133:D05BR:1:1101:19359:9104  133:D05BR:1:1101:19359:9104 2:N:0:TGGACGTCCCTAGG
]]]]]]]]]]]]]]]]]]]]]]]]]]]]]]]]]]]]]]]]]]]]]]]]]]]]]]]]]]]]]]]]]]]]]]]]]]]]]]]]]
@M_HWI-M01141:133:D05BR:1:1101:15893:9121  133:D05BR:1:1101:15893:9121 2:N:0:TGGACGCCCCTAGG
AGGATATGAACAGACACTTTACAAAAGAAGACATATATGAGGCCAACAATCATATGAAAAAATGCTCATCG
+M_HWI-M01141:133:D05BR:1:1101:15893:9121  133:D05BR:1:1101:15893:9121 2:N:0:TGGACGCCCCTAGG
W]]]]]]]]]]Z\]\\]]]J]]]]]]]\]]]]]]]]]]]]]\][]]]]]Y]]]]]]]]]Y]]]]]]]]]]]
@M_HWI-M01141:133:D05BR:1:1101:14621:9121  133:D05BR:1:1101:14621:9121 2:N:0:TGGACGTCCCTAGG
GTCAAAGAGACGGTATAAAAGGCTTCGTTCCAAAACCAAAAGGAAGACCCACAATGAAACCCAAATATGCCAAAATGCCTCCGCCACCTAAAACCGAAGAAGAGCGTTTGCGACTT
+M_HWI-M01141:133:D05BR:1:1101:14621:9121  133:D05BR:1:1101:14621:9121 2:N:0:TGGACGTCCCTAGG
]]]]]]]]]]]]]]]]]]]]]]]]]]]]]]]]]]]]]]]]]]]]]]]]]]]]]]]]]]]]]]]]]]]]]]]]]]]]]]]]]]]]]]]]]]]]]]]]]]]]]]]]]]]]]]]]]]]]
@F_HWI-M01141:133:D05BR:1:1101:5011:9140  133:D05BR:1:1101:5011:9140 2:N:0:TGGACGTCCCTAGG
GAGCACCAGTCGGGCATCCTGACGCCGCAGCAGGCCTCCATGATGCTGGTGTCCTTTGATTCGCTGGCGAGTGATAAAGCCGATCTCGAGCGCCTGTTCCGCCTGCTGACGAAGCGCATCGCGTTTCTGACCGGAAGAGCACACGTCTGA
+F_HWI-M01141:133:D05BR:1:1101:5011:9140  133:D05BR:1:1101:5011:9140 2:N:0:TGGACGTCCCTAGG
BCBCBFCFFFFBCGGGGGGGGGHGGGGGGGGHHGGGHHHHHHGHHHHHHHHHHHHHHHHHHHGGGGGGGGGGHGHHHHHGHGGGGHHHHGGGGGGHHHHHGGGGHHHHGHGGGGGGGGGGGGGGGGHHGHHHGGGGGHHHGHHHGHHHGH
@R_HWI-M01141:133:D05BR:1:1101:5011:9140  133:D05BR:1:1101:5011:9140 2:N:0:TGGACGTCCCTAGG
AAGCACAGAGATGGATAGTACCCTCTCACGCAAACCCGCATGAAGATACAGGGGAACCGCCAACAGTGCGAGAACGCGACGACACAGAGACAAAACACTACCCAAGTGAGAAGACGAAAAAAAAGAAACACCGACGCAACGTAGCGTAAG
+R_HWI-M01141:133:D05BR:1:1101:5011:9140  133:D05BR:1:1101:5011:9140 2:N:0:TGGACGTCCCTAGG
111111B111>@1111313B3A110B0110A000AA##################################################################################################################
@M_HWI-M01141:133:D05BR:1:1101:10826:9140  133:D05BR:1:1101:10826:9140 2:N:0:TGGACGTCCCTAGG
AGCTTCATGTCCAGCCTCCGCACCTGGCGGAGGGAAGGGCTGGCGCCTGACCTGAGGTCAGAACGCGTTCCG
+M_HWI-M01141:133:D05BR:1:1101:10826:9140  133:D05BR:1:1101:10826:9140 2:N:0:TGGACGTCCCTAGG
]]]]]]]]]]X][\[]]]]]]]]]]]]]]]]XY]\]]]]]WXX]X[[Z]U]]]]]]]]]]]]]\]]]]]]GV
@M_HWI-M01141:133:D05BR:1:1101:12506:9158  133:D05BR:1:1101:12506:9158 2:N:0:TGGACGTCCCTAGG
CAGGCGGCGATACAGGCAACAGTTGAGCAGTCGCAAAAGCCGATGGTGCTTATCGGTGGCTGTACCGGAAACGACAAAACTCTGCTGGTGAAGCAG
+M_HWI-M01141:133:D05BR:1:1101:12506:9158  133:D05BR:1:1101:12506:9158 2:N:0:TGGACGTCCCTAGG
]]]]]]]]]]]]]]]]]]]]]]]]]]]]]]]]]]]]]]]]]]]]]]]]]]]]]]]]]]]]]]]]]]]]]]]]]]]]]]]]]]]]]]]]]]]]]]]]
@M_HWI-M01141:133:D05BR:1:1101:22344:9160  133:D05BR:1:1101:22344:9160 2:N:0:TGGACGTCCCTAGG
CATCTCAAAGTGATGGTTGAGCCGGTAGGCGGCGGCCCGCTGCTCGACGGTA
+M_HWI-M01141:133:D05BR:1:1101:22344:9160  133:D05BR:1:1101:22344:9160 2:N:0:TGGACGTCCCTAGG
]]]]]]]]]]]]]]]]]]]]]]]]]]]]]]]]]]]]]]]]]]]]]]]]]]]]
@M_HWI-M01141:133:D05BR:1:1101:14517:9164  133:D05BR:1:1101:14517:9164 2:N:0:TGGACGTCCCTAGG
GATATAAAAAGGATTACTTAATATTCTGTTCACATTCTGGAAAAAAAAATAAAAAAAAAT
+M_HWI-M01141:133:D05BR:1:1101:14517:9164  133:D05BR:1:1101:14517:9164 2:N:0:TGGACGTCCCTAGG
W]WTR]]]\[GT]%VW\]]]]]]]ZZH]]]WV]YX\]IH]]\]][[]Z]]]Y]]]]T]SU
@F_HWI-M01141:133:D05BR:1:1101:10643:9171  133:D05BR:1:1101:10643:9171 2:N:0:TGGACGTCCCTAGG
CCACACTCACTCCCGGAGTGAGTGGCACGATCTCGGCTCACGGCAACCTCCGCCTCCTGGGTTCCAGCGATTCTCCTGCCCTCAGGCTCCCGAGTAGCTTGGGATGACAGGCACGTACCACCCACCGTGCCGGGTGATCGGAAGGCACAC
+F_HWI-M01141:133:D05BR:1:1101:10643:9171  133:D05BR:1:1101:10643:9171 2:N:0:TGGACGTCCCTAGG
BCCCCCFFFFFFGGGGGGGGGGHHGGHHGGHHHHHGGGGHHHGGGGHHHHHGGGGGHHHHGHGHHHHHGGHHHHHHHHHHHHHHHHHHHGGGGGGHHHHHHGHHHGHHHHGGHHGHHHGHHGGGGGGHHGHGGGGGHHHGGGGGGHHHHH
@R_HWI-M01141:133:D05BR:1:1101:10643:9171  133:D05BR:1:1101:10643:9171 2:N:0:TGGACGTCCCTAGG
CCCCCCCCCGGGGGGGGGGGGGGGGCGTTTCTCCCCACCACCCCCGGGGGCGGGGGGGGGGGGGAAGATCGGAACCCCCAGGGGGGGGGGTGCGGGGGGGGGGGTCGCTGCTCCCCCCCCCCGGGGGGGGGGGGGGGGGGGGAGACGGGC
+R_HWI-M01141:133:D05BR:1:1101:10643:9171  133:D05BR:1:1101:10643:9171 2:N:0:TGGACGTCCCTAGG
11>>?D1000///EC@@#####################################################################################################################################
@M_HWI-M01141:133:D05BR:1:1101:24617:9181  133:D05BR:1:1101:24617:9181 2:N:0:TGGACGTCCCTAGG
GTCAAAACTGCAGTCGCTGATGGTCGTGGCGCGGGTGTTGATCTTCGTAACGCTCCCGGTCAGATCGCGGATGGTCACCGTATCACCAATA
+M_HWI-M01141:133:D05BR:1:1101:24617:9181  133:D05BR:1:1101:24617:9181 2:N:0:TGGACGTCCCTAGG
]]]]]]]]]]]]]]]]]]]]]]]]]]]]]]]]]]]]]]]]]]]]]]]]]]]]]]]]]]]]]]]]]]]]]]]]]]]]]]]]]]]]]]]]]]]
@M_HWI-M01141:133:D05BR:1:1101:21832:9182  133:D05BR:1:1101:21832:9182 2:N:0:TGGACGTCCCTAGG
CAAAACCCAATAAAAATGGAAAAGGATTTGAATAGATGCTGCATCAAAGAAGATACCTGAATGTCAACTATGCACCTGAAAAGATAA
+M_HWI-M01141:133:D05BR:1:1101:21832:9182  133:D05BR:1:1101:21832:9182 2:N:0:TGGACGTCCCTAGG
]]]]]]]]]]]]]]]]]]]]]]]]]]]]]]]]]]]]]]]]]]]]]]]]]]]]]]]]]]]]]]]]]]]]]]]]]]]]]]]]]]]]]]]
@M_HWI-M01141:133:D05BR:1:1101:20649:9187  133:D05BR:1:1101:20649:9187 2:N:0:TGGACGTCCCTAGG
TCTCGGCTCACTGCAACCTCCTCCCAGGTTCAAGTGATTCTCCTGCTTCAGCCTCCCAAGTAGCTGGGACTACA
+M_HWI-M01141:133:D05BR:1:1101:20649:9187  133:D05BR:1:1101:20649:9187 2:N:0:TGGACGTCCCTAGG
]]]]]]]]]]]]]]]]]]]]]]]]]]]]]]]]]]]]]]]]]]]]]]]]]]]]]]]]]]]]]]]]]]]]]]]]]]
@M_HWI-M01141:133:D05BR:1:1101:12551:9188  133:D05BR:1:1101:12551:9188 2:N:0:TGGACGTCCCTAGG
TTTTTGCCGAACGCAGCTCGCATTTCGCCCTCGACCTGCTGGCATGTTATAAACAGAAATCCCTCT
+M_HWI-M01141:133:D05BR:1:1101:12551:9188  133:D05BR:1:1101:12551:9188 2:N:0:TGGACGTCCCTAGG
]]]]]Z]]]\]]]]]]]]]]]Z]U]]]W[]Y]]YX]]]]]]]]]]]]]]]]]]]]]]]]]W]]]]]
@M_HWI-M01141:133:D05BR:1:1101:11104:9190  133:D05BR:1:1101:11104:9190 2:N:0:TGGACGTCCCTAGG
ATAGTTCTCATCAACCGCCAGCGGTGCCATTCCTACCCACTGAAGATCTTCGCCCTGAACGATCACCGGGCTGAAGGCGACATAGCCGACAACCTGACCTTCATCATCGGTAGCAACCAGCCCCAGCGTGATCAGGCCGTCTTCGCGGAGATCGTGGACCAG
+M_HWI-M01141:133:D05BR:1:1101:11104:9190  133:D05BR:1:1101:11104:9190 2:N:0:TGGACGTCCCTAGG
CCCDBFFFFFFF]]]]]]]]]]]]]]]]]]]]]]]]]]]]]]]]]]]]]]]]]]]]]]]]]]]]]]]]]]]]]]]]]]]]]]]]]]]]]]]]]]]]]]]]]]]]]]]]]]]]]]]]]]]]]]]]]]]]]]]]]]]]]]]]]]]]]]]]]]DCDFFFFCCCCC
@M_HWI-M01141:133:D05BR:1:1101:21563:9203  133:D05BR:1:1101:21563:9203 2:N:0:TGGACGTCCCTAGG
ATTTATTCTCACCTGGTAATGCGTAGAGTAGGGGGATAACTCAACAGGAACGGGCTTTTCACGCGCGATAATCCGCCGCCTGTTGACGATT
+M_HWI-M01141:133:D05BR:1:1101:21563:9203  133:D05BR:1:1101:21563:9203 2:N:0:TGGACGTCCCTAGG
]]]]]]]]]]]]]]]]]]]]]]]]]]]]]]]]]]]]]]]]]]]]]]]]]]]]]]]]]]]]]]]]]]]]]]]]]]]]]]]]]]]]]]]]]]]
@M_HWI-M01141:133:D05BR:1:1101:6861:9209  133:D05BR:1:1101:6861:9209 2:N:0:TGGACGTCCCTAGG
AACTCTATGCACATAAACTAGTAAACCTGGAAGAAATGGATAAATTCCTGGACTCCTGTGTCCTCCCAAGCCTAAACCAGGAGGAAGCTGAAACTATGAATAGACCAATAACAAGGTCAGAAGTCGAGGCAGCAATTAAG
+M_HWI-M01141:133:D05BR:1:1101:6861:9209  133:D05BR:1:1101:6861:9209 2:N:0:TGGACGTCCCTAGG
]]]]]]]]]]]]]]]]]]]]]]]]]]]]]]]]]]]]]]]]]]]]]]]]]]]]]]]]]]]]]]]]]]]]]]]]]]]]]]]]]]]]]]]]]]]]]]]]]]]]]]]]]]]]]]]]]]]]]]]]]]]]]]]]]]]]]]]]]]]Y
@M_HWI-M01141:133:D05BR:1:1101:5504:9220  133:D05BR:1:1101:5504:9220 2:N:0:TGGACGTCCCTAGG
AACCCGTCAGGATGAGGTCGGCCAGCTGATCGACGCCATCAACGGCATCGGCGGCGGGCTGCAAAAGATTGTCCTCCAGGTGCGCGAGGCCGCAGGCGAGATCCACATGGGCACTAACGCCCTGGCTTCCGATGCCGGAGAA
+M_HWI-M01141:133:D05BR:1:1101:5504:9220  133:D05BR:1:1101:5504:9220 2:N:0:TGGACGTCCCTAGG
]]]]]]]]]]]]]]]]]]]]]]]]]]]]]]]]]]]]]]]]]]]]]]]]]]]]]]]]]]]]]]]]]]]]]Z]]]]]]]]]]]]]W]]]]]]]]]]]]]]]]]]]]]]]]]]]]]]]]]]]]]]]]]]]]]]]]]]]]]]]]]]
@M_HWI-M01141:133:D05BR:1:1101:26844:9233  133:D05BR:1:1101:26844:9233 2:N:0:TGGACGTCCCTAGG
CCAAACTGGGTCACGCCCATGCCCCACATAATG
+M_HWI-M01141:133:D05BR:1:1101:26844:9233  133:D05BR:1:1101:26844:9233 2:N:0:TGGACGTCCCTAGG
]]]]]]]]]]]]]]]]]]]]]]]]]]]]]]]]]
@F_HWI-M01141:133:D05BR:1:1101:17910:9236  133:D05BR:1:1101:17910:9236 2:N:0:TGGACGTCCCTAGG
GATACCAGCAGGCGGCCCGTTGGCCGTCCGCTCCGTTGGGCATTAATCGCGGCGTTTCACCGCATTTCGGAAGAGCACACGTCTGAACTCCAGTCACTGGACGTATCTCGTATGCCGTCTTCTGCTTGAAAAAAAAAACCCGGCTCCCTC
+F_HWI-M01141:133:D05BR:1:1101:17910:9236  133:D05BR:1:1101:17910:9236 2:N:0:TGGACGTCCCTAGG
BBCBCFFFBFFCGGCGGGGGGGHHHGGGGGGGGGGHHGHGHHHHHHHHGGGGGGEEGHHHHGGGGGHHHGGGGGFHHFHHGHHHGHGHHHHGHHHHBHHFFHGDHHHFHFGGHHHGGGGHGHHHHHHHHHHFCD@?##############
@R_HWI-M01141:133:D05BR:1:1101:17910:9236  133:D05BR:1:1101:17910:9236 2:N:0:TGGACGTCCCTAGG
AGCGCCTTGAATATCGTTGTCCGTCCTTCCGTTCACCCCAACATCGCTGACCTGCGCAATGCTTTCCACCGCCTCCGTAGCGGTGCTGTCCCCCTGCGCGGCAGTCGGCGCATCCACTGCCGCTCCCGGACCGGCTGCCATCAGGCTCCC
+R_HWI-M01141:133:D05BR:1:1101:17910:9236  133:D05BR:1:1101:17910:9236 2:N:0:TGGACGTCCCTAGG
1111>>111113333111101100B003BB0AB0B1B00E///BBEE0//0B10A////A112D1@12B0?//EEA##########################################################################
@M_HWI-M01141:133:D05BR:1:1101:15631:9239  133:D05BR:1:1101:15631:9239 2:N:0:TGGACGTCCCTAGG
CTTTGC
+M_HWI-M01141:133:D05BR:1:1101:15631:9239  133:D05BR:1:1101:15631:9239 2:N:0:TGGACGTCCCTAGG
EBCBDH
@M_HWI-M01141:133:D05BR:1:1101:7800:9241  133:D05BR:1:1101:7800:9241 2:N:0:TGGACGTCCCTAGG
CCGGATGCGGTCATCACCCTTAAGCAAGGGGTAGGACGCTTGATCCGTGACGTCACCGATCGCGGCGTGCTGGTG
+M_HWI-M01141:133:D05BR:1:1101:7800:9241  133:D05BR:1:1101:7800:9241 2:N:0:TGGACGTCCCTAGG
]]]]]]]]]]]]]]]]]]]]]]]]]]]]]]]]]]]]]]]]]]]]]]]]]]]]]]]]]]]]]]]]]]]]]]]]]]]
@M_HWI-M01141:133:D05BR:1:1101:20826:9241  133:D05BR:1:1101:20826:9241 2:N:0:TGGACGTCCCTAGG
TTCCTGGATGCCAAACAAGAGCCCAAGGAGACACGAGA
+M_HWI-M01141:133:D05BR:1:1101:20826:9241  133:D05BR:1:1101:20826:9241 2:N:0:TGGACGTCCCTAGG
]]]]]]]]]]]]]]]]]]]]]]]]]]]]]]]]]]]]]]
@M_HWI-M01141:133:D05BR:1:1101:22535:9253  133:D05BR:1:1101:22535:9253 2:N:0:TGGACGTCCCTAGG
TTCTAGGATTGCAGCTCTAACTCTTTCAC
+M_HWI-M01141:133:D05BR:1:1101:22535:9253  133:D05BR:1:1101:22535:9253 2:N:0:TGGACGTCCCTAGG
[]]]]]]]]]]]]]]]]]][]]][]]]WL
@M_HWI-M01141:133:D05BR:1:1101:7817:9254  133:D05BR:1:1101:7817:9254 2:N:0:TGGACGTCCCTAGG
AGTTCTGGCTGGCGACGGACAACGGCCCGCTTCACGTTACGCTGCCTGCGCAGGAATCCGTGGCCTTTATTCCTGAAGC
+M_HWI-M01141:133:D05BR:1:1101:7817:9254  133:D05BR:1:1101:7817:9254 2:N:0:TGGACGTCCCTAGG
]]]]]]]]]]]]X]]]]]]]]]]][X]]]]]]]\]]]]Y]]]]]]]]]]]]]]]]]]]]]]]]]]]]]]]]]]]]XUW]
@M_HWI-M01141:133:D05BR:1:1101:21832:9259  133:D05BR:1:1101:21832:9259 2:N:0:TGGACGTCCCTAGG
GAATTTTGTCAAAGGCCTTCTCTGCATCTATTGAGATAATTATGTGGT
+M_HWI-M01141:133:D05BR:1:1101:21832:9259  133:D05BR:1:1101:21832:9259 2:N:0:TGGACGTCCCTAGG
]]]]]]]]]]]]]]]]]]]]]]]]]]]]]]]]]]]]]]]]]]]]]]]]
@M_HWI-M01141:133:D05BR:1:1101:5352:9264  133:D05BR:1:1101:5352:9264 2:N:0:TGGACGTCCCTAGG
TAATAAAGGTACATAAAGAATACATTAGATGTTATTATTGATAAATAATTATATCACCTGGTGCATTTAGTCCATTTACATTTAGGGTT
+M_HWI-M01141:133:D05BR:1:1101:5352:9264  133:D05BR:1:1101:5352:9264 2:N:0:TGGACGTCCCTAGG
]]]]]]]\V7]]]][][G]]\]]]]]]]]]]]]]]]]]]]]]]]]]]]]]]]]]]]]]][\]]]]]]]]]YY]]]]]I]]]]][]V]]]
@M_HWI-M01141:133:D05BR:1:1101:3633:9272  133:D05BR:1:1101:3633:9272 2:N:0:TGGACGTCCCTAGG
GCGTCAGCGCGCCGCGTGGCCAGGGCTTGCTGTCCATGGTGATGCGGGTATCCGGAATAGCAAACTGCCAGCCTTCTCGCTCTTTTGTAATATGTG
+M_HWI-M01141:133:D05BR:1:1101:3633:9272  133:D05BR:1:1101:3633:9272 2:N:0:TGGACGTCCCTAGG
]]]]]]]]]]]]]]]]]]]]]]]]]]]]]]]]]]]]]]]]]]]]]]]]]]]]]]]]]]]]]]]]]]]]]]]]]]]]]]]]]]]]]]]]]]]]]]]]
@M_HWI-M01141:133:D05BR:1:1101:17295:9281  133:D05BR:1:1101:17295:9281 2:N:0:TGGACGTCCCTAGG
TGATGCTGAGCATTTTTTCATATGTTTGTTGGCCTCATGTATGTCTTCTTTTGTAAAGTGTCTGTTCATATCTTTTGCCCATTTTTGAATGGGCTTGTTTGTTTTATTCCTGTAAATCTGTTTGAGTTCTTTGTAAATTCTGGATATCAG
+M_HWI-M01141:133:D05BR:1:1101:17295:9281  133:D05BR:1:1101:17295:9281 2:N:0:TGGACGTCCCTAGG
]]]]]]]]]]]]]]]]]]]]]]]]]]]]]]]]]]]]]]]]]]]]]]]]]]]]]]]]]]]]]]]]]]]]]]]]]]]]]]]]]]]]]]]]]]]]]]]]]]]]]]]]]]]]]]]]]]]]]]]]]]]]]]]]]]]]]]]]]]]]]]]]]]]]]]
@M_HWI-M01141:133:D05BR:1:1101:17027:9288  133:D05BR:1:1101:17027:9288 2:N:0:TGGACGTCCCTAGG
GGTTTCTGAGTTGACGTCCGACTTATTGATTCCCAGTGCTGGGATCCGAGCAACCCACTGTGGCGGCCTAAATAGCAGCGGTAAG
+M_HWI-M01141:133:D05BR:1:1101:17027:9288  133:D05BR:1:1101:17027:9288 2:N:0:TGGACGTCCCTAGG
]]]]]]]]]]]]]]]]]]]]]]]]]]]]]]]]]]]]]]]]]]]]]]]]]]]]]]]]]]]]]]]]]]]]]]]]]]]]]]]]]]]]]
@M_HWI-M01141:133:D05BR:1:1101:12218:9290  133:D05BR:1:1101:12218:9290 2:N:0:TGGACGTCCCTAGG
GAAAAATCATTACCTTATTTTACTTACTGTCTATGGCTGCTTTCATTTTCCAAATAAAATGGTTGGAACAGAAACCATACAGCCCACAAAGCCTAAAATATTATCTTTCAGAAAAAGTTTGCTGACCCCGTTCTAGGTTTTGGATATACATCACTA
+M_HWI-M01141:133:D05BR:1:1101:12218:9290  133:D05BR:1:1101:12218:9290 2:N:0:TGGACGTCCCTAGG
BBBBBF]]]]]]]]]]]]]]]]]]]]]]]]]]]]]]]]]]]]]]]]]]]]]]]]]]]]]]]]]]]]]]]]]]]]]]]]]]]]]]]]]]]]]]]]]]]]]]]]]]]]]]]]]]]]]]]]]]]]]]]]]]]]]]]]]]]]]]]]]]]]]]]]F3A>3A
@M_HWI-M01141:133:D05BR:1:1101:6154:9293  133:D05BR:1:1101:6154:9293 2:N:0:TGGACGTCCCTAGG
CACTTTTGTTGCCCAGGCTGGAGTGCAGT
+M_HWI-M01141:133:D05BR:1:1101:6154:9293  133:D05BR:1:1101:6154:9293 2:N:0:TGGACGTCCCTAGG
]]]]]]]]]]]]]]]]]]]]]]]]]]]]]
@M_HWI-M01141:133:D05BR:1:1101:21618:9299  133:D05BR:1:1101:21618:9299 2:N:0:TGGACGTCCCTAGG
GTTATCATTTCCTCGAATCTTTTTTCAAGGTTCTTAGTTTCTTTG
+M_HWI-M01141:133:D05BR:1:1101:21618:9299  133:D05BR:1:1101:21618:9299 2:N:0:TGGACGTCCCTAGG
]]]]]]]]]]]]]]]]]][]]]]]]]]]]]\]]]]]]]]]]]]]]
@M_HWI-M01141:133:D05BR:1:1101:18091:9307  133:D05BR:1:1101:18091:9307 2:N:0:TGGACGTCCCTAGG
GGTCTCATACTCCTGATCTCAGGTGATTTGCCCACCTCGGCCTCCCAAAGTGCTGGAATTA
+M_HWI-M01141:133:D05BR:1:1101:18091:9307  133:D05BR:1:1101:18091:9307 2:N:0:TGGACGTCCCTAGG
]]]]]]]]]]]]]]]]]]]]]]]]]]]]]]]]]]]]]]]]]]]]]]]]]]]]]]]]]]]]]
@M_HWI-M01141:133:D05BR:1:1101:7799:9312  133:D05BR:1:1101:7799:9312 2:N:0:TGGACGTCCCTAGG
CTCCCTTAGCTGAGCGAACACCCAGCAGAGC
+M_HWI-M01141:133:D05BR:1:1101:7799:9312  133:D05BR:1:1101:7799:9312 2:N:0:TGGACGTCCCTAGG
Z]]]\]]]]\]I]ZV]Z]U]\]]]]]]]]\]
@M_HWI-M01141:133:D05BR:1:1101:20009:9328  133:D05BR:1:1101:20009:9328 2:N:0:TGGACGTCCCTAGG
GTATGCATACATGCATGTGTTAGGGTGTGTGTGTATGCATACATGCATGTGTTAAGGGT
+M_HWI-M01141:133:D05BR:1:1101:20009:9328  133:D05BR:1:1101:20009:9328 2:N:0:TGGACGTCCCTAGG
]\]]]]][][]]Y\H]]]]]]]X]Y\Z]]]]]][]]]]\]]]]]]]]\]]]]]]]]]]]
@M_HWI-M01141:133:D05BR:1:1101:17054:9336  133:D05BR:1:1101:17054:9336 2:N:0:TGGACGTCCCTAGG
CTAGGAGAACACCTAGTAGAATACCGAACACTCCAGACCATA
+M_HWI-M01141:133:D05BR:1:1101:17054:9336  133:D05BR:1:1101:17054:9336 2:N:0:TGGACGTCCCTAGG
]]]]]]]]]]]]]]]]]]]]]]]]]]]]]]]]]]]]]]]]]]
@M_HWI-M01141:133:D05BR:1:1101:22365:9343  133:D05BR:1:1101:22365:9343 2:N:0:TGGACGTCCCTAGG
AGAAACAAGAATCAAGCAAATACAAAAGCTAGCAGAAGACAAGAAATAATTAAGATCAGAACAGAACTGAAGGAGATAGA
+M_HWI-M01141:133:D05BR:1:1101:22365:9343  133:D05BR:1:1101:22365:9343 2:N:0:TGGACGTCCCTAGG
]]]]][]]Y]]]]]]]]]][YZ]]\]]]]]]]]W]]X]][]]]X]]]]]]]]]]]]]]]]]]]]]]]]]]]]]]]]]]]]
@M_HWI-M01141:133:D05BR:1:1101:4511:9352  133:D05BR:1:1101:4511:9352 2:N:0:TGGACGTCCCTAGG
GGAAAAAAATGCTACTGAGGTAAGTTGAGTG
+M_HWI-M01141:133:D05BR:1:1101:4511:9352  133:D05BR:1:1101:4511:9352 2:N:0:TGGACGTCCCTAGG
]]]]]]]]]]]]]]]]]]]]]]]]]]]]]]]
@M_HWI-M01141:133:D05BR:1:1101:23234:9357  133:D05BR:1:1101:23234:9357 2:N:0:TGGACGTCCCTAGG
CGTTCTCTTAGGTTGCTGCGTTTTGGTTCTAGAAGCAGATATTTCTGAATACAGCGTTTACTCCCATTCAC
+M_HWI-M01141:133:D05BR:1:1101:23234:9357  133:D05BR:1:1101:23234:9357 2:N:0:TGGACGTCCCTAGG
]]]]]]]]]]]]]]]]]]]][]]]]]]]]]]]]][]]]]]]][]]]]]]]]]]]]]]]]]]]]]]]]]]]]
@M_HWI-M01141:133:D05BR:1:1101:17423:9360  133:D05BR:1:1101:17423:9360 2:N:0:TGGACGTCCCTAGG
ACAGCAGGTGCAGGCCGGTCGTCGTGCCGACCAGAAACGCCACCGTACCGAGCAACAGCACGATAAAAATCAGCACC
+M_HWI-M01141:133:D05BR:1:1101:17423:9360  133:D05BR:1:1101:17423:9360 2:N:0:TGGACGTCCCTAGG
]]]]]]]]]]]]]]]]]]]]]]]]]]]]]]]]]]]]]]]]]]]]]]]]]]]]]]]]]]]]]]]]]]]]]]]]]]]]]
@M_HWI-M01141:133:D05BR:1:1101:20603:9361  133:D05BR:1:1101:20603:9361 2:N:0:TGGACGTCCCTAGG
TGTCGGAGTCCGAATCGCTGTCAGAGTCCGAGTCGCTGTCAGAGTCGGAGTCACTGTCGGAATCCGAATCACTGTCAGAGTCGGAGTCACTGTCGGAGTCCGAGTCACTGTCGGAATCCGAATC
+M_HWI-M01141:133:D05BR:1:1101:20603:9361  133:D05BR:1:1101:20603:9361 2:N:0:TGGACGTCCCTAGG
]]]]]]]]]]]]]]]]]]]]\]]]UZ[]]][]][]]]]]]]]]]]]]]]]]]][]]]]]]]]]]]]]]]]]]]]]]]]]]]]]]]]]]]]]]]]]]]]]]]]]]]]]]]]]]]]]T]]]]]T]]
@M_HWI-M01141:133:D05BR:1:1101:25059:9361  133:D05BR:1:1101:25059:9361 2:N:0:TGGACGTCCCTAGG
GGTCTCGCTATGTTGTCCAGGCTAGAGGACAGTGGCTATGCGGGCTCTCTTTTGGTTCCATATGAA
+M_HWI-M01141:133:D05BR:1:1101:25059:9361  133:D05BR:1:1101:25059:9361 2:N:0:TGGACGTCCCTAGG
]]]V]]]]]]]]]]]]]]]]]]]]]]]]]]]]]]][]]]]]]]Z]]]]]]]]]]]]]]]]]]]]]]
@F_HWI-M01141:133:D05BR:1:1101:19048:9374  133:D05BR:1:1101:19048:9374 2:N:0:TGGACGTCCCTAGG
TATCCAGGAAACACATCTCACATGCAAGGATACACAAAGGCTCAAAATAAAGGGATGGAGGAAGATTTACCAAGCTAATGGAAAGCAAAAAAAGCGATCGGAAGAGCACACGTCTGAACTCCAGTCACTGGACGTATCTCGTATGCCGTC
+F_HWI-M01141:133:D05BR:1:1101:19048:9374  133:D05BR:1:1101:19048:9374 2:N:0:TGGACGTCCCTAGG
BBBBBFFFBFFFGGGGGGGGGGHHHHHHGHHHHHHHDHHHHHHHHHHGFGEGHGHHGGFHGGHGCHHHHHHGHHGHHHHHHFGFHHHHHHHGGGHGGHGFGDGGHHHGHHHFFHHGHHHHHHGHHHHHHGFHHGAEHGHHHGGHHHHGGG
@R_HWI-M01141:133:D05BR:1:1101:19048:9374  133:D05BR:1:1101:19048:9374 2:N:0:TGGACGTCCCTAGG
CTCCTTTTTTTTTTTTTTTTTTTTTTTTTCTTTTCTTCCTCCCCTTTTTTTTCTTTCTTTTTTTTTTTTTTTTCTTTTTTTCTCTTTTTTTTTTTTTTTTTTGTTTCTTTCTATGTTCGACGTGCTATGTTGAGCAGGGCGTGGGACTGG
+R_HWI-M01141:133:D05BR:1:1101:19048:9374  133:D05BR:1:1101:19048:9374 2:N:0:TGGACGTCCCTAGG
1>>1113111>00AAEG/E/AE>>/>E?/0111B2B12111<//001B1<<<0?112211??/>CCCG?--:9/00;BB-;/;00009CA@###########################################################
@M_HWI-M01141:133:D05BR:1:1101:17650:9398  133:D05BR:1:1101:17650:9398 2:N:0:TGGACGTCCCTAGG
CAATGGCAACAAACTGCCCGGCGGGAATGTGCAAATCCAGCGCATTAAGGATGGTG
+M_HWI-M01141:133:D05BR:1:1101:17650:9398  133:D05BR:1:1101:17650:9398 2:N:0:TGGACGTCCCTAGG
]]]]]]]]]]]]]]]]]]]]]]]]]]]]]]]]]]]]]]]]]]]]]]]]]]]]]]]]
@M_HWI-M01141:133:D05BR:1:1101:13686:9401  133:D05BR:1:1101:13686:9401 2:N:0:TGGACGTCCCTAGG
CAACCTGCTCCGTAGTTAACGCCTGGTGATCGGCAAGCGGGACACGTTTTTCAAGACGGGCACCGCACTGCTCAAGCGTAGCGAAAAAGCGCGGCGGATGGCCAATACCCGCCATCGCCACCAGCGCAGGCAGTTCAGCCACGGCCATACGTTCTCCGGTCAACAGATTGACC
+M_HWI-M01141:133:D05BR:1:1101:13686:9401  133:D05BR:1:1101:13686:9401 2:N:0:TGGACGTCCCTAGG
CCCCCFFFFFFCGGGGFGGGEGG]]]]]]]]]]]]]]]]]]]]]]]]]]]]]]]]]]]]]]]]]]]]]]]]]]]]]]]]]]]]]]]]]]]]]]]]]]]]]]]]]]]]]]]]]]]]]]]]]]]]]]]]]]]]]]]]]]]]]]]]]]]]]]]HGGGGGGGGGGFFFFFFFCCBAA
@M_HWI-M01141:133:D05BR:1:1101:27504:9409  133:D05BR:1:1101:27504:9409 2:N:0:TGGACGTCCCTAGG
CGTGGACGCCGAAAGCGCGTTCCTCACCGATCCGCAGGAGGCGAAA
+M_HWI-M01141:133:D05BR:1:1101:27504:9409  133:D05BR:1:1101:27504:9409 2:N:0:TGGACGTCCCTAGG
]]]UT]]U[]]]Z]X]]Z]Y\Y]\]W]]SYUS]][]]]X]]Z]]]]
@M_HWI-M01141:133:D05BR:1:1101:12833:9437  133:D05BR:1:1101:12833:9437 2:N:0:TGGACGTCCCTAGG
TTACCAGCCGTCTGGAGTTTTCTGAAGCCCGTTTCGGCAAGCAGCACTTCTCGGTGGAAAGCGGCCGTGAAGATGCCTTCGTCTGGCCCTCTATCGTTCGCGTGGGCGATGAGGCGCGTAAG
+M_HWI-M01141:133:D05BR:1:1101:12833:9437  133:D05BR:1:1101:12833:9437 2:N:0:TGGACGTCCCTAGG
]]]]]]]]]]]]]]]]]]]]]]]]]]]]]]]]S]]]\]]Z]]]]]]]]][]]]]U]]]]]]]R]S]]]][]]Y]]]Z]]]]Y]]]Y]\]]]]]]]]UY]]X]]]]]\]]]]V]][]]]]][]
@M_HWI-M01141:133:D05BR:1:1101:6926:9440  133:D05BR:1:1101:6926:9440 2:N:0:TGGACGTCCCTAGG
CCTAGCAAGACAGGCCAACAGGGATAG
+M_HWI-M01141:133:D05BR:1:1101:6926:9440  133:D05BR:1:1101:6926:9440 2:N:0:TGGACGTCCCTAGG
]]X]]]]]]Z]]]][]][]]]]]][\]
@M_HWI-M01141:133:D05BR:1:1101:18121:9443  133:D05BR:1:1101:18121:9443 2:N:0:TGGACGTCCCTAGG
TTCGTCTACACCCGCCGCGAGCCGCTGGGCGT
+M_HWI-M01141:133:D05BR:1:1101:18121:9443  133:D05BR:1:1101:18121:9443 2:N:0:TGGACGTCCCTAGG
@CCCCCC>H0]]]]]]]]]]]Z]]]]]]]]]Q
@M_HWI-M01141:133:D05BR:1:1101:7054:9448  133:D05BR:1:1101:7054:9448 2:N:0:TGGACGTCCCTAGG
CTCGCGCACTTCCACCATGT
+M_HWI-M01141:133:D05BR:1:1101:7054:9448  133:D05BR:1:1101:7054:9448 2:N:0:TGGACGTCCCTAGG
Z]]]]]]Y]]]]]]]]][\]
@M_HWI-M01141:133:D05BR:1:1101:13075:9458  133:D05BR:1:1101:13075:9458 2:N:0:TGGACGTCCCTAGG
TGATTGTTGGCCTCATATATGTCTTCTTTCGTAAAGTATCTGTTCATATCCTTTG
+M_HWI-M01141:133:D05BR:1:1101:13075:9458  133:D05BR:1:1101:13075:9458 2:N:0:TGGACGTCCCTAGG
]]]]]]]]]]]]]]]]]]]]]]]]]]]]]]]]]]]]]]\]]]]]]]]]]]]]]]]
@M_HWI-M01141:133:D05BR:1:1101:11071:9460  133:D05BR:1:1101:11071:9460 2:N:0:TGGACGTCCCTAGG
GAAGAATCTACAACAACTAACAGGCAAAACAGCCACTTA
+M_HWI-M01141:133:D05BR:1:1101:11071:9460  133:D05BR:1:1101:11071:9460 2:N:0:TGGACGTCCCTAGG
]]]]]]]]]]]]]]]]]]]]]]]]]]]]]]]]]]]]]]]
@M_HWI-M01141:133:D05BR:1:1101:11717:9466  133:D05BR:1:1101:11717:9466 2:N:0:TGGACGTCCCTAGG
TTGTCGTTGAAATAATGTTCGTATTCGGCAAACAGATTGCGTTTGTTCAGACGGCCTTCGTTCCAATCCGCACCCAAATAGCGTTTGCGCGGCAGGCCGCTGCCGTCGGCATAGAGG
+M_HWI-M01141:133:D05BR:1:1101:11717:9466  133:D05BR:1:1101:11717:9466 2:N:0:TGGACGTCCCTAGG
]]]]]]]]]]]]]]]]]]]]]]]]]]]]]]]]]]]]]]]]]]]]]]]]]]]]]]]Z]]]]]]]]]][]]]]]]]]]]]]]]]]]]]]]]]]]]]]]]]]]]]]]]]]]]]]]]]W]]
@M_HWI-M01141:133:D05BR:1:1101:11688:9466  133:D05BR:1:1101:11688:9466 2:N:0:TGGACGTCCCTAGG
GCCTGCAAAGATCAGGGCTGCCAGCAGGAGAGGCACGCTGCGCGCGGCTTTTGTTCGAAGAAACGTTAAGGGTACCATACT
+M_HWI-M01141:133:D05BR:1:1101:11688:9466  133:D05BR:1:1101:11688:9466 2:N:0:TGGACGTCCCTAGG
]]]]]]]]]]]]]]]]]Z]]]]]]]]]]]]]]]]]]]]]]]]]]]]]]]]]]]]]]]]]]]]]]]]]]]]]]]]]]]]]]]
@M_HWI-M01141:133:D05BR:1:1101:13671:9477  133:D05BR:1:1101:13671:9477 2:N:0:TGGACGTCCCTAGG
TTCTCCATCTTGGTCAGGCTGGTCTCAAACTCCTGAACCTCAAATGATCTGTCTGCCTTGGCCTCCCAAAGTGCTGG
+M_HWI-M01141:133:D05BR:1:1101:13671:9477  133:D05BR:1:1101:13671:9477 2:N:0:TGGACGTCCCTAGG
]]]]]]][]]]]]]]]]]]]]]]]]]]]]]]]]]]K]]]]]]]]]]3]\]]]]]]]]]]4][[]][]\]]]]][]]X
@M_HWI-M01141:133:D05BR:1:1101:14659:9485  133:D05BR:1:1101:14659:9485 2:N:0:TGGACGTCCCTAGG
CTGATTGTAGAAGGCACCGACAAAGTCACCGCCGGGCAGGAAGTGAAAGCCGAAGAGATGAAAGCCAGCGGAGGAAACGCCTGATGTTCTCCCGCTTCTTCGTGCGTCGCCCGGTCTTTGCCTGGGTCATCGCTATTC
+M_HWI-M01141:133:D05BR:1:1101:14659:9485  133:D05BR:1:1101:14659:9485 2:N:0:TGGACGTCCCTAGG
]]]]]]]]]]]]]]]]]]]]]]]]]]]]]]]]]]]]]]]]]]]]]]]]]]]]]]]]]]]]]]]]]]]]]]]]]]]]]]]]]]]]]]]]]]]]]]]]]]]]]]]]]]]]]]]]]]]]]]]]]]]]]]]]]]]]]]]]]]
@M_HWI-M01141:133:D05BR:1:1101:20722:9488  133:D05BR:1:1101:20722:9488 2:N:0:TGGACGTCCCTAGG
CTAAAACCGTTTTTCTATCGGCAGGCCGTCTGAAAGGCCGGCTGCCGGATTTTATCCAAGGAGTGTTGTATGTCAGACGAAAAATTAGA
+M_HWI-M01141:133:D05BR:1:1101:20722:9488  133:D05BR:1:1101:20722:9488 2:N:0:TGGACGTCCCTAGG
]]]]]]]]]]]]]]]]]]]]]]]]]]]]]]]]]]]]]]]]]]]]]]]]]]]]]]]]]]]]]]]]]]]\]]]]]]]]]]]]]]]]]]]]]
@M_HWI-M01141:133:D05BR:1:1101:15187:9488  133:D05BR:1:1101:15187:9488 2:N:0:TGGACGTCCCTAGG
TTGTGTGCCCCCGCGCAGCCGCTGCCGCACATCAGGGCGATATTGCTTGAGTAGCGCAGCAGCTGCGCCAGCTTTTTCAGCTCCTCTTCCGCAGGCGTAACGACCGGCTGAGGGGCGTGGTACCAGTGGGTGCTGACCCCTTCAGGCGCCG
+M_HWI-M01141:133:D05BR:1:1101:15187:9488  133:D05BR:1:1101:15187:9488 2:N:0:TGGACGTCCCTAGG
A]]][]]]]VQ]PA]]]WWSW]]]]U]]Z]]]]]]]]T]W]]Y]]]\]]WW]XCU]ZVZZ]Q]]ZY]]ZC]]E[]][]]]Z[T[Y][]]]]][XXR]]T]]]]AS]VSTW]YY]]QO]]]]]][]]]Y]]Y]]]U]Z]]]U]WW]X]]]]>
@M_HWI-M01141:133:D05BR:1:1101:13491:9494  133:D05BR:1:1101:13491:9494 2:N:0:TGGACGTCCCTAGG
ACCGCAGCGTTATTTATGCCGCATGCGAAAGCGACATGCACCACGCCGGATCTGCCCAAAATGATCAATGTGGCATCCATCTCCGTTCCGACGACGCTGGCGGTTGGCGAGACCATTCCCGGCACCGAACAAATCACCCATGTCGCCGGGAGTTGCGATCGGGCGGTAGAAAGCGGCCTGGAAATTGTCTCCTGCTATTACGGCACGGGCACGGAAATCCCG
+M_HWI-M01141:133:D05BR:1:1101:13491:9494  133:D05BR:1:1101:13491:9494 2:N:0:TGGACGTCCCTAGG
BCCCCCCCCAABGGGGGGGGGGGGGHGGGGGHGGGGGHHHHHGHGGGGGGGGHHHHHHHHHHHHGHHHHHHH]]]]]]]]]]]]]]]]]]]]]]]]]]]]]]]]]Z]]]]X]Z]]]][]]]]]]]]]]]]]]]]]Z]]]Y]]]]]]]U]]HEFGGGGGFGGGGGHHHHHGGGGGGHHHHHGHHHHHFCFCHHFHGHGGGGGGGCGGGGGCFCFFFFACCBBC
@M_HWI-M01141:133:D05BR:1:1101:12549:9495  133:D05BR:1:1101:12549:9495 2:N:0:TGGACGTCCCTAGG
CAAGGAGAATGGCTGTGCCATACGGACGATGGTG
+M_HWI-M01141:133:D05BR:1:1101:12549:9495  133:D05BR:1:1101:12549:9495 2:N:0:TGGACGTCCCTAGG
]]]]]]]]]]]]]]]]]]]]]]]]]]]]]]]]]]
@M_HWI-M01141:133:D05BR:1:1101:14494:9497  133:D05BR:1:1101:14494:9497 2:N:0:TGGACGTCCCTAGG
CCGGAAGCTTTGGCGCGGTGCAGTGGGCGCCGGAAGATGCACAGGTCTACAACCCGGCGT
+M_HWI-M01141:133:D05BR:1:1101:14494:9497  133:D05BR:1:1101:14494:9497 2:N:0:TGGACGTCCCTAGG
]]]]]]]]]]]]]]]]]]]]]]]]]]]]]]]]]]]]]]]]]]]]]]]]]]]]]]]]]]]]
@M_HWI-M01141:133:D05BR:1:1101:9377:9500  133:D05BR:1:1101:9377:9500 2:N:0:TGGACGTCCCTAGG
GTTGTTCAGTACCTGGTAAATCAACGTGTCCGCGTAG
+M_HWI-M01141:133:D05BR:1:1101:9377:9500  133:D05BR:1:1101:9377:9500 2:N:0:TGGACGTCCCTAGG
]]]]]]]]]]]]]]]]]]]]]]]]]]]]]]]]]]]]]
@M_HWI-M01141:133:D05BR:1:1101:23678:9501  133:D05BR:1:1101:23678:9501 2:N:0:TGGACGTCCCTAGG
CCGGACAAAGCGGCGCTTGCAAAGGCGGCTATCGCGAAAGCCAGGGCGGATCGCGAGCAGCGCTTCTTTTTCCATGGGCAGTTTAATACCGGCCTGTGGCTGGCGTTGCTGAGTGGCGGAATCA
+M_HWI-M01141:133:D05BR:1:1101:23678:9501  133:D05BR:1:1101:23678:9501 2:N:0:TGGACGTCCCTAGG
@C@CAADHHHEDIFIFIIEFIIJJJEIAEHIGJIFFIGIFFHGJJIFIIFFFIEIFIFFJGFFIIFJJJJJGJGGJJIGJIJJJGJFEJJFHFIIIGGJGEI0@EFIFFG]7\&X]6]\7]7+6
@M_HWI-M01141:133:D05BR:1:1101:28201:9502  133:D05BR:1:1101:28201:9502 2:N:0:TCGACGTCCCTAGG
TCTCAGCTTTCCAAAGTTCTCAAATTACAGG
+M_HWI-M01141:133:D05BR:1:1101:28201:9502  133:D05BR:1:1101:28201:9502 2:N:0:TCGACGTCCCTAGG
WYY]]]]]]]]]]]]]]]][]]]]]]]]]]]
@M_HWI-M01141:133:D05BR:1:1101:5697:9505  133:D05BR:1:1101:5697:9505 2:N:0:TCGACGTCCCTAGG
TTGCTTAAGCTCCCGGCCAATCCTCAGGCGGATGCGGCAGATGCGTTAGCCATC
+M_HWI-M01141:133:D05BR:1:1101:5697:9505  133:D05BR:1:1101:5697:9505 2:N:0:TCGACGTCCCTAGG
]]]]]]]]]]]]]]]]WY]][]]]]]]]]]]]]]]]]]]]]]]]]]]U]]][]]
@M_HWI-M01141:133:D05BR:1:1101:21257:9506  133:D05BR:1:1101:21257:9506 2:N:0:TGGACGTCCCTAGG
TTTGTTACAGCGGGTTGCCTTAGCAACAGCAGGCTGCGTCAGCAATAGCAGTGTACCTCAGTAGGGGCAGATTGCCTCGGTAATGGCGGACACTTCTCCCCCACCGAGCTGCACTGTCCTGGGTTCAGCTGTGCCCGA
+M_HWI-M01141:133:D05BR:1:1101:21257:9506  133:D05BR:1:1101:21257:9506 2:N:0:TGGACGTCCCTAGG
]]]]]]]]]]]]]]]]]]]]]]]]]]]]]]]]]]]]]]]]]]]]]]]]]]]]]]]]]]]]]]]]]]]]]]]]]]]]]]]]]]]]]]]]]]]]]]]]]]]]]]]]]]]Y]]]]]]]]]]]]]]]]][]]]]]]]]]]]]
@M_HWI-M01141:133:D05BR:1:1101:21243:9529  133:D05BR:1:1101:21243:9529 2:N:0:TGGACGTCCCTAGG
CGTAAAATTGTCGAGGATGCGTGTTCGAGACCCGC
+M_HWI-M01141:133:D05BR:1:1101:21243:9529  133:D05BR:1:1101:21243:9529 2:N:0:TGGACGTCCCTAGG
]][]]]]]]]X]]]]ZZZVCZ]]]]]]Z]U]]]]]
@M_HWI-M01141:133:D05BR:1:1101:4863:9535  133:D05BR:1:1101:4863:9535 2:N:0:TGGACGTCCCTAGG
ATGCCATCATGCACCTGTTATCCCAGCAACTCTGGAGGCTGAGGCATGAGAATTGCTTGAACCCAGGAGGCAGAGGTCGTAGCGAGCCAAGATTATGCCACTGCACTCCAGCCTGGG
+M_HWI-M01141:133:D05BR:1:1101:4863:9535  133:D05BR:1:1101:4863:9535 2:N:0:TGGACGTCCCTAGG
]]]]]]]]]]]]]]]]]]]]]]]]]]]]]]]]]]]]]]]]]]]]]]]]]]]]]]]]]]]]]]]]]]]]]]]]]]X\]]]]]]]]]]]]]]]]]]]]]]]]]]]]]]]]]]]]]]]]]
@M_HWI-M01141:133:D05BR:1:1101:25007:9541  133:D05BR:1:1101:25007:9541 2:N:0:TGGACGTCCCTAGG
ATGGTCGCCAGCGGCGGCGGCGCCTGGTATCTGTCCCGGATGGACAT
+M_HWI-M01141:133:D05BR:1:1101:25007:9541  133:D05BR:1:1101:25007:9541 2:N:0:TGGACGTCCCTAGG
]]]]]]]]]]]]]]]]]]]][]]]]]]]]]]]]]]]]]]]]]]]]]]
@M_HWI-M01141:133:D05BR:1:1101:13507:9545  133:D05BR:1:1101:13507:9545 2:N:0:TGGACGTCCCTAGG
GGAGAGGACGACACGGGCTCCCTGCTGGCTATCCTGGCAAATATTTCTCCGGAACTGAAGGCCATCCTACT
+M_HWI-M01141:133:D05BR:1:1101:13507:9545  133:D05BR:1:1101:13507:9545 2:N:0:TGGACGTCCCTAGG
]]]]]]\]]]]]]]]]]]]]]]]]]]]]]]]]]]]]]]]]]]]]]]]]]]]]]]]]]]]]]]]]]]]]]]]
@M_HWI-M01141:133:D05BR:1:1101:18117:9565  133:D05BR:1:1101:18117:9565 2:N:0:TGGACGTCCCTAGG
ATTTGCTGCCTTCCTCCCCTTCACCTATATCTGGCATTTCTCCCCATTGCAATCTGTCCCCATTCCCGTTTTTTTTTTTTTTTT
+M_HWI-M01141:133:D05BR:1:1101:18117:9565  133:D05BR:1:1101:18117:9565 2:N:0:TGGACGTCCCTAGG
FF]]T]]]+X]]Y]YZ]]]\]\WW]]]]]]]]]W]]]][[Z]]]]]]]]]]]\CY]Z]]]]]Z][]]]]]]Z[Y]]]]]]]]\]
@M_HWI-M01141:133:D05BR:1:1101:8919:9570  133:D05BR:1:1101:8919:9570 2:N:0:TGGACGTCCCTAGG
CCGCGGCCATTCTCTCCCTGATGGGGCTTCAGGGCCTGACCCTGAATCGTCGTCCGGTACAGGCTGCCGCCATCGGCTACTTCTGGGGCCTGGGGCTGTTTGGCTCCGGCATCAACTGGGTCTACGTCAGTATCGCGCAGTTTGGCGGCATGCCGGG
+M_HWI-M01141:133:D05BR:1:1101:8919:9570  133:D05BR:1:1101:8919:9570 2:N:0:TGGACGTCCCTAGG
CCCCCCC]]]]]]]]]]]]]]]]]]]]]]]]]]]]]]]]]]]]]]]]]]]]]]]]]]]]]]]]]]]]]]]]]]]]]]]]]]]]]]]]]]]]]]]]]]]]]]]]]]]]]]]]]]]]]]]]]]]]]]]]]]]]]]]]]]]]]]]]]]]]]]]BBCCBBA
@M_HWI-M01141:133:D05BR:1:1101:8562:9570  133:D05BR:1:1101:8562:9570 2:N:0:TGGACGTCCCTAGG
AGGCGCGCCGCTTCGTAGCGATCCCACAGGCTCGCGTCGTGCATCGGCGGGATGGTGATGAGCTCGCCCTGATCCAGACCCGCCAGGGACGCGTC
+M_HWI-M01141:133:D05BR:1:1101:8562:9570  133:D05BR:1:1101:8562:9570 2:N:0:TGGACGTCCCTAGG
Q]]QR]T]R]S[]]]UZYY]ZZ]]]]][[]VTZXX]XXZ]Z8]]U]CX]]]4XZ]9YWVTOY[C]]W]\@03CC22GGGACFIHCCFFCF@AC@C
@M_HWI-M01141:133:D05BR:1:1101:14469:9586  133:D05BR:1:1101:14469:9586 2:N:0:TGGACGTCCCTAGG
TATCCATTTAGTATCTTCTGTTTTTGTTTTTTTGAGATGGAGTTTTGCTCTTGTGGCCCAGGCTGGAGTGCAGTGTCATGATCACAGTTCAC
+M_HWI-M01141:133:D05BR:1:1101:14469:9586  133:D05BR:1:1101:14469:9586 2:N:0:TGGACGTCCCTAGG
]]]]]]]]]]]]]]]]]]]]]]]]]]]]]]]]]]]]]]]]]]]]]]]]]]]]]]]]]]]]]]]]]]]]]]]]]]]]]]]]]]]]]]]]]]]]
@M_HWI-M01141:133:D05BR:1:1101:15841:9596  133:D05BR:1:1101:15841:9596 2:N:0:TGGACGTCCCTAGG
GTGTTCTCATTGTTCATCACCCGCCTATGAGTGAGAACATGCGGTATTTCATTTTCTGTTCTTGTGTCACTTTGCTGAGAATGATGTT
+M_HWI-M01141:133:D05BR:1:1101:15841:9596  133:D05BR:1:1101:15841:9596 2:N:0:TGGACGTCCCTAGG
W]Y]Z]]]]]]]]]]]\]Y]]]]]]]]]]]]]]]]]]]]]]]]]]]]]]]]]]]]]]]]]]]]]]]]]]]]]]]]]]]]]]]]]]]]]
@M_HWI-M01141:133:D05BR:1:1101:14518:9617  133:D05BR:1:1101:14518:9617 2:N:0:TGGACGTCCCTAGG
CTACTAAAAATACAAAAATTAGCTGGGCATGGTGGTGCGCGCCTATAGTCCTAGCTACTCGGGAGGCTGAGGCAGGAGAATTGCTTGAACCCAGGAGGCGGATGTTGTGGTGAGCCAAGAT
+M_HWI-M01141:133:D05BR:1:1101:14518:9617  133:D05BR:1:1101:14518:9617 2:N:0:TGGACGTCCCTAGG
]]]]]]]]]]]]]]]]]]]]]][]]]]\]]]]]]]]]Z]]\\]]]]]]]]]]]]]]]]]]]]]]]]]]]]]]]]]]]\]]]]]]]]]]]]]]]]]Z]]]]Z]]]]]]]]]]]]]]]]]]V]
@F_HWI-M01141:133:D05BR:1:1101:8276:9643  133:D05BR:1:1101:8276:9643 2:N:0:TGGACGTCCCTAGG
GGCAGCTCGGCCAGCGGGCAAACACGTTCAATCAGGCCATTCGCGATAACAATCGCGTGGTCATCCAGAATTTCATGGCCGGTATAAATCGGAAGAGCACACGTCTGAACTCCAGTCACTGGACGTATCTCGTATGCCGTCTTCTGCTTG
+F_HWI-M01141:133:D05BR:1:1101:8276:9643  133:D05BR:1:1101:8276:9643 2:N:0:TGGACGTCCCTAGG
AAAAAA1CA?AACCFG?AAEFGGFBEAAFGEGGHH1FFFHFFEEEAAE/FBEGH/F/EE/FGD2BGGHHGHHFHGFFGHHE@>/FGFEFHGCGF/<GFHGEACGE0/?GFFHHHFHFGHBHFBGC<FFFDGFGCFH1F<<AFE=GHFBD<
@R_HWI-M01141:133:D05BR:1:1101:8276:9643  133:D05BR:1:1101:8276:9643 2:N:0:TGGACGTCCCTAGG
ATAACCGCCACGGAAATTTGGGTGACCCCCCGGTTTTTATCAGCCATAGTCTGGTTTTAAGGGGTTTTCCCCTGGCCCGGCTGCCCAAACGGGAAAGGGTCGTGGCGGGGAAAAGCGGCCCAGGGGTGGGGAGTTACGGGGGGTGACGTC
+R_HWI-M01141:133:D05BR:1:1101:8276:9643  133:D05BR:1:1101:8276:9643 2:N:0:TGGACGTCCCTAGG
1>11>C11@11>00A0B1F310000BB00/A//////B/A2221A011122210B@0/21110/BE//B@100?############################################################################
@M_HWI-M01141:133:D05BR:1:1101:23861:9645  133:D05BR:1:1101:23861:9645 2:N:0:TGGACGTCCCTAGG
TTCACTCTGGCATATCAAAACGCAGC
+M_HWI-M01141:133:D05BR:1:1101:23861:9645  133:D05BR:1:1101:23861:9645 2:N:0:TGGACGTCCCTAGG
]Z]ZY]]]]]]]]]]]]]]]]]]]]]
@M_HWI-M01141:133:D05BR:1:1101:7864:9664  133:D05BR:1:1101:7864:9664 2:N:0:TGGACGTCCCTAGG
GCGAGAGCGGCTCGTTAATCGCATCGCTGCCGGTGTTGTCGGTGTGGCCGTTGATGGTGAGGGT
+M_HWI-M01141:133:D05BR:1:1101:7864:9664  133:D05BR:1:1101:7864:9664 2:N:0:TGGACGTCCCTAGG
]]]]]]]]]]]]]]]]]]]]]]]]]]]]]]]]]]]]]]]]]][]]\]]]]]]]]]]]]ZZ]]]W
@M_HWI-M01141:133:D05BR:1:1101:19509:9671  133:D05BR:1:1101:19509:9671 2:N:0:TGGACGTCCCTAGG
GGCTCCTGGACCAGCAGCATACCGATCT
+M_HWI-M01141:133:D05BR:1:1101:19509:9671  133:D05BR:1:1101:19509:9671 2:N:0:TGGACGTCCCTAGG
U]]]]V]]]F]]]]]]]]]]]F]]EV]\
@M_HWI-M01141:133:D05BR:1:1101:13858:9680  133:D05BR:1:1101:13858:9680 2:N:0:TGGACGTCCCTAGG
AGAATAAAGCATTGTATAATATTTCTGACAGATTATATTCAGAGAAGTTGTTTTTAACATTGGGGTGCCTAGATAATATTTAGATTTGTTTCGATTTGCGTAAAATTACAATTTC
+M_HWI-M01141:133:D05BR:1:1101:13858:9680  133:D05BR:1:1101:13858:9680 2:N:0:TGGACGTCCCTAGG
]]]]]]]]]]]]]]]]]]]]]]]]]]]]]]]]]]]]]]]]]]]]]]]]]]]]]]]]]]]]]]]]]]]]]]]]]]]]]]]]]]]]]]]]]]]]]]]]]]]]]]][]]]]]]]]]]]
@M_HWI-M01141:133:D05BR:1:1101:19742:9680  133:D05BR:1:1101:19742:9680 2:N:0:TGGACGTCCCTAGG
AATGCTGGCTCAGTACCGCCTGGTTGCCACGCACCAGGCAGAAGGTGTTTTTCATCTCCGCGCCGGTGCATAGCATGGCGGGGATGTTCTCGAACCCCGCAGGCAGC
+M_HWI-M01141:133:D05BR:1:1101:19742:9680  133:D05BR:1:1101:19742:9680 2:N:0:TGGACGTCCCTAGG
]]]]]]]]]]]]]]]]]]]]]]]]]]]]]]]]]]]]]]]]]]]]]]]]]]]]]]]]]]]]]]]]]]]]]]]]]]]]]]]]]][[]Z]]]]]Z[][]]]EHHEDDDCC
@M_HWI-M01141:133:D05BR:1:1101:10465:9685  133:D05BR:1:1101:10465:9685 2:N:0:TGGACGTCCCTAGG
TCCCGCCGCACGAAGAGCTGCTGGAGGCGCTGGCTGATTATGACCTGCT
+M_HWI-M01141:133:D05BR:1:1101:10465:9685  133:D05BR:1:1101:10465:9685 2:N:0:TGGACGTCCCTAGG
]]]]]]]]]]]]]]]]]]]]]]]]]]]]]]]]]]]]]]]]]]]]]]]]]
@M_HWI-M01141:133:D05BR:1:1101:14633:9705  133:D05BR:1:1101:14633:9705 2:N:0:TGGACGTCCCTAGG
ATTTGTATGTGTGCGTGTGTGTGGGGGGGGGG
+M_HWI-M01141:133:D05BR:1:1101:14633:9705  133:D05BR:1:1101:14633:9705 2:N:0:TGGACGTCCCTAGG
][]]]]]]]]]]]]]]]]]]]]]]]]]]]]]]
@M_HWI-M01141:133:D05BR:1:1101:6479:9715  133:D05BR:1:1101:6479:9715 2:N:0:TGGACGTCCCTAGG
AGAAGACGCTGCTCAGGGAGTCGGTGGTCAGCGCTTTGCCGCCGTCGATAATCTGGCCGTCTTTATCCAGCAGGTTCGCCTGGCCGGCTACCGCGCGGATAGTACCGGTAGCGTCAAACACGGCGGTCATCACCAGCGCCAGCACGCTCGGCAGGATCACCGGATTCAGCGC
+M_HWI-M01141:133:D05BR:1:1101:6479:9715  133:D05BR:1:1101:6479:9715 2:N:0:TGGACGTCCCTAGG
BBAABFFBBBBBGGGFGGGGGG]]]]]]]]]]]]]]]]]]]]]]]]]]]]]]]]]]]]]]]]]]]]]]]]]]]]]]]]]]]]]]]]]]]]]]]]]]]]]]]]]]]]]]]]]]]]]]]]]]]]]]]]]]]]]]]]]]]]]]]]]]]]]]]]GGGGGGGCGGCFFFFBBCCAAA
@M_HWI-M01141:133:D05BR:1:1101:7441:9741  133:D05BR:1:1101:7441:9741 2:N:0:TGGACGTCCCTAGG
GAGCCTGGGAGGTCGAGGCTGCAGTAAGCCAAG
+M_HWI-M01141:133:D05BR:1:1101:7441:9741  133:D05BR:1:1101:7441:9741 2:N:0:TGGACGTCCCTAGG
]]]]]]]]]]]]]]]]]]]]]]]]]]]]]]]]]
@M_HWI-M01141:133:D05BR:1:1101:14422:9743  133:D05BR:1:1101:14422:9743 2:N:0:TGGACGTCCCTAGG
TCCACTCCCAGAAAGGCCCAGTGTGCAATGTTT
+M_HWI-M01141:133:D05BR:1:1101:14422:9743  133:D05BR:1:1101:14422:9743 2:N:0:TGGACGTCCCTAGG
]]]]]]]]]]]]]]]]]]]]]]]]]]]]]]]]]
@M_HWI-M01141:133:D05BR:1:1101:20701:9747  133:D05BR:1:1101:20701:9747 2:N:0:TGGACGTCCCTAGG
CACAAAACAAGAAAGGCCAGTGATGCCAGTGAGATTT
+M_HWI-M01141:133:D05BR:1:1101:20701:9747  133:D05BR:1:1101:20701:9747 2:N:0:TGGACGTCCCTAGG
]Z]]]]]]]]]]]]]]]]]]]]]]]]]]]]]]]]]]]
@M_HWI-M01141:133:D05BR:1:1101:25331:9751  133:D05BR:1:1101:25331:9751 2:N:0:TGGACGTCCCTAGG
ACATAGGTTTTGTCGTCATTGAGTTGCAAAGTAACTACGTTTTTGCTGCAATCGGCACAGGGCAATCCGCCTTGGTAA
+M_HWI-M01141:133:D05BR:1:1101:25331:9751  133:D05BR:1:1101:25331:9751 2:N:0:TGGACGTCCCTAGG
]]]]]V]]]]]]]]Z]]]]]]]]]]]]]]]YY]]]]\]][]]]]]]]]]X]]]]]]]]]]ZZZZZ]]]]]]]Y]]]]]
@M_HWI-M01141:133:D05BR:1:1101:26199:9752  133:D05BR:1:1101:26199:9752 2:N:0:TGGACGTCCCTAGG
GGGGACGGCGGTGGGGGAGGGGCTGGCCCCCGCTTTCAGAGTGCACCAGTCCTTGTTTGGTAGGTATAGAAGGAGTTCTGGGC
+M_HWI-M01141:133:D05BR:1:1101:26199:9752  133:D05BR:1:1101:26199:9752 2:N:0:TGGACGTCCCTAGG
]]]]]]]]]]]]]]]]][]]]]]]]]]]Z]]]][]]]]]]]Y]]]]]]]]]]]]]]]]]]]]]]]]]]]]]]]]]]]J]]]]]
@M_HWI-M01141:133:D05BR:1:1101:15587:9754  133:D05BR:1:1101:15587:9754 2:N:0:TGGACGTCCCTAGG
TCCAGCACCAAAACCAGCGCCAGTGCGAGCC
+M_HWI-M01141:133:D05BR:1:1101:15587:9754  133:D05BR:1:1101:15587:9754 2:N:0:TGGACGTCCCTAGG
]]]]]]]]]]]]]]]]]]]]]]]]]]]]]]]
@M_HWI-M01141:133:D05BR:1:1101:18873:9755  133:D05BR:1:1101:18873:9755 2:N:0:TGGACGTCCCTAGG
CTATATGCCTCGAGTGTCCCCCTACTTTGGTGTAATAGGTCAGAACATGTTAAGAGCCTGCTGGCTAGAGAAATTCAGGATGGGTAGTATTGACCTTTTCTTTATG
+M_HWI-M01141:133:D05BR:1:1101:18873:9755  133:D05BR:1:1101:18873:9755 2:N:0:TGGACGTCCCTAGG
]]]]]]U][Z]]W]]]]]]]]]]]]]]]]][]]]\]]]]]]]]]]]]]]]]]]\Z]]]]]]]]]]]]\]]]]]]]]]]]Z]]]]]W]]]]]]Z]]\]]]]]]]]]]
@M_HWI-M01141:133:D05BR:1:1101:15175:9762  133:D05BR:1:1101:15175:9762 2:N:0:TGGACGTCCCTAGG
CCAGTCCGGCGACTTTACCCGCAGTAAGGGCAAAGAGGTCATGGAGAGCTTTATCAAGGCTGAAAACAACGGCAAGAACAA
+M_HWI-M01141:133:D05BR:1:1101:15175:9762  133:D05BR:1:1101:15175:9762 2:N:0:TGGACGTCCCTAGG
]]]]]C]C]ZW][ZUXUW]]]]]YC]\]]]]X[[]]]][]YYX]]]]]]]]]]]]\F]]X]]]][]]]]\]]]]]]]WZ[R
@M_HWI-M01141:133:D05BR:1:1101:18889:9772  133:D05BR:1:1101:18889:9772 2:N:0:TGGACGTCCCTAGG
GGCAACAGCGCGATGATGGATGCGCTGGCGGCGGCAATGGGTAAGAAACGCTAAGGCTGTTAATACCCCTCACCCTAACCCTCTCCCCACCGGGGAGAGGGTAAATATTATTCGAAATATA
+M_HWI-M01141:133:D05BR:1:1101:18889:9772  133:D05BR:1:1101:18889:9772 2:N:0:TGGACGTCCCTAGG
]]]]]]]]]]]]]]]]]]]]]]]]]]]]]]]]]]]]]]]]]]]]]]]]]]]]]]]]]]]]]]]]]]]]][]]]]][]]]]][]]]]]]]]]Z]]][]Z]]]Y]]]]]\]]]][Y]]]T]]]
@M_HWI-M01141:133:D05BR:1:1101:5411:9784  133:D05BR:1:1101:5411:9784 2:N:0:TGGACGTCCCTAGG
CGTGGTGCTGGCGTTGTATTCTCTCAAGACCGCGCTGGCGGCGTTGAAAAACGATAAGCCAACGGCGAA
+M_HWI-M01141:133:D05BR:1:1101:5411:9784  133:D05BR:1:1101:5411:9784 2:N:0:TGGACGTCCCTAGG
]]]]]]]]]]]]]]]]]]]]]]]]]]]]]]]]]]]]]]]]]]]]]]]]]]]]]]]]]]]]]]]]]]]]]
@M_HWI-M01141:133:D05BR:1:1101:13232:9787  133:D05BR:1:1101:13232:9787 2:N:0:TGGACGTCCCTAGG
CCTTCATAGCTCACATGAGAAGGGAACAGGCAGGCAGGTGTCCTGGGCATG
+M_HWI-M01141:133:D05BR:1:1101:13232:9787  133:D05BR:1:1101:13232:9787 2:N:0:TGGACGTCCCTAGG
]]]]]]]]]]]]]]]]]]]]]]]]]]]]]]]]]]]]]]]]]]]]]]]]]]]
@M_HWI-M01141:133:D05BR:1:1101:27323:9817  133:D05BR:1:1101:27323:9817 2:N:0:TGGACGTCCCTAGG
ATGTAGCGTACTTCCGAATCCTGGCGTGATAAAGCGACCGGTGAGATGAAAGAGCAGACCGAATGGCACCGCGTTGTGCTGTTTGGCAAACTGGCTGAAGTGG
+M_HWI-M01141:133:D05BR:1:1101:27323:9817  133:D05BR:1:1101:27323:9817 2:N:0:TGGACGTCCCTAGG
]]]]]]]]]]]]]]]]]]]]]]]]]]]]]]]]]]]]]]]]]]]]]]]]]]]]]]]]]]]]]]]]]]]]]]]]]]]]]]]]]]]]]]]]]]]]]]]]]]]]]]]
@M_HWI-M01141:133:D05BR:1:1101:24530:9819  133:D05BR:1:1101:24530:9819 2:N:0:TGGACGTCCCTAGG
ACCATTTTGGCCTTACCGGCCCAGAAGCCCAGTAGCATGATGACAAAAATCGGCGCGAGGGCATGAATAATCACATAAGTCATAAATCACCTGTAAATGGAATAGAGTACTGGCGCGATTGTTATAATTTCTAAAAGCA
+M_HWI-M01141:133:D05BR:1:1101:24530:9819  133:D05BR:1:1101:24530:9819 2:N:0:TGGACGTCCCTAGG
]]]]]]]]]]]]]]]]]]]]]]]]]]]]]]]]]]]]]]]]]]]]]]]]]]]]]]]]]]]]]]]]]]]]]]]]]]]]]]]]]]]]]]]]]]]]]]]]]]]]]]]]]]]]]]]]]]]]]]]]]]]]]]]]]]]]]]]]]]]
@M_HWI-M01141:133:D05BR:1:1101:4530:9824  133:D05BR:1:1101:4530:9824 2:N:0:TGGACGTCCCTAGG
GTACCAAAACAGAGACATAGGCCAATGGAACAACAGAACAGAGGCCTCAGAAGCGACACACACATCTACAGTCATCCAATCTTTG
+M_HWI-M01141:133:D05BR:1:1101:4530:9824  133:D05BR:1:1101:4530:9824 2:N:0:TGGACGTCCCTAGG
]]]]]]]]]]]]]]]]]]]]]]]]]]]]]]]]]]]]]]]]]]]]]]]]]]]]]]]]]]]]]]]]]]]]]]]]]]]]]]]]]]]]]
@M_HWI-M01141:133:D05BR:1:1101:16960:9831  133:D05BR:1:1101:16960:9831 2:N:0:TGGACGTCCCTAGG
CGGCACGTCAACACACGACACCAAGCGCGGCGAGGATGCCAGGGCGCGTCTGTATACGCTGACCGAAGCCCCCGAACGGTGGGGGGAAAA
+M_HWI-M01141:133:D05BR:1:1101:16960:9831  133:D05BR:1:1101:16960:9831 2:N:0:TGGACGTCCCTAGG
]]]]]]]]]]]]]]]]]]]]]]]]]]]]]]]]]]]]]]]]]]]]]]]]]]]]]]]]]]]]]]]]]]]]]]]]]]]]]]]W]]]]]]]]]]
@M_HWI-M01141:133:D05BR:1:1101:15215:9873  133:D05BR:1:1101:15215:9873 2:N:0:TGGACGTCCCTAGG
GTGGTGGCACGTGCCTGTAGTCCCAGCTACTCTGGAGGCTGA
+M_HWI-M01141:133:D05BR:1:1101:15215:9873  133:D05BR:1:1101:15215:9873 2:N:0:TGGACGTCCCTAGG
]]]]]]]]]]]]]]]]]]]]]]]]]]]]]]]]]]]]]]]]]Z
@M_HWI-M01141:133:D05BR:1:1101:12721:9877  133:D05BR:1:1101:12721:9877 2:N:0:TGGACGTCCCTAGG
CCGGTTGGCTATTACGCGCCGGGGCTGGAGCCGCAGGTCGAAGGGGGGAATACGCTGATCCTCGCCCACACTAACCTGGT
+M_HWI-M01141:133:D05BR:1:1101:12721:9877  133:D05BR:1:1101:12721:9877 2:N:0:TGGACGTCCCTAGG
]]]]]]]]]]]]]]]]]]]]]]]]]]]]]]]]]]]]]]]]]]]]]]]]]]]]]]]]]]]]]]]]]]]]]]]]]]]]]]]]
@M_HWI-M01141:133:D05BR:1:1101:26099:9886  133:D05BR:1:1101:26099:9886 2:N:0:TGGACGTCCCTAGG
GGTATAAAAAAAGATTATATAAATAAGACCTCAAAGGCACAGGCAACAAAAACAAAAATAGAGAAATGAAACCAAATTGAACTAAACAGCTGCTGCATAGAAAAAG
+M_HWI-M01141:133:D05BR:1:1101:26099:9886  133:D05BR:1:1101:26099:9886 2:N:0:TGGACGTCCCTAGG
]]]]]]]]]]]]]]]]]]]]]]]]]]]]]]]]]]]]]]]]]]]]]]]]]]]]]]]]]]]]]]]]]]]]]]]]]]]]]]]]]]]]]]]]]]]]]]]]]]]]]]]]]]
@M_HWI-M01141:133:D05BR:1:1101:8226:9894  133:D05BR:1:1101:8226:9894 2:N:0:TGGACGTCCCTAGG
CTTCACGCATGTTGTCGCCAAAACGCACCACTTTCAGGTGGCGGGTATCCTGCTTAGAGACCGCCTGGCGCATCCAG
+M_HWI-M01141:133:D05BR:1:1101:8226:9894  133:D05BR:1:1101:8226:9894 2:N:0:TGGACGTCCCTAGG
F[V]T]]]]]]]]]Z]]Z]]]BV]ZW]]ZZ]][]]]][Z]]]]Z]4S]]]]]]][]\]]Z\[TV]]]CQYYW]C]]]
@M_HWI-M01141:133:D05BR:1:1101:21015:9894  133:D05BR:1:1101:21015:9894 2:N:0:TGGACGTCCCTAGG
CTACGACCTGATGAAATGGGGGCCAACGTCCGCCAACTGCTCCCCGGCGCGCATTGTGTTTGTGCGAAGCGCGGAGGGAAAAGAGAAGCT
+M_HWI-M01141:133:D05BR:1:1101:21015:9894  133:D05BR:1:1101:21015:9894 2:N:0:TGGACGTCCCTAGG
]]]]]]]]]]]]]]]]]]]]]]]]]]]]]]]]]]]]]]]]]]]]]]]]]]]]]]]]]]]]]]]]]]]]]]]]]]]]]]]]]]]]]]]]]]
@M_HWI-M01141:133:D05BR:1:1101:27458:9895  133:D05BR:1:1101:27458:9895 2:N:0:TGGACGTCCCTAGG
ATTGGAAAAAGGAAATACTGTCTTTATTCCCACCAGTGTAACTTTTTTTCTCATGTTTCCTTCTGGCTATTGTTCATCTGTACAAATCATTTTAAAAAATATAAATCATTTTTACATGTCTCTTAGTGTGCAGATCAAATTTTTTTCCTTTATATATATATATATTTTGAGATGGAGTCTCATTCT
+M_HWI-M01141:133:D05BR:1:1101:27458:9895  133:D05BR:1:1101:27458:9895 2:N:0:TGGACGTCCCTAGG
BBBABBBFFFA>EGGGFGGGGGHGHHHHHBGHGFHF]]]]]]]]]]]]]]]]]]]]]]]]]]]]]]]]]]]]]]]]]]]]]]]]]]]]]]]]]]]]]]]]]]]]]]]]]]]]]]]]]]]]]]]]]]]]]]]]]]]]]]]]]]]]]]]]]]HFGHHHHHHHHHHHGGGGGGGGFFFBFFFFBABBBB
@M_HWI-M01141:133:D05BR:1:1101:18211:9902  133:D05BR:1:1101:18211:9902 2:N:0:TGGACGTCCCTAGG
AAATAATAACTCATGGCTTTATCTGTAAGTGGACACTGCCATCCCCAGACATCTGCCTCCAA
+M_HWI-M01141:133:D05BR:1:1101:18211:9902  133:D05BR:1:1101:18211:9902 2:N:0:TGGACGTCCCTAGG
]]]]]]]]]]]]]]]]]]]]]]]]]]]]]]]]]]]]]]]]]]]]]]]]]]]]]]]]]]]]]]
@M_HWI-M01141:133:D05BR:1:1101:5746:9912  133:D05BR:1:1101:5746:9912 2:N:0:TGGACGTCCCTAGG
TTTTCCAGGCTTGGACTAGGGGTGACTGCTGCGGGGTGAG
+M_HWI-M01141:133:D05BR:1:1101:5746:9912  133:D05BR:1:1101:5746:9912 2:N:0:TGGACGTCCCTAGG
]]]]]]]]]]]]]]]]]]]]]]]]]]]]]]]]]]]]U]\]
@M_HWI-M01141:133:D05BR:1:1101:24807:9920  133:D05BR:1:1101:24807:9920 2:N:0:TGGGCGTCCCTAGG
GAAGTGACGCACGACGATTACGGTTGTCCCCATTTTATTTTCAGCGAGCGGATAAAAAG
+M_HWI-M01141:133:D05BR:1:1101:24807:9920  133:D05BR:1:1101:24807:9920 2:N:0:TGGGCGTCCCTAGG
]]]][]]]]]]]]]]]]]]]]]]]]]]]]]]]]]]]]]]]]]]]]]]]]]]]]]]]]]V
@M_HWI-M01141:133:D05BR:1:1101:9239:9921  133:D05BR:1:1101:9239:9921 2:N:0:TGGACGTCCCTAGG
GGTGACAGGGTTTCACCGGCAAAGCTGGTGCCCAGCAGCACGGCAACCACGGGATTGACGTAGGCGTAGCTGGTGGCGACGGCAGGGGAGACGTTGCGGATCAGGAACATATACGCATTGATGGCGATAATTGAGCCAAACAGCGCCAGATACCCAACCGCCAGGAAGCCCGACAG
+M_HWI-M01141:133:D05BR:1:1101:9239:9921  133:D05BR:1:1101:9239:9921 2:N:0:TGGACGTCCCTAGG
ABBBBFFFCDFFGGGGGGGGGGHHHH]]]]]]]]]]]]]]]]]]]]]]]]]]]]]]]]]]]]]]]]]]]]]]]]]]]]]]]]]]]]]]]]]]]]]]]]]]]]]]]]]]]]]]]]]]]]]]]]]]]]]]]]]]]]]]]]]]]]]]]]]]]]GAGGGGGGGGGGGGFCCCCBBCCBAA
@M_HWI-M01141:133:D05BR:1:1101:19902:9926  133:D05BR:1:1101:19902:9926 2:N:0:TGGACGTCCCTAGG
AGATGAGCCAGATTTTACTTACCGCCAGCCGCGGCGACGAGCAGTATCGACGTCTGCGCGT
+M_HWI-M01141:133:D05BR:1:1101:19902:9926  133:D05BR:1:1101:19902:9926 2:N:0:TGGACGTCCCTAGG
]]]]]]]]]]]]]]]]]]]]]]]]]]]]]]]]]]]]]]]]]]]]]]]]]]]]]]]]]]]]]
@M_HWI-M01141:133:D05BR:1:1101:6799:9932  133:D05BR:1:1101:6799:9932 2:N:0:TGGACGTCCCTAGG
TCCGAATCGCTGTCTGAATCGGAGTCGCTGTCAGAGTCCGAGTCGCTGTCAGAGTCAGAATCACTGTCCGAATCGGAGTCACTGT
+M_HWI-M01141:133:D05BR:1:1101:6799:9932  133:D05BR:1:1101:6799:9932 2:N:0:TGGACGTCCCTAGG
]]]]]]]]]]]]]]]]]]]]]]]]]]]]]]]]]]]]]]]]]]]]]]]]]]]]]]]]]]]]]]]]]]]]]]]]]]]]]]]]]]]]]
@M_HWI-M01141:133:D05BR:1:1101:5075:9932  133:D05BR:1:1101:5075:9932 2:N:0:TGGACGTCCCTAGG
CTGCTGCTGCTGCTTTGCGATGTGGTGGCGGCGGTTATAGAACAGGCTTGCCAGCGGTTCGCGGGCGGT
+M_HWI-M01141:133:D05BR:1:1101:5075:9932  133:D05BR:1:1101:5075:9932 2:N:0:TGGACGTCCCTAGG
]]]]]]]]]]]]]]]]]]]]]]]]]]]]]]]]]]]]]]]]]]]]]]]\]]Z]X]V]]Y]]]SU]]]]]3
@M_HWI-M01141:133:D05BR:1:1101:28212:9934  133:D05BR:1:1101:28212:9934 2:N:0:TGGACGTCCCTAGG
GGCCTGCCGCTGATGCTCAACGGCTTTATGCAGATCAAAGAGCGCGTGCCGCCGAGCCCTGAGA
+M_HWI-M01141:133:D05BR:1:1101:28212:9934  133:D05BR:1:1101:28212:9934 2:N:0:TGGACGTCCCTAGG
]]]]]]]]]]]]]]]]]]]]]]]]]]]]]]]]]]]]]]]]]]]]]]]]]]]]]]]]]]]]]]\]
@M_HWI-M01141:133:D05BR:1:1101:23750:9936  133:D05BR:1:1101:23750:9936 2:N:0:TGGACGTCCCTAGG
CCTCATCGGTGGTGATTTTGAGGGTGACAAAGTTACGCCCCGGGCAGGTAACAAATACTTCAGCCCCGACAATCTTCATAATCCAGTTCCTTGC
+M_HWI-M01141:133:D05BR:1:1101:23750:9936  133:D05BR:1:1101:23750:9936 2:N:0:TGGACGTCCCTAGG
]]]]]]]]]]]]]]]]]]]]]]]]]]]]]]]]]]]]]]]]]]]]]]]]]]]]]]]]]]]]]]]]]]]]]]]]]]]]]]]]]]]]]]]]]]]]]]
@M_HWI-M01141:133:D05BR:1:1101:6550:9979  133:D05BR:1:1101:6550:9979 2:N:0:TCGACGTCCCTAGG
AATAACTTCATCATAGCCGTATGATTTCAGCACGCCGTCGGCATCATGACCGCCGGTTGGGATAA
+M_HWI-M01141:133:D05BR:1:1101:6550:9979  133:D05BR:1:1101:6550:9979 2:N:0:TCGACGTCCCTAGG
]\G]][]]]]]]]]UUC]]]]]EI]\]]]]]]Y]]]]]]]]ZY]\]Y]WVYV]]]]]]]]]]]\]
@M_HWI-M01141:133:D05BR:1:1101:24300:10001  133:D05BR:1:1101:24300:10001 2:N:0:TGGACGTCCCTAGG
TGCGGCTCACCTCTTGCGGATCCCGCTCAAACAGGCTTTTGGCGCCCAGGATCTGCTCCGCAAGGCAGT
+M_HWI-M01141:133:D05BR:1:1101:24300:10001  133:D05BR:1:1101:24300:10001 2:N:0:TGGACGTCCCTAGG
]]]]]]]]]]]]]]]]]]]]]]]]]]]]]]]]]]]]]]]]]]]]]]]]]]]]]]]]]]]]]]]]]]]]]
@M_HWI-M01141:133:D05BR:1:1101:27720:10009  133:D05BR:1:1101:27720:10009 2:N:0:TGGACGTCCCTAGG
TCTGCAGGCGCGCCCGGTTATCGCCGATATTCTCACACATTTTGAGAGTACCGTAGGCCA
+M_HWI-M01141:133:D05BR:1:1101:27720:10009  133:D05BR:1:1101:27720:10009 2:N:0:TGGACGTCCCTAGG
]]]]]]]]]]]]]]]]]]]]]]]]]]]]]]]]]]]]]]]]]]]]]]]]]]]]]]]]]]]]
@M_HWI-M01141:133:D05BR:1:1101:21157:10014  133:D05BR:1:1101:21157:10014 2:N:0:TGGACGTCCCTAGG
TTTTCCGTGCTAACCAGGTTGATTTTTTTGGCGTACATGCCGCCAAGGGCAGCCACGTCAATG
+M_HWI-M01141:133:D05BR:1:1101:21157:10014  133:D05BR:1:1101:21157:10014 2:N:0:TGGACGTCCCTAGG
]]]]]]]]]]]]]]]]]]]]]]]]]]]]]]]]]]]]]]]]]]]]]]]]]]]]]]]]]]]]]]]
@M_HWI-M01141:133:D05BR:1:1101:22887:10015  133:D05BR:1:1101:22887:10015 2:N:0:TGGACGTCCCTAGG
CCGCAGGACCCACAAGGCCCATATTAGCCCCCATCTGTTTGGCCAGGCTCTAGCTCAGGA
+M_HWI-M01141:133:D05BR:1:1101:22887:10015  133:D05BR:1:1101:22887:10015 2:N:0:TGGACGTCCCTAGG
]]]]]]]]]]]]]]]]]]]]]]]]]]]]]]]]]]]\]]]]]]]]]]]]]]]]]]]]]]]]
@M_HWI-M01141:133:D05BR:1:1101:18180:10029  133:D05BR:1:1101:18180:10029 2:N:0:TGGACGTCCCTAGG
GTAGGTTCAGCATAAATAGCTTTTTATTATTTTGTGATAT
+M_HWI-M01141:133:D05BR:1:1101:18180:10029  133:D05BR:1:1101:18180:10029 2:N:0:TGGACGTCCCTAGG
]]]]]]]]]]]]]]]]]]]]]]]]]]]]]]]]]]]]]]]]
@M_HWI-M01141:133:D05BR:1:1101:6457:10031  133:D05BR:1:1101:6457:10031 2:N:0:TGGACGTCCCTAGG
CTCTGTCGTGAGCTCGCCCAGAATGCCGTACTTGGCTGGCGAGTAGGCGGCCGCGCCGATGCCCACCAGCGTGTAGCCAATAAACGGGTTGATACCGAAGCAGATACTCGCG
+M_HWI-M01141:133:D05BR:1:1101:6457:10031  133:D05BR:1:1101:6457:10031 2:N:0:TGGACGTCCCTAGG
T]Q]QV]W[P]]A6]]]ZE]XZRT]U]]Z]]ZF]U[[]]]]C]]]]U]ARR]]]]V6]YR]XZB4YZX]]]]]C6]]\[WZ]E%]V]]]F]CFZVZ]]W]]]]T,[\[]XX]
@M_HWI-M01141:133:D05BR:1:1101:9224:10034  133:D05BR:1:1101:9224:10034 2:N:0:TGGACGTCCCTAGG
GGTATAGAATAACGAAAACCATGACTTCCAATTCTGGGCACTAACACAGG
+M_HWI-M01141:133:D05BR:1:1101:9224:10034  133:D05BR:1:1101:9224:10034 2:N:0:TGGACGTCCCTAGG
]]]]]]]]]]]]]]]]]]]]]]]]]]]]]]]]]]]]]]]]]]]]]]]]]]
@M_HWI-M01141:133:D05BR:1:1101:20912:10035  133:D05BR:1:1101:20912:10035 2:N:0:TGGACGTCCCTAGG
CTGCTCAAGGGTTTCCGCGCCTGGTTTGCTGAATACGACAAAGCGCAGCGCGACCAGATTTGGGGCTTTACGCTGCCGTGGGAGCAAA
+M_HWI-M01141:133:D05BR:1:1101:20912:10035  133:D05BR:1:1101:20912:10035 2:N:0:TGGACGTCCCTAGG
]]]]]]]]]E\]ZX]\]]]]]]V][Z\]]]][]]]]\EY]XY]]]]]]TZ]][]V]]UZV]\]]]]]]]]]]]XC]]YY]]ZS]]Z\]
@M_HWI-M01141:133:D05BR:1:1101:20554:10040  133:D05BR:1:1101:20554:10040 2:N:0:TGGACGTCCCTAGG
CATTCCTGCAAACACACATCAGCTTAACTTTCTAAGTTGAACGCACACATTGAAGAGCGTTCTGTTAGGTTGCTCCGTTTTGCTTTTAGAAGCAGATATTTCTCAATA
+M_HWI-M01141:133:D05BR:1:1101:20554:10040  133:D05BR:1:1101:20554:10040 2:N:0:TGGACGTCCCTAGG
]]]]]]]]]]]]]]]]]]]]]]]]]]]]]]]]]]]]]]]]]]]]]]]]]]]]]]]]]]]]]]]]]]]]]]]]]]]]]]]]]]]]]]]]]]]]]]]]]]]]]]]]]]]]
@M_HWI-M01141:133:D05BR:1:1101:12708:10043  133:D05BR:1:1101:12708:10043 2:N:0:TGGACGTCCCTAGG
GTGACATACCTAGAGTAGTCAACATCATGGAGACAGAAAGTCAAATGATGGTTAGCAGGG
+M_HWI-M01141:133:D05BR:1:1101:12708:10043  133:D05BR:1:1101:12708:10043 2:N:0:TGGACGTCCCTAGG
]]]]]]]]]]]]]]]]]]]]]]]]]]]]]]]]]]]]]]]]]]]]]]]]]]]]]]]]]]]]
@M_HWI-M01141:133:D05BR:1:1101:26357:10053  133:D05BR:1:1101:26357:10053 2:N:0:TGGACGTCCCTAGG
GGCGTGGAAGGGGAGGTGCGCTGGAAGCGGGATGCGATCTTAAGATGTAACGACGGCTACGGGTTGCGCAT
+M_HWI-M01141:133:D05BR:1:1101:26357:10053  133:D05BR:1:1101:26357:10053 2:N:0:TGGACGTCCCTAGG
]]]]]]]]]]]]]]]]]]]]]]]]]]]]]]]]]]]]]]]]]]]]]]]]]]]]]]]]]]]]]]]]]]]]]]]
@M_HWI-M01141:133:D05BR:1:1101:12605:10063  133:D05BR:1:1101:12605:10063 2:N:0:TGGACGTCCCTAGG
TCTTTCAGAAGCTCTTGTAGAGCAGGCCTGGTGGTGACAAAATCTCTGAGTACTTGCTT
+M_HWI-M01141:133:D05BR:1:1101:12605:10063  133:D05BR:1:1101:12605:10063 2:N:0:TGGACGTCCCTAGG
]]]]]]]]]]]]]]]]]]]]]]]]]]]]]]]]]]]]]]]]]]]]]]]]]]]]]]]]]]]
@M_HWI-M01141:133:D05BR:1:1101:11978:10067  133:D05BR:1:1101:11978:10067 2:N:0:TGGACGTCCCTAGG
AAGTTCTAGAAAGATTTATTAAACTTACAGGTCCACATGGCTGGGGAGACTTCACGATTATGGCAGAAGACAAAAAGGAGGAAGTCACATCTTATGTGAATGGCAACAGGAAAAG
+M_HWI-M01141:133:D05BR:1:1101:11978:10067  133:D05BR:1:1101:11978:10067 2:N:0:TGGACGTCCCTAGG
]]]]]]]]]]]]]]]]]]]]]]]]]]]]]]]]]]]]]]]]]]]]]]]]]]]]]]]]]]]]]]]]]]]]]]]]]]]]]]]]]]]]]]]]]]]]]]]]]]]]]]]]]]]]]]]]]]]
@M_HWI-M01141:133:D05BR:1:1101:23589:10069  133:D05BR:1:1101:23589:10069 2:N:0:TGGACGTCCCTAGG
CAGCAATCAGAAATGATGAGTTCGTGTCGTTTGTAGGGACATGGATGAATCTGGAGAACATCATCCTCAGCAAACTGACACAAGAACAGAAAATGAAACACCACATATTCTCACTCATAGGTAGGTGTTGAACAATG
+M_HWI-M01141:133:D05BR:1:1101:23589:10069  133:D05BR:1:1101:23589:10069 2:N:0:TGGACGTCCCTAGG
]]]]]]]]]]]]]]]]]]]]]]]]]]]]]]]]]]]]]]]]]]]]]]]]]]]]]]]]]]]]]]]]]]]]]]]]]]]]]]]]]]]]]]]]]]]]]]]]]]]]]]]]]]]]]]]]]]]]]]]]]]]]]]]]]]]]]]]]]
@M_HWI-M01141:133:D05BR:1:1101:19703:10077  133:D05BR:1:1101:19703:10077 2:N:0:TGGACGTCCCTAGG
CGTACCACCATGCCTGGCTAATTTTTTGTGGAGATGGGCTTTCACTATATTGGTCAGGCCGGTCTA
+M_HWI-M01141:133:D05BR:1:1101:19703:10077  133:D05BR:1:1101:19703:10077 2:N:0:TGGACGTCCCTAGG
]]]]]]]]]]]]]]]]]]]]]]]]]]]]]]]]]]]]]]]]]]]]]]]]]]]]]]]]]]]]]]]]]]
@F_HWI-M01141:133:D05BR:1:1101:19234:10082  133:D05BR:1:1101:19234:10082 2:N:0:TGGACGTCCCTAGG
GCCTGTAATCCCAGCTCTTTGGGAGGCCGAGGTGGGCGGATCACGAGGTCAAGAGATCGAGACCATCCTGGCCAACATGGTGAAACCCCGTCTCTACTAAAATTACAAAAAATTAGCTGGGCATGGTGGCGCGTGCCTATAATCCCAGCT
+F_HWI-M01141:133:D05BR:1:1101:19234:10082  133:D05BR:1:1101:19234:10082 2:N:0:TGGACGTCCCTAGG
AAABAFFFFFFFGFGGFGGGFGDHFCEGF2ECAFF2FGGGGGCGG?EEEHGHHHHHGHHGAFEGHHHHHHFHHHHFCHFHHHFFHHHGGFGGHHGBFHHHGHGHHHHHFHHGGHHHHHHEGGHHHAFDCFGGGGGGHHHFHFHHHHHGEH
@R_HWI-M01141:133:D05BR:1:1101:19234:10082  133:D05BR:1:1101:19234:10082 2:N:0:TGGACGTCCCTAGG
CTTTCATTAGTATTTTTCAACAATACTTTTTAAAATTTCTTTTTTTTTTTGATGGAGTTTCGCTCTTGTTACCCAGGCTGGAGTGCAATGGCGCGATCTCGGCTCACCGCAACCTCCGCCTCCTGGGTTCAGGCAATTCTCCTGCCTCAG
+R_HWI-M01141:133:D05BR:1:1101:19234:10082  133:D05BR:1:1101:19234:10082 2:N:0:TGGACGTCCCTAGG
>>AAAFFFFFD5FGGGGGGGGFCGAGHDGHHAFGGFGHHHHHGHGGGGGG0AD53AABFFH?1?1EF3@B4@FG311BF1?11B1BFDG331>/>EE?G4F/AF?3FGGC?CCAGHH/CFG/FG1?/GF0GFEHCGHHHGFHH1CGHFH#
@M_HWI-M01141:133:D05BR:1:1101:25895:10086  133:D05BR:1:1101:25895:10086 2:N:0:TGGACGTCCCTAGG
CCATTATACCAGCAAATGGATAAGCCTGGCGTATGAGTTATAAAAGCAAATTTTGTGATTCCGATCACACTTGTT
+M_HWI-M01141:133:D05BR:1:1101:25895:10086  133:D05BR:1:1101:25895:10086 2:N:0:TGGACGTCCCTAGG
]]]]]]]]]]]]]]]]]]]]]]]]]]]]]]]]]]]]]]]]]]]]]]]]]]]]]]]]]]]]]]]]]]]]]]]]]]]
@M_HWI-M01141:133:D05BR:1:1101:20288:10089  133:D05BR:1:1101:20288:10089 2:N:0:TGGACGTCCCTAGG
GGCAGCGGCGGAAATGACCAAGTGGTTCAACACCAACTATCACTATATGGTGCCGGAGTTCGTGAAAGGTCAGCAG
+M_HWI-M01141:133:D05BR:1:1101:20288:10089  133:D05BR:1:1101:20288:10089 2:N:0:TGGACGTCCCTAGG
]]]]]]]]]]]]]]]]]]]]]]]]]]]]]]]]]]]]]]]]]]]]]]]]]]]]]]]]]]]]]]]]]]]]]]]]]]]]
@M_HWI-M01141:133:D05BR:1:1101:19121:10090  133:D05BR:1:1101:19121:10090 2:N:0:TGGACGTCCCTAGG
CACCCTTCTTGTTTTTATGAGAGAGGGCAGTGTCCTTGGCC
+M_HWI-M01141:133:D05BR:1:1101:19121:10090  133:D05BR:1:1101:19121:10090 2:N:0:TGGACGTCCCTAGG
]]]]]]]]]]]]]]]]]]]]]]]]]]]]]]]]]]]]]]]]]
@M_HWI-M01141:133:D05BR:1:1101:18524:10111  133:D05BR:1:1101:18524:10111 2:N:0:TGGACGTCCCTAGG
GTTTCGACAATGTAAAATCAGCCATAAAGACCTCCCGAAATAGCACACTGTTTTATACGCGTCTTACAGGTGAAGTGTGTCAGGTCATAGCATTTGTCAATATCAGAATCGTGG
+M_HWI-M01141:133:D05BR:1:1101:18524:10111  133:D05BR:1:1101:18524:10111 2:N:0:TGGACGTCCCTAGG
]]]]]]]]]]]]]]]]]]]]]]]]]]]]]]]]]]]]]]]]]]]]]]]]]]]]]]]]]]]]]]]]]]]]]]]]]]]]]]]\]]]]]]]]]]]]]]]]]]]]]]]]]]]]]]]]]]
@M_HWI-M01141:133:D05BR:1:1101:28087:10130  133:D05BR:1:1101:28087:10130 2:N:0:TGGACGTCCCTAGG
GCACGGCGCTATCCATCGCATCGGAGCCGGTGACAGTGGCACCGTGTGCGTGCAGGAGCTGCGCAACCACGCTCATACCTGCGCCACCCACAC
+M_HWI-M01141:133:D05BR:1:1101:28087:10130  133:D05BR:1:1101:28087:10130 2:N:0:TGGACGTCCCTAGG
V]T]Z]Z]]]]]][]]]]]]]X]YT]]]]]]]Z]]]]]]]YY]]]]]]]Y]]]]]]]]]Y]]]]]]B]Z]]]U]]]]]W]]]YW]]]]\]]]]
@M_HWI-M01141:133:D05BR:1:1101:21508:10138  133:D05BR:1:1101:21508:10138 2:N:0:TGGACGTCCCTAGG
GAAATAATACACAAGCGTGCCGCCGCGCCTTCACCGCCGGGAGTTTGAATCAGGGTATACATGGCCGA
+M_HWI-M01141:133:D05BR:1:1101:21508:10138  133:D05BR:1:1101:21508:10138 2:N:0:TGGACGTCCCTAGG
Y]]]]]]]]]]]]]]]]]]]Z]]]]]]]]]]]]]]]]]]]]]]]]]]]]]]]]]\\]]]]]]]]]]]]
@M_HWI-M01141:133:D05BR:1:1101:12132:10159  133:D05BR:1:1101:12132:10159 2:N:0:TGGACGTCCCTAGG
AATAATAGTCTCCAAATTTCACCCAAATTGCTGTGAATGCTATTATTTCATTCCGTTTTTATGGATGAGTAGTTTTCAATGGTGTATC
+M_HWI-M01141:133:D05BR:1:1101:12132:10159  133:D05BR:1:1101:12132:10159 2:N:0:TGGACGTCCCTAGG
]]]]]]]]]]]]]]]]]]]]]]]]]]]]]]]]]]]]]]]]]]]]]]]]]]]]]]]]]]]]]]]]]]]]]]]]]]]]]]]]]]]]]]]]
@M_HWI-M01141:133:D05BR:1:1101:13193:10161  133:D05BR:1:1101:13193:10161 2:N:0:TGGACGTCCCTAGG
GTCAATAACGAAGCCGGTGAGATCGTGACGTGGCAACGTCGTTACCGAATGATTGAATAAGAAAAGTAGA
+M_HWI-M01141:133:D05BR:1:1101:13193:10161  133:D05BR:1:1101:13193:10161 2:N:0:TGGACGTCCCTAGG
]]]]]]]]]]]]]]]]]]]]]]]]]]]]]]]]]]]]]]]]]]]]]]]]]]]]]]]]]]]]]]]]]]]]]]
@M_HWI-M01141:133:D05BR:1:1101:23143:10163  133:D05BR:1:1101:23143:10163 2:N:0:TGGACGTCCCTAGG
ATCAAAACAGCCTGGTACTGGTACCAAAGCAGAGATACAGACCAATGGAACAAAACAAAGGCAGACCAGAGGCT
+M_HWI-M01141:133:D05BR:1:1101:23143:10163  133:D05BR:1:1101:23143:10163 2:N:0:TGGACGTCCCTAGG
]]]]]]]]]\]]]]\]]]]]]]]][]]]][]]]]]]]]]]]]]]]]]]]]]]]]]]]]]]]]]]]]]]]]]]]]
@M_HWI-M01141:133:D05BR:1:1101:17927:10170  133:D05BR:1:1101:17927:10170 2:N:0:TGGACGTCCCTAGG
TTATGCATTGGATCTTCTGAGTTTTTA
+M_HWI-M01141:133:D05BR:1:1101:17927:10170  133:D05BR:1:1101:17927:10170 2:N:0:TGGACGTCCCTAGG
]]]]]]]]]]]]]]]]]]]]]]]]]]]
@M_HWI-M01141:133:D05BR:1:1101:16664:10179  133:D05BR:1:1101:16664:10179 2:N:0:TGGACGTCCCTAGG
TGCTGTGAATGTGATGGGCTTCCCTTTGTGGGTAACCTGATCTTTCTCTCTGGC
+M_HWI-M01141:133:D05BR:1:1101:16664:10179  133:D05BR:1:1101:16664:10179 2:N:0:TGGACGTCCCTAGG
]]]]]]]]]]]]]]]]]]]]]]]]]]]]]]]]]]]]]]]]]]]]]]]]]]]]]]
@M_HWI-M01141:133:D05BR:1:1101:13904:10183  133:D05BR:1:1101:13904:10183 2:N:0:TGGACGTCCCTAGG
CTCTTCCGATCTTCTTCTACCTGTTTCTCAACATCGGCCGGGAAGTGGCCGCCGTTGGCTTCCACGTGGCGACGAATGGCGTCGACTGAACCTTTGCGGATCATGCGTTGGTCGATGTTGATACCG
+M_HWI-M01141:133:D05BR:1:1101:13904:10183  133:D05BR:1:1101:13904:10183 2:N:0:TGGACGTCCCTAGG
]]]]]]]]]]]]]]]]]]]]]]]]]]]]]]]]]]]]]]]]]]]]]]]]]]]]]]]]]]]]]]]]]]]]]]]]]]]]]]]]]]]]]]]]]]]]]]]]]]]]]]]]]]]]]]]]]]]]]]]]]]]]]]
@M_HWI-M01141:133:D05BR:1:1101:24767:10189  133:D05BR:1:1101:24767:10189 2:N:0:TGGACGTCCCTAGG
GTGATTTCTTTATCCGATTCGCGGAAAAACAGCATAAACAGCACGGCAATCACCGCAATCATGATTGCACCAAACGTCCACATTCCGGCCCAGTTGAAGGTCAGCCCATTCACCGGCTCTTTGTAAGCGAACATTTTCTCCATCATCACGCCGCCCAGGCGGTATCCCAGCAGGCTACCAAAGC
+M_HWI-M01141:133:D05BR:1:1101:24767:10189  133:D05BR:1:1101:24767:10189 2:N:0:TGGACGTCCCTAGG
CCCCCFFFFFFFGGGGGGGGGGGGGGGHHGHHHH]]]]]]]]]]]]]]]]]]]]]]]]]]]]]]]]]]]]]]]]]]]]]]]]]]]]]]]]]]]]]]]]]]]]]]]]]]]]]]]]]]]]]]]]]]]]]]]]]]]]]]]]]]]]]]]]]]]]GGHGHHGGGGHHGGGGGGFGGGFFFFABFCBBAA
@M_HWI-M01141:133:D05BR:1:1101:10540:10200  133:D05BR:1:1101:10540:10200 2:N:0:TGGACGTCCCTAGG
AGTCTGCCGAGCGTCATCAGCAAACCGAGGAAAAGGCTTA
+M_HWI-M01141:133:D05BR:1:1101:10540:10200  133:D05BR:1:1101:10540:10200 2:N:0:TGGACGTCCCTAGG
]]]]]]]]]]]]]]]]]]]]]X]]]]]]]]]]]][]\]]]
@M_HWI-M01141:133:D05BR:1:1101:8963:10203  133:D05BR:1:1101:8963:10203 2:N:0:TGGACGTCCCTAGG
GTGGAGGTTGCAGTGAGCCAAGATTG
+M_HWI-M01141:133:D05BR:1:1101:8963:10203  133:D05BR:1:1101:8963:10203 2:N:0:TGGACGTCCCTAGG
]]]]]]]]]]]]]]]]]]]]]]Z]]]
@M_HWI-M01141:133:D05BR:1:1101:24018:10203  133:D05BR:1:1101:24018:10203 2:N:0:TGGACGTCCCTAGG
CTTCGGCGCGCTCGGCGATAAATATGGTCGCCAGAAAATTCTTGCCATCACCATTGTGATTATGTCGATCAGTACCTTCTGTATCGGCCTGATACCGTCCTATGCCACCATTGGCATCTGGGCACCGATCCTGCTGTTGCTGTGTAAGATGGCGCAGGGCTTCTCGGTGGGCGGC
+M_HWI-M01141:133:D05BR:1:1101:24018:10203  133:D05BR:1:1101:24018:10203 2:N:0:TGGACGTCCCTAGG
AABA>ABDBBBBGGGGGGGGGGHFG]]]]]]]]]]]]]]]]]]]]]]]]]]]]]]]]]]]]]]]]]]]]]]]]]]]]]]]]]]]]]]]]]]]]]]]]]]]]]]]]]]]]]]]]]]]]]]]]]]]\]]]]]]]]]]]]]]]]]]]]]]]]]GGFGG4GFGFGGCBBBABBBBA>>>
@M_HWI-M01141:133:D05BR:1:1101:9439:10210  133:D05BR:1:1101:9439:10210 2:N:0:TGGACGTCCCTAGG
AGACGCGCACTATCGGCATGCTGATTACGGCCAGTACCAA
+M_HWI-M01141:133:D05BR:1:1101:9439:10210  133:D05BR:1:1101:9439:10210 2:N:0:TGGACGTCCCTAGG
]]]]]X]]]]]][]]]]]]]]]]]]J]\]]]]]]\\]][U
@M_HWI-M01141:133:D05BR:1:1101:6066:10218  133:D05BR:1:1101:6066:10218 2:N:0:TGGACGTCCCTAGG
TAAATAAATAAAAAGAAGGTTGGGCCAGGTGCGGTGGCTCACACTTATAATCCCAGCATTTTGGGAGGCTGAGGCCAGTGGATCACGAGGTCAAGAGATCAAGACCATCCTTGCCAAAATGATGAAACCCCGTCTCTACTGAAAATACAAAAATGAGCCAGACATTGTGGTGCATGCCTGTAGTCTCAGCTACTTGGGAGGCTAAGGCAGGAGAATTGCTCAAATATGGAAGGCAGAGGTTGCAGTGAGCCAAGATTGT
+M_HWI-M01141:133:D05BR:1:1101:6066:10218  133:D05BR:1:1101:6066:10218 2:N:0:TGGACGTCCCTAGG
BCCCCFFFFFFFGGGGGGGGGGGGHEAHHFGHGGFGGGHGHHHHGHHHHHHHHHHHHHFHBFFGGHGGFFHHHGGFHHHHHHHGHHGGGGGHHHHHHHHHHHHGHHHGF]]]]]]]]]]]]]]]]]]]]]]]]]]]]]]]]]]]]]]]]]HHHHHHHHHHHHHHHHGHFHHHHGHGFHGHHHHHHFHGHFHFHGHEGHGFHHHHHFHHGHHHHGHGHHGHHHHHHHHHHFHGFEHHFAFGCGGGGGGFFFFFFFBAA3A
@M_HWI-M01141:133:D05BR:1:1101:14849:10232  133:D05BR:1:1101:14849:10232 2:N:0:TGGACGTCCCTAGG
CAAAAAGCAACGAAAAGAGTTTACGTAACAGACGCGGAATACCTCACAAAGTACAGCGAAATTTTAGAAGAAATTTTCGGCTTCGGCATCAGTGTCA
+M_HWI-M01141:133:D05BR:1:1101:14849:10232  133:D05BR:1:1101:14849:10232 2:N:0:TGGACGTCCCTAGG
]]]]]]]]]]]]]]]]]]]]]]]]]]]]]]]]]]]]]]]]]]]]]]]]]]]]]]]]]]]]]]]]]]]]]]]]]]]]]]]]]]]]]]]]]]]]]]]]]
@M_HWI-M01141:133:D05BR:1:1101:23620:10247  133:D05BR:1:1101:23620:10247 2:N:0:TGGACGTCCCTAGG
ATAGGTGTACCCGAATGTGACAAAGAGAATCAATCCAAGCTGGAAAATACTCTTCAGGATATTATCCAGGA
+M_HWI-M01141:133:D05BR:1:1101:23620:10247  133:D05BR:1:1101:23620:10247 2:N:0:TGGACGTCCCTAGG
]]]]]]]]]]]]]]]]]]]]]]]]]]]]]]]]]]]]]]]]]]]]]]]]]]]]]]]]]]]]]]]]]]]]]]]
@M_HWI-M01141:133:D05BR:1:1101:12041:10254  133:D05BR:1:1101:12041:10254 2:N:0:TGGACGTCCCTAGG
GAAATAATTTGTCTTCACAGTCTAGCCTCCAGTTA
+M_HWI-M01141:133:D05BR:1:1101:12041:10254  133:D05BR:1:1101:12041:10254 2:N:0:TGGACGTCCCTAGG
]]]]]]]]]]]]]]]]]]]]]]]]]]]]]]]]]]]
@M_HWI-M01141:133:D05BR:1:1101:24654:10255  133:D05BR:1:1101:24654:10255 2:N:0:TGGACGTCCCTAGG
TGGTCGACTGGGTGAACATGTTCGCGCTGGCCGTGAATGAAGAAAACGCAGCCGGTGGGCGCGTCGTTACGGCACCAACCAACGGCGCATGCGGGATTGTTCCTGCCGTTCTGGCCTATTATGACCACTTTATCGAGCCTGTAACGCCGGATATTTAT
+M_HWI-M01141:133:D05BR:1:1101:24654:10255  133:D05BR:1:1101:24654:10255 2:N:0:TGGACGTCCCTAGG
CCCDDDCC]]]]]]]]]]]]]]]]]]Y]]]]]]]]]]]]]]]]]]]]]]]W]]]Z]]]]]]]Z]]]]]]]]]]]]Z]]]]]]]]]]]]]]]]]]]]]]]]]]]]]]]]]]]]]]]]]]]]]]]]]]]]]]]]]]]]]]]]]]]]]]]]]]FFFBAAAA
@M_HWI-M01141:133:D05BR:1:1101:14067:10263  133:D05BR:1:1101:14067:10263 2:N:0:TGGACGTCCCTAGG
CGCGTGCAGCGCCTGTAAAATGTCCTCGCCGCTGCGGCCCTTCGCGCGGATCAGAAAGACGCGTCCGAAGCGGGCCTCGTAGCGGGCATTGCCCTCGCGCAGCGCCTGCGCAAGGGCCACATCGCCTTCATCTACCGCGCCCTGCTCCTGGCGCGACAG
+M_HWI-M01141:133:D05BR:1:1101:14067:10263  133:D05BR:1:1101:14067:10263 2:N:0:TGGACGTCCCTAGG
BCCCBCCCF]]]]]]]]]]]]]]]]]]]]]]]]]]]]]]]]]]]]]]]]]]]]]]]]]]]]]]]]]]]]]]]]]]]]]]]]]]]]]]]]]]]]]]]]]]]]]]]]]]]]]]]]]]]]]]]]]]]]]]]]]]]]]]]]]]]]]]]]]]]]]CCBCCCBAA
@M_HWI-M01141:133:D05BR:1:1101:10668:10265  133:D05BR:1:1101:10668:10265 2:N:0:TGGACGTCCCTAGG
TCACCCACAAAGGAAAGCCCATCAGACTCACAGCAGATCTCTCAGCAGAAACTCTACAGGACCATATAA
+M_HWI-M01141:133:D05BR:1:1101:10668:10265  133:D05BR:1:1101:10668:10265 2:N:0:TGGACGTCCCTAGG
]]]]]\]]]]]]]]]]]]]]]]]]]]]4]]]]]]]]]]]]]]]]]]]]]]]]]]]]]]]]]]]]]]]]]
@M_HWI-M01141:133:D05BR:1:1101:18541:10272  133:D05BR:1:1101:18541:10272 2:N:0:TGGACGTCCCTAGG
CTGATCGACTATTTACGCGCGGCCAGCTATGCCCCGTCGCTTATCAGCCATGGCGATCAGGTATTAGCGTACGTGCGCCAGACGCCGCCGGATCTGATCCTGCTGGATTTGATGCTGCCGGGCACCGACGGCCTGACCCTGTGCCGCGAGATCCGACGCTTCTCGGACGTCCCCATCGTGATGGTGACTGCCAAAAT
+M_HWI-M01141:133:D05BR:1:1101:18541:10272  133:D05BR:1:1101:18541:10272 2:N:0:TGGACGTCCCTAGG
BBBBBFBBBBBFGFFGFGGGGCGGGHGHHHFFHGGGAEGGGHGGHHD]]]]]V]]]]]]]]]]]]]]]]]]]]]]]]]]]]]]]]]]]]]]]]]]]]]]]]]]]]]]]]]]]]]]]]]]]]]]]]]]]]]]]]]]]]]]]]]]]]]]]]]GGGGDFEGHGGGGGGGGGGGGHGGHGGGGGGGGGGBFAFC3BBBBAB
@M_HWI-M01141:133:D05BR:1:1101:12702:10277  133:D05BR:1:1101:12702:10277 2:N:0:TGGACGTCCCTAGG
GTGAATCTGACGATTATGTGCCTTGGGGTTGCTCTACTTGAGGAATATCTTTGTGGTGTTCTCTGTATTTCCTGCAGTTGAGTGTTGGCCTGTGTTACT
+M_HWI-M01141:133:D05BR:1:1101:12702:10277  133:D05BR:1:1101:12702:10277 2:N:0:TGGACGTCCCTAGG
]]]]]]]]]]]]]]]]]]]]]]]]]]]]]]]]]]]]]]]]]]]]]]]]]]]]]]]]]]]]]]]]]]]]]]]]]]]]]]]]]]]]]]]]]]]]]]]]]]]
@M_HWI-M01141:133:D05BR:1:1101:3448:10282  133:D05BR:1:1101:3448:10282 2:N:0:TGGACGTCCCTAGG
GGCGAGCGCGTTGATACGGTAAAAAGGATCCGTTTCGCCATACTCTTCCAGCAGCGGGTAGAGCGTCTCCCAGTAGCGGGAAAGCGCCTCCTGCACCAGCAGCAGGCCGTCTGCGTAGCCGGG
+M_HWI-M01141:133:D05BR:1:1101:3448:10282  133:D05BR:1:1101:3448:10282 2:N:0:TGGACGTCCCTAGG
]R]]]]]]]]]]]]]]]]]]]]]]]]]]]]]]]]]]]]]]]]]]]]]]]]Z[]]]]]]]]\]]]]]Z][]]]]]]]]]]]]]]Y]]]]]]]]]]]]]]]]]]]]]]V]Z]]]]SC]YX]]]7]
@M_HWI-M01141:133:D05BR:1:1101:24985:10287  133:D05BR:1:1101:24985:10287 2:N:0:TGGACGTCCCTAGG
ACTCCAATGTTAAAAGCAAAATTTCTCTGAATATAATCTGCCTGAAAAAATATACAATGCCCTTTTCTACTCTGTTTTGGAGTATCTACACCAACTCAATATGCTCACTCAT
+M_HWI-M01141:133:D05BR:1:1101:24985:10287  133:D05BR:1:1101:24985:10287 2:N:0:TGGACGTCCCTAGG
]]]]]]]]]]]]]]]]]]]]]]]][]]]]]]]]]]]]]\]]]]]]]]]]]]]]]]]]]]\]]]]]]]]]]]]]]]]]]]U]]]]]]]]]]]]]]]]]]]]]]]]]]]]]]]]
@M_HWI-M01141:133:D05BR:1:1101:24455:10288  133:D05BR:1:1101:24455:10288 2:N:0:TGGACGTCCCTAGG
CACATTGATTTTGTATCCTGAGACTTTGCTGAAATTGCTTATCAGCTTAAGGAG
+M_HWI-M01141:133:D05BR:1:1101:24455:10288  133:D05BR:1:1101:24455:10288 2:N:0:TGGACGTCCCTAGG
]]]]]]]]]]]]]]]]]]]]]]]]]]]]]]]]]]]]]]]]]]]]]]]]]]]]]]
@M_HWI-M01141:133:D05BR:1:1101:15478:10299  133:D05BR:1:1101:15478:10299 2:N:0:TGGACGTCCCTAGG
CAAAGCCTTCTGGGACGTGGTGAACTGGGACGAAGCAGCAGCGCGTTTCGCCGCTAAAAAATAAGGTTGCATTGACGCCTGTGAGAAGCGA
+M_HWI-M01141:133:D05BR:1:1101:15478:10299  133:D05BR:1:1101:15478:10299 2:N:0:TGGACGTCCCTAGG
]]]]]]]]]]]]]]]]]]]]]]]]]]]]]]]]]]]]]]]]]]]]]]]]]]]]]]]]]]]]]]]]]]]]]]]]]]]]]]]]]]]]]]]]]]]
@M_HWI-M01141:133:D05BR:1:1101:27673:10304  133:D05BR:1:1101:27673:10304 2:N:0:TGGACGTCCCTAGG
CCGCCGGTCTGGTCGTCCGGTTGATGACGATAATCCAGCCGCTGCTTGTCCTGACTTGCCTGCACCGAGACGGTATCCCTGCGCCCAAAAGGAACGGAGAACATCAGCTGAACGGCGTGCGACGCGCGGGAGAGTGAGCGGGTATAGTTCAGCGTGGCGGAGATG
+M_HWI-M01141:133:D05BR:1:1101:27673:10304  133:D05BR:1:1101:27673:10304 2:N:0:TGGACGTCCCTAGG
BBBBBBBBBBFFEFE]]]]]]]]]]]]]]]]]]]]]]]]]]]]]]]]]]]]]]]]]]]]]]]]]]]]]]]]]]]]]]]]]]]]]]]]]]]]]]]]]]]]]]]]]]]]]]]]]]]]]]]]]]]]]]]]]]]]]]]]]]]]]]]]]]]]]]]GGGBBBBBFFAAA>>
@M_HWI-M01141:133:D05BR:1:1101:16385:10308  133:D05BR:1:1101:16385:10308 2:N:0:TGGACGTCCCTAGG
TGCCTTGCCTGGAGTTGCCTTCCCTGAACTTGCTTTTTCTGGATTTTTCTTTCCTTGCCTTGCCTGGATTTGCCTAGCTTGGATTTAC
+M_HWI-M01141:133:D05BR:1:1101:16385:10308  133:D05BR:1:1101:16385:10308 2:N:0:TGGACGTCCCTAGG
]]]]]]]]]]]]]]]]]]\]]]]]]]]]]]]]]]]]]]]]]]]]]]]]]]]\]]]]]]]]]]]]]]]]]]]]]]]]]]]]]]]]]]]]
@M_HWI-M01141:133:D05BR:1:1101:24992:10327  133:D05BR:1:1101:24992:10327 2:N:0:TGGACGTCCCTAGG
GTCCAGGTCGGCCAGCAGATGCGCAACGTAGTCATCGTGCGGCACTTCACCCTTCAGCGCGTGCGAGTTGAAATCGCAGTACGGGCATTTCTGCACGCACCACGGGATG
+M_HWI-M01141:133:D05BR:1:1101:24992:10327  133:D05BR:1:1101:24992:10327 2:N:0:TGGACGTCCCTAGG
]]]]]]]]]]]]]]]]]]]]]]]]]]]]]]]]]]]]]]]]]]]]]]]]]]]]]]]]]]]]]]]]]]]]]]]]]]]]]]]]]]]]]]]]]]]]]]]]]]]]]]]]]]]]]
@M_HWI-M01141:133:D05BR:1:1101:28667:10338  133:D05BR:1:1101:28667:10338 2:N:0:TGGACGTCCCTAGG
CAGGCAGATCATGAGGTCAAGAGTTTGAGACTAGCCTGACCAACATGGTGAAACCCTGTCTGTACTAAAAATGCAAACAATTAG
+M_HWI-M01141:133:D05BR:1:1101:28667:10338  133:D05BR:1:1101:28667:10338 2:N:0:TGGACGTCCCTAGG
]]]]]]]]]]]]]]]]]]]]]]]]]Z]]]]]]]]\]]]]]]]]]]]]]]Z]]I]\]]]]]]]]]]]]]]]]]]]]]]]]\]]]]
@M_HWI-M01141:133:D05BR:1:1101:27652:10353  133:D05BR:1:1101:27652:10353 2:N:0:TGGACGTCCCTAGG
TACCGGGCATGGCCGCGGACATGAAGCTGGGCGACATGATGAAGGCGGAAAACGCCACCTTCGGCATCTCCTTCTGCGGCAGCGGCGGCGCGGGTGCCATCACGGCGCAGACCAAATATGGCTACAA
+M_HWI-M01141:133:D05BR:1:1101:27652:10353  133:D05BR:1:1101:27652:10353 2:N:0:TGGACGTCCCTAGG
]]]]]Z]]]S][]]Q]Z]Z]]]]]]]]]XV\]]F]]]]]]]]]\]Z]]ZZZY]T]]]]]]]\]ZUUZZ]]]]Y]]]]]]B]T][T]TX]]]]/XW]X\]]]]]]]]]]]]]]XX[]]]]]]]]]]]Y
@M_HWI-M01141:133:D05BR:1:1101:9664:10360  133:D05BR:1:1101:9664:10360 2:N:0:TGGACGCCCCTAGG
TATGACACGGCTTAGCCAATGCCCTTTGGATAACCCGAGACCCTCCCACCAACCCAAAGCAGCACACAC
+M_HWI-M01141:133:D05BR:1:1101:9664:10360  133:D05BR:1:1101:9664:10360 2:N:0:TGGACGCCCCTAGG
]]]]]]]]]]]U]]]]]]]]]]]]]]]]]]]]:]]]]]]]]]]]]]]Z]]]]]]]]]]]]]]]F]]]]]
@M_HWI-M01141:133:D05BR:1:1101:6819:10365  133:D05BR:1:1101:6819:10365 2:N:0:TGGACGTCCCTAGG
GCTTGATGATGTTGTTGATCGACTGATGCTCAAACTCGCTGCCGATGTACACCTGCGCCGCCACCGCGCAGACGTTCAGGCGCAGCGCGTCCTCCATCGCCACCGCCACGCACTCGTTCGACAGCTCGCCCAGAA
+M_HWI-M01141:133:D05BR:1:1101:6819:10365  133:D05BR:1:1101:6819:10365 2:N:0:TGGACGTCCCTAGG
]]]]]]]]]]]]]]]]]]]]]]]]]]]]]]]]]]]]]]]]]]]]]]]]]]]]]]]]]]]]]]]]]]]]]]]]]]]]]]]]]]]]]]]]]]]]]]]]]]]]]]]]]]]]]]]]]]]]]]]]]]]]]]]]]]]]]]]
@M_HWI-M01141:133:D05BR:1:1101:12475:10382  133:D05BR:1:1101:12475:10382 2:N:0:TGGACGCCCCTAGG
CAGCGCGTCGTCGAACGGGCGGGCAATCAGCAGGATTATCGCCATCTGCGCCATCCCCGCCACAAAGGTTATTGCGCCTGCGGTCAGCGGGCTAAAGACCTTATCCGGACGACCGCGCTTGACCATGTAGCTGTGGACAAGGCCACCGAGCAGCCCTTGGAGGATGGTAAAAATCATGCAGCTGAGGGCGGTCATCCCGCCCATCGGGTAGCGGTGCGGGCCGCCGGTTAGCCCGACGAGACC
+M_HWI-M01141:133:D05BR:1:1101:12475:10382  133:D05BR:1:1101:12475:10382 2:N:0:TGGACGCCCCTAGG
BBBB@BDBBBDAGGGGG?EFGGGGGGHHGHCHHGFFHHHHGGEAFHHGHGGGGGHHHGCEGCFGHGHF22FDGFHGGDFHFGCGGGHEFGGGGIJHG2EIJJJIJJIEFFEAA/;ADIIIIIIIIHHE]]X]]V]]]]]ZX]]XX]X]]X.<.CF<>001<0111>>.?11?11<10111?10?/>/</B<1////CCGG?/>>/>0E/>//E>////EA/0EA0B0B001111A>1B1>11>
@M_HWI-M01141:133:D05BR:1:1101:20195:10392  133:D05BR:1:1101:20195:10392 2:N:0:TGGACGTCCCTAGG
GGTCCACACTGAGCTCTGCCCAGCTGTTTGGCCAAGCCCCAAGTGAACCTTCCAGAAGCCAGCCCAGGAC
+M_HWI-M01141:133:D05BR:1:1101:20195:10392  133:D05BR:1:1101:20195:10392 2:N:0:TGGACGTCCCTAGG
]]]]]]]]]]]]]]]]]]]]]]]]]]]]]]]]]]]]]]]]]]]]]]]]]]]]]]]]]]]]]]]]]]]]]]
@M_HWI-M01141:133:D05BR:1:1101:24497:10394  133:D05BR:1:1101:24497:10394 2:N:0:TGGACGTCCCTAGG
AGGGCATAATGCAGAGTGGGACCAAAGCTGCTTCATGACCAGGGAAAAACTAG
+M_HWI-M01141:133:D05BR:1:1101:24497:10394  133:D05BR:1:1101:24497:10394 2:N:0:TGGACGTCCCTAGG
]]]]]]]]]]]]]]]]]]]]]]]]]]]]]]]]]]]]]]]]]]]]]]]]]]]]]
@M_HWI-M01141:133:D05BR:1:1101:14553:10395  133:D05BR:1:1101:14553:10395 2:N:0:TGGACGTCCCTAGG
GCTGGAACCATAAATAAGTACATTAAGTACGTTATCGCATGACTGTGCTCTGCACAGCCTGAGCAACAGAGCAAGACTCTGTCTCAAAAATATTAAATTAAAAATTAAAAATATGATAA
+M_HWI-M01141:133:D05BR:1:1101:14553:10395  133:D05BR:1:1101:14553:10395 2:N:0:TGGACGTCCCTAGG
]]]]]]]]]]]]]]]]]]]]]]]]]]]]]]]]]]]]]]]]]]]]]]]]]]]]]]]]]]]]]]]]]]]]]]]]]]]]]]]]]]]]]]]]]]]]]]]]]]]]]]]]]]]]]]]]]]]]]]]
@M_HWI-M01141:133:D05BR:1:1101:18639:10413  133:D05BR:1:1101:18639:10413 2:N:0:TGGACGTCCCTAGG
CTTGAGCCCAGTGATGCCTGTCAGTCACCAGGT
+M_HWI-M01141:133:D05BR:1:1101:18639:10413  133:D05BR:1:1101:18639:10413 2:N:0:TGGACGTCCCTAGG
]]]]]]]]]]]]]]]]]]]]]]]]]]]]]]]]]
@M_HWI-M01141:133:D05BR:1:1101:15117:10422  133:D05BR:1:1101:15117:10422 2:N:0:TGGACGTCCCTAGG
TTATGGAGGCTGTTTTTGTCTTTATCCACTCCTTTAGTTTCTTCTCCTCCTTCTCCTTAAGATCATTTCCTTTGGAGGTGAGCATCGATTGATACCCGGATACCAGTTC
+M_HWI-M01141:133:D05BR:1:1101:15117:10422  133:D05BR:1:1101:15117:10422 2:N:0:TGGACGTCCCTAGG
]]]]]]]]]]]]]]]]]]]]]]]]]]]]]]]]]]]]]]]]]]]]]]]]]]]]]]]]]]]]]]]]]]]]]]]]]]]]]]]]]]]]]]]]]]]]]]]]]]]]]]]]]]]]]
@M_HWI-M01141:133:D05BR:1:1101:20880:10428  133:D05BR:1:1101:20880:10428 2:N:0:TGGACGTCCCTAGG
AGGAGAGAATACTAAGGGCAGCCAGAGAGAAAGGTCGGGTCACCCACAAAGGGAAGCCCATCAGACTCACAGCAGATCTCTCGGCAGAAACCCTGCAAGCCAGAAAGAAGTGGGGGCCAATATTCAACATCCTTAAAGAAAAGAACTTTCAACCCAGAATTTCAAATCCAGCCAAACTAAGCTTCATAAG
+M_HWI-M01141:133:D05BR:1:1101:20880:10428  133:D05BR:1:1101:20880:10428 2:N:0:TGGACGTCCCTAGG
AAB3A?A@CFFFGFCFGGGGGGHHHFHHGGHHHGEFFGGH]]]]]]]]]]]]]]]]]]]]]]]]]]]]]]]]]]]]]]]]]]]]]]]]]]]]]]]]]]]]]]]]]]]]]]]]]]]]]]]]]]]]]]]]]]]]]]]]]]]]]]]]]]]]]]CHHGHHHHGGBEFGF54CCGGGFGDBGGFFFFFFFB@AAA
@M_HWI-M01141:133:D05BR:1:1101:8398:10429  133:D05BR:1:1101:8398:10429 2:N:0:TGGACGTCCCTAGG
TGGTTCGCGATGCCGATGCGCTGCAGCGCGCCAGCACGCTGGATACGCTGGTCTTTGATAAAACCGGCACCCTGACCGAAGGTAAGCCGCAGGTGGTGGCGATAAAAACCTTTG
+M_HWI-M01141:133:D05BR:1:1101:8398:10429  133:D05BR:1:1101:8398:10429 2:N:0:TGGACGTCCCTAGG
]]]]]]]]]]]]]]]]]]]]]]]]]]]]]]]]]]]]]]]]]]]]]]]\]]]]]]]]]]]]]]]]]]]]]]]]]]]]]]]]]]]]]]]]]]]]]]]]]]]]]]]]]]]]]]]]]]
@M_HWI-M01141:133:D05BR:1:1101:9931:10440  133:D05BR:1:1101:9931:10440 2:N:0:TGGACGTCCCTAGG
CGAAAGAGACATCTTCGGGTTGTGAGGTTAAGCGACTAAGCGTACACGGTGGATGCCCTGGCAGTCAGAGGCGATGAAGGACGTGCTAATC
+M_HWI-M01141:133:D05BR:1:1101:9931:10440  133:D05BR:1:1101:9931:10440 2:N:0:TGGACGTCCCTAGG
]]]]]]]]]]]]]]]]]]]]]]]]]]]]]]]]]]]]]]]]]]]]]]]]]]]]]]]]]]]]]]]]]]]]]]]]]]]]]]]]]]]]]]]]]]]
@F_HWI-M01141:133:D05BR:1:1101:20499:10442  133:D05BR:1:1101:20499:10442 2:N:0:TGGACGTCCCTAGG
GATTATCAAGTCCGCTTTTTACAGAGGAAGTGGCTACTGAAGTTTTAAGGTTTCATGCGAAAATACCTAATTATGAAGCGACGCCGTTGGTGTCATTAAAAAATCTGATCGGAAGAGCACACGTCTGAACTCCAGTCACTGGACGTATCT
+F_HWI-M01141:133:D05BR:1:1101:20499:10442  133:D05BR:1:1101:20499:10442 2:N:0:TGGACGTCCCTAGG
CCCCCFFFFFFFGGGGGGGGGGGHHHGHGHFHGGHHHHHHHHGGHGHFHHHHHHHHHHGDEGFHEHHHGHHHHGHHHFFEDGGEGGGGGFFGHHGHHHFHGFGHFHHHHGGGGGGHGHGHGHGFEHGFHHHHHFHHHHGGFGGFGGGDGH
@R_HWI-M01141:133:D05BR:1:1101:20499:10442  133:D05BR:1:1101:20499:10442 2:N:0:TGGACGTCCCTAGG
GGCTCTTTTTATTTAAAAAACACCCGGGCTCCCTCAATCTAGTTTTTTTTCTTTAAATTATAAAAATTTTAAACCCATCTCCTTCCTTTAAAACAAACTTTAAAATAAAAAAACAAAATCGGCGGTGGGGAGAAAAGGGAAATAGGTGTT
+R_HWI-M01141:133:D05BR:1:1101:20499:10442  133:D05BR:1:1101:20499:10442 2:N:0:TGGACGTCCCTAGG
>11111131B133333B1110000AA0A0A0A/B001111212222/ECA01112D1221222@11011@21110//001111110122B21B1>/0/1B22>11211B11<>/??##################################
@M_HWI-M01141:133:D05BR:1:1101:20073:10468  133:D05BR:1:1101:20073:10468 2:N:0:TGGACGTCCCTAGG
CGAAATGATGCTCTGCAGGTCATCCACGCTGTAGAGATAGGCGTTAGCCAGCTTGCCCACTTCCGGTTCGACATCGCGCGGAACGGCAATATCGACCAGCAGCATCGGCTGATTTCGGCGGGATTTAAGGGCGCGCTCCACCATTCCTTTACCGATAATCGGCAGC
+M_HWI-M01141:133:D05BR:1:1101:20073:10468  133:D05BR:1:1101:20073:10468 2:N:0:TGGACGTCCCTAGG
DDCCCCFFFFFFGGGG]]]]]]]]]]]]]]]]]]]]]]]]]]]]]]]]]]]]]]]]]]]]]]]]]]]]]]]]]]]]]]]]]]]]]]]]]]]]]]]]]]]]]]]]]]]]]]]]]]]]]]]]]]]]]]]]]]]]]]]]]]]]]]]]]]]]]]GGGGFCCCCCFCBAAA
@F_HWI-M01141:133:D05BR:1:1101:8489:10471  133:D05BR:1:1101:8489:10471 2:N:0:TGGACGTCCCTAGG
AGGTGAGCCGGAACCTTATGGCCTGAAATCGGGCTACGCCCTCGTCGTTCGTGGCCAACTTATTCTGGCCGTCATTCCTGAATCAGAGATCCCATCCGGGCATCAGCGCTGTGTCGATCTCGACGGGCGTCTGGTTACTCCCGGCCTCAT
+F_HWI-M01141:133:D05BR:1:1101:8489:10471  133:D05BR:1:1101:8489:10471 2:N:0:TGGACGTCCCTAGG
BC@A?FFFFCCBGGGGGGGGGGHHGHFGGHEEGGGHHGGGGGHGFGGGGHGGGGGHHHGHHHHHHHHHHHGGGGHHHHHHHHHHHHHHHHHHHHHHHGGGGGHHHHHGGGGGHHHGHGHHHHHGGGGGGGGGGHHHHHHHHHGGGGGHHH
@R_HWI-M01141:133:D05BR:1:1101:8489:10471  133:D05BR:1:1101:8489:10471 2:N:0:TGGACGTCCCTAGG
TGCAGCAGGGATTCAGGCGAGCTGTTACGCGTCGCCGTGACGGTGGCGTTAATCCCACCGCCCCGCGCGCTGATGGCCTGATACGACACGCCGTTCAGCCGCTCCTCCCATTCCGCTGCACGATCGCCGCCGAACACCAGATGCGTGTGG
+R_HWI-M01141:133:D05BR:1:1101:8489:10471  133:D05BR:1:1101:8489:10471 2:N:0:TGGACGTCCCTAGG
A?AAAFFFBBBFGGGGGGGGGGGGHHHHGGGGGAEFGEGFGGGGHGHGGGGGHHHHHHGGGGGGGGGGGGGGGHHHHHHGHHHHGGGGGGGGGGGHHHHHGGGGGHHHGHHHHHHGGGGHHGGHHGGGGGGGGGGFFFFFFFFFFFFFFF
@M_HWI-M01141:133:D05BR:1:1101:16309:10473  133:D05BR:1:1101:16309:10473 2:N:0:TGGACGCCCCTAGG
CTTTTAGCCAGTGCGGCTCTTCAG
+M_HWI-M01141:133:D05BR:1:1101:16309:10473  133:D05BR:1:1101:16309:10473 2:N:0:TGGACGCCCCTAGG
]]]]]]EX]]]\YY[]]]]]W]X]
@M_HWI-M01141:133:D05BR:1:1101:22593:10479  133:D05BR:1:1101:22593:10479 2:N:0:TGGACGTCCCTAGG
GTCAGGATTCTTTTTATTTACTTATTTTTTCGAGACAGTCTTGCTGTCGCACAGTTGGAGTACAGTGGCACAATCATAGCTCATTGCAGCCTTGAACTCCTGGGTTCAAGTGATCCTCCTG
+M_HWI-M01141:133:D05BR:1:1101:22593:10479  133:D05BR:1:1101:22593:10479 2:N:0:TGGACGTCCCTAGG
]]]]]]]]]]]]]]]]]]]]]]]]]]]]]]]]]]]]]]]]]]]\]]]]]]]]][]]]]]]]]]]]]]]][]]]]]]]]]]]]]]]]]]]]]]]]]]]]]]]]]]]]]]]\]]]]]]]]]]]
@M_HWI-M01141:133:D05BR:1:1101:10909:10480  133:D05BR:1:1101:10909:10480 2:N:0:TGGACGTCCCTAGG
AGAAAGCGCGCGATGGTAAGCTGACTGCTGGCGAAATGCAGGGCGGTTGCTTCACTATCTCCAGCATCGGCGGCCTGGGTACTACCCACTTCGCGCCGATTGTGAA
+M_HWI-M01141:133:D05BR:1:1101:10909:10480  133:D05BR:1:1101:10909:10480 2:N:0:TGGACGTCCCTAGG
]]]U]]]]]]]][]]]]]]]]]]]]]]]]]]]]]]E]]]]]]]]]][]]\]]]]]]]]]]]]]]]]]]X]]Y]]]]UYW]]]]]]]E]]Y]]]]][]]V]]]]]]]
@M_HWI-M01141:133:D05BR:1:1101:12670:10497  133:D05BR:1:1101:12670:10497 2:N:0:TGGACGTCCCTAGG
CATCATCCAGTTTATCGTCATCACGAAAGGGACCGAGCGCGTAGCCGAAGTCAGCGCCCGCTTCTCGCTCGACGGTATGCCTGGAAAACAGATGAGCATTGATGGCGATCTGCGGGCTGGGGTGATTGACGCGGTTCAGGCGCGGCACCTTCGCCAGCA
+M_HWI-M01141:133:D05BR:1:1101:12670:10497  133:D05BR:1:1101:12670:10497 2:N:0:TGGACGTCCCTAGG
ABBCCFFFF]]]]]]]]]]]]]]]]]]]]]]]]]]]]]]]]]]]]]]]]]]]]]]]]]]]]]]]]]]]]]]]]]]]]]]]]]]]]]]]]]]]]]]]]]]]]]]]]]]]]]]]]]]]]]]]]]]]]]]]]]]]]]]]]]]]]]]]]]]]]]CCCFBBAAA
@M_HWI-M01141:133:D05BR:1:1101:27562:10507  133:D05BR:1:1101:27562:10507 2:N:0:TGGACGTCCCTAGG
ACAGCTTGGCCCCGGCCAGGAACAGCATCGCCAGCGTGGTCACAAACAGTACGACTACGGTACCGAGGTCAGGCTGCGCCAGCAAGAGCACGGCAAGAACCAGGATTAC
+M_HWI-M01141:133:D05BR:1:1101:27562:10507  133:D05BR:1:1101:27562:10507 2:N:0:TGGACGTCCCTAGG
V]]]]]]G]]]]XYW]]]]]]]]]]]]]]]]]]]]]\]]]]]]]]]]]]]]]]]Y]]T]]]]]\]]]]G]]]]]]]]]]]]\]]]IX]Y[]]]]]]]Z]]]]]]]]]6]
@M_HWI-M01141:133:D05BR:1:1101:24916:10518  133:D05BR:1:1101:24916:10518 2:N:0:TGGACGTCCCTAGG
CCTCGACCTCCCTGGGCTCAAGCAATCCTCCCACCTTAGCCACCTGAGTAGCTAAAACTACAGG
+M_HWI-M01141:133:D05BR:1:1101:24916:10518  133:D05BR:1:1101:24916:10518 2:N:0:TGGACGTCCCTAGG
]]]]]Z]Z[]Z\]]X]][][]]]][]]]]C]]6[]Z\]\]]]]]]]]]]]]]\]HHH]Y\]]6]
@M_HWI-M01141:133:D05BR:1:1101:4493:10536  133:D05BR:1:1101:4493:10536 2:N:0:TGGACGTCCCTAGG
AGAAATATCTGCTTCTAAAACCAAAACGGAGCAACCTAACAGAACGGCCTTCAATGTGTGCGTTCAACTTACAGAGTTAAACTGATGTGTGTTTGCAGGAGTTTCTAAACCCTTTCTGTGAAGAAGCGGAAAACGCATTATTCCAGCCAAA
+M_HWI-M01141:133:D05BR:1:1101:4493:10536  133:D05BR:1:1101:4493:10536 2:N:0:TGGACGTCCCTAGG
B]]]]]]]]]]]]]]]]]]]]]]]]]]]]]]]]]]]]]]]]]]]]]]]]]]]]]]]]]]]]]]]]]]]]]]]]]]]]]]]]]]]]]]]]]]]]]]]]]]]]]]]]]]]]]]]]]]]]]]]]]]]]]]]]]]]]]]]]]]]]]]]]]]]]]A
@M_HWI-M01141:133:D05BR:1:1101:5964:10541  133:D05BR:1:1101:5964:10541 2:N:0:TGGACGTCCCTAGG
TCGATGCCCGGCCTTCCGGACGAAATGCTATGGTTTCATTCATCAAAGTCTCCTTATGGGACATTCCCGGCTTGCAGACGGCTGTGAACCCGTAGCCCGGCTCATCGCAGCGCAAGC
+M_HWI-M01141:133:D05BR:1:1101:5964:10541  133:D05BR:1:1101:5964:10541 2:N:0:TGGACGTCCCTAGG
U]]]]]]]]]]]]]]Z]Y]]]]]]]]]]]]]]]]]]]]\]]]]]]]]\]]]]]]]]]]]\]]]]]]]]]]]]]]]]]]]S]]]]][W]]X]]]YS]\\]]]\]]E]]]]]]]X]]]]
@M_HWI-M01141:133:D05BR:1:1101:5682:10543  133:D05BR:1:1101:5682:10543 2:N:0:TGGACGTCCCTAGG
TACAGGGGCGCACCACCATGCCCAGCTAATTTTTGTATTTTTAGTAGAGATGGGGTTTCACC
+M_HWI-M01141:133:D05BR:1:1101:5682:10543  133:D05BR:1:1101:5682:10543 2:N:0:TGGACGTCCCTAGG
]]]]]]]]]]]Z]]]]]]]][]]]]]]]]]]]]]]]]]]]]]]]]]]]]]]]]]]]]]]]\]
@M_HWI-M01141:133:D05BR:1:1101:16459:10554  133:D05BR:1:1101:16459:10554 2:N:0:TGGACGTCCCTAGG
CCCAGCAGAGCAGTTTGCAAGATACGTTCTTTTTGTGTTTT
+M_HWI-M01141:133:D05BR:1:1101:16459:10554  133:D05BR:1:1101:16459:10554 2:N:0:TGGACGTCCCTAGG
]X]]]]]]\X]]]]]]]]]]]\]]]]]\]]]]]]]]]]]]]
@M_HWI-M01141:133:D05BR:1:1101:17823:10556  133:D05BR:1:1101:17823:10556 2:N:0:TGGACGTCCCTAGG
CTGCTGGCGTCAGGTGGGCAATAGCG
+M_HWI-M01141:133:D05BR:1:1101:17823:10556  133:D05BR:1:1101:17823:10556 2:N:0:TGGACGTCCCTAGG
]]]]]]]]]]]]]]]]]]]]]]]]]]
@M_HWI-M01141:133:D05BR:1:1101:6816:10569  133:D05BR:1:1101:6816:10569 2:N:0:TGGACGTCCCTAGG
GGTTTTAGAAGCAGATATTTCTCAATATG
+M_HWI-M01141:133:D05BR:1:1101:6816:10569  133:D05BR:1:1101:6816:10569 2:N:0:TGGACGTCCCTAGG
]]]]]]]]]]]]]]]]]]]]]]]]]]]]]
@M_HWI-M01141:133:D05BR:1:1101:3012:10573  133:D05BR:1:1101:3012:10573 2:N:0:TCGACGTCCCTAGG
GCGAAGCCCCAAGGCAGCAGCAGCCAGAGTAGTGAGGCGCCAAATGCGCTTTTGGGCGGGATGCCGAGTAGGTGGCGCAGGACGGCATAGGCCAGCAGCGGGATGAAAACGGTAAAAATGCAGG
+M_HWI-M01141:133:D05BR:1:1101:3012:10573  133:D05BR:1:1101:3012:10573 2:N:0:TCGACGTCCCTAGG
]]U]SW]]V]]V[]]]]]]]B]\\X][R]]\]]]]]]]]]Y]RY]]V]]X]X]]Z]]V]]]]ZBQ]]][ZZ]]]T]]]]]]X]]Y]U]]]Z]]]ZZ]]W]]V]]]]Z]Z]]]]]XZ]]]]U][\
@M_HWI-M01141:133:D05BR:1:1101:25541:10590  133:D05BR:1:1101:25541:10590 2:N:0:TGGACGTCCCTAGG
CTTCAAGTGATCCACCCGTCGTCTCAGCCT
+M_HWI-M01141:133:D05BR:1:1101:25541:10590  133:D05BR:1:1101:25541:10590 2:N:0:TGGACGTCCCTAGG
]]]]]]]]]]]]]]]]]]]]]]]]]][[]\
@M_HWI-M01141:133:D05BR:1:1101:14222:10590  133:D05BR:1:1101:14222:10590 2:N:0:TGGACGTCCCTAGG
CTGCTGCTGCTGGACGAGCCCCTAAGCGCCCTCGATCTCAACTATCAGTTCCACGTGATGGATATCGTTGCTCGCGAGA
+M_HWI-M01141:133:D05BR:1:1101:14222:10590  133:D05BR:1:1101:14222:10590 2:N:0:TGGACGTCCCTAGG
]]]]]]]]]]]]]]]]]]]]]]]]]]]]]]]]]]]]]]]]]]]]]]]]]]]]]]]]]]]]]]]]]]]]]]]]]]]]]]]
@M_HWI-M01141:133:D05BR:1:1101:8354:10608  133:D05BR:1:1101:8354:10608 2:N:0:TGGACGTCCCTAGG
CTGTTAGAAGAAAAACTAAGAAACAGAAATAACTTCATCATCAACAATCTGGACATCCACTCAGAGACCTAATCTGAAAGTTGGTAATTTCAAAGACGACAGGAGGATAAATTTACAATGACGGGAAGAAACCAGCATAAAAAAG
+M_HWI-M01141:133:D05BR:1:1101:8354:10608  133:D05BR:1:1101:8354:10608 2:N:0:TGGACGTCCCTAGG
]]]]]]]]]]]]]]]]]]]]]]]]]]]]]]]]]]]]]]]]]]]]]]]]]]]]]]]]]]]]]]]]]]]]]]]]]]]]]]]]]]]]]]]]]]]]]]]]]]]]]]]]]]]]]]]]]]]]]]]]]]]]]]]]]]]]]]]]]]]]]]]]]
@M_HWI-M01141:133:D05BR:1:1101:18577:10610  133:D05BR:1:1101:18577:10610 2:N:0:TGGACGTCCCTAGG
ATCAGTTTAACTTTGTAAGTTGAATGCACACATAGAAGACCGTTCTGTTAGGTAGCTCCGTTTTGGT
+M_HWI-M01141:133:D05BR:1:1101:18577:10610  133:D05BR:1:1101:18577:10610 2:N:0:TGGACGTCCCTAGG
]]]]]]]]]]]]]]]]]]]]]]]]]]]]]]]]]]]]]]]]]]]]]]]]]]]]]]]]]]]]]]]]]]]
@M_HWI-M01141:133:D05BR:1:1101:26534:10619  133:D05BR:1:1101:26534:10619 2:N:0:TGGACGTCCCTAGG
CAAAAGAAAGAAAGAAAGGGCATTCACATTGGAAAAGAGTCAAATGATCTCTGTTTGCTATTGACATAGTCTTATACCTAGAAAACCTTAAAGATTTGATAAATGACTTCAGTAAAAGTTTCAAAATACAAATTAATGTACA
+M_HWI-M01141:133:D05BR:1:1101:26534:10619  133:D05BR:1:1101:26534:10619 2:N:0:TGGACGTCCCTAGG
]]]]]]]]]]]]]]]]]]]]]]]]]]]]]]]]]]]]]]]]]]]]]]]]]]]]]]]]]]]]]]]]]]]]]]]]]]]]]]]]]]]]]]]]]]]]]]]]]]]]]]]]]]]]]]]]]]]]]]]]]]]]]]]]]]]]]]]]]]]]]]
@M_HWI-M01141:133:D05BR:1:1101:6697:10624  133:D05BR:1:1101:6697:10624 2:N:0:TGGACGTCCCTAGG
TGGAGACACTCTGTTTCTACAAAATATGCAAAATTTAGCTGGGCGTGATGGTGGGTGCCTGTAATTCCAGCTACTTGGGAGGCTGAGGCAGGAGAATCACTTGA
+M_HWI-M01141:133:D05BR:1:1101:6697:10624  133:D05BR:1:1101:6697:10624 2:N:0:TGGACGTCCCTAGG
]]]]]]]]]]]]]]]]]]]]]]]]]]]]]]]]]]Y]]]]]]]]]]]]]]]]]]]]]]]]]]]]]]]]]]]]]]]]]]]]]]]]]]]]]]]]]]]]]]]]]]]]]
@M_HWI-M01141:133:D05BR:1:1101:20564:10625  133:D05BR:1:1101:20564:10625 2:N:0:TGGACGTCCCTAGG
CGAAGAGCTGGCGCGTTTTCTTGAGAATCCCGGTGACCCGCGTTACCTGGCGGCAAGCTGGCAGTCCGGCCACACGGGCAGCGGGCTGCACTACAGCCGTTTTCCTTTCCTTGCCACTATTC
+M_HWI-M01141:133:D05BR:1:1101:20564:10625  133:D05BR:1:1101:20564:10625 2:N:0:TGGACGTCCCTAGG
]]]]]]]]]]]]]]]]]]]]]]]]]]]]]]]]]]]]]]]]]]]]]]]]]]]]]]]]]]]]]]]]]]]]]]]]]]]]]]]]]]]]]]]]]]]]]]]]]]]]]]]]]]]]]]]]]]]]]]]]]]
@M_HWI-M01141:133:D05BR:1:1101:10800:10629  133:D05BR:1:1101:10800:10629 2:N:0:TGGACGTCCCTAGG
TTTGGGTTTCAGAATAGAGCTCAGTGTTGTTGGCTTAATTTATTTCTCTGCTGTTTCTGTTCTTGAGAAATTGGGGGAGGGAGTCCTATGCA
+M_HWI-M01141:133:D05BR:1:1101:10800:10629  133:D05BR:1:1101:10800:10629 2:N:0:TGGACGTCCCTAGG
]]]]]]]]]]]]]]]]]]]]]]]]]]]]]]]]]]]]]]]]]]]]]]]]]]]]]]]]]]]]]]]]]]]]]]]]]]]]]]]]][]]]]]Y]]]]
@M_HWI-M01141:133:D05BR:1:1101:6019:10647  133:D05BR:1:1101:6019:10647 2:N:0:TGGACGTCCCTAGG
TCTAAAAGATCAGATGGTGGTCGTGGGGTGCGGATT
+M_HWI-M01141:133:D05BR:1:1101:6019:10647  133:D05BR:1:1101:6019:10647 2:N:0:TGGACGTCCCTAGG
]]]]]]]]]]]]]]]]]]]]]]]]]]]]]]]]]]]]
@M_HWI-M01141:133:D05BR:1:1101:18225:10652  133:D05BR:1:1101:18225:10652 2:N:0:TGGACGTCCCTAGG
CCGGCAGCCAGGGCGGCGGGCAGCTGAGTCCGGTACGTTTAACGCTGGCGGGCGTGGCGCTCGCGGCGGTGCTGGAGGGCTTATCCAACGGCATCGCCCTGCTCAACCCCGACGTCTACGACCAGCTTCGCTTCTGGCAGGCCGGCTCGCTGGATATCCGCACCCTTGAAACCCTAAAAGTGGTG
+M_HWI-M01141:133:D05BR:1:1101:18225:10652  133:D05BR:1:1101:18225:10652 2:N:0:TGGACGTCCCTAGG
AAB?ADDABFFAGGGGGGGGGGGGHHHHFGHGGGG]]]]]]]]]]]]]]]]]]]]Z]]]Y]]]]]]]]]JJJHIJJJJGJJHFJHIIIIJIIFFICGHGJIGJEEIIIIIIFIJIIJGIJJGJJEGGIIHHJHHIEHIIIIGGHIEIIJHHHHHGGGEEEFBEEFGGGGGCGFFFFFDBBBAAAA
@M_HWI-M01141:133:D05BR:1:1101:19798:10660  133:D05BR:1:1101:19798:10660 2:N:0:TGGACGTCCCTAGG
GTCAATGACTAGGAAGGATGTAGTTCTACACTGCTGTTTACCTATTTAAATTCATTCCTGTGAATATCTTGTTTGTCACCTAGGCTGGACTGCAGTGGCATGATCTCGGCTCACTGCAACCTCCACCTTCCTGGTTTAAA
+M_HWI-M01141:133:D05BR:1:1101:19798:10660  133:D05BR:1:1101:19798:10660 2:N:0:TGGACGTCCCTAGG
]]]]]]]]]]]]]]]]]]]]]]]]]]]]]]]]]]]]]]]]]]]]]]]]]]]]]]]]]]]]]]]]]]]]]]]]]]]]]]]]]]]]]]]]]]]]]]]]]]]]]]]]]]]]]]]]]]]]]]]]]]]]]]]]]]]]]]]]]]]]
@M_HWI-M01141:133:D05BR:1:1101:17125:10662  133:D05BR:1:1101:17125:10662 2:N:0:TGGACGTCCCTAGG
CTTGCTCTGTCTCTAGGCTGGAGTGCAGTGG
+M_HWI-M01141:133:D05BR:1:1101:17125:10662  133:D05BR:1:1101:17125:10662 2:N:0:TGGACGTCCCTAGG
]]]]]]]]]]]]]]]]]]]]]]]]]]Z]W]]
@M_HWI-M01141:133:D05BR:1:1101:9712:10666  133:D05BR:1:1101:9712:10666 2:N:0:TGGACGTCCCTAGG
GGTCAAAATGGTGAAATCCCGTCTCTACTAAAAATACAAAAAATTAGCTGGGCATGGTGGCGTGCACCTGCAATCTCAACTACTCAGGAGGCTAAGGCAGGAGAAACCCTTGAA
+M_HWI-M01141:133:D05BR:1:1101:9712:10666  133:D05BR:1:1101:9712:10666 2:N:0:TGGACGTCCCTAGG
]]]]]]]]]]]]]]]]]]]]]]]]]]]]]]]]]]]]]]]]]]]]]]]]]]]]]]]]]]]]]]]]]]]]]]]]]]]]]]]]]]]]]]]]]]]]]]]]]]]]]]]]]]]]]]]W]]
@M_HWI-M01141:133:D05BR:1:1101:19738:10668  133:D05BR:1:1101:19738:10668 2:N:0:TGGACGTCCCTAGG
GTGGGATGATAAGTCCACGTAGCGGTAGCCGCGACGGTAATCCATGATCGCCTGCCAGCTTTCGG
+M_HWI-M01141:133:D05BR:1:1101:19738:10668  133:D05BR:1:1101:19738:10668 2:N:0:TGGACGTCCCTAGG
]]]]V]Y]]]]]]ZY]9]]]]]W]]]]R[]]][]][]]]]W]]]]]Z]]]]]]]]]]][]]]]]]
@M_HWI-M01141:133:D05BR:1:1101:9238:10687  133:D05BR:1:1101:9238:10687 2:N:0:TGGACGTCCCTAGG
TGCTGAAGTTACTTATCAGTTTCAAGAGACTTTGGGCTGAGACGATGGGGTCTTCTAAATATACAATCATGTCGTCTGCAAATAGAGACAATTTGACTTCCTCCTTTCCTAACTGAATACTCTTTATTTCTTTTT
+M_HWI-M01141:133:D05BR:1:1101:9238:10687  133:D05BR:1:1101:9238:10687 2:N:0:TGGACGTCCCTAGG
]]]]]]]]]]]]]]]]]]]]]]]]]]]]]]]]]]]]]]]]]]]]]]]]]]]]]]]]]]]]]]]]]]]]]]]]]\]]]]]]]]]]]Y]Z]]]]]]]]]]]]]]]]]]]]]]]]]]]]]]]]]]]]]]]]]]]]]]]
@M_HWI-M01141:133:D05BR:1:1101:17902:10690  133:D05BR:1:1101:17902:10690 2:N:0:TGGACGTCCCTAGG
AGGAGAATAACATGAACCCAGGAGGTGGAGGTTGCAGTGAGCTGTGATTGTGCCTGACGCTGGCGTTGCAGCTG
+M_HWI-M01141:133:D05BR:1:1101:17902:10690  133:D05BR:1:1101:17902:10690 2:N:0:TGGACGTCCCTAGG
]]]]]]]]]]]]]]]]]]]]]]]]]]]]]]]]]]]]]]]]]]]]]]]]]]]]]]]]]]]]]]]]]]]]]H]]Z\
@M_HWI-M01141:133:D05BR:1:1101:12614:10711  133:D05BR:1:1101:12614:10711 2:N:0:TGGACGTCCCTAGG
GGAGCTGCGTTTTGATATTTCAGAGTGAATGGGA
+M_HWI-M01141:133:D05BR:1:1101:12614:10711  133:D05BR:1:1101:12614:10711 2:N:0:TGGACGTCCCTAGG
]]]]]]]]]]]]]]]]]]]]]]]]]]]]]]]]]]
@M_HWI-M01141:133:D05BR:1:1101:12386:10721  133:D05BR:1:1101:12386:10721 2:N:0:TGGACGTCCCTAGG
GCAAGATACGTTCTTCTTGTGTTTTAGTCGGAGATTTCCAGCTATTTCTTGAATGCTGGGAAAATGCGTTTTCCACTTCTTCACAGAAAGGGTTTAGAAACTCCTGCAAACACACATCAGTTTAACTCCGTAAGTTGAATGCACACATTGAAGACCGTTCTGTTAGGTAGCTCCGTTTTGGTTTTA
+M_HWI-M01141:133:D05BR:1:1101:12386:10721  133:D05BR:1:1101:12386:10721 2:N:0:TGGACGTCCCTAGG
BBBBBFFFFBFFGGGGGGGGFGHHHHGHHGGGGGHH]]]]]]]]]]]]]]]]]]]]]]]]]]]]]]]]]]]]]]]]]]]]]]]]]]]]]]]]]]]]]]]]]]]]]]]]]]]]]]]]]]]]]]]]]]]]]]]]]]]]]]]]]]]]]]]]]]HGGGGGHHGHHHGBGGGGGGGGGGFBABBBFBAAAB
@M_HWI-M01141:133:D05BR:1:1101:8780:10729  133:D05BR:1:1101:8780:10729 2:N:0:TGGACGTCCCTAGG
GACTTGTCCTTGGCTGCCCAGAGGCCTATGTTTCAGCCCATTCCCACTCCTCAC
+M_HWI-M01141:133:D05BR:1:1101:8780:10729  133:D05BR:1:1101:8780:10729 2:N:0:TGGACGTCCCTAGG
]]]]]]]]]]]]]]]]]]]]]]]]]]]]]]]]]]]]]]]]]]]]]]]]]]]]]]
@M_HWI-M01141:133:D05BR:1:1101:21750:10742  133:D05BR:1:1101:21750:10742 2:N:0:TGGACGTCCCTAGG
CAAATGGGACCTAATCAAACTCCACAGCTTCTGCACGGCAAAAGAAACAGTCACTAGAGTGGATCGGCAACCAACAGAATGGGAAAAAATTTTCGCAGTCTACCCATCTGACAAAGGGCTGATATCCAGAATATCTAGGGTTGGAGTGA
+M_HWI-M01141:133:D05BR:1:1101:21750:10742  133:D05BR:1:1101:21750:10742 2:N:0:TGGACGTCCCTAGG
]]]]]]]]]]]]]]]]]]]]]]]]]]]]]]]]]]]]]]]]]]]]]]]]]]]]]]]]]]]]]]]]]]]]]]]]]]]]]]]]]]]]]]]]]]]]]]]]]]]]]]]]]]]]]]]]]]]]]]]]]]]]]]]]]]]]]]]]]]]]]]]]]]]]]
@M_HWI-M01141:133:D05BR:1:1101:20948:10762  133:D05BR:1:1101:20948:10762 2:N:0:TGGACGTCCCTAGG
CCGGATGCCATGCAGCCCGGCACGGTGGCGACAGCCTGCAACGGCACCACGGTTGAAATCAACAACACCGATGCCGAAGGCCGTCTGGTGCTTGCAGACGCTCTCGCCTGGGCAAGCCAGCGCCA
+M_HWI-M01141:133:D05BR:1:1101:20948:10762  133:D05BR:1:1101:20948:10762 2:N:0:TGGACGTCCCTAGG
]]]]]]]]]]]]]]]]]]]]]]]]]]]]]]]]]]]]]]]]]]]]]]]]]]]]]]]]]]]]]]]]]]]]]]]]]]]]]]]]]]]]]]]]]]]]]]]]]]]]]]]]]]]]]]]]]]]]]]]]]]]]]
@M_HWI-M01141:133:D05BR:1:1101:19494:10768  133:D05BR:1:1101:19494:10768 2:N:0:TGGACGTCCCTAGG
TATTTTCCGTCAGCCATTCGCTGAGGGCGCGAATACCGCCGCGCTCGGTGGCATGGTGACCTGCCGCGTAGAAATGCAGCCCCTGCTCGCGGGCCGAGTGAACCGTCTGTTC
+M_HWI-M01141:133:D05BR:1:1101:19494:10768  133:D05BR:1:1101:19494:10768 2:N:0:TGGACGTCCCTAGG
]]]]]]]]]]]]]]]]]]]]]]]]]]]]]]]]]]]]]]]]]]]]]]]]]]]]]]]]]]]]]]]]]]]]]]]]]]]]]]]]]]]]]]]]]]]]]]]]]]]]]]]]]]]]]]]]
@M_HWI-M01141:133:D05BR:1:1101:17619:10802  133:D05BR:1:1101:17619:10802 2:N:0:TGGACGTCCCTAGG
TATTCCATGGTGTATATGTGACATATTTTCTTTATCCAGTCTATCATTGCTG
+M_HWI-M01141:133:D05BR:1:1101:17619:10802  133:D05BR:1:1101:17619:10802 2:N:0:TGGACGTCCCTAGG
]]]]]]]]]]]]]]]]]]]]]]]]]]]]]]]]]]]]]]]]]]]]]]]]]]]]
@M_HWI-M01141:133:D05BR:1:1101:17005:10802  133:D05BR:1:1101:17005:10802 2:N:0:TGGACGTCCCTAGG
CGGGCGCAGCTTCTCTTTTCCCTCCGCGCTTCGCACAAACACAATGCGCGCCGGGGAGCAGTTGGCGGACGTTGGCCCCCATTTCATCAGGTCGTAGATCTCGTGCAGCGTTTCGTCGCTGACAGGAATATCCTGCCAGCCGTTGTGGGTGCGGGCGCCGGTG
+M_HWI-M01141:133:D05BR:1:1101:17005:10802  133:D05BR:1:1101:17005:10802 2:N:0:TGGACGTCCCTAGG
CCBAABCCCCFFG]]]]]]]]]]]]]]]]]]]]]]]]]]]]]]]]]]]]]]]]]]]]]]]]]]]]]]]]]]]]]]]]]]]]]]]]]]]]]]]]]]]]]]]]]]]]]]]]]]]]]]]]]]]]]]]]]]]]]]]]]]]]]]]]]]]]]]]]]GBBDBBBDAABAA
@M_HWI-M01141:133:D05BR:1:1101:22673:10811  133:D05BR:1:1101:22673:10811 2:N:0:TGGACGTCCCTAGG
ATGGAGTCTCACTCTTTACCCAGGACGGAGTGTACTGGAGTGATCTCGGCTCACTGCAACCTCTGCCTCCCACGTTCAAGAGATTCTCCTGCCTCAGCCTCCCAAGTAACTGGGATTACAGGTGCCTGCTACCATGCCTGGCTAGTTTTTTGTATGTTTAGTAGAGATGGGGTTTCACCA
+M_HWI-M01141:133:D05BR:1:1101:22673:10811  133:D05BR:1:1101:22673:10811 2:N:0:TGGACGTCCCTAGG
CBBACFFFFFFFGGGGGGGGGGHGHHGGGG]]]]]]]]]]]]]]]]]]]]]]]]]]]]]]]]]]]]]]]]]]]]]]]]]]]]]]]]]]]]]]]]]]]]]]]]]]]]]]]]]]]]]]]]]]]]]]]]]]]]]]]]]]]]]]]]]]]]]]]]HHHHHHHHGGGGGGGGGGCCFFFFFCBBBB
@M_HWI-M01141:133:D05BR:1:1101:24515:10811  133:D05BR:1:1101:24515:10811 2:N:0:TGGACGTCCCTAGG
AACGCTGCTCTTTATTTCAGCCAAAGGAGACGCCAAATCAGAGTGGCCGTTCAACAGCACCACACTGTAGGAGGCACACGCCATGGGTCTTCTGGGCACAAACC
+M_HWI-M01141:133:D05BR:1:1101:24515:10811  133:D05BR:1:1101:24515:10811 2:N:0:TGGACGTCCCTAGG
]]]]]]]]]]]]]]]]]]]]]]]]]]]]]]]]]]]]]]]]]]]]]]]]]]]]]]]]]]]]]]]]]]]]]]]]]]]]]]]]]]]]]]]]]]]]]]]]]]]]]]]]
@M_HWI-M01141:133:D05BR:1:1101:6130:10829  133:D05BR:1:1101:6130:10829 2:N:0:TGGACGTCCCTAGG
CAAAACTCATACGATGACCCTGCCGGGCGCCGTGGGGGCACAGCTGACGGAAGGCAAGGCGTCTCCGGCGGGTATTCTGACCTCAAAGGCCTGCCTGAACGGCAATCAGGGCCGCTGCCGCGAGTATGCCCAGA
+M_HWI-M01141:133:D05BR:1:1101:6130:10829  133:D05BR:1:1101:6130:10829 2:N:0:TGGACGTCCCTAGG
]]]]]]]]]]]]]]]]]]]]]]]]]]]]Z]]]]]]]]]]]]]]]]]]]]]]]]]]]]]]]]]Z]]]]]]]]][]]]]]]]]]]]]]]]]]]]Z[]]]][]]]]V]]]]]]]]Y]]]]Y]WWV]V]]]]]]]R1S
@F_HWI-M01141:133:D05BR:1:1101:20979:10830  133:D05BR:1:1101:20979:10830 2:N:0:TGGACGTCCCTAGG
GGTGTATATACTCCAAAATAGAGTAGAATAGGGGATTCTGTAATGTTTCTGACAGAATATATTCAGAGCAATTTTGTTTTTAACATTGAGGTGCCTAGATAATATTTAGATTTTTTTCGATTCACGTAAAATTATAATTTCTGTATTTTA
+F_HWI-M01141:133:D05BR:1:1101:20979:10830  133:D05BR:1:1101:20979:10830 2:N:0:TGGACGTCCCTAGG
ACAABFFFFFFFGGGGGGGGGGHHHHHHHHHHHGGGHHHHHHHHHHHHHHHHHHHHHHIHHHIHHGHHHHHHHHHHHHHHGHHHHHHHGHHHHHHHHHHHHHGHHHHHHHHHHHHGGHGGHHHHHHHHHHHHHHHHHHHHHHHHHHHHHH
@R_HWI-M01141:133:D05BR:1:1101:20979:10830  133:D05BR:1:1101:20979:10830 2:N:0:TGGACGTCCCTAGG
TGTAAAATACCGAAATTCTAACTTTACGTGAATCGAAAATAATCTAAATATTATCTTGGCACCCGAATTTTAAAAGCAAAATTTCTCTGAATATAGTCTGTTAGAAAAAATATAAAATGCCTTATTCTACTCTGTTTTGGAGAATATACA
+R_HWI-M01141:133:D05BR:1:1101:20979:10830  133:D05BR:1:1101:20979:10830 2:N:0:TGGACGTCCCTAGG
BABBBFFFFFFBGGGGGGGGGGHHHHHGHHHGHHHHHGGHHHHHHHHHHHHHHHHHGGHGHHGEGGGGHHHHHHHGHHHHHHHHHHHHHGHHHHHFHHHHHHHHGHHHHGHHHHHHHHFFHHHHHHHHHFHFHFFHGHHGHHGHHHHHHG
@M_HWI-M01141:133:D05BR:1:1101:18333:10831  133:D05BR:1:1101:18333:10831 2:N:0:TGGACGTCCCTAGG
AGCGCTGATGTACGTCGGCCTGCTGATGCTGAGCAACGTGGCGAAAATCGACTTTGCTGACTTCGTGGACGCCATGTCTGGCCTG
+M_HWI-M01141:133:D05BR:1:1101:18333:10831  133:D05BR:1:1101:18333:10831 2:N:0:TGGACGTCCCTAGG
V]]]Y]]]]Y]]Z]]Z]]Z[\\]]]]]]\]]]][][[Z[]Z]]]]]]\]]]8]]]]]]]\9]\\\]][\]]\\\\]]8]]]]]]]
@M_HWI-M01141:133:D05BR:1:1101:15393:10838  133:D05BR:1:1101:15393:10838 2:N:0:TGGACGTCCCTAGG
CCCCGCAGTTGCCGGATATGCAGCCTGAACTGCTCGATAAACACTATCTGCGTAAACAT
+M_HWI-M01141:133:D05BR:1:1101:15393:10838  133:D05BR:1:1101:15393:10838 2:N:0:TGGACGTCCCTAGG
]]]]]]]]]]]]]]]]]]]]]]]]]]]]]]]]]]]]]]]]]]]]]]]]]]]]]]]]]]]
@M_HWI-M01141:133:D05BR:1:1101:21640:10842  133:D05BR:1:1101:21640:10842 2:N:0:TGGACGTCCCTAGG
TAGAAGGCTGTCATTCCGTACATGCAGGCA
+M_HWI-M01141:133:D05BR:1:1101:21640:10842  133:D05BR:1:1101:21640:10842 2:N:0:TGGACGTCCCTAGG
]]Y\]]]]]]]\]]]V]]]]]]]][]]]]R
@M_HWI-M01141:133:D05BR:1:1101:5391:10848  133:D05BR:1:1101:5391:10848 2:N:0:TGGACGTCCCTAGG
TACGCCCGCCATTTTGCCGCGAATCTGCGCCGCGCTGGCCATCGGCTCGGGCA
+M_HWI-M01141:133:D05BR:1:1101:5391:10848  133:D05BR:1:1101:5391:10848 2:N:0:TGGACGTCCCTAGG
Q]]F]]]]]]]]]]]]]]]]]]]]]]]]]]]]]]]]]]]]]]]]]]]\]]]]]
@M_HWI-M01141:133:D05BR:1:1101:9872:10880  133:D05BR:1:1101:9872:10880 2:N:0:TGGACGTCCCTAGG
GGGTCTTCGCGGTAGCGCGTTTCCGGCGTGCCGATCAGGCGAATCACGCCATCTTTCAGGTCCTGC
+M_HWI-M01141:133:D05BR:1:1101:9872:10880  133:D05BR:1:1101:9872:10880 2:N:0:TGGACGTCCCTAGG
]]]]]]]]]]]]]]]]]]]]]]]]]]]]]]]]]]]]]]]]]]]]]]]]]]]]]]]]]]]]]]]]]]
@M_HWI-M01141:133:D05BR:1:1101:6905:10888  133:D05BR:1:1101:6905:10888 2:N:0:TGGACGTCCCTAGG
CAAAATTCTAAATTTTTCTATTATTTATACTGTGTCGCATTATTGATACCGGACAATCTCATGTCAGTAAGTTCTT
+M_HWI-M01141:133:D05BR:1:1101:6905:10888  133:D05BR:1:1101:6905:10888 2:N:0:TGGACGTCCCTAGG
]]]]]]]]]]]]]]]]]]]]]]]]]]]]]]]]]]]]]]]]]]]]]]]]]]]]]]]]]]]]]]]]]]]]]]]L]]]]
@M_HWI-M01141:133:D05BR:1:1101:23133:10892  133:D05BR:1:1101:23133:10892 2:N:0:TGGACGTCCCTAGG
CAGGAGAATTGCTTGAACCTAAGAGGCAAAGCCTGCAGTGA
+M_HWI-M01141:133:D05BR:1:1101:23133:10892  133:D05BR:1:1101:23133:10892 2:N:0:TGGACGTCCCTAGG
]]]]]]]]]]]]]]]]]]]]]]]]]]]]]]]]]]]]]]]]]
@M_HWI-M01141:133:D05BR:1:1101:20773:10895  133:D05BR:1:1101:20773:10895 2:N:0:TGGACGTCCCTAGG
TTTTTTTCATGCTGACTAACTGATTACACCTTCTCCGGCTGTGGAGAAAGCTCCGACAGCATCCTGCGCTTTAAACATTACTTCAGATCGGCCTGCACCTGATGAATCGGCTTCGCCCATGGGTTC
+M_HWI-M01141:133:D05BR:1:1101:20773:10895  133:D05BR:1:1101:20773:10895 2:N:0:TGGACGTCCCTAGG
]]]]]]]]]]]]]]]]]]]]]]]]]]]]]]]]]]]]]]]]]]]]]]]]]]]]]]]]]]]]]]]]]]]]]]]]]]]]]]]]]]]]]]]]]]]]]]]]]]]]]]]]]]]]]]]]]]]]]]]]]]]]]]
@M_HWI-M01141:133:D05BR:1:1101:20109:10906  133:D05BR:1:1101:20109:10906 2:N:0:TGGACGTCCCTAGG
CTTTTCATCGTTGTCCCTCTTGCGTTCAGCCTAACGGGCCGCCCTGAATGGTCTCGCACAGACCGTTGATGATGCGCTCGCCGGTCTCCTCTTTGAGCTCCTGATACCAGGCC
+M_HWI-M01141:133:D05BR:1:1101:20109:10906  133:D05BR:1:1101:20109:10906 2:N:0:TGGACGTCCCTAGG
]]]]]]]]]]]]]]]]]]]]]]]]]]]]]]]]]]]]]]]]]]]]]]]]]]]]]]]]]]]]]]]]]]]]]]]]]]]]]]]]]]]]]]]]]]]]]]]]]]]]]]]]]]]]]]]]]
@M_HWI-M01141:133:D05BR:1:1101:10927:10913  133:D05BR:1:1101:10927:10913 2:N:0:TGGACGTCCCTAGG
AGCGAGACGTCGTCGATAAGCGTTCTTCCGGAAAGCGTGCAGGTCACGTTCTCCGCGCGGTAACGTTCAGCCATGTTGACCTCCCCGTCGAAAGATAAGCCACAGGAACC
+M_HWI-M01141:133:D05BR:1:1101:10927:10913  133:D05BR:1:1101:10927:10913 2:N:0:TGGACGTCCCTAGG
]]]]]]]]]]]]]]]]]]]]]]]]]]]]]]]]]]]]]]]]]]]]]]]]]]]]]]]]]]]]]]]]]]]]]]]]]]]]]]]]]]]]]]]]]]]]]]]]]]]]]]]]]]]]]]
@M_HWI-M01141:133:D05BR:1:1101:19542:10916  133:D05BR:1:1101:19542:10916 2:N:0:TGGACGTCCCTAGG
GTATTCAGCAGGGCGTTGAGTAATGGCCAGTCGGAGACGGCATCGGAGCCGTCGCGCATGGCTTCGGTTTCGCGGTT
+M_HWI-M01141:133:D05BR:1:1101:19542:10916  133:D05BR:1:1101:19542:10916 2:N:0:TGGACGTCCCTAGG
]]]]]]]]]\]]]]]]]]]]]]]]]]]]]]]]]]]]]]]]]]]]]]]]]]]]]]]]]]]]]]Y]]]]]]]]]]]]]]
@M_HWI-M01141:133:D05BR:1:1101:28751:10924  133:D05BR:1:1101:28751:10924 2:N:0:TGGACGTCCCTAGG
TCCTGAGATGATGCTTGCTTCTGAAAGGAAGCGTTGTTTTAGGTTCAAAGGGTGTGAGCTGTCCCTCTGTCCTGGTC
+M_HWI-M01141:133:D05BR:1:1101:28751:10924  133:D05BR:1:1101:28751:10924 2:N:0:TGGACGTCCCTAGG
]]]]]]]]]]]]]]]]]]]]]]]]]]]]]]]]]]]]]]]]]]]]]]]]]]]]\]]]]]]]]]]]]]]]]]]]]\]]]
@F_HWI-M01141:133:D05BR:1:1101:27885:10925  133:D05BR:1:1101:27885:10925 2:N:0:TGGACGTCCCTAGG
AACTCGCGTGAGACGCAGCTTATCGCCTGGCTGGTCCGCCATCATCTGCTGATGTCGGTCACCGCCCAGCGTCGCGATATTCAGGATCCGGAAGTCATTAAGCAGTTCGCCGAAGAGGTGCAAACGGAAAAGCACACGTCTGAACTCCAG
+F_HWI-M01141:133:D05BR:1:1101:27885:10925  133:D05BR:1:1101:27885:10925 2:N:0:TGGACGTCCCTAGG
AABABADDADBBBFEEFGGFFGHHHGAEEGFFAAG5GEGGGGHHHGHHHHGFFFAGFGEGGGHDFGFGHHGE1EEEE?EEGFFEGC3BGGFGGGHFHFFGFH2FGFGHGBDCCFCDFG<GHFHGHGDDG@GFHGCGC@<CBEHHHFHGHH
@R_HWI-M01141:133:D05BR:1:1101:27885:10925  133:D05BR:1:1101:27885:10925 2:N:0:TGGACGTCCCTAGG
CCTCCAAGACAGCGCCCCAAAAGGTTCGGCCGAACACCCGGCACATGATTGCGGCAATGATCAAGCAGTTCGCCATCCCCAATACCATCGACGCGCTGGCGCCGACGACGAACACGGTCGGGTGAGAGCCGCACGCACGTAAACTGAGCG
+R_HWI-M01141:133:D05BR:1:1101:27885:10925  133:D05BR:1:1101:27885:10925 2:N:0:TGGACGTCCCTAGG
11>1A11@111111A100A00000111AAEEGA/A/0/A/////>D1@F211/////11B@B211100112//?/?>0/?0?011B################################################################
@M_HWI-M01141:133:D05BR:1:1101:7502:10941  133:D05BR:1:1101:7502:10941 2:N:0:TGGACGTCCCTAGG
GCAGGACACCTGATCGGACATCCAAAAATAAA
+M_HWI-M01141:133:D05BR:1:1101:7502:10941  133:D05BR:1:1101:7502:10941 2:N:0:TGGACGTCCCTAGG
]]]]]]]]]]]]]]]]]]]]]]]]]]]]]]]]
@M_HWI-M01141:133:D05BR:1:1101:24494:10947  133:D05BR:1:1101:24494:10947 2:N:0:TGGACGTCCCTAGG
CTCCTGCCTCAGCCTCCCTAGCAGCTGGGATTACAGGTGCTGGACACCACGCCTGGCTGATTTTTGTATTTTTATTAAAAGAAATC
+M_HWI-M01141:133:D05BR:1:1101:24494:10947  133:D05BR:1:1101:24494:10947 2:N:0:TGGACGTCCCTAGG
]]]]]]]]]]]]]]][I]]]]][Y]]]]]]]]]]]ZY]]]]]\]]]]]]]]]]]]]]]]]]]]]]]]]]]]]]]]]]]]]]]]]]]
@M_HWI-M01141:133:D05BR:1:1101:27154:10951  133:D05BR:1:1101:27154:10951 2:N:0:TGGACGTCCCTAGG
GCAGATCTCTCAGAAGAAACCCTACAAGCCAGAAGGAAGTGGGAGCCAGTATTCAACATTCTTTTTTTTTTTTTTGAGACGGAGTTTCGCTCTTGTTACCCAGGCTGGAGTGCAATGGTGCGATCTCGGCTCACCGTAACC
+M_HWI-M01141:133:D05BR:1:1101:27154:10951  133:D05BR:1:1101:27154:10951 2:N:0:TGGACGTCCCTAGG
2UU]UX]]XU]Z]]Z]]X]]]]]Z]]]I]]]W\]]]][U]]]]]]\][]SV[[XW]JY]U[]]]]]Z]]]Q]]]]]X]X]]]]]X\]]V]]]]\]]6]]]]ZY[U[[]E]]%QF]X]X]]W]X]][]UWAPS$QS]]]]S]
@F_HWI-M01141:133:D05BR:1:1101:24891:10977  133:D05BR:1:1101:24891:10977 2:N:0:TGGACGTCCCTAGG
ATCGTCTCAAAAATCGGGATTCCGATGATCCTCGGCAGCGTCTGTATCGGCTTCATCGTGCTGCTGGTGCAAAGCGTTGAAGGGGAAAAAGAGGCCAGCGCCGCGCGTCAGGCCAAGCTGGCGCTGGACATTGCCGATCGGAAGAGCACA
+F_HWI-M01141:133:D05BR:1:1101:24891:10977  133:D05BR:1:1101:24891:10977 2:N:0:TGGACGTCCCTAGG
BBCCCCAFFFFFGGGGGGGGGGHGGGGHHHHHHGGGGGGGGGGGHHHHGGGGGHHHHHHHFGHHHHHHHHHHFFHGGGGHHHHGGGGHHHGGHEEGHHGGGGGGGGGGGGGHHGHHHGHHHGGGGGGHHHHHHHHGGGGGGGGGGHHHGG
@R_HWI-M01141:133:D05BR:1:1101:24891:10977  133:D05BR:1:1101:24891:10977 2:N:0:TGGACGTCCCTAGG
ACCAAAATCCACGGCCCCCTTGGCCGGCGCGCGGGGCCGGGCCCCTTTTTCCCCCCCAACCCTTTGCACCACCCGAACGAGAAAGCGGATCAAAACGCTCCCGGGGATAATCGGAAACCCGATTTTTTAAAGAAAAAATGGGAAGAGGGG
+R_HWI-M01141:133:D05BR:1:1101:24891:10977  133:D05BR:1:1101:24891:10977 2:N:0:TGGACGTCCCTAGG
1>1>AA1BB1@111A100000010100////A///////>/////?FGHG01F0////<//??F11?1F#################################################################################
@M_HWI-M01141:133:D05BR:1:1101:14678:10984  133:D05BR:1:1101:14678:10984 2:N:0:TGGACGTCCCTAGG
GACAGCGACGATGCGGAATCGGCGCGCAAAGAGCTGATCGACATGCAGATGGACCGCCACGGCACCAGCCGCGTGCTGTTCCGTAACACCCGTAACGGGGTGAAAGGCTTCCCGAAACGCGAGCTACACACCATCAAGCTGCCGCTGCCAACCCAGTACCAGAC
+M_HWI-M01141:133:D05BR:1:1101:14678:10984  133:D05BR:1:1101:14678:10984 2:N:0:TGGACGTCCCTAGG
A?A@AAD?DDDA0A]]]]Q]]]]]]B]Z][]]]\]ZW]]]]]]]]]]]]]XU]PW]]]]]]]Y]XO\Z[]V]]]]]Y[]YW\]U]]]]YR]]]]A]][]]]]][]ZY]]Z]A]X]]]]WQ]U]V]$U]]]B]]]]]]]UO[]]]]]]VV]1GF333DBBA>11A
@M_HWI-M01141:133:D05BR:1:1101:14411:10985  133:D05BR:1:1101:14411:10985 2:N:0:TGGACGTCCCTAGG
TTTTTTTTTGAGATGGTGTTTCATTCTTGTTGCCCAGGCTGGAGTGCAATGGCACTATCCTGGCTCACCGCAACCTCCACCTCCTGGGTTCAAGTGATTCTCCTGCCTCAGCCTCCCAAGTGCTTGGAATTAT
+M_HWI-M01141:133:D05BR:1:1101:14411:10985  133:D05BR:1:1101:14411:10985 2:N:0:TGGACGTCCCTAGG
]]]]]]]]]]]]]]]]]]]]]]]]]]]]]]]]]]]]]]]]]]]]]]]]]]]]]]]]]]]]]]]]]]]]]]]]]]]]]]]]]]]]]]]]]]]]]]]]]]]]]]]]]]]]]]]]]]]]]]]]]]]]]]]]]]]]]
@M_HWI-M01141:133:D05BR:1:1101:20482:10988  133:D05BR:1:1101:20482:10988 2:N:0:TGGACGTCCCTAGG
GTGGGAAAACACAGTATCTGAGCCAGAGTGTCTGGAAAAGTCCCTAATGGCTTCCCTTGGCT
+M_HWI-M01141:133:D05BR:1:1101:20482:10988  133:D05BR:1:1101:20482:10988 2:N:0:TGGACGTCCCTAGG
]]]]]]]]]]]]]]]]]]]]]]]]]]]]]]]]]]]]]]]]]]]]]]]]]]]]]]]]]]]]]]
@F_HWI-M01141:133:D05BR:1:1101:5973:10998  133:D05BR:1:1101:5973:10998 2:N:0:TGGACGTCCCTAGG
AGAAAGCAGAAATTGGACCCCTTCCTGACACCTTACACTAAAATTAACTCCAGTTGGATTAAAGACTTAAACATAAGACCTGGCACCATAAAAACCCTGATCGGAAGAGCACACGTCTGAACTCCAGTCACTGGACGTATCTCGTATGCC
+F_HWI-M01141:133:D05BR:1:1101:5973:10998  133:D05BR:1:1101:5973:10998 2:N:0:TGGACGTCCCTAGG
BBABBFFFFFFFGGGGGGGGFGHHHHCFGGHGHFGHHHHHHGHHHHHHHHGGHGHHHGHHHFHFHHHHHHHHHFHHHHHGHHHGFHGHHHHHHHGGGHHGHFGDGGGHFHHHHHGGGHEHHHHHHHGHHHHFHHHHGGHH0GGF?DHHHG
@R_HWI-M01141:133:D05BR:1:1101:5973:10998  133:D05BR:1:1101:5973:10998 2:N:0:TGGACGTCCCTAGG
GGGAGGCCTTTTTTTTCCTGGCAGTTTTTTTATTATCTTTTTTTTTACTCTGGGTAATATTTTTAATTTTTTAGGGGTGGGGGGGATTTTTTTATTTTTTTTTTGTGAAAGAGGGGTGGGGGGGGAGAGAGGTCTGGTGGGTATGTAGGA
+R_HWI-M01141:133:D05BR:1:1101:5973:10998  133:D05BR:1:1101:5973:10998 2:N:0:TGGACGTCCCTAGG
1111>1>11111B1000111000001220///1222D22B11////?1D12@10B1>B22222@######################################################################################
@M_HWI-M01141:133:D05BR:1:1101:23470:11000  133:D05BR:1:1101:23470:11000 2:N:0:TGGACGTCCCTAGG
GGCGATCCCTGGCATTGCGGCAGGGTCCATTTTTACCTTCTCGCTGACGCTGGGCGATTTTATTGTG
+M_HWI-M01141:133:D05BR:1:1101:23470:11000  133:D05BR:1:1101:23470:11000 2:N:0:TGGACGTCCCTAGG
]]]]]]]]]]]]]]]]]]]]]]]]]]]]]]]]]]]]]]]]]]]]]]]]]]]]]]]]]]]]]]]]]]]
@M_HWI-M01141:133:D05BR:1:1101:11245:11019  133:D05BR:1:1101:11245:11019 2:N:0:TGGACGTCCCTAGG
TTCAAGAAATTCTCCTGCCTCCGCCTCCTGTGT
+M_HWI-M01141:133:D05BR:1:1101:11245:11019  133:D05BR:1:1101:11245:11019 2:N:0:TGGACGTCCCTAGG
]]]]]]]]]]]]]]]]]]]]]][]]]]]]Z]][
@M_HWI-M01141:133:D05BR:1:1101:13143:11022  133:D05BR:1:1101:13143:11022 2:N:0:TGGACGTCCCTAGG
CCCACATAGACAACGAACCCCATCACCCCCAGCCAGCAGGCCAGCGGGTTAGCACCAAACCACAG
+M_HWI-M01141:133:D05BR:1:1101:13143:11022  133:D05BR:1:1101:13143:11022 2:N:0:TGGACGTCCCTAGG
]]]]]]]]]]]]]]]]]]]]]]]]]]]]]]]]]]]]]]]]]]]]]]]]]]]]]]]]]]]]]]]]]
@M_HWI-M01141:133:D05BR:1:1101:22160:11024  133:D05BR:1:1101:22160:11024 2:N:0:TGGACGTCCCTAGG
TCTGCCTGTCGAGGTTACCGGTGGGTTCATCGGCGAACAGCAGTTCCGGACGACCGTTAAACGCACGGGCCAGCGCGACACGCTGCTGTTCGCCGCCGGAAAGCTGTACCGGTAGATGATGCAAACGTTTTCCCAGCCCCAGCTGTTCCAGCAACGCGCGGGCGCTACCGCGGCTCTGGCTGT
+M_HWI-M01141:133:D05BR:1:1101:22160:11024  133:D05BR:1:1101:22160:11024 2:N:0:TGGACGTCCCTAGG
ABAAAFFFFFBAEFEFFGGGGGGFCEFGFFFFE]]]]]]]]]]]]]]]]]]]]]]]]]]]]]]]]]]]]O]]]]]]]]]]]]]]]]]]]]]]]]]]]]]]]]]]]]]]]]]]]]]]]]]]]]]]]]]]]]]]]]]]]]]]]]]]]]]]]]FGGEGEGEGGGEEGEEEGCGGFB@FFFBAAAAB
@M_HWI-M01141:133:D05BR:1:1101:12916:11038  133:D05BR:1:1101:12916:11038 2:N:0:TGGACGTCCCTAGG
ACATGTTATTTTGCTCAACCTATTCCTAAAGCCAAACTTCTTTCCTCAGCATCTCTGGAAAATCTACGCTTCAGCTTGGAGGGAAAATTCTCTAGATGATGTTTCTTTTGA
+M_HWI-M01141:133:D05BR:1:1101:12916:11038  133:D05BR:1:1101:12916:11038 2:N:0:TGGACGTCCCTAGG
]V]]V]W]G]][\][V]$]]]][]]]]]E]%[ZZE]]X]]ZY%W]]]]Y\\]]]FH]X]G\Z[CWFXU]X[][]\]W][]]Y]Y9F]]]]]II]W]ZX]]XWV]]]VV]UT
@M_HWI-M01141:133:D05BR:1:1101:14361:11042  133:D05BR:1:1101:14361:11042 2:N:0:TGGACGTCCCTAGG
TCGTTAAGCGCAGTGCGCACAATGGCGAGCAGCTCGTCAGAGGCCACGCCG
+M_HWI-M01141:133:D05BR:1:1101:14361:11042  133:D05BR:1:1101:14361:11042 2:N:0:TGGACGTCCCTAGG
]]]]T]C]]]]W]]]]EW]Z]]Z]E]]]YCBC]]WCZ]YVU]W]]]]QZZZ
@M_HWI-M01141:133:D05BR:1:1101:16815:11050  133:D05BR:1:1101:16815:11050 2:N:0:TGGACGTCCCTAGG
AACCCTAACCCTAACCCTAACCCTAACCCTAACCCTAACCCTAACCCTAACCCTAACCCTAACCCTAACCCTAACCCTAACCCTAACCCTAACCCTAACCCTAACCCTAACCCTAACCCTAACCCTAACCCTAACCCTAACCCT
+M_HWI-M01141:133:D05BR:1:1101:16815:11050  133:D05BR:1:1101:16815:11050 2:N:0:TGGACGTCCCTAGG
DAAADEHH]515]66]]Z]][\]]]]]6\]\][[][]:[Z]]]8[Z\]6]]]]]]8]]]]]]]]][]]]]]]Z]]]]]]]]]]]W][]]FZ]]W]VX]]]]GYX]]]]]\]]XX]]]]]]]]]]]]]]]*]FEDEHECE@DCC@
@M_HWI-M01141:133:D05BR:1:1101:19961:11071  133:D05BR:1:1101:19961:11071 2:N:0:TGGACGTCCCTAGG
GGACAATCATTTGTACCCAGGAGGCAGAGGTTGCAGTGAGCTTAGATCATG
+M_HWI-M01141:133:D05BR:1:1101:19961:11071  133:D05BR:1:1101:19961:11071 2:N:0:TGGACGTCCCTAGG
]]]]]]]]]]]]]]]]]]]]]]]]]]]]]]]]]]]]]]]]]]]]]]]]]]]
@M_HWI-M01141:133:D05BR:1:1101:19734:11097  133:D05BR:1:1101:19734:11097 2:N:0:TGGACGTCCCTAGG
GTGTGTTCTATTTACATTTTAAGTAAGACTCTAATAAAAGAGATGGGATATGGGAATGTAAAAGTTACTTG
+M_HWI-M01141:133:D05BR:1:1101:19734:11097  133:D05BR:1:1101:19734:11097 2:N:0:TGGACGTCCCTAGG
]]]]]]]]]]]]]]]]]Z\]X]]]]]]\]]]]]]]]][[]\]]]]Y]U[X\]]Z[\]]]\]XV]]]]]]\F
@M_HWI-M01141:133:D05BR:1:1101:25640:11115  133:D05BR:1:1101:25640:11115 2:N:0:TGGACGTCCCTAGG
GATCTCATGGCGCAGCGGCATACGGTGCCCCATCTCAGCAGCATAAATACGCAGCTCGAAAATCTGGATCCCC
+M_HWI-M01141:133:D05BR:1:1101:25640:11115  133:D05BR:1:1101:25640:11115 2:N:0:TGGACGTCCCTAGG
]]]]]]]]]]]]]]]]]]]]]]]]]]]]]]]]]]]]]]]]]]]]]]]]]]]]]]]]]]]]]]]]Z]]J]]]]]
@M_HWI-M01141:133:D05BR:1:1101:27164:11123  133:D05BR:1:1101:27164:11123 2:N:0:TGGACGTCCCTAGG
CCTTCGAGCGCGCCACGCTCTATCGCGGGCGCCTCAAGCGGCTGAAAGAAATTAACCAGCCGGGCTTCAGCTACTGGTATGAATGCAC
+M_HWI-M01141:133:D05BR:1:1101:27164:11123  133:D05BR:1:1101:27164:11123 2:N:0:TGGACGTCCCTAGG
]]]]]]]]]]]]]]]]]]]]]]]]]]]]]]]]]]]]]]]]]]]]]]]]]]]]]]]]]]]]]]]]]]]]]]]]]]]]]]]]]]]]]]]]
@M_HWI-M01141:133:D05BR:1:1101:12792:11125  133:D05BR:1:1101:12792:11125 2:N:0:TGGACGTCCCTAGG
CTGGTGATCACGTTGCTGAGTCAGTACATCCTCAAACGCATCGACCTGCGCGCAACGCGTTTTGAACGGAGACCGGGCTGATGCTTGACTATTTACCCGAGCTGATGAAAGGGCTAGATCGGAAGAG
+M_HWI-M01141:133:D05BR:1:1101:12792:11125  133:D05BR:1:1101:12792:11125 2:N:0:TGGACGTCCCTAGG
]]]]]]]Y]]]]]]]]]]][]]]]]]]]]]]]\]]]]]]]YW]]]]]]]]]]]]]]]]]]]]]]][]]]]]]]]]]]]]]]]]]]]]]]]]ZX]\[]]]X][]]]]]W[]]]]Y]]\]][]]]]]]]
@M_HWI-M01141:133:D05BR:1:1101:18729:11128  133:D05BR:1:1101:18729:11128 2:N:0:TGGACGTCCCTAGG
GCTCCCGTTCAGCCCCGCTGAGGCGCCCTAAAAACGCCTCATCGACCTCGTTCCCAATCGGCTTACAGCGCTCAAGCAAGGCTT
+M_HWI-M01141:133:D05BR:1:1101:18729:11128  133:D05BR:1:1101:18729:11128 2:N:0:TGGACGTCCCTAGG
]]]]]]]]]]]]]]]]]]]]]]]]]]]]]]]]]]]]]]]]]]]]]]]]]]]]]]]]]]]]]]]]]]]]]]]]]]]]]]]]]]]]
@M_HWI-M01141:133:D05BR:1:1101:6326:11130  133:D05BR:1:1101:6326:11130 2:N:0:TGGACGTCCCTAGG
AATTGCGAAAAAGGCCGTACAACCTGACGTACGGCGAACCACGAGCAGAGCGCGACCAGCAGGAGCTGCAGGACCAGCACTACCGGAAGCCAACGGGCCACGGGCGGCATGCGTGGGATGAGGTCAATGGTGAGCGGCGCGCCGTCACTTAACGTCAGGTGCGCCTGGATATGCGAGACCGGCCCGGGTACGGCCGTAAAGTGAAGCGGATAGTTCGAGATCGGAAGAGCA
+M_HWI-M01141:133:D05BR:1:1101:6326:11130  133:D05BR:1:1101:6326:11130 2:N:0:TGGACGTCCCTAGG
A3>A35>DBBDFFCGGAEEGGGFEFGCHGGHHGGGGGG0EHFFGGGCHHEFEGGGGGGHEHFHGGHGHHHHHGGHHHAGFG]]]]]]]]]]]]]]]]]]]]]]]]]]]]]]]]]]]]]]]]]]]]]]]]]]]]]]]]]]]]]]]]]]]]]GGGHHGHECGGEHGDHHHHGFE/HHFE>GCECGEGGGGGEGGEGEGHHHGBHGGGG?HHGGFGGGFGGGAAAFFFFA1A>1
@M_HWI-M01141:133:D05BR:1:1101:11324:11130  133:D05BR:1:1101:11324:11130 2:N:0:TGGACGTCCCTAGG
CTCTTCCGATCTCTGTGCAGCACGTCGGTACCGATTTTCGCCGCGCTGGTGCCCGCCGCCCCCATCACGCTGTTCATCATGGTCAGCGCCCAGTTGGCGATCCACGGGAACAGGCAGATGAAGATCACCGGCACCTCTACCTTGGGGGTTTCCCTCACCACCTGGTTGGCCGTCACGACG
+M_HWI-M01141:133:D05BR:1:1101:11324:11130  133:D05BR:1:1101:11324:11130 2:N:0:TGGACGTCCCTAGG
AAAAADFAA1AFGFGFGEFGGFCA00A0AF]TTUQ]S]V]U]]QQV]Y]]@N@WS?]]]]VZ]]]BQ]Y]]]]]]]]]\Y[]C]Q]Z]]B]]]]]SCRQ]VX]]]UUEQRBV][]]]]\]]]]]W][T]]TVT@Y]S]XZM]]]]][RLS0ABAHGFFB10GFA0GA11DA1FAD>A>>>
@M_HWI-M01141:133:D05BR:1:1101:22847:11132  133:D05BR:1:1101:22847:11132 2:N:0:TGGACGTCCCTAGG
GTGGGTTTGTCATATATGGCCCTTATTATTTTGAGGTATGTCCTTCCTTCAAAACC
+M_HWI-M01141:133:D05BR:1:1101:22847:11132  133:D05BR:1:1101:22847:11132 2:N:0:TGGACGTCCCTAGG
]]]]]]]]]]]]]]]M]]]]]]]]]]Z]]]]]]\]]]]]]]]]]]]]]]]]]]]]]
@M_HWI-M01141:133:D05BR:1:1101:12378:11140  133:D05BR:1:1101:12378:11140 2:N:0:TGGATGTCCCTAGG
ATCCTGAACAGATAACTGGAACATGGTTCTCCTCTCCTGCTG
+M_HWI-M01141:133:D05BR:1:1101:12378:11140  133:D05BR:1:1101:12378:11140 2:N:0:TGGATGTCCCTAGG
]]]]]]]]]]]]]]]]]]]]]]]]]]]]]]]]]]]]]]]]]]
@M_HWI-M01141:133:D05BR:1:1101:12345:11148  133:D05BR:1:1101:12345:11148 2:N:0:TGGACGTCCCTAGG
TCAACGACGTACGTGACGGTGTCGATAGCGTCGCGCGCTCGTCGTCGGAAATTGCGGCCGGGAATATGGATCTCTCAGCCCGAACAGAGCAGCAGTCTG
+M_HWI-M01141:133:D05BR:1:1101:12345:11148  133:D05BR:1:1101:12345:11148 2:N:0:TGGACGTCCCTAGG
]]]]]]]]]]]]]]]]]]]]]]]]]]]]]]]]]]][]]]]]]]]]]]]]]]]]]]]]]]]]]]]]]]]]]]]]]]]]]]]]]]Z]]]]]]]]]]]]]]]
@M_HWI-M01141:133:D05BR:1:1101:24831:11160  133:D05BR:1:1101:24831:11160 2:N:0:TGGACGTCCCTAGG
ATAAGAAAATGAGGAGGCTGAGGCTAGTGGATCACGAGGTCAG
+M_HWI-M01141:133:D05BR:1:1101:24831:11160  133:D05BR:1:1101:24831:11160 2:N:0:TGGACGTCCCTAGG
]]]]]]]]]]]]]]]]]]]]]]]]]]]]]]]]]X]]]]]]]Z]
@F_HWI-M01141:133:D05BR:1:1101:18687:11168  133:D05BR:1:1101:18687:11168 2:N:0:TGGACGTCCCTAGG
GGAAGAGCACACGTCTGAACTCCAGTCACTGGACGTATCTCGTATGCCGTCTTCTGCTTGAAAAAAAAAACTCCAGTCACACTCTTTATCTCGTATGCCGTCTTCTGCTTGAAAACCAAAAAACAACCATTAACACACAACATAACTCTA
+F_HWI-M01141:133:D05BR:1:1101:18687:11168  133:D05BR:1:1101:18687:11168 2:N:0:TGGACGTCCCTAGG
BBBBBFFFFFFFGGCGFGGGFGHHHHHGHHHHGFFEGH2FGFGEHHEGEGGGGFHHFDFGHHEF1A00>EA333F3BGEHDFHH3F4B4F4D0/E33B3//>F/?F4DGBGF2?####################################
@R_HWI-M01141:133:D05BR:1:1101:18687:11168  133:D05BR:1:1101:18687:11168 2:N:0:TGGACGTCCCTAGG
GAAATCCTCTTCTGTCATCGGCGCGTTCTGTTTCTTTTCTTGGACGAGCTCGGCAGAGCGTCGTGTAAGGCAAGAGTGTGGCAATTGTGTATATCTCCTTGGTCTCTGTATCATTAAAAAAAAAAATAGTACACGTGAATGATGTATACA
+R_HWI-M01141:133:D05BR:1:1101:18687:11168  133:D05BR:1:1101:18687:11168 2:N:0:TGGACGTCCCTAGG
1111>F131@D131B3BE31A100A000A1D2DF2D112111111AAA/A1/////>B0>/?//??02@B0BFF001111/>0>1BB22022222BB1B111B1212>22222222B1B###############################
@M_HWI-M01141:133:D05BR:1:1101:11081:11185  133:D05BR:1:1101:11081:11185 2:N:0:TGGACGTCCCTAGG
CAGTAATGGGATTGTTGGGTCAAATGTTATTTCTGGTTCTAGATCCTTGAGGAATTGCCACACTGTCTTCT
+M_HWI-M01141:133:D05BR:1:1101:11081:11185  133:D05BR:1:1101:11081:11185 2:N:0:TGGACGTCCCTAGG
]]]]]]]]]]]]]]]]]]]]]]]]]]]]]]]]]]]]]]]]]]]]]]]]]]]]]]]]]]]]]]]]]]]]]]]
@M_HWI-M01141:133:D05BR:1:1101:12750:11195  133:D05BR:1:1101:12750:11195 2:N:0:TGGACGCCCCTAGG
CCTGGTGAATCTGATGATTATGTGCCTTGGGGTTGCTCTTCTTGCGAAATATCTCTGTAGAG
+M_HWI-M01141:133:D05BR:1:1101:12750:11195  133:D05BR:1:1101:12750:11195 2:N:0:TGGACGCCCCTAGG
]]]F[WT]]]]]]]]]X]]]]]]]]]\X[]Z]]]Y\][]]]]]][]]\]]]]]]]]]W]WW]
@M_HWI-M01141:133:D05BR:1:1101:23734:11196  133:D05BR:1:1101:23734:11196 2:N:0:TGGACGTCCCTAGG
TGTTCACAATGGGGTCCTTTTATGATTAGTCATACAGCCTGATAAGATTGGTGTAATAACTTATCAAAACTTCACAACCAAGACCCCTGTTTTGATCAATTCATGGTGCAGTTGTGAAAAATACTCAT
+M_HWI-M01141:133:D05BR:1:1101:23734:11196  133:D05BR:1:1101:23734:11196 2:N:0:TGGACGTCCCTAGG
]]]]]]]]]]]]]]]]]]]]]]]]]]]]]]]]]]]]]]]]]]]]]]]]]]]]]]]]]]]]]]]]]]]]]]]]]]]]]]]]]]]]]]]]]]]]]]]]]]]]]]]]]]]]]]]]]]]]]]]]]]]]]]]]
@M_HWI-M01141:133:D05BR:1:1101:12937:11199  133:D05BR:1:1101:12937:11199 2:N:0:TGGACGTCCCTAGG
ATAGTAATCAAAACAGCATGTACTGGTACCAAAACAGAGATATAGACCAATGGAACAGAACAGAGGCCTCAGAAGAAATGCCACACATCTACAACAATCTAATCTTTGATAAACCTGACAAAAACAAGCAATGGGGAAAGGATTCCCTGTTTAATAAATGGTGTTGGGAAAACTGGCTAGCCATG
+M_HWI-M01141:133:D05BR:1:1101:12937:11199  133:D05BR:1:1101:12937:11199 2:N:0:TGGACGTCCCTAGG
BBBBBFFFFFFBGFFFFGFGFGGHHHFGFGHGHHH]]]]]]]]]]]]]]]]]]]]]]]]]]]]]]]][]]]]]]]]]]]]]]]]]]]]]]]]]]]]]]]]]]]]]]]]]]]]]]]]]]]]]]]]]]]]]]]]]]]]]]]]]]]]\]]]]]GFHGHFGGFFFF?CGGGFGGGGGFFFFFFFAA>3>
@M_HWI-M01141:133:D05BR:1:1101:17588:11202  133:D05BR:1:1101:17588:11202 2:N:0:TGGACATCCCTAGG
TCCCAGCTACTTGGCAGGCTGAGGCAGGAGAATTGCCTGAACCCAGGAGGC
+M_HWI-M01141:133:D05BR:1:1101:17588:11202  133:D05BR:1:1101:17588:11202 2:N:0:TGGACATCCCTAGG
]]]]]]]]]]]]]]]]]]]]]]]]]][]W]][]]]]]]]]]]]]]]]]][Z
@M_HWI-M01141:133:D05BR:1:1101:16232:11207  133:D05BR:1:1101:16232:11207 2:N:0:TGGACGTCCCTAGG
AGCCCTTCACGGCTGCTCACCGCCCCGGTAAAGGCGCCGCGCGCGTGACCAAACAGCTCAGACTCGAGCAGTTGCTCCGGCAG
+M_HWI-M01141:133:D05BR:1:1101:16232:11207  133:D05BR:1:1101:16232:11207 2:N:0:TGGACGTCCCTAGG
]]]]]]]]]]]]]]]]]]]]]]]]]]]]]]]]]]]]]]]]]]]]]]]]]]]]]]]]]]]]]]]]]]]]]]]]]]]]]]]]]]]
@M_HWI-M01141:133:D05BR:1:1101:28445:11225  133:D05BR:1:1101:28445:11225 2:N:0:TGGACGTCCCTAGG
TCGCTGTCGGAGTCCGCATCGCTGTCGGAATCCGAGTCACTGTCCGAATCCGAGTCGCTGTCAGAATCGGAGTCACTGTCGGAATCCGAGTCACTGTCCGAATCCGAATCGCTGTCGGCATCCGAATCGCTGTCGGAGTCCGAATCGCTGTCAGAGTCCGAGTCGCTGTCAGAGTCGGAGTCACTGTCGG
+M_HWI-M01141:133:D05BR:1:1101:28445:11225  133:D05BR:1:1101:28445:11225 2:N:0:TGGACGTCCCTAGG
3AABBBBBAD?DEGGGGGGEE?GGGDEA2AFFCEFGGFFHJJJJJIIHH]]Y]V]]][]]]]][]ER]VZZ[\]]]][]\]]]T][]V]CTXW]]]]\]]W]YX[]AUY]]]]]U]UU]X]]]]CYR]]]]]]]]][]]]]ZZ<]]]X]]GF3GEAAGGGGGEGHGHHFFBGGEEGGGFFFFD33BBA?A
@M_HWI-M01141:133:D05BR:1:1101:2906:11235  133:D05BR:1:1101:2906:11235 2:N:0:TGGACGTCCCTAGG
CTGGGGAGGCAGTGCTGTGCAAAAGTTGGCTGAGAAA
+M_HWI-M01141:133:D05BR:1:1101:2906:11235  133:D05BR:1:1101:2906:11235 2:N:0:TGGACGTCCCTAGG
]]]]]]]]]]]]]]]]]]]]]]]]]]]]]]]]]]]]]
@M_HWI-M01141:133:D05BR:1:1101:21772:11245  133:D05BR:1:1101:21772:11245 2:N:0:TGGACGTCCCTAGG
AGGAAACCGTCCTGCTCTTTCGCTTCGGCCTGGGCTTTCGCCGCCGCCAGCGCGCTTTCCGGCATGCCGGCCAGTTC
+M_HWI-M01141:133:D05BR:1:1101:21772:11245  133:D05BR:1:1101:21772:11245 2:N:0:TGGACGTCCCTAGG
]]]]]]]]]]]]]]]]]]]]]]]]]]]]]]]]]]]]]]]]]]]]]]]][]]]]]]]]]]]]]]]]]]]]]]]]]]]]
@M_HWI-M01141:133:D05BR:1:1101:20072:11246  133:D05BR:1:1101:20072:11246 2:N:0:TGGACGTCCCTAGG
CCGCCGCCGAAGACGGAGGCACGCAACGTCCAGAGACGCCGCGGATCCAGCTCCAGGCCAATCACAAACAGCATCAGCACCACGCCTATTTCCGCAAAATGCAGGATCG
+M_HWI-M01141:133:D05BR:1:1101:20072:11246  133:D05BR:1:1101:20072:11246 2:N:0:TGGACGTCCCTAGG
]RU]]]U]]]]]]]]]]]]]]]]]]]]][]]]]]]]]]]]]]]][]]]]]WZ]]]]Y][]]]]]]]]]]]]]][]]]]]]]C]]\]]]]Z\]]V]]]]]]]]]]]]][]
@M_HWI-M01141:133:D05BR:1:1101:5737:11254  133:D05BR:1:1101:5737:11254 2:N:0:TGGACGTCCCTAGG
ACCGAAAGCCATCTGTTTTTGGTTGACCTGCGCCCGAAAAACATCACCGGCAAAGCCGCCGAAGAG
+M_HWI-M01141:133:D05BR:1:1101:5737:11254  133:D05BR:1:1101:5737:11254 2:N:0:TGGACGTCCCTAGG
]]]]]]]]]]]]]]]]]]]]]]]]]]]]]]]]]]]]]]]]]]]]]]]]]]]]]]]]]]]]]]]]]]
@M_HWI-M01141:133:D05BR:1:1101:8016:11262  133:D05BR:1:1101:8016:11262 2:N:0:TGGACGTCCCTAGG
GCCCGCCATCGCCGTAATGGTAATCGCCGTCAGGTGCTGGCCGAACAGCACC
+M_HWI-M01141:133:D05BR:1:1101:8016:11262  133:D05BR:1:1101:8016:11262 2:N:0:TGGACGTCCCTAGG
]]]]]]]]]]]]]]]]]]]]]]]]]]]]]]]]]]]]]]]]]]]]]]]]]]]]
@M_HWI-M01141:133:D05BR:1:1101:10243:11266  133:D05BR:1:1101:10243:11266 2:N:0:TGGACGTCCCTAGG
ACATCATCCACGTGGCGGCTCCGCACCTCGAGGCGCTGAACATTGCGACCGGCGAGACGGTCAACTTTTCCAGCCGCGAAGACGACCACGCGATCCTGATTTATAAGC
+M_HWI-M01141:133:D05BR:1:1101:10243:11266  133:D05BR:1:1101:10243:11266 2:N:0:TGGACGTCCCTAGG
]]]]]]]]]]]]]]]]]]]]]]]]]]]]]]]]]]]]]]]]]]]]]]]]]]]]]]]]]]]]]]]]]]]]]]]]]]]]]]]]]]]]]]]]]]]]]]]]]]]]]]]]]]]]
@M_HWI-M01141:133:D05BR:1:1101:16191:11266  133:D05BR:1:1101:16191:11266 2:N:0:TGGACGTCCCTAGG
CTAGTATTAATTAGAGTGTATCATAGAGGTTTTGCCCATTATGGGCG
+M_HWI-M01141:133:D05BR:1:1101:16191:11266  133:D05BR:1:1101:16191:11266 2:N:0:TGGACGTCCCTAGG
]]]]]]]]]]]]]]]]]]]]]]]]]]]]]]]]]]]]]]]]]]]]]]]
@M_HWI-M01141:133:D05BR:1:1101:14893:11272  133:D05BR:1:1101:14893:11272 2:N:0:TGGACGTCCCTAGG
CACCAGATCGTCATTGCGAACGTCGCCGATGCGGATCGCCAAATCGACGCCTTCATCCACCAGATCCACCATTCGGTTGGTGAGGTCCAGCTCCACGCGGACGTCCGGGTAGCGCTGTAAAAACGTAGCGGTGAGAGGCGCAATCACGCAGCCGCCAAAGGAGGTG
+M_HWI-M01141:133:D05BR:1:1101:14893:11272  133:D05BR:1:1101:14893:11272 2:N:0:TGGACGTCCCTAGG
CCCCDFFFFCFDGGGG]]]]]]]]]]]]]]]]]]]]]]]]]]]]]]]]]]]]]]]]]]]]]]]]]]]]]]]]]]]]]]]]]]]]]]]]]]]]]]]]]]]]]]]]]]]]]]]]]]]]]]]]]]]]]]]]]]]]]]]]]]]]]]]]]]]]]]GGGGFFFFFCFDDCCB
@M_HWI-M01141:133:D05BR:1:1101:22486:11279  133:D05BR:1:1101:22486:11279 2:N:0:TGGACGTCCCTAGG
CCACAGCCAGCATCATACTGAATGGACAAAAGCTGAAGGCATTCCCCTTAAAAATTGGCACTAGACAAGGATGCCCTCTCTCACCACTCCTATTCAA
+M_HWI-M01141:133:D05BR:1:1101:22486:11279  133:D05BR:1:1101:22486:11279 2:N:0:TGGACGTCCCTAGG
]]]]]]]]]]]]]]]]]]]]]]]]]]]]]]]]]]]]]]]]]]]]]]]]]]]]]]]]]]]]]]]]]]]]]]]]]]]]]]]]]]]]]]]]]]]]]]]]]
@M_HWI-M01141:133:D05BR:1:1101:14365:11281  133:D05BR:1:1101:14365:11281 2:N:0:TGGACGTCCCTAGG
CCGAGCGGCATGACGGCAGCGCAGCCAGCTTCCTCCAGCCGCTTGCACAGGACGGGGTCGGCACCGCAATAGGGCAGGACGGTAAACCCCTGCTGCACCAGCTTTTCCGCCGCTTTAAGGGTTTCAATGGGATCGG
+M_HWI-M01141:133:D05BR:1:1101:14365:11281  133:D05BR:1:1101:14365:11281 2:N:0:TGGACGTCCCTAGG
]]]]]]]]]]]]]]]]]]]]]]]]]]]]]]]]]]]]]]]]]]]]]]]]]]]]]]]]]]]]]]]]]]]]]]]]]]]]]]]]]]]]]]]]]]]]]]]]]]]]]]]]]]]]]]]]]]]]]]]]]]]]]]]]]]]]]]]]
@M_HWI-M01141:133:D05BR:1:1101:15684:11289  133:D05BR:1:1101:15684:11289 2:N:0:TGGACGTCCCTAGG
CATGCCTTAGCCTCCCAAGTAGCTGGGATTACAGGCATGTGCCACCATGCCCGGCTAAATTTTTTTGTATTTAGTAGAGATG
+M_HWI-M01141:133:D05BR:1:1101:15684:11289  133:D05BR:1:1101:15684:11289 2:N:0:TGGACGTCCCTAGG
]]]]]]]]]]]]]]]]]]]]]]]]]]]]]]]]]]]]]]]]]]]]]]]]]]]]]]]]]]]]]]]]]]]]]]]]]]]]]]]]]]
@M_HWI-M01141:133:D05BR:1:1101:19704:11290  133:D05BR:1:1101:19704:11290 2:N:0:TGGACGTCCCTAGG
CTGATGCGCTGAACGCCGAAAGCGCTACCGTGCGCCAGATGCACAAATGGGTCGACCGTCTGGTGAGCGACGCGGAAGACGCCGAAAGCGCCGACGCGCTGCGCCACCTCTTTAACCGCTGGCAGAGCAACACC
+M_HWI-M01141:133:D05BR:1:1101:19704:11290  133:D05BR:1:1101:19704:11290 2:N:0:TGGACGTCCCTAGG
]]]]]]]]]]]]]]]]]]]]]]]]]]]]]]]]]]]]]]]]]]]]]]]]]]]]]]]]]]]]]]]]]]]]]]]]]]]]]]]]]]]]]]]]]]]]]]]]]]]]]]]]]]]]]]]]]]]]]]]]]]]]]]]]]]]]]]
@M_HWI-M01141:133:D05BR:1:1101:16577:11296  133:D05BR:1:1101:16577:11296 2:N:0:TGGACGTCCCTAGG
CTGCACAAACCGCTCCAGCGACTGGCTGAGCCGTTTCCAGGAGAC
+M_HWI-M01141:133:D05BR:1:1101:16577:11296  133:D05BR:1:1101:16577:11296 2:N:0:TGGACGTCCCTAGG
]]]]]]]]]]]]]]]]]]]]]]]]]]]]]]]]]]]]]]]]]]]]]
@M_HWI-M01141:133:D05BR:1:1101:12466:11315  133:D05BR:1:1101:12466:11315 2:N:0:TGGACGTCCCTAGG
CTGGTTGAGGCCGGGCCAGAAGGATTAGCGCTGATCAAAAGCTGGCAGCGCGCCCGCCCCCGCTCCACACACGCCTGGCTCGCCGAAGCGCAGTACTGGAACCACCGCGCGTGGCTCTACCGCAGCCACGGCTGGGCGAGAGAAACCACCCGCGCCATG
+M_HWI-M01141:133:D05BR:1:1101:12466:11315  133:D05BR:1:1101:12466:11315 2:N:0:TGGACGTCCCTAGG
DCDCCFBFF]]]]]]]]]]]]]]]]]]]]]]]]]]]]]]]]]]]]]]]]]]]]]]]]]]]]]]]]]]]]]]]]]]]]]]]]]]]]]]]]]]]]]]]]]]]]]]]]]]]]]]]]]]]]]]]]]]]]]]]]]]]]]]]]]]]]]]]]]]]]]CBBFBAAAB
@M_HWI-M01141:133:D05BR:1:1101:7785:11340  133:D05BR:1:1101:7785:11340 2:N:0:TGGACGTCCCTAGG
CAAAATTCTAAATTTTTCTATTATTTATACTGTGTCGCATTATTGATACCGGACAATCTCATGTCAGTAAGTTCTT
+M_HWI-M01141:133:D05BR:1:1101:7785:11340  133:D05BR:1:1101:7785:11340 2:N:0:TGGACGTCCCTAGG
]]]]]]]]]]]]]]]]]]]]\]]]]]]]]]]]]]]]]]]]]]]]]]]U]]]]]]]\]]]]]]]]]]]]][]]]]]Y
@M_HWI-M01141:133:D05BR:1:1101:27820:11364  133:D05BR:1:1101:27820:11364 2:N:0:TGGACGTCCCTAGG
CCTGGTGATCGGGTTTATCGCCATCGATGAGCGACATGACCGTGTCGCTTTCGCGTTCATCGGTTGCGTCGTCGTCGTTCAGG
+M_HWI-M01141:133:D05BR:1:1101:27820:11364  133:D05BR:1:1101:27820:11364 2:N:0:TGGACGTCCCTAGG
]]]]]]]]]]]]]]]]]]]]]]]]]]]]]]]]]]]]]]]]]]]]]]]]]]]]]]]]]]]]]]]]]]]]]]]]]]]]]]]]]]]
@M_HWI-M01141:133:D05BR:1:1101:4576:11365  133:D05BR:1:1101:4576:11365 2:N:0:TGGACGTCCCTAGG
GCCCCTGCGCATCAATGATGGCATCGTAACGCTGAGCCTGAACCGCAT
+M_HWI-M01141:133:D05BR:1:1101:4576:11365  133:D05BR:1:1101:4576:11365 2:N:0:TGGACGTCCCTAGG
]]]]]]]]]]]]]]]]]]]]]]]]]]]]]]]]]]]]]]]]]]]]]]]]
@M_HWI-M01141:133:D05BR:1:1101:6457:11368  133:D05BR:1:1101:6457:11368 2:N:0:TGGACGTCCCTAGG
CCAAGCCTAAACCAGGAGGAAGCTGAAACTATGAATAGACCAATAACAAGGGCAGAAGTCGAGGCAGCAATTAAGAGCCT
+M_HWI-M01141:133:D05BR:1:1101:6457:11368  133:D05BR:1:1101:6457:11368 2:N:0:TGGACGTCCCTAGG
]]]]]]]]]]]]]]]]]]]]]]]]]]]]]]]]]]]]]]]]]]]]]]]]]]]]]]]]]]]]]]]]]]]]]]]]]]]]]]]]
@M_HWI-M01141:133:D05BR:1:1101:10424:11374  133:D05BR:1:1101:10424:11374 2:N:0:TGGACGTCCCTAGG
CTTCCACAATGGTTGAACTAATTAACACTCCCACCAGCGGTGTAAAAGTGTTCCTATTTCTCCACATCCTCTCCAGCATCTGTTGTCTCCAGATTTTTTAATGATCACCATT
+M_HWI-M01141:133:D05BR:1:1101:10424:11374  133:D05BR:1:1101:10424:11374 2:N:0:TGGACGTCCCTAGG
]]]]]]]]]]]]]]]]]]]]]]]]]]]]]]]]]]]]]]]]]]]]]]]]]]]]]]]]]]]]]]]]]]]]]]]]]]]]]]]]]]]]]]]]]]]]]]]]]]]]]]]]]]]]]]]]
@M_HWI-M01141:133:D05BR:1:1101:15586:11397  133:D05BR:1:1101:15586:11397 2:N:0:TGGACGTCCCTAGG
CGTGCAGAAGCTGTGGAGTTTCATTAGGTCCCATTTGTCTATTTTGGCTTTTGTTGCCAATGCTTTTGGTGTTTTGGTCATGAAGTCCTTGCCTA
+M_HWI-M01141:133:D05BR:1:1101:15586:11397  133:D05BR:1:1101:15586:11397 2:N:0:TGGACGTCCCTAGG
]]]]]]]]]]]]]]]]]]]]]]]]]]]]]]]]]]]]]]]]]]]]]]]]]]]]]]]]]]]]]]]]]]]]]]]]]]]]]]]]]]]]]]]]]]]]]]]
@M_HWI-M01141:133:D05BR:1:1101:17287:11408  133:D05BR:1:1101:17287:11408 2:N:0:TGGACGTCCCTAGG
CGTGCATGCGGGATTAATCTTGCCTGACCTGCCGCTTGCTGAGTTATTCCTGACGGCTGGC
+M_HWI-M01141:133:D05BR:1:1101:17287:11408  133:D05BR:1:1101:17287:11408 2:N:0:TGGACGTCCCTAGG
]]]]]]]]]]]]]]]]]]]]]]]]]]]]]]]]]]]]]]]]]]]]]]]]]]]]]]]]]]]]]
@M_HWI-M01141:133:D05BR:1:1101:24718:11409  133:D05BR:1:1101:24718:11409 2:N:0:TGGACGTCCCTAGG
ACTTCATGGAGTTAATCAGCGAGGTCATCGCCCACGGCGCGCGGTCAAGATTGCCGCGGTCAACAAACAGCTCCAGCGCCACGTCGCGACCTGAGCGAGTTTTATAGGTGTCGCGCAGCACGTCGAAATCACCC
+M_HWI-M01141:133:D05BR:1:1101:24718:11409  133:D05BR:1:1101:24718:11409 2:N:0:TGGACGTCCCTAGG
]]]]]]]]]]]]]]]]]]]]]]]]]]]]]]]]]]]]]]]]]]]]]]]]]]]]]]]]]]]]]]]]]]]]]]]]]]]]]]]]]]]]]]]]]]]]]]]]]]]]]]]]]]]]]]]]]]]]]]]]]]]]]]]]]]]]]]
@M_HWI-M01141:133:D05BR:1:1101:23301:11411  133:D05BR:1:1101:23301:11411 2:N:0:TGGACGTCCCTAGG
ATTTCAAACCAAATCTGCCTGCCTCACACTTCCATT
+M_HWI-M01141:133:D05BR:1:1101:23301:11411  133:D05BR:1:1101:23301:11411 2:N:0:TGGACGTCCCTAGG
]]]]]]X]]]]]][]]][]]\]]]]]]]]]]]]Z]K
@F_HWI-M01141:133:D05BR:1:1101:22535:11426  133:D05BR:1:1101:22535:11426 2:N:0:TGGACGTCCCTAGG
GCATCCCAGTCTGGCAGACGCAGGGCATCCGCCGCGCGCTCCAGCTTCACGTTCAGGTTGTGACCGTCGTGCGCCTGGATGATCTCTTCAAACTTGCCCTGCTGAGCGGCCAGCTTGTCGAAGTCCGCATCCGATCGGAAGAGCACACGT
+F_HWI-M01141:133:D05BR:1:1101:22535:11426  133:D05BR:1:1101:22535:11426 2:N:0:TGGACGTCCCTAGG
AABBAFBFFFFFGGGGGGGGGGGGGGGHHHGGGGGGGGGGGGHHGHHHHHHGHHHHHHHHGGHHHGGGGGGGGGGGHHHHHHHGHHHHHHGHHFHHHHHHHHHGGHHGGGGGHGHHHHHGHGGGHHGGGGGHGGGGGGGGGGHHHHHHGH
@R_HWI-M01141:133:D05BR:1:1101:22535:11426  133:D05BR:1:1101:22535:11426 2:N:0:TGGACGTCCCTAGG
GGGGGCTGGATTTTCAAATCGGCCCCGCCCCCAGGGGGGGGTTTTAAGGAAACTCCATGCGGACCCGGCTGCAAAAAATAACCGAAAGGGGGGGGGGGGGGGGGGGGGCCTCGCTCTTCCCCGAAGGGGTGGAGAGGGGGGAAGGGGGGT
+R_HWI-M01141:133:D05BR:1:1101:22535:11426  133:D05BR:1:1101:22535:11426 2:N:0:TGGACGTCCCTAGG
11111111111B133B33310000000/A#########################################################################################################################
@M_HWI-M01141:133:D05BR:1:1101:23469:11441  133:D05BR:1:1101:23469:11441 2:N:0:TGGACGTCCCTAGG
CCGGGCATCCGACATTCACGTCATTAAAGTTCCCGCCGCAGTCGGCGCTTCCCCATTCACGCAGGTTCTGCTTTAGCGTGGCGGTCCAGATGCCGGGCAGGGCGAGCTTGTCCAGCTCGCTTTTCACGATGTAATAATCAAAGTAGGGTTCTCTGTTCCAGGCGGC
+M_HWI-M01141:133:D05BR:1:1101:23469:11441  133:D05BR:1:1101:23469:11441 2:N:0:TGGACGTCCCTAGG
ABBA@DBFFFBCGGGG]]]]][]]]]]]]]]]]]]]]]]]]]]]]]]]]]]]]]]]]]]]]]]]]]]]]]]]]]]]]]]]]]]]]]]]]]]]]]]]]]]]]]]]]]]]]]]]]]]]]]]]]]]]]]]]]]]]]]]]]]]]]]]]]]]]]]GGGGFFFCCCCCABAA
@M_HWI-M01141:133:D05BR:1:1101:27209:11449  133:D05BR:1:1101:27209:11449 2:N:0:TGGACGTCCCTAGG
CATAAATGCCGTCCGGCAGGGCATCGACATCGGCATTTGGCTCCAGTTCGATCAGGGCCTGCACGCCGTCGGTGCCCGGTACGACCGTCAGCGCCTGCAGTGCGCCCTGCGCCTGATAAGACCCTCCCGGCACCACCGGCAGAACGCTG
+M_HWI-M01141:133:D05BR:1:1101:27209:11449  133:D05BR:1:1101:27209:11449 2:N:0:TGGACGTCCCTAGG
]]]]]]]]]]]]]]]]]]]]]]]]]]]]]]]]]]]]]]]]]]]]]]]]]]]]]]]]]]]]]]]]]]]]]]]]]]]]]]]]]]]]]]]]]]]]]]]]]]]]]]]]]]]]]]]]]]]]]]]]]]]]]]]]]]]]]]]]]]]]]]]]]]]]]
@M_HWI-M01141:133:D05BR:1:1101:16063:11453  133:D05BR:1:1101:16063:11453 2:N:0:TGGACGTCCCTAGG
TTGTGATCCACCTGTCTCAGCCTCCCGAAATGCTGGGATTACAGGCTTGAGCCACAGCGCCTGG
+M_HWI-M01141:133:D05BR:1:1101:16063:11453  133:D05BR:1:1101:16063:11453 2:N:0:TGGACGTCCCTAGG
]]]]]]]]]]]]]]]]]]]]]]]]]]]]]]]]]]]]]]]]]]]]]]]]]]]]]]]]]]]]]]]]
@M_HWI-M01141:133:D05BR:1:1101:5442:11479  133:D05BR:1:1101:5442:11479 2:N:0:TCGACGTCCCTAGG
CCTGTGATCCCAGCTACTCAGGAGGCTGAGGCAGGAGAATCAATTGAACCCTGGA
+M_HWI-M01141:133:D05BR:1:1101:5442:11479  133:D05BR:1:1101:5442:11479 2:N:0:TCGACGTCCCTAGG
WZ]]]]]\\\]]]]]]]]]]]]]Y]]]]]]]]]\]]]]ZZY]]]]]Y]]]]]]]]
@M_HWI-M01141:133:D05BR:1:1101:16156:11503  133:D05BR:1:1101:16156:11503 2:N:0:TGGACGTCCCTAGG
AAGTAGTTGATGTGAGATTACTGCTAATTTTCTTAAATGTGATAAATGGTTTTTCAAAGTGGTTG
+M_HWI-M01141:133:D05BR:1:1101:16156:11503  133:D05BR:1:1101:16156:11503 2:N:0:TGGACGTCCCTAGG
]]]]]]]]]]]]]]]]]]]]]]]]]]]]]]]]]]]]]]]]]]]]]]]]]]]]]]]]]]]]]]]]]
@M_HWI-M01141:133:D05BR:1:1101:8091:11510  133:D05BR:1:1101:8091:11510 2:N:0:TGGACGTCCCTAGG
CTTCTCAGGAACGATGTAAGAGCATCGGTGAAAATACCGATAGGCGTACCGATGATATAGACCATGAGCAGAGCACTGATAATGGATGCAAAAAATGGCACAATCAGTGTAGG
+M_HWI-M01141:133:D05BR:1:1101:8091:11510  133:D05BR:1:1101:8091:11510 2:N:0:TGGACGTCCCTAGG
]]]]]]]]]]]]]]]]]]]]]]]]]]]]]]]]]]]]]]]]]]]]]]]]]]]]]]]]]]]]]]]]]]]]]]]]]]]]]]]]]]]]]]]]]]]]]]]]]]]]]]]]]]]]]]]]]
@M_HWI-M01141:133:D05BR:1:1101:12286:11512  133:D05BR:1:1101:12286:11512 2:N:0:TGGACGTCCCTAGG
TTGCCTTGCCTTGATGTTCCTTGCCTGGAATTGCCCTGCCTTGCCTTCCCTGGAATATCCTTGCCTGGAATTTCTTTGTCTTCCCTTACCTTGACTGGAGTTTCCTTGTTTT
+M_HWI-M01141:133:D05BR:1:1101:12286:11512  133:D05BR:1:1101:12286:11512 2:N:0:TGGACGTCCCTAGG
]]]]]]]]][]]]]]]]]]]]]]]]]]]]]]]]]]]]]]]]]]]]]]]]]]]]]]]]]]]]]]]]]]\G]]Y]]]]]]]]]Z]]]]]]]]]]]]]]]]]]]]]]]]]]]]]]
@M_HWI-M01141:133:D05BR:1:1101:20422:11521  133:D05BR:1:1101:20422:11521 2:N:0:TGGACGTCCCTAGG
TGCAGGCATTCAAGAAATAGCTGGAAATCTCCGTCTAAAACACAAAAAGAACGTATCTTGCAAACTGCTCTGCTGGGAGTTCGCTCAGCTAAGGGAGTTGAATCCGCCTTCAGAATCAGAGAGTGAGAAGCACGGTTCTTCCA
+M_HWI-M01141:133:D05BR:1:1101:20422:11521  133:D05BR:1:1101:20422:11521 2:N:0:TGGACGTCCCTAGG
]]]]]]]]]]]]]]]]]]]]]]]]]]]]]]]]]]]]]]]]]]]]]]]]]]\]]]]]]]]]]]]]]]]]]]]]]]]]]]]]]]]\]]]]]]]]]]]]]]]]]]]]]]]]]]]]]]]]]]]]]]]]]]]]]]]]]]]]]]]]]]]
@M_HWI-M01141:133:D05BR:1:1101:11683:11529  133:D05BR:1:1101:11683:11529 2:N:0:TGGACGTCCCTAGG
GGATTGCATGGATTGGGTGGCTTTTCCAACAGAGGAGGGCTAGAGAGGGCCCCTTGATAAT
+M_HWI-M01141:133:D05BR:1:1101:11683:11529  133:D05BR:1:1101:11683:11529 2:N:0:TGGACGTCCCTAGG
]]]]]]]]]]]]]]]]]]]]]]]]]]]]]]]]]]]]]]]]]]]]]]]]]]]]]]]]]]]]]
@M_HWI-M01141:133:D05BR:1:1101:20255:11532  133:D05BR:1:1101:20255:11532 2:N:0:TGGACGTCCCTAGG
CAATGACAATTGTATTAGTCCACTCTCTCATTGCTATAAAGATAT
+M_HWI-M01141:133:D05BR:1:1101:20255:11532  133:D05BR:1:1101:20255:11532 2:N:0:TGGACGTCCCTAGG
]]]]]]]]]]]]]]]]]]]]]]]]]]]]]]]]]]]]]]]]]]]]]
@M_HWI-M01141:133:D05BR:1:1101:26733:11544  133:D05BR:1:1101:26733:11544 2:N:0:TGGACGTCCCTAGG
ATTGCCGTACAAAATAAAGAGTTCTTCCTCGAAGCGGGCGGAGAAAAGTACGAGTATATTCCGGCGCTTAACGACTCTCCTGAGCATATCGATATGATGGTCTCGCTGGTGACGGACAGCCGCTGATCGC
+M_HWI-M01141:133:D05BR:1:1101:26733:11544  133:D05BR:1:1101:26733:11544 2:N:0:TGGACGTCCCTAGG
]]]]]]]]]]]]]]]]]]]]]]]]]]]]]]]]]]]]]]]]]]]]]]]]]]]]]]]]]]]]]]]]]]]]]]]]]]]]]]]]]]]]]]]]]]]]]]]]]]]]]]]]]]]]]]]]]]]]]]]]]]]]]]]]]]
@M_HWI-M01141:133:D05BR:1:1101:13891:11547  133:D05BR:1:1101:13891:11547 2:N:0:TGGACGTCCCTAGG
GGTTTTGCCTAGGTTTTCTTCTAGGGTTTTCATGGTGTTAGGTCTTATGTTTAAGTCTTTGATCCATCTGGAGTTAATTTTAGTGGTGTCAGGAAGGGGTCCAGTTTCTGCTTTCTGCACATGGCTAGCCCATTTTCCCAACACCA
+M_HWI-M01141:133:D05BR:1:1101:13891:11547  133:D05BR:1:1101:13891:11547 2:N:0:TGGACGTCCCTAGG
]]]]]]]]]]]]]]]]]]]]]]]]]]]]]]]]]]]]]]]]]]]]]]]]]]]]]]]]]]]]]]]]]]]]]]]]]]]]]]]]]]]]]]]]]]]]]]]]]]]]]]]]]]]]]]]]]]]]]]]]]]]]]]]]]]]]]]]]]]]]]]]]]]
@M_HWI-M01141:133:D05BR:1:1101:13530:11548  133:D05BR:1:1101:13530:11548 2:N:0:TGGACGTCCCTAGG
AGGCCGAGGTGGGTGGATCATCTGAGGTCAGGAGTTTGAGACCAGCCTGACTAACATGGAGAAACCCCATCTCTAC
+M_HWI-M01141:133:D05BR:1:1101:13530:11548  133:D05BR:1:1101:13530:11548 2:N:0:TGGACGTCCCTAGG
]]]]]]]]]]]]]]]]]]]]]]]]]]]]]]]]]]]]]]]]]]]]]]]]]]]]]]]]]]]]]]]]]]]]]]]]]]]]
@M_HWI-M01141:133:D05BR:1:1101:16359:11548  133:D05BR:1:1101:16359:11548 2:N:0:TGGACGTCCCTAGG
CATGGATGACGAGGTCAGGAGATCGAGACTGTCCTGGCCAACATGGTGAAACTCTGTCTCTACTAAAAA
+M_HWI-M01141:133:D05BR:1:1101:16359:11548  133:D05BR:1:1101:16359:11548 2:N:0:TGGACGTCCCTAGG
]]]]]]]]]]]]]]]]]]]]]]]]]]]]]]]]]]]]]]]]]]]]]]]]]]]]]]]]]]]]]]]]]]]]]
@M_HWI-M01141:133:D05BR:1:1101:5381:11548  133:D05BR:1:1101:5381:11548 2:N:0:TGGACGTCCCTAGG
AAACCTGCGAGAAAGCCGGTATTGAGCTGACGCTGTTCCATGGACGCGGTGGCTCAATTGGCC
+M_HWI-M01141:133:D05BR:1:1101:5381:11548  133:D05BR:1:1101:5381:11548 2:N:0:TGGACGTCCCTAGG
]]]]]]]]]]]]]]]]]]]]]]]]]]]]]]]]]]]]]]]]]]]]]]]]]]]]]]]]]]]]]]]
@M_HWI-M01141:133:D05BR:1:1101:7011:11566  133:D05BR:1:1101:7011:11566 2:N:0:TGGACGTCCCTAGG
TCTATTTTGGCCTTTGTTGCCAATGCTTTTGGTGTTTTAGTCATGAAGTCCTT
+M_HWI-M01141:133:D05BR:1:1101:7011:11566  133:D05BR:1:1101:7011:11566 2:N:0:TGGACGTCCCTAGG
]]]]]]]]]]]]]]]]]]]]]]]]]]]][]]]]]]]]]]]]]]]]]]]]]]]]
@M_HWI-M01141:133:D05BR:1:1101:19313:11568  133:D05BR:1:1101:19313:11568 2:N:0:TGGACGTCCCTAGG
AAGATTGTTGGCTTTGGCTCAACAGAGGATAGGAGG
+M_HWI-M01141:133:D05BR:1:1101:19313:11568  133:D05BR:1:1101:19313:11568 2:N:0:TGGACGTCCCTAGG
]]]]]]]]]]]]]]]]]]]]]]]]]]]]]]]]]]]]
@M_HWI-M01141:133:D05BR:1:1101:13390:11588  133:D05BR:1:1101:13390:11588 2:N:0:TGGACGTCCCTAGG
TTCTCTTCGGTCTTTGAGTACCTAGGTTGCTTATCTGAGCGTTTGCACTCAACGTAGAATTCCAGATCACCTAACTTGACAAGAAGATCGGGTGATTTTTGGGTCTTGCCATCGGGCCAG
+M_HWI-M01141:133:D05BR:1:1101:13390:11588  133:D05BR:1:1101:13390:11588 2:N:0:TGGACGTCCCTAGG
]]]]]]]]]]]]]]]]]]]]]]]]]I]]]]]]]]]]]]]]]]]]]]]]]]]]]]]]]]]]]]]]]]]]]]]]]]]]]]]]]]]]]]]]]]]]]]]]]]]]]]]]]]]]]]]]]]]]]]]]
@M_HWI-M01141:133:D05BR:1:1101:15849:11606  133:D05BR:1:1101:15849:11606 2:N:0:TGGACGTCCCTAGG
TTCCAAGTACCTGGTACTACAGGCCTATAGGTCTGAGGCCACCAGGCTCAGCTGATTTTTTAATATTTTTAGTAGAGGCAGGGTTTCACCATGTTGGCCAGGATGGTCTCGATCT
+M_HWI-M01141:133:D05BR:1:1101:15849:11606  133:D05BR:1:1101:15849:11606 2:N:0:TGGACGTCCCTAGG
]]]]]]]]]]]]]]]]]]]]]]]]]]]]]]]]]]]]]]]]]]]]]]]]]]]]]]]]]]]]]]]]]]]]]]]]]]]]]]]]]]]]]]]]]]]]]]]]]]]]]]\]Y]]]]]]X]]]
@M_HWI-M01141:133:D05BR:1:1101:2763:11615  133:D05BR:1:1101:2763:11615 2:N:0:TCGACGTCCCTAGG
TGATTCGCCTAAAATTAGAATTTCAGTATTTTACATGAGTGAGCATATTGAGTTGGTGTATATACTCCAAAAC
+M_HWI-M01141:133:D05BR:1:1101:2763:11615  133:D05BR:1:1101:2763:11615 2:N:0:TCGACGTCCCTAGG
]]]]]]]]]]]]]]]]]]]]]]]]]]]]]]]]]]]]]]]]]]]]]]]]]]]]]]]]]]]]]]]]]]]]]]]]]
@M_HWI-M01141:133:D05BR:1:1101:21185:11628  133:D05BR:1:1101:21185:11628 2:N:0:TGGACGTCCCTAGG
TGCTCAACAGGGGTTTTGGGTTCGTGAAGACCAAAGAAAAGTAACGCAACGGCGAGTACACCAGGGATCACCGCAATCCAGAAAATAGTGCGGAAATCATCGTTCCACAGCAGC
+M_HWI-M01141:133:D05BR:1:1101:21185:11628  133:D05BR:1:1101:21185:11628 2:N:0:TGGACGTCCCTAGG
]]]]]]]]]]]]]]]]]]]]]]]]]]]]]]]]]]]]]]]]]]]]]]]]]]]]]]]]]]]]]]]]]]]]]]]]]]]]]]]]]]]]]]]]]]]]]]]]]]]]]]]]]]]]]]]]]]
@M_HWI-M01141:133:D05BR:1:1101:6037:11639  133:D05BR:1:1101:6037:11639 2:N:0:TGGACGTCCCTAGG
AGGAAGGAACCAGCAGCCCGCCTGAGCACAGGCGGTTATCGGCCACCACCGGCGCAAGGTTAACCACCTGGCGGCTCTCGGCGCGGCAGGTGGCCCCGCCCATTCGGATATCGTCCCAGAGCCCTTCG
+M_HWI-M01141:133:D05BR:1:1101:6037:11639  133:D05BR:1:1101:6037:11639 2:N:0:TGGACGTCCCTAGG
]]]]]]]]]]]]]]]]]]]]]]]]]]]]]]]]]]]8]\]]]]]]/]]P]]7]9[[[]\[]]]]]]]\][]][[[Z]]]]6]]ZZY][:]]9]]:]]]<X]]FFIGHF>IHFIIHHIHHDHCBDDDDCC
@M_HWI-M01141:133:D05BR:1:1101:3347:11649  133:D05BR:1:1101:3347:11649 2:N:0:TGGACGTCCCTAGG
TCCACCTCGGCCTCCCAAAGTGCCAGGATTACAGATGTTAAGCCACTGTGCCGGC
+M_HWI-M01141:133:D05BR:1:1101:3347:11649  133:D05BR:1:1101:3347:11649 2:N:0:TGGACGTCCCTAGG
]]]]]]]]]]]]]]]]]]]]]]]]]]]]]]]]]]]]]]]]]]]]]]]]]]]]]]]
@M_HWI-M01141:133:D05BR:1:1101:4283:11652  133:D05BR:1:1101:4283:11652 2:N:0:TGGACGTCCCTAGG
CCCAACAATTTCACCATTTTGTAAGCTAATAGAATTCTTTTAATGGTAGAATATTCTCTCTTTTTTAAGGTTTTGTGATATAGTCTTGGACAGAAAGTATTTGAATCTTC
+M_HWI-M01141:133:D05BR:1:1101:4283:11652  133:D05BR:1:1101:4283:11652 2:N:0:TGGACGTCCCTAGG
]]]]]]]]]]]]]]]]\]]]]]]]]]]]]]]]]]]]]]]]]]8\]W]]]]]]]]]]]]]]]]]Y]][]]]]]X]]]Z]]]]]]]]]]]]]]]][\\\5]]]]]]J]V]]]
@M_HWI-M01141:133:D05BR:1:1101:25372:11657  133:D05BR:1:1101:25372:11657 2:N:0:TGGACGTCCCTAGG
GAGCAGTTGGGTTTTCAGTGCCAGAGCCGTCGTAAAGACCTGGCGCAGGCGCTCAATCAGCTCCTTCTCTGGTCCGGTACGTTGCCCTCGGGCGAACTGATGGCGCAGAAACAGGCTATGAATAATTTATTTCATGAGGAATACGGCCTGGCGCAGCAGCAGCGCCTGCTTGCGGATGCACAAAAACGGCTACAGGGGCAGCTTAGTGAGCTGCAGCGGGAG
+M_HWI-M01141:133:D05BR:1:1101:25372:11657  133:D05BR:1:1101:25372:11657 2:N:0:TGGACGTCCCTAGG
BBBBBFFFFFBAGGGFGGGGGGHGFEHHGGGGGHHHHHHHHHHHGGGFGGGGGGGGHHHHHHHHHHHHHHHH]]]]]]]]]]]]]]]]]]]]]]]]]]]]]]]]]]]]]]]]]]]]]]]]]]]]]]]]]]]]]]]]]]]]]]]]]]]]]]GGGHFHHHGFGGGEEHHHGGGGGHHHHHHHFGGHFFGGHHHHGHGFFGGHGGGGGGGGGGFFCBCBCCBA?A
@M_HWI-M01141:133:D05BR:1:1101:8494:11691  133:D05BR:1:1101:8494:11691 2:N:0:TGGACGTCCCTAGG
ATCTTGGCTCACCGCAACCTCCGCCTCCTGGGTTCAGGCAATTCTCCTGCCTCAGCCTCTAGAGTAGTTGGGACTATAATCCCACACCACCAAAC
+M_HWI-M01141:133:D05BR:1:1101:8494:11691  133:D05BR:1:1101:8494:11691 2:N:0:TGGACGTCCCTAGG
]]]]U]FECSV]]]]]]]]]YY]Y]]]]]][]]Y]]]]]]\]]]]]]CZ][[]Z]Z]]]]]]]]]]]]]]]]U]]]]]]\]]]]\\]\6]]]]Z]
@M_HWI-M01141:133:D05BR:1:1101:17154:11692  133:D05BR:1:1101:17154:11692 2:N:0:TGGACGTCCCTAGG
AGCTTGTGCTCATCGACGCACACCAGAGACAGCGCTTCACCGGTCGCCGCCGCGCGGCCGGTACGACCGATGCGGTGAACGTAATCTTCCGGCACG
+M_HWI-M01141:133:D05BR:1:1101:17154:11692  133:D05BR:1:1101:17154:11692 2:N:0:TGGACGTCCCTAGG
]]]]]]]]]]]]]]]]]]]]]]]]]]]]]]]]]]]]]]]]]]]]]]]]]]]]]]]]]]]]]]]]]]]]]]]]]]]]]]]]]]]]]]]]]]]]]]]]
@M_HWI-M01141:133:D05BR:1:1101:16812:11697  133:D05BR:1:1101:16812:11697 2:N:0:TGGACGTCCCTAGG
ACTAAGGAAGAGCATGTAGAGCATACGGAAATCTCTCCTTTCTTTCCCAGGTGTTCCAGTCGCCTGCT
+M_HWI-M01141:133:D05BR:1:1101:16812:11697  133:D05BR:1:1101:16812:11697 2:N:0:TGGACGTCCCTAGG
]]]]]]]]]]]]]]]]]]]]]]]]]]]]\]\\\]]]]]]]]]]]]]\]]\]]]]]]XXW]]]]]]]]]
@M_HWI-M01141:133:D05BR:1:1101:4773:11703  133:D05BR:1:1101:4773:11703 2:N:0:TGGACGTCCCTAGG
CCTGCCTCAGCCTCCTGAGTGGCTGGGATTACAGGCACGCGCCACCATGCCCAGCTATTTTTTTGTATTTTTAGTAGA
+M_HWI-M01141:133:D05BR:1:1101:4773:11703  133:D05BR:1:1101:4773:11703 2:N:0:TGGACGTCCCTAGG
]]]]]]]]]]]]]]]]]]]]]]]]]]]]]]]]]]]]]]]]]]]]]]]]]]]]]]]]]]]]]]]]]]]]]]]]]]]]]]
@M_HWI-M01141:133:D05BR:1:1101:24008:11704  133:D05BR:1:1101:24008:11704 2:N:0:TGGACGTCCCTAGG
CGGCGCAATCATCTCCAGCATGCGCTGGGAGAAGCGCGGAAACTCGGCGTCCATTTTCATCTGCACGCGAGAGGTCAGGAAGGCG
+M_HWI-M01141:133:D05BR:1:1101:24008:11704  133:D05BR:1:1101:24008:11704 2:N:0:TGGACGTCCCTAGG
]]]]]]]]]]]]]]]]]]]]]]]]]]]]]]]]]]]]]]]]]]]]]]]]]]]]]]]]]]]]]]]]]]]]]]]]]]]]]]]]]]]]]
@M_HWI-M01141:133:D05BR:1:1101:12375:11711  133:D05BR:1:1101:12375:11711 2:N:0:TGGACGTCCCTAGG
GCTACTCGGGAGGCTGAGGCAGGAGAATTGCCTGAACCCAGG
+M_HWI-M01141:133:D05BR:1:1101:12375:11711  133:D05BR:1:1101:12375:11711 2:N:0:TGGACGTCCCTAGG
]]]]]]]]]]]]]]]]]]]]]]]]]]]]]]]]]]]]]]]]]]
@M_HWI-M01141:133:D05BR:1:1101:2548:11720  133:D05BR:1:1101:2548:11720 2:N:0:TGGACGTCCCTAGG
GTTGAGAGACATTTTGGTCTTTTTCATTGTATTCATTAGATTGGGATTAGAGATAATACCTAAGTTTGAATAAATGCTTATACATTTTAAAGGATGAAGA
+M_HWI-M01141:133:D05BR:1:1101:2548:11720  133:D05BR:1:1101:2548:11720 2:N:0:TGGACGTCCCTAGG
]]]]]]]]]]]]]]]]]]]]]]]]]]]]]]]]]]]]]]]]]]]]]]]]]]]]]]]]]]]]]]]]]]]]]]]]]]]]]]]]]]]]]]]]]]]]]]]]]]]]
@M_HWI-M01141:133:D05BR:1:1101:12744:11721  133:D05BR:1:1101:12744:11721 2:N:0:TGGACGTTCCTAGG
GAAGCGCGAGCGAAACTCCGGCACGTCGATTTTGATCGGACACTGCGTCGAACAGGCCTTGCA
+M_HWI-M01141:133:D05BR:1:1101:12744:11721  133:D05BR:1:1101:12744:11721 2:N:0:TGGACGTTCCTAGG
SQ]]CT]W]Q]]]]]]]]]]BT]XZUX]CU]]]]Z]T[]]YU[]X]]C]FYW]]]CSU]V[F]
@M_HWI-M01141:133:D05BR:1:1101:22425:11737  133:D05BR:1:1101:22425:11737 2:N:0:TGGACGTCCCTAGG
TTCCAGCTATTTCTTGAATGCCTTAATTTCGCTGGGAAAATGCGTTTTCCACTTCTTCACAGAAAGGGTTTAGAAACTCCTGCAAACACACATCAGTTTAAGTCCGTAAG
+M_HWI-M01141:133:D05BR:1:1101:22425:11737  133:D05BR:1:1101:22425:11737 2:N:0:TGGACGTCCCTAGG
]]]]]]]]]]]]]]]]]]]]]]]]]]]]]]]]]]]]]]]]]]]]]]]]]]]]]]]]]]]]]]]]]]]]]]]]]]]]]]]]]]]]]]]]]]]]]]]]]]]]]]]]]]]]]]
@M_HWI-M01141:133:D05BR:1:1101:12177:11743  133:D05BR:1:1101:12177:11743 2:N:0:TGGACGTCCCTAGG
CAAATTGCCTGAACCCAGGAGGTGGAGGTTGTGGTGAGCTGAGATCGTGCCATTGCACTCCAGCCTGGGTAACAGAGCAAGACCTTGTCTCAAAAGAGAATCTC
+M_HWI-M01141:133:D05BR:1:1101:12177:11743  133:D05BR:1:1101:12177:11743 2:N:0:TGGACGTCCCTAGG
]]]]]]]]]]][]]W]]]]X]]\\Z\]]]]]]Y]\\]]]Z]]]]Z]]]]]]]]]]]Y]]]][]]]]]V]Y]]]]]E]]]]]]]]\]]]]]]]]]]]]]]\]]Z]
@M_HWI-M01141:133:D05BR:1:1101:6574:11754  133:D05BR:1:1101:6574:11754 2:N:0:TGGACGTCCCTAGG
GCCCGGTGTCCTGCTTGAAGGTGCGGATCAGCGTCTCTTTACGCAAGGAAAATCGCCGGGCCAGAGCGTCCAGCGTGGGTGGAGCGGCAAGATCCTGCACAATCGCCTGCAGCAGCAGCTGGCTGGTGGGACGTAGCTTTCGCTTATCTTCACCGCACAAAGGGATTGCGGAAAGCAATGCGTTCAGGGCTTT
+M_HWI-M01141:133:D05BR:1:1101:6574:11754  133:D05BR:1:1101:6574:11754 2:N:0:TGGACGTCCCTAGG
CCCCBCBCCFFFGGGGGGGGGGHHGGGGGHHHGGGGHHHHGHG]]][]]]]]]]]]]]]]]]]]]]]]]]]]]]]]]]]]]]]]]]]]]]]]]]]]]]]]]]]]]]]]]]]]]]]]]]]]]]]]]]]]]]]]]]]]]]]]]]]]]]]]]]GGGGHHHHHHHHHHGGGGGHHGGGGGGGGGFFFBFFBFBBAA?
@F_HWI-M01141:133:D05BR:1:1101:19217:11754  133:D05BR:1:1101:19217:11754 2:N:0:TGGACGTCCCTAGG
CACCTTCCGCCGTCAGGTGATTCTCTTCGAAGCGGACATCGATAGTGAACACGCCGTGCGGCATGGCCAGCGCGTGCATGCTTTCGGTGATGTGCTGGCTTAATTCCGATCGGAAGAGCACACGTCTGAACTCCAGTCACTGGACGTATC
+F_HWI-M01141:133:D05BR:1:1101:19217:11754  133:D05BR:1:1101:19217:11754 2:N:0:TGGACGTCCCTAGG
DEEEEFFFCCDDGGGGGGGGGGHHHHHHHHHGGGGGGGHHGHHHGHHHHHHHGGGGGGGGGGGGHHHHHHGGGGGGGHHHHHHHHGGGGGHHHHHHHHGHHHHHHHHHGGGGGGGGHHHHHHHGHHHGHHHHHHHHHHHHHHHHHGGHFC
@R_HWI-M01141:133:D05BR:1:1101:19217:11754  133:D05BR:1:1101:19217:11754 2:N:0:TGGACGTCCCTAGG
GAAATTAAAACAGCCAACACCCCAAAAAAAGAACCCGCGGGGCAAGCCCCCCGGGGGGTTTCCTAACATTGGCCGCTTTGAAAGAAAAACCCCTCCGGGGGGGGGGGGGAGTGGGAAGAGGGGTGGGGGGGGAAAGGGGGTCAAGGGGGG
+R_HWI-M01141:133:D05BR:1:1101:19217:11754  133:D05BR:1:1101:19217:11754 2:N:0:TGGACGTCCCTAGG
1>1>111B3111111111110A000A00A#########################################################################################################################
@M_HWI-M01141:133:D05BR:1:1101:24904:11771  133:D05BR:1:1101:24904:11771 2:N:0:TGGACGTCCCTAGG
GTATAGTTTGAAATCCGGTAGTGTGATGCCCCCCACTGTGTTCTTTTTGCTTAGAATTGACTTGGCTATGCGGGCTCTCTTTTGG
+M_HWI-M01141:133:D05BR:1:1101:24904:11771  133:D05BR:1:1101:24904:11771 2:N:0:TGGACGTCCCTAGG
]]]]]]]]]]]]U]]Z]S]]]]]]]]]]]]]]]\]]]]]]]]]]]]]]]]]]]]]]]]]]]][]\]]]]]]]]]]]]][[W]]]\
@M_HWI-M01141:133:D05BR:1:1101:7644:11772  133:D05BR:1:1101:7644:11772 2:N:0:TGGACGTCCCTAGG
CAGAGGCGCTGGAAAAATCCCGCGACGCTTTCCTCGATGAAGTTCAGCGCTGTGAACAGCTGGGGCTGACGCTGCTGAACTTCCATCCCGGCAGCCATCTGATGCAGATTGACGAAGACGCCTGCCTGGCG
+M_HWI-M01141:133:D05BR:1:1101:7644:11772  133:D05BR:1:1101:7644:11772 2:N:0:TGGACGTCCCTAGG
]]]]]]]]]]]]]]]]]]]]]]]]]]]]]]]]]]]]]]]]]]]]]]]]]]]]]]]]]]]]]]]]]]]]]]]]]]]]]]]]]]]]]]]]]]]]]]]]]]]]]]]]]]]]]]]]]]]]]]]]]]]]]]]]]]]
@F_HWI-M01141:133:D05BR:1:1101:18279:11779  133:D05BR:1:1101:18279:11779 2:N:0:TGGACGTCCCTAGG
GTGATTCTCCTGCCTCAATCTCCCAAGTAGCTGGGATTACAGGTGATCGGAAGAGCACACGTCTGAACTCCAGTCACTGGACGTATCTCGTATGCCGTCTTCTGCTTGAAAAAAAAAAAAAACCCTGCAATTATGCACGATACACTACTC
+F_HWI-M01141:133:D05BR:1:1101:18279:11779  133:D05BR:1:1101:18279:11779 2:N:0:TGGACGTCCCTAGG
CBBCCFFFFFFFGGGGGGGGGGHHHGGHHHHHHHGHHHHHHHHHHHHHGGGGGHHHHHGHGHHHGHHHHHHHHHHHHHHHHHGGHHHHHHGGHHHHGGGHGHHHHHHHHHHHHGGEE@################################
@R_HWI-M01141:133:D05BR:1:1101:18279:11779  133:D05BR:1:1101:18279:11779 2:N:0:TGGACGTCCCTAGG
CCCCCCATTTCCCCCCCCTTGGGGGGATTGGGGGGGGGAAAACAAAAAAGGAAAAAGGATCGGTGAGGGAAAAGAGGGCCTCTGGGGGGGGATTTGGGTGGTGCGCGGTAACATTAACAAAAAAAAAAAAGAAAAATAGCACACGCACGT
+R_HWI-M01141:133:D05BR:1:1101:18279:11779  133:D05BR:1:1101:18279:11779 2:N:0:TGGACGTCCCTAGG
AAA111>1133311000//A01A?///?000?######################################################################################################################
@M_HWI-M01141:133:D05BR:1:1101:13610:11783  133:D05BR:1:1101:13610:11783 2:N:0:TGGACGTCCCTAGG
AGCCACAGTACAAAAATTTCTGCACAGAAGAATTTCACAGTTTAGACCAGGTGCGGTGGCTCA
+M_HWI-M01141:133:D05BR:1:1101:13610:11783  133:D05BR:1:1101:13610:11783 2:N:0:TGGACGTCCCTAGG
[]]]][WY]]\]]FFV]]]]]]]I]]Z]]]]]]]]]]]X]\[]Z]V]]ZY]YYV]]Y]]UU2V
@M_HWI-M01141:133:D05BR:1:1101:17388:11788  133:D05BR:1:1101:17388:11788 2:N:0:TGGACGTCCCTAGG
AAGCCATGGAAAATCAGAACCTGTAACGGTAGCAACAGAAGCAACATTCCCACCTGCAAATAGAAAAGATTAGCCAGCGGGCGCCACTTGCGCACC
+M_HWI-M01141:133:D05BR:1:1101:17388:11788  133:D05BR:1:1101:17388:11788 2:N:0:TGGACGTCCCTAGG
]]]]]]]]]]]]]]]]]]]]]]]Z\]]]]]]]]]]]]]]]]]]]]\\]]]]]]]Z]]]]]]]]]]]]]]]]]]]]][]]]]]]]]]]]]][]]V\]
@M_HWI-M01141:133:D05BR:1:1101:14123:11796  133:D05BR:1:1101:14123:11796 2:N:0:TGGACGTCCCTAGG
GCTGGAAATCTCCGTCTAAAACACAAAAAGAACGTATCTTGCAAACTGCTCTGCTGAGTGTTCGGTCAGCTAGGGGAGTTGAATCCGCCTTCAGAATCAGAGAGTGAGAAGCACAATTCTTCCAGGAGCTGGGTTTCGTTATACCCGGGTGCATTGGAACAAACGCGGTATTGAGAAA
+M_HWI-M01141:133:D05BR:1:1101:14123:11796  133:D05BR:1:1101:14123:11796 2:N:0:TGGACGTCCCTAGG
AAAB@FCF4FFDGEFGGGGGFGHGHGGH]]]]]]]]]]]]]]]]]]]]]]]]]]]]]]]]]]]]]]]]\]]]]]X]\]]]]]]]]]]\]]]]]]]]]\]]]]]]]]]]]]]]]]]]]Y]]Z]]]]]]Z[]]]]]]]]]]]Z]]E]]]]]]HHGDFFGEB0A0EA1E1FB3BFDAAA@A
@M_HWI-M01141:133:D05BR:1:1101:14959:11802  133:D05BR:1:1101:14959:11802 2:N:0:TGGACGTCCCTAGG
GACTCGGTGGTGCCAAAGCCGTGCCAAACGAAGAGTGAAACCACCAGCGCGTTCGCCAGCGAGGCGGTCGATCCGACGGACAGATCGAACCCGCCGATGGTCAGGGAA
+M_HWI-M01141:133:D05BR:1:1101:14959:11802  133:D05BR:1:1101:14959:11802 2:N:0:TGGACGTCCCTAGG
CCCDADD=CC@CIIHFEFIIGGIIJJEJIIHHFGIJHIJGIJFIIGGJIDGIFIIHGIIIG1XX]]7]9797]X]T]]\X48]]98[]8[[]]]]]]]]]]]]]]]]]
@M_HWI-M01141:133:D05BR:1:1101:21043:11804  133:D05BR:1:1101:21043:11804 2:N:0:TGGACGTCCCTAGG
GTTGTCGAGGATCGACATATGCGGAAACAGAGCGTAATCCTGGAACACGGTGTTCACGTCGCGTTCCCACGGGGGAAGTTCGCTGGCCTCTTTACCAAAGATGCTAAT
+M_HWI-M01141:133:D05BR:1:1101:21043:11804  133:D05BR:1:1101:21043:11804 2:N:0:TGGACGTCCCTAGG
]]]]]]]]]]]]]]]]]]]]]]]]]]]]]]]]]]]]]]]]]]]]]]]]]]]]]]]]]]]]]]]]]]]]]]]]]]]]]]]]]]]]]]]]]]]]]]]]]]]]]]]]]]]]
@M_HWI-M01141:133:D05BR:1:1101:20790:11814  133:D05BR:1:1101:20790:11814 2:N:0:TGGACGTCCCTAGG
ATCCGTCAAGCAGGACTTCGATGGTAATACCGCGCCGGGCGGCATGCAGCAGCGCGCTGTGCAGCTGTCTGCCCACGTCGTCTTCAAACCAGATAAACGTTTCAAG
+M_HWI-M01141:133:D05BR:1:1101:20790:11814  133:D05BR:1:1101:20790:11814 2:N:0:TGGACGTCCCTAGG
]]]]]]]]]]]]]]]]]]]]]]]]]]]]]]]]]]]]]]]]]]]]]]]]]]]]]]]]]]]]]]]]]]]]]]]]]]]]]]]]]]]]]]]]]]]]]]]]]]]]]]]]]]
@M_HWI-M01141:133:D05BR:1:1101:24912:11815  133:D05BR:1:1101:24912:11815 2:N:0:TGGACGTCCCTAGG
ATTTTATGCCCTGTGGTGCGCGCTGTTTTGGCGAAATTTCACTGCCAGGTGCCAGTGGCTGGTATATAAACTTCAGC
+M_HWI-M01141:133:D05BR:1:1101:24912:11815  133:D05BR:1:1101:24912:11815 2:N:0:TGGACGTCCCTAGG
]]]]]]]]]]]]]]]]]]]]]]]]]]]]]]]]]]]]]]]]]]]]]]]]]]]]]]]]]]]]]]7]]\]]]]]]]Z]X]
@M_HWI-M01141:133:D05BR:1:1101:25875:11838  133:D05BR:1:1101:25875:11838 2:N:0:TGGACGTCCCTAGG
ATGATATAGTCTTCTATATACATTTGGCATTAAATGTGAATTGACTAGAAGTGTGTGAAATGAATAATGTAACTAAAAGTGAAATCTGAAGTCA
+M_HWI-M01141:133:D05BR:1:1101:25875:11838  133:D05BR:1:1101:25875:11838 2:N:0:TGGACGTCCCTAGG
]]]]]]]]]]]]]]]]]]]]]]]]]]]]]]]]]]]]]]]]]]]]]]]]]]]]]]]]]]]]]]]]]]]]]]]]]]]]]]]]]]]]]]]]]]]]]]
@M_HWI-M01141:133:D05BR:1:1101:6205:11838  133:D05BR:1:1101:6205:11838 2:N:0:TGGACGTCCCTAGG
AGTTTTGATTTGCATTTCTCTAATGACCAGTGATGATGAGCATCTTTTCATATGTTTGTTGGTCTCATA
+M_HWI-M01141:133:D05BR:1:1101:6205:11838  133:D05BR:1:1101:6205:11838 2:N:0:TGGACGTCCCTAGG
]]S]]]]][]][]]]]]\W[[]]]]]]]]]]]]]VW]]][]]]]]]]]]]]]]]]]]]]]]]\[]]]]]
@M_HWI-M01141:133:D05BR:1:1101:25664:11841  133:D05BR:1:1101:25664:11841 2:N:0:TGGACGTCCCTAGG
GCCGTTTGTAAATCAACAGGTTGTAATAATCCACCCGGCGGCATTCTCACCAG
+M_HWI-M01141:133:D05BR:1:1101:25664:11841  133:D05BR:1:1101:25664:11841 2:N:0:TGGACGTCCCTAGG
]]]]]]]]]]]]]]]]]]]]]]]]]]]]]]]]]]]]]]]]]]]]]]]]]]]]]
@M_HWI-M01141:133:D05BR:1:1101:11410:11866  133:D05BR:1:1101:11410:11866 2:N:0:TGGACGTCCCTAGG
GAGTGCCAGAACGGAATGGTGGTCACAGCCATTGCGTTCGTCGCAAAAGCCAGACCCAGTGCCAGACCTAAAGCCGTGTGTCGTAACGATGTCATTGTCATCTCTCTTATTGTGCCGGATGCGCGATATCACGCGTTTTATGCTCGCGAGGTAACATGACATGCTCGAATGAC
+M_HWI-M01141:133:D05BR:1:1101:11410:11866  133:D05BR:1:1101:11410:11866 2:N:0:TGGACGTCCCTAGG
?AAABFFFFFFFAEE2FGCDGFG]]]]]]]]]]]]]]]]]]]]]]]]]]]]]]]]]]]]]]]]]]]]]]]]]]]]]]]]]]]]]]]]]]]]]]]]]]]]]]I[]]]]]]]]]W]]]]]]]]\]]]]W]]]]]]]]]]]]]]]]]]]]]]]FFG6FGFFGGGDAF5@DFAA>>A
@M_HWI-M01141:133:D05BR:1:1101:22795:11875  133:D05BR:1:1101:22795:11875 2:N:0:TGGACGTCCCTAGG
GATCGCCATATCCGCCTCAGCAACCTCCAGGCGCTGACGCCTGAGGGCCAGGTCGTCGACACGATGAAAGGATTAGCGGGATATGTTCTGCCGGGTCAAAAATATGTCTTTACGCTCAAGCATACCCCACGCCGCGCGCTCGCTTCGCTGCGCGTTTTTTTAAATGAAAACCGCCATGCCAGCCAGATTTCGCTGGGTGCAGCTTCCGCTCGTCCTTC
+M_HWI-M01141:133:D05BR:1:1101:22795:11875  133:D05BR:1:1101:22795:11875 2:N:0:TGGACGTCCCTAGG
BBBBBBBBBFFFGGGGGGGGGGHHHHHHGFHAEGGGDHDGEGHGHGGEGGGHFAAEGEGGGGGGHF43HFEHJGJJIHGFAGHIJJJHHJJJIIFCBHIHAIHJHJJHJHIJGIIGEIJFJJEGHHHICCBFGBFIIFIIFIIIJIIICF###A>/DDGGB2222@EB//GGHEFFEA?CHCHGFBHEC?EGHCCGBCGGGAFEACDDD@ABB>11A1
@M_HWI-M01141:133:D05BR:1:1101:24481:11894  133:D05BR:1:1101:24481:11894 2:N:0:TGGACGTCCCTAGG
TCTGTTTTGTAGTATATACACCAACTCAATACGCTCTCTCATGTAAAATACCGAAATCCTAATTTTACGTGAATCGAAAAAAATCTAAATAATATCTAGGTGCCCCA
+M_HWI-M01141:133:D05BR:1:1101:24481:11894  133:D05BR:1:1101:24481:11894 2:N:0:TGGACGTCCCTAGG
]]]]]]]]]]]]]]]]]]]]]]]]]]]]]]]]]]]]]]]]]]]]]]]]]]]]]]]]]]]]]]]]]]]]]]]]]]]]]]]]]]]]]]]]]]]]]]]]]]]]]]]]]]]
@M_HWI-M01141:133:D05BR:1:1101:14053:11907  133:D05BR:1:1101:14053:11907 2:N:0:TGGACGTCCCTAGG
GTTGTTGTTCGCCGTTAACGCGTTTTCCATAATTTTCAGCGCGTTTTCGGGGAGCCAGCCATCGGCCCACTGATCGCCGACCACTTTAATTTTACTCTCATCAATATAAGGCTTGAGGACTTTCATTTGTCCTTCGCGGAACAGTTTGGCGTTGTTATCCAC
+M_HWI-M01141:133:D05BR:1:1101:14053:11907  133:D05BR:1:1101:14053:11907 2:N:0:TGGACGTCCCTAGG
AA>AAAF>1BAA]]W]]]]]]]]Y[]]\]Z]]]\]]]Y]]]]]O]]]]]V]Y]]X]]]YXYZ]]A]]]]]Y]ZV]A]]][Z]]]]]]YZT]Z]]Z%S]]VZ]W]\]]]]]]\]]]][VT]ZTF]]X][]][][]]]]Z]ZVUC]ZO\]]WADB11D@>>111
@M_HWI-M01141:133:D05BR:1:1101:10293:11916  133:D05BR:1:1101:10293:11916 2:N:0:TGGACGTCCCTAGG
CCTGGGTAACAAGGGGGAAACTCTGTCTCAAAAAAAAAAAAAAAAAAAAAAAAGTTG
+M_HWI-M01141:133:D05BR:1:1101:10293:11916  133:D05BR:1:1101:10293:11916 2:N:0:TGGACGTCCCTAGG
T]WW][]]]4Z]]]\%X]]]ZZ5]6]YY]]]]]]]]]]]]]]]]]]]]]]]]]]]]]
@M_HWI-M01141:133:D05BR:1:1101:7737:11927  133:D05BR:1:1101:7737:11927 2:N:0:TGGACGTCCCTAGG
GCTGCATAATATTCCAGGTGTATATGTGCCACATTTTTCCAATCCAATCTATCATCAATGGGCATTTGGGTTGATTCCAGGTCTTTGCTATTGTAAACAGTGTTGCAA
+M_HWI-M01141:133:D05BR:1:1101:7737:11927  133:D05BR:1:1101:7737:11927 2:N:0:TGGACGTCCCTAGG
Z]]]]]]]]]]]]]]]]]]]]]]]]]]]]]]]]]]]]]]]]][]]]]]I]]]]]]]]]]]]]]]]\]]]]]]]Z]]]\]]V]]][]]]]]]]]]]\K]]]]]]]]]]]
@M_HWI-M01141:133:D05BR:1:1101:24513:11936  133:D05BR:1:1101:24513:11936 2:N:0:TGGACGTCCCTAGG
GCCTCTGTGTTTTAGAGAAAGCATTCAGAATATGGTTGAGAGACTGAAGAAAGAGAGATGG
+M_HWI-M01141:133:D05BR:1:1101:24513:11936  133:D05BR:1:1101:24513:11936 2:N:0:TGGACGTCCCTAGG
]]]]]]]]]]]]]]]]]]]]]]]]]]]]]]]]]]]]]]]]]]]]]]]]]]]]]]]]]]]]]
@M_HWI-M01141:133:D05BR:1:1101:7372:11939  133:D05BR:1:1101:7372:11939 2:N:0:TGGACGTCCCTAGG
TATCAAAAAAAAAAAAAAGAAATATACTATCATACTATCATATTGAGAGAGATTTTACAAAGGCA
+M_HWI-M01141:133:D05BR:1:1101:7372:11939  133:D05BR:1:1101:7372:11939 2:N:0:TGGACGTCCCTAGG
Z]WV]]]]]]]]]]]]]]]]]]]]]]]]]]]]]]]]]]]]]]]]]]]]]]]]]]]]]]]]]]]]]
@M_HWI-M01141:133:D05BR:1:1101:15678:11952  133:D05BR:1:1101:15678:11952 2:N:0:TGGACGTCCCTAGG
TACTGAAAGCACAGAGAAGGGTT
+M_HWI-M01141:133:D05BR:1:1101:15678:11952  133:D05BR:1:1101:15678:11952 2:N:0:TGGACGTCCCTAGG
]]]]]]]]]]]]]]]]]]]]]]]
@M_HWI-M01141:133:D05BR:1:1101:17661:11954  133:D05BR:1:1101:17661:11954 2:N:0:TGGACGTCCCTAGG
ACGGCTTCATTCGGATCGTCGATGCGGCGGCTCTCCGTGACTTCGAGTATCAGCGTGTCGGGCTGAATGCGGTAGCGATGAATAAGCTCCAGCAGCTCGGAGACCATGGTCGGGTGCATAAGCT
+M_HWI-M01141:133:D05BR:1:1101:17661:11954  133:D05BR:1:1101:17661:11954 2:N:0:TGGACGTCCCTAGG
]]]]]]]]]]]]]]]]]]]]]]]]]]]]]]]]]]]]]]]]]]]]]]]]]]]]]]]]]]]]]]]]]]]]]]]]]]]]]]]]]]]]]]]]]]]]]]]]]]]]]]]]]]]]]]]]]]]]]]]]]]]]
@M_HWI-M01141:133:D05BR:1:1101:15644:11962  133:D05BR:1:1101:15644:11962 2:N:0:TGGACGTCCCTAGG
CTCACGGTACTGGTTCACTATCGGTCAGTCAGGAGTATTTAGCCTTGGAGGATGGTCCCCCCATATTCAGACAGGAT
+M_HWI-M01141:133:D05BR:1:1101:15644:11962  133:D05BR:1:1101:15644:11962 2:N:0:TGGACGTCCCTAGG
]]]]]]]]]]]]]]]]]]]]]]]]]]]]]]]]]]]]]]]]]]]]]]]]]]]]]]]]]]]]]]]]]]]]]]]]]]]]]
@M_HWI-M01141:133:D05BR:1:1101:6510:11963  133:D05BR:1:1101:6510:11963 2:N:0:TCGACGTCCCTAGG
TCGTTTGCCAGCGCCTGGAAGCGTTCCGCGAAGGTGTTCCACAGCTCCTGAATATCGGTCAGGCGCTGCTCGCGCGC
+M_HWI-M01141:133:D05BR:1:1101:6510:11963  133:D05BR:1:1101:6510:11963 2:N:0:TCGACGTCCCTAGG
]]]VW]]]]]]]]]]]]]]]]]]]]]]]]]]]]]]]]V]]]]]C]\H[]]]X]]]]]]Z[]]]]]]]]]]]Y\]]Z]
@M_HWI-M01141:133:D05BR:1:1101:19146:11963  133:D05BR:1:1101:19146:11963 2:N:0:TGGACGTCCCTAGG
AGAGGGAGAGAGTGAGAGAGAGCAAGAGAGAGAGAGAGGG
+M_HWI-M01141:133:D05BR:1:1101:19146:11963  133:D05BR:1:1101:19146:11963 2:N:0:TGGACGTCCCTAGG
]]]]]]]]]]]]]]]]]]]]]]]]]]]]]]]]]]]]]]]]
@M_HWI-M01141:133:D05BR:1:1101:9545:11965  133:D05BR:1:1101:9545:11965 2:N:0:TGGACGTCCCTAGG
TTTATGAAAGATTAGGCTCATCTGTATCATATTTCCAGCTATTTCTTGAATGACT
+M_HWI-M01141:133:D05BR:1:1101:9545:11965  133:D05BR:1:1101:9545:11965 2:N:0:TGGACGTCCCTAGG
]]]]]]]]]]]]]]]]]]]]]]]]]]]]]]]]]]]]]\]]]]]]]]]]\]]]V]]
@M_HWI-M01141:133:D05BR:1:1101:27737:11973  133:D05BR:1:1101:27737:11973 2:N:0:TGGACGTCCCTAGG
ATTAGCCCTTTGTCAGATAGGTAGATTGCAAAAATTTTTTCCCATTCTGTTGGTTGCCTCCTCTCTCTGATGATAGTTTCTTTTGCTGTGCAGAAGCTCTTTAGTTTAATTAGATCCCATTTGTCTACTTTGGTTTTTGTTGCCATTGCTTTTGGTGTTTTAGTTGTGAAGTCCTTGACTATGCCTATGTCCTGAATGGTATTGACTTGGTTTTCTTCTAGAGTTTTTATGGTGTTAGGTTTTATATTTAAGTCTT
+M_HWI-M01141:133:D05BR:1:1101:27737:11973  133:D05BR:1:1101:27737:11973 2:N:0:TGGACGTCCCTAGG
ABCCCFFFFFFFGGGGGGGGGGHHHHHHHHHHGHHHHHHGHHHHHHHHHHHHHGHGHHHHHGHHHHHHHHHHFHHHHHHHHHHHHHHHHGGHHHGHHHHHHHHHHH]]]]]]]]]]]]]]]]]]]]]]]]]]]]]]]]]]]]]]]]]]]]HGHGHHHGHHHHGHHHHHHHHHHHHHHHHGHHHHHHHHHGHHHHHHHHFHHHHHHHHHGHHHHHHHHHHHGHGHHHHHHHGHHHGGGGGGGGGGFFFFFFFAAAAA
@M_HWI-M01141:133:D05BR:1:1101:16873:11973  133:D05BR:1:1101:16873:11973 2:N:0:TGGACGTCCCTAGG
ATTGGACACAATCTTGATGGCTACTGAACTAGGT
+M_HWI-M01141:133:D05BR:1:1101:16873:11973  133:D05BR:1:1101:16873:11973 2:N:0:TGGACGTCCCTAGG
]]]]]]]]]]]]]]]]]]]]]]]]]]]]]]]]]]
@M_HWI-M01141:133:D05BR:1:1101:10787:11977  133:D05BR:1:1101:10787:11977 2:N:0:TGGACGTCCCTAGG
GTCTCTATTAAAAATACAAAAATTAGCTGGACATGGGCATGGTAGCAC
+M_HWI-M01141:133:D05BR:1:1101:10787:11977  133:D05BR:1:1101:10787:11977 2:N:0:TGGACGTCCCTAGG
]]]]]]]]]]]]]]]]]]]]]]]]]]]]]]]]]]]]]]]]]]]]]]]]
@M_HWI-M01141:133:D05BR:1:1101:20659:11985  133:D05BR:1:1101:20659:11985 2:N:0:TGGACGTCCCTAGG
GGCAGAGAGGTCACGCTTGCTTAGAAAGAGGGAACCTAATTTCAAAGCCCATCACTGACAGGCAAGGATTGGCTTAG
+M_HWI-M01141:133:D05BR:1:1101:20659:11985  133:D05BR:1:1101:20659:11985 2:N:0:TGGACGTCCCTAGG
]]]]]]]]]]]]]]]]]]]]]]]]]]]]]]]]]]]]]]]]]]]]]]]]]]]]]]]]]]]]]]]]]]]]]]]]]]]]]
@M_HWI-M01141:133:D05BR:1:1101:6944:12004  133:D05BR:1:1101:6944:12004 2:N:0:TGGACGTCCCTAGG
AATTCTACATTTAAGCGAATCTAATAAAATCTAAATATTATCTAGGCACCCCAATGTTAAAAGCAAAATGGCTCTGAATATAATCTGTCAGAAAAAATATACAATGCCCTTTTCTACTTTGTTTTGTAGTATATACACCAACTCCATATGCTCTC
+M_HWI-M01141:133:D05BR:1:1101:6944:12004  133:D05BR:1:1101:6944:12004 2:N:0:TGGACGTCCCTAGG
BBAAB]]]]]]]]]]]]]]]]]]]]]]]]]]]]]]]]]]]]]]]]]]]]]]]]]]]]]]]]]]]]]]]]]]]]]]]]]]]]]]]]]]]]]]]]]]]]]]]]]]]]]]]]]]]]]]]]]]]]]]]]]]]]]]]]]]]]]]]]]]]]]]]]]AAA>A
@M_HWI-M01141:133:D05BR:1:1101:26181:12019  133:D05BR:1:1101:26181:12019 2:N:0:TGAACGTCCCTAGG
ACATTGATTTTATATCCTGAGACTTTGCCAAAGCTTCTTATTAGCTTGAGGAGGTTTTGGGC
+M_HWI-M01141:133:D05BR:1:1101:26181:12019  133:D05BR:1:1101:26181:12019 2:N:0:TGAACGTCCCTAGG
]]]]]]\]]]]]]]]]]]]]]]]Z]]]]]]]]]]]]]]]][]]]]]]]]]]]]]]]]]]]U]
@M_HWI-M01141:133:D05BR:1:1101:27712:12020  133:D05BR:1:1101:27712:12020 2:N:0:TGGACGTCCCTAGG
AGAATCGCTTGAACCTGGGAGGCAGAGGTTGCAGTGTGCCTA
+M_HWI-M01141:133:D05BR:1:1101:27712:12020  133:D05BR:1:1101:27712:12020 2:N:0:TGGACGTCCCTAGG
]]]]]]]]]]]]]]]]]]]]]]]]]]]]]]]]]]]]]]]]]]
@M_HWI-M01141:133:D05BR:1:1101:7238:12021  133:D05BR:1:1101:7238:12021 2:N:0:TGGACGTCCCTAGG
CTGCTAAGCGCAGCACGTTTCTATCTCTACGCAATGCAACGTTTGTCCTATGACCGATGAGCAGACCTTTTTAGACAAGAAAGCTGCCTACTATACCTTAGGATGTAAACTCAACTTTGCCGAGACCTCCACGATA
+M_HWI-M01141:133:D05BR:1:1101:7238:12021  133:D05BR:1:1101:7238:12021 2:N:0:TGGACGTCCCTAGG
]]]]]]]]]]]]]]]]]]]]]]]]]]]]]]]]]]]]]]]]]]]]]]]]]]]]]]]]]]]]]]]]]]]]]]]]]]]]]]]]]]]]]]]]]]]]]]6]]]]]]]]]]]]]]]]]]]]]\]]]]]]]]]]]]]]]]]]]
@M_HWI-M01141:133:D05BR:1:1101:15793:12032  133:D05BR:1:1101:15793:12032 2:N:0:TGGACGTCCCTAGG
CTCTTGTTACCCAGGCTGGAGTGCAGTGGCATGACCTCGGCTCACTGCAATCTCTGCCTCCCTGGTTCAAGCGATTCTCTTACCTTGCCCTCTCAAGCAGCTGAAATTATAGGCCCCTGCCACCACACCAAGCTAATTTG
+M_HWI-M01141:133:D05BR:1:1101:15793:12032  133:D05BR:1:1101:15793:12032 2:N:0:TGGACGTCCCTAGG
]]]]]]]]]]]]]]]]]]]]]]]]]]]]]]]]]]]]]]]]]]]]]]]]]]]]]]]]]]]]]]]]]]]]]]]]]]]]]]]]]]]]]]]]]]]]]]]]]]]]]]]]]]]]]]]]]]]]]]]]]]]]]]]]]]]]]]]]]]]]
@M_HWI-M01141:133:D05BR:1:1101:11196:12033  133:D05BR:1:1101:11196:12033 2:N:0:TGGACGTCCCTAGG
GATCAAAAAGCGCAGCCTGACCTTCAGCCCGCCCAACGTTTCGCTGCGCAGCAGCTGCGGATGGCTGCGGTGCAGGCGCGCAATATCGCTGACC
+M_HWI-M01141:133:D05BR:1:1101:11196:12033  133:D05BR:1:1101:11196:12033 2:N:0:TGGACGTCCCTAGG
]]]]]]]]\]]\]]]]]\]P[]]X]]]]]]]]]]]]]]]]]]Z]]]][]]]]]]]]]]]]]]]]]]]]]]]]]]]]]]]]]]]]]]]]Y]]]]]
@M_HWI-M01141:133:D05BR:1:1101:5715:12043  133:D05BR:1:1101:5715:12043 2:N:0:TGGACGTCCCTAGG
GTCGGCAAGGCGGCGGGCGTAGTCCCGATAGTAGGCAGGGTGGCCTTTGTTGACGTCTGAGCGGGTAAGCTGCACCTGCGCTCCCA
+M_HWI-M01141:133:D05BR:1:1101:5715:12043  133:D05BR:1:1101:5715:12043 2:N:0:TGGACGTCCCTAGG
]]]]]]]]]]]]]]]]]]]]]]]]]]]]]]]]]]]]]]]]]]]]]]]]]]]]]]]]]]]]]]]]]]]]]]]]]]]]]]]]]]]]]]
@M_HWI-M01141:133:D05BR:1:1101:17418:12058  133:D05BR:1:1101:17418:12058 2:N:0:TGGACGTCCCTAGG
TGTCTGCTTCTCTTTTCTTTTTGAGACAAAGCCTTGCTCTGTTTCCTAGGTTGGA
+M_HWI-M01141:133:D05BR:1:1101:17418:12058  133:D05BR:1:1101:17418:12058 2:N:0:TGGACGTCCCTAGG
]]]]]]]]]]]]]]]]]]]]]]]]]]]]]]]]]]]]]]]]]]]]]]]]]]]]]]]
@M_HWI-M01141:133:D05BR:1:1101:2374:12072  133:D05BR:1:1101:2374:12072 2:N:0:TGGACGTCCCTAGG
TTTGTTAAAGTCATTAGGAATAAGGCCTACTTGGCCGGGTATAGTGGCTCATGCCTGTAACCCAAGCACTTTGGAGGCCAAGGCGGGCAGATCACCTGAGGTCGGGAGTTCAAGACCAGCCTGATCAACATGGTG
+M_HWI-M01141:133:D05BR:1:1101:2374:12072  133:D05BR:1:1101:2374:12072 2:N:0:TGGACGTCCCTAGG
]]]]]]]]]]]]]]]]]]]]]]]]]Z]]]]]]]]]]]]]]]]]]]]]]]]]]]]]]]]]]]]]]]]]]]]]]]]]]]]]]]]]]]]]]]]]]]]]]]]]]]]]]]]]]]]]]]]]]]]]]]]]]]]]]]]]]]S]
@F_HWI-M01141:133:D05BR:1:1101:23068:12073  133:D05BR:1:1101:23068:12073 2:N:0:TGGACGTCCCTAGG
CGTCACTTGAACGCACTCCACGCCCCATTCCCTGCTCAATTTTGATCGGAAGAGCACACGTCTGAACTCCAGTCACTGGACGTATCTCGTATGCCGTCTTCTGCTTGAAAAAAAAAAATAGAGCAGACCCGGGCGCACGAGACGCTGCTG
+F_HWI-M01141:133:D05BR:1:1101:23068:12073  133:D05BR:1:1101:23068:12073 2:N:0:TGGACGTCCCTAGG
AA>AAAFFFFFFGGCEEGGFGG?EEEEFGGFHHHGHGFHHFHHHEHFFFEFGGHHHHGHGHCBFHHGHHHGHHHGGFHHGHEEEF1BEFFGHHH3EGEHF4FFHHHB0BFBFEE/@/><1@111FFB?/?//-<><ACD###########
@R_HWI-M01141:133:D05BR:1:1101:23068:12073  133:D05BR:1:1101:23068:12073 2:N:0:TGGACGTCCCTAGG
AAAAAATAACCGGCCGACGTAGGGGGCGGGGGGGAATGTGGCGAGCGCGGAGAGGCGGGGTGGGGGGGGGGGGGTGTCTAGTGGGGTTGTGTGGGGGGTGGGCGCGTGTAGGTACTAAATAAAAACAAAAAAAAGTAGTGGGGCCTCCTT
+R_HWI-M01141:133:D05BR:1:1101:23068:12073  133:D05BR:1:1101:23068:12073 2:N:0:TGGACGTCCCTAGG
1>1111111111100000A0/A################################################################################################################################
@M_HWI-M01141:133:D05BR:1:1101:8912:12075  133:D05BR:1:1101:8912:12075 2:N:0:TGGACGTCCCTAGG
TCAGACAAGGAAATTCCAGGCAATTTTAGACAAGGCAATTCCAGGCAAGGAAATTCCAGGCAAGGCAATTTCAAACAATTCCAGACAGGCAATCCCATGCAAGGGAATTCCAGGCAATTCCAG
+M_HWI-M01141:133:D05BR:1:1101:8912:12075  133:D05BR:1:1101:8912:12075 2:N:0:TGGACGTCCCTAGG
]]]]]]]]]]]]]]]]]]]]]]]]]]]]]]]]]]]]]]]]]]]]]]]]]]]]]]]]]]]]]]]]]]]]]]]]]]]]]]]]]]]]]]]]]]]]]]]]]]]]]]]]]]]]]]]]]]]]]]]]]]]
@M_HWI-M01141:133:D05BR:1:1101:18703:12077  133:D05BR:1:1101:18703:12077 2:N:0:TGGACGTCCCTAGG
CCAGACACAGTTCGACAAGGTCAGACTTCATGCGCAGCATGATGGGCTGCGTTTCAGGGTCACCAAAGCGACAGTTGAATTCGATAACCTTCGGGTTGCCCTGCTTGTCGATCATCAGGCCTGCGTACAGGAAACCGGTATAGGTGT
+M_HWI-M01141:133:D05BR:1:1101:18703:12077  133:D05BR:1:1101:18703:12077 2:N:0:TGGACGTCCCTAGG
]]]]]]]]]]]]]]]]]]]]]]]]]]]]]]]]]]]]]]]]]]]]]]]]]]]]]]]]]]]]]]]]]]]]]]]]]]]]]]]]]]]]]]]]]]]]]]]]]]]]]]]]]]]]]]]]]]]]]]]]]]]]]]]]]]]]]]]]]]]]]]]]]]]
@M_HWI-M01141:133:D05BR:1:1101:20721:12091  133:D05BR:1:1101:20721:12091 2:N:0:TGGACGTCCCTAGG
AAGGGTCTTGCTCTGTTGCCCAGGCTGGAGCGCAGTGGCATGACCACGGCTCACTGCAGTCTTCACCTCTCAG
+M_HWI-M01141:133:D05BR:1:1101:20721:12091  133:D05BR:1:1101:20721:12091 2:N:0:TGGACGTCCCTAGG
]]]]]]]]]]]]]]]]]]]]]]]]]]]]]]]]]]]]]]]]]]]]]]]]]]]]]]]]]]]]]]]]]]]]]]]]]
@M_HWI-M01141:133:D05BR:1:1101:15332:12098  133:D05BR:1:1101:15332:12098 2:N:0:TGGACGTCCCTAGG
GAAGTCGCAGCGCTGGCGATACCGACCATATTATGGTGCTCTGCCAGCCAGTAGCGGTGATAGCCGCGTTTTTCCGCCAGCAGCGCCAGGTCTAAAGAGTGCGAGAAGGCTTCCTTCGCGGAAGATCCTTGCGGGATCGGCGCCAGATCGAGCAC
+M_HWI-M01141:133:D05BR:1:1101:15332:12098  133:D05BR:1:1101:15332:12098 2:N:0:TGGACGTCCCTAGG
CCCCB]]]]]]]]]]]]]]]]]]]]]]]]]]]]]]]]]]]]]]]]]]]]]]]]]]]]]]]]]]]]]]]]]]]]]]]]]]]]]]]]]]]]]]]]]]]]]]]]]]]]]]]]]]]]]]]]]]]]]]]]]]]]]]]]]]]]]]]]]]]]]]]]]CCBBB
@M_HWI-M01141:133:D05BR:1:1101:14765:12102  133:D05BR:1:1101:14765:12102 2:N:0:TGGACGTCCCTAGG
TTAACACATTTTTTTTTCTTAAGAGACAGGGTCTCATTCAGTCACCCAGGCTGGAGTCCAGTGGCACAATCATAGCTCACTGCAGCCTTGAACTCCTGAACTCAACA
+M_HWI-M01141:133:D05BR:1:1101:14765:12102  133:D05BR:1:1101:14765:12102 2:N:0:TGGACGTCCCTAGG
]]]]]]]]]]]]]]]]]]]]]]]]]]]]]]]]]]]]]]]]]]]]]]]]]]]]]]]]]]]]]]]]]]]]]]]]]]]]]]]]]]]]]]]]]]]]]]]]]]]]]]]]]]]
@M_HWI-M01141:133:D05BR:1:1101:15751:12111  133:D05BR:1:1101:15751:12111 2:N:0:TGGACGTCCCTAGG
ATGCTGGCACTTTGGGAGGCCAAGGCGGGTGGATCACGAGGTCAAGAGATCCAGACCATCCTGGTCAAC
+M_HWI-M01141:133:D05BR:1:1101:15751:12111  133:D05BR:1:1101:15751:12111 2:N:0:TGGACGTCCCTAGG
]]\]]]][\]]]][]]]][UX]]Y]]]]ZW]]Y][]]]]]]]]]]]]]W]\]]Y\T]T[]]][]]]]]]
@M_HWI-M01141:133:D05BR:1:1101:10714:12112  133:D05BR:1:1101:10714:12112 2:N:0:TGGACGTCCCTAGG
CAAAATGCCCATTGATGATAGACTGGATTGGGAAAATGTGGCACATATACACCATGGAATATTATGCAGCAATCAGAAATGATGAGCTTGTGTCGTTTGTAGGGACATGGATGAATCTGGAGAAAATCATTCTCAGCAAACTGACACAAGAACAGAAAA
+M_HWI-M01141:133:D05BR:1:1101:10714:12112  133:D05BR:1:1101:10714:12112 2:N:0:TGGACGTCCCTAGG
BBBBBFFFF]]]]]]]]]]]]]]]]]]]]]]]]]]]]]]]]]]]]]]]]]]]]]]]]]]]]]]]]]]]]]]]]]]]]]]]]]]]]]]]]]]]]]]]]]]]]]]]]]]]]]]]]]]]]]]]]]]]]]]]]]]]]]]]]]]]]]]]]]]]]]FFFFABBA?
@M_HWI-M01141:133:D05BR:1:1101:11927:12112  133:D05BR:1:1101:11927:12112 2:N:0:TGGACGTCCCTAGG
GTCGCAGGCTCGGAGATGCGTCCGCCATCGAGCTGCAGCGCACCGAAGTGCATCCGCCCCGAGAGGAAGGTCCCAGCCGTGAGGATGACCGCCTCGGCACGAAAACGCACCCCCAGCGCCGTCTCTACCCCACAGACTCGTCCCTCCTCGACGAGCAGACGCACCA
+M_HWI-M01141:133:D05BR:1:1101:11927:12112  133:D05BR:1:1101:11927:12112 2:N:0:TGGACGTCCCTAGG
BBBBBBBBBFFBGGFGIIFFIIIIIIIFJIHIIIJJJJJI]]]]Y]][[[XXXX]W]]]]Z[[]Z]]]]]]]]]Z0Z]][[][][Z]]X];]]W]X]Y]][]]]]];];Z]]]]WYYW]]XX]Z][]]]]Z]]]Z]Y][YY]]]]]IIIIGGGGFCCCCCFBBA@A
@M_HWI-M01141:133:D05BR:1:1101:17116:12115  133:D05BR:1:1101:17116:12115 2:N:0:TGGCCGTCCCTAGG
CTTCCCTCTCTGTCGTATCAATTTCATTCAAAAATGCCTTCCCTGTACCTCTGCTG
+M_HWI-M01141:133:D05BR:1:1101:17116:12115  133:D05BR:1:1101:17116:12115 2:N:0:TGGCCGTCCCTAGG
T]R]]YEWW]Y]]][]]]X]][]]]]][\]JJ]\]\]]Y]X]]]]VG]W[]]]]F\
@M_HWI-M01141:133:D05BR:1:1101:6390:12119  133:D05BR:1:1101:6390:12119 2:N:0:TGGACGTCCCTAGG
AGCTGTCGATGGAACGTCGAACATCCAGCGTAACGTCAAGCTGCGCCAGTGCCTGCCTCGCCTGCTGGCGAACGGTACGCCAG
+M_HWI-M01141:133:D05BR:1:1101:6390:12119  133:D05BR:1:1101:6390:12119 2:N:0:TGGACGTCCCTAGG
]]]]]]]]]]]]]]]]]]]]]]]]]]]]]]]]]]]]]]]]]]]]]]]]]]]]]]]]]]]]]]]]]]]]]]]]]]]]]]]]]]]
@M_HWI-M01141:133:D05BR:1:1101:4722:12130  133:D05BR:1:1101:4722:12130 2:N:0:TGGACGTCCCTAGG
ATCTTGACACTGCAACCTCTGTCTCCCAGGTTCAAGCAATTCTCTTTTTTCAGCCTCCTGAGTAGCTGGGATTACAGGCCG
+M_HWI-M01141:133:D05BR:1:1101:4722:12130  133:D05BR:1:1101:4722:12130 2:N:0:TGGACGTCCCTAGG
]]]]]]]]]]]]]]]]]]]]]]]]]]]]]]]]]]]]]]]]]]]]]]]]]]]]]]]]]]]]]]]]]]]]]]]]]]]]]]]]]
@M_HWI-M01141:133:D05BR:1:1101:23150:12131  133:D05BR:1:1101:23150:12131 2:N:0:TGGACGTCCCTAGG
GGTCAAATGGTATTTCTGCTTCTAGATCCTTGCGGACTTGCCAAAAT
+M_HWI-M01141:133:D05BR:1:1101:23150:12131  133:D05BR:1:1101:23150:12131 2:N:0:TGGACGTCCCTAGG
]]]]]]]]]]]]]]]]]]]]]]]]]]]]]]]]]]]]]]]]]]]]]]]
@M_HWI-M01141:133:D05BR:1:1101:15440:12132  133:D05BR:1:1101:15440:12132 2:N:0:TGGACGTCCCTAGG
TTTCTCCAGCGCAACCTGCATGGAAATTTTGTCTTCGCTGAACGGCTGGTAGGCGTCGGTGTAAATCTTGTCGATCACCGGCGACATAATGAAAAAGGTCAAAAACAGGGATAGGCCGAGCAGCACCTGGTTCGGCGGTGCGGACGGCGTACCCAGCGCGTTT
+M_HWI-M01141:133:D05BR:1:1101:15440:12132  133:D05BR:1:1101:15440:12132 2:N:0:TGGACGTCCCTAGG
BBBBBFFDFFBBG]]]]]]]]]]]]]]]]]]]]]]]]]]]]]]]]]]]]]]]]]]]]]]]]]]]]]]]]]]]]]]]]]]]]]]]]]]]]]]]]]]]]]]]]]]]]]]]]]]]]]]]]]]]]]]]]]]]]]]]]]]]]]]]]]]]]]]]]]GABDBBDBAAA3A
@M_HWI-M01141:133:D05BR:1:1101:25512:12140  133:D05BR:1:1101:25512:12140 2:N:0:TGGACGTCCCTAGG
AAATACTCAGCGGCAACTACGCGCCCACGACCGGGACGCTGGCTCTTCGCGGCGAAGAGGTTGCTTTTGCGGACACCACGGCGGCATTGAACGCCGGGGTGGCCATTATCTATCAGGAACTGCACCTCATCCCCGAGATGACGGTGGCGGAAAATATCT
+M_HWI-M01141:133:D05BR:1:1101:25512:12140  133:D05BR:1:1101:25512:12140 2:N:0:TGGACGTCCCTAGG
AAAABFFFF]]]]]]]]]]]]]]]]]]]]]]]]]]]]]]]]]]]]]]]]]]]]]]]]]]]]]]]]]]]]]]]]]]]]]]]]]]]]]]]]]]]]]]]]]]]]]]]]]]]]]]]]]]]]]]]]]]]]]]]]]]]]]]]]]]]]]]]]]]]]]FFFFABAAB
@M_HWI-M01141:133:D05BR:1:1101:5566:12155  133:D05BR:1:1101:5566:12155 2:N:0:TGGACGTCCCTAGG
GTGAAGCCCGAGTACAAGCTCGAAGCCGGTGATGAAGTGCGTATCCCGCCG
+M_HWI-M01141:133:D05BR:1:1101:5566:12155  133:D05BR:1:1101:5566:12155 2:N:0:TGGACGTCCCTAGG
]]]]UY]]]]]X]]]]]Z]]]]]]Z][]]]]]]]]Z]]]]][[[]]]]]]\
@M_HWI-M01141:133:D05BR:1:1101:13577:12159  133:D05BR:1:1101:13577:12159 2:N:0:TGGACGTCCCTAGG
ATATTAACACTATGCTCTATGAGGCAGAGGTCTTCGCCCGTCTGGTAGAAGACAACGAAGT
+M_HWI-M01141:133:D05BR:1:1101:13577:12159  133:D05BR:1:1101:13577:12159 2:N:0:TGGACGTCCCTAGG
]]]]]]]]]]]]]]]]]]]]]]]]]]]]]]]]]]]]]]]]]]]]]]]]]]]]]]]]]]]]]
@F_HWI-M01141:133:D05BR:1:1101:18741:12183  133:D05BR:1:1101:18741:12183 2:N:0:TGGACGTCCCTAGG
ATTTCGGGTGAAATGGTGGGGGTGCGGGAGAGTATCCACAGATAGTCGCGATCCGGCCCGCAGACCAGCGCGTGGCGGTACTCTCTGTCCAGCGCGATGACGTTATACCCGCCGTAGAATGGCCCAATAAACGAGACTTTCAGCGCGGCC
+F_HWI-M01141:133:D05BR:1:1101:18741:12183  133:D05BR:1:1101:18741:12183 2:N:0:TGGACGTCCCTAGG
AAAAAF11>@AFBBGF3F0E?EAAEEGCG//EGGFGHBGCGHHF1FBEEGGEGGHGGGGEGECGHEEHGGGGCGGGGGGFGHG1?GHHHHBGG--CCCGEHFEGHHFFGG.CCCCCBGFGGEGGFEFGGGGGGGGGGGGGFFFFB@;@<@
@R_HWI-M01141:133:D05BR:1:1101:18741:12183  133:D05BR:1:1101:18741:12183 2:N:0:TGGACGTCCCTAGG
ACCACCGGTTCGAGCAGGGTTTAGAGAAAGTCACCGCACATTACAGCGCAATGGATGACGGGGGTATTCAGGTTATTAACCGTGGATACAATCCGGATCGGGAGATGTGGCAGCAGTCGGTCGGCAAGGCTTACTTCACCGGCGATCCGA
+R_HWI-M01141:133:D05BR:1:1101:18741:12183  133:D05BR:1:1101:18741:12183 2:N:0:TGGACGTCCCTAGG
BBAAAAAD@AB24FAFGFGBBEEBGHFHF3B5DGAAE2AEBHGHHF30EEEFDG3DFHHGGG??EE3G4?GGFGHEGBDE3EEE@EFGHHHHHFACFGGGGCBDCGFDBGGHGGFHFGE-AA-@CCGEEHGCFFHHHHEHECDGGGGGGG
@M_HWI-M01141:133:D05BR:1:1101:6571:12189  133:D05BR:1:1101:6571:12189 2:N:0:TGGACGTCCCTAGG
ATAGCAGCAGCCGTGGGTTCGTTCAGCAGGCGCAGCACGTGCAGGCCCGCCAGACGCGCGGCGTCTTTGGTGCCCTGACGCTGTGCGTCGTCGAAGTAGGCTGGAACGGTAATGACTACGCCGTCCAGATCGCCGCCGAGCGT
+M_HWI-M01141:133:D05BR:1:1101:6571:12189  133:D05BR:1:1101:6571:12189 2:N:0:TGGACGTCCCTAGG
]]]]]]]]]]]]]]]]]]]]]]]]]]]]]]]]]]]]]]]]]]]]]]]]]]]]]]]]]]]]]]]]]]]]]]]]]]]]]]]]]]]]]]]]]]]]]]]]]]]]]]]]]]]]]]]]]]]]]]]]]]]]]]]]]]]]]]]]]]]]]]]
@M_HWI-M01141:133:D05BR:1:1101:5506:12189  133:D05BR:1:1101:5506:12189 2:N:0:TGGACGTCCCTAGG
GATTGCCATTATGACTGGTGTGAGATGGTATCTTATTATAATTTTCATTTGCATTTCTCTAATAATCAGTGACGTTGAGCTTTTTTAATATGATTGCTTGTTGCATATATGTCTTGTTTTAAAAGTGTCTGTTTATGTTCTTTGCCCACTTTTTTATGGATTGGTTGTTTTCCTCTTGTAAA
+M_HWI-M01141:133:D05BR:1:1101:5506:12189  133:D05BR:1:1101:5506:12189 2:N:0:TGGACGTCCCTAGG
CCCCCFFFFFFFGGGGGGGGGGHHHHHHGHHH]]]]]]]]]]]]]]]]]]]]]]]]]]]]]]]]]]]]]]]]]]]]]]]]]]]]]]]]]]]]]]]]]]]]]]]]]]]]]]]]]]]]]]]]]]]]]]]]]]]]]]]]]]]]]]]]]]]]]]GGHHHHHHHHGGGGGGGGGGFCFFFFFBAA>A
@M_HWI-M01141:133:D05BR:1:1101:12367:12240  133:D05BR:1:1101:12367:12240 2:N:0:TGGACGTCCCTAGG
CCAGTGGATCACCTGAGGTCAGGAGTTCGAGACCAGCCTGACAAACGTGGTAAAACCTCATCTCTACTAAAAATATAAAAAAATTAGCTGGGGTGG
+M_HWI-M01141:133:D05BR:1:1101:12367:12240  133:D05BR:1:1101:12367:12240 2:N:0:TGGACGTCCCTAGG
X]]]]]]]]]]]]]]]]]]]]]]]]]]]]]]]]]]\]]]]]]]]]]]\]]]]]]]]]]]]]]]]]]]]]]]]]]]]]]]]]]]]]]]]]]]]]]]]
@M_HWI-M01141:133:D05BR:1:1101:5450:12240  133:D05BR:1:1101:5450:12240 2:N:0:TGGACGTCCCTAGG
GCCACCTTTGGCTTCGTTTTCCACCAGCTTACCGGCATGTATCTTTACGACGCGGTGTACCAGGTGGTGCAACAGCCGCTGGAGCGCGTGGTGCAAAGCTTGCCGGGTATCCTGCTGCTGATGTTTGTCGCCCAGC
+M_HWI-M01141:133:D05BR:1:1101:5450:12240  133:D05BR:1:1101:5450:12240 2:N:0:TGGACGTCCCTAGG
]]]]]]]]]]]]]]]]]]]]]]9]]]]]]]]]]]]]]]]]]]][]]H]Y]Z]W]]]\]]]]]]]]]Z[]]]]]]]\]Y]Y]]]]]]]]Z]]]]]]]]]]]]]]]]]]]]]]]]]]]]]]]\]]\]]]]]]Z]]]X]
@M_HWI-M01141:133:D05BR:1:1101:15466:12242  133:D05BR:1:1101:15466:12242 2:N:0:TGGACGTCCCTAGG
CATGGCTGGAACGCTTCCTGCACGATTTCGAAGGC
+M_HWI-M01141:133:D05BR:1:1101:15466:12242  133:D05BR:1:1101:15466:12242 2:N:0:TGGACGTCCCTAGG
]]]]]]]]]]]]]]]]]]]]]]]]]]]]]]]]]]]
@M_HWI-M01141:133:D05BR:1:1101:13281:12247  133:D05BR:1:1101:13281:12247 2:N:0:TGGACGTCCCTAGG
TCAGAGGGAAAAACAAGGCCCTTATTTCACACCATTCGCAAGCCCTATTAAGGCTTAAGATGCAAAGACTCCATGAGAGAACAAT
+M_HWI-M01141:133:D05BR:1:1101:13281:12247  133:D05BR:1:1101:13281:12247 2:N:0:TGGACGTCCCTAGG
]]]]]]]]]]]]]]]]]]]]]]]]]]]]]]]]]]]]]]]]]]]]]]]]]]]]]]]]]]]]]]]]]]]]]]]]]]]]]]]]]]]]]
@M_HWI-M01141:133:D05BR:1:1101:11866:12256  133:D05BR:1:1101:11866:12256 2:N:0:TGGACGTCCCTAGG
TGGTCGATGACTCGCCCGCGCCATCTTTGGCAATAAACACCGAGATTTTTTGCTTTATGCTTTCGAG
+M_HWI-M01141:133:D05BR:1:1101:11866:12256  133:D05BR:1:1101:11866:12256 2:N:0:TGGACGTCCCTAGG
]]]]]]]]]]]]]]]]]]]]]]]]]]]]]]]]]]]]]]]]]]]]]]]]]]]]]]]]]]]]]]]]]]]
@M_HWI-M01141:133:D05BR:1:1101:6279:12264  133:D05BR:1:1101:6279:12264 2:N:0:TGGACGTCCCTAGG
CTTTAAGGCGCTGGAGGAGCCGGTATTTTTCTCCGGTGAACAC
+M_HWI-M01141:133:D05BR:1:1101:6279:12264  133:D05BR:1:1101:6279:12264 2:N:0:TGGACGTCCCTAGG
]]]]]]]]]]]]]]]]]]]]]]]]]]]]]]]]]]]]]]]]]]]
@M_HWI-M01141:133:D05BR:1:1101:25881:12265  133:D05BR:1:1101:25881:12265 2:N:0:TGGACGTCCCTAGG
CGTCCTGCTGAATCCTGCTGACGTTCAGCAAATGAGTTTCAGCTAAGGTCAGCTGCTCTCTGAAAGTGAAATGCCATTTTGATTTATCGTGGCGAAATTGACCGCACCCACTGTCTATTTAATGA
+M_HWI-M01141:133:D05BR:1:1101:25881:12265  133:D05BR:1:1101:25881:12265 2:N:0:TGGACGTCCCTAGG
]]]]]]]]]]]]]]]]]]]]]]]]]]]]]]]]]]]]]]]]]]]]]]]]]]]]]]]]]]]]]]]]]]]]]]]]]]]]]]]]]]]]]]]]]]]]]]]]]]]]]]]]]]]]]]]]]]]]]]]]]]]]]
@M_HWI-M01141:133:D05BR:1:1101:24793:12298  133:D05BR:1:1101:24793:12298 2:N:0:TGGACGTCCCTAGG
GAGTCCAGGGGCAGTCAGTTGACAATGCGATGGTTGTTGCAGAGAAGATCTAGC
+M_HWI-M01141:133:D05BR:1:1101:24793:12298  133:D05BR:1:1101:24793:12298 2:N:0:TGGACGTCCCTAGG
]]]]]]]]]]]]]]]]]]]]]]]]]]]]]]]]]]]]]]]]]]]]]]]]]]]]]]
@M_HWI-M01141:133:D05BR:1:1101:3494:12321  133:D05BR:1:1101:3494:12321 2:N:0:TGGACGTCCCTAGG
TAGGGATTGGACTGGGTTTGATTGTGTGCTTTGTCCATTAC
+M_HWI-M01141:133:D05BR:1:1101:3494:12321  133:D05BR:1:1101:3494:12321 2:N:0:TGGACGTCCCTAGG
]]]]]]]]]]]]]]]]]]]]]]]]]]]]]]]]]]]]]]]]]
@M_HWI-M01141:133:D05BR:1:1101:11757:12321  133:D05BR:1:1101:11757:12321 2:N:0:TGGACGTCCCTAGG
TCCTGGTAAAAATGCATCCCTCCTGTGACTGAACTGGAGAAACAAAAATAGAAACATACTGATCTCTCTACTCTTTTGTGTAGGCTTATGTACTTACAAAATGGCAGTTATCGACCTATCCTCCACATGGGCTTTGCCTAAACAGGACTCTGCTTATTTCCATCTGAGAAGTGCTGACGAGGAAAGGATGATTGCTGTATTTCTGACAACCTGGTTACAGGAACCAATGACCTTCAAAGATATAGCTGTAGAGTTCACT
+M_HWI-M01141:133:D05BR:1:1101:11757:12321  133:D05BR:1:1101:11757:12321 2:N:0:TGGACGTCCCTAGG
AAABBFFFFD5FGGGGFGFEGGGFBA45DFG4BFGHHFGFAGBE2222FFFFFBGGHGHF5FGHBGFHHHHHEFFHFH2AA5FFEHHHHHHHHFHGHH531FGGHEEGH]]]]]]]]]][]]]]]]]]]]]]]]]]]]]]]]]]]]]]]]HHHHFGEGE3HHFHBHGGHGHHHGHEGDFF5HHHHHHFGHHHHFGDHHHG5HHHHEGFFFFDFEEDGGFGGCGHHFGHFHHG5AGGFGGDFFFFFFGFFDFFFDABBAA
@M_HWI-M01141:133:D05BR:1:1101:29190:12322  133:D05BR:1:1101:29190:12322 2:N:0:TGGACGCCCCTAGG
ACGGTGCTGGACATTCTCAACGCCATCGGCCACATGCCGCTGCCGCCGTACATTGAGCGTCCGGACGAAGAAGCTGACCGCGAGCTGTACCAGACCGTCTACAGCCAGAAGCCTGGCGCGGTTGCGGCACCGACCGCGGGCCTGCACTTTGACGAACCGCTGCTGGAAAAACTGCGCGCGAAAGGCATTGAGATGGCCTTCGTGACGCTGCACGTCGGCGCGGGCACCTTCCAGCCCGTG
+M_HWI-M01141:133:D05BR:1:1101:29190:12322  133:D05BR:1:1101:29190:12322 2:N:0:TGGACGCCCCTAGG
BBBBBBBF54BFGGGGGGGFGCFGG2GE2ED2FCGGHBEG?EGFGE0EA1EEHFF@DGGEDEECA@E/EA/FGHHGHHFEGGEGGGHHHG]]]]]]]]U]Z]][]]][]]X]]]]WXSTY]]]]]]]]]]]]]]]]]]]]]]]]]]][AUFCCGGGC@F0BB1HDFEGDBGEEGGGEE>11BFHHHHGHHHG>GAHCEECGEEEAAFFHGFAEE/CGE?E0F0EB1GGF@AADD>?>>>>
@M_HWI-M01141:133:D05BR:1:1101:4099:12324  133:D05BR:1:1101:4099:12324 2:N:0:TGGACGTCCCTAGG
AGCCAAAGCCGCCCGCCCCGAGCCCGCCGTTAAAGGCGTACGCCACACCCAGCCCGCGCCTGTTGTCCCTGAGCCCAAACACAACTCGTGGTGG
+M_HWI-M01141:133:D05BR:1:1101:4099:12324  133:D05BR:1:1101:4099:12324 2:N:0:TGGACGTCCCTAGG
CCC@C@BEEHFFIIF2CCGG/GG]]]]][]]]]]\]]]V]]]]]]]]]]]]Z]]]]]]]]E]\]]]]]]]]]]ZZ]]]]][]]]]]]]]]]V]Z
@M_HWI-M01141:133:D05BR:1:1101:9937:12326  133:D05BR:1:1101:9937:12326 2:N:0:TGGACGTCCCTAGG
CGATCTCTTCGTCGGTATAGCCAAACGATTTATTCCCCTGCGTGGCTTTTTTCAGCGCGGCATGGATCTCTTCTACCGTCACCTTTTTCTCCAGAATCGCCACCAGCTCCGTCACCGAACCGGTTTTGACCGGCACGCGCTGCGCGTGTCCTTTGAGCTTACCGCTCAGCGCCGGGATAACAAGGCCAATCGCTTTGGCGGCGCCGGTCGTGTGC
+M_HWI-M01141:133:D05BR:1:1101:9937:12326  133:D05BR:1:1101:9937:12326 2:N:0:TGGACGTCCCTAGG
BCBCCFFFFFEFGGGGGGGGGGHHHHGGHHGHHHHHHHHGHGGGGGHHHHHGHHHHGGGGGGGHH]]]]]]]]]]]]]]]]]]]]]]]]]]]]]]]]]]]]]]]]]]]]]]]]]]]]]]]]]]]]]]]]]]]]]]]]]]]]]]]]]]]]]HHHHHHHHGGGGGHHGGGGGGGGHHHHHHHHHGHHHGHHGGHHGGGGGGGGGGCCCBCBFCCCBA
@M_HWI-M01141:133:D05BR:1:1101:10235:12328  133:D05BR:1:1101:10235:12328 2:N:0:TGGACGTCCCTAGG
TCACATCGATTCTCTTCGATTAGGCGATGAAGGCCGTAGCCTTCATCGTAGACGGCGTTCTTAATTTGTGCGACGACGCGTTAACGCTACGCCAGCGCCAGCCAGTGCGCCCACAAT
+M_HWI-M01141:133:D05BR:1:1101:10235:12328  133:D05BR:1:1101:10235:12328 2:N:0:TGGACGTCCCTAGG
]]]]]]]]]]]]]]]]]]]]]]]]]]]]]]]]]]]]]]]]]]]]]]]]]]]]]]]]]]]]]]]]]]]]]]]]]]]]]]]]]]]]]]]]]]]]]]]]]]]]]]]]]]]]]]]]]]]]]
@M_HWI-M01141:133:D05BR:1:1101:24617:12333  133:D05BR:1:1101:24617:12333 2:N:0:TGGACGTCCCTAGG
TTGAGACAGGTGCTGCATGGCTGTCGTCAGCTCGTGTTGTGAAATGTTGGGTTAAGTCCCGCAACGAGCGCAACCCTTATCCTT
+M_HWI-M01141:133:D05BR:1:1101:24617:12333  133:D05BR:1:1101:24617:12333 2:N:0:TGGACGTCCCTAGG
]]]]]]]]]]]]]]]]]]]]]]]]]]]]]]]]]]]]]]]]]]]]]]]]]]]]]]]]]]]]]]]]]]]]]]]]]]]]]]]]]]]]
@M_HWI-M01141:133:D05BR:1:1101:23385:12336  133:D05BR:1:1101:23385:12336 2:N:0:TGGACGTCCCTAGG
TTGCGATGCTGATTTTCGCCCGCAGTAAAAACATGCGCGAAGTGGCGCGCCTCGGCGCGGGCGCGTCGGTGTTCAACATCAACGAGCCGATTCTGTTTGGCCTGCCGGTGATCATGAACCCGATCATGCTCATTCCTTTCAACCTGGTGCCGCTGGTGCTGGTCACCGTGCAGTACGCGGCGATGAAAATTGGCGCGGTTGCCGTCACCACCGGCGTGTTCATTCCGTGGACGCTGCCGCCGGTGATCAGCGGTTTTACCTTTGACGA
+M_HWI-M01141:133:D05BR:1:1101:23385:12336  133:D05BR:1:1101:23385:12336 2:N:0:TGGACGTCCCTAGG
CCCBCCCCCFFFGGGGGGGEGGGGGGHFHFFFHHHHGGGGCEFFBFEGGGGGGAEEGCGGGGGGGFGGGGGGAFGHHHHHHHHGGGGGG@DGHHHGHHHGHHHFFGGGCGGHHGHHGH]]]]]]]]]]]]]]]]]]]]]]]]]]]]]]]]GHFHHHHHHHHHEGGCGGBHGHGGGGGGFGHFGHFHHHHGGGFGGCHHGGGGEHFGGDEEGGFEEFHHFGCGGGGGHGGEGGGGGGGCFCGHHHHHGGGGGCGGGGDFFFFABBBBBA
@M_HWI-M01141:133:D05BR:1:1101:21071:12337  133:D05BR:1:1101:21071:12337 2:N:0:TGGACGTCCCTAGG
ACGTGGCGAAAATCGACTTTGCTGACTTCGTGGACGCCATGTCTGGCCTGATCACGGCGGTATTTATCGTGCTGACCTGTAACATCGTTACCGGCATCATGATTGGTTTCGCATCGCTGGTGATTGGTCGCCTGGTTTC
+M_HWI-M01141:133:D05BR:1:1101:21071:12337  133:D05BR:1:1101:21071:12337 2:N:0:TGGACGTCCCTAGG
]]]]]]]]]]]]]]]]]]]]]]]]]]]]]]]]]]]]]]]]]]]]]]]]]]]]]]]]]]]]]]]]]]]]]]]]]]]]]]]]]]]]]]]]]]Z][]]]]]]]]]]]]]]]]]]]]]]]][]]]]]]]]]]]]]]]]]]]]]
@M_HWI-M01141:133:D05BR:1:1101:14368:12338  133:D05BR:1:1101:14368:12338 2:N:0:TGGACGTCCCTAGG
CTGCAATCCCAGCACTTTGGGAGGTTAAAGC
+M_HWI-M01141:133:D05BR:1:1101:14368:12338  133:D05BR:1:1101:14368:12338 2:N:0:TGGACGTCCCTAGG
]V]$]]X]]]]\]W]][]]]][]Z][]V[S]
@M_HWI-M01141:133:D05BR:1:1101:9088:12345  133:D05BR:1:1101:9088:12345 2:N:0:TGGACGTCCCTAGG
CACTCATAGGCAGATATTGAACAATGAGAACACATGGACACAGG
+M_HWI-M01141:133:D05BR:1:1101:9088:12345  133:D05BR:1:1101:9088:12345 2:N:0:TGGACGTCCCTAGG
]]]]]]]]]]]]]]]]]]]]]]]]]]]]]]]]]]]]]]]]]]]]
@M_HWI-M01141:133:D05BR:1:1101:21737:12354  133:D05BR:1:1101:21737:12354 2:N:0:TGGACGTCCCTAGG
GACCCGGCGCATCGGTGGCTGCGCCAGCAAATTGTCATGTCATTAGAGGATAAGTCATGTTAAGCGGATTAAATCACCTGACCCTGGCGGTCAGCCAGCTGGCGCCGAGCGTAGCGTTTTATCAGCAGCTTCTGGGGATGACGCTGCACGCACAGTGGGATAACGGCGCGTATCTCTCCTGCGGCGATCTGT
+M_HWI-M01141:133:D05BR:1:1101:21737:12354  133:D05BR:1:1101:21737:12354 2:N:0:TGGACGTCCCTAGG
BCCBABBCCCCCGGGGGFGGGGGGGGGGHHHHGHGHHHHHHG]]]]]]]]]]]]]]]]]]]]]]]]]]]]]]]]]]]]]]]]]]]]]]]]]]]]]]]]]]]]]]]]]]]]]]]]]]]]]]]]]]]]]]]]]]]]]]]]]]]]]]]]]]]]GFHHHHHHHHGEFGGGGGGHFGGGGGGGGGBDCBAFFBAA3A
@F_HWI-M01141:133:D05BR:1:1101:4857:12359  133:D05BR:1:1101:4857:12359 2:N:0:TGGACGTCCCTAGG
ATGCTTCACGAAGTTCTCATGTTGTGTTTTTCAGCTCCTTCAATTCATTTATATTTTCTGTCTAAGTTATCTATTCTTGTTATCTTTTCCTTGAATCTTTTTTCAAATCTTTTTTCAAGGTTCTTAGTTTCTTTGTATTGATCGGAAGAG
+F_HWI-M01141:133:D05BR:1:1101:4857:12359  133:D05BR:1:1101:4857:12359 2:N:0:TGGACGTCCCTAGG
BBBBBFFFFABBEFGGGGDGGDHHHGCGHHGHFHF5GGHFDFBFHHHHHHGHHHHHHGFHGFHHFHFDDGHH5GGHHHHHHHHHHHHGHHFHHHHGGHHHHHGHGFFGHFHHGEGHHHHFHHHGHHHHHHHHHHH?BGHEHHHG?/?EHF
@R_HWI-M01141:133:D05BR:1:1101:4857:12359  133:D05BR:1:1101:4857:12359 2:N:0:TGGACGTCCCTAGG
ACTTCCCAAAAAACCAACAATTCACGAAAAAAATTACAAAAAAAAAAAAAAAAAAAAAAAAAAAAAAAAAAAAAAAAAAAAAAAAAAAAAAAAAAAATAAAGAGAACAAAAAAAAAAAAAAAAAAAAAAATATGAAAAAAATGAGCAAAA
+R_HWI-M01141:133:D05BR:1:1101:4857:12359  133:D05BR:1:1101:4857:12359 2:N:0:TGGACGTCCCTAGG
>1>11111BB11111000A0A1131000AE0//01B11A10C//A>@@>E/EE/<>/<@</<>A?-@@CC-@?#############################################################################
@M_HWI-M01141:133:D05BR:1:1101:18081:12372  133:D05BR:1:1101:18081:12372 2:N:0:TGGACGTCCCTAGG
GACATCACCACGTTACGCTGATACCCCAGCCCTGCCAGGTTCTGGTCAACGAATCCGGAAAAGGGATCGCCCTCGGAGGAGACAACCAGGTGGGACAGGGCGCAATAGCCTGCGATATCTAACGGTCCCGTTCCGCGCGGATGCGCCTTTCGCTGCGCCGGGGCAAATTCATCCTCGAA
+M_HWI-M01141:133:D05BR:1:1101:18081:12372  133:D05BR:1:1101:18081:12372 2:N:0:TGGACGTCCCTAGG
ABAABFB4CFA>AGFGGG2EC4FFFHA?EHH]]]Y]]]]]T]]]]]]]]]]VPBAXYW]Z]]]W]]YX]]X]SX]]]]TF]]Y]TQ]]]]]]Z]]]]Y]]]]]]\]ZUYUUZ]XY]]WZCWO]RSV]Q]]ZS]]W]]]]VGGGC121G1GEEAE000A0A1GGGGFG1CB1DA>1A1A>
@M_HWI-M01141:133:D05BR:1:1101:10954:12372  133:D05BR:1:1101:10954:12372 2:N:0:TGGACGTCCCTAGG
ACAGGAACGAGCAGAAGAAGAATACCAGGAAGTTTTTGTCGCGCAGCA
+M_HWI-M01141:133:D05BR:1:1101:10954:12372  133:D05BR:1:1101:10954:12372 2:N:0:TGGACGTCCCTAGG
]]]]]V]]]V][]]]]]]]]]UW]]]F]Y]]]]]]]]]\]]]]]]X]]
@M_HWI-M01141:133:D05BR:1:1101:23868:12376  133:D05BR:1:1101:23868:12376 2:N:0:TGGACGTCCCTAGG
TGCTTTATGCTCAATCAAAAGCATTTCAATCGTAGTCAGAGGC
+M_HWI-M01141:133:D05BR:1:1101:23868:12376  133:D05BR:1:1101:23868:12376 2:N:0:TGGACGTCCCTAGG
]]]]]]]]]]]]]]]]]]]]]]]]]]]]]]]]]]]]]]]]]]]
@M_HWI-M01141:133:D05BR:1:1101:23076:12377  133:D05BR:1:1101:23076:12377 2:N:0:TGGACGTCCCTAGG
TCATCCCCGGTGTGCATAATATCGTTAACCCGAAGCAGCAGCTTGCGTCCTAACGCACCGCCAGGGTGAGAGAGCGCGAAATCTTCAGGAGTAAAACCCCGGGCCTCGAGCAGCGCGACCGCGAGCGC
+M_HWI-M01141:133:D05BR:1:1101:23076:12377  133:D05BR:1:1101:23076:12377 2:N:0:TGGACGTCCCTAGG
]]]]]]]]]]]]]]]]]]]]]]]]]]]]]]]]]]]]]]]]]]]]]]]]]]]]]]]]]]]]]]]]]]]]]]]]]]]]]]]]]]]]]]]]]]]]]]]]]]]]]]]]]]]]]]]]]]]]]]]]]]]]]]]]
@M_HWI-M01141:133:D05BR:1:1101:15092:12381  133:D05BR:1:1101:15092:12381 2:N:0:TGGACGTCCCTAGG
CTAAAAATATAAAAATTAGCCGGGCGTGGTGGTGCGTGCCTGCAATCCCAGGTTCTCGGGAGGCTGAGGCAGGAGATTTAATTGAACCCAGGAGTCGGAGG
+M_HWI-M01141:133:D05BR:1:1101:15092:12381  133:D05BR:1:1101:15092:12381 2:N:0:TGGACGTCCCTAGG
]]]]]]]]]]]]]]]]]]]]]]]]]]]]]]]]]]]]]]]]]]]]]]]]]]]]]]]]]]]][]]]]]]]]]]]]]]]Y]]]]]]]]]]]]]]]]]]]]]]]]
@M_HWI-M01141:133:D05BR:1:1101:9758:12386  133:D05BR:1:1101:9758:12386 2:N:0:TGGACGTCCCTAGG
CAATCTATAAACTCCTGTCCCTGGGTGTCGACAAGCGTATTGAGACTTCCCGCTTGCCACTCTACGGCTCCGTAATCCCCGCCGGCGGTAAGAGATTTGCGATACTCCAGCATCGTCGGGTCGCTCTGCTGGAGCTGATGCAAAAGCATATCCGCCAGCGCGATCTTAATGGAATAACGGAGTCGTTGGCGGCTGTTGT
+M_HWI-M01141:133:D05BR:1:1101:9758:12386  133:D05BR:1:1101:9758:12386 2:N:0:TGGACGTCCCTAGG
CCCCCFFFFFFFGGGGGGGGGGHHGHEFHFDGGGHHGEGGHFFFGHHHH]]]]]]]]]][]]]]]]W]]]][]]]]]]]]]]]]]]]]]]]]]]]]]]]]]]]]]]]]]]]]]]]]]]]]]V]]]]]]]]]]]]]]]]]]]]]]]]]]]]GGGGCCGGGEHGHHHHHHHHHHHHGHHGGGGGGGGGGBBCBFFCCCAAB
@M_HWI-M01141:133:D05BR:1:1101:22564:12406  133:D05BR:1:1101:22564:12406 2:N:0:TGGACGTCCCTAGG
CCACGGGTTGGTGGCTTCATCGACGATGTGCAGCAGGCGGGTATTGATGCTGTCACGCTGAGAGAGCATCTCGTCCAGCTCCATCGAGCCGAGAACG
+M_HWI-M01141:133:D05BR:1:1101:22564:12406  133:D05BR:1:1101:22564:12406 2:N:0:TGGACGTCCCTAGG
]V]]]]V]]]W]]]\]]]Z]]Z]Z\]]\]]]]\]]]]Z]]\FZ]\]]]]Y]]W]:Y]]]\][]\\]]]]Z]]]Z]\]\]]]]]]]ZZ]]\]]]]\]]
@M_HWI-M01141:133:D05BR:1:1101:5077:12415  133:D05BR:1:1101:5077:12415 2:N:0:TGGACGTCCCTAGG
CTTCCATACGCGCATCCAGAACGTCCAGACGCTCTTCACGCTGGGA
+M_HWI-M01141:133:D05BR:1:1101:5077:12415  133:D05BR:1:1101:5077:12415 2:N:0:TGGACGTCCCTAGG
]]]]]]]]]]]]]]]]]]]]]]]]]]]]]]]]]]]]]]]]]]]]]]
@M_HWI-M01141:133:D05BR:1:1101:21397:12422  133:D05BR:1:1101:21397:12422 2:N:0:TGGACGTCCCTAGG
CCCTGACCCACCACGACAGTTTCATCCCTTTCCTGCGTTTTGCTTTCGGCAAACGTTACTTC
+M_HWI-M01141:133:D05BR:1:1101:21397:12422  133:D05BR:1:1101:21397:12422 2:N:0:TGGACGTCCCTAGG
]]]]]]]]]]]]]]]]]]]]]]]]]]]]]]]]]]]]]]]]]]]]]]]]]]]]]]]]]]]]]]
@M_HWI-M01141:133:D05BR:1:1101:20238:12428  133:D05BR:1:1101:20238:12428 2:N:0:TGGACGTCCCTAGG
TAATGGTGGAGGGTTGATAGGCACAACTCGGTTCTTGCATTGCAGAAAGAGA
+M_HWI-M01141:133:D05BR:1:1101:20238:12428  133:D05BR:1:1101:20238:12428 2:N:0:TGGACGTCCCTAGG
]]]]]]]]]]]]]]]]]]]]]]]]]]]]]]]]]]]]]]]]]]]]]]]]]]]]
@M_HWI-M01141:133:D05BR:1:1101:20618:12431  133:D05BR:1:1101:20618:12431 2:N:0:TGGACGTCCCTAGG
CCGAGACGAGAAAAGGCGTCCGCAACGGTGCTTTTGCCACTACCGATGCCGCCGGTTAACGCGACGATAT
+M_HWI-M01141:133:D05BR:1:1101:20618:12431  133:D05BR:1:1101:20618:12431 2:N:0:TGGACGTCCCTAGG
]]]]]]]]]]]]]]]]]]]Z]]]]]]]]]]]]]]]]]]]]]]]]]]]]]]]]]]]]]]]]]]]]]]]]]]
@M_HWI-M01141:133:D05BR:1:1101:17666:12453  133:D05BR:1:1101:17666:12453 2:N:0:TGGACGTCCCTAGG
TCACACCGGTGGGGCACCCGCGCTGTTTGCCTATCATCCTCACGTCTAAAAATCAGGTCGAAAAATAATAATGCAAGAGAGTATTCAACTGGTTATTGATTC
+M_HWI-M01141:133:D05BR:1:1101:17666:12453  133:D05BR:1:1101:17666:12453 2:N:0:TGGACGTCCCTAGG
]]]]]]]]]]]]]]]]]]]]]]]]]]]]]]]]]]]]]]]]]]]]]]]]]]]]]]]]]]]]]]]]]]]]]]]]]]]]]]]]]]]]]]]]]]]]]]]]]]]]]]
@M_HWI-M01141:133:D05BR:1:1101:9422:12455  133:D05BR:1:1101:9422:12455 2:N:0:TGGACGTCCCTAGG
CCCAGGAGATGGAGGATGGAGTCAGCTGAGATTATGCCACTGCACACCAGCCTGGGCAACAGAATGAGACCCTGTCTCAAAAAAAAGAACATTTACCCAAAGGTG
+M_HWI-M01141:133:D05BR:1:1101:9422:12455  133:D05BR:1:1101:9422:12455 2:N:0:TGGACGTCCCTAGG
]U]]\V]]W]W\]]]][[]X]]]]]]]]\]]]][]]]][]]]]]]][]]]]]]]]]]\]]]]]]]]E[]]]]]]]]Y]][]]]]]]]WZ]]]\]]]]]]]]]]V]
@M_HWI-M01141:133:D05BR:1:1101:9662:12455  133:D05BR:1:1101:9662:12455 2:N:0:TGGACGTCCCTAGG
CACCATTGATGTCACTCTTTGCAACTCCTCTTGAAGTTAACAGCTGGCTCTGAAATTTTGTGCAAAAACAGCCCCCTTCCTTCACACCTTTCTAT
+M_HWI-M01141:133:D05BR:1:1101:9662:12455  133:D05BR:1:1101:9662:12455 2:N:0:TGGACGTCCCTAGG
]]]]]]]]]]][]]]]]]]]]]]]]]]]\]]]]]]]]]]]]]]]]]]]]]]]]]]]]]]]]]]]]]]]]]]]]]]]]]]]]]]]]]]]]]]]]]]
@M_HWI-M01141:133:D05BR:1:1101:12646:12463  133:D05BR:1:1101:12646:12463 2:N:0:TGGACGTCCCTAGG
TTGCCATAGCAGCTTGCTGCGTAACTTATCCATTGAAATAGCCGAGGCCATCACGCCG
+M_HWI-M01141:133:D05BR:1:1101:12646:12463  133:D05BR:1:1101:12646:12463 2:N:0:TGGACGTCCCTAGG
]]]]]]]]]]]]]]]]]]]]]]]]]]]]]]]]]]]]]]]]]]]]]]]]]]]]]]]]]]
@M_HWI-M01141:133:D05BR:1:1101:15743:12465  133:D05BR:1:1101:15743:12465 2:N:0:TGGACGTCCCTAGG
GGCAGGAGAATTGCTTGAACCCAGAAGGCGGAGGTTGCGGTGAGCTGAGATCGTGCCATTGCACTCCAGTCTAGGTAACAACAGCGAAATTCCGTCTCAAAAAAGAAAATATGGTACATATACAACATTTTAGATATTGTAAACAATGCTGCAACAAACTG
+M_HWI-M01141:133:D05BR:1:1101:15743:12465  133:D05BR:1:1101:15743:12465 2:N:0:TGGACGTCCCTAGG
CCCCCCCCCFF]]]]]]]]]]]]]]]]]]]]]]]]]]]]]]]]]]]]]]]]]]]]]]]]]]]]]]]]]]]]]]]]]]]]]]]]]]]]]]]]]]]]]]]]]]]]]]]]]]]]]]]]]]]]]]]]]]]]]]]]]]]]]]]]]]]]]]]]]]]FFFFFFBAA3?
@M_HWI-M01141:133:D05BR:1:1101:20437:12474  133:D05BR:1:1101:20437:12474 2:N:0:TGGACGTCCCTAGG
GTTACGTCAGGTGCTGACGCAAATTGCGACGGGCCTGTTTAACCCCGACGAGCCGGGGCGCTATCGTGACCTGGTCGATTCGCTGATTAACTTTGGCGATCACTATCAGGTGCTGGCAGATTACCGCAGCTATGTGGACTGTCAGGACAGAGTAGACGAGCTGTACCGTCAGCAGGAGAAGTGGACCAGCGCCGCGATGTATAACATCGCCAATATGGGATACTTCTCGTCGGACAGAACCATCAAAGAGTATGC
+M_HWI-M01141:133:D05BR:1:1101:20437:12474  133:D05BR:1:1101:20437:12474 2:N:0:TGGACGTCCCTAGG
A>A3>AF?AAFFGGGGGGCCGAEEFA5AAFE2AEEGGHDF5GAAF1??EEC0EECEEEEEGEGDHGHHFCFFHE1B@/FGFFFADDHDGHGFHHHHEDC?FGBFH]]]]]]]]]]]Z]]]]]]]]]]]]]]]]]]]]]]]]]]]]]]]]]GHEEDGFGHGGHGFGGEFFHGFHF3GHHHHHGFFBCCEECGE0A1HHFDFGEFGDGGEFHFGHHHGFDHGEAHGE?E2CGGHHEDEFFABGGGBFFFFFFAAAA>
@M_HWI-M01141:133:D05BR:1:1101:12103:12476  133:D05BR:1:1101:12103:12476 2:N:0:TGGACGTCCCTAGG
ATATTCACCTTCCACACCAGCTAAAATAGCATTATTGTGAGGAAGCTCATGATGTTAGATCCATACAGAGCTTCCAATTCTGCTAGCATGACCATTTCCTTCATTGTGCCAGCATGAAGGTGGTCTGTAACAAAGGCCGCCAAAGTCAGTTGTCCAAGTCT
+M_HWI-M01141:133:D05BR:1:1101:12103:12476  133:D05BR:1:1101:12103:12476 2:N:0:TGGACGTCCCTAGG
[truncated: 1,677,179 more chars]
