# Supplementary material for: Validation of qPCR Methods for the Detection of Mycobacterium in New World Animal Reservoirs
Source: PLoS Negl Trop Dis. 2015 Nov 16;9(11):e0004198. doi: 10.1371/journal.pntd.0004198 (PMC4646627; doi:10.1371/journal.pntd.0004198)
Supplement: S1 Dataset — (ZIP) [file pntd.0004198.s002.zip › Sample_RJ026.FandR_merged.txt]

@M_HWI-M01141:133:D05BR:1:1101:14572:1824  133:D05BR:1:1101:14572:1824 2:N:0:TCGACGTTGCAGAG
CAGTGACTTCTACAACTGTCTGATATTCAACAAACCTGACAAAAAAAAGCAGTAGGGAAAGGATTCCCTGTTCAATAAATGGTGCTGGGAGAACTGGCTAGCTATATGCAGAGGACTAAAACTGGACCCCTTCCTTACACCATACACAAAGATGAACTCAAGATGGATTAAAGACTTAAAGG
+M_HWI-M01141:133:D05BR:1:1101:14572:1824  133:D05BR:1:1101:14572:1824 2:N:0:TCGACGTTGCAGAG
11>AAFFFFDFFDGFGFGGGGF1EFGHH3DDF]]]]]]]]]]]\]]]]]]]]]]]]]]Z]]]Z]Z]]]]]\]]]]]]]]]X]]]]]]]]ZZ]]]]]]]]]]]]]]]]]]]]]]]]]]]]]]]]]]]]]]][]]]]]]]]\]]]]]]]]]]HGD3DAFDHHGGF13FBFEFBBBBB31AA>11
@M_HWI-M01141:133:D05BR:1:1101:18773:1881  133:D05BR:1:1101:18773:1881 2:N:0:TGGACGTTGCAGAG
TGGGGATTATGGGAGCTACAACTCAAGATGAGATTTGGGTGGGGACACAGAGCCAAACCATATCACTCCAC
+M_HWI-M01141:133:D05BR:1:1101:18773:1881  133:D05BR:1:1101:18773:1881 2:N:0:TGGACGTTGCAGAG
RF]\T]V]]]][]]]]I]]]]]]]]]]X]]]]]]][]]]]]X]I]]]]\]]][Z]]]\\]\]\]]]]]]]]
@M_HWI-M01141:133:D05BR:1:1101:12342:2161  133:D05BR:1:1101:12342:2161 2:N:0:TGGACGTTGCAGAG
TTTATATTTCTAAGGTGTCCGTTGTAATGTCTCCATTTTCGTTTCTAATTGAGCTTATTTGGATTTTCTCTTTTCTTAGTTAATCTTGTTAATGATATATCAATTTTATTTCTTTTTCAAAGAACCAGCTTT
+M_HWI-M01141:133:D05BR:1:1101:12342:2161  133:D05BR:1:1101:12342:2161 2:N:0:TGGACGTTGCAGAG
]]]]]]]]]]]]]]]]]]]]]]]]]]]]]]]]]]]]]]]]]]]]]]]]]]]]]]]]]]]]]]]]]]]]]]]]]]]]]]]]]]]]]]]]]]]]]]]]]]]]]]]]]]]]]]]]]]]]]]]]]]]]]]]]]]]]
@M_HWI-M01141:133:D05BR:1:1101:15337:2192  133:D05BR:1:1101:15337:2192 2:N:0:TGGACGTTGCAGAG
GCTGGGCGTGGTGGCTTACGTCTGCTATCCCAGCACTTTGGGAAGCCGAGGTGGGTGGATCACGAGGTCAAGAGATCGAGACCATCCTGGTCCACATGGTGAAACTCCGTCTCTACTAAAAAAATACAAAAAATTAGCTGGGCGTGGTGGCGCATGCCTGTAATCCCAGCTACTCAGGAGGCTGACGCAGGAGAATTACCTGAACCCA
+M_HWI-M01141:133:D05BR:1:1101:15337:2192  133:D05BR:1:1101:15337:2192 2:N:0:TGGACGTTGCAGAG
BBBBBBBDBBBBGGGGGGGGGGHGHHHHHHHHHHHHHHHHHGHHGHHGEE?FHGGGGE]]]]]]]]]]]]]]]]]]]]]]]]]]]]]]]]]]]]]]]]]]]]]]]]]]]]]]]]]]]]]]]]]]]]]]]]]]]]]]]]]]]]]]]]]]]]GHGHHGHHGHHHHHGHHHHHHHHGHHHHHHGGGGEEGGGGGGGGGGFFFFFFA>BBBB
@M_HWI-M01141:133:D05BR:1:1101:11872:2208  133:D05BR:1:1101:11872:2208 2:N:0:TGGACGTTGCAGAG
GGCAGGAAAGAGAGAGCTAGCAAGAGCAGGGAAAACCCCTTATAAAACCATCAGATC
+M_HWI-M01141:133:D05BR:1:1101:11872:2208  133:D05BR:1:1101:11872:2208 2:N:0:TGGACGTTGCAGAG
]]]]]]]]]]]]]]]]]]]]]]]]]]]]]]]]]]]]]]]]]]]]]]]]]]]]]]]]]
@M_HWI-M01141:133:D05BR:1:1101:20003:2239  133:D05BR:1:1101:20003:2239 2:N:0:TGGACGTTGCAGAG
TCCCCTTTCTGTGTCCATGTGTTCTCATTTTTCATCACCCGCCTATGAGTGAGAATATGCGGTGTTTCATTTTCTGTTCTTGTCAGTTTGCTGAGGATGATGTTCTCCAGATTCATCCATGTCCCTACAAACGACACAAACTCATCATTTCTGATTGCGGCATAATATTCCATG
+M_HWI-M01141:133:D05BR:1:1101:20003:2239  133:D05BR:1:1101:20003:2239 2:N:0:TGGACGTTGCAGAG
AA@A?FFFFFFFGGGGGGGFGGFH]]\]]]]]]][][[]]]]]]]]]]]]]\]]]Y]]]]]]]]]]]]]]]]]\]]]]]]]]]]]]]]]]]]]]]]]]]]]]]]]]]]]]][]]]]]]]]]]]]]]]]]]]]]]]]]]]]]]]]]]]]]]GHGFCGGCGGGDDD311@BAAAAA
@M_HWI-M01141:133:D05BR:1:1101:11719:2262  133:D05BR:1:1101:11719:2262 2:N:0:TGGACGTTGCAGAG
GGAGGGATAGCCTGGGGAGAAATGCCAAATGTGGGTGAAGGGGAGAAGAAAAGCAAAGCACACTGCCATGTGTGTACATA
+M_HWI-M01141:133:D05BR:1:1101:11719:2262  133:D05BR:1:1101:11719:2262 2:N:0:TGGACGTTGCAGAG
]]]]]]]]]]]]]]]]]]]]]]]]]]]]]]]]]]]]]]]]]]]]]]]]]]]]]]]]]]]]]]]]]]]]]]]]]]]]]]]]
@M_HWI-M01141:133:D05BR:1:1101:11695:2353  133:D05BR:1:1101:11695:2353 2:N:0:TGGACGTTGCAGAG
ATTCTGTTATAGCAGCACAAACAGAATAAACCACAGGATACAGTACTAGGTGTTTTTCCACACTCCCTTTTTCTTTCCTGTTCT
+M_HWI-M01141:133:D05BR:1:1101:11695:2353  133:D05BR:1:1101:11695:2353 2:N:0:TGGACGTTGCAGAG
]]]]]Y]]]]][]Y]]\]]]]]]]]]]]]]]]]]]]]\][]\]]]]]]\]]]\]]Z[]]\]ZW]][]]]]]]]]]]W]]]]]]]
@M_HWI-M01141:133:D05BR:1:1101:19234:2640  133:D05BR:1:1101:19234:2640 2:N:0:TGGACGTTGCAGAG
AGTGAAGAAAAAATAAAATCCTTTGTGAACAAGCAAGTGCTCAGAGATTTTGTCACCACCAGGCC
+M_HWI-M01141:133:D05BR:1:1101:19234:2640  133:D05BR:1:1101:19234:2640 2:N:0:TGGACGTTGCAGAG
]]]]]]]\]]]]]]]YY]]]]]]]]]\]]]]]]]]]]]]]]]]][]]]]]]]]]]]]]]]]]]]]
@M_HWI-M01141:133:D05BR:1:1101:15250:2934  133:D05BR:1:1101:15250:2934 2:N:0:TGGACGTTGCAGAG
TGGAGTTTCGCTCTTGTTACCCAGACTGGAGTGCAATGGCGCGATCTCAGCTCACCGCAACCTCCGCCTCCTGGGTTCAGGCAATTCTCCTGTCTCAGCCTCCTGAGTATCTGGGATTACAGGCACGCGCCACCATGCCCAGCTAATGGGACAATGTTTTTTTTACAAAATTCCCA
+M_HWI-M01141:133:D05BR:1:1101:15250:2934  133:D05BR:1:1101:15250:2934 2:N:0:TGGACGTTGCAGAG
CCCBCFFFFCCCGGGGGGGGGGHHHG]]]]]]]]]]]]]]]]]]]]]]]]]]]]]]]]]]]]]]]]]]]]]]]]]]]]]]]]]]]]]]]]]]]]]]]]]]]]]]]]]]]]]]]]]]]]]]]]]]]]]]]]]]]]]]]]]]]]]]]]]]]]HHHHGGGGGGGGGGFFFFFFC3BBAA
@M_HWI-M01141:133:D05BR:1:1101:18527:2935  133:D05BR:1:1101:18527:2935 2:N:0:TGGACGTTGCACAG
TGGTGGCAGTGACCTGTGATCCCAGCTACTTGGGAGGCTGACGCAGGAGAATCGCTTG
+M_HWI-M01141:133:D05BR:1:1101:18527:2935  133:D05BR:1:1101:18527:2935 2:N:0:TGGACGTTGCACAG
]]]]]]FT]]]F]\WEU]YZX]]]]]\[]]]]Z[7]]]]TU$[YW]X]ST]V\][ER]
@M_HWI-M01141:133:D05BR:1:1101:17509:2960  133:D05BR:1:1101:17509:2960 2:N:0:TGGACGTTGCAGAG
CCCATCTTTGTGGATTTGTCCGCTGGTCGTCTGCGTAGTTGCTGACTTTTCGATTGGGTCTCTGAGTGGACACCCTGAATGTTGATGATGAAGTATTTCTGTTACTTGGCTTTCCTTCTACCAGTCTAGCTCCTTTGCTGTATGACTGCTGAGGTCCACTCCAG
+M_HWI-M01141:133:D05BR:1:1101:17509:2960  133:D05BR:1:1101:17509:2960 2:N:0:TGGACGTTGCAGAG
AACCCFFFFFFFGG]]]]]]]]]]]]]]]]]]]]]]]]]]]]]]]]]]]]]]]]]]]]]]]]]]]]]]]]]]]]]]]]]]]]]]]]]]]]]]]]]]]]]]]]]]]]]]]]]]]]]]]]]]]]]]]]]]]]]]]]]]]]]]]]]]]]]]]]GGFFFBFFFBBAAB
@M_HWI-M01141:133:D05BR:1:1101:19162:3045  133:D05BR:1:1101:19162:3045 2:N:0:TGGACGTTGCAGAG
TTATTTCAACCCTGGTGAATCTGATGATCATGTGACTTGGGGTTATTCTTCTTGAGGAATATCTTTGTGGAGTTCTCTGTATTTC
+M_HWI-M01141:133:D05BR:1:1101:19162:3045  133:D05BR:1:1101:19162:3045 2:N:0:TGGACGTTGCAGAG
]]]]]]]]]]]]]]]]]]]]]]]]]]]]]]]]]]]]]]]]]]]]]]]]]]]]]]]]]]]]]]]]]]]]]]]]]]]]]]]]]]]]]
@M_HWI-M01141:133:D05BR:1:1101:9012:3073  133:D05BR:1:1101:9012:3073 2:N:0:TGGACGTTGCAGAG
CTGCCCTTAGTATTCTCTCCTTTATTTCAACCCTGTTGAATCTGA
+M_HWI-M01141:133:D05BR:1:1101:9012:3073  133:D05BR:1:1101:9012:3073 2:N:0:TGGACGTTGCAGAG
\]T]]]]]]]]]]]]]]]L]]]]]]]]]]]]]Y]]]]]]]]]]]]
@M_HWI-M01141:133:D05BR:1:1101:14506:3126  133:D05BR:1:1101:14506:3126 2:N:0:TGGACGTTGCAGAG
GCATGTTCCTCTGGGGTGAGCACTGCAGCAGCTGGGAAGAGGGTGACCAGCAGGGGTCCCCA
+M_HWI-M01141:133:D05BR:1:1101:14506:3126  133:D05BR:1:1101:14506:3126 2:N:0:TGGACGTTGCAGAG
]]]]]]]]]]]]]]]]]]]]]]]]]]]]]]]]]]]]]]]]]]]]]]]]]]]]]]]]]]]]]]
@M_HWI-M01141:133:D05BR:1:1101:14353:3172  133:D05BR:1:1101:14353:3172 2:N:0:TGGACGTTGCAGAG
GCTAAATCATTATTTTCTGACGATTCCAAGGTAAAGAAATGGACATTCCCACTACTTAGAGAGGTAAGCTGATGTGTGTTTGCAGGAGTTTGTAAA
+M_HWI-M01141:133:D05BR:1:1101:14353:3172  133:D05BR:1:1101:14353:3172 2:N:0:TGGACGTTGCAGAG
]]]]]]]]]]]]]]]]]]]]]]]]]]]]]]]]]]]]]]]]]]]]]]]]]]]]]]]]]]]]]]]]]]]]]]]]]]]]]]]]]]]]]]]]]]]]]]]]
@M_HWI-M01141:133:D05BR:1:1101:15595:3227  133:D05BR:1:1101:15595:3227 2:N:0:TGGACGTTGCAGAG
ACTCAATATGCTCACTCATGTAAAATACCGAAATTCAAAATTTACGCGAACCATA
+M_HWI-M01141:133:D05BR:1:1101:15595:3227  133:D05BR:1:1101:15595:3227 2:N:0:TGGACGTTGCAGAG
V[]]\]]]]]W]]]\]]]Z[\]\]X\[]\]Y]][E\]]]]]]][]][]C\\\[]V
@M_HWI-M01141:133:D05BR:1:1101:14814:3234  133:D05BR:1:1101:14814:3234 2:N:0:TGGACGTTGCAGAG
TGTTTTGCCCGTTAGTTGTTGTAGATTCTTCATTGTGTTGAT
+M_HWI-M01141:133:D05BR:1:1101:14814:3234  133:D05BR:1:1101:14814:3234 2:N:0:TGGACGTTGCAGAG
]]]]]]]]]]]]]]]]]]]]]]]]]]]]]]]]]]]]]]]]]]
@M_HWI-M01141:133:D05BR:1:1101:9572:3255  133:D05BR:1:1101:9572:3255 2:N:0:TCGACGTTGCAGAG
CCCATTACTGGGTATATATCCAAAAGACTATAAATCGTTCTACTATAAGGACACATGTACACGAATGTTCATTGCAGCACTGTTTACAATAGC
+M_HWI-M01141:133:D05BR:1:1101:9572:3255  133:D05BR:1:1101:9572:3255 2:N:0:TCGACGTTGCAGAG
]ZZ]J]]]]]][]]][[]]V]]]]]]]]]]]]]]]]1]]]]]]]]]]]]]]]]\]]K]]]]]]]]]]J]]]]]]]]JW]]]]]\]]]]]]]]]
@F_HWI-M01141:133:D05BR:1:1101:18981:3290  133:D05BR:1:1101:18981:3290 2:N:0:TGGACGTTGCAGAG
AATTCTAATTTTACGTGAATCGAAAAATTACAAATAATATCTAGGCGCCCCAAAGTTAAAAGAAAATGGCTCTGAATATATTCTGTTAGAAAAAATATACAATCCCTTATTCTACTGTGTTTTGAAGTATATACACAAACTCAGTATGCT
+F_HWI-M01141:133:D05BR:1:1101:18981:3290  133:D05BR:1:1101:18981:3290 2:N:0:TGGACGTTGCAGAG
AAAB?DBFFFBDBFFEGCCGGGFFEEHHHHHHHFHFFAGHHHGCHFGEE2AEEFBFGHHFHFGHHHHAAGGGFFG5EDGBHFHGDHHHHFEFGHGHFHHHHGHGFFCFHHHHHHHH34FGGHHHGHFHFFHHHHHHGEHHHHHGHHHBGH
@R_HWI-M01141:133:D05BR:1:1101:18981:3290  133:D05BR:1:1101:18981:3290 2:N:0:TGGACGTTGCAGAG
CAAAACAGAGTAGAATAGGGCATTGTATATTTTTTCTGACAGATTGTATTGATAGCAATTTTGTTTTTAACATTGGGGTTCCTAGATAACATTTAGATTTTTTTGATTCGCGTAACATTTTTATTTCTGTATTTTACATGAGAGAGCATA
+R_HWI-M01141:133:D05BR:1:1101:18981:3290  133:D05BR:1:1101:18981:3290 2:N:0:TGGACGTTGCAGAG
AAAAAFAFFFBFGG3AAG1CGFHHHHHGC3FFHFGHHHFGHHH1GGHHF2D2DGFHGEGHGBHFEG0FEHHEHBA1/AE/GHHGBDGBGFH2GHHHEHFHHFEGG/EGDA?EEEA?GHHHHHHHHEDGGHFHHHHHHHHHFBB<FCE1FH
@M_HWI-M01141:133:D05BR:1:1101:14909:3302  133:D05BR:1:1101:14909:3302 2:N:0:TGGACGTTGCAGAG
CACCTAATATAATATGGCTAACCTTCCTGCAACCAGAAGAACTTGTACAATAGCTTCAACAAGAGCCATG
+M_HWI-M01141:133:D05BR:1:1101:14909:3302  133:D05BR:1:1101:14909:3302 2:N:0:TGGACGTTGCAGAG
]]]]]]]]]]]]]]]]]]]]]]]]]]]]Z]]]]]]]]]]]]]]]]]]]]]]]]]]]]]]]]]]]]]]]]]
@M_HWI-M01141:133:D05BR:1:1101:11779:3315  133:D05BR:1:1101:11779:3315 2:N:0:TGGACCTTGCAGAG
AATATATTCTGTCAGAAAAAATATACAATGCCCTTTTCTACTCTGTTTTGGAGTATATACACCAACTCAGT
+M_HWI-M01141:133:D05BR:1:1101:11779:3315  133:D05BR:1:1101:11779:3315 2:N:0:TGGACCTTGCAGAG
]]]]][]]]]][]][]]X]W]]]]]]]]]]Y][]]]]]]]]][]]]]]]]][]]]]]]W]]]]]]]]]]]V
@M_HWI-M01141:133:D05BR:1:1101:15065:3377  133:D05BR:1:1101:15065:3377 2:N:0:TGGACGTTGCAGAG
TGCCTCAGCCTCCTGAGTAGCTGGGATTACAGGCATGTGCCACTATGCCCGGTTAATTTTTTGTATTTTTGGTAGAGATGGGGTTTCACCATGTTGGCCAGGCTGGTCTTGAACTCCTGACCTC
+M_HWI-M01141:133:D05BR:1:1101:15065:3377  133:D05BR:1:1101:15065:3377 2:N:0:TGGACGTTGCAGAG
]]]]]]]\]]]][]]]\ZVV]\]]][]]]]][Z]][Z]W]]]]]]S[YCYZW[]UE]][]]]]V]ETTGZZ]T\[F]XVSSYWWC]FGVF]]T\W]BV[E]VZ]]X[\]WW]]]][]]][Q]W]
@M_HWI-M01141:133:D05BR:1:1101:12842:3502  133:D05BR:1:1101:12842:3502 2:N:0:TGGACGTTGCAGAG
GCCCCAGTTGAAACTGGCCATATCTAGTGGGACAGCTCACAGACATTTTACATCTAACTATATTTTTGTGCCCATTAATGATCTCTACTTCCCCCACCCCCACCACG
+M_HWI-M01141:133:D05BR:1:1101:12842:3502  133:D05BR:1:1101:12842:3502 2:N:0:TGGACGTTGCAGAG
]]]V]]]]]]]]]]]]]]]]]]]]]]]][]]]]]]]]]]]]]]]]]]]]]]]]]]]]]]]]]]]]]]]]]]]]]]]]]\]]YZ&]]]]]]]5]]3X]]]ZUTZ]$QC
@M_HWI-M01141:133:D05BR:1:1101:23293:3626  133:D05BR:1:1101:23293:3626 2:N:0:TGGACGTTGCAGAG
GCCTGGCCAACATGGTGAAACTACATCTCTACTAAAAATACAAAAAAAAATTAGCTAGGTGTGGCAGTGGGCACCTGTAATCCCAGCTACTCAGGGGGCTGAGGCAGGAGAATC
+M_HWI-M01141:133:D05BR:1:1101:23293:3626  133:D05BR:1:1101:23293:3626 2:N:0:TGGACGTTGCAGAG
]\]]T$C[]][Y\]]YWY]]]]]]]]]]]]]\]]]]]]]]]ZX][]][]]]]]\]]]]]V][]]]\Y8]]Y]]BC]]]]U]]\]]]]]]]V]]]Z]X]]]]]\YCW]]]]]]]V
@M_HWI-M01141:133:D05BR:1:1101:10982:3749  133:D05BR:1:1101:10982:3749 2:N:0:TGGACGTTGCAGAG
AGAAAGAAAGAGAAAGTAATGAAAGGACTGGGCTCTTCCTTTCCCCTGTTTATACTTTTTCATTTTAATTTTTAAAGAAGTAGCTAGGATTACCGGTGTGTGCCACCGTGCCCGGCCTAGCCAGGAGTCTTTTCC
+M_HWI-M01141:133:D05BR:1:1101:10982:3749  133:D05BR:1:1101:10982:3749 2:N:0:TGGACGTTGCAGAG
]]]]]]]]]]]]]]]]]]]]]]]]L]]]]]]]]]]]]]]]]]]]]]]]]]]]]]]]]]]]]]]]]]]]]]]]]]]]]]]]]]]]]]]]]]]]]]]][]]]]]]]]]]]]]]]]]]]]]]]]]]]Y]]]]]]]]]]
@M_HWI-M01141:133:D05BR:1:1101:13098:3817  133:D05BR:1:1101:13098:3817 2:N:0:TGGACGTTGCAGAG
CCCACATTTGGCATTTCTCCCCATGTTATCCCTCCCCACCTTCC
+M_HWI-M01141:133:D05BR:1:1101:13098:3817  133:D05BR:1:1101:13098:3817 2:N:0:TGGACGTTGCAGAG
]]]]]]]]]]]]]]]]]]]]]]]]]]]]]]]]]]]]]]]]]]]]
@M_HWI-M01141:133:D05BR:1:1101:22614:3856  133:D05BR:1:1101:22614:3856 2:N:0:TGGACGTTGCAGAG
TCTGAACCTGGGCTTTTTTTGTGTGGTAGGCTCTTAATTGCTGCCTCGACTTCAGC
+M_HWI-M01141:133:D05BR:1:1101:22614:3856  133:D05BR:1:1101:22614:3856 2:N:0:TGGACGTTGCAGAG
]]]]]]]]]]]]]]]]]]]]]]]]]]]]]]]]]]]]]]]]]]]]]]]]]]]]]]]]
@M_HWI-M01141:133:D05BR:1:1101:18961:3858  133:D05BR:1:1101:18961:3858 2:N:0:TGGACGTTGCAGAG
CTTGAACCTGGGAGGCAGAGGTTGCAGTAAGCTGAGATCGCTGCTGCTAGACTCCAGCCTGGTGAAAGAGTGAGACTCCATCTCA
+M_HWI-M01141:133:D05BR:1:1101:18961:3858  133:D05BR:1:1101:18961:3858 2:N:0:TGGACGTTGCAGAG
]]]]]]]]]]]]]]]]]]]]]]]]]]]]]]]]]]]]]]]]]]]]]]]]]]]]]]]]]]]]]]]]]]]]]]]]]]]]]]]]]]]]]
@M_HWI-M01141:133:D05BR:1:1101:19048:3861  133:D05BR:1:1101:19048:3861 2:N:0:TGGACGTTGCAGAG
ACATATCTACAACCATACAATCTTTGTTAAACCCGACAAAAACAAGCAATGGGGAAAGGATTCCCTGTT
+M_HWI-M01141:133:D05BR:1:1101:19048:3861  133:D05BR:1:1101:19048:3861 2:N:0:TGGACGTTGCAGAG
]]]]]]]]]]]]]]]]]]]]]]]]]]]]]]]]]]]]]]]]]]]]]]]]]]]]]]]]]][]]]XZXZ]]]
@M_HWI-M01141:133:D05BR:1:1101:17641:3863  133:D05BR:1:1101:17641:3863 2:N:0:TGGACGTTGCAGAG
CAAATGCCCATCAATGATAGACTAGACTGGGAAAATGTGGCACATATACAACATGACACAAGAACAGAAAATGAAATACCGCATGTTCTCACTCATAGGTGGG
+M_HWI-M01141:133:D05BR:1:1101:17641:3863  133:D05BR:1:1101:17641:3863 2:N:0:TGGACGTTGCAGAG
]]]]]]]]]]]]]]]]]]]]]]]]]]]]]]]]]]]]]]]]]]]]]]]]]]]]]]]]]]]]]]]]]]]]]]]]]]]]]]]]]]]]]]]]]]]]]]]]]]]]]]]
@M_HWI-M01141:133:D05BR:1:1101:20892:3882  133:D05BR:1:1101:20892:3882 2:N:0:TGGACGTTGCAGAG
GAGAATAACTTGAATCTGGGAGGCGGAGGTTGCAGTGAGCCGAGATCACACCATTGCACTTCAGCCTGGGCAAAAAGAGCAAAACTGCATCTC
+M_HWI-M01141:133:D05BR:1:1101:20892:3882  133:D05BR:1:1101:20892:3882 2:N:0:TGGACGTTGCAGAG
]]]]\]]]]6]]][]]]]]]\Z]]]]]V]]]][]]]]]]]]]]]]]]]]]]\]]]]]]]]]]]]]]]]]]]]]][Z]]]]]]]]][]]]]]]\
@M_HWI-M01141:133:D05BR:1:1101:23596:3889  133:D05BR:1:1101:23596:3889 2:N:0:TGGACGCTGCAGAG
ACAGCTGTGCATTCGTTCAACTAAGGGAGTTGAATCCGCGTTTAGAAGCAGAGAGTGAGAAGCAGTTTCTTCCAGGAGCTGCGTTTTGGTATTCCAGAGTGAATGGGAGTAAACGAAGTATTGAGCAATATCTGCTTCTAAAACCAAAACGGAGCTACCTAACAGAACGGTCATCAATGTGTGAGTTCAACTTACAGAGTTAAGCTGATGTGTGTTTGCAGAAGTTTGTAACCCCTT
+M_HWI-M01141:133:D05BR:1:1101:23596:3889  133:D05BR:1:1101:23596:3889 2:N:0:TGGACGCTGCAGAG
ABBBBFFFFFDFGGGGGFBFFG44BFG4EA4DGFGHFE2EAAEDH3GGCEBFFFEFGFHEHFFEFHGDGFHHEBGFEFEFHHGGDGG]]]]]]]]]]]]]]]ZTW]]]]]]]]]]]]]]]]]]]]]]]]]]]]]]]]]]]]][[]]]]]]GFGFF21CHFDDGFHCEABHHFFHHHGGHFFF11EDG1DHGA2DGBFFFHFHGEAHFHGEGF0HHGGGGFBGGGFFFF?DA1A1>>>
@M_HWI-M01141:133:D05BR:1:1101:14265:4034  133:D05BR:1:1101:14265:4034 2:N:0:TGGACGTTGCAGAG
CCGCCTCCTTGATTCAAGCAATTCTCCTGCTTCAGCCTAATATATCTTTATAGAGAATTTGGAAAGTTCAAGAAAGCTTAGGAAATAAATTATTTTATTTTATGAATGTCTTGGTAAGTTTATGCTTAAAGTTTTTG
+M_HWI-M01141:133:D05BR:1:1101:14265:4034  133:D05BR:1:1101:14265:4034 2:N:0:TGGACGTTGCAGAG
]]]]]]]]]]]]]]]]]]]]]]]]]]]]]]]]]]]]]]]]]]]]]]]]]]]]]]]]]]]]]]]]]]]]]]]]]]]]]]]]]]]]]]]]]]]]]]]]]]]]]]]]]]]]]]]]]]]]]]]]]]]]]]]]]]]]]]]]]
@M_HWI-M01141:133:D05BR:1:1101:12901:4061  133:D05BR:1:1101:12901:4061 2:N:0:TGGACGTTGCAGAG
TTGTGATGCGTATTCCCGTAATTCAAAAAAGTTGGACCCCAACTTCCTGTGCTCTGT
+M_HWI-M01141:133:D05BR:1:1101:12901:4061  133:D05BR:1:1101:12901:4061 2:N:0:TGGACGTTGCAGAG
]]]]]]]]]]]S]Y]ZY]]]]]]]]]]]]]]]]]X]]]]\]\]]]]]]]]]]]]]]J
@M_HWI-M01141:133:D05BR:1:1101:18436:4090  133:D05BR:1:1101:18436:4090 2:N:0:TGGCCGTTGCAGAG
TCTACTCTAAGGCTCTAAGGAAAGAAGAGGGGGCAGGTGGAGGAAGGAGGGAGAACACGCATCCACCAAGAGCACAGCA
+M_HWI-M01141:133:D05BR:1:1101:18436:4090  133:D05BR:1:1101:18436:4090 2:N:0:TGGCCGTTGCAGAG
]]]]]]\]]]]]][]]][W]]]]]]\Y]]ZYZ\]Z]]]]Y]]]]]]B[]]]]]]]Z]U]]]]]]]]]Y]]]]]]]]]]]
@M_HWI-M01141:133:D05BR:1:1101:13112:4103  133:D05BR:1:1101:13112:4103 2:N:0:TGGACGCTGCAGAG
TAAACTTGGGAGGATTCGAACATAAAAAGCACAGCAACCGGCCGGGCGCGGTGGCTCAAGCCTGTAATCCCAGCACTTTGGGAGGCCAAGGCGGGTGGATGAAGAAGTCAAGAGATCAAGACCATCCTGGCCAACATGGTGAAACCCTGTCTCTACTAAAAATACAAACAA
+M_HWI-M01141:133:D05BR:1:1101:13112:4103  133:D05BR:1:1101:13112:4103 2:N:0:TGGACGCTGCAGAG
BBBBBFDFF44AE?GGFFBGG\]]]]]]]]\]]][[][]]V]]]]]]]Z]]]]]V]]]]]\]]]]]]]][]]]]]]]]X]][]]]\[[]]]]]]]]]YZ[]]]]][Z]]]]]]Z]\]\]]]]]]Z]]ZQ]]]]]]]]]YZ]]]\]]]]IHAGB33GGBGF3B31FF?A>>1
@M_HWI-M01141:133:D05BR:1:1101:9312:4201  133:D05BR:1:1101:9312:4201 2:N:0:TGGACGTTGCAGAG
ACAGAGCACAGGAAGTTGGGAATACGCATCACAATACGGGAATACGCATCACAA
+M_HWI-M01141:133:D05BR:1:1101:9312:4201  133:D05BR:1:1101:9312:4201 2:N:0:TGGACGTTGCAGAG
]]]]]]]]]]]]]]]]]]]]]]]]]]]]]]]]]]]]]]]]]]]]]]]J]]]]]]
@M_HWI-M01141:133:D05BR:1:1101:9556:4202  133:D05BR:1:1101:9556:4202 2:N:0:TGGACGTTGCAGAG
GAAATATCTGCTTCTAAAACCAAAACGGAGC
+M_HWI-M01141:133:D05BR:1:1101:9556:4202  133:D05BR:1:1101:9556:4202 2:N:0:TGGACGTTGCAGAG
]]]]]]]]]]]]]]]]]]]]]]]]]]]]]]]
@M_HWI-M01141:133:D05BR:1:1101:9120:4215  133:D05BR:1:1101:9120:4215 2:N:0:TGGACGTTGCAGAG
ACTTCCTGAACTGTCTCTGAGCAGGACACACTTTCTGTGTTTCTTATGCTCAGGACACACTTCCTGTTGTTCTCCTGAGACAGACCTACTTCCTGTTCCTTCT
+M_HWI-M01141:133:D05BR:1:1101:9120:4215  133:D05BR:1:1101:9120:4215 2:N:0:TGGACGTTGCAGAG
]]]]]]]]]]]]]]]]]]]]]]]]]]]]]]]]]]]]]]]]]]]]]]]]]]]]]]]]]]]]]]]]]]]]]]]]]]]]]]]]]]]]]]]]]]]]]]]]]]]]]]]
@M_HWI-M01141:133:D05BR:1:1101:18150:4234  133:D05BR:1:1101:18150:4234 2:N:0:TGGACGTTGCAGAG
GGTGGGAAGATCACCTGAGGTCGGGAGTTCATGACCAGCCTGACCACCATGGTGAAACCTGTCTTAAAAAAAAAAAAGTAAAAAATTAGTTGAGCGTGGTGGCAAGCACCTGTAATC
+M_HWI-M01141:133:D05BR:1:1101:18150:4234  133:D05BR:1:1101:18150:4234 2:N:0:TGGACGTTGCAGAG
]]]]]]]]]]]]]]]]]]]]]]]]]]]]]]]]]]]]]]]]]]]]]]]]]]]]]]]]]]]]]]]]]]]]]]]]]]]]]]]]]]]]]]]]]]]]]]]]]]]]]]]]]]]]]]]]]]]]]
@M_HWI-M01141:133:D05BR:1:1101:19578:4253  133:D05BR:1:1101:19578:4253 2:N:0:TGGACGTTGCAGAG
AATTTTTTATTGCATTTTAGGTTTTGGGGTACATATGCAGCACGTACAAGACAGTTGCATAGGTGCACACATGGCAGTGTGTTTTGCTTCCTTTCTCCCCTTCACCCACATTTGGCATTTCTCCCCAGGCTATCCCTCCCCAGCTACCCCCCCACTGGCCCTCCCCTTTTCCCCCTATAGACCCCAGTGTTTAGTACT
+M_HWI-M01141:133:D05BR:1:1101:19578:4253  133:D05BR:1:1101:19578:4253 2:N:0:TGGACGTTGCAGAG
ABABB5FBAFFFCGDGGGFFGGFHAF2EF2AFFD5DGGBG3BGEFGEF]]]]]]]]]]]Y]]]]]]]]]]]]]]]]]\]X][]]]]]]E]]]]Z]]]]]]]]]Z]]]Y]]]][]]]]]D]]]]]]][A]]X]PO]U]X]]]X]YWW]]C]HFGAG1EEAEA2EEECGCA?GEFFDCGECEAECCFFFBB455FA>>33
@M_HWI-M01141:133:D05BR:1:1101:12903:4289  133:D05BR:1:1101:12903:4289 2:N:0:TGGACGTTGCAGAG
CTATTATTGTGTGGGAGTCTAAGTCTCTTTTTAAGTCATTAAGATCTTGCCTTATGTATCAGGGTGCTCCTGTATTGGGTCCATATAGGTTTAGGATCGTTAGCTCTTTTTGTTGTATCAATTTTTTTTACCGTTATGTAATGGCCTTTTTTGTCTCTTTTGGTCTTTGTTGCTTTAAAGTCTATTTTATCAGAGA
+M_HWI-M01141:133:D05BR:1:1101:12903:4289  133:D05BR:1:1101:12903:4289 2:N:0:TGGACGTTGCAGAG
B@ABBFFFFFFFGGCGFFGGEFGHHHHGHHHHDHHGHHHHHHHHHF]]]]]]]]]]]]]]]]]]]Z]]]]]]]]]]]]]]]]]]]]]]]]]]]]]]]]]]]]]]]]]]]]]]]]]]]]]]]]]]]]]]]]]]]]]]]]]]]]]]]]]]]]F2GAFGFHGGFGFBHHEFGHHHFFGGGGGGGGGGFFFFFDFBBABA
@M_HWI-M01141:133:D05BR:1:1101:23610:4435  133:D05BR:1:1101:23610:4435 2:N:0:TGGACGTTGCAGAG
TGTGCAGAAAGCAGAAACTGCACCCCTTCCTGACACCTTACACTAAAATTAACTCCAGATGGATTAAAGATTT
+M_HWI-M01141:133:D05BR:1:1101:23610:4435  133:D05BR:1:1101:23610:4435 2:N:0:TGGACGTTGCAGAG
]]]]]]]]]]]]][]]]]]X]W]S]\]]]]]]]][]]]]]]]\]]]]]]]]]]]]]]]]]]]Z]]]][]]X]]
@M_HWI-M01141:133:D05BR:1:1101:20588:4525  133:D05BR:1:1101:20588:4525 2:N:0:TGGACGTTGCAGAG
GTGATCGGCACTCCGGCTTGCTTGGGGATGTCCAGGGAGCCCCGGAGCCCTCAGGAAGGGGAGCACCAGCCTTGTTCAGGCACTGCA
+M_HWI-M01141:133:D05BR:1:1101:20588:4525  133:D05BR:1:1101:20588:4525 2:N:0:TGGACGTTGCAGAG
]]]]]]]]]]]]]]ZZ]]]]]]]\]]]]]]]][F\ZY]XT]YVZ][]]]]]]]]]]]]]]]]]]]]]]]]]]]]]][]]][U]]]][
@M_HWI-M01141:133:D05BR:1:1101:16792:4526  133:D05BR:1:1101:16792:4526 2:N:0:TGGACGTTGCAGAG
AAAAGAGGGAATCCTTCCCAAATCATTTTATGAGACCAACATCATCCTGATACCAAAACCAGGCAGAGACTCAACAAGAAAACTTCAGGCCAATATCCATGATGAACATAGACGCAAAAATGTTCAATAAAATACTGCCAAACTGATTGCAACAGCACATCAAAAAGCTTATCCATTATGATCAAGCAGGCTTCATCCCGGGATGCAAGGCTCGTTCAACATA
+M_HWI-M01141:133:D05BR:1:1101:16792:4526  133:D05BR:1:1101:16792:4526 2:N:0:TGGACGTTGCAGAG
BBCCBCFBCCFFGGGGGGGGGGHHHHHHHHHHHHHHGHHGGHHHHHHHHHHHHHHHGHHGHHGHHGGHHGHHH]]]]]]]]]]]]]]]]]]]]]]]]]]]]]]]]]]]]]]]]]]]]]]]]]]]]]]]]]]]]]]]]]]]]]]]]]]]]]HHHHHHHGHGGHHHHHHHHHHHGHHHHHHHHHHHHHHHHHHHHGGGGGGHHGGGGGGGGGGCFFFFFFCCBBB
@M_HWI-M01141:133:D05BR:1:1101:9479:4541  133:D05BR:1:1101:9479:4541 2:N:0:TGGACGTTGCAGAG
ACAGAGCACAGGAAGTTGGGGCTGCAAGTGAGCCGAAATTGCGCCACTGCACTCCAGCCTGGGCAACTAAGTGAGATCCTGTCTCAAATAAAAGTGTACATACACATTTTATACATTCTTTTCTAATATATATATGGTAATACAGTTTTTAAAAATTATTTTTAATTTTTATGGACATTTAATTGTTGTATGTATTTACGGGAATACGCATCACAA
+M_HWI-M01141:133:D05BR:1:1101:9479:4541  133:D05BR:1:1101:9479:4541 2:N:0:TGGACGTTGCAGAG
BCBBBFFFFFFCGGGGGGGGGGGGGHHHGHHHHHGGGGHHGHGGGGGHHHHHHHHHHHGHHHGHGG]]]]]]]]]]]]]]]]]]]]]]]]]]]]]]]]]]]]]]]]]]]]]]]]]]]]]]]]]]]]]]]]]]]]]]]]]]]]]]]]]]]]HHHHHHHHHHHHHHHHHHHHHHFHFHHHHHHHHHGHHHHHHHHHGGGGGGGGGGCBBFFFFCBAAA
@M_HWI-M01141:133:D05BR:1:1101:11098:4549  133:D05BR:1:1101:11098:4549 2:N:0:TCGACGTTGCAGAG
CCTGGGTTCAAATTATTCTCCTGCCTCAGCCTCCCAAAGTGCTG
+M_HWI-M01141:133:D05BR:1:1101:11098:4549  133:D05BR:1:1101:11098:4549 2:N:0:TCGACGTTGCAGAG
]]]]]]]]]]]]]]]]]]]]]]]]]]]]]]]]]]]]]]]]]]]]
@M_HWI-M01141:133:D05BR:1:1101:22258:4558  133:D05BR:1:1101:22258:4558 2:N:0:TGGACGTTGCAGAG
GATCAGAGCAGAACGGAAGGAGATAGAGACACGAAAAAC
+M_HWI-M01141:133:D05BR:1:1101:22258:4558  133:D05BR:1:1101:22258:4558 2:N:0:TGGACGTTGCAGAG
]]]]]]]]]]]]]]]]]]]]]]]]]]]]]]]]]]]]]]]
@M_HWI-M01141:133:D05BR:1:1101:18356:4576  133:D05BR:1:1101:18356:4576 2:N:0:TGGACGTTGCAGAG
TACGGTTCTTCCAGGAGCTGCGTTTTGGTATTCCAGAGTGAATGGGAGTAAACGCTGTATTGAGAAATATCTGCTTGTAAAACCAAAACGGAGCTACCTAACAGAACGGTCTTCAATGTGTGCGTTCAACTAAGAGAGTTAAGCTGATGTGTGTTTGCAGGAGTTTGTAAACCGTTTCTGTGAAGAAGCGGAAAAAGCATTTTCGCGGCGAAATCCAAGCATTTA
+M_HWI-M01141:133:D05BR:1:1101:18356:4576  133:D05BR:1:1101:18356:4576 2:N:0:TGGACGTTGCAGAG
CCDCBFCCFFFFGGGGGGGGGGGGGGHGHHHHHHHHHHHHHHHHHHHGEHHHHGGGGGHHHHHHHHHHHHHHHHH]]]]]]]]]]]]]]]]]]]]]]]]]]]]]]]]]]]]]]]]]]]]]]]]]]]]]]]]]]]]]]]]]]]]]]]]]]]HHHHHHGHHHHHHHGHHHGGGGGHHHHHHHHHHHGGGGGHHHHHHHHHHGGGGGGGGGGGGGGFCFFFFFCCCCC
@M_HWI-M01141:133:D05BR:1:1101:20424:4632  133:D05BR:1:1101:20424:4632 2:N:0:TGGACGTTGCAGAG
TGTTTAAAAATAAAATGGCCAAGGCGGGTGGATCACTTGAAGTCAGGAGTTCAGGACCAGCCTGGCCAACATGGTGAAACCCTGTCTCTACTAAAAATACAAAAATTAGCCAGGCATGGTGGCACACATCTGTAGTCCCAGCTATTCAGGAGGCTGAGGCAGGACAATTGCTGGAACTCAGAAGGTGG
+M_HWI-M01141:133:D05BR:1:1101:20424:4632  133:D05BR:1:1101:20424:4632 2:N:0:TGGACGTTGCAGAG
ABABBFFFFFFFGGGGGGGGGGHGHGGGAEGGGHAGBG]]]]]]]]]]]]]]]]]]]]]]]]]]]]]]]]]]]]]]]]]]]]]]]]]]]]]]]]]]]]]]]]]]]]]]]]]]]]]]]]]]]]]]]]]]]]]]]]]]]]]]]]]]]]]]]]HFHFGHHHHHHHHHHHGGGBGGGGGGFFFFFFFBAAAA
@M_HWI-M01141:133:D05BR:1:1101:19540:4652  133:D05BR:1:1101:19540:4652 2:N:0:TGGACGTTGCAGAG
TTTCACCATTATGTAATGGCCTTCTTTGTCTCTTTTGATCTTTGTTGCTTTAAAGTCTATTTTATCAGAGATGAGAATTGCAACTCCTGCTTTTTTTTGCTCTCCATTTGCTTGGTAAATCTTCCTGCATTCATTTATTTTGAGCCTTTGTGTATCCTTGCATGTGAGATGGGTTTCCTGGATACAGCACACTGATGGTATTGGATAAATTTTTATCCAAT
+M_HWI-M01141:133:D05BR:1:1101:19540:4652  133:D05BR:1:1101:19540:4652 2:N:0:TGGACGTTGCAGAG
BBABBFFFFFFBD6FEFGFBGG4FHBGH55DGHHHAG2DDGHHHHHFHGF5E5A5BEGBFBHFHB5FGHFF]]]]]]]]]]]X]]]]]]]Z]]]]]]]][]]]]]]]]]]]]]]]]]]\]]]]]]]]]]]]]&]]]]]]]]]]]]]]]]]FFHHHFGEBG1FGFAGGACF0ABGCF0HGFBGADHEFA3HFHHFHBFHGFFEAGBGGGFFDFFDBB11>11
@M_HWI-M01141:133:D05BR:1:1101:16689:4709  133:D05BR:1:1101:16689:4709 2:N:0:TGGACGTTGCAGAG
AGAAACAGCCTTCTAATGGAAGAAGATGTAATTATGACTTTAACAGCTGAAGAAGAAAAGTCAGTGCCTAGCCTCAAAGCATCAAAGGACAGGCTGACTCCTCATTGTTAG
+M_HWI-M01141:133:D05BR:1:1101:16689:4709  133:D05BR:1:1101:16689:4709 2:N:0:TGGACGTTGCAGAG
]]]]]]]]]]]]]]]]]]]]]]]]]]]]]]]]]]]]]]]]]]]]]]]]]]]]]]]]]]]]]]]]]]]]]]]]]]]]]]]]]]]]]]]]]]]]]]]]]]]]]]]]]]]]]]]
@M_HWI-M01141:133:D05BR:1:1101:23628:4732  133:D05BR:1:1101:23628:4732 2:N:0:TGGACGTTGCAGAG
ACTCTATATCAAGAAAAGAGCCATATCTGTGGGGTAGCAAATATGTTATACATAAAACAAGTATTTATTGACCATCCCCACAATGTGTCCAACATTATGCTTTGATTCATATCAAATTTCCATAATTCTTCAAATTAAGCACACTTGCAGAATATTTTATGCGCTCAGTATAATATCACATATTATCCACATAAG
+M_HWI-M01141:133:D05BR:1:1101:23628:4732  133:D05BR:1:1101:23628:4732 2:N:0:TGGACGTTGCAGAG
BBAAAFBFFFBF4GGFGGGGGGHHHFHHHHHH?AAEGGHHFHFGH]]]]]]]]]]]]]]]]]]]]]]]]]]]]]]]]Z]]]]]]]]]]]]]]]]]]]]]]]]]]]]]]]]]]]]]]]]]]]]]]]]]]]]]]]]]]]]]]]]]]]]]]]]HFGHHGGGEACGHHGGHHHFHHHGGGGGBGGGBFFFFFFFAAA>3
@M_HWI-M01141:133:D05BR:1:1101:16657:4737  133:D05BR:1:1101:16657:4737 2:N:0:TGGACGTTGCAGAG
GGCTAAAGCAGGAGAATTGTTTAGGCAGAGGTTGCAAGTG
+M_HWI-M01141:133:D05BR:1:1101:16657:4737  133:D05BR:1:1101:16657:4737 2:N:0:TGGACGTTGCAGAG
]]]]Z]]]ZJ]]J\]]]]\]]]]]]]]ZW]H']]]U]]H]
@M_HWI-M01141:133:D05BR:1:1101:18669:4771  133:D05BR:1:1101:18669:4771 2:N:0:TGGACGTTGCAGAG
CCTGCCGGTGCGGGGAGGGCTGGTGATCAGCGCCTGGCGTCGAGTTCCCCAGTATAGACCGCATCGAAGAAGGCG
+M_HWI-M01141:133:D05BR:1:1101:18669:4771  133:D05BR:1:1101:18669:4771 2:N:0:TGGACGTTGCAGAG
]]]]]]]]]]]]]]]]]]]]]]]]]]]]]]\]\]]]]]]]]]]]]]]]]]]]]]]]]]]]]]]]]]]]]]]]]]]
@M_HWI-M01141:133:D05BR:1:1101:14965:4778  133:D05BR:1:1101:14965:4778 2:N:0:TGGACGTTGCAGAG
GGAGTTCTGGAGAATGAGCTGCTCCTGTCCTCACAGTGGAGATAGAAAGGTCCACTCTTTGTCTCCAATGCCCTCTAATATTCTGAACTGTAATAACCTTAGAGATACTAAGATACCCCACTTGACCATGTCCCCTGGGGGGTCCTCTCCATTCGTGATATCTTATAGATCTTTCTTTCAAGATAGAGATGTTC
+M_HWI-M01141:133:D05BR:1:1101:14965:4778  133:D05BR:1:1101:14965:4778 2:N:0:TGGACGTTGCAGAG
ABABAFFFFFFFGGGGGGGGBGHFHHGGGFHHHHFHGFHBFGFH]]]]]]]]]]]]]]]]]]]]]]]]]]]]]]]]]]]]]]]]]]]]]]]]]]]]]]]]]]]]]]]]]]]]]]]]]]]]]]]]]]]]]\]]]]]]]]]]]]]]]]]]]]FA?GHFHFFHHHFHFGHHFHFFG4FGGGFBGGBDFFFBFBBBAA
@M_HWI-M01141:133:D05BR:1:1101:18623:4804  133:D05BR:1:1101:18623:4804 2:N:0:TGGACGTTGCAGAG
CACCACAACCTTTGCCTCCCAGGCTCAAGCAATTCTCTTGCCTTGGCCTCCAAATTAGCTGGGACTACAGGCATG
+M_HWI-M01141:133:D05BR:1:1101:18623:4804  133:D05BR:1:1101:18623:4804 2:N:0:TGGACGTTGCAGAG
]]]]]]]]]]]]]]]]]]]]]]]]]]]]]]]]]]]]]]]]]]]]]]]]]]]]]]]]]]]]]]]]]]]]]]]]]]]
@M_HWI-M01141:133:D05BR:1:1101:14877:4830  133:D05BR:1:1101:14877:4830 2:N:0:TGGACGTTGCAGAG
GTTGTTTAATTTCATATATTTGTATAGTTTGTTATTTTTTTTATTCCATTTTAGGTTTTGGGG
+M_HWI-M01141:133:D05BR:1:1101:14877:4830  133:D05BR:1:1101:14877:4830 2:N:0:TGGACGTTGCAGAG
]]]]]]]]]]]]]]]]]]]]]]]]]]]]]]]]]]]]]]]]]]]]]]]]]]]]]]]Y]]]]]]]
@M_HWI-M01141:133:D05BR:1:1101:23478:4860  133:D05BR:1:1101:23478:4860 2:N:0:TGGACGTTGCAGAG
GAATTTAAATACAGGTCTGCATACTGCAAGACTCCTGTTCTCTCTCCCCCTTTCTCTTTCTCTTTCTTTCTTTCAAAAAAAAAAAAAAGTCTTCTTGTGATCCCACCCTTTCACATGATTTTTCTTCAAGCATTTATCATTATCTAAAGTTCAAAAAAAAAAACAAAAAACA
+M_HWI-M01141:133:D05BR:1:1101:23478:4860  133:D05BR:1:1101:23478:4860 2:N:0:TGGACGTTGCAGAG
AAAAAFFFFFFFAFFGGFGGGEHGHHJJHH6]]]V]V]]:]G]W]]]]X]]]]Y][[]UUYZ[]Z]]]]8]]]X[]]]\]]]][]]]]]][S]][]]]]][[V][[B]\]Y[X[\]][]]]]]]]]G]]]]]]]]]]]]]]][]]]]]][GEGGGGGGGGFFFA>1BAA>1>
@M_HWI-M01141:133:D05BR:1:1101:8710:4909  133:D05BR:1:1101:8710:4909 2:N:0:TGGACGTTGCAGAG
TCCTAAGTAAAAGAAGCTAGATGCAAAAGTCAACATACTGCACAATTCTATTTATGCACAATGTCCAGAAGAGGTAAATCCATAGAGGAAAAAGAGCTGAAGAATATTTACAGT
+M_HWI-M01141:133:D05BR:1:1101:8710:4909  133:D05BR:1:1101:8710:4909 2:N:0:TGGACGTTGCAGAG
]]]]]]]]]]]]]]]]]]]]]]]]]]]]]]]]]]]]]]]]]]]]]]]]]]]]]]]]]]]]]]]]]]]]]]]]]]]]]]]]]]]]]]]]]]]]]]]]]]]]]]]]]]]]]]]]]]
@M_HWI-M01141:133:D05BR:1:1101:6706:5075  133:D05BR:1:1101:6706:5075 2:N:0:TGGACGTTGCAGAG
TTGTGATGCGTATTCCCGTACCTGCTCTCACAGGTGCCCAACTTCCTGTGCTCTGT
+M_HWI-M01141:133:D05BR:1:1101:6706:5075  133:D05BR:1:1101:6706:5075 2:N:0:TGGACGTTGCAGAG
]]]]]]]]]]]]]]]]]]]]]]]]]]]]]]]]]]]]]]]]]]]]]]]]]]]]]]]]
@M_HWI-M01141:133:D05BR:1:1101:9084:5086  133:D05BR:1:1101:9084:5086 2:N:0:TGGACGTTGCAGAG
CCTTGAGGAATCACCACACTGTCTTCCACAATGGTTGA
+M_HWI-M01141:133:D05BR:1:1101:9084:5086  133:D05BR:1:1101:9084:5086 2:N:0:TGGACGTTGCAGAG
]]]]]]]]]]]]]]]]]]]]]]]]]]]]]]]]]]]]]]
@M_HWI-M01141:133:D05BR:1:1101:6791:5117  133:D05BR:1:1101:6791:5117 2:N:0:TCGACGTTGCAGAG
ACCCCAATAATAACTAAAAACATTAACAGCCTGTATTGTAGCAAGAGCAAAAGCATAGTTGACAAAATATAAAAAATTGGTTCATCGAGGTACAGGATTTTAGGATGTTCATTGTGCTATTCTTTTAACTTCTGTGTAGGTT
+M_HWI-M01141:133:D05BR:1:1101:6791:5117  133:D05BR:1:1101:6791:5117 2:N:0:TCGACGTTGCAGAG
C]TV]]W]]]]]]X]]]]]\]]]\]]V]]Z\]Z[]]]]]]]]]FE\]]]]]]]]]]][]\GX\\]XF]]]]]]][]]\[]]]]]]]]Z]]]]]]]\][]]X][]]]]]]]]Y]Y]]]W]]]]]]]]]]]][]]]\\]]V]VV
@M_HWI-M01141:133:D05BR:1:1101:22024:5145  133:D05BR:1:1101:22024:5145 2:N:0:TGGACGTTGCAGAG
TTAGTTACGTATATCACCCCTCTTTGTGTGAGTTGTTCGAACTTCTCGTAGTCAATATACGCCCTATCCATCGCCATTATGTCACAGTCATTCTCCGTCCAGCTTTGCTCCCTTGCTGGTG
+M_HWI-M01141:133:D05BR:1:1101:22024:5145  133:D05BR:1:1101:22024:5145 2:N:0:TGGACGTTGCAGAG
]]]]]]]]]]]]]]]]]]]]]]]]]]]]]]]]]]]]]]]]]]]]]]]]]]]]]]]]]]]]]]]]]]]]]]]]]]]]]]]]]]]]]]]]]]]]]]]]]]]]]]]]]]]]]]]]]]]]]]]]]
@M_HWI-M01141:133:D05BR:1:1101:13483:5187  133:D05BR:1:1101:13483:5187 2:N:0:TGGACGTTGCAGAG
TAAGAAAAAGTAAAGAAGCTAACACCCCTCACCCATGCACTCACTCACCCATCCATCCATCTATTCATCCATCCATCCACCCACCCATC
+M_HWI-M01141:133:D05BR:1:1101:13483:5187  133:D05BR:1:1101:13483:5187 2:N:0:TGGACGTTGCAGAG
]]]]]]]]]]]]]]]]]]]]]]]]]]]]]]]]]]]]]]]]]]]]]]]]]]]]]]]]]]]]]]]]]]]]]]]]]]]]]]]]]]]]]]]]]
@M_HWI-M01141:133:D05BR:1:1101:8178:5230  133:D05BR:1:1101:8178:5230 2:N:0:TGGACGTTTCAGAG
GGTACCGAGGGCAGTCCGTTCGTGCAGATCTTCACGGCGCTGGGCGTGGAATCGGCCGCCACGCTGCTGAACGTGAACGTGATTTCGGCGGCGGTGTCGGCCATCAACAGTGATATTTTCGGGGCCGGGCGGATG
+M_HWI-M01141:133:D05BR:1:1101:8178:5230  133:D05BR:1:1101:8178:5230 2:N:0:TGGACGTTTCAGAG
[\]]]]]]]]]]]]]]W]]]]\]]]]]]]]]V]]]]]]]]]]]T]][]]]]]]]]]]]]]]][]]]]]]]]]]]]][]]]]]]]]]]]]]]]]]]]]]]]Z]]]]]]]]]]]]]]]]]]]]]]]]]]]]]]]]]V
@M_HWI-M01141:133:D05BR:1:1101:10373:5237  133:D05BR:1:1101:10373:5237 2:N:0:TGGACGTTGCAGAG
TAATCCATCACATAAACAGAACCAAAGACAAAAACCACGATTATTTCAATAGATGCAGAAATAGCCTTCAACAAAATTCAACCGCCCTTTATGCTAAACCCTCAATAAACTAGGAATCGATGATCTGTATCACAAAATAATAAAAGCTATTCACAATAAATTCACAGCCAATATCTTACTGAATGGGCAAAAACTGGAAGCATTCCTCTTAAAAAGTGGAATAAGACAAGGAAGCCCACTCT
+M_HWI-M01141:133:D05BR:1:1101:10373:5237  133:D05BR:1:1101:10373:5237 2:N:0:TGGACGTTGCAGAG
CCCCCFFFFFFFGGGGGGGGGGHHHHHHHHHHHHGGHGGGHHGHHHHGHHHHHHHHHHHHHHHHHHHHHHHHHHHHHHHHHHHGGGGGHHHH]]]]]]]]]]]]]]]]]]]]]]]]]]]]]]]]]]]]]]]]]]]]]]]]]]]]]]]]]]EHGFFGHHHFHHHHGHHHHHHHGEG5HHGHHHHHHHHGGGFGEGHHHHHGGHHFHHHFHHFHHHHHHGGFGGGGGGGGGGFBFAAAFAAAAA
@M_HWI-M01141:133:D05BR:1:1101:17455:5311  133:D05BR:1:1101:17455:5311 2:N:0:TGGACGTTGCAGAG
ATTGCGCCATTGCACTCCAGCCTGGGTAACAAGAGCGAAACTCTGTCTCAAAAAAAAAGAAAGAGAGAAAGAACAAATGGAATAAAGAAAGAAAAATGGAAGAAAGAATCCAGA
+M_HWI-M01141:133:D05BR:1:1101:17455:5311  133:D05BR:1:1101:17455:5311 2:N:0:TGGACGTTGCAGAG
]]]]]]]]]]]]]]]]]]]]]\]]]]]]]]]]]]]]]]]]]]]]]]]]]]]]]]]]]]]]]]]]]]]]]]]]]]]]]]]]]]]]]]]]]]]]]]]]]]]]]]]]]]]]]]]]]]
@M_HWI-M01141:133:D05BR:1:1101:24601:5374  133:D05BR:1:1101:24601:5374 2:N:0:TGGACGTTGCAGAG
ACAGAGCACAGGAAGTTGGGCTGTACGCTACGGGAATACGCATCACAA
+M_HWI-M01141:133:D05BR:1:1101:24601:5374  133:D05BR:1:1101:24601:5374 2:N:0:TGGACGTTGCAGAG
]]]]]]]]]]]]]]\]]]Z]]]]]]]]]\Y]]X]]]U]]]]]]]]]]]
@M_HWI-M01141:133:D05BR:1:1101:15562:5390  133:D05BR:1:1101:15562:5390 2:N:0:TGGACGTTGCAGAG
GGAACAGTTTCATCCCAAACCCCTATCCCCACTTGCTGCTCGTCCATGGAGAAATTGTCTTCCATGAGACTGGTCCCTGGTTTCAAAAAAGGTTGGGGACTACTGTGGTAAAGTAATCTACCCATCCCAGTTGTT
+M_HWI-M01141:133:D05BR:1:1101:15562:5390  133:D05BR:1:1101:15562:5390 2:N:0:TGGACGTTGCAGAG
]]]]]]]]]]]]]]]]]]]]]]]]]]]]]]]]]]]]]]]]]]]]]]]]]]]]]]]]]]]]]]]]]]]]]]]]]]]]]]]]]]]]]]]]]]]]]]]]]]]]]]]]]]]]]]]]]]]]]]]]]]]]]]]]]]]]]]]
@M_HWI-M01141:133:D05BR:1:1101:15953:5440  133:D05BR:1:1101:15953:5440 2:N:0:TGGACGTTGCAGAG
TATCGGCAGCAGCGAGAGGATTTTGGCACCGACGCGTTTCCAGAAGCGTGCTTCGGGCTCGGAGGGGTAGGTTTTTTGGTCGGCCGGGTTGTACCAGCGCAGGCGGTTGTGGCGGTCGATGTGCACGCCGTTGCGCTCCA
+M_HWI-M01141:133:D05BR:1:1101:15953:5440  133:D05BR:1:1101:15953:5440 2:N:0:TGGACGTTGCAGAG
]]]]]]]]]]]]]]]]]]]]]]]]]]]]]]]]]]]]]]]]]]]]]]]]]]]]]]]]]]]]]]]]]]]]]]]]]]]]]]]]]]]]]]]]]]]]]]]]]]]]]]]]]]]]]]]]]]]GIJFIIIIFIIFIEBCFBEHEEEDB
@M_HWI-M01141:133:D05BR:1:1101:16535:5457  133:D05BR:1:1101:16535:5457 2:N:0:TGGACGTTGCAGAG
CGATCTGGCGGAGAAATTCCCCATCGTCTCCATCGAAGACGGCATGGACGAG
+M_HWI-M01141:133:D05BR:1:1101:16535:5457  133:D05BR:1:1101:16535:5457 2:N:0:TGGACGTTGCAGAG
]]\]U]]]]]]\]]\]]]]]]]]]]]]]]]]]]]]]]X]]Y]]]]]]]]]]T
@F_HWI-M01141:133:D05BR:1:1101:16021:5457  133:D05BR:1:1101:16021:5457 2:N:0:TGGACGTTGCAGAG
GGTAATAACAAAATTCTCTGAGCAAAAAGACCATGCTCTAACCCAATGTGAAGAAGAAGCTAAAAACCTTGAAAAAGGGTTTGACAAAATGCTAACGAGAATAAACAGGTTAGAGAAGAACATAAATGAATTGATGGAGCTGAAAAACAC
+F_HWI-M01141:133:D05BR:1:1101:16021:5457  133:D05BR:1:1101:16021:5457 2:N:0:TGGACGTTGCAGAG
AA1AADDDFB111BFAGFA3EFBDAGCGAFFC01GHFGHDEEGFEGFG2DG2AFEFHC0GGFA11DAEHHH1F1A0AEF00?/1B1G0>FGHFH20EF>EEGD@GG1F/B@1>11BF0F0FCGFBDHHG1BFGDGB1GFGFFFG11B<GF
@R_HWI-M01141:133:D05BR:1:1101:16021:5457  133:D05BR:1:1101:16021:5457 2:N:0:TGGACGTTGCAGAG
CTTTGTTCATTTCATTTCATTCTTTGTTCTCTTTTCTTATCTTCTCATTTTGTTTCATTGACTTGATATTCAATCTCTAATATCCTTTTTTTCTGCTTGATCTATTTGGCTCTTGAAACTTGTGTATGCTTCACGAAGTTGTTGTACTGT
+R_HWI-M01141:133:D05BR:1:1101:16021:5457  133:D05BR:1:1101:16021:5457 2:N:0:TGGACGTTGCAGAG
>>AA3BCD5DBFFGGGGGGBGFGCFHEC5GFDGFH5FHDBGH6GFHHFFGHEHF2GDGFGFGHGGFB5DFGA5DGGFHEGFFFHGFFHBGEGHHGFHHB1@5EFHH5DGFFEFGE4FFGHGFFEGGFEFHEFGHEDG/FEGHHHHHFFGG
@M_HWI-M01141:133:D05BR:1:1101:10000:5500  133:D05BR:1:1101:10000:5500 2:N:0:TGGACGTTGCAGAG
ATGAACATTATGTAACTTTCCTCAGCATCTGCTTTCATTTTACGTGGTTCCCGTCCTTTCCTCTCTATGGTGCTCTTTCATCCTCAGCCTCTTCTTATCTCAGTCATTTTTCAGGAGTCCTTACTTCATCCTTTTC
+M_HWI-M01141:133:D05BR:1:1101:10000:5500  133:D05BR:1:1101:10000:5500 2:N:0:TGGACGTTGCAGAG
]]]]]]]]]]]]]]]]]]]]]]]]]]]]]]]]]]]]]]]]]]]]]][]]]]]]]]\]]]]]]]]]]]]]]]]]]]]]]]]]]]]]]]]]]]]]]]]]]]]]]]]]]]]]]]]]]]]]]]]]]]]]]]]]]]]]]]]
@M_HWI-M01141:133:D05BR:1:1101:11371:5540  133:D05BR:1:1101:11371:5540 2:N:0:TGGACGTTGCAGAG
TTGTGATGCGTATTCCCGTAGGCACACCCCCCAACTTCCTGTGCTCTGT
+M_HWI-M01141:133:D05BR:1:1101:11371:5540  133:D05BR:1:1101:11371:5540 2:N:0:TGGACGTTGCAGAG
]]]V]]]]]]]]]\]]]]]]]Z]]YU]]]]]]]]]]]]]]]]]]]]]]]
@M_HWI-M01141:133:D05BR:1:1101:13261:5542  133:D05BR:1:1101:13261:5542 2:N:0:TGGACGTTGCAGAG
TGTAGAAGTCGTAGAAGCCGCCCATTCCACAGAACATGACTGAAAGTAAAGATGGGGCCCTCTGCTGGCCATGCTGCCA
+M_HWI-M01141:133:D05BR:1:1101:13261:5542  133:D05BR:1:1101:13261:5542 2:N:0:TGGACGTTGCAGAG
]]]]]]]]]]]]]]]]]]]]]]]]]]]]]]]]]]]]]]]]]]]]]]]]]]]]]]]]]]]]]]]]]]]]]]]]]]]]]]]
@M_HWI-M01141:133:D05BR:1:1101:6183:5565  133:D05BR:1:1101:6183:5565 2:N:0:TGGACGTTGCAGAG
TTGTGATGCGTATTCCCGTACGGGACAACATGTCTCTTCCCCAACTTCCTGTGCTCTGT
+M_HWI-M01141:133:D05BR:1:1101:6183:5565  133:D05BR:1:1101:6183:5565 2:N:0:TGGACGTTGCAGAG
]]]6]]]]]]]]]Z]]]]]]]]\\\]]]]]]]]]]]]]]]]]]CV]]]]]]]]]\]]]]
@M_HWI-M01141:133:D05BR:1:1101:19307:5599  133:D05BR:1:1101:19307:5599 2:N:0:TGGACGTTGCAGAG
CAATATGCTCTCTCTTGTAAAATACCGAAATTCCAATTTTACGTGAATCAAAAAAAATCTAAATAATATCTAGACACCCCAATGTTAAAACAAAATTGCTCTGAATATAATGTGTCAGTAAAAATATACAATGCCCTTTTCGACTCTGTTTTGGAGTATGTACACCAACTCCATATGCTCTCTCA
+M_HWI-M01141:133:D05BR:1:1101:19307:5599  133:D05BR:1:1101:19307:5599 2:N:0:TGGACGTTGCAGAG
BBBBCFFFFFFFGGGGGGGGGGHHHHGFEEHHHHH]]]]]]]]]]]]]]]]]]]]]]]]]]]]]]]]]]]]]]]]]]]]]]]]]]]]]]]]]]]]]]]]]]]]]]]]]]]]]]]]]]]]]]]]]]]]]]]]]]]]]]]]]]]]]]]]]]]HHHHHHHHGHHHGGGGGGGGGGGFFFBAAFAA?AA
@M_HWI-M01141:133:D05BR:1:1101:11648:5612  133:D05BR:1:1101:11648:5612 2:N:0:TGGACGTTGCAGAG
GGGAGGTGGAGGTTGCAGTGAGCTGAGATGGCGCCGCTGCACTCCAGCTTGTGTGACAGAGTGAGACTCCATCTCAAGAAAAAAAAAAAAAGAAGAAGAAAATGAAAGA
+M_HWI-M01141:133:D05BR:1:1101:11648:5612  133:D05BR:1:1101:11648:5612 2:N:0:TGGACGTTGCAGAG
]]]]]]]]]]]]]]]]]]]]]]]]]]]]]]][]]]]]]]\]]]]]]]]]]]]]]]]]]]]]]]]]]]]]]]]]]]]]]]]]]]]]]]]]]]]]]]]]]]]]]]]]]]]]
@M_HWI-M01141:133:D05BR:1:1101:20979:5637  133:D05BR:1:1101:20979:5637 2:N:0:TCGACGTTGCAGAG
GGATTATAGGCGCATACCACCACACCCGGCTAATTTTTGTATCTTTAGTAAAGATGGGGTTTTGCCACATTGGCCAGGCTGGTCTCAAACTCCCGACCTCAGGTGATCTGCCGGGCTCGGCCTCCCAAAGTGCTGGGCTTACAGGCATGAGCCACCTCACCCAGCC
+M_HWI-M01141:133:D05BR:1:1101:20979:5637  133:D05BR:1:1101:20979:5637 2:N:0:TCGACGTTGCAGAG
AABAADFFFFFDGG?F]]]]]]]]]]]]]]]]]]]]]]]]]]]]]]]]]]]]]U]]]]]QU]]]]]]]]]]]]]]]]]]]]]]]]]]]]]]]]]]]Z]]]]]Y]]]]]]]]]A]]OX]O]]]]][]]]]F]]]]]]]]]]]]]][\]]]Y1AGGFF@AFAAAA?AA
@M_HWI-M01141:133:D05BR:1:1101:19554:5668  133:D05BR:1:1101:19554:5668 2:N:0:TGGACGTTGCAGAG
ATGGGAGTAAACGCTCTATTGAGAAATATCTGCTTCTAAAACCGAAACGGAGCTACCTAAC
+M_HWI-M01141:133:D05BR:1:1101:19554:5668  133:D05BR:1:1101:19554:5668 2:N:0:TGGACGTTGCAGAG
]]]]]]]W]]Z]]]]]]]]]]]]]]]]]]]]]]]]]]]]]]]]]]]]]]]]]]]]]]]]]]
@M_HWI-M01141:133:D05BR:1:1101:15281:5702  133:D05BR:1:1101:15281:5702 2:N:0:TGGACGTTGCAGAG
AATTGCATTGAATCTATAAATACATATGGGATGAACCAGCATCTTTACAATATTGAATCTTCTTATCATGAGCATGAAATGTTCAGTTTGTTTCCTCTCTTATTTCCTTGAGCAGTGGTTTGTAGTTCTCCTTGAAGAGGTCCTTCACAT
+M_HWI-M01141:133:D05BR:1:1101:15281:5702  133:D05BR:1:1101:15281:5702 2:N:0:TGGACGTTGCAGAG
]]]]]]]]]]]]]]]]]]]]]]]]]]]]]]]]]]]]]]]]]]]]]]]]]]]]]]]]]]]]]]]]]]]]]]]]]]]]]]]]]]]]]]]]]]]]]]]]]]]]]]]]]]]]]]]]]]]]]]]]]]]]]]]]]]]]]]]]]]]]]]]]]]]]]]
@M_HWI-M01141:133:D05BR:1:1101:15585:5776  133:D05BR:1:1101:15585:5776 2:N:0:TGGACGTTGCAGAG
GAGAGAAAGTGATTTCCCCAGAATAAATTCAGGTAATCATCCCTGATCCAATCATCTATGGCCAGAGGAGATCTCAAGTATAAGCTGGGCCACTAGGAGTTGATCCTGATTGAGAAAATGGGCTGTGAAAGGAGATATTGAACATTTCCAAAACTTCAGAAGATTCCTTTGTGCTTCTTTCCAGTACACCCTTCCAAAGGTACATTCAGTTCTTTTATTTTTTTTATTTTTTGAGACAGAGGTCTCACTCTCATTGCCTAGGCTGGAGTACAGTGGTGCAATCATG
+M_HWI-M01141:133:D05BR:1:1101:15585:5776  133:D05BR:1:1101:15585:5776 2:N:0:TGGACGTTGCAGAG
BCCBCCFFFFFFGGGGGGGGGGHHHHGHHHHHHGGHHHHGHHHGHHHHHHHHHHHHHGHHHHHHHHHGGGHHHHHHHGHHHHHHHHHGGHHGGGGHEGFHHHHHHHHHHHHHHHHHHHHHBGFHGHHHHHHHHGHH]]]]]]]]]]]]]]GHHHHGHHGHHHHHHHHHHHHHHHHHHHHHHHHHHGGHGGFHEHHHHHHGHHHHHHHHHHGHHHHHHGCGHHHHHHGHHHHHHHHHGHHHGHHHGHHHHHHHGHGHHHHHGHHHGGGGGGGGGGFFFFFFFCCCCC
@M_HWI-M01141:133:D05BR:1:1101:19678:5795  133:D05BR:1:1101:19678:5795 2:N:0:TGGACGTTGCAGAG
TGTAATCCTTTAATCCCATTCTCAGTGAAACTTGTCTGTTTCCAAAGGAGGAGTACACACTGACAAAGCCATTTACTGCAATGAAGCCAAGGATCCACTTAAAGGAAAGTGGAACCCCTTCTCCTACTCTCCCCTCACTCACTCCAGCCTCCTTTTTCTCTGCTTCTCCTGGAACATGCCAAGCTATTCCCTC
+M_HWI-M01141:133:D05BR:1:1101:19678:5795  133:D05BR:1:1101:19678:5795 2:N:0:TGGACGTTGCAGAG
CCBCCFFFFFFFGGGGGGGGGGHHHHHGHGHHHHHHHHHHHHH]]]]]]]]]]]]]]]]]]]]]]]]]]]]]]]]]]]]]]]]]]]]]]]]]]]]]]]]]]]]]]]]]]]]]]]]]]]]]]]]]]]]]]]]]]]]]]]]]]]]]]]]]]]GGHHHHHHHHHHHGGGHHHHHGGGGGGGGGGFFFFFFBBAA?A
@M_HWI-M01141:133:D05BR:1:1101:23818:5806  133:D05BR:1:1101:23818:5806 2:N:0:TGGACGTTGCAGAG
AAGGATTATTTCTCTATTTTTGATGATGGGTAGCACCTTTTTTGTTACTTATGTCAAAAATAAAAAAGCCCAAGTTTTTAAAACTTGGGCCGGGTATCTGGCAGAGAGGAAGGGATTCGAAC
+M_HWI-M01141:133:D05BR:1:1101:23818:5806  133:D05BR:1:1101:23818:5806 2:N:0:TGGACGTTGCAGAG
]]]]]]]]]]]]]]]]]]]]]]]]]]]]]]]]]]]]]]]]]]]]]]]]]]]]]]]]]]]]]]]]]]]]]]]]]]]]]]]]]]]]]]]]]\]]]]]]]]]]]]]]]]]]]]]]]]]]]]]]]]
@M_HWI-M01141:133:D05BR:1:1101:19131:5935  133:D05BR:1:1101:19131:5935 2:N:0:TGGACGTTGCAGAG
CCCACTGGTGGCCGGGCACGGTGGCTCACGCCTGTAATCCCAGCACTTTGGGAGGCCGAGGGGGGTGGATCAC
+M_HWI-M01141:133:D05BR:1:1101:19131:5935  133:D05BR:1:1101:19131:5935 2:N:0:TGGACGTTGCAGAG
]]]]]]]]]]]]]]]]]]]]]]]]]]]]]]]]]]]]]]]]]]]]]]]]]]]]]]]]]]]]]]]]]]]]]]]]]
@M_HWI-M01141:133:D05BR:1:1101:12343:5965  133:D05BR:1:1101:12343:5965 2:N:0:TGGACGTTGCAGAG
CCCAAAGAATGGGAGAAAGTATCTGCAAACTACCCATCTGACAAGGGATCAATAACTGGAATATA
+M_HWI-M01141:133:D05BR:1:1101:12343:5965  133:D05BR:1:1101:12343:5965 2:N:0:TGGACGTTGCAGAG
]]]]]]]]]]]]]]]]]]]]]]]]]]]]]]]]]]]]]]]]]]]]]]]]]]]]]]]]]]]]]]]]]
@F_HWI-M01141:133:D05BR:1:1101:14150:5966  133:D05BR:1:1101:14150:5966 2:N:0:TGGACGTTGCAGAG
ACTGCACACACTCCACAGTGCTCAGAACTCACACAAACACACACTGCAGAACACACACACTCCACAGTGCACACACCTCACGCAGACACACAACTCTTCAGACATACATACTGCACAGTGCACACACCTCAGAAAGACACACACCACTCA
+F_HWI-M01141:133:D05BR:1:1101:14150:5966  133:D05BR:1:1101:14150:5966 2:N:0:TGGACGTTGCAGAG
BCCCCFFFFDCFGGGGGGGGGGHHHHHHHHGHHHGGGHHHHGGGHHHHHEHHHHHGGGGGHHGFHHGGHHHHHHGGGHHHHHHGGGHHHGGGEGHHHFHHEFGHHHHHHHHHHHHHGHGHHHHHHGFGHHHHFFGFHHHHHGGGGHHHHF
@R_HWI-M01141:133:D05BR:1:1101:14150:5966  133:D05BR:1:1101:14150:5966 2:N:0:TGGACGTTGCAGAG
CACTGTTGAGTAGTGTGCCTGTGTGAGGTATCTGCACTGCAGAATGTGTGTGTGGTGATTGTTCTATGTCTCTATTAGGTCTGTATGCTGTGTAGATTTTGTGGTCAGTAGTGTTTCTGTATGAAATATCTCCACTGTGGAGTGTGTGTG
+R_HWI-M01141:133:D05BR:1:1101:14150:5966  133:D05BR:1:1101:14150:5966 2:N:0:TGGACGTTGCAGAG
?ABCCFFFFFFFGGGGGGGGGGGHG5FHHGGHHHHGHHHHHHGFHHFHHHHHHHGHGHHHHHHHHHHHHHHHHFGHGFHGHHHHHHGHHHHHHHHBGHHHHHHGHGGHHGFHHHHHHHHHHHHHGHGFFHHHHHHHHHHBFGHHHHHHHH
@M_HWI-M01141:133:D05BR:1:1101:17208:6002  133:D05BR:1:1101:17208:6002 2:N:0:TGGACGTTGCAGAG
TGCTGTCCTGCTCTCACCCACCCTCTCCTATGTAACCTCCCTCTGACTGTCTCTGGAGAGGAGGCACAGCTCCAGATTGCGTCTTCCTAGGATGGGGCCTGGCTGCGCACACAGTAGGTGCCTCATAAGC
+M_HWI-M01141:133:D05BR:1:1101:17208:6002  133:D05BR:1:1101:17208:6002 2:N:0:TGGACGTTGCAGAG
]]]]]]]]]]]]]]]]]]]]]]]]]]]]]]]]]]]]]]]]]]]]]]]]]]]]]]]]]]]]]]]]]]]]]]]]]]]]]]]]]]]]]]]]]]]]]]]]]]]]]]]]]]]]]]]]]]]]]]]]]]]]]]]]]]
@M_HWI-M01141:133:D05BR:1:1101:12858:6020  133:D05BR:1:1101:12858:6020 2:N:0:TGGACGTTGCAGAG
CTCTTCCGATCTAGCAGAAACTGGACCCCTCCCTGACACCTTACACTAAAATTAACTCCAGATGGATTAAAGACTTAAACATAAGACCTGGCACCATAAAAACCCTAGAAGAAAATCTAGGCAAAACCATTCAGGACATA
+M_HWI-M01141:133:D05BR:1:1101:12858:6020  133:D05BR:1:1101:12858:6020 2:N:0:TGGACGTTGCAGAG
]]]]]]]]]]]]]]]]]]]]]]]]]]]]]]]]]]]]]]]]]]]]]]]]]]]]]]]]]]]]]]]]]]]]]]]]]]]]]]]]]]]]]]]]]]]]]]]]]]]]]]]]]]]]]]]]]]]]]]]]]]]]]]]]]]]]]]]]]]]]
@M_HWI-M01141:133:D05BR:1:1101:10963:6023  133:D05BR:1:1101:10963:6023 2:N:0:TGGACGTTGCAGAG
TAATGATTGTCATTCTAACTGGTGTGAGATGGTATCTCAATGTAGTTTTGATTTGCATTTCTCTAATGACCAGTGATGATGAGCATTTTTTTCTCCTCACATATGTCTTCTTTTGAAAAGTGTC
+M_HWI-M01141:133:D05BR:1:1101:10963:6023  133:D05BR:1:1101:10963:6023 2:N:0:TGGACGTTGCAGAG
]]]]]]]]]]]]]]]]]]]]]]]]]]]]]]]]]]]]]]]]]]]]]]]]]]]]]]]]]]]]]]]]]]]]]]]]]]]]]]]]]]]]]]]]]]]]]]]]]]]]]]]]]]]]]]]]]]]]]]]]]]]]
@M_HWI-M01141:133:D05BR:1:1101:25385:6034  133:D05BR:1:1101:25385:6034 2:N:0:TGGACGTTGCAGAG
CCACCGCCTTCCAGTTTCAAGCAATTCTCCTGCCTCAGCCTTCTGAGTAGCTAGAATTACAGGTG
+M_HWI-M01141:133:D05BR:1:1101:25385:6034  133:D05BR:1:1101:25385:6034 2:N:0:TGGACGTTGCAGAG
]]]]]]]]]]]]]]]]]]]]]]]]]]]]]]]]]]]]]]]]]]]]]]]]]]]]]]]]]]]]]]]]]
@M_HWI-M01141:133:D05BR:1:1101:8602:6037  133:D05BR:1:1101:8602:6037 2:N:0:TGGACGTTGCAGAG
GGGATTAACATTCAGCTCCTCATTACTTATGCAAATTTCTGCATCCAGCTTGAATTTCTCCCCA
+M_HWI-M01141:133:D05BR:1:1101:8602:6037  133:D05BR:1:1101:8602:6037 2:N:0:TGGACGTTGCAGAG
]]]]]]]]]]]]]]]]]]]]]]]]]]]]]]]]]]]]]]]]]]]]]]]]]]]]]]]]]]]]]]]]
@M_HWI-M01141:133:D05BR:1:1101:21362:6038  133:D05BR:1:1101:21362:6038 2:N:0:TGGACGTTGCAGAG
CCCTTTCTTCTGCTTGATCAATTTGGCTATTCAAACTTGTGCATATTTC
+M_HWI-M01141:133:D05BR:1:1101:21362:6038  133:D05BR:1:1101:21362:6038 2:N:0:TGGACGTTGCAGAG
]]]]]]]]]]]]]]]]]]]]]]]]]]]]]]]]]]]]]]]]]]]]]]]]]
@M_HWI-M01141:133:D05BR:1:1101:12439:6083  133:D05BR:1:1101:12439:6083 2:N:0:TGGATGTTGCAGAG
CCTGTAATCCCAGAACTTTGGGAGGATGGTGTGGGTATATCACTTAAGCCCAGGAGTTGACAACCAGTCTGGCAAAATGACGAGACCCCACCTCTACAAAAAATTAATC
+M_HWI-M01141:133:D05BR:1:1101:12439:6083  133:D05BR:1:1101:12439:6083 2:N:0:TGGATGTTGCAGAG
]]]]]]]]]]]]]\\]]]]]Z]]]\\Z]]]Z]]F[]]]]]]]]Y]Y]Z]]Z]]]T[U]F]]]]V]]]]]]]]]]]]]]]]]][X]]YS]Z]]]]][\Y]]]]WX]]S]]
@M_HWI-M01141:133:D05BR:1:1101:14808:6114  133:D05BR:1:1101:14808:6114 2:N:0:TGGACGTTGCAGAG
GTATGTCATTAAGAACTTGCCTTATATATCTGGGTGCTCCTGTACAGGGTCCATAAATATTTAGAATTGTTAGCTCTTCTTGTTGTATCGATTCTTTTACCATTATGTAA
+M_HWI-M01141:133:D05BR:1:1101:14808:6114  133:D05BR:1:1101:14808:6114 2:N:0:TGGACGTTGCAGAG
]]]]]]]]]]]]]]]]]]]]]]]]]]]]]]]]]]]]]]]]]]]]]]]]]]]]]]]]]]]]]]]]]]]]]]]]]]]]]]]]]]]]]]]]]]]]]]]]]]]]]]]]]]]]]]
@M_HWI-M01141:133:D05BR:1:1101:16268:6127  133:D05BR:1:1101:16268:6127 2:N:0:TGGACGTTGCAGAG
CTACTAAAAATACAAAATTAGCTGGGCGTGATGGCGGGTGCCTGTAATCCCAGTTACTCAGGAGGCTGAGGCAGGAGAATCGCTTGAACCCAAGAGGTGGAGGTTGCACTGAGATGAGATTCATGCCATTGCACTCCAGCTTCGGCAACAA
+M_HWI-M01141:133:D05BR:1:1101:16268:6127  133:D05BR:1:1101:16268:6127 2:N:0:TGGACGTTGCAGAG
A]]]]]]]]]]]]]]]]]]]]]]]]]]]]]]]]]]]]]\[]]]]]]]]]]]]]]]]]]]]]]]]]]]]]]]]]]]]]]]]]]]]][]]]]][[[]]]]Z]]]]]]]]]]Y]]]]]]]]]]]]]]]]]]]]\\]]]]]]]]]]WV]]]]]]B
@M_HWI-M01141:133:D05BR:1:1101:9586:6155  133:D05BR:1:1101:9586:6155 2:N:0:TGGACGTTGCAGAG
TTCTCTGCATCAATCGAGATAATCATGTAGTTTTTTTCTGTGGTTCTGTTTATGTGGTGGATTATGTTTATAGACTTGCATATGTTTAACCAGCCTTGCATCCCTGGAATGAATCCTACT
+M_HWI-M01141:133:D05BR:1:1101:9586:6155  133:D05BR:1:1101:9586:6155 2:N:0:TGGACGTTGCAGAG
]]]]]]]]]]]]]]]]]]]][]]]]]]J]]]]]]]]]]]]]\]Z]]]]]]]]]]]]]]][[]]]]]]]]]]]]]]]]]]]]]]]]]]]]]]]]]]]]\]]]]]]]]]]]]]]]]]]]]]]
@M_HWI-M01141:133:D05BR:1:1101:18120:6192  133:D05BR:1:1101:18120:6192 2:N:0:TGGACGTTGCAGAG
ACAGAGCACAGGAAGTTGGGCTCGGATTGTACGCTACGGGAATACGCATCACAA
+M_HWI-M01141:133:D05BR:1:1101:18120:6192  133:D05BR:1:1101:18120:6192 2:N:0:TGGACGTTGCAGAG
]]]]]]Z]]]]]]]]]]]]]]]]]]]]]]]]]]]]]]]]]]]]Y]]]]]]]]]X
@M_HWI-M01141:133:D05BR:1:1101:10074:6236  133:D05BR:1:1101:10074:6236 2:N:0:TGGACGTTGCAGAG
TGGTGAAGCCCTGTCTCTACTAAAAATACAAAAATTAGCCAGGCACCCGTGGCGTGCACCCGTAATCCCAGCTATTCTGG
+M_HWI-M01141:133:D05BR:1:1101:10074:6236  133:D05BR:1:1101:10074:6236 2:N:0:TGGACGTTGCAGAG
]]]]]]]]]]]]]]]]]]]]]]]]]]]]]]]]]]]]]]]]]]]]]]]]]]]]]]]]]]]]]]]]]]]]]]]]]]]]]]]]
@M_HWI-M01141:133:D05BR:1:1101:13490:6299  133:D05BR:1:1101:13490:6299 2:N:0:TGGACGTTGCAGAG
ACAATACCCTATTCTACTGTGTTTTGGAGGATATACACCAACTCCATATGCTCTCTGATGTAAAATACAGAAATTCTGTATTTAAGTGAATCAAAAAAAATCTAAATATAATCTAAGGACCCAAATGTTAAAA
+M_HWI-M01141:133:D05BR:1:1101:13490:6299  133:D05BR:1:1101:13490:6299 2:N:0:TGGACGTTGCAGAG
]]]]]]]]]]]]]]]]]]]]]]]]]]]]]]]]]]]]]]]]]]]]]]]]]]]]]]]]]]]]]]]]]]]]]]]]]]]]]]]]]]]]]]]]]]]]]]]]]]]]]]]]]]]]]]]]]]]]]]]]]]]]]]]]]]]]]
@M_HWI-M01141:133:D05BR:1:1101:21111:6400  133:D05BR:1:1101:21111:6400 2:N:0:TGGACGTTGCAGAG
ACCAAGATTAGAGAAAAAAGCACAAAAAGGAATGAACAAAGTCTCCAAGAAATGTGGGACTATGTGAAAAGACCTAACCTACGTTTGATAGGTGTACCAGAAGGGGACGAAGAGAATGAATCCAAGCTGGAAAATACTCTTCAGGACAT
+M_HWI-M01141:133:D05BR:1:1101:21111:6400  133:D05BR:1:1101:21111:6400 2:N:0:TGGACGTTGCAGAG
]]]]]]]]]]]]]]]]]]]]]]]]]]]]]]]]]]]]]]]]]]]]]]]]]]]]]]]]]]]]]]]]]]]]]]]]]]]]]]]]]]]]]]]]]]]]]]]]]]]]]]]]]]]]]]]]]]]]]]]]]]]]]]]]]]]]]]]]]]]]]]]]]]]]]
@M_HWI-M01141:133:D05BR:1:1101:21348:6438  133:D05BR:1:1101:21348:6438 2:N:0:TGGACGTTGCAGAG
TACACCAACTAAGTATGCTCTCTCATGTAAAATATCGAAATATTAATTTTACGCGAATCGAAATAAGTCTAAACAATATCTAGGCGCCCCAAAGTTCAAATAAAATGGTTCTGAATATAGTATGTTAGATAAAATATACAATGCCTTATTCTACTCTGTTTTGGACTATATACACCAACTCAATATGCTCTCTCATGTAAAATACCAA
+M_HWI-M01141:133:D05BR:1:1101:21348:6438  133:D05BR:1:1101:21348:6438 2:N:0:TGGACGTTGCAGAG
CCCCCFCCCFFFGGGGGGGGGGHHHHHHHHHBGHHHGHHGHGHHHHHHHGHHGGGGGG]]]]]]]]]]]]]]]]]]]]]]]]]]]]]]]]]]]]]]]]]]]]]]]]]]]]]]]]]]]]]]]]]]]]]]]]]]]]]]]]]]]]]]]]]]]]HHHHEHHHHHHHHGF5FHHGFFFEGGHHFEHHHHFHGFFGGGGGGGFFFFFFFACCCA
@M_HWI-M01141:133:D05BR:1:1101:24948:6448  133:D05BR:1:1101:24948:6448 2:N:0:TGGACGTTGCAGAG
CAGAATTCAGAAACCAACCCAGAACCGCACAGCTTCATGGAAACTGAACAACTGTCTCTTGAATGTTGACTGGGTAAACAACGAAATGAAGGCAGAAATAAAGTTCTTCGAAACCAATGAGAACGAAGACACAACGTGCCA
+M_HWI-M01141:133:D05BR:1:1101:24948:6448  133:D05BR:1:1101:24948:6448 2:N:0:TGGACGTTGCAGAG
]]]]]]]]]]]]]]]]]]]]]]]]]]]]]]]]]]]]]]]]]]]]]]]]]]]]]]]]]]]]]]]]]]]]]]]]]]]]]]]]]]]]]]]]]]]]]]]]]]]]]]]]]]]]]]]]]]]]]]]]]]]]]]]]]]]]]]]]]]]]]
@M_HWI-M01141:133:D05BR:1:1101:22353:6465  133:D05BR:1:1101:22353:6465 2:N:0:TGGACGTTGCAGAG
TCATCTTGTAGTTCTCACAATTCTTACATGTTTTGGGAGGGACCTGTTGGGAGGTGATTGAATCATGGAGCCGGTCTTCCTCGTGCTGTTCTTGTGATAGTGAATGGATCTCATGAGATCAGA
+M_HWI-M01141:133:D05BR:1:1101:22353:6465  133:D05BR:1:1101:22353:6465 2:N:0:TGGACGTTGCAGAG
]]]]]]]]]]]]]]]]]]]]]]]]]]]]]]]]]]]]]\]]]]]]]]]]]]X\][]]]]]]]]]]]]]]]]]G]]Y[]]]]]]]]]]]]]]]]]]]]]]]]]]]]]]]]]]]]]]]]]]]]]]]
@F_HWI-M01141:133:D05BR:1:1101:25601:6468  133:D05BR:1:1101:25601:6468 2:N:0:TGGACGCTGCAGAG
GCCCCTGCGCAGGAGGACAGACGGCCCAACACAGCCAGAGCTACCCTCGCACTCCCACCCTGGCTGCGGCGATCTCTTATTGAACATAAACAATTTCCCAGAACATAAACATCAGACAAGACCACAAGCAAGACAACAACAAGGAACTCA
+F_HWI-M01141:133:D05BR:1:1101:25601:6468  133:D05BR:1:1101:25601:6468 2:N:0:TGGACGCTGCAGAG
>>A111>A1>11A1AA0FA00AE0EEE/F//A/BEH00B/EA11BAB//A/>/0>/00BE>0?>0BFEE///>FF2B212212111<F1F1B?B>BHHBGG/?GHGHFG1FF1111?G0<0000?C/0<F0>B#################
@R_HWI-M01141:133:D05BR:1:1101:25601:6468  133:D05BR:1:1101:25601:6468 2:N:0:TGGACGCTGCAGAG
GCTTCTCTCTCCCAGTTGAAAAATACGCGAAATTCTATTGCACCTGGCAGAGCGAGCACCCCCGTTCAGAGAGAATGCCTGCACAGGAGGCAGCCGGCCTGGCGGTGGGGTCGTGGTTGCTGTTGCTCTGAGTGCGGTGCCACTGTTTCA
+R_HWI-M01141:133:D05BR:1:1101:25601:6468  133:D05BR:1:1101:25601:6468 2:N:0:TGGACGCTGCAGAG
1>1>>11BB1BC11BFAFBFF11AAF00AE00A1FB2AG11FFHHF0FFEFE0EEG?ECCE//>EF0122B0EFBFG1F1F00110C0FEE>EGC@C?EGGACCCCB?G@C/@C?EH..0>FDDG<1DFFHHHH0--<@@/00:;CGHHH
@M_HWI-M01141:133:D05BR:1:1101:8072:6482  133:D05BR:1:1101:8072:6482 2:N:0:TGGACGTTGCAGAG
CTAACACCCAGATACATAAGGCAAGTTCTTAATGACTTAGACTCCCATACAATAATAGTGGGAGACTTTAACACTCCACTGTCAATATTAGATCAACCAGACAGAAAATCAACAAGGATATCCAAGGCTTGAACTCAGACCTGGAACAAGGAAACCTGATAGACATTTACAGAACTCTCCACCTCAGATTTACAGAATATACATTTTTCTCAGCACCACATCACAC
+M_HWI-M01141:133:D05BR:1:1101:8072:6482  133:D05BR:1:1101:8072:6482 2:N:0:TGGACGTTGCAGAG
AAAAAFFBBAAAGGGGGGGGGGHFFGHFHHGHHHFHHGHHBHHHHHHHGFHFFHGFFHFEGEFGGGHFHHHHGHHF]]]]]]]]]]]]][]]]]]]]]]]]]]]]]]]]]]]]]]]]]]]\]]]]]]]]]]]]]]]]]]]]]]]]]]]]]EDB1BHHDHHHHBHGB2FHHGFHCEHHGGEGGHHHHHGFFFEDFFFGBGHHGFACE3GGGGGGFFFFFDFDA>>11
@M_HWI-M01141:133:D05BR:1:1101:17273:6491  133:D05BR:1:1101:17273:6491 2:N:0:TGGATGTTGCAGAG
TCTGCTAGGCTGTATGGGAGTTGCATTTTTAGTAACTAACTCAACAAACAAGACACAGTGGCTCACACCTGTAATCCCA
+M_HWI-M01141:133:D05BR:1:1101:17273:6491  133:D05BR:1:1101:17273:6491 2:N:0:TGGATGTTGCAGAG
]]]]]]]]]]]]]]]]]]]]]]]]]]]]]]]]]]]]]]]]]]]]]]]]]]]]]]]]]]]]]]\]]]]]]]]]]Z]]]]X
@M_HWI-M01141:133:D05BR:1:1101:16664:6514  133:D05BR:1:1101:16664:6514 2:N:0:TGGACGTTGCAGAG
GCTAGCCCTGTGCAGAAAGCAGAAACTGGACCCCTTCCTGACACCTTACACTAAAATTAACTCC
+M_HWI-M01141:133:D05BR:1:1101:16664:6514  133:D05BR:1:1101:16664:6514 2:N:0:TGGACGTTGCAGAG
]]]]]]]]]]]]]]]]]]]]]]]]]]]]]]]]]]]]]]]]]]]]]]]]]]]]]]]]]]]]]]]]
@M_HWI-M01141:133:D05BR:1:1101:18781:6542  133:D05BR:1:1101:18781:6542 2:N:0:TGGACGTTGCAGAG
CACACAAATGAGGAATAAGTTTAAACTTATATAAATTAGTGGCTGGGCACGGGGGCTCATGCCTGTAATCCCAGCACTTTGGG
+M_HWI-M01141:133:D05BR:1:1101:18781:6542  133:D05BR:1:1101:18781:6542 2:N:0:TGGACGTTGCAGAG
]]]]]]]]]]]]]]]]]]]]]]]]]]]]]]]]]]]]]]]]]]]]]]]]]]]]]]]]]]]]]]]]]]]]]]]]]]]]]]]]]]]
@M_HWI-M01141:133:D05BR:1:1101:10331:6578  133:D05BR:1:1101:10331:6578 2:N:0:TGGACGTTGCAGAG
AAATTTTATCCGAATCGAAATAATCTAAATATTATGTAGACACCCAATTGTTAATAACAAAATTGCACTGAATATAATCTGTCAGAAAAAATATACAATGCCCTATTCAACACTGTTTTGGAGTATATACACCCACTCAATATGCTCTCTTATATAAAATAAACAAATTCTATATTAAAGCGAATCAAAAATACTAAATATGATCTAGGCACCCCAATGTTAAAAGCAAAATTGCTCTGAATATAATCTGTCAGAGAAAATATACA
+M_HWI-M01141:133:D05BR:1:1101:10331:6578  133:D05BR:1:1101:10331:6578 2:N:0:TGGACGTTGCAGAG
AA33AFFFFBFBGGGGGGGGGGHHHHGHHHHHCHHFGHHHCHH2EFEHHHHEHGHHHHHGEGHGGGGHHHHGHHHFFHHGHHHHHBGHHHGHHHHHGHFE33FHHHHHGHFFGHBH]]]]]]]]]]]]]]]]]]]]]]]]]]]]]]]]]]FGFFFHHHHHHHHHHHFGBHFFFF5FGEE11HGHGGHHHHHHHFHGEGFHGEHGHGHHGGEGEHFHHHFCBFHGBFHHEFHHFHFGHGHFFHHGGGGGGGFGGGFFFFFFFBBBBB
@M_HWI-M01141:133:D05BR:1:1101:9981:6609  133:D05BR:1:1101:9981:6609 2:N:0:TGGACGTTGCAGAG
TGGTGAAACCCCATCTCTACTAAAAATACAAAAAATTATCTGGGC
+M_HWI-M01141:133:D05BR:1:1101:9981:6609  133:D05BR:1:1101:9981:6609 2:N:0:TGGACGTTGCAGAG
]]]]Z]Z]]]]]]]]V\]]]]]]]]]]]]]\Z]]]]]]]]]]V]]
@M_HWI-M01141:133:D05BR:1:1101:4942:6662  133:D05BR:1:1101:4942:6662 2:N:0:TAGACGTTGCAGAG
GCGTACACACGGCACACACATGGTACAGCGCACGGCACATGCATACACATGGATGTACACACGTGCATACACATGGAC
+M_HWI-M01141:133:D05BR:1:1101:4942:6662  133:D05BR:1:1101:4942:6662 2:N:0:TAGACGTTGCAGAG
V\]][]]]YZUUV]]]]\U[]\][]][]E]]]T4U]Z][]]]]]]]]]Y]]]]]]]]]]]]\\]]]W]]]Y]]]]E[\
@M_HWI-M01141:133:D05BR:1:1101:21907:6683  133:D05BR:1:1101:21907:6683 2:N:0:TGGACGTTGCAGAG
TAATTTTTGTATTTTTAGTAGAGACAGAGTTTCACTACATTGGCCAGGCTAGTCTCAAACTACTGACCTCAAAAGATCTGCCTGCCTTGGTCTCCCAAAGTGCCAGGATTACAGGAGTGAGCCAATGCATCCGGCATTCCTGCTATTTTTAATACTGGTACTAAACCTCCAGGAAATAAGAAGTGGTGAAAGGGATCTGATTTTTCA
+M_HWI-M01141:133:D05BR:1:1101:21907:6683  133:D05BR:1:1101:21907:6683 2:N:0:TGGACGTTGCAGAG
AA1A1DFD11BDGGFG1GGGGGHGFCG001DFEFGFFGH1GA1BAEGAG0GCAFGGH]]]]]]]]]Z]]]]]\]]]]]]]]\]]]W]\]]]]]][]]]]EE]]\]]Z]]Z]]]]]]X]]]]]]]]]]]][Z]]X\]][[]]]]]]]]]]]HFDGG2B2DFFCEGAEF00BFBAAGB3HGEFE0FHGGGFDGGFCGFFFB111A1A>A
@M_HWI-M01141:133:D05BR:1:1101:22691:6724  133:D05BR:1:1101:22691:6724 2:N:0:TGGACGTTGCAGAG
ACAGAGCACAGGAAGTTGGGGCAGAACACTGAACTACGGGAATACGCATCACAA
+M_HWI-M01141:133:D05BR:1:1101:22691:6724  133:D05BR:1:1101:22691:6724 2:N:0:TGGACGTTGCAGAG
]]][J]]]]][]]\V]]]]HV]]]]\]]]]]]]]]]]]]]]]]V]]]]]]]]]]
@M_HWI-M01141:133:D05BR:1:1101:23913:6757  133:D05BR:1:1101:23913:6757 2:N:0:TGGACGTTGCAGAG
GCCAACATGGTGAAACCCTGTCTCTACTAA
+M_HWI-M01141:133:D05BR:1:1101:23913:6757  133:D05BR:1:1101:23913:6757 2:N:0:TGGACGTTGCAGAG
]]]]]]]]]]]]]]\[[[]]]]]]]]]]]]
@M_HWI-M01141:133:D05BR:1:1101:20962:6770  133:D05BR:1:1101:20962:6770 2:N:0:TGGACGTTGCAGAG
GAGGACACAAACAGATGGAGAAACATTCCATGTTCATGGTTAGGA
+M_HWI-M01141:133:D05BR:1:1101:20962:6770  133:D05BR:1:1101:20962:6770 2:N:0:TGGACGTTGCAGAG
]]]]]]]]]]]]]]]]]]]]]]]]]]]]]]]]]]]]]]]]]]]]]
@M_HWI-M01141:133:D05BR:1:1101:25543:6823  133:D05BR:1:1101:25543:6823 2:N:0:TGGACGTTGCAGAG
CGGCTCACTGCAACCTCCGCCTCCTGAGTTCAAGCAATTCTCCTGCCTCAGCCTCCAGAGTAGCTGGGACTACAGGCGCATGCCACCACGCCTGGCTAAT
+M_HWI-M01141:133:D05BR:1:1101:25543:6823  133:D05BR:1:1101:25543:6823 2:N:0:TGGACGTTGCAGAG
]]]]]]]]]]]]]]]]]]]]]]]]]]]]]]]]]]]]]]]]]]]]]]]]]]]]]]]]]]]]]]]]]]]]]]]]]]]]]]]]]]]]]]]]]]]]]]]]]]Y]
@F_HWI-M01141:133:D05BR:1:1101:12415:6829  133:D05BR:1:1101:12415:6829 2:N:0:TGGACGTTGCAGAG
ATATTCTTCTTTTTTTTTTTGATGGAGTTTCACTCTTGTTACCCAGGCTGGAGTGCAATGATGCGATCTCGGCTCACCGCAGCCTCCACCTCCTGGGTTCAGGCAATTCTCCTGCCTCAGCCTCCTGAGTAGCTGGGATTACAGGCACAC
+F_HWI-M01141:133:D05BR:1:1101:12415:6829  133:D05BR:1:1101:12415:6829 2:N:0:TGGACGTTGCAGAG
AAABBFFFFFFFGGGGGGGGGEHHHHCGHHHHHHHHHHHHHHHHHHFHHHGHHHFHDGHFFHFHGGHGHHGGGGGHHHDGGECHHHHGHHHHHHGHGHGHFHFHHHHHHHHHHHHHHHHHHFHHHHHHHHHHHHHHGHHHHHHHHGHHHH
@R_HWI-M01141:133:D05BR:1:1101:12415:6829  133:D05BR:1:1101:12415:6829 2:N:0:TGGACGTTGCAGAG
CGGTGGCTCAAGCCTGTAATCCCAGCACTTGGGGAGGCCAAGGCGGGTGGATCACGAGGTCAAGAGATCGAGACCATCCTAGTCAACATGGTGAAACCCCGTCTCTACTAAAAATACAAAAAATTAGCTGGGCATGGTGGTGTGTGCCTG
+R_HWI-M01141:133:D05BR:1:1101:12415:6829  133:D05BR:1:1101:12415:6829 2:N:0:TGGACGTTGCAGAG
ABBBBB@?FF4DGCGFFGGGD5FGEFHHHHGHHGGGGGGHGHGG2EF@FGGHH1GF>EGECFHFHCGFFGGGHGGGHEHHHHHEHEHHHHGGFEGGHHGGGDDHHFHHHHHCFFFGHHGHHHGGHHCGHEHGHHHHHHHGDGHGHHFHHE
@M_HWI-M01141:133:D05BR:1:1101:18107:6837  133:D05BR:1:1101:18107:6837 2:N:0:TGGACGTTGCAGAG
CCTGCCTCGGCCTCCAAAAGTGCTGAGATTACAAGAGTGAG
+M_HWI-M01141:133:D05BR:1:1101:18107:6837  133:D05BR:1:1101:18107:6837 2:N:0:TGGACGTTGCAGAG
X]]]]]]]]]]]]]]]]]]]]]]]]]]]]]]]]]]]]]]]]
@M_HWI-M01141:133:D05BR:1:1101:24269:6877  133:D05BR:1:1101:24269:6877 2:N:0:TGGACGTTGCAGAG
CAAACAAATGGAAAAACATTCCATGCTCCTGATTAGGAAGAATCAGTATAATGACAATGGCCATATTGCCCAAAGTAATCTATAGATTTAATGTGGCAATGAGATTCATTGAGTAGGTAGAATTATCCATGAGCAATG
+M_HWI-M01141:133:D05BR:1:1101:24269:6877  133:D05BR:1:1101:24269:6877 2:N:0:TGGACGTTGCAGAG
]]]]]]]]]]]]]]]]]]]]]]]]]]]]]]]]]]]]]]]]]]]]]]]]]]]]]]]]]]]]]]]]]]]]]]]]]]]]]]]]]]]]]]]]]]]]]]]]]]]]]]]]]]]]]]]]]]]]]]]]]]]]]]]]]]]]]]]]]]
@M_HWI-M01141:133:D05BR:1:1101:17791:6884  133:D05BR:1:1101:17791:6884 2:N:0:TGGACGTTGCAGAG
TGATTAAATATAGTACAGGCTGGGCGGGGTGGCTCATACCTATAATCTCAGCACTTTGGGAGGCAGAGGCAGGTGGATCACGAGGTCAAGAGATCGAGACCATCCTGGTCAACATGGTGAAACCCCGTCTCTACTATAAATACAAAAAATTAGCTGGGCATGGTGGCGCGTGCCTGTAATCCCAGTTACTCAGGAGGCTGAGGCAGGAGAATTGCC
+M_HWI-M01141:133:D05BR:1:1101:17791:6884  133:D05BR:1:1101:17791:6884 2:N:0:TGGACGTTGCAGAG
CCCCCFFFFFFFGGGGGGGGGGGGHGGGGGGGHHHHHHHHHHHHHHHHHHHHHHHHHHHGHGGGGG]]]]]]]]]]]]]]]]]]]]]]]]]]]]]]]]]]]]]]]]]]]]]]]]]]]]]]]]]]]]]]]]]]]]]]]]]]]]]]]]]]]]FHHHHHFHHHHHGGGGEGGGHGHHHHHHHFGCHHHGGHHGHHHHGGGGGGGGFGFFFFFFFBAAA>
@M_HWI-M01141:133:D05BR:1:1101:8102:6926  133:D05BR:1:1101:8102:6926 2:N:0:TGGACGTTGCAGAG
TCTTGGGTGGGGCGTTTGCGTACCAGGTTCACGATGCCGCCCATCTCGCCGCTGCTGTCAAACAGCCCGCTGGGGCCGCGCATTACTTCTACGCGGTCAAAGGCAAACAGGTTGGGCAGCGTGCCGTTGATACTCTGCATTTGCGCGGGCAGGCCGTCGATGTTGTATTCGCTGTATTCGTAGCCGCGCGCATATACCGAAGAGCGG
+M_HWI-M01141:133:D05BR:1:1101:8102:6926  133:D05BR:1:1101:8102:6926 2:N:0:TGGACGTTGCAGAG
A?AAAB>AAD?AAAAEEAFAGA/FG1/AAF1FCEAAEH/EEE/BGHGHGG?EEEEHH]]]]]]]]]XR]R]]S]S]]]]]W]]]]]]]]]]]]]]]]]]]]\YWX]]]]]]]][]]]]]]]]]]]]]]]Y]]]]]]]]]][]]]]]]]]]GEEEGEHDHHGF3GHGEGGGHHHHFEE?GHGCE?EE?GFGFFDGGBAA@4?DAAAA>
@M_HWI-M01141:133:D05BR:1:1101:4673:6956  133:D05BR:1:1101:4673:6956 2:N:0:TGGACGTTGCAGAG
TCTTAAATGCTTGGATTTGGCTGGAAAATTGCGTTTTCCGCTGCTTCAC
+M_HWI-M01141:133:D05BR:1:1101:4673:6956  133:D05BR:1:1101:4673:6956 2:N:0:TGGACGTTGCAGAG
]]]]]]]]]]]]]]]]]]]]]]]]]]]]]]]]]]]]]]]]]]]]]]]]]
@F_HWI-M01141:133:D05BR:1:1101:7944:6996  133:D05BR:1:1101:7944:6996 2:N:0:TGGACGTTGCAGAG
AGTGTTCTCAAAAAAAAAAAAAAATTATCAAGTTGGTATTAAAAGTTGTTTCCTGTTCATGCAGCACTCCCCTCAGGGTTAATTGAGTATCCTCACAACATGTCAGCTGGCCTCTCTCACAACTATTAATCCAAGAGACCAAGGCAGAAA
+F_HWI-M01141:133:D05BR:1:1101:7944:6996  133:D05BR:1:1101:7944:6996 2:N:0:TGGACGTTGCAGAG
3AAAAFFDFFFFGGFGECFFFGGGHGFHGGHHHHHFGHHHHHHHDGGFGHHHFHFGFHHHHGGHHFFHHHFGHGHFHFHHEDGHHHFGFFHHHGGEHGFGHFHGHHHHHBEHHHHFHHHHHHGHHHHHHHHHGHHHACGGHAHGHHGAFF
@R_HWI-M01141:133:D05BR:1:1101:7944:6996  133:D05BR:1:1101:7944:6996 2:N:0:TGGACGTTGCAGAG
CTATATTTATTTCTATCTATCCATATATCTATCATCTATCTCCTATTGGTTTTGTCTTCCTGGAGAACCCTGACTAATGCAACAATAGATCACAGTAGCACTGAAGGTATATCATTTCCTAGGTAGATAAAATCACAGAAATATTTCAGT
+R_HWI-M01141:133:D05BR:1:1101:7944:6996  133:D05BR:1:1101:7944:6996 2:N:0:TGGACGTTGCAGAG
>3>AAFFFFFFFGGGGGGGGFGHGHHDGHGDGHCHFHFFHHHHHHHHHBFGHGFGFHHHDGHHHFHHFGEFGBHHHBGGFHFFFGGH5GGHGHGHHHEBGGHFEGGHFHHGHHHHHHEHHFHGFHHFGFFGFHHHHGFHBFGDFHHHHHH
@M_HWI-M01141:133:D05BR:1:1101:6188:7002  133:D05BR:1:1101:6188:7002 2:N:0:TGGACGTTGCAGAG
TAATACAATCTGAGAACCTATGTTTCCATGCCCAAGGGCTCTCCTGCCAACTTTG
+M_HWI-M01141:133:D05BR:1:1101:6188:7002  133:D05BR:1:1101:6188:7002 2:N:0:TGGACGTTGCAGAG
]]]]]]]]]]]]]]]]]]]]]]]]]]]]]]]]]]]]]]]]]]]]]]]]]]]]]]]
@M_HWI-M01141:133:D05BR:1:1101:5836:7090  133:D05BR:1:1101:5836:7090 2:N:0:TAGACGTTGCAGAG
ATACAAAATCAATGTGCAAAAATCACAAGCATTCGTCTACACCAATAACAGACTTAAAGAGAGCCAAATCAAGAACGAACTGCCATTCACAATTGCTACAAAGAGAATAAAATACCTAGGAATACAACTAACAAGGAGCATAAAG
+M_HWI-M01141:133:D05BR:1:1101:5836:7090  133:D05BR:1:1101:5836:7090 2:N:0:TAGACGTTGCAGAG
]]]]]]]]]]]]]]]]]]]]]]]]]]]]]]]]]]]]]]]]]]]]]]]]]]]]]]]]]]]]]]]]]]]]]]]]]]]]]]]]]]]]]]]]]]]]]]]]]]]]]]]]]]]]]]]]]]]]]]]]]]]]]]]]]]]]]]]]]]]]]]]]]
@M_HWI-M01141:133:D05BR:1:1101:10497:7094  133:D05BR:1:1101:10497:7094 2:N:0:TGGACGTTGCAGAG
ATTTTGGATATCAGCCCTTTGTCAGATGGGTAAACTGCAAAAAATTTTTCCCATTCTGTTGGT
+M_HWI-M01141:133:D05BR:1:1101:10497:7094  133:D05BR:1:1101:10497:7094 2:N:0:TGGACGTTGCAGAG
]]]]]]]]]]]]]]]]]]]]]]]]]]]]]]]]]]]]]]]]]]]]]]]]]]]]]]]]]]]]]]]
@M_HWI-M01141:133:D05BR:1:1101:26120:7114  133:D05BR:1:1101:26120:7114 2:N:0:TGGACGTTGCAGAG
TGAGATGGGCTGACTGCTTGAGTCCAGGAGTTCGAGACCAGCCTTAGGCAACATGATGAAACCCTATCTCTACAATAAAT
+M_HWI-M01141:133:D05BR:1:1101:26120:7114  133:D05BR:1:1101:26120:7114 2:N:0:TGGACGTTGCAGAG
]]]]][[]]]]]]]]]]]]]]]]]]]]]]]\Y]]K]]\]]]]]]]]]]]]]]\]]]]]]]]]]]]]]]]]]]]]]]]]]]
@M_HWI-M01141:133:D05BR:1:1101:18327:7138  133:D05BR:1:1101:18327:7138 2:N:0:TGGACGTTGCAGAG
GAGAGTCAAAGAAGCAGAAGCAGGCAGAGACTTCAATCTAAGTTTGCATTTCATTCTAAACTTAGTGGGAAGCCATGAAGGTTTCCAAACAAGGACATGGCATTCTGAAAGCTTCGCAGGCTCACAGCTGCCACTGATGCTGAGAAAGGAGGGACGGGAGGGTGGGAGAGGGTGTTTCCTCAGAGGAAAGCATG
+M_HWI-M01141:133:D05BR:1:1101:18327:7138  133:D05BR:1:1101:18327:7138 2:N:0:TGGACGTTGCAGAG
BBCCCFFFFFFFGGGGGGGGGGHHGHGGHHHHHHHHHHHHHHHH]]]]]]]]]]]]]]]]]]]]]]]]]]]]]]]]]]]]]]]]]]]]]]]]]]]]]]]]]]]]]]]]]]]]]]]]]]]]]]]]]]]]]]]]]]]]]]]]]]]]]]]]]]GGEGGGGHHGGGHHHHHHHGGHGGGGGGGFGFFFFFFFFBBBAA
@M_HWI-M01141:133:D05BR:1:1101:14463:7203  133:D05BR:1:1101:14463:7203 2:N:0:TGGACGTTGCGGAG
ATAGTACTGGAAGTTCCAGCCAGAGCAATCAGGCAAGAAAAAGAAATAAAGGGTATTCAAATAGGAAAGGAGGAAGCCAAATTGTCTCTACTTGCAGACGACATGAGAGTATACCTAGAAGACCCCATTGCCGCA
+M_HWI-M01141:133:D05BR:1:1101:14463:7203  133:D05BR:1:1101:14463:7203 2:N:0:TGGACGTTGCGGAG
]]]]]]]]]]]]]]]]]]]]]]]]]]]]]]]]]]]]]]]]]]]]]]]]]]]]]]]]]]]]]]]]]]]]]]]]]]]]]]]]]]]]]]]]]]]]]]]]]]]]]]]]]]]]]]]]]]]]]]]]]]]]]]]]Y]]]]]]
@M_HWI-M01141:133:D05BR:1:1101:21418:7205  133:D05BR:1:1101:21418:7205 2:N:0:TGGACGTTGCAGAG
GCTCAGATAATCCTTCGCCAGCTCGACAGATAAATAATG
+M_HWI-M01141:133:D05BR:1:1101:21418:7205  133:D05BR:1:1101:21418:7205 2:N:0:TGGACGTTGCAGAG
]]]]]]]]]]]]]]]]]]]]]]]]]]]]]]]]]]]]]]]
@M_HWI-M01141:133:D05BR:1:1101:15983:7215  133:D05BR:1:1101:15983:7215 2:N:0:TGGACGTTGCAGAG
CTCCAAATTTTTTAATCATCAGCATTCTAACTGGCATGAGATGGTATCTCAATGTGGTTTTGATTTGCATTTCTCTAATGACCAGTGATGATGAGCATTCTTTCCTATATTTGTTGGCTTTGGGTGAAGATTATATTTTC
+M_HWI-M01141:133:D05BR:1:1101:15983:7215  133:D05BR:1:1101:15983:7215 2:N:0:TGGACGTTGCAGAG
]]]]]]]]]]]]]]]]]]]]]]]]]]]]]]]]]]]]]]]]]]]]]]]]]]]]]]]]]]]]]]]]]]]]]]]]]]]]]]]]]]]]]]]]]]]]]]]]]]]]]]]]]]]]]]]]]]]]]]]]]]]]]]]]]]]]]]]]]]]]
@M_HWI-M01141:133:D05BR:1:1101:19298:7242  133:D05BR:1:1101:19298:7242 2:N:0:TGGACGTTGCAGAG
CCGGCCTAGGCATCAGAGTGAGGCTGTCTCAAAAACAAAAAAAAAAACAAAAAACGCAGTTATTTAAC
+M_HWI-M01141:133:D05BR:1:1101:19298:7242  133:D05BR:1:1101:19298:7242 2:N:0:TGGACGTTGCAGAG
]]]]]]]]]]]]]]]]]]]]]]]]]]]]]]]]]]]]]]]]]]]]]]]]]]]]]]]]]]]]]]]]]]]]
@M_HWI-M01141:133:D05BR:1:1101:22644:7273  133:D05BR:1:1101:22644:7273 2:N:0:TGGACGTTGCAGAG
CCAGATATAGGTGATGGGGATGGAGGCAGCAAACCACATTGCCAATCCTGCATGTTCTTCA
+M_HWI-M01141:133:D05BR:1:1101:22644:7273  133:D05BR:1:1101:22644:7273 2:N:0:TGGACGTTGCAGAG
]]]]]]]]]]]]]]]]]]]]]]]]]]]]]]]]]]]]]]]]]]]]]]]]]]]]]]]]]]]]]
@M_HWI-M01141:133:D05BR:1:1101:10290:7279  133:D05BR:1:1101:10290:7279 2:N:0:TGGACGTTGCAGAG
AGTGTAAATTAATTCAACAATTGTGAAAGACAGTGTGGCAATTCCTCAAGGATGTAGAAATAGAACTACCATTTGAACACAGAAATTCCAGTACTAAGGTATCTACCCAAAGGAAAAGAAGTTATCATATGAATA
+M_HWI-M01141:133:D05BR:1:1101:10290:7279  133:D05BR:1:1101:10290:7279 2:N:0:TGGACGTTGCAGAG
]]]]]]]]]]]]]]]]]]]]]]]]]]]]]]]]]]]]]]]]]]]]]]]]]]]]]]]]]]]]]]]]]]]]]]]]]]]]]]]]]]]]]]]]]]]]]]]]]]]]]]]]]]]]]]]]]]]]]]]]]]]]]]]]]]]]]]]
@M_HWI-M01141:133:D05BR:1:1101:5645:7280  133:D05BR:1:1101:5645:7280 2:N:0:TGGACGTTGCAGAG
ACAGAGCACAGGAAGTTGGGTGCTGTTGACAGTGAGCGCTACGGGAATACGCATCACAA
+M_HWI-M01141:133:D05BR:1:1101:5645:7280  133:D05BR:1:1101:5645:7280 2:N:0:TGGACGTTGCAGAG
]]]]]]]]]]]]]]]]]]]]]]]]]]]]]]]]]]]]]]]]]]]]]]]]]]]]]]]]]]]
@M_HWI-M01141:133:D05BR:1:1101:18444:7287  133:D05BR:1:1101:18444:7287 2:N:0:TGGACGTTGCAGAG
TTGTATTTTTAGTAGAGACGGGGTTTCACCATGTTGACCAGGATGGTCTCGATCTCTTGACCTCGTGATCCACCCGCCTTGGCCTCCCAAAGTGCTGGCATTACAGGCTTGAGCCACCGTGCTATATTTTATATTTTTACAGACAGGGTCTCAC
+M_HWI-M01141:133:D05BR:1:1101:18444:7287  133:D05BR:1:1101:18444:7287 2:N:0:TGGACGTTGCAGAG
BCCA]]]]]]]]]]]]]]]]]]]]]]]]]]]]]]]]]]]]]]]]]]]]]]]]]]]]]]]]]]]]]]]]]]]]]]]]]]]]]]]]]]]]]]]]]]]]]]]]]]]]]]]]]]]]]]]]]]]]]]]]]]]]]]]]]]]]]]]]]]]]]]]]]]BAA3
@M_HWI-M01141:133:D05BR:1:1101:22264:7309  133:D05BR:1:1101:22264:7309 2:N:0:TGGACGTTGCAGAG
TGCTTGATCAATTCGACTGTTAAAACCTGGGCATACTTCATGGAGTTCTCGTATTGTATTCTTCAGTT
+M_HWI-M01141:133:D05BR:1:1101:22264:7309  133:D05BR:1:1101:22264:7309 2:N:0:TGGACGTTGCAGAG
]]]]]]]]]]]]]]]]]]]]]X]]]]]]]]]]]]]]]]]]]]]]]]]]]]]]]]]]]]]]]]]]]W]]
@M_HWI-M01141:133:D05BR:1:1101:19934:7335  133:D05BR:1:1101:19934:7335 2:N:0:TGGACGTTGCAGAG
CTTTTTCATTCATTCATTCCTCAGACATGCATTGAGCAGCTGTAAGTGACTACTCGACACAGTGATA
+M_HWI-M01141:133:D05BR:1:1101:19934:7335  133:D05BR:1:1101:19934:7335 2:N:0:TGGACGTTGCAGAG
]]]]]]]]]]]]]]]]]]]]]]]]]]]]]]]]]]]]]]]]]]]]]]]]]]]]]]]]]]]]]]]]]]]
@M_HWI-M01141:133:D05BR:1:1101:17154:7340  133:D05BR:1:1101:17154:7340 2:N:0:TGGACGTTGCAGAG
GGTTTCAGTGAGCCAAGATTGCACCACTGCACTCCAGCTTGGGTGACAGAGTGAGACTTCCTCTCAAACAAACAAAAAAAATTTTTTAATACACACATAAAATAACAAATTCACTTTTAAGAATACACTCAGGCTGGATGCAGTGGCTCATGCC
+M_HWI-M01141:133:D05BR:1:1101:17154:7340  133:D05BR:1:1101:17154:7340 2:N:0:TGGACGTTGCAGAG
BBBB]]]]]]]]]]]]]]]]]]]]]]]]]]]]]]]]]]]]]]]]]]]]]]]]]]]]]]]]]]]]]]]]]]]]]]]]]]]]]]]]]]]]]]]]]]]]]]]]]]]]]]]]]]]]]]]]]]]]]]]]]]]]]]]]]]]]]]]]]]]]]]]]]]BAAA
@M_HWI-M01141:133:D05BR:1:1101:22953:7376  133:D05BR:1:1101:22953:7376 2:N:0:TGGACGTTGCAGAG
AGTTTCTAAAGCCTTTCTGTGAAGAAGCGCAAAACGCATTTTTCCAG
+M_HWI-M01141:133:D05BR:1:1101:22953:7376  133:D05BR:1:1101:22953:7376 2:N:0:TGGACGTTGCAGAG
]]]]]]]]]]]]]]]]]]]]]]]]]]]]]]]]]]]]]]]]]]]]]]]
@M_HWI-M01141:133:D05BR:1:1101:15639:7384  133:D05BR:1:1101:15639:7384 2:N:0:TGGACGTTGCAGAG
GTCGAATAAATTAAAACCTATGTCAACAATACCACTAGGTGTAATCTGCTCACCATTTCCACTAGCTTGTCCTGCAAGTTTCATTAAACCATCTCTAATTGATGTCGCAATTTTAATTCCGTTTGTGATAATCCAAAGGAAAAATCCTAAGAATA
+M_HWI-M01141:133:D05BR:1:1101:15639:7384  133:D05BR:1:1101:15639:7384 2:N:0:TGGACGTTGCAGAG
BBBBB]]]]]]]]]]]]]]]]]]]]]]]]]]]]]]]]]]]]]]]]]]]]]]]]]]]]]]]]]]]]]]]]]]]]]]]]]]]]]]]]]]]]]]]]]]]]]]]]]]]]]]]]]]]]]]]]]]]]]]]]]]]]]]]]]]]]]]]]]]]]]]]]]BA>3A
@M_HWI-M01141:133:D05BR:1:1101:13043:7387  133:D05BR:1:1101:13043:7387 2:N:0:TGGACGTTGCAGAG
AGTCTTGCTCTGTTGCCCAAGCTGGAGTGCAGTGGCACGATCCCGGCCCACTGCAACCTCCACCTCCCAGGTTCAAGTGATTTGCCTGCCTCAGTCTCCAGAGTAGCTGAGATTACAGGCACCTACCACTCGCCCAGCTAAATT
+M_HWI-M01141:133:D05BR:1:1101:13043:7387  133:D05BR:1:1101:13043:7387 2:N:0:TGGACGTTGCAGAG
]]]]]]]]]]]]]]]Z]]]]]]]]]]]]]]]]]]]]]T]]]]]]]]]]]W]]]]]][]]]]]]]]]]]]]][]]]]]]]]]]]]]]]]Y[]]]]]]]]]]]]]F]]]]]]\]][]]]]]]Z]X]]]]]Z\]]]]\\]]]8]]]]
@M_HWI-M01141:133:D05BR:1:1101:18044:7407  133:D05BR:1:1101:18044:7407 2:N:0:TGGACGTTGCAGAG
CTTGGAAACCAGCACAAGACAAGGATGCCCTCTCTCACCCC
+M_HWI-M01141:133:D05BR:1:1101:18044:7407  133:D05BR:1:1101:18044:7407 2:N:0:TGGACGTTGCAGAG
]]]]]]]]]]]]]]]]]]]]]]]]]]]]]]]]]]]]]]]]]
@M_HWI-M01141:133:D05BR:1:1101:13564:7414  133:D05BR:1:1101:13564:7414 2:N:0:TGGACGTTGCAGAG
GCAGTGATTCATGCCTGTAATCCCAGAACTTTGGGAGGCCAAGGCAGGCAGATAATGTGAGGTCAGG
+M_HWI-M01141:133:D05BR:1:1101:13564:7414  133:D05BR:1:1101:13564:7414 2:N:0:TGGACGTTGCAGAG
]]]]]]]]]]]]]]]]]]]]]]]]]]]]]\]]]]]]]]]]]]]W\\]]]]]]]]]]]]]]]]]]]]]
@M_HWI-M01141:133:D05BR:1:1101:23833:7423  133:D05BR:1:1101:23833:7423 2:N:0:TGGACGTTGCAGAG
GCCTGAAGAGGGCCTATTGTGGGACCTTGTAATTGTATCAGTTAATACTTAAATAAACTTCCCTTTATACTATCATCAGATCTCATGAGTTCTGTCCCTCTAGAGAACCATGACTAATACAG
+M_HWI-M01141:133:D05BR:1:1101:23833:7423  133:D05BR:1:1101:23833:7423 2:N:0:TGGACGTTGCAGAG
]]]]]]]]]]]]]]]]]]]]]]]]]]]]]]]]]]]]]]]]]]]]]]]]]]]]]]]]]]]]]]]]]]]]]]]]]]]]]]]]]]]]]]]]]]]]]]]]]]]]]]]]]]]]]]]]]]]]]]]]]]
@M_HWI-M01141:133:D05BR:1:1101:11828:7470  133:D05BR:1:1101:11828:7470 2:N:0:TGGACGTTGCAGAG
CACCTTCCAGGTTCAAGTGATTCTCCTGCCTCAGCCTTCCGAGTAGCTGGGATTACAGGCATGCATCACCATGCCCAGTTAATTTTTGTATTTT
+M_HWI-M01141:133:D05BR:1:1101:11828:7470  133:D05BR:1:1101:11828:7470 2:N:0:TGGACGTTGCAGAG
]]]]]]]]]]]]]]]]]]]]]]]]]]]]]]]]]]]]]]]]]]]]\]]]]]]]]]]]]]]]]]]]]]]]]]]]]]]]]]]]]]]]]]]]]]]]]]
@M_HWI-M01141:133:D05BR:1:1101:6409:7484  133:D05BR:1:1101:6409:7484 2:N:0:TGGACGTTGCAGAG
AGAATTGCTTGAACCTGGGAGGTGGAGGCTGCAGTGAGCCGAGATCATACCACTGTACTCCAGCCTTGGCAACAGAGTGAGACCCCCGTCTCAAAAATAAAATAAACACATAAATATAAATAGAAACTCAGG
+M_HWI-M01141:133:D05BR:1:1101:6409:7484  133:D05BR:1:1101:6409:7484 2:N:0:TGGACGTTGCAGAG
XV]V]Z6J]][]9]89ZY[\V[GZ1HHZZ]U%7X[\U4]W1H][GYI\WJ[]]]8\]]XZY]:]]]HX]WZXT63WX]U[[]]W\[65\[Z7]]]]]HXY]]\Z][]J43YJJ]Y]K]]%]]]]]]4IVSSW
@M_HWI-M01141:133:D05BR:1:1101:19092:7563  133:D05BR:1:1101:19092:7563 2:N:0:TGGACGTTGCAGAG
AAACCGTGCGGCATATCGCACAATAAAGCCAGTTCACCCAGCAAAGACCCATCAAGATGAGCAAACCACTACAAAAACCCACCATTC
+M_HWI-M01141:133:D05BR:1:1101:19092:7563  133:D05BR:1:1101:19092:7563 2:N:0:TGGACGTTGCAGAG
]]]]]]]]]]]]]]]]]]]]]]]]]]]]]]]]]]]]]]]]]]]]]]]]]]]]]]]]]]]]]]]]]]]]]]]]]]]]]]]]]]]]]]]
@M_HWI-M01141:133:D05BR:1:1101:16413:7594  133:D05BR:1:1101:16413:7594 2:N:0:TGGACGTTGCAGAG
CAAAAAATTAGCCAGGTGTGGTGGTGCATGCCTGTAATCCC
+M_HWI-M01141:133:D05BR:1:1101:16413:7594  133:D05BR:1:1101:16413:7594 2:N:0:TGGACGTTGCAGAG
]]]]]]]]]]]]]]Y]]]]]]]]]]\]]]]]]]]]][]]]]
@M_HWI-M01141:133:D05BR:1:1101:18813:7627  133:D05BR:1:1101:18813:7627 2:N:0:TGGACGTTGCAGAG
ACGGGCTTTCACCATGTTGGCCAGGATGGTCTCAATCTCTTGACCTCGTGATCTACCCGCCTCGGCCTCCCAAAGTGCTGGGATTATAGGTGTGAGCCACC
+M_HWI-M01141:133:D05BR:1:1101:18813:7627  133:D05BR:1:1101:18813:7627 2:N:0:TGGACGTTGCAGAG
]V]]Y1]]\\]]]]]]]]][]]]]]]]]]]]]]]]]]]]]]][[[]]]]]]]]]]]]]]]]]]]]]]]]]]]]]]]]]]]]]]]]]]]]]]]]]]]]]]]]
@M_HWI-M01141:133:D05BR:1:1101:11775:7634  133:D05BR:1:1101:11775:7634 2:N:0:TGGACGTTGCAGAG
GCCTGCCTCAGCCTCCCAAAATGCTGGGATTACAGGCGTGAGCCACTGTGCCCGGCTATTTATTTATTTTTAAGACAGCATCTTGCTCCATCACTCAGGCTGGAATGCAGT
+M_HWI-M01141:133:D05BR:1:1101:11775:7634  133:D05BR:1:1101:11775:7634 2:N:0:TGGACGTTGCAGAG
]]]]]]]]]]]Y]Z]]]]]]]]]]]]]]]]]]]]]]]]]]]]]]]]]]]]]]]]]\]]]]]]]]]]]]]]]]]]]]]]]]]]]]][]]]]]]]]]]]]]]]]]]\]]]Y]]
@M_HWI-M01141:133:D05BR:1:1101:12499:7638  133:D05BR:1:1101:12499:7638 2:N:0:TGGACGTTGCAGAG
ACAGAACTGTCTTCAATGCGTGCATTCAACTTACAGAGTTAAACTGATGTGCGTTTGCAGGAGTTTGTAAACCCTTTCTGTGAAGCAGCGGAAAACGCATTTTTACAGCCAAATCCAAGCATTTCAG
+M_HWI-M01141:133:D05BR:1:1101:12499:7638  133:D05BR:1:1101:12499:7638 2:N:0:TGGACGTTGCAGAG
]]]]]]]]]]]]]]]]]]]]]]]]]]]]]]]]]]]]]]]]]]]]]]]]]]]]]]]]]]]]]]]]]]]]]]]]]]]]]]]]]]]]]]]]]]]]]]]]]]]]]]]]]]]]]]]]]]]]]]]]]]]]]]]
@M_HWI-M01141:133:D05BR:1:1101:24798:7720  133:D05BR:1:1101:24798:7720 2:N:0:TGGACGTTGCAGAG
CCTGGGTTCAGGCAATTCCCCTGCCTCAGCCTCCTGAGTAGCTGGGATTACAGGCACGCGCCACCAT
+M_HWI-M01141:133:D05BR:1:1101:24798:7720  133:D05BR:1:1101:24798:7720 2:N:0:TGGACGTTGCAGAG
]]]]]]]]]]]]]]]]]]]]]]]]]]]]]]]]]]]]]]]]]]]]]]]]]]]]]]]]]]]]]]]]]]]
@M_HWI-M01141:133:D05BR:1:1101:5562:7721  133:D05BR:1:1101:5562:7721 2:N:0:TGGACGTTGCAGAG
CTACCAAAAACACAAAAAAAATAGCGGGACATGGTGGCGGGTGCCTGTAATTCCGGCTACTCAAGAGACTGAGGCAGAGAACCGCTTGAATCC
+M_HWI-M01141:133:D05BR:1:1101:5562:7721  133:D05BR:1:1101:5562:7721 2:N:0:TGGACGTTGCAGAG
]]]]]]]]]U]]]]]]]]]]]][]]]]]]]]Z]]]]]]]][]YY]][]]]]][]]]T8]]]]\]]\]S]]]]]]]]]]]]W4W]]]]YU]V]]
@M_HWI-M01141:133:D05BR:1:1101:19580:7728  133:D05BR:1:1101:19580:7728 2:N:0:TGGACGTTGCAGAG
CTGCAACCTCCGCCTCCCGGCTTTAAGCGATTCTCCTGCCTCAATTTTGCAAAGTGTTGGGATTGCAGACATGAGCCACCGTGC
+M_HWI-M01141:133:D05BR:1:1101:19580:7728  133:D05BR:1:1101:19580:7728 2:N:0:TGGACGTTGCAGAG
]]]]]]]]]]]]]]]]]]]]]]]]]]]]]]]]]]]]]]]]]]]]]]]]]]]]]]]]]]]]]]]]]]]]]]]]]]]]]]]]]]]]
@M_HWI-M01141:133:D05BR:1:1101:20392:7730  133:D05BR:1:1101:20392:7730 2:N:0:TGGACGTTGCAGAG
CGTCATTTCATCACAGGCATTCTTCGTCCAGCTTTGTTCCCTTGCTGGTGAGGAGTTTTGGTCCTTTGTAGGAGTCTCGGTGTTCTGGTTTTGGGTGT
+M_HWI-M01141:133:D05BR:1:1101:20392:7730  133:D05BR:1:1101:20392:7730 2:N:0:TGGACGTTGCAGAG
]]]]]]]]]]]]]]]]]]]]]]]]]]]]]]]]]]]]]]]]]]]]]]]]]]]]]]]]]]]]]]]]]]]]]]]]]]]]]]]]]]]]]]]]]]]]]]]W]]
@M_HWI-M01141:133:D05BR:1:1101:14718:7757  133:D05BR:1:1101:14718:7757 2:N:0:TGGACGTTGCAGAG
CTTATTCTACGCTGTTTTGGAGTATATAAACCAACTCAGTATGCTCTCTCATATAAAATACAGAAATTCTAATTTTACCCGAATCGACAATATCTTAATATTATCTAGGCACCCCAATGTTAAAAACAAAATTTCTCTTAATATATTCTGTCAGAAAAAATATAGAATG
+M_HWI-M01141:133:D05BR:1:1101:14718:7757  133:D05BR:1:1101:14718:7757 2:N:0:TGGACGTTGCAGAG
CDDDDFFFFFCCGGGGGGG]]]]]]]]]]]]]]]]]]]]]]]]]]]]]]]]]]]]]]]]]]]]]]]]]]]]]]]]]]]]]]]]]]]]]]]]]]]]]]]]]]]]]]]]]]]]]]]]]]]]]]]]]]]]]]]]]]]]]]]]]]]]]]]]]]]GGGGGGGFFFFFFFCBAAB
@M_HWI-M01141:133:D05BR:1:1101:17887:7768  133:D05BR:1:1101:17887:7768 2:N:0:TGGACGTTGCAGAG
TTCTGTGGATTTGGGGTGGAGAGTTCTATAAATGTCTATCAGGTTTG
+M_HWI-M01141:133:D05BR:1:1101:17887:7768  133:D05BR:1:1101:17887:7768 2:N:0:TGGACGTTGCAGAG
]]]]]]]]]]]]]]]]]]]]]]]]]]]]]]]]]]]]]]]]]]]]]]]
@M_HWI-M01141:133:D05BR:1:1101:24494:7773  133:D05BR:1:1101:24494:7773 2:N:0:TGGACGTTGCAGAG
GATAAGCAACTTCAGCAAAGTCTCAGGATATAAAATCAATGTGCAAAAATCACAAGC
+M_HWI-M01141:133:D05BR:1:1101:24494:7773  133:D05BR:1:1101:24494:7773 2:N:0:TGGACGTTGCAGAG
]\]]]\]]]]]]]]]]]]]]]]]]]]]]]]]]]]]]]]]]]]]]]]]]]]]]]]]]]
@M_HWI-M01141:133:D05BR:1:1101:25656:7809  133:D05BR:1:1101:25656:7809 2:N:0:TGGACGTTGCAGAG
GTTCTACTGTATTGGCCTGAAGTTTTCTTTTCTTGTTGAGTCTCTGGGTTTTGGTATCAGGATGATGTTGGTCTCATAAAATGATTT
+M_HWI-M01141:133:D05BR:1:1101:25656:7809  133:D05BR:1:1101:25656:7809 2:N:0:TGGACGTTGCAGAG
]]]]]]]]]]]]]]]]]]]]]]]]]]]]]]]]]]]]]]]]]]]]]]]]]\]]]]]]]]]]]]]]]]]]]]]]]]]]]]]]]]]]]]]
@M_HWI-M01141:133:D05BR:1:1101:12104:7824  133:D05BR:1:1101:12104:7824 2:N:0:TGGACGTTGCAGAG
ACTCCTGACCTCATGTAATCCACTGCCTTGGCCTCCCAAAGTGCTGGGACTACAGGCGTGAGCCACAATGCCCGACCACTCCTTTTTTCTAAT
+M_HWI-M01141:133:D05BR:1:1101:12104:7824  133:D05BR:1:1101:12104:7824 2:N:0:TGGACGTTGCAGAG
]]]]]]]]]]]]]]]]]]]]]]]]]]]]]]]]]]]]]]]]]]]]]]]]]]]]]]]]]]]]]]]]]]]]]]]]]]]]]]]]]]]]]]]]]]]]]
@M_HWI-M01141:133:D05BR:1:1101:16938:7852  133:D05BR:1:1101:16938:7852 2:N:0:TGGACGTTGCAGAG
CCTGGGTTCAAGTGATTCTCCTGCCTCAGCCTCCCAGGTCAGCAGCTGGGATT
+M_HWI-M01141:133:D05BR:1:1101:16938:7852  133:D05BR:1:1101:16938:7852 2:N:0:TGGACGTTGCAGAG
]]]]]]]]]]]]]]]]]]]]]]]]]]]]]]]]]]]]]]]]]]]]]]]]]]]]]
@M_HWI-M01141:133:D05BR:1:1101:4179:7870  133:D05BR:1:1101:4179:7870 2:N:0:TGGACGTTGCAGAG
AGTACAATTTCTCTCTCTTTACTGCCAACCAGGTAAGATGTGACTTGCTCCTCGGCTTCCCCAGCCACATGTA
+M_HWI-M01141:133:D05BR:1:1101:4179:7870  133:D05BR:1:1101:4179:7870 2:N:0:TGGACGTTGCAGAG
TG]U]]]][S]]U]]\]]\W]C[V]][[UZUVZ]X]]\]]]\]WWTZV5]Z]]]]\TZ]Z]]]]]FXVS]]%S
@M_HWI-M01141:133:D05BR:1:1101:22906:7924  133:D05BR:1:1101:22906:7924 2:N:0:TGGACGTTGCAGAG
TTGTGATGCGTATTCCCGTAGCGTACAATCCGAGCCCAACTTCCTGTGCTCTGT
+M_HWI-M01141:133:D05BR:1:1101:22906:7924  133:D05BR:1:1101:22906:7924 2:N:0:TGGACGTTGCAGAG
][]]]]]]]]]]]\]]]]]]]]]]]]]]]]]]]]]]]]]]]]]W]]]]]]]]]]
@F_HWI-M01141:133:D05BR:1:1101:8333:7961  133:D05BR:1:1101:8333:7961 2:N:0:TGGACGTTGCAGAG
GTGATTCTGGCTTACTGCAACCTCCGTCTCCCAGGTTCAAGTGATTCTTCTGCCTCAGCCTCCCAAGTAACTGGGACTACAGGCATGCACCACCATGCCCAGCTAATTTTTTTTTTTTTTTTTTTTTTTTTACTAGAGACAGGGTTTTGC
+F_HWI-M01141:133:D05BR:1:1101:8333:7961  133:D05BR:1:1101:8333:7961 2:N:0:TGGACGTTGCAGAG
?>AABFFFFBFFGGGFGGGGGAGHHGHFHHHHGHFGHHGHH5GHHHGHFHH5GFGHHGFGFHEFHFEAFEHHHHHFGFHHGFHGHHHHHGHHGGHHHHHHHHHHHHHHHHHGGGGGGGGGGGCGGGGGGGGAF0G0;0B//9..FFGG.B
@R_HWI-M01141:133:D05BR:1:1101:8333:7961  133:D05BR:1:1101:8333:7961 2:N:0:TGGACGTTGCAGAG
CATGTTAAGTGAAATAAGCTAGCCAAAGAAAGACAAATTCTATATGATCTCACTTATTTGTAGAATCTAAAAAAGATGAATTCAGCCAGGCGCAGTGGCTCATGCCTATAATCCCAGCACTCTGGGGAGGCCGAGAGGGTGGATCACCTG
+R_HWI-M01141:133:D05BR:1:1101:8333:7961  133:D05BR:1:1101:8333:7961 2:N:0:TGGACGTTGCAGAG
ABBBAFFFFDFFGGGGGGGGGDGHHGHHHHFFHHHFHHHFHHHHEHGHBHHHHHHHHHHHFHGHHHHHHHHHHGGGHFFFHHFH5GHFHEAEGGGGHGGHHHGHGHHHHHHHH4BFGFHHGEGHFFEGGGDGCGGGGCFDFFHHEG2GCG
@M_HWI-M01141:133:D05BR:1:1101:22808:8020  133:D05BR:1:1101:22808:8020 2:N:0:TGGACGTTGCAGAG
AGGCCGTTCTGTTAGGTAGCTGCGTTTTGGTTCTAGAAGC
+M_HWI-M01141:133:D05BR:1:1101:22808:8020  133:D05BR:1:1101:22808:8020 2:N:0:TGGACGTTGCAGAG
]]]]]]]]]]]]]]]]]]]]]]]]]]]]]]]]]]]]]]]\
@M_HWI-M01141:133:D05BR:1:1101:18512:8036  133:D05BR:1:1101:18512:8036 2:N:0:TGGACGTTGCAGAG
GCAGATAAGCAAGCATTAGTGAAAAGGATGGAGGAGGGCATTTGGTAAAATGAGAAAGGAGTTTCATTAAGTTTATGAAGTCTTTTAAGTCAACCAAACATGATAAGTATGAACCAAGCAATTTATTTTAGTAGACGTGAATGAATGTTTACATTGGGCCTA
+M_HWI-M01141:133:D05BR:1:1101:18512:8036  133:D05BR:1:1101:18512:8036 2:N:0:TGGACGTTGCAGAG
CCDDDFFFFFFF]]]]]]]]]]]]]]]]]]]]]]]]]]]]]]]]]]]]]]]]]]]]]]]]]]]]]]]]]]]]]]]]]]]]]]]]]]]]]]]]]]]]]]]]]]]]]]]]]]]]]]]]]]]]]]]]]]]]]]]]]]]]]]]]]]]]]]]]]]FFFCCCFCBBBB
@M_HWI-M01141:133:D05BR:1:1101:20397:8212  133:D05BR:1:1101:20397:8212 2:N:0:TGGACGTTGCAGAG
GCAGAACGGGGTTGCGGTGCTGCGCCGATTTGTTG
+M_HWI-M01141:133:D05BR:1:1101:20397:8212  133:D05BR:1:1101:20397:8212 2:N:0:TGGACGTTGCAGAG
]W]]]]]]]]]]]]]W]]]]]]]]\]]]]Z]]]]]
@M_HWI-M01141:133:D05BR:1:1101:21255:8220  133:D05BR:1:1101:21255:8220 2:N:0:TGGACGTTGCAGAG
CACCCTTTCCTCCTCCTCCTCTTTCCTCTCTGTCTCGTCTTTCTAATAAGACCCTG
+M_HWI-M01141:133:D05BR:1:1101:21255:8220  133:D05BR:1:1101:21255:8220 2:N:0:TGGACGTTGCAGAG
]]TV]]]U]]Z]YZ]]W]][]]Z]\]\]I]]]UYJ]][]]Z]]]]]\]]]]]]]\]
@M_HWI-M01141:133:D05BR:1:1101:8084:8228  133:D05BR:1:1101:8084:8228 2:N:0:TGGACGTTGCAGAG
ATGGGAGTAAACGCTCTATTGAGAAATATCTGCTTCTAAAACCGAAACGGAGCTACCTAAC
+M_HWI-M01141:133:D05BR:1:1101:8084:8228  133:D05BR:1:1101:8084:8228 2:N:0:TGGACGTTGCAGAG
]]]]]]]]]]]]]]]]]]]]]]]]]]]]]]]]]]]]]]]]]]]]]]]]]]]]]]]]]]]]]
@M_HWI-M01141:133:D05BR:1:1101:12733:8248  133:D05BR:1:1101:12733:8248 2:N:0:TGGACGTTGCAGAG
TGTTTATTGCAGCACTGTTCACAATAGCAAAGACTTGGAACCAACCCAAATGCCCATCAGTGATAGTTGAATAAAGAAAATGTGGCACATAAACACCATGGAGTACTATGCAGCCATAAAAAATAATGAGTTCATGTCCTTTGCAGGGACATGAATGAAACTGGAAACCATCATTATCAGCGAACTGACACAAGAACAGAAAATCAAACACTGCATGTTCTCACTCATAAGTGGGTACTGAACAATGAGAACACAGGGACACAGGGAGGGGAACATCACACACC
+M_HWI-M01141:133:D05BR:1:1101:12733:8248  133:D05BR:1:1101:12733:8248 2:N:0:TGGACGTTGCAGAG
BBBBBFFFFFFFGFGGGDFGGGBDGHHGD5AFEGGGHGHFFFCHGGEGHFGHHHHHHHGHGHFHHHHHG5EHHHBGBFGHHHHFGHHHGHGHEGHHGHHHFEGHFEFFHGHHHHGGHHFHHHGHGHGHFHHHHH]]]]]]]]]]]]]]]]HGHGGBHHHHFHHHHHHFGGHFE22F/GGFAHFFHGHGFG1HFGEHHHHFFFG1BGDA1B1AFFFBFD1EEB21HFF1DEABA1HGF2GHFHFHHFHHHFHBGBHHGFAAAGGGGFGGGGGFFFFFC1AAAAAA
@M_HWI-M01141:133:D05BR:1:1101:19546:8252  133:D05BR:1:1101:19546:8252 2:N:0:TGGACGTTGCAGAG
GCGTGCCTGTAATCCCAGCTACTCAGGAGGCTGAGGCAGGAGAATTGCA
+M_HWI-M01141:133:D05BR:1:1101:19546:8252  133:D05BR:1:1101:19546:8252 2:N:0:TGGACGTTGCAGAG
]]]]]]]]]]]]]]]]]]]]]]]]]]]]]]]]]]]]]]]]]]]]]]]]]
@M_HWI-M01141:133:D05BR:1:1101:12344:8263  133:D05BR:1:1101:12344:8263 2:N:0:TGGACGTTGCAGAG
GGTGGTGAAAATCTGGCTCCTTTCTAAAAATACCAAAATTAGACAGTTGGGGTTGTGGGCACCTGTAATCCCA
+M_HWI-M01141:133:D05BR:1:1101:12344:8263  133:D05BR:1:1101:12344:8263 2:N:0:TGGACGTTGCAGAG
]]]]]]]]]]]]]]]]]]]]]]]]]]]]]]]]]]]]]]]]]]]]]]]]]]]]]]]]]]Z]V]]]]]\]]]]]V
@M_HWI-M01141:133:D05BR:1:1101:8065:8290  133:D05BR:1:1101:8065:8290 2:N:0:TGGACGTTGCAGAG
CATGCGGTGGATTTTTAGAGTGGATATTCTCAAAAATCCGTTGCAAATTTGCATCATTCGGCAGGGTGGTTTTATAAAAATCATATTTTTCAATAATATGTAATGTTGTAAATTTGGCGGAAAAGTCCGGCTACTTAGTT
+M_HWI-M01141:133:D05BR:1:1101:8065:8290  133:D05BR:1:1101:8065:8290 2:N:0:TGGACGTTGCAGAG
]]]]]]]]]]]]]]]]]]]]]]]]]]]]]]]]]]][]]]]]]]]]]]]]]]]]]]]]]]]]]]]]]]\]]]]]]]]]]]]]]]]]]]]]]]]]]]]]]]]]]]]]]]]4]]]]]]]]]]]]]]]]]]]]Y]]]]]]]]]]
@M_HWI-M01141:133:D05BR:1:1101:15845:8317  133:D05BR:1:1101:15845:8317 2:N:0:TGGACGTTGCAGAG
GTCCCAGCTACTCAGGAGGCTGAGGTGGGAGGATTACTTGAGTCCAGGAGGTCAAGACTGCAATGAGCCATGATTGCACTACTGCACTCTAGCCTGGGCAAGAGAGTGAGACTCTGTCAAAAAATGAAAGACTTCCCTACTATTTCTATGATGCAGATTGGTCAGAAGGTTATGACC
+M_HWI-M01141:133:D05BR:1:1101:15845:8317  133:D05BR:1:1101:15845:8317 2:N:0:TGGACGTTGCAGAG
BCCCCFFFFFFFGGGGGGGGGGHHGHF]]]]]]]]]]]]]]]]]]]]]]]]]]]]]]]]]]]]]]]]]]]]]]]]]]]]]]]]]]]]]]]]]]]]]]]]]]]]]]]]]]]]]]]]]]]]]]]]]]]]]]]]]]]]]]]]]]]]]]]]]]]HHHHHGGCGGGGFGGFFFFFFFBAABA
@M_HWI-M01141:133:D05BR:1:1101:9254:8365  133:D05BR:1:1101:9254:8365 2:N:0:TGGACGTTGCAGAG
CACACACACACACACACACACACACACACACACACACACACACGCTAGAATAGAATAGATTTATCATAATATCTCTGTGGTGTGTGGAAAGGGGTGGATACCCAAACTCGGGCACACTACTAC
+M_HWI-M01141:133:D05BR:1:1101:9254:8365  133:D05BR:1:1101:9254:8365 2:N:0:TGGACGTTGCAGAG
]]]]]]]]]]]]]]]]]]]]]]]]]]]]]]]]]]]]]]\\]T]]]]][]]]]]]]]]]]]]]Z[]]]]]]]]]]]]]]]]]]]]\[[]]\]][]Y]Z]]][X]]ZZ][]]]]]]]\Z]]YT]W
@M_HWI-M01141:133:D05BR:1:1101:19664:8429  133:D05BR:1:1101:19664:8429 2:N:0:TGGACGTTGCAGAG
AATGAAGTTTGCTAATACATAAGGTGCTTGTGATTGAATTTTTGTTCTGGTGAACAGTCTGTTCTCTTCTGCCATAGTGATATATTTGAGATCGTTCTGACATTTTGACGTCCCCTTAA
+M_HWI-M01141:133:D05BR:1:1101:19664:8429  133:D05BR:1:1101:19664:8429 2:N:0:TGGACGTTGCAGAG
]]]]]]]]]]]]]]]]]]]]]]]]]]]]]]]]]]]]]]]]]]]]]]]]]]]]]]]]]]]]]]]]]]]]]]]]]]]]]]]]]]]]]]]]]]]]]]]]]]]]]]]]]]]]]]]]]]]]]]]
@M_HWI-M01141:133:D05BR:1:1101:20673:8431  133:D05BR:1:1101:20673:8431 2:N:0:TGGACGTTGCAGAG
AAACTACTAACCTCAGGTCATCCACCGACCTAGGCCTCCCAAAGTGCTGGGATTACAGGAGTGAGCCACTGCACCTGGCCAG
+M_HWI-M01141:133:D05BR:1:1101:20673:8431  133:D05BR:1:1101:20673:8431 2:N:0:TGGACGTTGCAGAG
]]]]]]]]]]]]]]]]]]]]]]]]]]]]]]]]]]]]]]]]]]]]]]]]]]]]]]]]]]]]]]]]]]]]]]]]]]]]]]]]]]
@M_HWI-M01141:133:D05BR:1:1101:16047:8443  133:D05BR:1:1101:16047:8443 2:N:0:TGGACGTTGCAGAG
ATATCAGTCTTTAATCCATCTGGAGTTAATTTTAGTGTAAGGTGTCAGGAAGGGGTTCAGTTTCTGCTTTCTGCACATGGCTAGCCAGTTTTCCTATCACCATTTATTAAACAGGGAATCCTTCTCTCACCACTCCTATTCAATACAGTACTGAAAGTTCTAGCCAGAGCAATCAG
+M_HWI-M01141:133:D05BR:1:1101:16047:8443  133:D05BR:1:1101:16047:8443 2:N:0:TGGACGTTGCAGAG
CBBCCFFFFFFFGGGGGGFGGGHFHH]]]]]]]]]]]]]]]]]]]]]]]]]]]]]]]]]]]]]]]]]]]]]]]]]]]]]]]]]]]]]]]]]]]]]]]]]]]]]]]]]]]]]]]]]]]]]]]]]]]]]]]]]]]]]]]]]]]]]]]]]]]]HHHHGGGGGGGGGGFFFFFFFBABBB
@M_HWI-M01141:133:D05BR:1:1101:18674:8467  133:D05BR:1:1101:18674:8467 2:N:0:TGGACGTTGCAGAG
TATCGTCGATGGGCATTTGGGTTGGTTCCAGGTCTTTGCTATTGTAAACAGTGCTGCAATGAACATTCGTGTGCATGTGTCCTTATAGTAGAACGATTTATAGTCCTTTGGATATATACCAAGTAATGGGATTGCTGGGTCAAATGGAATTTCTATTTCTAGGTCCTTGGGGAATTGCCA
+M_HWI-M01141:133:D05BR:1:1101:18674:8467  133:D05BR:1:1101:18674:8467 2:N:0:TGGACGTTGCAGAG
BBCCBFCBDBFCGGGGGGGGGGFGGEHHHH]]]]]]]]]]]]]]]]]]]]]]]]]]]]]]]]]]]]]]]]]]]]]]]]]]]]]]]]]]]]]]]]]]]]]]]]]]]]]]]]]]]]]]]]]]]]]]]]]]]]]]]]]]]]]]]]]]]]]]]]HHHHHHHHGGGGGGGGGGFFFFFFFABAAA
@M_HWI-M01141:133:D05BR:1:1101:20661:8477  133:D05BR:1:1101:20661:8477 2:N:0:TGGACGTTGCAGAG
TTGTTCGCCCGGTGGAAAACGTAGCGCGACAGGCGCTGAATGTGGCAACCGGCGAGCGCAACAGCGTGCAGCACCTTAACCGCAGCGATGAGTTAGGG
+M_HWI-M01141:133:D05BR:1:1101:20661:8477  133:D05BR:1:1101:20661:8477 2:N:0:TGGACGTTGCAGAG
]]]]]]]]]]]]]]]]]]]]]]]]]]]]]]]]]]]]]]]]]]]]]]]]]]]]]]]]]]]]]]]]]]]]]]]]]]]]]]]]]]]]]]]]]]]]]]]]]]
@M_HWI-M01141:133:D05BR:1:1101:18596:8487  133:D05BR:1:1101:18596:8487 2:N:0:TGGACGTTGCAGAG
ATGAACTTGAACTCCTGGGCTCATGCAATCCTCTGCTTTGGCCTCCTGAGTAGATGGGACTACAGGCACGCGCTACCAAGCCCAGCTAACTTTTGGTATTTTCAACAGAAACG
+M_HWI-M01141:133:D05BR:1:1101:18596:8487  133:D05BR:1:1101:18596:8487 2:N:0:TGGACGTTGCAGAG
]]]]]]]]]]]]]][]]]]]]]]]]]]]]]]]]]]]]]]]]]]]]]]]]]]]]]]]]]]]]]]]]]]]]]]]]]]]]]]]]]]]]]]]]]]]]]]]]]]]]]]]]]]]]]]]]
@M_HWI-M01141:133:D05BR:1:1101:21538:8513  133:D05BR:1:1101:21538:8513 2:N:0:TGGACGTTGCAGAG
ATTTGAAAAAAGATTCGAGGAAATAATAACAAGAATGGATACCTTAGAGAGGAATATGAATGAATTAAAGGAGCTGAAAAACAC
+M_HWI-M01141:133:D05BR:1:1101:21538:8513  133:D05BR:1:1101:21538:8513 2:N:0:TGGACGTTGCAGAG
]]]]]]]]]]]]]]]]]]]]]]]]]]]]]]]]]]]]]]]]]]]]]]]]]]]]]]]]]]]]]]]]]]]]]]]]]]]]]]]]]]]]
@M_HWI-M01141:133:D05BR:1:1101:5752:8519  133:D05BR:1:1101:5752:8519 2:N:0:TGGACGTTGCAGAG
ATTATGTGGTCAATTTTAGAGTAGGTGTGATGTGGTGCTGAGAAGAATGTGTATTCTGTGGATTTGGGGTGGAGAGTTCTGTAAATGTCTATCAGGTTTGCTTGCTCCAGGTCTGAGTTCAAGCCCTGGATATCC
+M_HWI-M01141:133:D05BR:1:1101:5752:8519  133:D05BR:1:1101:5752:8519 2:N:0:TGGACGTTGCAGAG
]]]]]]]]]]]]]]]]]]]]]]]]]]]]]]]]]]]]]]]]]]]]]]]]]]]]]]]]]]]]]]]]]]]]]]]]]]]]]]]]]]]]]]]]]]]]]]]]]]]]]]]]]]]]]]]]]]]]]]]]]]]]]]]]]]]]]]]
@F_HWI-M01141:133:D05BR:1:1101:23340:8560  133:D05BR:1:1101:23340:8560 2:N:0:TGGACGTTGCAGAG
TTATTGAGGGTTTTTAGCATAAAGGGCTGTTGAATTTTGTCAAATGCCTTCTCTGCGTCGATTGAAATAATCATGTGGTTTTTGTTTTTGGTTCTGTTTATGTGGTGAATTACATTGATAGACTTGCGTATGTTGAACCAGCCTTGCATG
+F_HWI-M01141:133:D05BR:1:1101:23340:8560  133:D05BR:1:1101:23340:8560 2:N:0:TGGACGTTGCAGAG
ABBBBFFFFA>CEGEGFGGGGFHCHGGHGHHHHGHHHHGHHHHHHHGHHHGHHHGHGGGGGGHGHHHHHHHHEGHHFHHGHGGGHHHHGGGHHHHHHHHHHHHHHHGHHHHHHGHHHFHHHHHHHFHGGGGHHHHHGHGHHHFHHHHGFH
@R_HWI-M01141:133:D05BR:1:1101:23340:8560  133:D05BR:1:1101:23340:8560 2:N:0:TGGACGTTGCAGAG
GAATCCTTCCCAAATCATTTCATGAGACCAACATCATCCTGATACCAAAACCCGGCAGAGACCCAACAAGAAAAGAAAACGTCAGGCCAATATCCATGATGAACATAGATGCAAAAATCTTCAATAAAATATTGGCAAGCCGATTGCAAC
+R_HWI-M01141:133:D05BR:1:1101:23340:8560  133:D05BR:1:1101:23340:8560 2:N:0:TGGACGTTGCAGAG
AAAABFFFFFFFGGGGGGGGGGHHHHHHGHHGGHGHHHHHHHHHHEHHHHHDGCCEFGEGEHFHHHGGHHHHHHHGHGHHGHHGEFHAGHHHHHFHHHHGHHHHHHHHFHHFHHHGHHHGFGHHHHHGHHHHHHHFHHAGGFGGDEBGHH
@M_HWI-M01141:133:D05BR:1:1101:9363:8564  133:D05BR:1:1101:9363:8564 2:N:0:TGGACGTTGCAGAG
GAATGCAAGACTGATTCAACATACACCAGTCTATAAATTTAATTCACCACATAAACAGATCGACACAAAAGCTTCTAA
+M_HWI-M01141:133:D05BR:1:1101:9363:8564  133:D05BR:1:1101:9363:8564 2:N:0:TGGACGTTGCAGAG
]]]]]]]]]]]]]]]]]]]]]]]]]]]]]]]]]]]]]]]]]]]]]]]]]]]]]]]]]]]]]]]]]]]]]]]]]]]]]]
@M_HWI-M01141:133:D05BR:1:1101:18325:8583  133:D05BR:1:1101:18325:8583 2:N:0:TGGACGTTGCAGAG
TAAAAAATTAGTCGGGGCATGGTGGCGTGTCCCTGTATTCCTAGCTACTCAGGAGATGGAG
+M_HWI-M01141:133:D05BR:1:1101:18325:8583  133:D05BR:1:1101:18325:8583 2:N:0:TGGACGTTGCAGAG
]]]]]]]]]]]]Y]SX]]]]]]]]]]]]]]]]]]]]]][]]]]]]]]]]]]]]]W[]]]HV
@M_HWI-M01141:133:D05BR:1:1101:20112:8590  133:D05BR:1:1101:20112:8590 2:N:0:TGGACGTTGCAGAG
GGCTTTTTTTTTTAATTTCAATTTTTTATTTTTTTGAGACAGAATCTCACTCTGTTGCCCAGGCTGGAGTACAGTGGTGTGATCTTGATTCACTGCAACCTCCA
+M_HWI-M01141:133:D05BR:1:1101:20112:8590  133:D05BR:1:1101:20112:8590 2:N:0:TGGACGTTGCAGAG
]]]]]]]]]]W]]]]]]]]]]]]]]]]]]]]]]]]]]]]]]]]]]]]]]]]]]]]]]]]]]]]]]][W]]]]][]]]]]]]]]]]]]5Z]]]]]]]][]]]]VE
@M_HWI-M01141:133:D05BR:1:1101:18033:8637  133:D05BR:1:1101:18033:8637 2:N:0:TGGACGTTGCAGAG
AGCCCATTCAAAAGTGGGCAAAGGATATGAACAGACACTTTACAAAAGAAGACATACATGAGACCAACAAACATATGAAAAAATGCTCATCATCACCTGTCATCAGAGAAATGCAAATCAAAACTACCTTGAGATACCACTTCACACCCTTTAGGAAATCTACAATTGTTTTTTAACAGAAAATAACA
+M_HWI-M01141:133:D05BR:1:1101:18033:8637  133:D05BR:1:1101:18033:8637 2:N:0:TGGACGTTGCAGAG
CBCCCBFFFFFFGGFGGGGGGGHHHGHHFHHHHHCGGH]]]]]]]]]]]]]]]]]]]]]]]]]]]]]]]]]]]]]]]]]]]]]]]]]]]]]]]]]]]]]]]]]]]]]]]]]]]]]]]]]]]]]]]]]]]]]]]]]]]]]]]]]]]]]]]]5AFBAFHGBFHHHHHHGEFGDF6CGGFFFFFFF@CCBA
@M_HWI-M01141:133:D05BR:1:1101:11695:8678  133:D05BR:1:1101:11695:8678 2:N:0:TGGACGTTGCAGAG
TGTAAAATACCAAAATTCTAATTTTACGTGAATCAAAAAATATAAATATTATCTAGGTACCTTAATGTTAAAAGCAAGATTGCTCTGAATATAATCTGTCAGGAAAAATATACAATGCCCTTTTCTGCTCTGTTTTGGAATATATACACCAAAACAATATGATCTCTCATGCAAAATACAG
+M_HWI-M01141:133:D05BR:1:1101:11695:8678  133:D05BR:1:1101:11695:8678 2:N:0:TGGACGTTGCAGAG
BBABBFFFFFFFGGGGGGGGGGHHHHHGHFG]]]]]]]]]]]]]]]]]]]]]]]]]]]]]]]]]]]]]]]]]]]]]]]]]]]]]]]]]]]]]]]]]]]]]]]]]]]]]]]]]]]]]]]]]]]]]]]]]]]]]]]]]]]]]]]]]]]]]]]HHHHHHHHHGGGEGFGGGGFFFFFFFCCBAB
@M_HWI-M01141:133:D05BR:1:1101:21280:8720  133:D05BR:1:1101:21280:8720 2:N:0:TGGACGTTGCAGAG
CGTATTTGCCAACCGTGTCCCCGTTTACATTGTATAAGCTTGTGTTAACATTGCGCCTACCATATGACCACCGATATGTTTTCCAACATTTTTCAAGGACATCTCATGAACGCCAAACTGATTCTCCCCACCCTGCACGCCGCCACGCTCTTATCCGCCTGCGGCACTGCGCCCGTAGCCCGGCAACAGGCCGCTTACGACAGCAGCACGCAGGCGCGTGTGCG
+M_HWI-M01141:133:D05BR:1:1101:21280:8720  133:D05BR:1:1101:21280:8720 2:N:0:TGGACGTTGCAGAG
AAAAAFFBFFFFG2AE4FCFBEEECGFD5FHFFGH55DAGFHHFFFFFEF5GGDG?EFGHHGHHHEFFCHCFEE]]]]]]]]]]]]]\]]]]]]]]]]]]]]]T]]]]]]]]]]]]]]]]]]]]]]]]]]]]]]Y]]]]]]]]]Z]]]]]B?/?EGGEE///HHFEEEE?CGEEHG?EA/AHFDFDFEEEEEF0FB00B1BHFFFEAE0GCGDD?D?FAA>>11
@F_HWI-M01141:133:D05BR:1:1101:11012:8721  133:D05BR:1:1101:11012:8721 2:N:0:TGGACGTTGCAGAG
TTGTGATGCGTATTCCCGTAGTACGAATGAGATGCACTCACAGGACCTCTGGAATTTGTCCTCTTTCTATTGCTGTGCTGGCTGGTGACAGTAGTTAAATATATATGTTTTCAGTAGAAGATGGCAATTTCTAGTGTCTAGACATGAGCT
+F_HWI-M01141:133:D05BR:1:1101:11012:8721  133:D05BR:1:1101:11012:8721 2:N:0:TGGACGTTGCAGAG
BCCBCFFFFCCBGGGGGGGFGGHHGGHHHHHHHHHHHHHHHHFHHGHHHHGHHHHHHHHHHHHHHHHHHHHHHHHHHHHHHGHGGEHHHGFHHHHHFHHHGHHHHHHHHHHHHHHHGFHGHHHHHHHHHHHHHHHHHHHHGHHHHHHEHH
@R_HWI-M01141:133:D05BR:1:1101:11012:8721  133:D05BR:1:1101:11012:8721 2:N:0:TGGACGTTGCAGAG
ACAGAGCACAGGAAGTTGGGTGCTTAAAAAAATTGCTAGACAGAAACATAAGGAGCCGAACACTGAACAATTTGGATTTCAAGATCACACCCCCTCACCCCAGCAGCAATTCAATTGGGTGGCTGCTGGTGCTGCTGGTACCACAACTAC
+R_HWI-M01141:133:D05BR:1:1101:11012:8721  133:D05BR:1:1101:11012:8721 2:N:0:TGGACGTTGCAGAG
ABBBBFFFFFFAGGGFGGGGGGFFHHHBHGEGHHHHHBGHHHHBHHHFHHHHGGHHGEGGFGHHHHHHHGHHHHHGFHHHHEHGHHHHHHGGFFGGHHFHGFGHHFHFGHFHHHHHHEGGGGFHGFHHFHHGFFHHHHHHHHHHHHGHHH
@M_HWI-M01141:133:D05BR:1:1101:14503:8737  133:D05BR:1:1101:14503:8737 2:N:0:TGGACGTTGCAGAG
CTTTGGGCAGTATAGCCATTTTCACGATATTAATTCTTCCTAACCATGAACGTGGAATGTTTCTCCATCTGTTTGTGTCCTCTCTTATTTCGTTGAGCAGTGGTTTGTAGTTTTCCTTGAAGAGGTCCCTTACATTCCTTGTGAGTTGTATTCCTAGGTATTTTATTCTTTTTTATAGCGATTGTGAATTGCAGTTCGTTCTTCATTTGGCTTTCTTT
+M_HWI-M01141:133:D05BR:1:1101:14503:8737  133:D05BR:1:1101:14503:8737 2:N:0:TGGACGTTGCAGAG
CCCBCFBFFCFFGGGGGGGGGGHHHHGHGGHHHHHHHHHHHHFHHHHHHHHHHHGGHHHGHHHHHHHH]]]]]]]]]]]]]]]]]]]]]]]]]]]]]]]]]]]]]]]]]]]]]]]]]]]]]]]]]]]]]]]]]]]]]]]]]]]]]]]]]]HFGHHHHHHHHHHHHHGGGHHHHHGGHGGHHGHHHHHHHHHHHGGGGGGGGGGGGGFFFFFFFBBBBB
@M_HWI-M01141:133:D05BR:1:1101:4350:8743  133:D05BR:1:1101:4350:8743 2:N:0:TGGACGTTGCAGAG
GTAGGCCTCGATGTCTATTGTTCCCACCTGTGTGTCCATGTATACCCAACGTTTAGCTGCCACTTATATTGGAGAACATGTGGTATTAGGTTTTCTGTTTCTGTTTTAATTTACCTAAGATAATGGCCTCCAGCTTAATCCATGTTGCTGCAATGGACATGATTCCATTATTTTTTC
+M_HWI-M01141:133:D05BR:1:1101:4350:8743  133:D05BR:1:1101:4350:8743 2:N:0:TGGACGTTGCAGAG
ABBABFBFFAAFFGGGGGFGGGBGFHG]]]]]]]]]]]]]]]]][]]]]]]]]]]]]]]]]]]]]]]]]]]]]]]]]]]]]]]]]]]]]]]]]]]]]]]]]]]]]]]]]]]]]]]]]]]]]]]]]]]]]]]]]]]]]]]]]][]]]]]]]GHHGDGGGFDGCGFGFFFFF?F3AA>>
@M_HWI-M01141:133:D05BR:1:1101:19366:8752  133:D05BR:1:1101:19366:8752 2:N:0:TGGACGTTGCAGAG
TCATTTTATGAGACCAACATCATCCTGATAACAAAACCCGGCAGAGACCCAACAAGAAAAGGA
+M_HWI-M01141:133:D05BR:1:1101:19366:8752  133:D05BR:1:1101:19366:8752 2:N:0:TGGACGTTGCAGAG
]]]]]]]]]]]]]]]]]]]]]]]]]]]]]]]]]]]]]]]]]]]]]]]]]]]]]]]]]]]]]]]
@M_HWI-M01141:133:D05BR:1:1101:22793:8762  133:D05BR:1:1101:22793:8762 2:N:0:TGGACGTTGCAGAG
TGTCTGTTCATATCCTTTGCCCACTTTCGAATGGGTTTGTTTGTTTGTTTCCTTGTAAATCTCCTGTAGTTCTTTGTAGATTCTGGATATTAGGCCTTTGTCAGATGGGTAGATTGCACAATTTTTTTCCCATTCTGTTGGTTTCTGGTTCACTCTAATGATTGTTTCTTTTGCTGTGCAGAAACTCTTAAATTTAATTAGATCCCATTCACCTATTTTGGCTTTTC
+M_HWI-M01141:133:D05BR:1:1101:22793:8762  133:D05BR:1:1101:22793:8762 2:N:0:TGGACGTTGCAGAG
AAAABFFFFFFFGGGFGGCGGGHGHHHHGGHHGFHHGGGHHFGGFHHHHHHHHHDHHHHHHGHFH3FHHHHHHHHHH]]]]]]]]]]]]]]]]]]]]]]]]]]]]]]]]]]]]]]]]]]]]]]]]]]]]]]]]]]]]]]]]]]]]]]]]]GAHHHHHHHHHHHHHHGHHHHGHHHHGHHHGGHHHGDHHHGHHFCGGHHHGHGHHGFGGGAGGGGBFFFFFFBAA>A
@M_HWI-M01141:133:D05BR:1:1101:25099:8771  133:D05BR:1:1101:25099:8771 2:N:0:TGGACGTTGCAGAG
CACAGGATCCATCAACCCAACCACTTTATATCAAGAACATTCTCCTACTTCTCACTATACAATCACACAAATAAGGAAATTAAATCAATACATTACTTTTTTTTTGAAACGGAGTCCTATTGCCCATGCTGGAGTGCAGTGGTATGGTCTTGGTTTTCTG
+M_HWI-M01141:133:D05BR:1:1101:25099:8771  133:D05BR:1:1101:25099:8771 2:N:0:TGGACGTTGCAGAG
>AAAAAFBFC]]]]]Z]]]]]]]]]]]]]]]]]]]]]]]]]]]]]]]]]]]]]]]]]]]]]]]]]]]]]]]]]]]]]]]]]]]]]]]]]]]]]]]]]]]]]]]]]]]]]]]]]]]]]]]]]]]]]]]]]]]]]]]]]]]]]]]]]]]]]]AAF4@AAAAB
@M_HWI-M01141:133:D05BR:1:1101:14679:8790  133:D05BR:1:1101:14679:8790 2:N:0:TGGACGTTGCAGAG
GGCAAAAGGAAAGGAAAAATAGTAGGAAAGGAGAGGAAGAAAGAGAAGGAGGGAAGGAGGGAGGGAGGAAAAAGAAGGAAAGAATAAAGGAAGGAAGGGAGGGAGCAGAGGAAGAGCGTGCCGTTGATGGCGACTGGTTGCTGAGATTGGCAGGAGAGGACAGATGTTCAGGAAGATCCCCTGGTGAGGAGTAGGGAGGAGGAGAGGTAGTGGAGGAAGATTTACGGGGG
+M_HWI-M01141:133:D05BR:1:1101:14679:8790  133:D05BR:1:1101:14679:8790 2:N:0:TGGACGTTGCAGAG
BBBBBFFFBBFFGGGGGGGGGGHHHHHHCGHHHHGGFHHGFHHHHHGFHHGGGGHGGGHGGGGGGGGGGHHHHGGHGHHH]]]]]]]]]]]]]]]]]]]]]]]]]]]]]]]]]]]]]]]]]]]]]]]]]]]]]]]]]]]]]]]]]]]]]]HHHHHHHHGHGGHHGHHHHHHHHHGGGGGGHGHHHHHHHHHHHGHHHGHHHHHHHHHHGGGGGGGGGGFFBBBABBAAA3
@M_HWI-M01141:133:D05BR:1:1101:16676:8793  133:D05BR:1:1101:16676:8793 2:N:0:TGGACGTTGCAGAG
AGTGAAGAAAAAATAAAATCCTTTGTGAACAAGCAAGTACTCAGAGATTTTGTCACCACCAGGCCTGCTTTACAAGAGCTCCTGAAAGAGGCACTACACATAGAAAGGAACAACCAGTACCAGCCATTCCAAAATCACACTGAATGCTAAAGAGCATCAA
+M_HWI-M01141:133:D05BR:1:1101:16676:8793  133:D05BR:1:1101:16676:8793 2:N:0:TGGACGTTGCAGAG
BBBBCFFFFF]]]]]]]]]]]]]]]]]]]]]]]]]]]]]]]]]]]]]]]]]]]]]]]]]]]]]]]]]]]]]]]]]]]]]]]]]]]]]]]]]]]]]]]]]]]]]]]]]]]]]]]]]]]]]]]]]]]]]]]]]]]]]]]]]]]]]]]]]]]]FFFFFCCCDC
@M_HWI-M01141:133:D05BR:1:1101:6753:8793  133:D05BR:1:1101:6753:8793 2:N:0:TGGACGTTGCAGAG
TATCCTCTGTACCAGAAGATGCCCACAAGCTAATTCAGGCGTTTTGGCCTGGGCCGTTGACCTTGATTTTGCCACGTGCCAGCCATATTCCTGATGCTGTGAGTGGTGGGCAAAAAAGCGTAGGTGTGCGTTACTTCCCTCCCATCCAGCTTGTTCCTTGT
+M_HWI-M01141:133:D05BR:1:1101:6753:8793  133:D05BR:1:1101:6753:8793 2:N:0:TGGACGTTGCAGAG
BBBABFFFFFF]]]]]]]]]]]]]]]]]]]]]]]]]]]]]]]]]]]]]]]]]]]]]]]]]]]]]]]]]]]]]]]]]]]]]]]]]]]]]]]]]]]]]]]]]]]]]]]]]]]]]]]]]]]]]]]]]]]]]]]]]]]]]]]]]]]]]]]]]]]FFFFFBBAAAA
@M_HWI-M01141:133:D05BR:1:1101:24314:8802  133:D05BR:1:1101:24314:8802 2:N:0:TGGACGTTGCAGAG
ACCCGAATTGAATATATCTAAATATTATCTAGGCA
+M_HWI-M01141:133:D05BR:1:1101:24314:8802  133:D05BR:1:1101:24314:8802 2:N:0:TGGACGTTGCAGAG
]]]]]]]]][]]]]]]]]]]X]]]]]]]]]]]]]]
@M_HWI-M01141:133:D05BR:1:1101:14668:8814  133:D05BR:1:1101:14668:8814 2:N:0:TGGACGTTGCAGAG
TGCCCCATTGCTTGTTTTTGTTGGGTTTATCAAAGATTGTATAGTTGTATGTATGTTGTGTTGCCTCCGGTGCCTCTGTTTTGTTCCATTGGTCTATATCTCTGTTTTGGTACCAGTACCATGCTGTTTTGATTACTGTAGCCTTGTAGTATAGTTTGAAATCCGGTAGTGTGATGCCTCCAGCTTTGTTCTTTTTGCTTAGAATTGACTTGGCTATGCGGGC
+M_HWI-M01141:133:D05BR:1:1101:14668:8814  133:D05BR:1:1101:14668:8814 2:N:0:TGGACGTTGCAGAG
BBBBABACFFFFFFEGGGGGGGCGGFGGEGHHFFFFHHGFGHFHFGHFFGHFGFFAFDFEHH1FFGFHFGEFC]]]]]]]]]]]]]]]]]]]]]]]]]]]]]]]]]]]][]]]]]]]]]]]]]]]]]]]]]]]]]]]]]]]]]]]]]]]]GHHHGHHHHGGGGGHHHHHHHHHHGGGHHHFHHFHHHHHGGHHFHHFFEFHGGGGGGGGGGFFFBBDBBBAAA
@M_HWI-M01141:133:D05BR:1:1101:12591:8821  133:D05BR:1:1101:12591:8821 2:N:0:TGGACGTTGCAGAG
TTGTGATGCGTATTCCCGTAAATACATACAACAATTAAATGTCCATACAAAATAAAAATAATTTTTAAAAACTGTATTACCATATATATAATAGGAAAGAATGTATAAAATGTGTATGTACACTTTTATTTGAGACAGGATCTCACTTAGTTGCCCAGGCTGGAGTGCAGTGGCGCAGTTTCGGCTCACTTGCAGCCCCAACTTCCTGTGCTCTGT
+M_HWI-M01141:133:D05BR:1:1101:12591:8821  133:D05BR:1:1101:12591:8821 2:N:0:TGGACGTTGCAGAG
BBCBCFFFFCCCGGGGGGGGGGHHHHHHHHHHHHHHHHHHHHHHHHHHHHEHHHFHFHHHFHHHHH]]]]]]]]]]]]]]]]]]]]]]]]]]]]]]]]]]]]]]]]]]]]]]]]]]]]]]]]]]]]]]]]]]]]]]]]]]]]]]]]]]]]GHGGHHHGHEHHHHHHHGHGGGGGHGHGGGGGHHHHHHHHHGGGGGGGGGGGGGCFFFFFFCBBBC
@M_HWI-M01141:133:D05BR:1:1101:10818:8825  133:D05BR:1:1101:10818:8825 2:N:0:TGGACGTTGCAGAG
CCCGTCCACCTCCAAGAAAGTTCCGGCTCCAGGCCGGGCATGGTGGCTCATGCCTATAATCCCAGCACTTTGGGAGGCCGAGGCAGGTGGATCACAAGGTCAGGAAATTGAGACCATCCTGGCTAACACAGTGAAACCCTGTCTCTAGTAATGATACAAAAATTAGTTGGAGTGGTGGTGTGCACCTGTAGTCCTAGTTACTTGGG
+M_HWI-M01141:133:D05BR:1:1101:10818:8825  133:D05BR:1:1101:10818:8825 2:N:0:TGGACGTTGCAGAG
BBBBAABBFFFFGGGGGGFGGGHHGGFGGFH3FGGGGFGGHHHFHGGHGHHGHHHG]]]]]]]]]]]]\]]]]]]]]]]]]]]]]]]]]]]]]]]]]]]]]]]]]]]]]]]]]]]]]]]]]]]]]]]]]]]]]]]]]]]]]]]]]]]]]]HHGHFHGHHHGF3FHHHFHHGHEGGAGGHHHHFGG4FGBGGGGGBFFFDD>3BABB
@M_HWI-M01141:133:D05BR:1:1101:8918:8831  133:D05BR:1:1101:8918:8831 2:N:0:TGGACGTTGCAGAG
GGTATGTTAGCAGATTTGGAGAGGGAG
+M_HWI-M01141:133:D05BR:1:1101:8918:8831  133:D05BR:1:1101:8918:8831 2:N:0:TGGACGTTGCAGAG
]]]]]]]]]]]]]]]]]]]]]]]]]]]
@M_HWI-M01141:133:D05BR:1:1101:18052:8896  133:D05BR:1:1101:18052:8896 2:N:0:TGGACGTTGCAGAG
AACTAGAAATACTATTTGACCCAGCAATCCCATTACTCGGTATATGACCAGAAAATTAGAAAT
+M_HWI-M01141:133:D05BR:1:1101:18052:8896  133:D05BR:1:1101:18052:8896 2:N:0:TGGACGTTGCAGAG
]]]]]]]]]]]]]]]]]]]]]]]]]]]]]]]]]]]]]]]]]]]]]]]]]]]]]]]]]]]]]]]
@M_HWI-M01141:133:D05BR:1:1101:25827:8901  133:D05BR:1:1101:25827:8901 2:N:0:TGGACGTTGCAGAG
GGTGATCCACCTGCCTTGGCCTCCCAAAGTGTTGGGATTACAGGAATGAGCCACCTTGCCTGACTGTAGCATCTTCTAATT
+M_HWI-M01141:133:D05BR:1:1101:25827:8901  133:D05BR:1:1101:25827:8901 2:N:0:TGGACGTTGCAGAG
]]]]]]]]]]]]]]]]]]]]]]]]]]]]]]]]]]]]]]]]]]]]]]]]]]]]]]]]]]]]]]]]]]]]]]]]]]]]]]]]]
@M_HWI-M01141:133:D05BR:1:1101:10218:8909  133:D05BR:1:1101:10218:8909 2:N:0:TGGACGTTGCAGAG
TGTAAGATGTAAAGAAGGGATCCAGTTTCAGCTTTTTGCACATCGCTAGCCAGTTTTCCCAACACCATTAACT
+M_HWI-M01141:133:D05BR:1:1101:10218:8909  133:D05BR:1:1101:10218:8909 2:N:0:TGGACGTTGCAGAG
]]]]]]]]]]]]]]]]]]]]]]]]]]]]]]]]]]]]]]]]]]]]]]]]]]]]]]]]]]]]][]]]]]]]]]]]
@M_HWI-M01141:133:D05BR:1:1101:19810:8927  133:D05BR:1:1101:19810:8927 2:N:0:TGGACGTTGCAGAG
TCAAGTGATCGAGACCATCCTGGTCAACATGGTGAAACCCCGTCTCTACTAAAAATACAAAAAATTATCTGGGCATGGTGGCA
+M_HWI-M01141:133:D05BR:1:1101:19810:8927  133:D05BR:1:1101:19810:8927 2:N:0:TGGACGTTGCAGAG
]X]]]]]]]]]]]]]]]W]]]]]]]]Y]]]]]]]]]]]]]Z]]]]]]]]]]]]]]]]]]]]]]]]]]]]]]]]]]]]]Z]]]]
@M_HWI-M01141:133:D05BR:1:1101:17763:8967  133:D05BR:1:1101:17763:8967 2:N:0:TGGACGTTGCAGAG
CAATGCACCCGGGTATAACGAAACCCAGCTCCTGGAAGAACCGTGCTTCTCACTCTCTGATTCTGAAGGCGGATTCAACTCCCTTAGCTGAGCGAACACCCAGCAGAGCAGTTTGCA
+M_HWI-M01141:133:D05BR:1:1101:17763:8967  133:D05BR:1:1101:17763:8967 2:N:0:TGGACGTTGCAGAG
]]]]]]]]]]]]]]]]]]]]]]]]]]]]]]]]]]]]]]]]]]]]]]]]]]]]]]]]]]]]]]]]]]]]]]]]]]]]]]]]]]]]]]]]]]]]]]]]]]]]]]]]]]]]]]]]]]]]]
@M_HWI-M01141:133:D05BR:1:1101:16590:8968  133:D05BR:1:1101:16590:8968 2:N:0:TGGACGTTGCAGAG
TAGTAGAAACGGGGTTTCACCATCTTGGTCAGGCTATTCTCCAACTCCTAACCTCAGGTGATCCACCCACCTTGGTCTCCCAAAGTGCTAGAATTACAGGCGTGAGCCACCGCACCCAGCTGGAATTCACCTATTTTAAAAGATTTTTAAAGTTGGGA
+M_HWI-M01141:133:D05BR:1:1101:16590:8968  133:D05BR:1:1101:16590:8968 2:N:0:TGGACGTTGCAGAG
BBAA3DFF]]]][]]]]]]]]]]]]]]]]]]]]]]]]]]]]]]]]]]]]]]]]]]]]]]]]]]]]]]]]]]]]]]]][Y]]]]]]]]]]]]]]]]]]]]]]Y]]]V]]]]]]]]]]]]]]Z]]]]]]]]]]]]]]]]]W\]]]]]]]]]]FAFAAAAA
@M_HWI-M01141:133:D05BR:1:1101:4505:8984  133:D05BR:1:1101:4505:8984 2:N:0:TGGACGTTGCAGAG
AGAGTCCACTTACGTATCTGGACTGTACTGACAGAGTAGAATGCCATCGAGGTAGAAACCTAGTAAAACTCACTGATACAAAAATGAAAAATAGCAGCCAGGCATTGTGGCTCACAG
+M_HWI-M01141:133:D05BR:1:1101:4505:8984  133:D05BR:1:1101:4505:8984 2:N:0:TGGACGTTGCAGAG
]]]]]]]]]]]]]]]]]]]]]]]]]]]]]]]]]]]]]]]]]]]]]]]]]]]]]]]]]]]]]]]]]]]]]]]]]]]]]]]]]]]]]]]]]]]]]]]]]]]]]]]]]]]]]]]]]]]]]
@M_HWI-M01141:133:D05BR:1:1101:12098:9047  133:D05BR:1:1101:12098:9047 2:N:0:TGGACGTTGCAGAG
CACCTTGCTCCAGGGCCTGAACGGCATGGAGTCTAAAGACAGAATGGGTGGACCAAAGCCGAGGGGAGAGGTACTCTGGGGTCAAGGCGCACACTTCC
+M_HWI-M01141:133:D05BR:1:1101:12098:9047  133:D05BR:1:1101:12098:9047 2:N:0:TGGACGTTGCAGAG
]]]]]]]]]]]]]]]]]]]]]]]]]]]]]]]]]]]]]]]]]]]]]]]]]]]]]]]]]]]]]]]]]]]]]]]]]]]]]]]]]]]]]]]]]]]]]]]]]]
@M_HWI-M01141:133:D05BR:1:1101:22239:9060  133:D05BR:1:1101:22239:9060 2:N:0:TGGACGTTGCAGAG
ACCCAAGCGATTTTTATATTTTTAGTAGAGGTGGGGTTTCACCATGTTGGCCAGGCTGGTTTCGAACTCTGCCCACCTCAGCCTCCCAAAGTGCTGAGATTATAGGCATGAGCCACCACGCCTAGCCCTAAAATACATTTTT
+M_HWI-M01141:133:D05BR:1:1101:22239:9060  133:D05BR:1:1101:22239:9060 2:N:0:TGGACGTTGCAGAG
]]]]]]]]]]]]]]]]]]]]]]]]]]]]]]]]]]]]]]]]]]]]]]]]]]]]]]]]]]]]]]]]]]]]]]]]]]]]]]]]]]]]]]]]]]]]]]]]]]]]]]]]]]]]]]]]]]]]]]]]]]]]]]]]]]]]]]]]]]]]]]
@M_HWI-M01141:133:D05BR:1:1101:11459:9074  133:D05BR:1:1101:11459:9074 2:N:0:TGGACGTTGCAGAG
CGCTTCTTCACAGAAAGGGTTTACAAACTCCTGCAAACACACATCAGTTTAACTCCGTAAGTTGAATGCACACATTGAAGACAGTTCTGTTAGGTAGCTCCGTTTTGGTTTTAGAAGCAGATATTTCTCAATACCG
+M_HWI-M01141:133:D05BR:1:1101:11459:9074  133:D05BR:1:1101:11459:9074 2:N:0:TGGACGTTGCAGAG
]]]]]]]]]]]]]]]]]]]]]]]]]]]]]]]]]]]]]]]]]]]]]]]]]]]]]]]]]]]]]]]]]]]]]]]]]]]]]]]]]]]]]]]]]]]]]]]]]]]]]]]]]]]]]]]]]]]]]]]]]]]]]]]]]]]]]]]]
@M_HWI-M01141:133:D05BR:1:1101:15456:9089  133:D05BR:1:1101:15456:9089 2:N:0:TGGACGTTGCAGAG
GTCTCAAACTCCTGGCCTCAAGTGATCCGCCCACCTTGGCC
+M_HWI-M01141:133:D05BR:1:1101:15456:9089  133:D05BR:1:1101:15456:9089 2:N:0:TGGACGTTGCAGAG
]]]]]]]]]]]]]]]]]]]]]]]]]]]]]]]]]]]]]]]]]
@M_HWI-M01141:133:D05BR:1:1101:11894:9163  133:D05BR:1:1101:11894:9163 2:N:0:TGGACGTTGCAGAG
ACAAACAGAAAGGAATAGCATCAACATCAACAAAAAGGACACCCCGAATAGAAAGAAAG
+M_HWI-M01141:133:D05BR:1:1101:11894:9163  133:D05BR:1:1101:11894:9163 2:N:0:TGGACGTTGCAGAG
]Y]]]]]]]]]]]]]]]]]]]]]]]]]]]]]]]]]]]]]]]]]]]]]]]]]]]]]]]]]
@M_HWI-M01141:133:D05BR:1:1101:19503:9187  133:D05BR:1:1101:19503:9187 2:N:0:TGGACGTTGCAGAG
TGAATCCGCCTTCAGAATCAGAGAGTGAGAAGCACGGTTCTTCCAGGAGCTGGGTTTCGTTATACCCGGGTGCATTGGAACAAACGCGGTATTGAGAAATATCTGCT
+M_HWI-M01141:133:D05BR:1:1101:19503:9187  133:D05BR:1:1101:19503:9187 2:N:0:TGGACGTTGCAGAG
]]]]]]]]]]]]]]]]]]]]]]]]]]]]]]]]]]]]]]]]]]]]]]]]]]]]]]]]]]]]]]]]]]]]]]]]]]]]]]]]]]]]]]]]]]]]]]]]]]]]]]]]]]]
@M_HWI-M01141:133:D05BR:1:1101:7320:9208  133:D05BR:1:1101:7320:9208 2:N:0:TGGACGTTGCAGAG
TATGCTTCTCGCCTTTTGAGGCAGCAATGACGCTACAAATTATGTGTGATTTCTTGTTTTTCTACATTTAATTTAACGTCGTTACTATTATTATACTTCTTGCTATTGTTCTTATTTGAGA
+M_HWI-M01141:133:D05BR:1:1101:7320:9208  133:D05BR:1:1101:7320:9208 2:N:0:TGGACGTTGCAGAG
]]]]]]]]]]]]]]]]]]]]]]]]]]]]]]]]]]]]]]]]]]]]]]]]]]]]]]]]]]]]]]]]]]]]]]]]]]]]]]]]]]]]]]]]]]]]]]]]]]]]]]]]]]]]]]]]]]]]]]]]]
@M_HWI-M01141:133:D05BR:1:1101:25585:9216  133:D05BR:1:1101:25585:9216 2:N:0:TGGACGTTGCAGAG
CATCTTAGCCTCCCATAGTGCTGGAATTACAGGCATGAGCCATTGTGACCAGTTAGTTTTTCTAGTTTTTTAAAAAGCAATGGAAGCCAATGAG
+M_HWI-M01141:133:D05BR:1:1101:25585:9216  133:D05BR:1:1101:25585:9216 2:N:0:TGGACGTTGCAGAG
]]]]]]]]]]]]]]]]]]]]]]]]]]]]]]]]]]]]]]]]]]]]]]]]]]]]]]]]]]]]]]]]]][]]]]]]]]]]]]]]]]]]]]]]]]]]]
@M_HWI-M01141:133:D05BR:1:1101:12283:9236  133:D05BR:1:1101:12283:9236 2:N:0:TGGACGTTGCAGAG
AAGCTTTAGTTAAGAAGCTATGGTAAAATATCATCAGCATAGTGGCTCACTCCTGTAATTCCAGCACTTGGGAGCCTGAGGCAGGCAGATCACTTGAGGTCAGGAGTTTGAGACCATCCTGGCCAACATGGTGAAACCCCGTCTCTACTAAGAATATAAAA
+M_HWI-M01141:133:D05BR:1:1101:12283:9236  133:D05BR:1:1101:12283:9236 2:N:0:TGGACGTTGCAGAG
CCCCCFFFFFF]]]]]]]]]]]]]]]]]]]]]]]]]]]]]]]]]]]]]]]]]]]]]]]]]]]]]]]]]]]]]]]]]]]]]]]]]]]]]]]]]]]]]]]]]]]]]]]]]]]]]]]]]]]]]]]]]]]]]]]]]]]]]]]]]]]]]]]]]]]FFFFFFBBBAB
@M_HWI-M01141:133:D05BR:1:1101:21216:9283  133:D05BR:1:1101:21216:9283 2:N:0:TGGACGTTGCAGAG
CCTGGCCTCAAGCAATTCTCCTTCCTCGGCCTCTCAAAGTGCTGGGATCACTGGCCCAGCTAATTTTTGTATTTC
+M_HWI-M01141:133:D05BR:1:1101:21216:9283  133:D05BR:1:1101:21216:9283 2:N:0:TGGACGTTGCAGAG
]]]]]]]]]]]]]]]]]]]]]]]]]]]]]]]]]]]]]]]]]]]]]]]]]]]]]]]]]]]]]]]]]]]]]]]]]]]
@M_HWI-M01141:133:D05BR:1:1101:16220:9300  133:D05BR:1:1101:16220:9300 2:N:0:TGGACGTTGCAGAG
TGGTGCATGGCACCAAGCCCAGACAGAGTCGAACACAGTCTCCAGGCCCCAGCTGTGTCTCTTTCCTACAGCCTCACTGGAAAGGCTAGAAACAGGAGGAGGCAACCACCCCATGGGATATGGGATCTCAGCATACCAGCCTCAGCATACTCACCACCCCCATGGGGGCCTCTCA
+M_HWI-M01141:133:D05BR:1:1101:16220:9300  133:D05BR:1:1101:16220:9300 2:N:0:TGGACGTTGCAGAG
BBCA?FFFFFFFGGGGFGGGGGHGH]]]]]]]]]]]]]]]]]]]]]]]]]]]]]]]]]]]]]]]]]]]]]]]]]]]]]]]]]]]]]]]]]]]]]]]]]]]]]]]]]]]]]]]]]]]]]]]]]]]]]]]]]]]]]]]]]]]]]]]]]]]]]HGGGFEGGGGGGGBD?BBBFABAAB
@M_HWI-M01141:133:D05BR:1:1101:16246:9304  133:D05BR:1:1101:16246:9304 2:N:0:TGGACGTTGCAGAG
TCTTCTGCATTGTTGGGCCGGCGGCTGCAGATGTGGGTGCTGGAGGCGAGAGAATCATACACAATGTGGTGGAGCTGGAGAGGCCTCAGCTTCC
+M_HWI-M01141:133:D05BR:1:1101:16246:9304  133:D05BR:1:1101:16246:9304 2:N:0:TGGACGTTGCAGAG
]V]]]]]]]]]]]]G]]]]]]]]]\]]]]]]]]]\][]\\GY]7]]]]]]]ZYU]]]YZ\]]]ZZ]Z]]]]]Y][EX]X8]]]]]]][]]SS[F
@M_HWI-M01141:133:D05BR:1:1101:8992:9308  133:D05BR:1:1101:8992:9308 2:N:0:TGGACGTTGCACAG
CATGGAGAAAACCCCGTCTCTACTAAAATACAAAAAAAAAAATTAGCTGGGCATGGTGGTGCGTGCCTGTAATCCCAGCTACTCAAGAGGCTGAGGCAGGAGAATTG
+M_HWI-M01141:133:D05BR:1:1101:8992:9308  133:D05BR:1:1101:8992:9308 2:N:0:TGGACGTTGCACAG
S]]]W]]]]]Y]]]]]]]]]]%]]]]\]]]Y]]]]V]]]]]]]]]]]]]]]]]]]]]]\]Z]]]]\]]]]]]]V]]]]]]L]]]]]]]]]]]]]Y]]]]Y]]]R]]]
@M_HWI-M01141:133:D05BR:1:1101:23046:9340  133:D05BR:1:1101:23046:9340 2:N:0:TGGACGTTGCAGAG
GGATTACAGGCATGCGCCATCATCCCAGCTAATTTTTTGTATTTTTAGTAGAGACGGGGTTTCACCATGTTGACCAGGATGATCTCGATCTCTTGACCTGGTGATCCACTAGCCTTGGCCTCCCAAAGTGCTGGGTTTAGAGGC
+M_HWI-M01141:133:D05BR:1:1101:23046:9340  133:D05BR:1:1101:23046:9340 2:N:0:TGGACGTTGCAGAG
]]]]]]]]]]]]]]]]]]]]]]]]]]]]]]]]]]]]]]]]]]]]]]]]]]]]]]]]]]]]]]]]]]]]]]]]]]]]]]]]]]]]]]]]]]]]]]]]]]]]]]]]]]]]]]]]]]]]]]]]]]]]]]]]]]]]]]]]]]]]]]]]
@M_HWI-M01141:133:D05BR:1:1101:18762:9422  133:D05BR:1:1101:18762:9422 2:N:0:TGGACGTTGCAGAG
ATTTACAGCTATTTTTTAAACGCTTGGATTTGGCAGGGAAAATGCCATCTCCGCTTCTTCACAGAAAGTGTTTAGAAACTCATGCAAACACACATCATTTTAACTCTGTAAGTTGAATGCACACATTGAAGGCCGTTCTGTTAGGCAGCTCCGTTTTGGTTTTAGAAGCAGATATTTCTCAATACCG
+M_HWI-M01141:133:D05BR:1:1101:18762:9422  133:D05BR:1:1101:18762:9422 2:N:0:TGGACGTTGCAGAG
BCCBCFFFFFFFGGGGGGGGGGGGGDCHHHHHHHGGG]]]]]]]]]]]]]]]][]]]]]]]]]]]]]]]]]]]]]]]]]]]]]]]]]]]]]]]]]]]]]]]]]]]]]]]]]]]]]]]]]]]]]]]]]]]]]]]]]]]]]]]]]]]]]]]]GEHHHGHFHGHHHHHGGGGGGGGGBD1FDFFA1AAAA
@M_HWI-M01141:133:D05BR:1:1101:15931:9425  133:D05BR:1:1101:15931:9425 2:N:0:TGGACGTTGCAGAG
CATAAAAGAGAGCTCAGGCTGACATCTGGTGGGTACCCTTCTGGGATGAAGATAACAGAAGACGAAACCAGCAGCAACCCTTACTGCTCTGCAGCCCCCGTGGGTGATCCCCAGGCAAGCAGGGTCTGGAGTGGACCTCCAGTAGTCCTGCAGCAGAGGGGCATGTTAGAAGGAAAACTAAGAAACAGTAAGAAAATAACTTCAACATCATCAAAAAGAATGTCCACTCAGTGACCCAAT
+M_HWI-M01141:133:D05BR:1:1101:15931:9425  133:D05BR:1:1101:15931:9425 2:N:0:TGGACGTTGCAGAG
CBCDCFFFCFFBGGGGGGGGGGHHHHHHHHHGGGGHHHHHHHHGHHHGHHHFHHHHGHHHHHHGGGGGHHHHHHHHHHHGHHGHHHHHHH]]]]]]]]]]]]]]]]]][]]]]]]]]]]]]]]]]]]]]]]]]]]]]]]]]]]]]]]]]]HHHGHGHGHHGHHFFHHHHHHFHHHIIHIIIHHHHHHHHHHHHHHHHHHHGHGHHHHHHHFGHHHHHHGFGGGGFGGGFFFFFAAABAAA
@M_HWI-M01141:133:D05BR:1:1101:19402:9431  133:D05BR:1:1101:19402:9431 2:N:0:TGGACGTTGCAGAG
CTTTGGGGTGCCTAGATAATATTTAGATTTTTTTTCGATTCGTGTAAAGTTAGAATTTCGGTATTTTACATGAGAG
+M_HWI-M01141:133:D05BR:1:1101:19402:9431  133:D05BR:1:1101:19402:9431 2:N:0:TGGACGTTGCAGAG
]]]]]]]]]]]]]]]]]]]]]]]]]]]]]]]]]]]]]]]]]]]]]]]]]]]]]]]]]]]]]]]]]]]]]]]]]]]]
@M_HWI-M01141:133:D05BR:1:1101:19335:9436  133:D05BR:1:1101:19335:9436 2:N:0:TGGACGTTGCAGAG
ACTATGCTCTCTCATATAAAATACTGAAATTCTAATTTTACACGGATCAAATAAATCTAAATATTATCTAGGCACCCCAATGTTAAAAACGAAAATGCTCTGAATATATTCTGTCAGAAAAAATATTCAATGCTTTTTTCTACACTGTTTTGGAG
+M_HWI-M01141:133:D05BR:1:1101:19335:9436  133:D05BR:1:1101:19335:9436 2:N:0:TGGACGTTGCAGAG
BBBBA]]]]]]]]]]]]]]]]]]]]]]]]]]]]]]]]]]]]]]]]]]]]]]]]]]]]]]]]]]]]]]]]]]HZ]]]]]]]]]]]]]]]]]]]]]]]]]]]]]]]]]]]]]]]]]]]]]]]]]]]]]]]]]]]]]]]]]]]]]]]]]]]]]?AAAA
@M_HWI-M01141:133:D05BR:1:1101:5909:9437  133:D05BR:1:1101:5909:9437 2:N:0:TGGACGTTGCAGAG
GTCTTCCTAATGACTTGTTCAAGTGATTCTCCTGCTTCAGCCTCCCAAGTAGCTGGGATT
+M_HWI-M01141:133:D05BR:1:1101:5909:9437  133:D05BR:1:1101:5909:9437 2:N:0:TGGACGTTGCAGAG
]]]]]]]]]]]]]]]]]]]]]]]]]]]]]]]]]]]]]]]]]]]]]]]]]]]]]]]]]]]]
@M_HWI-M01141:133:D05BR:1:1101:9851:9461  133:D05BR:1:1101:9851:9461 2:N:0:TGGACGTTGCAGAG
CCACAAAAATTCAAACCATCATCAGAGATTATTACAAATAACTCTATGCACATAAACTAGTAAACCTGGAAGAAATGAATGAATTCCTGGACACCTGCCTCCTCCCAGGCCAAAACCGGGA
+M_HWI-M01141:133:D05BR:1:1101:9851:9461  133:D05BR:1:1101:9851:9461 2:N:0:TGGACGTTGCAGAG
]X]]]]]]]]]]]]]]]]]]]]]]]]]]]]]]]]]]]]]]]]]]]]]]]]]]]]]]]]]]]]]]]]]]]]]]]]]]]]]]]]]\]]]]]]]]]]]]]]]]]]]]]]]]]]]]]]]]]]]Q]
@M_HWI-M01141:133:D05BR:1:1101:6591:9477  133:D05BR:1:1101:6591:9477 2:N:0:TGGACGTTGCAGAG
TTATGCAAAGCATAAATGGGGAGAATGGAGAGAGTTTGGTTAATGGAAGTGAGTATAGATAGATAGAAGGAATACGTTCAGGTTTGCAACAGCACAGTAGAGTTCCTATAGTTAACAGTCATTTATTGTATATTTCAAAATAGCTCGAAGAATTTG
+M_HWI-M01141:133:D05BR:1:1101:6591:9477  133:D05BR:1:1101:6591:9477 2:N:0:TGGACGTTGCAGAG
BCCCCF]]]]]]]]]]]]]]]]]]]]]]]]]]]]]]]]]]]]]]]]]]]]]]]]]]]]]]]]]]]]]]]]]]]]]]]]]]]]]]]]]]]]]]]]]]]]]]]]]]]]]]]]]]]]]]]]]]]]]]]]]]]]]]]]]]]]]]]]]]]]]]]]FAAA3A
@M_HWI-M01141:133:D05BR:1:1101:22111:9518  133:D05BR:1:1101:22111:9518 2:N:0:TGGACGTTGCAGAG
CCAGGCTGAAGTATAGTGGTATGATCTTGGCTCAATGCAACCTCTGCCTCTCAGGTTCAAGTGATTCTCCTGCCTCAGCCTCCTGGGTAGCTGGGATTACAGGCACATGCCACTACACCTGGCTAATTTTTATATTTTTAGTAGAGA
+M_HWI-M01141:133:D05BR:1:1101:22111:9518  133:D05BR:1:1101:22111:9518 2:N:0:TGGACGTTGCAGAG
]]]]]Z]]]]]]]]]]]]]]]]]]][]]]]]]]]]]]]]]]]]]]]]]]]]]]]]]]]]]]]]]]]]]]]]]]]]]]]]]]]]]]]]]]]]]]]]]]]]]]]]]]]]]]]]]]]]]]]]]]]]]]]]]]]]]]]]]]]]]]]]]]]]
@M_HWI-M01141:133:D05BR:1:1101:21766:9527  133:D05BR:1:1101:21766:9527 2:N:0:TGGACGTTGCAGAG
TGCAAAGGTCACCAAAAAAAACTTTTTTTTAATACCTAGGAATACATTTAACTCAGAAAGTGCAATATCTCTAAAAGGAAAACTGCAAAACACCAATTAAAGAAATCATAGATGAAACAAACAAATGGAAAAACACCCAATGCTCATGGATGAGAATTACTATTGTTAAAATAATCATACTGCC
+M_HWI-M01141:133:D05BR:1:1101:21766:9527  133:D05BR:1:1101:21766:9527 2:N:0:TGGACGTTGCAGAG
CCDDCFFFFFFFGGGGGGGGGGHHHHHGGGHHHH]]]]]]]]]]]]]]]]]]]]]]]]]]]]]]]]]]]]]]]]]]]]]]]]]]]]]]]]]]]]]]]]]]]]]]]]]]]]]]]]]]]]]]]]]]]]]]]]]]]]]]]]]]]]]]]]]]]]HHHHHHHHHHHHGGGGGGGGGGFFFFFFFCCB@A
@M_HWI-M01141:133:D05BR:1:1101:13590:9603  133:D05BR:1:1101:13590:9603 2:N:0:TGGACGTTGCAGAG
CCTCACCCAATTCTCATGGATGGGAAAATGCTGCTGCTTCATTTTAAAGCTAATGAGCTGCCTGAAA
+M_HWI-M01141:133:D05BR:1:1101:13590:9603  133:D05BR:1:1101:13590:9603 2:N:0:TGGACGTTGCAGAG
]]]]]]]]]]]]]]]]]]]]]]]]]]]]]]]]]]]]]]]]]]]]]]]]]]]]]]]]]]]]]]]]]]]
@M_HWI-M01141:133:D05BR:1:1101:20065:9627  133:D05BR:1:1101:20065:9627 2:N:0:TGGACGTTGCAGAG
ACAATGCCTTATTCTACTCTATTTTGGAGTATATACACCATCTCAGTATGCTCTCTTATGTAAAATACAGCAATTCTAATTTTACGTGAATCAAAAAAAATCTAAATATTATCTACGCACCCCAATGTGAAAAGCAAA
+M_HWI-M01141:133:D05BR:1:1101:20065:9627  133:D05BR:1:1101:20065:9627 2:N:0:TGGACGTTGCAGAG
]]]]]]]]]]]]]]]]]]]]]]]]]]]]]]]]]]]]]]]]]]]]]]]]]]]]]]]]]]]]]]]]]]]]]]]]]]]]]]]]]]]]]]]]]]]]]]]]]]]]]]]]]]]]]]]]]]]]]]]]]]]]]]]]]]]]]]]]]]
@M_HWI-M01141:133:D05BR:1:1101:5716:9655  133:D05BR:1:1101:5716:9655 2:N:0:TGGACGTTGCAGAG
CTCTGCGTGATTGGCCGCGAGCGCGATCTGCCCGCGCTCGGCAAGCTGTTCAGCCAGTCTCCGCCCGTTGCGCTGGATCAGCGTTTCTTCGGCGATT
+M_HWI-M01141:133:D05BR:1:1101:5716:9655  133:D05BR:1:1101:5716:9655 2:N:0:TGGACGTTGCAGAG
]]]]]]]]T]]]]\]]]]]][W]]]ZV]Y]\]]]]T]ZYZ]]]]]]]]]]]]]]]Z]]\]]]]]]]]]]Y]]]]]]]]]]]]]]]]]]]]]]]]]Z]
@M_HWI-M01141:133:D05BR:1:1101:16785:9657  133:D05BR:1:1101:16785:9657 2:N:0:TGGACGTTGCAGAG
TTTTTAGTAGAGACGGGGTTTCACCATGTTGACCAGTATGGTCTCGATCTCTTGACCTCGTAATCCACCCGCCTCGGCCTCCCAAAGTGCTGGGATTACAGGCGTGAGCCACTGTGCCTGGCAATATTTTCAA
+M_HWI-M01141:133:D05BR:1:1101:16785:9657  133:D05BR:1:1101:16785:9657 2:N:0:TGGACGTTGCAGAG
[]]]V[]HHTT]BAX]UZ]VZ]]Z]]YU][85]]]]]]W]$T]X[]Y]\]]]Y]Y]]]]4ZUGY][Y]]]]]]]]]]]]]]]]]Y\]]]]]]\]]][]]]]\]Z]][]]][]]]]]]]]]]][]]W]]]]W]W
@M_HWI-M01141:133:D05BR:1:1101:19651:9662  133:D05BR:1:1101:19651:9662 2:N:0:TGGACGTTGCAGAG
TTGTTCTGTCACCCATGCTGGAGTGCAGTGGCCATAATCTTGGCTCACTGCAACCTCTACCTCCTGGGTTCAACCGAT
+M_HWI-M01141:133:D05BR:1:1101:19651:9662  133:D05BR:1:1101:19651:9662 2:N:0:TGGACGTTGCAGAG
]]]]]]]]]]]]]]]]]]]]]]]]]]]]]]]]]]]]]]]]]]]]]]]]]]]]]]]]]]]]]]]]]]]]]]]]]]]]]]
@M_HWI-M01141:133:D05BR:1:1101:5962:9700  133:D05BR:1:1101:5962:9700 2:N:0:TGGACGTTGCAGAG
AATGTTTCAAAGCCTCTAATGTGACTAGGAAAGTGTCAAAGTGTGAGCTGGGAGACTCCACCCTCTCTCA
+M_HWI-M01141:133:D05BR:1:1101:5962:9700  133:D05BR:1:1101:5962:9700 2:N:0:TGGACGTTGCAGAG
]]]]]]]]]]]]]]]]]]]]]]]]]]]]]]]]]]]]]]]]]]]]]]]]]]]]]]]]]]]]]]]]]]]]]]
@M_HWI-M01141:133:D05BR:1:1101:21326:9742  133:D05BR:1:1101:21326:9742 2:N:0:TGGACGTTGCAGAG
GGTCCATGCTGCCTTTTTCTTTTTTCTTTTTACTTTATTTTTAGAGGTAGCATCTTGCTGTGTTGCCCAGGCTGGTC
+M_HWI-M01141:133:D05BR:1:1101:21326:9742  133:D05BR:1:1101:21326:9742 2:N:0:TGGACGTTGCAGAG
]]]]]]]]]]]]]]]]]]]]]]]]]]]]]]]]]]]]]]]]]]]]]]]]]]]]]]]]]]]]]]]]]]]]]]]]]]]]]
@M_HWI-M01141:133:D05BR:1:1101:14949:9764  133:D05BR:1:1101:14949:9764 2:N:0:TGGACGTTGCAGAG
GAATCCGCGTTTAGACGCAGAGAGTGAGAAGCAGTTTCTTCCAGGAGGTGCGTTTTGGTATTCCAGCGTGAATGGGAGTAAACGCTGTATTGAGAAACATCTGCTTCT
+M_HWI-M01141:133:D05BR:1:1101:14949:9764  133:D05BR:1:1101:14949:9764 2:N:0:TGGACGTTGCAGAG
]]]]]]]]]]]]]]]]]]]]]]]]]]]]]]]]]]]]]]]]]]]]]\]]]]]]]]]]]]]]]]]]]]]]]]]]]]]]]]]]]]]]]]]]]]]]]]]]]]]]]]]]]]]]
@M_HWI-M01141:133:D05BR:1:1101:11249:9765  133:D05BR:1:1101:11249:9765 2:N:0:TGGACGTTGCAGAG
CTTTCTCCAAGTTTTCTTTTTTTTTGTTTCCTGAGACGAAGTCTTGCTCTGTCACCCAGACTGGAGTGCAGTGATGCAAACTCGGCTCACTGCAACCTCTGCCTTTTGGCTCAAGAGATTCTCCTGCCTCAGTCTCC
+M_HWI-M01141:133:D05BR:1:1101:11249:9765  133:D05BR:1:1101:11249:9765 2:N:0:TGGACGTTGCAGAG
]]]]]]]]]]]]]]]]]]]]]]]]]]]]]]]]]]]]]]]]]]]]]]]]]]]]]]]]]]]]]]]]]]]]]]]]]]]]]]]]]]]]]]]]]]]]]]]]]]]]]]]]]]]]]]]]]]]]]]]]]]]]]]]]]]]]]]]]]
@M_HWI-M01141:133:D05BR:1:1101:16171:9777  133:D05BR:1:1101:16171:9777 2:N:0:TGGACGTTGCAGAG
TGCCTAGCAGCCCTGAATGAACAACGGAGCTCACAGCTCAGCATCTGAGCTCCTATAAAGAACAG
+M_HWI-M01141:133:D05BR:1:1101:16171:9777  133:D05BR:1:1101:16171:9777 2:N:0:TGGACGTTGCAGAG
]]]]]]]]]]]]]]]]]]]]]]]]]]]]]]]]]]]]]]]]]]]]]]]]]]]]]]]]]]]]]]]]]
@F_HWI-M01141:133:D05BR:1:1101:18706:9785  133:D05BR:1:1101:18706:9785 2:N:0:TGGACGTTGCAGAG
CCACGGATGAGGTCGCACGCGGCAGGCTGCCCCTGCGCGCGCAGGTTTTGCCAATAGTCGAGCAGCAGCAGCTTGGCGGCGGCAAAGGCGATGAGCAGCAGCGCGGCGGCGATGAGGGTGGTTTTTTTCTGCATGGTCATTTCAGACGGC
+F_HWI-M01141:133:D05BR:1:1101:18706:9785  133:D05BR:1:1101:18706:9785 2:N:0:TGGACGTTGCAGAG
ABBBAB3AAFFFFGFGGGGGGGGGGEGGHGAGGHGHGGGGGGGGGHHHGHHFBGG@DFGGFGGGHGHHHHFHHFFGHGGGGGG?@GHEHGGGGEHGFHHHHHCCGGGGFFFCAFFFFF.ACAEFEFFFFFFFFFFFFFFFFFFFFFFFFF
@R_HWI-M01141:133:D05BR:1:1101:18706:9785  133:D05BR:1:1101:18706:9785 2:N:0:TGGACGTTGCAGAG
CCGCCTGGGCAAAATGCCCGCCGCCCAAAGCGTGTGGGTGGCCGTATCCGATCAGGCGCAATGGCAGCGCGTGCAAGATGCGGATGTGGCGGTGTGGCAGGTGGACCACCCCCCCCACTGCCCAGCCCCGCCCGATCATTTTGCCCACCC
+R_HWI-M01141:133:D05BR:1:1101:18706:9785  133:D05BR:1:1101:18706:9785 2:N:0:TGGACGTTGCAGAG
AAABBB@ABBFAGFFBGFGGGGGGGGGHGCHGEEGHGFEEGGHGE?HFHG?EFGFGHGEGGGHFGHAE@EFFGEHGHHHHHGD@GGHHGHBG##########################################################
@M_HWI-M01141:133:D05BR:1:1101:23172:9817  133:D05BR:1:1101:23172:9817 2:N:0:TGGACGTTGCAGAG
GTTAGGTAGCTCCGTTTTGGTTTTAGAAGCAGATATTTCTCAATACCGCGGTTGTTCCAATTCATCCGGGTATTACGAAACCCAGCTCCTGGAAGAACCGTGCTTCTCACTCTCTGATTCTGAAGGCGGATTCAACTCCCTT
+M_HWI-M01141:133:D05BR:1:1101:23172:9817  133:D05BR:1:1101:23172:9817 2:N:0:TGGACGTTGCAGAG
]]]]]]]]]]]]]]]]]]]]]]]]]]]]]]]]]]]]]]]]]]]]]]]]]]]]]]]]]]]]]]]]]]]]]]]]]]]]]]]]]]]]]]]]]]]]]]]]]]]]]]]]]]]]]]]]]]]]]]]]]]]]]]]]]]]]]]]]]]]]]]
@M_HWI-M01141:133:D05BR:1:1101:3347:9858  133:D05BR:1:1101:3347:9858 2:N:0:TCGACGTTGCAGAG
TAGATAGATAGATAGATAGATAGATAGATAGATAGATACATAGATACATAGATAGATACATAGATAGATAGAGAGAGAGAGAGAAGCAAAGCTTTTTTTAAAAAAACATGCCAATCTTCCAGTAGTTTCAGTGACTCTTA
+M_HWI-M01141:133:D05BR:1:1101:3347:9858  133:D05BR:1:1101:3347:9858 2:N:0:TCGACGTTGCAGAG
]]]]]]]]]]]]]]]]]]]]]]]]]]]]]]]]]]]]]]]]]]]]]]]]]]]]]]]]]]]]]]]]]]]]]]]]]]]]]]]]]]]]]]]]]]]]]]]]]]]]]]]]]]]]]]]]]]]]]]]]]]]]]]]]]]]]]]]]]]]]
@M_HWI-M01141:133:D05BR:1:1101:24115:9897  133:D05BR:1:1101:24115:9897 2:N:0:TGGACGTTGCAGAG
ACCTGGATGAACCTGGAAACCATCATTCTCAGCAAACTAACACAAGAACATGA
+M_HWI-M01141:133:D05BR:1:1101:24115:9897  133:D05BR:1:1101:24115:9897 2:N:0:TGGACGTTGCAGAG
]]]]]]]]]]]]]]]]]]]]]]]]]]]]]]]]]]]]]]]]]]]]]]]]]]]]]
@M_HWI-M01141:133:D05BR:1:1101:11058:9901  133:D05BR:1:1101:11058:9901 2:N:0:TGGACGTTGCAGAG
CCAAAGTAATTTACAGAATCAACGCTATCCCCATCAAGCTACCATTGACTTTCTTCACAGAACTGGAAAAAACCACCATGAACTTCATATGGAACCAAAAGAGAGCCCG
+M_HWI-M01141:133:D05BR:1:1101:11058:9901  133:D05BR:1:1101:11058:9901 2:N:0:TGGACGTTGCAGAG
]]]]]]]]]]]]]]]]]]]]]]]]]]][]]]]]]]]]]]]]]]]]]]]]]]]]]]]]]]]]]]]]]]]]]]]\]]]]]]]]]]]]]]]]]]]]]]]]]]]]]]]]]]]]
@M_HWI-M01141:133:D05BR:1:1101:12852:9966  133:D05BR:1:1101:12852:9966 2:N:0:TGGACGTTGCAGAG
GCCACCGTCCAGAGTCTGAGAACCATTGTTTCAT
+M_HWI-M01141:133:D05BR:1:1101:12852:9966  133:D05BR:1:1101:12852:9966 2:N:0:TGGACGTTGCAGAG
[U]U]]][V]]]]]]]]]]]W]][]]]]]]]]HV
@M_HWI-M01141:133:D05BR:1:1101:16069:9967  133:D05BR:1:1101:16069:9967 2:N:0:TGGACGTTGCAGAG
CTCTTCCGATCTACTTTACACAACAACATTCACTATAGAGCACTTACTCAACAACAGTCAGTATAGAGCACCCTACCAAGCAATAGTCACTATAAATCACCAACCCAACAGTCACTATAGAGTTCTCTAAGCAGTAACAGTCACTATAGAG
+M_HWI-M01141:133:D05BR:1:1101:16069:9967  133:D05BR:1:1101:16069:9967 2:N:0:TGGACGTTGCAGAG
A]]]]]]]]]]]]]]]]]]]]]]]]]]]]]]]]]]]]]]]]]]]]]]]]]]]]]]]]]]]]]]]]]]]]]]]]]]]]]]]]]]]]]]]]]]]]]]]]]]]]]]]]]]]]]]]]]]]]]]]]]]]]]]]]]]]]]]]]]]]]]]]]]]]]]B
@M_HWI-M01141:133:D05BR:1:1101:13780:9991  133:D05BR:1:1101:13780:9991 2:N:0:TGGACGTTGCAGAG
AATTGCTTGAAGGCAGAGGCTGCAGAGAGTTGAAGTTACAGTGAGTTGAGATCACACCATTGCACTCCAGCCTGGGCAACAATA
+M_HWI-M01141:133:D05BR:1:1101:13780:9991  133:D05BR:1:1101:13780:9991 2:N:0:TGGACGTTGCAGAG
]][]]][]]]\[[W]]\]]]]]\]]]]]]]][]\]]X]]][]]][]]]]W]]]]]]]]\]]]]]]]]]FX\\]]]]]]]]UQF]
@M_HWI-M01141:133:D05BR:1:1101:14987:9997  133:D05BR:1:1101:14987:9997 2:N:0:TGGACGTTGCAGAG
GGGTACCTAGATATTATTTAGGTTTATTTCGATTCGCGTAAAATTAGAATTTTGGTATTTTACATGAGAGAGCATATTGAGTTGG
+M_HWI-M01141:133:D05BR:1:1101:14987:9997  133:D05BR:1:1101:14987:9997 2:N:0:TGGACGTTGCAGAG
]]]]]]]]]]]]]]]]]]]]]]]]]]]]]]]]]]]]]]]]]]]]]]]]]]]]]]]]]]]]]]]]]]]]]]]]]]]]]]]]]]]]]
@M_HWI-M01141:133:D05BR:1:1101:18146:10123  133:D05BR:1:1101:18146:10123 2:N:0:TGGACGTTGCAGAG
TGTTCTTGTTAACAGTGATATTTGCCGCTTCCAGCGCTTTCTCGGCATCCTTGCCAGTGGTTCCTTTGCCGTCCATCCAAACGTC
+M_HWI-M01141:133:D05BR:1:1101:18146:10123  133:D05BR:1:1101:18146:10123 2:N:0:TGGACGTTGCAGAG
]]]]]]]]]]]]]]]]]]]]]]]]]]]]]]]]]]]]]]]]]]]]]]]]]]]]]]]]]]]]]]]]]]]]]]]]]]]]]]]]]]]]]
@M_HWI-M01141:133:D05BR:1:1101:8975:10175  133:D05BR:1:1101:8975:10175 2:N:0:TGGACGTTGCAGAG
TCTATGTTCATCGTGGATATTGGCCGGAAGTTTTCTTTTTCTTGCTGAGTCTCTGCCAGGTTTTGATATCTGGATGATGTGGGACT
+M_HWI-M01141:133:D05BR:1:1101:8975:10175  133:D05BR:1:1101:8975:10175 2:N:0:TGGACGTTGCAGAG
]]]]]]]]]]]]]]]]]]]]]]]]]]]]]]]]]]]]]]]]]]]]]]]]]]]]]]]]]]]]]]]]]]]]]]]]]]]]]]]]]]]]]]
@M_HWI-M01141:133:D05BR:1:1101:10320:10187  133:D05BR:1:1101:10320:10187 2:N:0:TGGACGTTGCAGAG
AACAGGTTTTTTTGGTGCTTGCTTTTCTTTTCTTTCTTTTTTTTTTTTTTTGAGACAGAGTCTCGCTCTGTTGCCCATGCTGGAGTGCACTGGGGCAATCTCGACTCACTACAACCTCTATCTCCAGGGTTCAAGTGATTCTCCTATCTCAGCCTCCTGAGTGACTGGGATTACAGGCA
+M_HWI-M01141:133:D05BR:1:1101:10320:10187  133:D05BR:1:1101:10320:10187 2:N:0:TGGACGTTGCAGAG
BABBBBFFFBBBGGAFFFGGGCFHHHHHF]]]]]]<]]]]]]]]]]]]]]][]]]]]]]]]]]]]Z[[]]]]]]]]6]5]]]]]\]V]6]][[]]]]X]\]YZ][]Y]]]]]]]]ZZ\]\]][][7]]JJJIJJJGJIJJJJHJJEJGGGHGGGHHHGGGGGGGGGGFFFFFFFAAA3A
@M_HWI-M01141:133:D05BR:1:1101:11795:10205  133:D05BR:1:1101:11795:10205 2:N:0:TGGACGTTGCAGAG
ACAGAGCACAGGAAGTTGGGGCTGTCGGTGCGCACCAGCTCGCCCGGGTGGTCGGCCAGCACCTCCACCATGCTGCGGTCGCCGCTCCTCAGCTTGCCGGCCAGGGCAGCGCCGGCGTCCGGGGCGCCCAGCGGCAGCGCCTCGCTCATCTTGCCTGGGCTCAGCGCGGTGGAAGGCGGCGTGAAGCGACGGCTCGTGCTGGCATCTACGGGAATACGCATCACAA
+M_HWI-M01141:133:D05BR:1:1101:11795:10205  133:D05BR:1:1101:11795:10205 2:N:0:TGGACGTTGCAGAG
DDDDCFFFFFFCGGGGGGGGGGGGHHGGGGGGGGGGHHHHHGGGGGGGGGGGHGEEGGHGHHHHHHHHHHHGHHHH]]]]]]]]]]]]]]]]]]]]]]]]]]]]]]]]]]]]]]]]]]]]]]]]]]]]]]]]]]]]]]]]]]]]]]]]]]HHHGHHGHHHEFGGGGEHHHHHGGGGGGHGHHGHGGGGGGGGGGGHHGHHHHHHGGGGGGGGGGCCBFFFFBBCCC
@M_HWI-M01141:133:D05BR:1:1101:19263:10320  133:D05BR:1:1101:19263:10320 2:N:0:TGGACGTTGCAGAG
TCACGCCAGTTAGAATGGCGATCATTAAAAAATCTGGAGACAACAGATGCTGGAGA
+M_HWI-M01141:133:D05BR:1:1101:19263:10320  133:D05BR:1:1101:19263:10320 2:N:0:TGGACGTTGCAGAG
]]]]]]]]]]]]]]]]]]]]]]]]]]]]]]]]]]]]]]]]]]]]]]]]]]]]]]]]
@M_HWI-M01141:133:D05BR:1:1101:10711:10349  133:D05BR:1:1101:10711:10349 2:N:0:TGGACGTTGCAGAG
AAAAAATTTTTGCAATCTTTCTAACAAAGGGGCAATATCCAGTATCTAACAAGGAACTTTAACAAATTTACAAAAACAAAACAAAATAAAAAAGTGAGTGAAGGTTATGAACAGATGACACTTCTCAAAAGAAGACATTTATGCGGCCAACAAACATATGAAAAATAGCTCCTTATCACTTATCATTAGAGAAATGCAAATCAAAACCACAATGAGATACCATCTCACAGCAGTCAAAATGGGTATTACTG
+M_HWI-M01141:133:D05BR:1:1101:10711:10349  133:D05BR:1:1101:10711:10349 2:N:0:TGGACGTTGCAGAG
BBBBBBFFFFFDFGGGGGGGGGFHHFFHHFAE2A2BGHHBGHDGEGHGFHHFAGHEGGHFHDGFF1FG5EEFBFHHGGCGHHGHHEBGFGHG?AFHFFHHH]]]]]]]]]]]]]]]]]]]]]]]]]]]]]]]]]]]]]]]]]]]]]]]]]FHGEGDFBHHHHHHGFFG1DFGBGHFHFHFHHHHHHHHHHHFGHHHHHHF2FFCF2EFHGFGBGDGGF4HEFFGGB5GHGGFGFDGDGFFBFFFFFBBAAA
@M_HWI-M01141:133:D05BR:1:1101:17531:10379  133:D05BR:1:1101:17531:10379 2:N:0:TGGACGTTGCAGAG
GTCAAGAAGGGCTCCAGTTTCTGTTGTCTTCACATAGATAGCCAGTTATCCCAACACCATT
+M_HWI-M01141:133:D05BR:1:1101:17531:10379  133:D05BR:1:1101:17531:10379 2:N:0:TGGACGTTGCAGAG
]]]]]]]]]]]]]]]]]]]]]]]]]]]]]]]]]]]]]]]]]]]]]]]]]]]]]]]]]]]]]
@M_HWI-M01141:133:D05BR:1:1101:27027:10419  133:D05BR:1:1101:27027:10419 2:N:0:TGGACGTTGCAGAG
GACACCTACAAAGGGAATCTCATCAGCCTAACAGCAGACCTTTAGCTGAGCTGACCCACTGTCCATCAGTCACCATCACCAT
+M_HWI-M01141:133:D05BR:1:1101:27027:10419  133:D05BR:1:1101:27027:10419 2:N:0:TGGACGTTGCAGAG
]]]]]]]]]]]]]]]]]]]]]]]]]]]]]]]]]]]]]]]]]]]]]]]]]]]]]]]]]]]]]]]]]]]]]]]]]]]]]]]]]]
@M_HWI-M01141:133:D05BR:1:1101:6890:10440  133:D05BR:1:1101:6890:10440 2:N:0:TGGACGTTGCAGAG
CCAGGATGGTCTCAATCTCTTGACGTTGTGATCCCCCCGCCTCGGCCTCCCAAAGTGCTAATTCTTTAAGCATTTTTTG
+M_HWI-M01141:133:D05BR:1:1101:6890:10440  133:D05BR:1:1101:6890:10440 2:N:0:TGGACGTTGCAGAG
]WV]V]]]]]ZZ[][]][]]]]]]]]][]]Y]]]]]]]]]]]]]]]]]]]]]]]]]]]]]]]]]]]]]]]]]]]]]]]]
@M_HWI-M01141:133:D05BR:1:1101:24603:10469  133:D05BR:1:1101:24603:10469 2:N:0:TGGACGTTGCAGAG
CAAGAGCCAGTTGTTCAGTTTCCATGAAGCTGTGTGGGTCTGGGTTGGTTTCTGTATTCTGAGTTCTAACTTGATTGCACTATGGTCTGAGAGGCTGTTTGTTATGATTTCAGTTGTTTTGCATTTGCTGAGCAGTGCTTTACTTCCAATTATGTGGTCAATTTTAGAGTAGGTGTGATGTGGTGCTTAGAAGAATGTGTATTCTGTGGATTTGGGGTGGAGAGTTCTGTAAATGTCTATCAGGTTTGCTTGCTCC
+M_HWI-M01141:133:D05BR:1:1101:24603:10469  133:D05BR:1:1101:24603:10469 2:N:0:TGGACGTTGCAGAG
AAAA111B11B113A3AFFGF33E331A111F1B3000BBFGFHAFEGEGC122FDGBGHGFH12FB2FHHB11D2B1FFGBEG1D2@B1D1@/E>G01B>BBGB1]U\]]]]]]]]X.[]]]]]UTZ]]FVE\]F]]H]]WV]]]]G]WF1?/11HF1FFGF1FDGF01B/11GG1B/F0A01GA2FGFF2F2BGG1FDDFA01FBAG1AEGGEGBDBAA110AB13F33HE1FB3AB1CB1F1C11111>111>
@M_HWI-M01141:133:D05BR:1:1101:23155:10543  133:D05BR:1:1101:23155:10543 2:N:0:TGGACGTTGCAGAG
GCAAGTCCGTCCCACAGCTCACGTGCCAGCGTCATACGATCGATCAGCTCGTGTGCCGCCGCTGAACAGCCAGCCTCTGTCGCCAGTTCGTGGATGAAGGTCTTA
+M_HWI-M01141:133:D05BR:1:1101:23155:10543  133:D05BR:1:1101:23155:10543 2:N:0:TGGACGTTGCAGAG
]]]]]]]]]]]]]]]]]]]]]]]]]]]]]]]]]]]]]]]]]]]]]]]]]]]]]]]]]]]]]]]]]]]]]]]]]]]]]]]]]]]]]]]]]]]]]]]]]]]]]]]]]
@M_HWI-M01141:133:D05BR:1:1101:27167:10603  133:D05BR:1:1101:27167:10603 2:N:0:TGGACGTTGCAGAG
ACTAAAAGTTAAAGATCATCAACATAATGGAGATTCTACAACAACTAACAGGCAAAACAGCCACTTAGCATCAAAATGGCAGTATCAAATTCACACATAACAATATTAACCCTAAATGTAAATGGACTAAATGCACCAATCAAAAGACACAGACTGGCAAATTGGATAAAAATTCAAAACACGTCACTGTGCTGTATCCAG
+M_HWI-M01141:133:D05BR:1:1101:27167:10603  133:D05BR:1:1101:27167:10603 2:N:0:TGGACGTTGCAGAG
A3AAAFFFFFFFGGCFGGGGGGHHHHHHHGGHCFHHGHHHHHHHHHHHHHH]]]]]]]]]]]]]]]]]]]]]]]]]]]]]]]]]]]]]]]]]]]]]]]]]]]]]]]]]]]]]]]]]]]]]]]]]]]]]]]]]]]]]]]]]]]]]]]]]]]GFGEHFHHHHHHFDFHHHHHHHHGHHHHHGFEBBFGGGGFFFFFFFAAA>3
@M_HWI-M01141:133:D05BR:1:1101:13987:10611  133:D05BR:1:1101:13987:10611 2:N:0:TGGACGTTGCAGAG
TTGTGATGCGTATTCCCGTACTCTGTCCCAACTTCCTGTGCTCTGT
+M_HWI-M01141:133:D05BR:1:1101:13987:10611  133:D05BR:1:1101:13987:10611 2:N:0:TGGACGTTGCAGAG
]]]]]]]]]]]]]]]]]]]]]]]]]]]]]]]]]]]]]]]]]]]]]]
@M_HWI-M01141:133:D05BR:1:1101:8186:10703  133:D05BR:1:1101:8186:10703 2:N:0:TGGACGTTGCAGAG
GAAAATGCGTTTTCCGCTGCTTCACAGAAAGGGTTTACAAACTCCTGCAAATGCACATCAGTTTATCTCGGTAAATTGAATGCACACATTGAAGACCGTTCTGTTAGGTAGCTGAGTTTTGGTTCTAGAAGCAGATATTTCTCA
+M_HWI-M01141:133:D05BR:1:1101:8186:10703  133:D05BR:1:1101:8186:10703 2:N:0:TGGACGTTGCAGAG
]]]]]]]]]]]]]]]]]]]]]]]]]]]]]]]]]]]]]]]]]]]]]]]]]]]]]]]]]]]]]]]]]]]]]]]]]]]]]]]]]]]]]]]]]]]]]]]]]]]]]]]]]]]]]]]]]]]]]]]]]]]]]]]]]]]]]]]]]]]]]]]]
@M_HWI-M01141:133:D05BR:1:1101:19085:10743  133:D05BR:1:1101:19085:10743 2:N:0:TGGACGTTGCAGAG
ATCATTAAATTTGATTTAAAACAAGCTATACACAGATATAAACGATTTCGCCATTTCAAACAGGTTTTCTTGGTTATACTTTCGCCCTACCGACCCACTACT
+M_HWI-M01141:133:D05BR:1:1101:19085:10743  133:D05BR:1:1101:19085:10743 2:N:0:TGGACGTTGCAGAG
]]]]]]]]]]]]]]]]]]]]]]]]]]]]]]]]]]]]]]]]]]]]]]]]]]]]]]]]]]]]]]]]]]]]]]]]]]]]]]]]]]]]]]]]]]]]]]]]]]]]]]
@M_HWI-M01141:133:D05BR:1:1101:26224:10773  133:D05BR:1:1101:26224:10773 2:N:0:TGGACGTTGCAGAG
CTACTAAAATGCAAAAAAATTAGCCGGGCATGGTGGCCTGCACTTGTAGTCCCAGCTACTCGGGAGGCTGAGGCAGGGGAATCGCTTGAACCCA
+M_HWI-M01141:133:D05BR:1:1101:26224:10773  133:D05BR:1:1101:26224:10773 2:N:0:TGGACGTTGCAGAG
]]]]]]]]]]]]]]]]]]]]]]]]]]]]]]]]]]]]]]]]]]]]]]]]]]]]]]]]]]]]]]]]]]]]]]]]]]]]]]]]]]]]]]]]]]]]]]
@M_HWI-M01141:133:D05BR:1:1101:9278:10811  133:D05BR:1:1101:9278:10811 2:N:0:TGGACGTTGCAGAG
GATCTGCTGTGAGTCTGATGGGCTTCCCTTTGTGGGTGACCCGACCTTTCTCTCTGGCTGCCCTTAGTATTCTCTCCTTTATTTCAACCCTGTTGAATCTGAAGATTATGTGCCTTGGGGTTGCTCTTATTGCGGAATATCTTTGTGGTGTTCTCTGTATTTCCTGCAATTGAGTGTTGGCCTGTCTTGCTAGGTGGGGGAAATTTTCCTAGATGATGTCCTGAAGAGTATTTTCCAGCTTGGATTCATTCTCT
+M_HWI-M01141:133:D05BR:1:1101:9278:10811  133:D05BR:1:1101:9278:10811 2:N:0:TGGACGTTGCAGAG
ABCCCFFFFFFFGGGGGGGGGGHHHHHHHHHHHHGGGGHHHHGGGGGHHHHHHHHHHHHGGHHHHHHHGGHHHHHHHHHHHHHHHHHHHGHHHHHHHHHHHGGH]]]]]]]]]]]]]]]]]]]]]]]]]]]]]]]]]]]]]]]]]]]]]]HHHGHHHHHHHGEHHHHHHHHHGGGGHHFGGHHHHHHHHHHHGGGGHHHHHHGHHHHHHHHHHHHHHHHHHHHHHHHHHHHHGGGGGGGGGGFFFFFFFCBBAA
@M_HWI-M01141:133:D05BR:1:1101:13691:10811  133:D05BR:1:1101:13691:10811 2:N:0:TGGACGTTGCAGAG
ATCAGCATCACTGCCCCCAACACACAGACACCTAAAAACACACAGTTCAGAGCAAAGTCTCAGACTCACCCAACCCTTCCCATG
+M_HWI-M01141:133:D05BR:1:1101:13691:10811  133:D05BR:1:1101:13691:10811 2:N:0:TGGACGTTGCAGAG
]]]]]]]]]]]]]]]]]]]]]]]]]]]]]]]]]]]]]]]]]]]]]]]]]]]]]]]]]]]]]]]]]]]]]]]]]]]]]]]]]]]]
@M_HWI-M01141:133:D05BR:1:1101:14133:10838  133:D05BR:1:1101:14133:10838 2:N:0:TGGACGTTGCAGAG
CACACATGCACCTAACACTGAAGCTCCAGCACTTATAAAACAATTGCTAACAGACCTAAGAAATGAGA
+M_HWI-M01141:133:D05BR:1:1101:14133:10838  133:D05BR:1:1101:14133:10838 2:N:0:TGGACGTTGCAGAG
]]]]]]]]]]]]]]]]]]]]]]]]]]]]]]]]]]]]]]]]]]]]]]]]]]]]]]]]]]]]]]]]]]]]
@M_HWI-M01141:133:D05BR:1:1101:13106:10852  133:D05BR:1:1101:13106:10852 2:N:0:TGGACGTTGCAGAG
ACAGAGCACAGGAAGTTGGGATTAGGTGTACAGGTCAGGTGTTAGGCTTACGGTTTTACGGGAATACGCATCACAA
+M_HWI-M01141:133:D05BR:1:1101:13106:10852  133:D05BR:1:1101:13106:10852 2:N:0:TGGACGTTGCAGAG
]]]]]]]]]]]]]]]]]]]]]]]]]]]]]]]]]]]]]]]]]]]]]]]]]]]]]]]]]]]]]]]]]]]]]]]]]]]]
@M_HWI-M01141:133:D05BR:1:1101:18231:10862  133:D05BR:1:1101:18231:10862 2:N:0:TGGACGTTGCAGAG
AACAAAGAGACTCCGCCACAGGGCGCGGCGGAGACCACAGCAGAACAGCAAAGACAGTGCCCAGGGATGGCAGGGCGGGGACAGGGAATACCAGGGTTGGGAAATGGACAGGAGAGGACCCACAACAAGTCAGGGCCAGAAAGGGGCCATGACAAGGGCAAGGGCAGAGAATGGCCAAGAAAAA
+M_HWI-M01141:133:D05BR:1:1101:18231:10862  133:D05BR:1:1101:18231:10862 2:N:0:TGGACGTTGCAGAG
BBBBBFBFFFFFFFGGGGGGGGGGGGGGGGGGGG]]]]]]]]]]]]]]]]]]]]]]]]]]]]]]]]]]]]]]]]]]]]]]]]]]]]]]]]]]]]]]]]]]]]]]]]]]]]]]]]]]]]]]]]]]]]]]]]]]]]]]]]]]]]]]]]]]]]HHHHHHHHFHHHGGGGGGGGGGFFFFFFFABABA
@M_HWI-M01141:133:D05BR:1:1101:20459:10874  133:D05BR:1:1101:20459:10874 2:N:0:TGGACGTTGCAGAG
CACCTAGATTTTGGAACTGTTTTGCATTTTGACTGTGTGGAG
+M_HWI-M01141:133:D05BR:1:1101:20459:10874  133:D05BR:1:1101:20459:10874 2:N:0:TGGACGTTGCAGAG
]]]]]]]]]]]]]]]]]]]]]]]]]]]]]]]Z]]]]]]]]YX
@M_HWI-M01141:133:D05BR:1:1101:17280:10937  133:D05BR:1:1101:17280:10937 2:N:0:TGGACGTTGCAGAG
CCCATTTGTCTATTTTGGCTTTTGTTGCCAATGCTTTTGTTGTTTTAGTCATGAAGTCCTTGCCTATGCCTGTGCCCTGAATGGTTTTGCCTACGTTTTCTTCTAGGGTTTTAATGGTGTTAGGTCTTATGTTTAAGTCTTTAATACATCTGG
+M_HWI-M01141:133:D05BR:1:1101:17280:10937  133:D05BR:1:1101:17280:10937 2:N:0:TGGACGTTGCAGAG
>AA]]]]]]]]]]]]]]]]]]]]]]\]]][]]]]]]]]]]]]]]]]]]]]]]]]]]]]]]]]]]]]]]]]]][]]]]]Z\]]]]]]]]]\]]][]\]]]]]]]]]]]]\]]]]]]]]]]]]]]]]]]]]]]]]]]]]]]]]]]]]]][]]BBB
@F_HWI-M01141:133:D05BR:1:1101:8426:10940  133:D05BR:1:1101:8426:10940 2:N:0:TGGACGTTGCAGAG
TCTGTCTCTCTCTCTCTTTTTTTTTTTTGGTTTTTAATTACAATTGTTTTTTTTTTTTTTTTTTTTTTTTTTTTTAGATTGGGTTTCTCTTTTTTTCCCCAGCCTGGGTTCCGGTGCGGGGATTTCGGCCCTCCCTGAACCCCCCCCCCT
+F_HWI-M01141:133:D05BR:1:1101:8426:10940  133:D05BR:1:1101:8426:10940 2:N:0:TGGACGTTGCAGAG
AA?1>DDBFFFFGGGG1BGGGGG?AEGAE/AEBFE/122DD1ADG12AFGEEEGGGGGGGGGGGGGGGGGCGGG-./0;0=.:.;9;00000BBA#######################################################
@R_HWI-M01141:133:D05BR:1:1101:8426:10940  133:D05BR:1:1101:8426:10940 2:N:0:TGGACGTTGCAGAG
AGGCAGGAGAATTGCCTGACCCCAGGAGGTGGAGGTTGCGGAGAGACGAGATCGCGCCACTGTACTCCAGCCTGGGCAACAAGAGCGAAACTCCGTCTCAAAAAAAAAAAAAAAAAAAAAAAAAAAAAAATTAATATTAAAAAACAAAAA
+R_HWI-M01141:133:D05BR:1:1101:8426:10940  133:D05BR:1:1101:8426:10940 2:N:0:TGGACGTTGCAGAG
AAA@AA1A>AF13AFFFDFGBCEAE0FF?00A00000BAA//AEA/AAE?A/1F?>/EE/1122B21BFGFE0F///B>/F/0F0F?EEG?DBGA/FC02FBGFCGGGCG@G??-:AC@-AA@G?@@#######################
@M_HWI-M01141:133:D05BR:1:1101:22078:10941  133:D05BR:1:1101:22078:10941 2:N:0:TGGACGTTGCAGAG
TAGGTGCGTTATTCAGAATCAGATGGGAAAGAGCAGGCTTCAATGGAGAGCAGCAGACCGTTTTTTT
+M_HWI-M01141:133:D05BR:1:1101:22078:10941  133:D05BR:1:1101:22078:10941 2:N:0:TGGACGTTGCAGAG
]]]]]]]]]]]]]]]]]]]]]]]]]]]]]]]]]]]]]]]]]]]]]]]]]]]]]]]]]]]]]]]]]]]
@M_HWI-M01141:133:D05BR:1:1101:25429:10952  133:D05BR:1:1101:25429:10952 2:N:0:TGGACGTTGCAGAG
AGGAGGGCGGATTGCTTGAGGTCAGGAGTTTGAGATCTTTG
+M_HWI-M01141:133:D05BR:1:1101:25429:10952  133:D05BR:1:1101:25429:10952 2:N:0:TGGACGTTGCAGAG
]]]]]]X]]]]]]]]]]]]]]]]]]]]]]]]]]]]]]]]]]
@M_HWI-M01141:133:D05BR:1:1101:16492:11001  133:D05BR:1:1101:16492:11001 2:N:0:TGGACGTTGCAGAG
GAATCCTTTGGATATATACCCAGTAATGGGATTGCTGAGTCAAATGGAATTTCTATTTCTAGGTCTTTGAAGAATCACCACA
+M_HWI-M01141:133:D05BR:1:1101:16492:11001  133:D05BR:1:1101:16492:11001 2:N:0:TGGACGTTGCAGAG
]]]]]]]]]]]]]]]]]]]]]]]]]]]]]]]]]]]]]]]]]]]]]]]]]]]]]]]]]]]]]]]]]]]]]]]]]]]]]]]]]]
@M_HWI-M01141:133:D05BR:1:1101:8091:11032  133:D05BR:1:1101:8091:11032 2:N:0:TGGACGTTGCAGAG
TCCCTAAGAACTTTCCAGATCTTCTCTGTGCTCTGCTGAAGCCAAAAGAATATTAGGGTGGGGTAAAATGAGGCTACCTCAGGGCCTGGCTATACAGGCACCCACTTCTGCCCATGCTGCCACATAGTCCTCTGGG
+M_HWI-M01141:133:D05BR:1:1101:8091:11032  133:D05BR:1:1101:8091:11032 2:N:0:TGGACGTTGCAGAG
]]]]]]]]]]]]]]]]]]]]]]]]]]]]]]]]]]]]]]]]]]]]]]]]]]]]]]]]]]]]]]]]]]]]]]]]]]]]]]]]]]]]]]]]]]]]]]]]]]]]]]\]]]]]]]]]]]]]]]]]]]]]]]Y]]]]]]]]]
@M_HWI-M01141:133:D05BR:1:1101:27654:11033  133:D05BR:1:1101:27654:11033 2:N:0:TGGACGTTGCAGAG
TATTGAAGATTTTTGCATCTATGTTCATCATGGATATTGGCCTGAATTTTTATTTTCTTCTCTGATGCTCCTTTGCTGCATGTGCTGAAACACTACT
+M_HWI-M01141:133:D05BR:1:1101:27654:11033  133:D05BR:1:1101:27654:11033 2:N:0:TGGACGTTGCAGAG
]]]]]]]]]]]]]]]]]]]]]]]]]]]]]]]]]]]]]]]]]]]]]]]]]]]]]]]]]]]]]]]]]]]]]]]]]]]]]]]]]]]]]]]]]]]]]]]]]
@M_HWI-M01141:133:D05BR:1:1101:20770:11037  133:D05BR:1:1101:20770:11037 2:N:0:TGGACGTTGCAGAG
TCTGGCGTCAGTATCGCTGGCCTTTCATTGCGGTGATGGCGTTAAGCCTTGCCAGCGCCGCGTTGGGCATAG
+M_HWI-M01141:133:D05BR:1:1101:20770:11037  133:D05BR:1:1101:20770:11037 2:N:0:TGGACGTTGCAGAG
]]]]]]]]]]]]]]]]]]]]]]]]]]]]]]]]]]]]]]]]]]]]]]]]]]]]]]]]]]]]]]]]]]]]]]]]
@F_HWI-M01141:133:D05BR:1:1101:25301:11058  133:D05BR:1:1101:25301:11058 2:N:0:TGGACGCTGCACAG
ATAACCAGCTTAGAGAAGAACATAAATGACTTGATGGAGCTGACAAACAGCACAAGAACTTCATGAAGCAGATGGAAGAGCACACGTCTGAACTCCAGTCACTGGACGTATCTCGTATGCCGTCTTCTGCTTGATAAAAAAGAAAAACTG
+F_HWI-M01141:133:D05BR:1:1101:25301:11058  133:D05BR:1:1101:25301:11058 2:N:0:TGGACGCTGCACAG
>AAA1C1AABDFG11AAE1FGFGG1FGHFHGFFDGH10BGGFA011AA0BG0FGBFFFAAEEB2F2BFGFF0FD1ABGFCGBEGH/>>B/FFHHHHHHDFHGHFH0>E?GHHHFHF?CHGH@/>G/GFHHGFGA122111<//0000<@1
@R_HWI-M01141:133:D05BR:1:1101:25301:11058  133:D05BR:1:1101:25301:11058 2:N:0:TGGACGCTGCACAG
CCCTCCTGATGGTCTTGTGCTGTTTTTCCGCCCCCTCCATTCATTTATGCTCCTCTCTCACCTGCTTCTCGATCCGGAGCGCGTCGTGCAGGGTAAACATGGCCCTCCAGTGTAGATATCGCGGCTCGACGTAACATTTAAAAACGAAAG
+R_HWI-M01141:133:D05BR:1:1101:25301:11058  133:D05BR:1:1101:25301:11058 2:N:0:TGGACGCTGCACAG
111>11B11111BF311B1B3A3BFGCA10A0AA000/012DB2222221A11A01011A101001D1A1AB00/0/B//>E@EG/>>//10/000111110<0??/<F#########################################
@M_HWI-M01141:133:D05BR:1:1101:3338:11068  133:D05BR:1:1101:3338:11068 2:N:0:TCGACGTTGCAGAA
GCAACTGCCATAGATGAGGATCAACACTAGGCACTGGGAATACAGAGAATAAGATAGTTCCTTCCAGCTGGACCACGGTGGCTCATGCCTGTAATCCCAGCACTTTGGGAGGCCAAGGGAAGAGGAT
+M_HWI-M01141:133:D05BR:1:1101:3338:11068  133:D05BR:1:1101:3338:11068 2:N:0:TCGACGTTGCAGAA
]]]]]]]]]]]]]]]]]]]]]\]]]]]]]]]]]]]]]]]]]]]]]]]]]]]]]]]]]]]][]]]]]]\]]]]]]]\]][]]Z]]]]]]]]]]]]]]]]]]]3]]]]]]VI]]]]]]]]]]]]]]]]]
@M_HWI-M01141:133:D05BR:1:1101:27759:11072  133:D05BR:1:1101:27759:11072 2:N:0:TGGACGTTGCAGAG
AACGCCTGCGGCAGCAGCGGCTTTCTCAGCGGCAGCAGCCTTTTTCGCCGCTGCTTTTTCAGCAGCAG
+M_HWI-M01141:133:D05BR:1:1101:27759:11072  133:D05BR:1:1101:27759:11072 2:N:0:TGGACGTTGCAGAG
]]]]]]]]]]]]]\]][]]]]]]]]]]]]]]]]]]]]]]]]]]]]]]]]]]]]]]]]]]]]]]]]]]]
@M_HWI-M01141:133:D05BR:1:1101:12778:11074  133:D05BR:1:1101:12778:11074 2:N:0:TGGACGTTGCAGAG
CCAGGTGTTCATCCATCTCAGGACGGCATGGCCCAGGTGTCCATCCATCTCAGAAGAGAAGAAGAAGGCTCC
+M_HWI-M01141:133:D05BR:1:1101:12778:11074  133:D05BR:1:1101:12778:11074 2:N:0:TGGACGTTGCAGAG
]]]]]]]]]]]]]]]]]]]]]]]]]]]]]]]]]]]]]]]]]]]]]]]]]]]]]]]]]]]]]]]]]]]]]]]]
@M_HWI-M01141:133:D05BR:1:1101:25128:11099  133:D05BR:1:1101:25128:11099 2:N:0:TGGACGTTGCAGAG
ACAGAGCACAGGAAGTTGGGGCTGCAAGTGAGCCCAAATTGTGTCACTGCACTCCAGCCTGGGCAACTAAGTGAGATCCTGCCTCAAATAAAAGTGTACATACACATTTTATACATTTTTTTCTATTATATATACGGTAATACAGTTTTTAAAAATTATTTTTAATTTTTATGGACATTTAATTGTTGTATGTATTTACGGGAATACGCATCGCAA
+M_HWI-M01141:133:D05BR:1:1101:25128:11099  133:D05BR:1:1101:25128:11099 2:N:0:TGGACGTTGCAGAG
AAAA1CF1C>B11BGFEGFE0ECFFHHGH1G1FHFCCFFFBFHFFFBFHHF1FGCCGGECHEFEFF]]]]]]]]]]]]]]]]]]]]]]]]]]]]]]]]]]]]]]]]]]]]]]]]]]]]]]]]]]]]]]]]]]]]]]]]]]]]]]]]]]]]HBHE2FFFE1GGB1F1D1HHF2DHHGAEDGFHGAFCHHBGGG3F0A0GEEBGGGAA1>1AA11AAA
@M_HWI-M01141:133:D05BR:1:1101:13328:11183  133:D05BR:1:1101:13328:11183 2:N:0:TGGACGCTGCAGAG
TGGTGGCAGTGACCTGTGATCCCAGCTACTTGGGAGGCTGACGCAGGAGAATCGCTTG
+M_HWI-M01141:133:D05BR:1:1101:13328:11183  133:D05BR:1:1101:13328:11183 2:N:0:TGGACGCTGCAGAG
]V]]]X][][]V]]]]]]]]]]]]]]]]]]]]]][]]]]]]]]Y]]]]YU]]]]]]]]
@M_HWI-M01141:133:D05BR:1:1101:7588:11190  133:D05BR:1:1101:7588:11190 2:N:0:TCGACGTTGCAGAG
GTTGGCAACAAAAGCCAAAATAGACAAATTGGACCTAATCAAACTCCACAGCTTCTGCACGGCAAAAGAAACAGTCATTAGAG
+M_HWI-M01141:133:D05BR:1:1101:7588:11190  133:D05BR:1:1101:7588:11190 2:N:0:TCGACGTTGCAGAG
T]]]]]]]]]]]]]]]]]]]]]]]]]]]]]]]]]]]]]]]]]]]]]]]]]]]]]]]]]]]]Z]]]]]]]]]]]Z]]W[]]][]
@M_HWI-M01141:133:D05BR:1:1101:4888:11205  133:D05BR:1:1101:4888:11205 2:N:0:TGGACGTTGCAGAG
TCTGCTTCTAAAACCAAAACGGAGCTACCTAACAGAACGGTCTTCAATGTGTGCATTCAACTTACGGAGTTAAACTGAAGTGCGTTTGCAGGAGTTTTTAAACCCTTTCTGTGAAGCAGCGGAAAACGCATTTTTTCAGCCAAATCCAAGCATTTCAGAAATAGCTGTAAATCTCCGTCT
+M_HWI-M01141:133:D05BR:1:1101:4888:11205  133:D05BR:1:1101:4888:11205 2:N:0:TGGACGTTGCAGAG
BBBABFFFFFFFGGFGGCGG??EEEAGHHG]]]]]]]]]]]]]]]]]]]]]]]]]]]]]]]]]]]]]]]]]]]]]]]]]]]]]]]]]]]]]]]]]]]]]]]]]]]]]]]]]]]]]]]]]]]]]]]]]]]]]]]]]]]]]]]]]]]]]]]]HHHFHHHFGGGGGGGGGGFFFCBAAAABAA
@M_HWI-M01141:133:D05BR:1:1101:27732:11219  133:D05BR:1:1101:27732:11219 2:N:0:TGGACGTTGCAGAG
ATAGGACATATTCTTTAAGACACTGCTGATCTCACGAGAGATAGAGAAAACTCTCCAAAACAA
+M_HWI-M01141:133:D05BR:1:1101:27732:11219  133:D05BR:1:1101:27732:11219 2:N:0:TGGACGTTGCAGAG
]]]]]]]]]]]]]]]]]]]]]]]]]]]]]]]]]]]]]]]]]]]]]]]]]]]]]]]]]]]]]]]
@M_HWI-M01141:133:D05BR:1:1101:17127:11222  133:D05BR:1:1101:17127:11222 2:N:0:TGGACGTTGCAGAG
CCTGTGAAATCCCATCTTTACTAAAAATACAAAAATTGAGGCCAGGCATGGTGGCCTGTAATCCCAGCACTTTGGGAGGCCAAGGCAGG
+M_HWI-M01141:133:D05BR:1:1101:17127:11222  133:D05BR:1:1101:17127:11222 2:N:0:TGGACGTTGCAGAG
]]]]]]]]]]]]]]]]]]]]]]]]]]]]]]]]]]]]]]]]]]]]]]]]]]]]]]]]]]]]]]]]]]]]]]]]]]]]]]]I]]]]]]]]]
@M_HWI-M01141:133:D05BR:1:1101:22426:11222  133:D05BR:1:1101:22426:11222 2:N:0:TGGACGTTGCAGAG
ATAAAATATTTTTTTTTTTTTGAGATGGAGTTTCGCTCTTGTTACCCAGGCTGGAGTGCAATGGCATGATCTCGGCTCACCACAACCTCTGCCTCCTGGGTTTAGCAATTCTCCTGCCTCAGCCTCCTGAGTAGCTGGGATTACAGGCACGCGCCACCGTGCCCAGCTAATTTTTTGTATTTTTAGTAGAGATGGGGTTTCACCATGTTGACCAGGATGGTCTCCATCTCTTGACCCCACCTCAGCCTCCCAAAGTGCTGGGAT
+M_HWI-M01141:133:D05BR:1:1101:22426:11222  133:D05BR:1:1101:22426:11222 2:N:0:TGGACGTTGCAGAG
BBABBFFFFFFFGGGGGGGGGE1FHFFHGBHHHHEEEHEHHHHHHHHHHGHHHGFHHHFHFGHGHGHHEHGHHHGGGGHHGFGHGG?HHHHHHFHHHGGGHGGHHHHHHHHHHH]]]]]]]]]]]]]]]]]]]]]]]]]]]]]]]]]]]]GGHGFGGCGHHEBHHFHHHHGHHHHHHHHHHHHHHHHHHHGHGGGGHHHHHHHHHGHHGHHGHHHHHHGGHFHHHHHHHHHHGGGGGHHGHGGGGGGGGGGGFFFFFFFCCCCC
@M_HWI-M01141:133:D05BR:1:1101:19031:11234  133:D05BR:1:1101:19031:11234 2:N:0:TGGACGTTGCAGAG
CAAAGGCGCCGCGCAGGGCCCCGCTCACCGAGGGGCCAGCCGGGGAGACGAACCCGGGTGGGAACTGGCTCCTCCGCTGCACCCCCACAACTACCCCTCTTCACGCTCTTGTAAAACCCCAGCAGAGCAAAATCAGAAGGCATTGTGCGCCGCAGCACCCAGAGTCCCGAGCCGAAAACAGATCGGTTCGCACAGTCGAGTAGGCACAAGGCCCGCTGGGTGCTAGAGACCGAGGGCCCCACCCACTCGGAGCAAAAACCAAGGTCAACGCGGGGAT
+M_HWI-M01141:133:D05BR:1:1101:19031:11234  133:D05BR:1:1101:19031:11234 2:N:0:TGGACGTTGCAGAG
BABBAFBBD@DDCGGGCEE2EEEE?EEB1E00E@?C01?1?@FCEG///E//<EF??/?<C@EFF110/0?/?F0DD?/.01F.A<CDAEA/CFHFH.DF:;GH.:CAHF00<0:0;.9...FF./.]]]]]]][]]Z]]UZZS]]///<-0CGC.<C000<C--C-@..-/<1HHGGGHGGC@</@C<F11/?///G<01F1E11HHFE>///0/FE/HHHGD21EE////EEA/A///B//CA/EB1B1BEA0GGFFFB1B100A>1DDAA1>1>
@M_HWI-M01141:133:D05BR:1:1101:20194:11277  133:D05BR:1:1101:20194:11277 2:N:0:TGGACGTTGCAGAG
CCAAATGAAGTACCCATCTCATTTCATTGGGACTGGTTAGACAATAGAGCTTTATGAAGTAGTTTTTAAAAAGGTGAAAAGTTGATTGGTAGAGTTGCATAT
+M_HWI-M01141:133:D05BR:1:1101:20194:11277  133:D05BR:1:1101:20194:11277 2:N:0:TGGACGTTGCAGAG
]]]]]]]]]]]]]]]]]]]]]]]]]]]]]]]]]]]]]]]]]]]]]]]]]]]]]]]]]]]]]]]]]]]]]]]]]]]]]]]]]]]]]]]]]]]]]]]]]]]]]]
@M_HWI-M01141:133:D05BR:1:1101:12962:11309  133:D05BR:1:1101:12962:11309 2:N:0:TGGACGTTGCAGAG
CCGGGTGCAGTGGCTCATTTTGGGAGGCCAAGGCAGTGGATCACGTGAGGTCAGGAGTTTGAGACCAGCCTGGCCAACATGGCAAAACCCTGTCTCTACAAAAAATACAAAAATTAGCCAGGTGTGGTGGTTGCACCTGTAATCTCAGCTACTTGGGAAACTGAGCGA
+M_HWI-M01141:133:D05BR:1:1101:12962:11309  133:D05BR:1:1101:12962:11309 2:N:0:TGGACGTTGCAGAG
BBBBBADBFFFFGGGGGG]]]]]]]]]]]]]]]]]]]]]]]]]]]]]]]]]]]]]]]]]]]]]]]]]]]]]]]]]]]]]]]]]]]]]]]]]]]]]]]]]]]]]]]]]]]]]]]]]]]]]]]]]]]]]]]]]]]]]]]]]]]]]]]]]]]]GGFGGGFFFFFBBABBBB
@M_HWI-M01141:133:D05BR:1:1101:17680:11324  133:D05BR:1:1101:17680:11324 2:N:0:TGGACGTTGCAGAG
GACCAACTTCACACCTAATAATATTAACCTTAAATGTAAATGGGCTAAATGCCCCAATCAAAAGACAC
+M_HWI-M01141:133:D05BR:1:1101:17680:11324  133:D05BR:1:1101:17680:11324 2:N:0:TGGACGTTGCAGAG
]]]]]]]]]]]]]]]]]]]]]]]]]]]]]]]]]]]]]]]]]]]]]]]]]]]]]]]]]]]]]]]]]]]]
@M_HWI-M01141:133:D05BR:1:1101:8204:11358  133:D05BR:1:1101:8204:11358 2:N:0:TGGACGTTGCAGAG
TGTAAATATATCACAGTTTCTTTATCCACTAGTAGATTGATGGGCATTTGGGTTAGTTCCACCTCTTGGCTATTTGGAATACTACTACAGCGAACATGAATGTGCAAAT
+M_HWI-M01141:133:D05BR:1:1101:8204:11358  133:D05BR:1:1101:8204:11358 2:N:0:TGGACGTTGCAGAG
]]]]]]]]]]]]]]]]]]]]]]]]]]]]]]]]]]]]]]]]]]]]]]]]]]]]]]]]]]]]]]]]]]]]]]]]]]]]]]]]]]]]]]]]]]]]]]]]]]]]]]]]]]]]]
@M_HWI-M01141:133:D05BR:1:1101:10504:11382  133:D05BR:1:1101:10504:11382 2:N:0:TGGACGTTGCAGAG
CACCTCTAGCAGCTGTGGCACAGTGAGGGATGCTACCAGTTTCTTTTTCTGCTATCTTTGTCCTAGAATGATGCCTGCCAAATGTCAGTCTTTTGGATATAGAGGGGTCAGGGAGCTGCTTGAGGAGACAGTCTGTACTTTATAGGAGCTCAATTGCTGAGCTGTGAGCTCTGTTGTT
+M_HWI-M01141:133:D05BR:1:1101:10504:11382  133:D05BR:1:1101:10504:11382 2:N:0:TGGACGTTGCAGAG
CCCCCFFFBFFFGGGGGGGGGGHHHFHH]]]]]]]]]]]]]]]]]]]]]]]]]]]]]]]]]]]]]]]]]]]]]]]]]]]]]]]]]]]]]]]]]]]]]]]]]]]]]]]]]]]]]]]]]]]]]]]]]]]]]]]]]]]]]]]]]]]]]]]]]]HHHHHHGGGGGGGGGGFFFFFBBBAAAA
@M_HWI-M01141:133:D05BR:1:1101:22741:11392  133:D05BR:1:1101:22741:11392 2:N:0:TGGACGTTGCAGAG
TCAAATAAACAATCTAATTTTATACATCAAGGAATCATAAAACCAAGAGGAATCAAACCCAAAAATTAGTAGAAGAAAAGAAGTAATAAAGATCAGA
+M_HWI-M01141:133:D05BR:1:1101:22741:11392  133:D05BR:1:1101:22741:11392 2:N:0:TGGACGTTGCAGAG
]]]]]]]]]]]]]]]]]]]]]]]]]]]]]]]]]]]]]]]]]]]]]]]]]]]]]]]]]]]]]]]]]]]]]]]]]]]]]]]]]]]]]]]]]]]]]]]]]
@M_HWI-M01141:133:D05BR:1:1101:23270:11403  133:D05BR:1:1101:23270:11403 2:N:0:TGGACGTTGCAGAG
GTCTGGCGGGAGGTGGGGACATTAATGGGTACAAAATGTCATTAGACAGAGTGAATAGG
+M_HWI-M01141:133:D05BR:1:1101:23270:11403  133:D05BR:1:1101:23270:11403 2:N:0:TGGACGTTGCAGAG
]]]]]]]]]]]]]]]]]]]]]]]]]]]]]]]]]]]]]]]]]]]]]]]]]]]]]]]]]]]
@M_HWI-M01141:133:D05BR:1:1101:11399:11409  133:D05BR:1:1101:11399:11409 2:N:0:TGGACGTTGCAGAG
GTGTTTTGTTGAGGAGGGCAGAGGGCGTGCGTTTATGATGTCATCAGGGCGGGGCGTAGAGTC
+M_HWI-M01141:133:D05BR:1:1101:11399:11409  133:D05BR:1:1101:11399:11409 2:N:0:TGGACGTTGCAGAG
]]]]]]]]]]]]]]]]]]]]]]]]]]]]]]]]]]]]]]]]]]]]]]]]]]]]]]]]]]]]]]]
@M_HWI-M01141:133:D05BR:1:1101:15609:11423  133:D05BR:1:1101:15609:11423 2:N:0:TGGACGTTGCAGAG
CACTGCAAACTCTGCCTCACAGGTTGAAGCAATTTCCATGTGTCAGTCTCCCAAGCAGCTGAGATTACAGGTGTCCGCTTCCACACCTGGCTAATTTTTGTATTTTAGTAGAGACAGGGTTTCACCATGTTGGCCAGGTTGGTCTTGAACTCCTGACTTCAGG
+M_HWI-M01141:133:D05BR:1:1101:15609:11423  133:D05BR:1:1101:15609:11423 2:N:0:TGGACGTTGCAGAG
BCCDCFFFFFFFG]]]]]]]]]]]]]]]]]]]]]]]]]]]]]]]]]]]]]]]]]]]]]]]]]]]]]]]]]]]]]]]]]]]]]]]]]]]]]]]]]]]]]]]]]]]]]]]]]]]]]]]]]]]]]]]]]]]]]]]]]]]]]]]]]]]]]]]]]GFFFFFFFBBBBA
@M_HWI-M01141:133:D05BR:1:1101:10690:11466  133:D05BR:1:1101:10690:11466 2:N:0:TGGACGTTGCAGAG
ACATGTTCTACATCAATGCAAAGAAATTAAGAACCTTGAAAAAAGATTTGAAAAAAGATTCGAGGAAATGATAACAAGAATGGACAACTTAGAGAGGAATATGAATGAATTGAAGGAGCTGAAAAACACAACACGAGAACTTCACAAAGCATGC
+M_HWI-M01141:133:D05BR:1:1101:10690:11466  133:D05BR:1:1101:10690:11466 2:N:0:TGGACGTTGCAGAG
?AAAY]]]]]]]]]]]]]]]]]]]]]]]]]]]]]]]]]]]]]]]]]]]]]]]]]]]]]]]]]]]]]]]]]]]]]]]]]]]]]]]]][]]]]]]]]]]]]]]]]]]]]]]]]]]]][]]]][]]]]]]]]]]]]]]]]]Z]]]]]]]]]]]AAAB
@M_HWI-M01141:133:D05BR:1:1101:24891:11472  133:D05BR:1:1101:24891:11472 2:N:0:TGGACGTTGCAGAG
TCCAAAACCATGCACTGACGCTACTTGCTTGCATGTCTCCAACATTTATGTCTAAGACATATCAACCACA
+M_HWI-M01141:133:D05BR:1:1101:24891:11472  133:D05BR:1:1101:24891:11472 2:N:0:TGGACGTTGCAGAG
]]]]]]]]]]]]]]]]]]]]]]]]]]]]]]]]]]]]]]]]]]]]]]]]]]]]]]]]]]]]]]]]]]]]]]
@M_HWI-M01141:133:D05BR:1:1101:25321:11488  133:D05BR:1:1101:25321:11488 2:N:0:TGGACGTTGCAGAG
GGTGGGTAAGGCTCAAAGACCACCGAATTTTCACTGTGGTGGTCTGTAGCTTCTGACTCTGCCTGGCAAGGTT
+M_HWI-M01141:133:D05BR:1:1101:25321:11488  133:D05BR:1:1101:25321:11488 2:N:0:TGGACGTTGCAGAG
]]]]]]]]]]]]]]]]]]]]]]]]]]]]]]]]]]]]]]]]]]]]]]]]]]]]]]]]]]]]]]]]]]]]]]]]]
@M_HWI-M01141:133:D05BR:1:1101:18276:11489  133:D05BR:1:1101:18276:11489 2:N:0:TGGACGTTGCAGAG
GTTGAACATACATAAATCAATCAATTTGATGCATCATATTAACAGAATTGAAGGAAAAAAGTTACATAATTATTTTAATTGATGCTGAAAAAGCATTTGATAAAATCCAATATCCCTTTATGATTAAAACCCTTAAAAAAAAACTATGTCTAGAAGGAACATCC
+M_HWI-M01141:133:D05BR:1:1101:18276:11489  133:D05BR:1:1101:18276:11489 2:N:0:TGGACGTTGCAGAG
BCCBCFFFFFFFGG]]]]]]]]]]]]]]]]]]]]]]]]]]]]]]]]]]]]]]]]]]]]]]]]]]]]]]]]]]]]]]]]]]]]]]]]]]]]]]]]]]]]]]]]]]]]]]]]]]]]]]]]]]]]]]]]]]]]]]]]]]]]]]]]]]]]]]]]GGFFFFFFFCCCBB
@M_HWI-M01141:133:D05BR:1:1101:6948:11505  133:D05BR:1:1101:6948:11505 2:N:0:TGGACGTTGCAGAG
CTCCAGATTCATCCATGTCCCTACAAAGGACACGAACTCATCATTTTTGATTACTGCATAATATTCCATGGTGTATATGTGCCACATTTTCCCAATCCAGTCTATCATCGATGGGCATTTGGGTTGATTCCA
+M_HWI-M01141:133:D05BR:1:1101:6948:11505  133:D05BR:1:1101:6948:11505 2:N:0:TGGACGTTGCAGAG
]]]]]]]]]]]]]]]]]]]]]]]]]]]]]]]]]]]]]]]]]]]]]]]]]]]]]]]]]]]]]]]]]]]]]]]]]]]]]]]]]]]]]]]]]]]]]]]]]]]]]]]]]]]]]]]]]]]]]]]]]]]]]]]]]]]]
@M_HWI-M01141:133:D05BR:1:1101:11118:11574  133:D05BR:1:1101:11118:11574 2:N:0:TGGACGTTGCAGAG
CTAGGCCAGGCGCGGTGGCTCAAGCCTGTAATCCCAGCACTTTGGGAGGGCGAGGCGGGTGGATCACGAGGTCAAGAGATCGAGAC
+M_HWI-M01141:133:D05BR:1:1101:11118:11574  133:D05BR:1:1101:11118:11574 2:N:0:TGGACGTTGCAGAG
]]]]]]][ZZT]]]F\]]]][]]ZW]]]]]]Y]\]]]\]]]]]]][]]]]]]X]X]]]Z[9]W2]\]ZWGZ8'8UVXIW&YU3]Q0
@M_HWI-M01141:133:D05BR:1:1101:3491:11588  133:D05BR:1:1101:3491:11588 2:N:0:TCGACGTTGCAGAG
AATCTTTATCAGAGGATTATTAACCATTTTAGGGTCCAGGCACAGTGGCTCATGCCTGTGATCCCAGCACTTAGGGT
+M_HWI-M01141:133:D05BR:1:1101:3491:11588  133:D05BR:1:1101:3491:11588 2:N:0:TCGACGTTGCAGAG
]]]]WY]][]X]]]]]]]\]XY%\[]VY\]Z9W]]]UY]V]]][Z]]]]]]]]Z\8W6]\2\]FW]YTGW]FVFF]%
@M_HWI-M01141:133:D05BR:1:1101:14623:11592  133:D05BR:1:1101:14623:11592 2:N:0:TGGACGTTGCAGAG
AGCATCATAGGCCAGGTGCAGCGGCTCACGCCTATAATCCCAGCACTTTGGGAGGCTGAGGCAGGTGGATCACAAGGTCAAGAGATTGAGACCATCCTGGCTGACACA
+M_HWI-M01141:133:D05BR:1:1101:14623:11592  133:D05BR:1:1101:14623:11592 2:N:0:TGGACGTTGCAGAG
]]]]]]]]]]]]]]]]]]]]]]]]]]]]]]]]]]]]]]]]]]]]]]]]]]]]]]]]]]]]]]]]]]]]]]]]]]]]]]]]]]]]]]]]]]]]]]]]]]]]]]]]]]]]
@F_HWI-M01141:133:D05BR:1:1101:12054:11598  133:D05BR:1:1101:12054:11598 2:N:0:TGGACGTTGCAGAG
GACTATTATTGTGTGGGAGTAAGTCTCTTTGTAAGTTGTTAAAAACCTGCTTTATGTATCTAGGTGCTCCTGTATTGGGTGCATATATATTTAGGATCATTAGCTCTTCTTGTTGCATTGACCCTTTTACCATTATGTAATGTCCTTCTT
+F_HWI-M01141:133:D05BR:1:1101:12054:11598  133:D05BR:1:1101:12054:11598 2:N:0:TGGACGTTGCAGAG
BBBBAFFFFFFFGGGGGGGGFGHFHFFHHHGHFHHHHHHHHHHHGGGGHHHHGGHHHHHHHHHHGGHHHHHHBHHHFHGFGGFHHHHHHHHHHHHHFFHHHHHHHHHHHHHFGHHGHGHGBGF?FHHHGHHGFFGHFEGHHHHGFGHHHH
@R_HWI-M01141:133:D05BR:1:1101:12054:11598  133:D05BR:1:1101:12054:11598 2:N:0:TGGACGTTGCAGAG
AAACCCATCTCACATGCAAGGACACACATGGCTCAAAATAAAAGGATAGAGGAAGATTTACCAAGCAAATGGAGAGCAAAAAATAGCAGGAGTTGCAATCCTCATCTTAGATAAAATAGACTTTAAACCAACAAAGATCAAAACAGACAA
+R_HWI-M01141:133:D05BR:1:1101:12054:11598  133:D05BR:1:1101:12054:11598 2:N:0:TGGACGTTGCAGAG
BBCBCCCFFFFFGGGGGGGGGGHGHHGGHHHHHHHGFDFFHHGHGHHHHDGHHFHHEGFHFHHHGGHGFHHHGHHGGHHGHHGHHHHHFAFGHHFHHGHGGHHHHGGHHFFHHHHHHHFHHHGHHHHHHHHGGHHHHHHHHHHHHFHHGG
@M_HWI-M01141:133:D05BR:1:1101:27568:11604  133:D05BR:1:1101:27568:11604 2:N:0:TGGACGTTGCAGAG
TACATGAGAGAGTATATTGAGTTGGTGTATATACTACAAAACAGAAAAGTAACCAGCATTGTATATTTTGTCTGACAGATTATATTCAGAGCAATTTTGTTTTTAATATTGGGGTGCCTAGATAATATTTAGGTTTTTTTTTAT
+M_HWI-M01141:133:D05BR:1:1101:27568:11604  133:D05BR:1:1101:27568:11604 2:N:0:TGGACGTTGCAGAG
]]]]]]]]]]]]]]]]]]]]]]]]]\]]]]]]]]]]]]]]\]]]Z]]]]\][]]]]]]]]]]]]]]]]]]]]]]]]]]][[]]Z]]]]]]]]]Z]]]]]]]]]]]]]]]]]]]]]]]]]]Z]]]W]]]]]]]]]]]]]]]]]]]
@M_HWI-M01141:133:D05BR:1:1101:21667:11618  133:D05BR:1:1101:21667:11618 2:N:0:TGGACGTTGCAGAG
GGGAATGGATAATAAGAAACTTCTGTGAGCTAAAAGAACATGATCTAAGTCAATGCAAAGAAACT
+M_HWI-M01141:133:D05BR:1:1101:21667:11618  133:D05BR:1:1101:21667:11618 2:N:0:TGGACGTTGCAGAG
]]]]]]]]]]]]]]]]]]]]]]]]]]]]]]]]]]]]]]]]]]]]]]]]]]]]]]]]]]]]]]]]]
@M_HWI-M01141:133:D05BR:1:1101:26636:11658  133:D05BR:1:1101:26636:11658 2:N:0:TGGACGTTGCAGAG
AGATACAAAAAAATTAGCTGGGCACGGTGGTGCGTGCCTGTAATCCCAGCTACTCGAGAGGCTGAGGCAGGAGAATTGC
+M_HWI-M01141:133:D05BR:1:1101:26636:11658  133:D05BR:1:1101:26636:11658 2:N:0:TGGACGTTGCAGAG
]]]]]]]]]]]]]]]]]]]]]]]]]]]]]]]]]]]]]]]]]]]]]]]]]]]]]]]]]]]]]]]]]]]]]]]]]]]]]]]
@M_HWI-M01141:133:D05BR:1:1101:4870:11658  133:D05BR:1:1101:4870:11658 2:N:0:TGGACGTTGCAGAG
TAAATTTCCCTCTTAACATTGCTTTAAATGTGTCCCAGAGATTCTGGTATGTTGTGTCTTCGTTCTTGCTGGTTTCAAAGAACATCTTTATTTCTGCCTTCATTTCATTGTTGATCTGGTCGACATTCAGGAGCCAGTTA
+M_HWI-M01141:133:D05BR:1:1101:4870:11658  133:D05BR:1:1101:4870:11658 2:N:0:TGGACGTTGCAGAG
]]]]]]]]]]]]]]]]]]]]]]]]]]]]]]]]]]]]]]]]]]]]]]]]]]]]]]]]]]]]]]]]]]]Z]]]]]]]]]]]]]]]]]]]]]]]]]]]]]]]]]]]]]]]]]]]]]]]]]]]]]]]]]]]]]]]]]]]]]]]]
@M_HWI-M01141:133:D05BR:1:1101:9307:11680  133:D05BR:1:1101:9307:11680 2:N:0:TGGACGTTGCAGAG
TCAATTCATTCATATTCCTCTCTAAGTTAGCCATTCTTGTTATCATTTTCTTGAATCTTTTTTCAAATCTTT
+M_HWI-M01141:133:D05BR:1:1101:9307:11680  133:D05BR:1:1101:9307:11680 2:N:0:TGGACGTTGCAGAG
]]]]]]]]]]]]]]]]]]]]]]]]]]]]]]]]]]]]]]]]]]]]]]]]]]]]]]]]]]]]]]]]]]]]]]]]
@M_HWI-M01141:133:D05BR:1:1101:10274:11690  133:D05BR:1:1101:10274:11690 2:N:0:TGGACGTTGCAGAG
CTCTATTTGCAGACAACATGATTGTATATTTAGAAGACCCTATCATCTCAGCCCAAAATCTCCTTAAGCTGATAAGCAATTTCAGCAAAGTCTCAGGGTACAAAATCAATGTGCAAAAATCACAAGCATTCGTATACACCAATAACAGACAAACAGCAAAACATGAGTGAACTCCCATTCACAGTTGCTATAAAGAGAATAAAATACC
+M_HWI-M01141:133:D05BR:1:1101:10274:11690  133:D05BR:1:1101:10274:11690 2:N:0:TGGACGTTGCAGAG
ABBBBFFFFFFFFGGGGGGGGGHHHHFHHHHHHHFHHHHHHHHHHHHHHHHHHFHHHH]]]]]]]]]]]]]]]]]]]]]]]]]]]]]]]]]]]]]]]]]]]]]]]]]]]]]]]]]]]]]]]]]]]]]]]]]]]]]]]]]]]]]]]]]]]]HHGFHGHHHGHHHGHHHHHFEAGFCFDDDGFFFFFHGGGGGGGGGCFFFFFFFBAA@A
@M_HWI-M01141:133:D05BR:1:1101:6802:11691  133:D05BR:1:1101:6802:11691 2:N:0:TGGACGTTGCAGAG
CAATGCCCTTTTCTACTCTTTTTTGGAGTATATACACCAACACAATATACTGTCCCATGTAAAATACCGAAATACTAATTTAATGCGAATTGAAAAAAATCTAAATATAATCTAGGTGACCCAATGTTAAAAGAA
+M_HWI-M01141:133:D05BR:1:1101:6802:11691  133:D05BR:1:1101:6802:11691 2:N:0:TGGACGTTGCAGAG
]]]]]]]]]]]]]]]]]]]]]]]]]]]]]]]]]]]]]]]]]]]]]]]]]]]]]]]]]]]]]]]]]]]]]]]]]]]]]]]]]]]]]]]]]]]]]]]]]]]]]]]]]]]]]]]]]]]]]]]]]]]]]]]]]]]]]]]
@F_HWI-M01141:133:D05BR:1:1101:27258:11735  133:D05BR:1:1101:27258:11735 2:N:0:TGGACGGTGCAGAG
CTTTACTAAAATTACAAAAAATTAGCTGGGCACGGTGGTGCATGCCTGTAATCCCAGCTGCTCGGGAGGCTGAGGCAGGAGAATTGCCTGAACCCAGGAGGCAGAGATTGCGGTGAGCTGAGATCGCGCCATTGCACTCCAGCCTGGGTA
+F_HWI-M01141:133:D05BR:1:1101:27258:11735  133:D05BR:1:1101:27258:11735 2:N:0:TGGACGGTGCAGAG
ABBAAFFFFFFBCGFGGGGGGAFGGBEA4E2FE?C2AA2BGGFFHFFF3GGFGGBGFHFFEGHFEGGGGGGHFHGFFGGGGHHHHHGHHGHGHHFGFGHGGGGGGHHHHHGGGEGGHCGHHHHHHHGGGGGGHHHHHGHHHHHGHHHEGG
@R_HWI-M01141:133:D05BR:1:1101:27258:11735  133:D05BR:1:1101:27258:11735 2:N:0:TGGACGGTGCAGAG
TTCTTTTTTTTTTTTTTTTTTTTTTTGATACGGAGTTTCCCTTTTCCCTCCCATGTTTGTGTGCAATGGCCTCATCTCTGCTCTACGCAATTCCCTCCCTCTGGTGTAAGGCAATTTTACCGCCCCCGCCCCCCCGCCCGCTGGGATTCA
+R_HWI-M01141:133:D05BR:1:1101:27258:11735  133:D05BR:1:1101:27258:11735 2:N:0:TGGACGGTGCAGAG
AABAAFFFBBBBGGGEGGGGGCEGG//13@3////?B3333B3FE33332/?222?F22222022222?22202?###########################################################################
@M_HWI-M01141:133:D05BR:1:1101:9763:11755  133:D05BR:1:1101:9763:11755 2:N:0:TGGACGTTGCAGAG
TTTCATATGAATTTCAGAATTTTTTTTTCTAATTCTGATGGTGGTATTTTGATGGGGATTGCATTGAATTTTTAGATTGTTTTGACAGTATGATCATTTTCACAATATTAATTCTTCTGAATTTTGAGAATAGGATGCTGTTCCTTTTTTTTCTGTTCTCTACAATTTCTTCATTAGTGTTTTATAGTTTTCCTTGGTAAAAT
+M_HWI-M01141:133:D05BR:1:1101:9763:11755  133:D05BR:1:1101:9763:11755 2:N:0:TGGACGTTGCAGAG
CCCCCFFFFFFFGGGGGGGGGGHHGGGGHHHHHHGHHHHHHGHGAFHHHHHGG]]]]]]]]]]]]]]]]]]]]]]]]]]]]]]]]]]]]]]]]]]]]]]]]]]]]]]]]]]]]]]]]]]]]]]]]]]]]]]]]]]]]]]]]]]]]]]]]]HHGHHHGFFHHHHHHHHGHHHHHHHHGHHHHGGGGGGGGGGBFFFFFFCBAA>
@M_HWI-M01141:133:D05BR:1:1101:21551:11777  133:D05BR:1:1101:21551:11777 2:N:0:TGGACGTTGCAGAG
CAGCGGCATCCTGCAGGGGATCGGCGGAGAACAAAATATTCAGCGTCTGGAAAACTGCATGACGCGCGTGCGCGTCGAGGTGCATGACGACGAACGGCTCGA
+M_HWI-M01141:133:D05BR:1:1101:21551:11777  133:D05BR:1:1101:21551:11777 2:N:0:TGGACGTTGCAGAG
]]]]]]]]]]]]]]]]]]]]]]]]]]]]]]]]]]]]]]]]]]]]]]]]]]]]]]]]]]]]]]]]]]]]]]]]]]Z]]]]]]]]]]]]]]]]]]]]]]]]]]]
@M_HWI-M01141:133:D05BR:1:1101:12759:11809  133:D05BR:1:1101:12759:11809 2:N:0:TGGACGTCGCAGAG
TTACCTAAGGGAGTTGAATCTTCCTCTAGATTCAGAGAGTGAGAAGCACGTTGCTTCTCGGAGCTACGTTTTGATATGCCAGTGTGAATGGGAGTAAACGCGGTTTGGAGAAATATCTGCTTTTAACACCAAAATGGAGCAACCCAACAGA
+M_HWI-M01141:133:D05BR:1:1101:12759:11809  133:D05BR:1:1101:12759:11809 2:N:0:TGGACGTCGCAGAG
>]]]]]]]]]]]]]]]]]]]]]]]]]]]]]]]]]]]]]]]]]]]]]]]]]]]]]]]]]]]]]]]]]]]]]]]]]]]]]]]]]]]]]]]]]]]]]]]]]]]]]]]]]]]]]]]]]]]]]]]]]]]]]]]]]]]]]]]]]]]]]]]]]]]]]3
@M_HWI-M01141:133:D05BR:1:1101:15354:11864  133:D05BR:1:1101:15354:11864 2:N:0:TGGACGTTGCAGAG
CAGCCTCCCAAGTAGCTGGGACTACAGGCATGCACCACCATGCCTGGCTAATT
+M_HWI-M01141:133:D05BR:1:1101:15354:11864  133:D05BR:1:1101:15354:11864 2:N:0:TGGACGTTGCAGAG
]]]]]]]]]]]]]]]]]]]]]]]]]]]]]]]]]]]]]]]]]]]]]]]]]]]]]
@M_HWI-M01141:133:D05BR:1:1101:22500:11876  133:D05BR:1:1101:22500:11876 2:N:0:TGGACGTTGCAGAG
TACACCTGGAATCCCAGCACTTTGGGAAGCTGAGGCAGGTGGATTACCTGAGGTCAAGAGTTTGAGACCAGCCTGGTCAACATGGTGAAACCCCATCTCT
+M_HWI-M01141:133:D05BR:1:1101:22500:11876  133:D05BR:1:1101:22500:11876 2:N:0:TGGACGTTGCAGAG
]]]X]]]]]]]]]]]]]]]]]]]]]]]]]]]]]]]]]Z]]]]]]]]]]]]]]]]]]]]]]]]]]]]]]]]]]]]]]]]Z]]]]]]]]]]]]]]]X]]]]]
@M_HWI-M01141:133:D05BR:1:1101:15924:11890  133:D05BR:1:1101:15924:11890 2:N:0:TGGACGTTGCAGAG
GTGGAAGTTGCAGGGAACTGAGATTCTGTCACTGTACTCCAGCCTGAAAAACAAAGTGAGACACTGAACCAAAAAG
+M_HWI-M01141:133:D05BR:1:1101:15924:11890  133:D05BR:1:1101:15924:11890 2:N:0:TGGACGTTGCAGAG
]]]]]]]]]]]]]]]]]]]]]]]]]]]]]]]]]]]]]]]]]]]]]]]]]]]]]]]]]]]]]]]]]]]]]]]]]]]]
@M_HWI-M01141:133:D05BR:1:1101:17624:11891  133:D05BR:1:1101:17624:11891 2:N:0:TGGACGTTGCAGAG
CACATATACACCATGGAATACTATGCAGCCACAAAAAAGAATGGATTAACAGCGTTTGCAGTAACCTGAATGAGATTGGAGACCATTATTCTA
+M_HWI-M01141:133:D05BR:1:1101:17624:11891  133:D05BR:1:1101:17624:11891 2:N:0:TGGACGTTGCAGAG
]]]]]]]]]]]]]]]]]]]]]]]]]]]]]]]]]]]]]\]]]]]]]]]]]]]]]]]]]]]]]]]]]]]]]]]]]]]]]]]]]]]]]]]]]]]]]
@M_HWI-M01141:133:D05BR:1:1101:9694:11936  133:D05BR:1:1101:9694:11936 2:N:0:TGGACGTTGCAGAG
GGCCAGACATGGTGGCTCACGCCTGTAATCCTAGCACTTTGGGAGGCTGAGGTGAAAGGATTGC
+M_HWI-M01141:133:D05BR:1:1101:9694:11936  133:D05BR:1:1101:9694:11936 2:N:0:TGGACGTTGCAGAG
]]]]]]]]]]]]]]]]]]]]]]]]]]]]]]]]]]]]]]]]]]]]]]]]]]]]]]]]]]]]]]]]
@M_HWI-M01141:133:D05BR:1:1101:10650:11948  133:D05BR:1:1101:10650:11948 2:N:0:TGGACGTTGCAGAG
TTTTGAAGTAAAACTGCCATTTTTTTTTTTTTTTTTTGGTCACTCTCTTTGCCCAAGCTGGAGTATAGTAGCGCAATCTCGGCTCACTGCAACCTCCAACTCTTGGGTTCAAGGGATTCTCCTGCCTCAGCCTCCTGAGC
+M_HWI-M01141:133:D05BR:1:1101:10650:11948  133:D05BR:1:1101:10650:11948 2:N:0:TGGACGTTGCAGAG
]]]]X]]]]]]]]]]]][Y]]]]]]]]]]]]]]]]]]]]]]]]]]]]]]]]]]]]]]]]]]\]]]]]]]]]]]]]]]]]]]]]]]]]]]]]]]]]]]]]]]]]]]]]]]]]]]]]]]]]]]]]]]]]]]]]]]]]]]]]]
@M_HWI-M01141:133:D05BR:1:1101:25011:11960  133:D05BR:1:1101:25011:11960 2:N:0:TGGACGTTGCAGAG
TTGTGATGCGTATTCCCGTAGGTCTCAGAAACAAGGTCTTTCTGACCTTCTCCTGACCCCAACTTCCTGTGCTCTGT
+M_HWI-M01141:133:D05BR:1:1101:25011:11960  133:D05BR:1:1101:25011:11960 2:N:0:TGGACGTTGCAGAG
]]]]]]]]]]]]]]]]]]]]]]]]]]]]]]]]]]]]]]]]]]]]]]]]]]]]]]]]]]]]]]]]]]]]]]]]]]]]]
@F_HWI-M01141:133:D05BR:1:1101:18440:11980  133:D05BR:1:1101:18440:11980 2:N:0:TGGACGTTGCAGAG
TTGTGATGCGTATTCCCGTAGATCCGAGCACCAGCCGGCGCTTCAGCCCCCCCTCCAGCAGCCTGCAGCCCGGCAAAATGAGCGACGTGAGCCCGGTGGTGGCTGCGCAACAGCAGCAGCAGCAGCAGCAGCAGCAACAGCAGCAACAGC
+F_HWI-M01141:133:D05BR:1:1101:18440:11980  133:D05BR:1:1101:18440:11980 2:N:0:TGGACGTTGCAGAG
ABBABFFFFBBBGGGGGGGGGGGHHHCGGGHHHHHGGGGGGGGGHHHHGGGGGGGGHHHHHHHHHHHEHHGGGGGGHHHFGHGGGGGGGHGHHGGGDGFFEGHHFGGGGGGHHHGHHHHHHHHHHHHHHHHHHGHHGGGGGGGGGGGGGG
@R_HWI-M01141:133:D05BR:1:1101:18440:11980  133:D05BR:1:1101:18440:11980 2:N:0:TGGACGTTGCAGAG
ACAGAGCACAGGAAGTTGGGGCTGTCGGTGCGAACGAGCTCGGCCGGGTGGTCGGCGATGATCTCCACCATGGTGCGGTTGTCGTGCGGCGGCCGCAACCGGGGCACTGCAGCTGCTGCCGCCGCAGCCGCCGCAGCCGCCGCCGCTGCT
+R_HWI-M01141:133:D05BR:1:1101:18440:11980  133:D05BR:1:1101:18440:11980 2:N:0:TGGACGTTGCAGAG
BBBB?FFBFFFBGBFGGGGGGGGGHHGGEGGGGGGGGGGGHGGGGGGGEGGEHGGGGGGGFHHHHHHHHHHHHHGHEGGGCGHGGGGGGCCCCCGGGGGHGGC@G@GGGGGBFGGGGGGGGGGBBBBBFBBBBBBBBFBBBBBBBBB?FF
@M_HWI-M01141:133:D05BR:1:1101:9623:12004  133:D05BR:1:1101:9623:12004 2:N:0:TGGACGTTGCAGAG
AATATTGACAGTGGAGTGTTAAAGTCTCCCACTATTATTGTGTGAGAGTCTAAGTCTCTTTGTAAGTCATTAAGAACTTGCCTTATGTATCTGGGTGCTCCTGTATTGGGTCCATATATGTTTAGGATTGTTAACTCTTCTTGTTTTATCGATCCTTTTACCATTATGTAATGGCCTTCTTTGTCTCTTTTGATCTTTATTGCTTTAAAGTCTATTTTATCAGAGATGAGAATTACAACTCCTGCTTTCTTTT
+M_HWI-M01141:133:D05BR:1:1101:9623:12004  133:D05BR:1:1101:9623:12004 2:N:0:TGGACGTTGCAGAG
AAAABFFFFFFFGGFGGGGGGGHHHHHHHGHHHHHHHHGHEHHHHHFHHGHHFHHFHHHHHHHHHHHGHHHHFHFHHGHFHHHHHHHHHHHHGHHHGGHHHHG]]]]]]]]]]]]]]]]]]]]]]]]]]]]]]]]]]]]]]]]]]]]]]]HHHCHHHHHHHDGGHHGHHHHGGGAHHHHHHHGFHGHHHFHHHHHEHHHHHEHHHGHHHHHHGFHFFHGFHHHGHHHHHHFGGGGGGGGFGFFFBFFBBABAA
@M_HWI-M01141:133:D05BR:1:1101:25431:12034  133:D05BR:1:1101:25431:12034 2:N:0:TGGACGTTGCAGAG
CCTACAGCCAATATCCGAATGGGCAAAAACTGGAAGTGTTCCCTTTGAAATCTGGCACTAGACAAGGATGACCTCTCTCACCACTCCTATTCAAAATAGTATTGGAAGTTCTAGCTAGAGCAATCAGGCA
+M_HWI-M01141:133:D05BR:1:1101:25431:12034  133:D05BR:1:1101:25431:12034 2:N:0:TGGACGTTGCAGAG
]]]]]]]]]]]]]]]]]]]]]]]]]]]]]]]]]]]][]]]]]]\][]]]]]]]]]]]]]]]\]]]]]\]]]]]]]]]]]]]]]]]]]][]]]]]]]]]]]]]]]]]]]]]]]]]]]]]]]]]]]]]]V]Z
@M_HWI-M01141:133:D05BR:1:1101:14984:12037  133:D05BR:1:1101:14984:12037 2:N:0:TGGACGTTGCAGAG
TTATATACAGGCATACCTTCAAGATATTGCAAATATCATGGCAAAGTAAGTTACACAAACTTTTTGGTTTCCCAGTGTACATAAAAATTATGCTTATACTAGAATGTAGTCTATTAAGTTTGCAATAGCATTATGTCTAAAAAAGGTACATACCTT
+M_HWI-M01141:133:D05BR:1:1101:14984:12037  133:D05BR:1:1101:14984:12037 2:N:0:TGGACGTTGCAGAG
CBBBCF]]]]]]]]]]]]]]]]]]]]]]]]]]]]]]]]]]]]]]]]]]]]]]]]]]]]]]]]]]]]]]]]]]]]]]]]]]]]]]]]]]]]]]]]]]]]]]]]]]]]]]]]]]]]]]]]]]]]]]]]]]]]]]]]]]]]]]]]]]]]]]]]DABAAA
@M_HWI-M01141:133:D05BR:1:1101:14411:12047  133:D05BR:1:1101:14411:12047 2:N:0:TGGACGTTGCAGAG
AGAGATATATTATAAGGGTTTTTTTTTTTAGTTCTGTTCTTTCCTTTAAGATTTGGGCAATCAAGGCTCTAGTTTTTGAAATATCCTGCATATTTCGTACACTTGAGGGGAATTTTATAAAGAGATTTCAGGTGTTGTCAGTTTTTCGGCGATTATCAGG
+M_HWI-M01141:133:D05BR:1:1101:14411:12047  133:D05BR:1:1101:14411:12047 2:N:0:TGGACGTTGCAGAG
AAABBFFFFF]]]]]]]]]]]]]]]]]]]]]]]]]]]]]]]]]]]]]]]]]]]]]]]]]]]]]]]]]]]]]]]]]]]]]]]]]]]]]]]]]]]]]]]]]]]]]]]]]]]]]]]]]]]]]]]]]]]]]]]]]]]]]]]]]]]]]]]]]]]]FFFFFBCCCB
@M_HWI-M01141:133:D05BR:1:1101:25231:12060  133:D05BR:1:1101:25231:12060 2:N:0:TGGACGTTGCAGAG
CCCAAAGTGCTGGGATGATAGGCTTGAGCCACCGTGCCCGGCCCGGCCTGGATAATTTCTTAG
+M_HWI-M01141:133:D05BR:1:1101:25231:12060  133:D05BR:1:1101:25231:12060 2:N:0:TGGACGTTGCAGAG
]]]]]]]]]]]]]]][]]]]]]]]]]]][]]]]]]]]]]]]V]]]]Z]]]]Z]]]]]]]]]U]
@M_HWI-M01141:133:D05BR:1:1101:7871:12068  133:D05BR:1:1101:7871:12068 2:N:0:TGGACGTTGCAGAG
ACTGTAAAGCAACAAAGATCAAAAGAGACAAAGAAGGACATTACATAATGGTCAAAGGATTGATACAACAAGAAGAGCTAACTATCCTAAATATATATGGACCCAATACAGG
+M_HWI-M01141:133:D05BR:1:1101:7871:12068  133:D05BR:1:1101:7871:12068 2:N:0:TGGACGTTGCAGAG
]]]]]]]]]]]]]]]]]]]]]]]]]]]]]]]]]]]]]]]]]]]]]]]]]]]]]]]]]]]]]]]]]]]]]]]]]]]]]]]]]]]]]]]]]]]]]]]]]]]]]]]]]]]]]]]]
@M_HWI-M01141:133:D05BR:1:1101:10736:12089  133:D05BR:1:1101:10736:12089 2:N:0:TGGACGTTGCAGAG
TTCACTCCAGCCTGGGCAAAAAGAGCGAAACCCCATCTCAAAAAAAAAAAAAAGAAAAGAAAAAAGAAAAAAACCCAAACAAACAAAAGATCGGAAGAG
+M_HWI-M01141:133:D05BR:1:1101:10736:12089  133:D05BR:1:1101:10736:12089 2:N:0:TGGACGTTGCAGAG
DDDDDEHHHEHDIIEIBI]]]]*]76]Z]]Z]]]]([9:[]]]]]]]]]]]][:]]][:]]]]]::]]]]]]W]];]]IFIIIFIIIHBEBEHEDC@@2
@M_HWI-M01141:133:D05BR:1:1101:19496:12288  133:D05BR:1:1101:19496:12288 2:N:0:TGGACGTTGCAGAG
TCTCTATCTCCTTCAGTTCTGCTCTGATCTTAGTTATTTCTTGTCTTCTGTTGGG
+M_HWI-M01141:133:D05BR:1:1101:19496:12288  133:D05BR:1:1101:19496:12288 2:N:0:TGGACGTTGCAGAG
]]]]]]]]]]]]]Y[]ZZ]]]F][]VW]V]YXX]]H]V\]]]F]]]]]]]]]V]R
@M_HWI-M01141:133:D05BR:1:1101:5741:12295  133:D05BR:1:1101:5741:12295 2:N:0:TAGACGTTGCAGAG
TAGACATGGAGTTTCCACATGTTGCCCAGACTGATCTTGAACTCCTGATCTCAGGCAGTCTGCCTGCCTCAGCCTCCCAAAGTACTAGGATTACAGGCGCCAGCCACTACACCCAGCCTG
+M_HWI-M01141:133:D05BR:1:1101:5741:12295  133:D05BR:1:1101:5741:12295 2:N:0:TAGACGTTGCAGAG
G]]][]]]\]]]]F]]]]]WY]]F[]\\XT[]FW\]]]]XZC[]]]\]]]]]]]\]]]]]Z]CZ]][]Z]X]]Z[]]]]V\F]]]Z]X]]]]]\\]]]]YTY]]C]][]]X\]]]]U]]U
@M_HWI-M01141:133:D05BR:1:1101:8700:12295  133:D05BR:1:1101:8700:12295 2:N:0:TGGACGTTGCAGAG
CACAGAGTGAGAAGCACGGTTCTTCCAGGAGCTGGGTTTCGTTATACCCGGGTGCATTGGAACAAACGCGGTAT
+M_HWI-M01141:133:D05BR:1:1101:8700:12295  133:D05BR:1:1101:8700:12295 2:N:0:TGGACGTTGCAGAG
]]]]]]]]]]]]]]]\]]]]]]]]]]]]]]]]]]]]]]]]]]]]]\]]]]]]\]]]]]]]]]]]]]]]]]]]]]
@M_HWI-M01141:133:D05BR:1:1101:18904:12311  133:D05BR:1:1101:18904:12311 2:N:0:TGGACGTTGCAGAG
CTAATACAATAAATTGCTGCCAGGTAGTGGGGTGCTGCTGTAAAGATACCCGAAAATGTGGAAGTGACTTTGGAATTGGGTAACAGCCAAAAGTTGGAACAGTTTGGAGGGCTCAGAAGATGACAGGAAAATGTGCAAAAGTTTGG
+M_HWI-M01141:133:D05BR:1:1101:18904:12311  133:D05BR:1:1101:18904:12311 2:N:0:TGGACGTTGCAGAG
]]]]]]]]]]]]]]]]]]]]]]]]]]]]]]]]]]]]]]]]]]]]]]]]]]]]]]]]]]]]]]]]]]]]]]]]]]]]]]]]]]]]]]]]]]]]]]]]]]]]]]]]]]]]]]]]]]]]]]]]]]]]]]]]]]]]]]]]]]]]]]]]]]
@M_HWI-M01141:133:D05BR:1:1101:21328:12340  133:D05BR:1:1101:21328:12340 2:N:0:TGGACGTTGCAGAG
AAAAGAAAATGACTCTGAATATAATCTGTCAGAAAAAATATACAATGCCCTATTCTACTTTTTTTTGGAGTATATAC
+M_HWI-M01141:133:D05BR:1:1101:21328:12340  133:D05BR:1:1101:21328:12340 2:N:0:TGGACGTTGCAGAG
]]]]W]]]]]]]]]]]]]]]]]]]]]]]]]]]]]]]]]]]]]]]]]]]]]Z]]]]]]]]]]]]]]]]]]]]]]]]]]
@M_HWI-M01141:133:D05BR:1:1101:24446:12405  133:D05BR:1:1101:24446:12405 2:N:0:TGGACGTTGCAGAG
GGTGGAGTTTCACCCTTGTCACCCAGGCTGGAATGCAATGCGTGATCTCGGCTCACTGCAACCTCTGCCTCCCGGGTTCAAGTGATTCTCCTGCCTCAGCCTCCCAAGTAGCTGGGATTACAGGTATG
+M_HWI-M01141:133:D05BR:1:1101:24446:12405  133:D05BR:1:1101:24446:12405 2:N:0:TGGACGTTGCAGAG
]]]]]]]]]]]]]]]]]]]]]]]]]]]]]]]]]]]]]]]]]]]]]]]]]]]]]]]]]]]]]]]]]]]]]]]]]]]]]]]]]]]]]]]]]]]]]]]]]]]]]]]]]]]]]]]]]]]]]]]]]]]]]]]]
@M_HWI-M01141:133:D05BR:1:1101:9349:12411  133:D05BR:1:1101:9349:12411 2:N:0:TGGACGTTGCAGAG
TGGGTCGGTTTCTGAATTCTGAGTTCTAACTTGATTGCACTATGGTCTGAGAGGCTGTTTGTTATGATTTCAGTTGTTTTGCATTTGTTGAGCAGTGCTTTACTTCCAATTATGTGGTCAATTTTAGAGTAGGTGTGATGTGGTGCTTGGAAGAATGTGTATTCTGTGGATTTGGGGTGGAGAGTTCTGTGAATGTCTAT
+M_HWI-M01141:133:D05BR:1:1101:9349:12411  133:D05BR:1:1101:9349:12411 2:N:0:TGGACGTTGCAGAG
BCCCBFBCBBBFGGGGGGGGGGHHHHHHHHHHHHHHHHHHHHHHHHHHHH]]]]]]]]]]]]]]]]]]]]]]]]]]]]]]]]]]]]]]]]]]]]]]]]]]]]]]]]]]]]]]]]]]]]]]]]]]]]]]]]]]]]]]]]]]]]]]]]]]]]HHHHHGHHHHHHFHHHFHHHHGEGGHHGGGGGGGGGGGFFFFFFFCBA3A
@F_HWI-M01141:133:D05BR:1:1101:17310:12450  133:D05BR:1:1101:17310:12450 2:N:0:TGGACGTTGCAGAG
ATTTTATTATCTTTGTAGCTATTTTGAATGGGAGTTCATTCATGATTTGGCTCTCTGCTTGTCTATTATAGGTCTAAAGGAAGGCTTATGATTTTTGCACATTGATTTTGTATCCTGAGACTTTGCTGAAGTTGCTTATCAGCTTAAGGA
+F_HWI-M01141:133:D05BR:1:1101:17310:12450  133:D05BR:1:1101:17310:12450 2:N:0:TGGACGTTGCAGAG
ABBBBFFFFFFFGGGGGFGGGGHHHHGHHHGHHGGHHHHHGHHHHGHHFFHHHHHHHHHHHHHHHHHHHHHHHHHFHHFHGHHGGHHHHHGHHHHHGGHHHHHHHHHHHHHHHHHHHFHGHHHHHGHFFHHHHHGHHHHHHHGHHHHHGE
@R_HWI-M01141:133:D05BR:1:1101:17310:12450  133:D05BR:1:1101:17310:12450 2:N:0:TGGACGTTGCAGAG
ATCATTCCATTCAACACAGTATTGGAAGTTCTGGCCAGGGCAATCAGGCAAGAGAAAGAAATAAAGGATATTCAAATAGAAATAGAGGAAGTCAAATTGTCTCTACTTGCAGAAGATATGACTATATATTTAGAAAAGTCCATGATCTCC
+R_HWI-M01141:133:D05BR:1:1101:17310:12450  133:D05BR:1:1101:17310:12450 2:N:0:TGGACGTTGCAGAG
AAAABFFFFFFFGGGGGGGGGGHHHHHFHHHHHHGHHHHGGGGHHHGHHHFGHGGHHHGGGHHHHHGHHHHHHHHHHHHHHHHHHHGHHFHFHHHHHHGHHHGHHHHHHHHHHEHFHHHHHHHGHHHHHHHHHGHHHFHHHHGHHHFHHF
@M_HWI-M01141:133:D05BR:1:1101:14046:12455  133:D05BR:1:1101:14046:12455 2:N:0:TGGACGTTGCAGAG
AGGGATGGAGGAAGATTTACCAAGCAAATGGAGAGCAAAAAAAAAAAGCAGGAGTTACAATCCTAGTCTCTGATAAAATGGACTTTA
+M_HWI-M01141:133:D05BR:1:1101:14046:12455  133:D05BR:1:1101:14046:12455 2:N:0:TGGACGTTGCAGAG
]]]]]]]]]]]]]]]]]]]]]]]]]]]]]]]]]]]\]]]]]]]]]]]]]]]]]]]]]]]]]]]]]]]]]]]]]]]]]]]]]]]]]]]
@M_HWI-M01141:133:D05BR:1:1101:26506:12479  133:D05BR:1:1101:26506:12479 2:N:0:TGGACGTTGCAGAG
ATTCACCAGGTTTGAAATGAAGGAAAAAATGCTAAGGACATCCAGAGAGAAAGGGTGGGTTGCCCACAAAGGG
+M_HWI-M01141:133:D05BR:1:1101:26506:12479  133:D05BR:1:1101:26506:12479 2:N:0:TGGACGTTGCAGAG
]W]]]]]]]]VZ][]]YW5Z]]ZY[]\Y]\]V]]]]]]\E[][[\[]]Y]]]]W]U]]]]]]RSW][]]][EC
@M_HWI-M01141:133:D05BR:1:1101:9923:12504  133:D05BR:1:1101:9923:12504 2:N:0:TGGACGTTGCAGAG
TGCTGCCACAGCTTCTGACTACCCATGTGCCCCTTAACCAACTGTACCTACCACTGACTACCCGTGTGCCCCTTAACCAACTGTACCTACCACTGACTACCCGTGTG
+M_HWI-M01141:133:D05BR:1:1101:9923:12504  133:D05BR:1:1101:9923:12504 2:N:0:TGGACGTTGCAGAG
]]]]]]]]]]]]]]]]]]]\7]]]]]]]]]]]]]]]]]]]]]]]]]]]]]]]]]]]]]]]]]]]]]]]]]]]]]]]]]]]]]]]]]]]]]]]]]]]]]]]]]]]]]]
@M_HWI-M01141:133:D05BR:1:1101:27481:12521  133:D05BR:1:1101:27481:12521 2:N:0:TGGACGTTGCAGAG
ATGGTGCAGTCGTTTGCCCATTACGCCGGGGGCAAGAGCAGCCGCGAAACGCACCACCTGCGCCAGTTGCTCAACAATTTGGGCAGCGTCGATTACCAGCTA
+M_HWI-M01141:133:D05BR:1:1101:27481:12521  133:D05BR:1:1101:27481:12521 2:N:0:TGGACGTTGCAGAG
]]]]]]]]]]]]]]]]]]]]]]]]]]]]]]]]]]]]]]]]]]]]]]]]]]]]]]]]]]]]]]]]]]]]]]]]]]]]]]]]]Z\]]]]]]]]]]]]]]]]]]]
@M_HWI-M01141:133:D05BR:1:1101:17878:12541  133:D05BR:1:1101:17878:12541 2:N:0:TGGACGTTGCAGAG
TCTTTCAGGAAGAGGCTGGGGGCCCCAGGAAAGCAGAAACAG
+M_HWI-M01141:133:D05BR:1:1101:17878:12541  133:D05BR:1:1101:17878:12541 2:N:0:TGGACGTTGCAGAG
]]]]]]]]]]]]]]]]]]]]]]]]]]]]]]]]]]]]]]]]]]
@M_HWI-M01141:133:D05BR:1:1101:12591:12545  133:D05BR:1:1101:12591:12545 2:N:0:TGGACATTGCAGAG
AGGAAATGGCGGAATTAGACTTCAGAAGGTGGATAATGAGAAACTTTTGTGAGCTAAAAGAACATGTTTTAAATCAATGCAAAGAAACTAAGAACCTTGAATGAAGATTTGAGGAAATGATAACAAGAATAAATAGC
+M_HWI-M01141:133:D05BR:1:1101:12591:12545  133:D05BR:1:1101:12591:12545 2:N:0:TGGACATTGCAGAG
]]]]]]]]]]]]]]]]]]]]]]]]]]]]]]]]]]]]]]]]]]]]]]]]]]]]]]]]]]]]]]]]]]]]]]]]]]]]]]]]]]]]]]]]]]]]]]]]]]]]]]]]]]]]]]]]]]]]]]]]]]]]]]]]]]]]]]]]]
@M_HWI-M01141:133:D05BR:1:1101:20280:12551  133:D05BR:1:1101:20280:12551 2:N:0:TGGACGTTGCAGAG
AGGGGGAATCACCACAGATTCCACAGAAATTCAAACCATCATCAGAGAATATTACAAACAACTCTATGCACATAAACTAGTAAACCTGGAAGAAATGGATAAATTCCTGGACTCCTGTGTCCTCCCAAGCCTAAACCAGGAGGAAGCTGAAACTATGAATAGACCAATAACAAGGTCTGAAGTTGAGGCAGCAATTAAGAGCCTACC
+M_HWI-M01141:133:D05BR:1:1101:20280:12551  133:D05BR:1:1101:20280:12551 2:N:0:TGGACGTTGCAGAG
ACCCCCCCFFFFGGGGGGGGGGHHHHHHHHHHHHHHGHHHHHHHHHHHHHHHHHHHH]]]]]]]]]]]]]]]]]]]]]]]]]]]]]]]]]]]]]]]]]]]]]]]]]]]]]]]]]]]]]]]]]]]]]]]]]]]]]]]]]]]]]]]]]]]]]HHHHHHHHHHGBHGHHHHHHHHHHHHHGGHHHHHHGGGGGGGGGGFFFFFFBBBBAA
@M_HWI-M01141:133:D05BR:1:1101:22461:12572  133:D05BR:1:1101:22461:12572 2:N:0:TGGACGTTGCAGAG
ACCCAATGCAAAGAAACTAAGAACCTTGAAAAAAGGTTTGACAAAATGCTACTGAGAGTAGGAATATGAGTGAATTAATGGAACTGAAGAATACA
+M_HWI-M01141:133:D05BR:1:1101:22461:12572  133:D05BR:1:1101:22461:12572 2:N:0:TGGACGTTGCAGAG
]]]]]]]]]]]]][]]]]]Y][]]]]]]\]]]]Z]]W]]]]]]]]]]]]]]]]]]][[]]]]]]]]]]]]]]\]]]]]]]WH]]]]]]][]]]]]
@M_HWI-M01141:133:D05BR:1:1101:17807:12573  133:D05BR:1:1101:17807:12573 2:N:0:TGGACGTTGCAGAG
CCAGAGTGAATGGGAGTAAACGCTGTATTGAGAAATA
+M_HWI-M01141:133:D05BR:1:1101:17807:12573  133:D05BR:1:1101:17807:12573 2:N:0:TGGACGTTGCAGAG
]]]]]]]]]]]]]]]]]]]]]]]]]I]]]]]]]]]]]
@M_HWI-M01141:133:D05BR:1:1101:22147:12584  133:D05BR:1:1101:22147:12584 2:N:0:TGGACGTTGCAGAG
TGTCACCAGGCTGGAGTGCAGTGGCGCGATCTTGGCTCACTGCAACCTCCGCCTCCTGGGTTCAGGCAATTCTCCTGTCTCAGCCTCCCAAGTAGTTGGGAGTACAGGCGCCTGCCACCACGCCCAGCTAATTTTTGTATTTT
+M_HWI-M01141:133:D05BR:1:1101:22147:12584  133:D05BR:1:1101:22147:12584 2:N:0:TGGACGTTGCAGAG
]]]]]]]]]]]]]]]]]]]]]]]]]]]]]]]]]]]]]]]]]]]]]]]]]]]]]]]]]]]]]]]]]]]]]]]]]]]]]]]]]]]]]]]]]]]]]]]]]]]]]]]]]]]]]]]]]]]]]]]]]]]]]]]]]]W[]]]]\]]]]]]
@M_HWI-M01141:133:D05BR:1:1101:12761:12613  133:D05BR:1:1101:12761:12613 2:N:0:TGGACGTTGCAGAG
TAAAGATTTGATTGTTTCAGAAGCCAGGCAGGGTGGTGGGTGCCTGTAGTCCAGCTACTCAGAAGGCTGATAAAGGATTGCTCGAGTTCAGAAATTTGAGGTTACAGTGAGCTATGGTTATGCCACTGCACTCCAGGTTGCATAAAAGAGT
+M_HWI-M01141:133:D05BR:1:1101:12761:12613  133:D05BR:1:1101:12761:12613 2:N:0:TGGACGTTGCAGAG
A]]]]]]]]]]]]]]]]]]]]]]]]]]]]]]]]]]]]]]]]]]]]]]]]]]]]]]]]]]]]]]]]]]]]]]]]]]]]]]]]]]]]]]]]]]]]]]]]]]]]]]]]]]]]]]]]]]]]]]]]]]]]]]]]]]]]]]]]]]]]]]]]]]]]]B
@M_HWI-M01141:133:D05BR:1:1101:14217:12756  133:D05BR:1:1101:14217:12756 2:N:0:TGGACGTTGCAGAG
AGATAATCCAAAAAGAGGGAATCCTTCCCAAATCATTTTATGAGACCAATATCAACCTGATACCAAAACCTGGCAGAGACTCAACAAAAAAAGAAAACTTAAGGCCAATATCCATAATAAACATAGATGTAAAAATCTTCAATAAAATACTGGCAAATAGA
+M_HWI-M01141:133:D05BR:1:1101:14217:12756  133:D05BR:1:1101:14217:12756 2:N:0:TGGACGTTGCAGAG
BCBCCFFFFFF]]]]]]]]]]]]]]]]]]]]]]]]]]]]]]]]]]]]]]]]]]]]]]]]]]]]]]]]]]]]]]]]]]]]]]]]]]]]]]]]]]]]]]]]]]]]]]]]]]]]]]]]]]]]]]]]]]]]]]]]]]]]]]]]]]]]]]]]]]]FFFFFFCBCCB
@M_HWI-M01141:133:D05BR:1:1101:27216:12764  133:D05BR:1:1101:27216:12764 2:N:0:TGGACGTTGCAGAG
CTGTTGAATCTGACGATTATGTGCCTTGGGGTTGCTCTTCTTGCAGAATATCTTTGTGGTGTTCTCTGTATTTCCTGTAATTGAGTGTTGGCCTGTCTTGCTAGGTT
+M_HWI-M01141:133:D05BR:1:1101:27216:12764  133:D05BR:1:1101:27216:12764 2:N:0:TGGACGTTGCAGAG
]]]]]]]]]]]]]]]]]]]]]]]]]]]]]]]]]]]]]]]]]]]]]]]]]]]]]]]]]]]]]]]]]]]]]]]]]]]]]]]]]]]]]]]]]]]]]]]]]]]]]]]]]]]
@M_HWI-M01141:133:D05BR:1:1101:4938:12768  133:D05BR:1:1101:4938:12768 2:N:0:TGGACGTTGCAGAG
AGGCAGTGGTAGAATTACAAGATTTCTAGACACACACACACACACACACAAAACACAGGCTGGAAACCTTA
+M_HWI-M01141:133:D05BR:1:1101:4938:12768  133:D05BR:1:1101:4938:12768 2:N:0:TGGACGTTGCAGAG
]]]]V]]]]]]GW]]]]]]]\[]F]]]Z]]]E]][]][]YUY]U]B]]]]]]]]U]]]\Z]]Y]][]RE$]
@M_HWI-M01141:133:D05BR:1:1101:19294:12785  133:D05BR:1:1101:19294:12785 2:N:0:TGGACGTTGCAGAG
ATCAAAAAAACTCAAAACCCAGCAGAAGACAAGAAATTACTAAGATCAGAGCTGAGCTGAAGGAGATTGAGACACGAAAAATCCTTCAAAAAATCAATAAATCCAAGAGCTGGTTTTTTGAAAAGATCAACAAAATAGACAGACCACTAGC
+M_HWI-M01141:133:D05BR:1:1101:19294:12785  133:D05BR:1:1101:19294:12785 2:N:0:TGGACGTTGCAGAG
A]]]]]]]]]]]]]]]]]]]]]]]]]]]]]]]]]]]]]]]]]]]]]]]]]]]]]]]]]]]]]]]]]]]]]]]]]]]]]]]]]]]]]]]]]]]]]]]]]]]]]]]]]]]]]]]]]]]]]]]]]]]]]]]]]]]]]]]]]]]]]]]]]]]]]3
@M_HWI-M01141:133:D05BR:1:1101:20463:12807  133:D05BR:1:1101:20463:12807 2:N:0:TGGACGTTGCACAG
CCCAGAGTCCCACGGCTAATGAAAAAAAGAAGCTAACACTGATTGCCTGCTGTGTGTGAGGCCTTCTCTATGCACCCATTGTTGCAGGGATGCACAGAGCAGCTGTCTCAGCTTTGTTCGTAATCCCACCCCCTGGTCATGGTAAGATGGGGCGCCTTGACTGAGTTTCCTACTTGTCA
+M_HWI-M01141:133:D05BR:1:1101:20463:12807  133:D05BR:1:1101:20463:12807 2:N:0:TGGACGTTGCACAG
AA3A>>45FB@DAEEC?AEFAFGFGHG2A]]]\H]\][]]]]]]H]]]F[]FXHVU]]]H[[]]Y]]]]]]]]]T\]]]X]]]R][]]Q]GWGYW]\\\]H][]W]]]]]]]]Z]X]XVC][]]GYFURO]YV]]]]]]]]W[\]ZV]VEA0001131F3EA1F1B1DD@FD?FAAA?A
@M_HWI-M01141:133:D05BR:1:1101:24826:12820  133:D05BR:1:1101:24826:12820 2:N:0:TGGACGTTGCAGAG
TTTGTATTTTTAGTAGAGACGGGGTTTCACCATGTTGACCAGGATGGTCTCGATCTCTTGACCTCGTGATCCACCCGCCTCGGCCTCCCAA
+M_HWI-M01141:133:D05BR:1:1101:24826:12820  133:D05BR:1:1101:24826:12820 2:N:0:TGGACGTTGCAGAG
]]]]V]]]]]]]]]]]]]]]]]]Z]]]]]]]]]Z]]\8]]]]]]\]]]W]]]]]]]]]]]]]]]]]]]]]]][]]]]]]]]]]]]]]]]]]
@M_HWI-M01141:133:D05BR:1:1101:5036:12839  133:D05BR:1:1101:5036:12839 2:N:0:TGGACGTTGCAGAG
GCTGAAAAACACAACACAATGCACACATATCACACAGAAAAACACCAAGCCTCTTACACCTTATTACAATGCAGACACCACACACTGTCACACACCAGTCACCACACACACTCAGTGCCCACATTTCA
+M_HWI-M01141:133:D05BR:1:1101:5036:12839  133:D05BR:1:1101:5036:12839 2:N:0:TGGACGTTGCAGAG
]]]]]\]]]]]]]]]W]]]]]]Y]]YX]]]]]]]]]ZZ]]U]]]]XB]T]][]]WW]][]]]]]]]]]F]\]]\]]]Y]3[]]]][]WX]\]]ZZ]]]]]]]]]]][6]]]]]]]]]]]\][]]\]]]
@M_HWI-M01141:133:D05BR:1:1101:22459:12852  133:D05BR:1:1101:22459:12852 2:N:0:TGGACGTTGCAGAG
GAGCTCTCCTGTGTGATGTGACTCTTTGGATATATGGGGGTCAGGGAGCTGCTTGGGGAGTCGGTCTGTACTCTATAGGAGCTCAGTTGCTGAGCTGTGAGTTCCATTGTTCATTCAGGGCTGCTACGC
+M_HWI-M01141:133:D05BR:1:1101:22459:12852  133:D05BR:1:1101:22459:12852 2:N:0:TGGACGTTGCAGAG
]]]]]]]]]]]]]]]]]]]]]]]]]]]]]]]]]]]]]]]]]]]]]]]]]]]]]]]]]]]]]]]]]]]]]]]]]]]]]]]]]]]]]]]]]]]]]]]]]]]]]]]]]]]]]]]]]]]]]]]]]]]]]]]]]
@M_HWI-M01141:133:D05BR:1:1101:26121:12854  133:D05BR:1:1101:26121:12854 2:N:0:TGGACGTTGCAGAG
CTAACCCTAACCCTAACCCTAACCCTAACCCTAACCCTAACCCTAACCCTAACCCTAACCCTAACCCTAAC
+M_HWI-M01141:133:D05BR:1:1101:26121:12854  133:D05BR:1:1101:26121:12854 2:N:0:TGGACGTTGCAGAG
]RU]UZ]Y]Z]]]]]]]]]]]]]]]]]]]]]]]\]]]]]Z]]]]]]]]]\]]]]]]]]]]]]]]]F]]]]]
@M_HWI-M01141:133:D05BR:1:1101:25547:12862  133:D05BR:1:1101:25547:12862 2:N:0:TGGACGTTGCAGAG
GGTTTGATGCATAACGCGCGGAGTGCTGTTTTTCAGTGCGGGAAAACGCTTCCCAGCGCTCGGGGATAAACAGCTCGGACGGCTCATTG
+M_HWI-M01141:133:D05BR:1:1101:25547:12862  133:D05BR:1:1101:25547:12862 2:N:0:TGGACGTTGCAGAG
]]]]]]]\]]]]]]]]]]]]]]]]]]]]]]]]]]]]]]]]V]]]]]]]]]]]]]]]]]]][]]]]]]]]]]]]]]]]]]U]Y]]]V]]]
@M_HWI-M01141:133:D05BR:1:1101:11419:12886  133:D05BR:1:1101:11419:12886 2:N:0:TGGACGTTGCAGAG
CTCCCAAGTAGCTGGGACTACAGGCATGTGCCACCACACCTGGCTAGTTTTTGTATTTT
+M_HWI-M01141:133:D05BR:1:1101:11419:12886  133:D05BR:1:1101:11419:12886 2:N:0:TGGACGTTGCAGAG
]]]]]]]]]]]]]]]]]]]]]]]]]]]]]]]]]]]]]]]]]]]]]]]]]]]]]]]]]]]
@M_HWI-M01141:133:D05BR:1:1101:7590:12935  133:D05BR:1:1101:7590:12935 2:N:0:TGGACGTTGCAGAG
GCAGATCTCTCGGCAGAAACACTACAAGCCAGAAGAGAGTGGGGGCCAATATTCAACATTCTTAAAGAAAAGAACTTTCA
+M_HWI-M01141:133:D05BR:1:1101:7590:12935  133:D05BR:1:1101:7590:12935 2:N:0:TGGACGTTGCAGAG
]]]]]]]ZZ]]]]]]]]]]]]]]]]]]]]]]]]]]]]]]]]]]]]]]]]]]]]]]]]]]]]]]]]]]]]]]]]]]]]]]]
@M_HWI-M01141:133:D05BR:1:1101:3124:12984  133:D05BR:1:1101:3124:12984 2:N:0:TGGACGTTGCAGAG
GAGCAAAAGAAACAATCATCAGAGTCAATCAGCAACCAACAGAATGGGAAAAAATTTTTGCAATCTACCCATCTGACAAAGGGCTAATA
+M_HWI-M01141:133:D05BR:1:1101:3124:12984  133:D05BR:1:1101:3124:12984 2:N:0:TGGACGTTGCAGAG
]]]]]]]]]]]]]]]]]]]]]]]]]]]]]]]]]]]]]]]]]]]]]]]]]]]]]]]]]]]]]]]]]]]]]]]]]]]]]]]]]]]]]]]]]
@M_HWI-M01141:133:D05BR:1:1101:10768:13003  133:D05BR:1:1101:10768:13003 2:N:0:TGGACGTTGCAGAG
TTGCCACGGTACTGACTTCTCCCTCCCCCATATCACCCGTGAGCCTGAGGCTCAGAGAAGGTAACTCCCCTAGTGACACAGAGCCAGAAAAAAGCAACACTGGACCCACCCCAAATCTACGTGGT
+M_HWI-M01141:133:D05BR:1:1101:10768:13003  133:D05BR:1:1101:10768:13003 2:N:0:TGGACGTTGCAGAG
]]]]]]]]]]]]]]]]]]]]]]]]]]]]]]]]]]]]]]]]]]]]]]]]]]]]]]]]]]]]]]]]]]]]]]]]]]]]]]]]]]]]]]]]]]]]]]]]]]]]]]]]]]]]]]]]]]]]]]]]]]]]]
@M_HWI-M01141:133:D05BR:1:1101:24670:13008  133:D05BR:1:1101:24670:13008 2:N:0:TGGACGATGCAGAG
CTGCTTCTAAAACCAAAACGGAGCAACCTAACAGAACGGCCTTAAATCTGTTCGTTCAACATACAGAGATAAACTGATGTATGTTTGCAGGAGTTTGTAAACCCTTTCTGTGAAGAAGCAGAAAACGCATTTTTCCAGCCAAATCCAAGCATTTCAGAAATAGCTGGAAATCTCCGTCTAAAACACAAAAAGAACGTATCTTGCAAACTGCACTGCTGGGTGTTCGCTCAGCTA
+M_HWI-M01141:133:D05BR:1:1101:24670:13008  133:D05BR:1:1101:24670:13008 2:N:0:TGGACGATGCAGAG
AABBBFFFFFBBFFGEFGGC22EEGBGFFGCHHHCHHGGCGGGGHEFFDBFFBEFFGHFGHCGHEG5BGGHEBHFHFG5FFFFH]]]]]]]]]]]]]]]]]]]]]]]]]]]]]]]]]]]]]]]]]]]]]]]]]]]]]]]]]]]]]]]]]]GHEHHFFFFFG@0F22FGGFA/CEADHFF0EFBBFGG11GFBBGAF1FCA1B1FDB1HHGC1GGG0EGEFA11@DB?FDAAAAA
@F_HWI-M01141:133:D05BR:1:1101:23198:13049  133:D05BR:1:1101:23198:13049 2:N:0:TGGACGTTGCAGAG
GTTAGGGTTAGGGTTAGGGTTAGGGTTAGGGTTCGGGGTAGGGGTAGGGATAGGAGTTGGGGTAGGGTTAGGGGTAGCGGTAGGGGTAGGGTTCGGCATACTATTCCGGTTACCGATGGGCTTTGGATTGGGGTTACCGACGTGTTTACT
+F_HWI-M01141:133:D05BR:1:1101:23198:13049  133:D05BR:1:1101:23198:13049 2:N:0:TGGACGTTGCAGAG
1AAAAFFBC>CFGGGGGGABB0BGA000BFF000A0//A/AA////AA/00B1010B011//B/>B####################################################################################
@R_HWI-M01141:133:D05BR:1:1101:23198:13049  133:D05BR:1:1101:23198:13049 2:N:0:TGGACGTTGCAGAG
ACCCTAACCCTAACCCTAACCCTAACACTAACCCAAAGCTTAATCGTAAACAAAATTTTGACCCTAACCTTAACGCTAACCTTCGCCTTGAGATTACTCATAAGATTGACATTAAGCTTCACAATAACTGTAACCGCATCCTCTATGCAA
+R_HWI-M01141:133:D05BR:1:1101:23198:13049  133:D05BR:1:1101:23198:13049 2:N:0:TGGACGTTGCAGAG
AAAAAFBCF1CFGGG1BF1AEG0CF01AA0A1000AB0011AA2D/A00/11/B011122/BB0A0AB01B111/////BBDD1/////111/111@211112B12111B12B1>1111>1B>111111B>2B21////B<G11BB2121
@M_HWI-M01141:133:D05BR:1:1101:9087:13065  133:D05BR:1:1101:9087:13065 2:N:0:TGGACGTTGCAGAG
TCACTCATGATTTGACTCTCTTTTTGTCTATTAGTGGTGTATAGGAATGCTTGTGA
+M_HWI-M01141:133:D05BR:1:1101:9087:13065  133:D05BR:1:1101:9087:13065 2:N:0:TGGACGTTGCAGAG
]]]]]]]]]]]]]]]]]]]]]]]]]]]]]]]]]]]]]]]]]]]]]]]]]]]]]]]]
@M_HWI-M01141:133:D05BR:1:1101:21326:13070  133:D05BR:1:1101:21326:13070 2:N:0:TGGACGTTGCAGAG
ATTAAGAACTTCAGATAACGTTGCCCCTTTGAGAGTATCAGCAAGAGTAGCATCCTTCACTTATTTCATCGTAAGAAGCTCAGTTTAAGGACATTCTTTTTCTTT
+M_HWI-M01141:133:D05BR:1:1101:21326:13070  133:D05BR:1:1101:21326:13070 2:N:0:TGGACGTTGCAGAG
]]]]]]]]]]]]]]]]]]]]]]]]]]]]]]]]]]]]]]]]]]]]]]]]]]]]]]]]]]]]]]]]]]]]]]]]]]]]]]]]]]]]]]]]]]]]]]]]]]]]]]]]]
@M_HWI-M01141:133:D05BR:1:1101:3985:13084  133:D05BR:1:1101:3985:13084 2:N:0:TCGACGTTGCAGAG
CGAGATGAGGATGCGGCTGCTGCTCTCCAAGGGGACTCCGTCTGCAACAGGACACAGTGAGCCTCATGGATTTTGCTTTTTCCTGGGAACAGATGTTC
+M_HWI-M01141:133:D05BR:1:1101:3985:13084  133:D05BR:1:1101:3985:13084 2:N:0:TCGACGTTGCAGAG
]]]]]]]]]]]]]ZZ]]]]]]]]]][Y]ZZ]]]]]][]TU]]]]]]]]]]]]]HW]]]]]]]][]]\]]]]][]]]]]]]Y]]]]]]]]]]]T\]]]]
@M_HWI-M01141:133:D05BR:1:1101:15475:13173  133:D05BR:1:1101:15475:13173 2:N:0:TGGACGTTGCAGAG
GGTAAGGAGATCAAGACCATCCTGGCTAACAAGGTGAAACCCCATCTCAACTAAAAATGCAAAAACAAAACAAAAAGGTTCCAAAGAGGAAAGATGAGTTACTTTATAAAGAAAAGGGAATAAACTGGGCGTGGTGGCTCACGCCTGTACTCTCAACACTTTGGGAGGTTGAA
+M_HWI-M01141:133:D05BR:1:1101:15475:13173  133:D05BR:1:1101:15475:13173 2:N:0:TGGACGTTGCAGAG
BCBBCFFFCCFFGGGGGGGGGGH]]]]]]]]]]]]]]]]]]]]]]]]]]]]]]]]]]]]]]]]]]]]]]]]]]]]]]]]]]]]]]]]]]]]]]]]]]]]]]]]]]]]]]]]]]]]]]]]]]]]]]]]]]]]]]]]]]]]]]]]]]]]]]]HGGGGGGGGGGFCCFFFFBAAAA
@M_HWI-M01141:133:D05BR:1:1101:10783:13175  133:D05BR:1:1101:10783:13175 2:N:0:TGGACGTTGCAGAG
AGCCTTGCATCCCTGGGATGAATCCTACTTGATCGTGATGAATAAGTTTTTTGATTTGCTGTTGCAATCGGCTTGCCAATATTTTATTGAAGATTTTTGCA
+M_HWI-M01141:133:D05BR:1:1101:10783:13175  133:D05BR:1:1101:10783:13175 2:N:0:TGGACGTTGCAGAG
]]]]]U]]]]]W]]]]]]]]]]]]]]]]]]]]]]]]]]Y]]]]]]]]]]]]]]]]\]]]]]]]]]]]]]T]]]]]]][]]]]]]]]]]]][[[]]]]]]]]
@F_HWI-M01141:133:D05BR:1:1101:19158:13209  133:D05BR:1:1101:19158:13209 2:N:0:TGGACGTTGCAGAG
TAACCCTAACCCTAACCCTAACCCTAACCCTAACCCTAACCCTAACCCTAACCCTAACCCTAACCCTAACCCTAACCCTAACCCTAACCCTAACCCTAACCCTAACCCTAACCATAACCCTAACCCTAACCCTAACCCTAACCCTAACCC
+F_HWI-M01141:133:D05BR:1:1101:19158:13209  133:D05BR:1:1101:19158:13209 2:N:0:TGGACGTTGCAGAG
ECCDEEFFFFFDGGGGGGGGGGHHHHHGGHHGHFGHHHHHHHHHHHHHHHHHHHHHHHHHHHGGH1GGHFH1FFFHF1GFEHA1BEGH1?FFGFE1BGGFFFGFBGH/G2F?G3FD?3C/BEFFHAFCCF0/G?CF0GGHFHFG02FFGC
@R_HWI-M01141:133:D05BR:1:1101:19158:13209  133:D05BR:1:1101:19158:13209 2:N:0:TGGACGTTGCAGAG
ACAGCCCATGAATATCATTTAGCCGAGTGCTCTTCCCATTATGGTTATTGTTAGGGTTTTTGTTATGTGTAGTGTTGGTGTGTTTATTTGGTGTTGGCGTGGTATGTGTATTTGTGTGTGGTTTTTGTGTCGTTGATGTTGATGGGAGGT
+R_HWI-M01141:133:D05BR:1:1101:19158:13209  133:D05BR:1:1101:19158:13209 2:N:0:TGGACGTTGCAGAG
1>111111111133333333331B000A01A1111101112B2B2111A12A2A00BG///AB02A122B2120BDB//AB/000212221//B///1/////2B1BB22222220BG>0/B/0?/<B002///0/B2>B22B#######
@M_HWI-M01141:133:D05BR:1:1101:12896:13262  133:D05BR:1:1101:12896:13262 2:N:0:TGGACGTTACAGAG
AATACAACTCACAAGGAACGTAAGAGACCTCTTCAGGGAGAACTACAAACCATTGCTCAAGGAAATAAGAGAGGACACAAGCAAATGGAAAAACA
+M_HWI-M01141:133:D05BR:1:1101:12896:13262  133:D05BR:1:1101:12896:13262 2:N:0:TGGACGTTACAGAG
]]]]]]]]]]]]]]]]]]]]]]]]]]]]]]]]]]]]]]]]]]]]]]]]]]]]]]]]]]]]]]]]]]]]]]]]]]]]]]]]]]]]]]]]]]]]]]]
@M_HWI-M01141:133:D05BR:1:1101:10879:13265  133:D05BR:1:1101:10879:13265 2:N:0:TGGACGTTGCAGAG
GCTCTTACAGAGTTAAACTGATGTGTGTTTGCAGGAGTTTGTAAACCCTTTCTGTGAAG
+M_HWI-M01141:133:D05BR:1:1101:10879:13265  133:D05BR:1:1101:10879:13265 2:N:0:TGGACGTTGCAGAG
]]]]]]]]]]]]]]]]]]]]]]]]]]]]]]]]]]]]]]]]]]]]]]]]]]]]]]]]]]]
@M_HWI-M01141:133:D05BR:1:1101:6470:13306  133:D05BR:1:1101:6470:13306 2:N:0:TGGACGTTGCAGAG
GGTTCAAGTGATTTTACTGCCTTAGCCTCCTGAGTAGCTGGGACTACAGGCGTGCGCCACCACACCCAGCTAATTTT
+M_HWI-M01141:133:D05BR:1:1101:6470:13306  133:D05BR:1:1101:6470:13306 2:N:0:TGGACGTTGCAGAG
]]]]]]]]]]]]]]]]]]]]]]]]]]]\]]]]5]]]]]]]]]]]]]]]]]]]]Y][]]]]]]]]]]]]]]]]Z]ZL]
@M_HWI-M01141:133:D05BR:1:1101:22844:13380  133:D05BR:1:1101:22844:13380 2:N:0:TGGACGTTGCAGAG
CCCACCTCAGCCTCCCAACTAGCTGGGACCACAGGGACATGCCACCATACCTGGCTAATTTATTTTTATTTTTTAAGTCTGGCTAAAAGATTGTCAA
+M_HWI-M01141:133:D05BR:1:1101:22844:13380  133:D05BR:1:1101:22844:13380 2:N:0:TGGACGTTGCAGAG
]]]]]]]]]]]]]]]]]]]]]]]]]]]]]]]]]]]]]]]]]]]]]]]]]]]]]]]]]]]]]]]]]]]]]]]]]]]]]]]]]]]]]][]]]]]]]]]]
@M_HWI-M01141:133:D05BR:1:1101:7453:13393  133:D05BR:1:1101:7453:13393 2:N:0:TGGACGTTGCAGAG
GCAAGGTCGGCTTCTTGAGCCTTGAGTTCCTGCACGCAGACAATGTCCGCGCCCGAGGCGGCGATGTATTCGAGAAAGCCTTTTTTGTAGGCCGAGCGGATGCCGTTTACAT
+M_HWI-M01141:133:D05BR:1:1101:7453:13393  133:D05BR:1:1101:7453:13393 2:N:0:TGGACGTTGCAGAG
]]]]]]]]]]]]]]]]]]]]]]]]]]]]]]]]]]]]]]]]]]]]]]]]]]]]]]]]]]]]]]]]]]]]]]]]]]]]]]]]]]]]]]]]]]]]]]]]]]]]]]]]]]]]]]]]
@M_HWI-M01141:133:D05BR:1:1101:7753:13404  133:D05BR:1:1101:7753:13404 2:N:0:TGGACGTTGCAGAG
GGGCCTAGCCAAGGTCCCACAGCTAGCCCATGCCCTCCTGAG
+M_HWI-M01141:133:D05BR:1:1101:7753:13404  133:D05BR:1:1101:7753:13404 2:N:0:TGGACGTTGCAGAG
]]]]]]]]]]]]]]]]]]]]]]]]]]]]]]]]]]]]]]]]]]
@M_HWI-M01141:133:D05BR:1:1101:9070:13437  133:D05BR:1:1101:9070:13437 2:N:0:TGGACGTTGCAGAG
ATGGGAAAAAATTTTTGCAATCTAACCATCTGACAAAGGGCTAATATCCAGAATCTACAAAGAACTAAAGCAGATTCACAATAAAAAAACAAACCCATTCAAAAGTGGATGAAGGATATGAACAGACACTTTCCAAAAGAAAACATGTATGAGGCCAACAAACATATGAAAAATGCTCATCATCACTGGTAATTAGAGAAATGCAAATCAAAACCATGCTGAGATACCATCTCACACCAGTTAGAATGGCAATCATTAAAAAATCTGG
+M_HWI-M01141:133:D05BR:1:1101:9070:13437  133:D05BR:1:1101:9070:13437 2:N:0:TGGACGTTGCAGAG
CCCCDFFDFFCFGGGGGGGGGGHHHHHHHHHHGHHHHHHGGHHHHHHHHHHHHHGHHHHHHHHHHHHHHHHHHGHHHHHHHHHHHHHGGGGHGHGGGHHHHHHHHGHHHHHHHHHHHH]]]]]]]]]]]]]]]]]]]]]]]]]]]]]]]]HGGGHHHHHHHHHHHHHHHHHHHHHHEHHHHHHHHHHHHHHHHHHHHHHHHGHHHHHGHGHHGEHHGHHHHHHHHHHHHHHHGHHGHHHHHHHHHHGGGGGGGGGGCCFFFFFACBAA
@M_HWI-M01141:133:D05BR:1:1101:8128:13467  133:D05BR:1:1101:8128:13467 2:N:0:TGGACGTTGCAGAG
TACCCTGCCTGGCTAATTTTTATTTTTATTACTATTTGTAGAGATGAGATCTTGTAATGTTGCCCAGGCTGGTCTTGAACTCGTGGGTCCAAGAAATACTCCTACCTTGGCCTCCCAAAGTGC
+M_HWI-M01141:133:D05BR:1:1101:8128:13467  133:D05BR:1:1101:8128:13467 2:N:0:TGGACGTTGCAGAG
]V]]]]]U]]]]\]]]]]]]]]]]]]]]]]]]]]][]]]]]]]]]]]]]]]]]]]]]]]]]]\]]]]]]]]]]]]]]]]]]]]]]X\]G]]]]]]]]][]]X]\]]]]]V]]]]]]]]]]][Y
@M_HWI-M01141:133:D05BR:1:1101:12399:13486  133:D05BR:1:1101:12399:13486 2:N:0:TGGACGTTGCAGAG
TTTTATTTCTTTTCATTCACTCTTTTTATTAATACAGTATATCTCTACCCCTAACCCATCTCTCCTTTTCCACG
+M_HWI-M01141:133:D05BR:1:1101:12399:13486  133:D05BR:1:1101:12399:13486 2:N:0:TGGACGTTGCAGAG
]]]]]]]]]]]]]]]]]]]]]]]]]]]]]]]]]]]]]Z]]]]]]]]]]]]]]]]]]]]]]]]]]]]]]]]]]]]
@M_HWI-M01141:133:D05BR:1:1101:18801:13529  133:D05BR:1:1101:18801:13529 2:N:0:TGGACGTTGCAGAG
ATTTTGTGTATTTGAAGTGGAGAGCTCTATAAATATTTATTAAGTTTACTTGTTCTGGATCTGAGTTCGAGTCCTTGATATCCTTATTAATTTTCTGTCTCATTGAATCTATGTCTCCTATCTGGGTGTTAGGATCGTTAGCTC
+M_HWI-M01141:133:D05BR:1:1101:18801:13529  133:D05BR:1:1101:18801:13529 2:N:0:TGGACGTTGCAGAG
]]]]]]]]]]]]]]]]]]]]]]]]]]]]]]]]]]]]]]]]]]]]]]]]]]]]]]]]]]]]]]]]]]]]]]]]]]]]]]]]]]]]]]]]]]]]]]]]]]]]]]]]]]]]]]]]]]]]]]]]]]]]]]]]]]]]]]]]]]]]]]]]
@M_HWI-M01141:133:D05BR:1:1101:5410:13532  133:D05BR:1:1101:5410:13532 2:N:0:TCGACGTTGCAGAG
GTAGTGTTTTAATTTATGCTTTATTTTTGCGTTCTTCTATTTTACTGATTAATCA
+M_HWI-M01141:133:D05BR:1:1101:5410:13532  133:D05BR:1:1101:5410:13532 2:N:0:TCGACGTTGCAGAG
]]]]]]]]]]]]]]]]]]]]]]]]]]]]]]]]]]]]]]]]]]]]]]]]]]]]]]]
@M_HWI-M01141:133:D05BR:1:1101:8762:13534  133:D05BR:1:1101:8762:13534 2:N:0:TGGACGTTGCAGAG
ACAAGAGCAAAACTCCATCTCAAAAAATAAAAATAAAA
+M_HWI-M01141:133:D05BR:1:1101:8762:13534  133:D05BR:1:1101:8762:13534 2:N:0:TGGACGTTGCAGAG
]]]]]]]]]]]]]]]]]]]]]]]]]]]]]]]]]]]]]]
@M_HWI-M01141:133:D05BR:1:1101:23161:13564  133:D05BR:1:1101:23161:13564 2:N:0:TGGACGTTGCAGAG
GGTGTGAGATGGTATCTGCATGTAGTTTTGATTTGCATTTCTCTAATGGCCAGTAATGAGTATTTTTTCATATGTTGTTGGCCTCATGTATGTCTTCTTTTGTAAAGTGTCTGTTCATA
+M_HWI-M01141:133:D05BR:1:1101:23161:13564  133:D05BR:1:1101:23161:13564 2:N:0:TGGACGTTGCAGAG
]]]]]]]]]]]]]]]]]]]]]]]]]]]]]]]]]]]]]]]]]]]]]]]]]]]]]]]]]]]]]]]]]]]]]]]]]]]]]]]][]]]]]]]]]]]]]]]]]]]]]]]]]]]]]]]]]]]]]]
@M_HWI-M01141:133:D05BR:1:1101:4154:13572  133:D05BR:1:1101:4154:13572 2:N:0:TGGACGTTGCAGAG
ATTTGGTATGTTTTTGGAGTGGCTGGTACTGGTTGTTCTTTCCATGTTTAGAGCTTCCTTCAGGAGCTCTTGTAAGGCAGCCCTGGTAGTAACGATACCTCTCAGCAATTGCTTGTCCATAAAGGATTTTATTTCT
+M_HWI-M01141:133:D05BR:1:1101:4154:13572  133:D05BR:1:1101:4154:13572 2:N:0:TGGACGTTGCAGAG
]]]]]]]]]]]]\]]]]]]]]]]]]]]]]]]]]]]]U]Y]]]Y]]]W]]]]]]]G]]]]]]\]]]]8]]]]]]]]]]]]XWC]WE[]]]]]]]]]]]]]]]Y]]]]4]]\Y]][]]]]]]]]]]]8]W]]\Z]][]
@M_HWI-M01141:133:D05BR:1:1101:16093:13612  133:D05BR:1:1101:16093:13612 2:N:0:TGGACGTTGCAGAG
GTAGATGCCTAATTTCAGCTACCTGGGAGGCTGAGGCAGGAGAATTGCTTGAACCTGGGG
+M_HWI-M01141:133:D05BR:1:1101:16093:13612  133:D05BR:1:1101:16093:13612 2:N:0:TGGACGTTGCAGAG
]]]]]]]]]]]]]]]]]]]]]]]]]]]]]]]]]Z]]]]]]]]]]]]]]]]]]]]]]]]]]
@M_HWI-M01141:133:D05BR:1:1101:29535:13672  133:D05BR:1:1101:29535:13672 2:N:0:TGGACGTTGCAGAG
GGCCCCGCTCTGCATGGCGTCCAGCCCCTCCATGCCGGCGCGCGACAGCACGCAGGTGTCGGTGAGGGAGGTCATGATCGCCATCAGCGCGTCGAGCCTGGCCTGCGTTTCGCTGCTGCCGTTGAGACGGCTGAGGCGAAGCTGAG
+M_HWI-M01141:133:D05BR:1:1101:29535:13672  133:D05BR:1:1101:29535:13672 2:N:0:TGGACGTTGCAGAG
]]]]Q]]]]]]]]]]]]]]]]]]]]]QY]]]]]]]]]]]]]]]]]]]]]]]]]]]]]]]]]]]][[]]]]]]]]]]]]]]]]]]]]]]]]]]]]]]]]]]]]W]]]]]]]]]]]]]]]]]]]]]]]]]]]]]]]]]]]]]]]]]]]
@M_HWI-M01141:133:D05BR:1:1101:23877:13708  133:D05BR:1:1101:23877:13708 2:N:0:TGGACGTTGCAGAG
TGGTCGATTTAAATTTAGGGTTGCTGCCATTTGATATTAACTGGCTATTTTGTCCTTTCGTTGATGAAAATTCTTCTTTATGTTAATGCTCTTCACTTTTTGGTGTATTTTTAGAAAGGGTCATACTGGTTATTCCTTTCTGTGTATAATGCTACTTTTAGAAG
+M_HWI-M01141:133:D05BR:1:1101:23877:13708  133:D05BR:1:1101:23877:13708 2:N:0:TGGACGTTGCAGAG
BABABDDBFBFDGG]]]]]]]]]]]]]]]]]]]]]]]]]]]]]]]]]]]]]]]]]]]]]]]]]]]]]]]]]]]]]]]]]]]]]]]]]]]]]]]]]]]]]]]]]]]]]]]]]]]]]]]]]]]]]]]]]]]]]]]]]]]]]]]]]]]]]]]]GGFFFFFFFBA>3>
@M_HWI-M01141:133:D05BR:1:1101:14429:13721  133:D05BR:1:1101:14429:13721 2:N:0:TGGACGTTGCAGAG
AACCACGGAGGACTCACGTCTCTCCAACCCGTGGCAGAGAAAGAAGGGTGACAAGACCTCTTTATACCCGTAAAACCACCTTGGGAGTGGGGGTGAGGAGCTGGGATGGGAATGA
+M_HWI-M01141:133:D05BR:1:1101:14429:13721  133:D05BR:1:1101:14429:13721 2:N:0:TGGACGTTGCAGAG
]]]]]]]]]]]]]]]]]]]]]]]]]]]]]]]]]]]]]]]]]]]]]]]]]]]]]]]]]]]]]]]]]]]]]]]]]]]]]]]]]]]]]]]]]]]]]]]]]]]]]]]]]]]]]]]]]]]
@M_HWI-M01141:133:D05BR:1:1101:17940:13783  133:D05BR:1:1101:17940:13783 2:N:0:TGGACGTTGCAGAG
AGAACTCTCCCTGAAACTGTGAGCCTTAGTGCTCTTAGGCACTCTACTCACTCACCCCCCCAAAACACCTGTTCTCAATAATAGACCTG
+M_HWI-M01141:133:D05BR:1:1101:17940:13783  133:D05BR:1:1101:17940:13783 2:N:0:TGGACGTTGCAGAG
]]]]]]]]]]]]]]]]]]]]]]]]]]]]]]]]]]]]]]]]]]]]]]]]]]]]]]]]]]]]]]]]]]]]]]]]]]]]]]]]]]]]]]]]]
@M_HWI-M01141:133:D05BR:1:1101:9796:13787  133:D05BR:1:1101:9796:13787 2:N:0:TGGACGTTGCAGAG
CCATCAAGTGTCTACTTTCCAGTAGGACCCACAGACACCACAGCTTCTAAGTCTTTTCATATCTGAAAACATGAACCTGAATAGGCATTATCTGGATATGACAACCTTGGCCATATTTCCTGTCCCTCAGAACTCTGGAGTCAGAC
+M_HWI-M01141:133:D05BR:1:1101:9796:13787  133:D05BR:1:1101:9796:13787 2:N:0:TGGACGTTGCAGAG
]]]]]]]]]]]]]]]]]]]]]]]]]]]]]]]]]]]]]]]]]]]]]]]]]]]]]]]]]]]]]]]]]]]]]]]]]]]]]]]]]]]]]]]]]]]]]]]]]]]]]]]]]]]]]]]]]]]]]]]]]]]]]]]]]]]]]]]]]]]]]]]]]]
@M_HWI-M01141:133:D05BR:1:1101:19661:13829  133:D05BR:1:1101:19661:13829 2:N:0:TGGACGTTGCAGAG
AGGCAGGTGGATCCCCTGAGGTCAGGAGTTTGAGACAATCTGGCCAACATGGTGAAACCCTGTCTCTACTAAAAATACAAAAATTAGTC
+M_HWI-M01141:133:D05BR:1:1101:19661:13829  133:D05BR:1:1101:19661:13829 2:N:0:TGGACGTTGCAGAG
FEE]]R][F]]FW$]]]WF6C][]]]VVVXGG]WV]\F2]]8]\]]ECWX[]]]UEXVUCX1]VIYII7]]]W]]]]\\\[]Z]8S[\]
@M_HWI-M01141:133:D05BR:1:1101:17116:13831  133:D05BR:1:1101:17116:13831 2:N:0:TGGACGTTGCAGAG
AGTATGGCCATTTTCACAATATTCATTCTTCCTAACCATGAGAATGGAATGTTTTTCCATCTGTTTGTGTCCTCTCGTTTCGTTGAGCAGTGGTTTGTAGTTCTTCTTGAAGAGGTCCTTCACATCCTTTGTTAGTTGTATTCCTAGGTATTTTATTCTCTTAGTAGCAATTGTGAATGGGAGTTCACTCATGATTTAGCTCTTGGTTTGTCTGCTATTGGTGTATAGAAATGCTTGTGATTTTTTATGTTGA
+M_HWI-M01141:133:D05BR:1:1101:17116:13831  133:D05BR:1:1101:17116:13831 2:N:0:TGGACGTTGCAGAG
AAABCFFCFFFFGGGGGGGGGGHHHHHHHHHHHHHHHHHHHHHHHHHHHHHHHHHGHHHIHHHHHIHHHHHHGHHHGGGGHGHHHHHHHHHHHHGHGHHHHHH]]]]]]]]]]]]]]]]]]]]]]]]]]]]]]]]]]]]]]]]]]]]]]]HHHHHHHHHGHHHHHHGHHHHHHHHHHHHHHHHHHHHHHHHHHHHHHHGHHHHHGHHHHHHHHHHHHGHHHHHHHHHHHHHGGGGGGGGGGFFFFFFFCCCBA
@M_HWI-M01141:133:D05BR:1:1101:27964:13839  133:D05BR:1:1101:27964:13839 2:N:0:TGGACGTTGCAGAG
AGCAGGCCTTGCCTCCTGCTGAAGCTGCTGCAGTCTGCTGGTCTGTCAGGTGAGGACTCA
+M_HWI-M01141:133:D05BR:1:1101:27964:13839  133:D05BR:1:1101:27964:13839 2:N:0:TGGACGTTGCAGAG
]]]]]]]]]]]]]]]]]]]]]]]]]]]]]]]]]]]]]]]]]]]]]]]]]]]]]]]]]]]]
@M_HWI-M01141:133:D05BR:1:1101:5016:13853  133:D05BR:1:1101:5016:13853 2:N:0:TGGACGTTGCAGAG
TATCTTTGTTTTTTTAAAATTTTTTTTTAATTTTATTTTTTTTATTGCATTTTAGGTTTTGGGGTACATGAGCAGAGCATGCAAGACAGTTGCGTAGGTACACACATGGCAGTGTGTTTTGCTTCCTTTCTCCCCTTCACCCACATTTGGCATTTCTCCCCAGGCTATCCCT
+M_HWI-M01141:133:D05BR:1:1101:5016:13853  133:D05BR:1:1101:5016:13853 2:N:0:TGGACGTTGCAGAG
A?AAAFFF@CFFGGGGFGDFGG]]]]]]]]]]]]]]]]]]]]]]]]]]]]]]]]]]]]]]]]]]]]]]]]]]]]]]]]]]]]]]]]]]]]]]]]]]]]]]]]]]]]]]]]]]]]]]]]]]]]]]]]]]]]]]]]]]]]]]]]]]]]]]]]GGGFEEGGGGFFFFFFFBAAAA
@M_HWI-M01141:133:D05BR:1:1101:4511:13890  133:D05BR:1:1101:4511:13890 2:N:0:TAGACGTTGCAGAG
CGATCTCTTGACCTCGTGATCCACCCGCCTCGGCCTCCCTAA
+M_HWI-M01141:133:D05BR:1:1101:4511:13890  133:D05BR:1:1101:4511:13890 2:N:0:TAGACGTTGCAGAG
3@CCCHF55AC]]6]778]Z]]:]]]YYY]]R]\RZ]]Q]Y]
@M_HWI-M01141:133:D05BR:1:1101:24687:13896  133:D05BR:1:1101:24687:13896 2:N:0:TGGACGTTGCAGAG
TAGATTTTTACATTTGGGTAAAATTAGAATTTCTGTATTTTACCTGAGAGAGCATACTGAGTCTGTGTATATACTCCAAAACAGTGTAGAATAAGGCATTGTATATTTTTTCTAACAGACTATATTCAGAGCCACTTTCTTTTAACTTTGGGGCACCTAGATATTATTTAGATTTTTCTCGATTCGCGTAAAGTTAGAATTTCGGTATTTTACA
+M_HWI-M01141:133:D05BR:1:1101:24687:13896  133:D05BR:1:1101:24687:13896 2:N:0:TGGACGTTGCAGAG
BBA3AFFFFBFFGGGGGGGGGGHHHHHHHHHHHHHHHHHHHHHHHHGHGHGGHHHHHHHHHHHH]]]]]]]]]]]]]]]]]]]]]]]]]]]]]]]]]]]]]]]]]]]]]]]]]]]]]]]]]]]]]]]]]]]]]]]]]]]]]]]]]]]]]]HHHHHFEHHHHHHHHHHHHHHHHHHDGGGHGGGGGGGHHHHHGGGGGGGGGGCFFFFFFCCCCC
@M_HWI-M01141:133:D05BR:1:1101:6308:13906  133:D05BR:1:1101:6308:13906 2:N:0:TGGACGTTGCAGAG
CAGCCTCCCAAAGTGCTGGGATTACAGGCTTGAGCCACTGCGCCCAGCCCCAACTTATATTTCTTTAACAAAAATGTTTTTGATATACAATGTTTTATTTTGTTGAATTTATATTTTCTTTTGCAATGTTTTTCATGCTTTTCA
+M_HWI-M01141:133:D05BR:1:1101:6308:13906  133:D05BR:1:1101:6308:13906 2:N:0:TGGACGTTGCAGAG
]]]]]]]]]]]]]]]]]]]]]]]]]]]]]]]]]]]]]]]]]]]]]]]]]]]]]]]]]]]]]]]]]]]]]]]]]]]]]]]]]]]]]]]]]]]]]]]]]]]]]]]]]]]]]]]]]]]]]]]]]]]]]]]]]]]]]]]]]]]]]]]]
@M_HWI-M01141:133:D05BR:1:1101:24469:13915  133:D05BR:1:1101:24469:13915 2:N:0:TGGACGTTGCAGAG
GTCAAGAGATCGAGACCAACCTGGCCAACATGGTGAAACCCCGTCTTTACTGAAAATGCAACAATTAGCTAGGTATGGTAGTAGCTAATCCCAGCTACTCAGG
+M_HWI-M01141:133:D05BR:1:1101:24469:13915  133:D05BR:1:1101:24469:13915 2:N:0:TGGACGTTGCAGAG
]]]]0]]]]]]]]]]]]]]]]]]]]]]]]]]]]]]]]]]]]]]]]]]]]]]]]]]]]]]]]]]]]]]]]]]]]]]]]]]]]]]]]]]]]]]]]]]]]]]]]]]
@M_HWI-M01141:133:D05BR:1:1101:22295:13925  133:D05BR:1:1101:22295:13925 2:N:0:TGGACGTTGCAGAG
GGAGAACATGATTCTCAGCAAACTGACACAAGAACAGAAAATGAAATACCACATGTTCTCACTCATAGGCGGGTATGAACAATAAGAACACACGGACACTGGGGTCTTTGTGGGGGGAATAGGGGAGGGACAGTGGGGG
+M_HWI-M01141:133:D05BR:1:1101:22295:13925  133:D05BR:1:1101:22295:13925 2:N:0:TGGACGTTGCAGAG
]]]]]]]]]]]]]]]]]]]]]]]]]]]]]]]]]]]]]]]]]]]]]]]]]]]]]]]]]]]]]]]]]]]]]]]]]]]]]]]]]]]]]]]]]]]]]]]]]]]]]]]][Z]]]]]]]]]]]W]]]]]]]]]]]XX]]]]]]]]
@M_HWI-M01141:133:D05BR:1:1101:17686:13932  133:D05BR:1:1101:17686:13932 2:N:0:TGGACGTTGCAGAG
GTTTTTATGGTGCCAGGTCTTATGTTTAAGTCTTTAATCCATCTGGAGTTAATTTTAGTGTAAGTTGTCAGGAAGGGGTCCAGTTTCTGCTTTCTGCACATGGCTAGCCAGTTTTCCCAACACCATTTGTTAAACATGGAATCCTTTCCCCATTGCTTGTTTTTGTCAGGTTTATCA
+M_HWI-M01141:133:D05BR:1:1101:17686:13932  133:D05BR:1:1101:17686:13932 2:N:0:TGGACGTTGCAGAG
ABBBBBBFFFFFGGGGGGGGGGHHHHH]]]]]]]]]]]]]]]]]]]]]]]]]]]]]]]]]]]]]]]]]]]]]]]]]]]]]]]]]]]]]]]]]]]]]]]]]]]]]]]]]]]]]]]]]]]]]]]]]]]]]]]]]]]]]]]]]]]]]]]]]]]HGFGHGGGGGGGGGGFFFFFFF@AAAA
@M_HWI-M01141:133:D05BR:1:1101:11844:14032  133:D05BR:1:1101:11844:14032 2:N:0:TGGACGTTGCAGAG
CAGAAGGTGGGCAATAACAAACTTCTCAGAGCTAAAAGAACATGTGCTAACCTAATGCAAAGAAACTAAGAACCTAGAAAAAAGGTTAGATGAGATGCTAACTAGAATAAGCAGCATAGAGAAGAATATAAATGACTTGT
+M_HWI-M01141:133:D05BR:1:1101:11844:14032  133:D05BR:1:1101:11844:14032 2:N:0:TGGACGTTGCAGAG
]]]]]]]]]]]]]]]]]]]]]]]]]]]]]]]]]]]]]]]]]]]]]]]]]]]]]]]]]]]]]]]]]]]]]]]]]]]]]]]]]]]]]]]]]]]]]]]]]]]]]]]]]]]]]]]]]]]]]]]]]]]]]]]]]]]]]]]]]]]]
@M_HWI-M01141:133:D05BR:1:1101:1953:14033  133:D05BR:1:1101:1953:14033 2:N:0:CGGACGTTGCAGAG
GGAGAATTGCCTGAACCCAGGAGGCGGAGGTTGTGGTGAGCAGAGTTCGCACCATTGCACTCCAGCCTGGGTAACAAGAGCGAAACTCCGTCTCAAAAA
+M_HWI-M01141:133:D05BR:1:1101:1953:14033  133:D05BR:1:1101:1953:14033 2:N:0:CGGACGTTGCAGAG
WW]]]]]]]YZ][]]][]]\]]]]]Z]]]]]Z]V]]]]Y]FYXZ[G]]7V]Y]]]\]]V]V][\]\T]]]]]]]WW]VCC]]SS]CZ\[]]U][]]]\%
@M_HWI-M01141:133:D05BR:1:1101:8080:14035  133:D05BR:1:1101:8080:14035 2:N:0:TGGACGTTGCAGAG
GTTTAATGAGCTGTGTTGCAGCAGAATCAAACATAGCAGCCTAACAGCCCTGAA
+M_HWI-M01141:133:D05BR:1:1101:8080:14035  133:D05BR:1:1101:8080:14035 2:N:0:TGGACGTTGCAGAG
]]]]]]]]]]]]]]]]]]]]]]]]]]]]]]]]]]]]]]]]]]]]]]]]]]]]]]
@M_HWI-M01141:133:D05BR:1:1101:14883:14050  133:D05BR:1:1101:14883:14050 2:N:0:TGGACGTTGCAGAG
TAAAATTTTTTTGATTTTGTATGGAATTGAGAACTATTACTGCTCGAATTCTGTCGATTATCGGCGATGCGGGGGTAAACTTCAAATGATTTTGCATCGGGTGGGC
+M_HWI-M01141:133:D05BR:1:1101:14883:14050  133:D05BR:1:1101:14883:14050 2:N:0:TGGACGTTGCAGAG
]]]]]]]]]]]]]]]]]]]]]]]]]]]]]]]]]]]]]]]]]]]]]]]]]]]]]]]]]]]]]]]]]]]]]]]]]]]]]]]]]]]]]]]]]]]]]]]]]]]]]]]]]]
@M_HWI-M01141:133:D05BR:1:1101:5372:14061  133:D05BR:1:1101:5372:14061 2:N:0:TGGACGTTGCAGAG
CTAACGGGCAAAACAGACACTTAGCATCAAAATGGCAGTATCAAATTCACACATAACAATATTAACCCTAAATGTAAATGGACTAAATGCACCAATCAAAAGACACAGACTGGCAAATTGGATAAAAAGCTAAC
+M_HWI-M01141:133:D05BR:1:1101:5372:14061  133:D05BR:1:1101:5372:14061 2:N:0:TGGACGTTGCAGAG
]]]]]]]]]]]]]]]]]]]]]]]]]]]]]]]]]]]]]]]]]]]]]]]]]]]]]]]]]]]]]]]]]]]]]]]]]]]]]]]]]]]]]]]]]]]]]]]]]]]]]]]]]]]]]]]]]]]]]]]]]]]]]]]]]]]]]]
@M_HWI-M01141:133:D05BR:1:1101:10829:14088  133:D05BR:1:1101:10829:14088 2:N:0:TGGACGTTGCAGAG
GAGTTGAATCTGCCTTGAGATTCAGAGAGTGATAAGCGCGTTTCTTCTAGGAGCTGCGTTTGTATATTCCAGAGTGAATGGGAGTAAACGCTGTATTGAGAAAT
+M_HWI-M01141:133:D05BR:1:1101:10829:14088  133:D05BR:1:1101:10829:14088 2:N:0:TGGACGTTGCAGAG
]]]]]]]]]]]]]]]]]]]]]]]]]]]]]]]]]]]]]]]]]]]]]]]]]]]]]]]]]]]]]]]]]]]]]]]]]]]]]]]]]]]]]]]]]]]]]]]]]]]]]]]]
@M_HWI-M01141:133:D05BR:1:1101:22555:14092  133:D05BR:1:1101:22555:14092 2:N:0:TGTACGTTGCAGAG
CGGTGGTACAATCTTGGCTTACTGCAACCTCTGTCTCCCAAGTTCAAGTGATTCTCCTGCCTCAGCCTCCCTCATACCTGGGGTTACAGGCATGTGCCACCATGTC
+M_HWI-M01141:133:D05BR:1:1101:22555:14092  133:D05BR:1:1101:22555:14092 2:N:0:TGTACGTTGCAGAG
]]]]G]]]Y]]Y]Z]]]]]]]]]]]]]]]Z]]]]]]]]]]]]]]]]]G]F\XWT]]]]]]]]]X]]]W]B]Y]][Z]]]]]][]]]\]]]]]]][2WW]]]]]]]]
@M_HWI-M01141:133:D05BR:1:1101:28638:14110  133:D05BR:1:1101:28638:14110 2:N:0:TGGACGTTGCAGAG
TTGGAAGACTGAGGTGAGAGGATTGCTTGAGCCCAAGAGTATGAGGCTGCAGTGAGCTACGCTTGTGTCACTGCACTCCTGTCTGGG
+M_HWI-M01141:133:D05BR:1:1101:28638:14110  133:D05BR:1:1101:28638:14110 2:N:0:TGGACGTTGCAGAG
]]]]]]]]]]]]]]]]]]]]]]]]]]]]]]]]]]]]]]]]]]]]]]]]]]]]]]]]]]]]]]]]]]]]]]]]]]]]]]]]]]Y]]]]
@M_HWI-M01141:133:D05BR:1:1101:10384:14152  133:D05BR:1:1101:10384:14152 2:N:0:TGGACGTTGCAGAG
GCGGTATTCGGCGGCGTGGTCGGAAACGTGTTTGAGCATCGAGCGCAAATCTTTCAAATCGAGAATGTGCCAGCCTTTGTCGTCGGCCACTTTAAACACGAGGTGCAGCAGTCCCTCTTGCGTTTCGTTGAGGTTCATCAGCCGAGCCAGCAGGAGCGGACCCATTTCGGATACGGTAACGCGTACGGGAATGCCGGTTTCGCCGTACACGTCC
+M_HWI-M01141:133:D05BR:1:1101:10384:14152  133:D05BR:1:1101:10384:14152 2:N:0:TGGACGTTGCAGAG
BCBCBABFFFFCGGGGEEEGGGGFGGHGGGGHHHFGHHHHGFFGGGGGGHHHHHHHHHHHGHGH]]]]]]]]]]]]]]]]]]]]]]]]]]]]]]]]]]]]]]]]]]]]]]]]]]]]]]]]]]]]]]]]]]]]]]]]]]]]]]]]]]]]]]GHGGGGGHGHGGHHGGGGHHHHFGHGGGGGGEGGHGHHHGEFGGGGGFGGGGBBFFFABBAAAA
@M_HWI-M01141:133:D05BR:1:1101:28384:14172  133:D05BR:1:1101:28384:14172 2:N:0:TGGACGTTGCAGAG
GCGGGTGTTGGCTTCGACGGCCTGCTGCGCGCCCTGCGCGTCCACCTCACGTCCCGGCGTCTTGATATCGTGTTTGAGGATGTACCAGCGGAAGACGAAGAAGTAGATGGCAAACCAGGCGATACCCACCGGGAACAGCAGATACCATTTGGTCGACATCCCCTGCA
+M_HWI-M01141:133:D05BR:1:1101:28384:14172  133:D05BR:1:1101:28384:14172 2:N:0:TGGACGTTGCAGAG
BCCCCDDCCC@FGGGGG]]]]]]]]]]]]]]]]]]]]]]]]]]]]]]]]]]]]]]]]]]]]]]]]]]]]]]]]]]]]]]]]]]]]]]]]]]]]]]]]]]]]]]]]]]]]]]]]]]]]]]]]]]]]]]]]]]]]]]]]]]]]]]]]]]]]]GGGFGFBBBBBFBAA?A
@M_HWI-M01141:133:D05BR:1:1101:22585:14187  133:D05BR:1:1101:22585:14187 2:N:0:TGGACGTTGCAGAG
AAGTTCTGGATATCCTTATTAATTTTCTGTCTCGTTGATCTATCTAATATTGATGTTGAAGTCTCCCACTATTATTG
+M_HWI-M01141:133:D05BR:1:1101:22585:14187  133:D05BR:1:1101:22585:14187 2:N:0:TGGACGTTGCAGAG
]]]]]]]]]]]]]]]]]]]]]]]]]]]]]]]]]]]]]]]]]]]]]]]]]]]]]]]]]]]]]]]]]]]]]]]]]]]]]
@M_HWI-M01141:133:D05BR:1:1101:6693:14223  133:D05BR:1:1101:6693:14223 2:N:0:TGGACGTTGCAGAG
AGTATGATGCCTCCAGCTTTGTTTTTTTCCATTTTTTTTTTTTTTTTTGAGACAGTC
+M_HWI-M01141:133:D05BR:1:1101:6693:14223  133:D05BR:1:1101:6693:14223 2:N:0:TGGACGTTGCAGAG
]]]WVXY]]Y]7Y][]V[]]ZY]ZC]]]]]\UU]YY]]]]]]]]\]]Z]]YYV]][\
@M_HWI-M01141:133:D05BR:1:1101:28232:14248  133:D05BR:1:1101:28232:14248 2:N:0:TGGACGCTGCAGAG
TTGAGAGATTCACAGCAAGCACAGCTGAACCCAGGACAGTCC
+M_HWI-M01141:133:D05BR:1:1101:28232:14248  133:D05BR:1:1101:28232:14248 2:N:0:TGGACGCTGCAGAG
]]]]]]]]]]\]V]][]]]\]]]]][]]]]]]]]]]]]]]]\
@M_HWI-M01141:133:D05BR:1:1101:22846:14271  133:D05BR:1:1101:22846:14271 2:N:0:TGGACGTTGCAGAG
TTTAGAATTTCGGTTTTTTACGTGAGAGAGCCTATAGAGTTGGTGTATATTCTAAAAAACAGAGTAGAATAGGGCATTTTATATTTTTTCTGACAGATTATATTCAGAGAAATTTTGCTTTTAACATTGGGGTGCCTAGATAATATTTAGATTTTTTCAATTCGGGTAAATTTGGAATTTCGTTATTTTATATGAG
+M_HWI-M01141:133:D05BR:1:1101:22846:14271  133:D05BR:1:1101:22846:14271 2:N:0:TGGACGTTGCAGAG
AABAAF5FFFFF2FAECFEAEFHFGEFHGGHFHFGFBFFBFAG2FG]]]]]]]]]]]]]]]]]]]]]]]]]]]]]]]]]]]]]]]]]]]]]]]]]]]]]]]]]]]]]]]]]]]]]]]]]]]]]]]]]]]]XZFU]]]]]]]]\]]]]]]]GEE5GG5FGFAABB4DFHHFGHFGDFFCGCGGGFBFFFFDDAAA33
@M_HWI-M01141:133:D05BR:1:1101:16817:14276  133:D05BR:1:1101:16817:14276 2:N:0:TGGACGTTGCAGAG
TTTCCATGAAGTTGTGCAGTTCTAAGTTAGTATCTCACTGGGGAAACAGGTGAATTATTAATTAAATTTTGAGACGAATTAGTAGCTAACTGGAGAAAAGATAAGTTGGAGCCATATCTTTTACTTTACAGCAGGTAAAATTTCAAATGGATTAAATATTTAAACA
+M_HWI-M01141:133:D05BR:1:1101:16817:14276  133:D05BR:1:1101:16817:14276 2:N:0:TGGACGTTGCAGAG
BCCBBFFFFFFFGGGG]]]]]]]]]]]]]]]]]]]]]]]]]]]]]]]]]]]]]]]]]]]]]]]]]]]]]]]]]]]]]]]]]]]]]]]]]]]]]]]]]]]]]]]]]]]]]]]]]]]]]]]]]]]]]]]]]]]]]]]]]]]]]]]]]]]]]]GGGGFFFFFFFBAAAA
@M_HWI-M01141:133:D05BR:1:1101:15493:14278  133:D05BR:1:1101:15493:14278 2:N:0:TGGACGTTGCAGAG
TAAAAACCCTAGAAGAAAATCTAGGCAAAACCATTCAGGACATAGGCATAGGCAAGGACTTCATGACCAAAACACCAAAAGCATTGGCAACAAAAGCCAAAATAGACAAATGGGACC
+M_HWI-M01141:133:D05BR:1:1101:15493:14278  133:D05BR:1:1101:15493:14278 2:N:0:TGGACGTTGCAGAG
]]]]]]]]]]]]]]]]]]]]]]]]]]]]]]]]]]]]]]]]]]]]]]]]]]]]]]]]]]]]]]]]]]]]]]]]]]]]]]]]]]]]]]]]]]]]]]]]]]]]]]]]]]]]]]]]]]]]]
@M_HWI-M01141:133:D05BR:1:1101:18068:14306  133:D05BR:1:1101:18068:14306 2:N:0:TGGACGTTGCAGAG
TCAAAATTGAAAGAGCTAGAGGAGCAAGATCAAAAAAACTCAAAACCCAGCAGAAGACAAGAAATAACTAAGATCAGAGCTGAACTGAAGGAGATAGAGACACGAAAAACCCTTCAAAAAATCAATAAATCCAAGAGCTGGTTTTTTGAAAAGATCAACAAAATAGACAGACCAC
+M_HWI-M01141:133:D05BR:1:1101:18068:14306  133:D05BR:1:1101:18068:14306 2:N:0:TGGACGTTGCAGAG
CCCCCFFFFFFFGGGGGGGGGGHGH]]]]]]]]]]]]]]]]]]]]]]]]]]]]]]]]]]]]]]]]]]]]]]]]]]]]]]]]]]]]]]]]]]]]]]]]]]]]]]]]]]]]]]]]]]]]]]]]]]]]]]]]]]]]]]]]]]]]]]]]]]]]]HHHGGGGGGGGGGFFFFFFFBBBBB
@M_HWI-M01141:133:D05BR:1:1101:15827:14321  133:D05BR:1:1101:15827:14321 2:N:0:TGGACGTTGCAGAG
TCTTTTTCAATTAAATAATGTTCTCCCTTCTCCAGGTACCACTGCCAGACACAGCGATTACAGTATTG
+M_HWI-M01141:133:D05BR:1:1101:15827:14321  133:D05BR:1:1101:15827:14321 2:N:0:TGGACGTTGCAGAG
]\]]]]]]]]]]]]]]]]]]]]]]]]]]]]\]]]]]]]]]]]]]]]]]]]]]]]]]]]]]]]]]]]]]
@M_HWI-M01141:133:D05BR:1:1101:6702:14334  133:D05BR:1:1101:6702:14334 2:N:0:TGGACGTTGCAGAG
GTCTATGAGGAACATCTGGGCTCCCTGCCTGTCCTTTGGGTGCCTG
+M_HWI-M01141:133:D05BR:1:1101:6702:14334  133:D05BR:1:1101:6702:14334 2:N:0:TGGACGTTGCAGAG
]]]]]]]]]]]]]]]]]]]]]]]]]]]]]]]]]]]]]]]]]]]]]]
@M_HWI-M01141:133:D05BR:1:1101:14580:14344  133:D05BR:1:1101:14580:14344 2:N:0:TGGACGTTGCAGAG
GCTTGTTCGCAAAGGATTTTATTTTTCCTACACTTATGAAGTTCATTTTGGCTGGATATGAAATTCTGGGTTGAAAGTTCTTTTCTTTAAGGATGTTGAATATTGG
+M_HWI-M01141:133:D05BR:1:1101:14580:14344  133:D05BR:1:1101:14580:14344 2:N:0:TGGACGTTGCAGAG
]]]]]]]]]]]]]]]]]]]]]]]]]]]]]]]]]]]]]]]]]]]]]]]]]]]]]]]]]]]]]]]]]]]]]]]]]]]]]]]]]]]]]]]]]]]]]]]]]]]]]]]]]]
@M_HWI-M01141:133:D05BR:1:1101:20557:14385  133:D05BR:1:1101:20557:14385 2:N:0:TGGACGTTGCAGAG
GAGGTGGGTGGATCACGAGGTCAACAGATCGAGACCATCCTGGTCAACATGGTGAAACCCCGTCTCTACTAAAAATGCAAAAAAATTAGCTGGGCATGGTGGCGCGTGCCTGTAATCCCAGCTACTCAGGAGGCTGAGGCAG
+M_HWI-M01141:133:D05BR:1:1101:20557:14385  133:D05BR:1:1101:20557:14385 2:N:0:TGGACGTTGCAGAG
]]]]]]]]]]]]]]]]]]]]]]]]]]]]]]]]]]]]]]]]]]]]]]]]]]]]]]]]]]]]]]]]]]]]]]]]]]]]]]]]]]]]]]]]]]]]]]]]]]]]]]]]]]]]]]]]]]]]]]]]]]]]]]]]]]]]]]]]]]]]]]
@M_HWI-M01141:133:D05BR:1:1101:22966:14422  133:D05BR:1:1101:22966:14422 2:N:0:TGGACGTTGCAGAG
CGATTTTTAACAACAAATGAAGCCAAAGAAAAACAACAACAAAACAACAAAAATTAAGTCAGGTGCAGTGGCTCATGCCTGTAATCCCAAGACTTTGGGAGGCTGAGGCGAATGG
+M_HWI-M01141:133:D05BR:1:1101:22966:14422  133:D05BR:1:1101:22966:14422 2:N:0:TGGACGTTGCAGAG
]]]]]]]]]]]]]]]]]]]]]]]]]]]]]]]]]]]]]]]]]]]]]]]]]]]]]]]]]]]]]]]]]]]]]]]]]]]]]]]]]]]]]]]]]]]]]]]]]]]]]]]]]]]]]]]]]]]
@M_HWI-M01141:133:D05BR:1:1101:12576:14444  133:D05BR:1:1101:12576:14444 2:N:0:TGGACGTTGCAGAG
TTCATTAGCACCATTACTCATAATAGCAAAGACCTAGAACCAACCCAAATGCCCATCGGTGATAGACTGGACAGGGAAAATGTGGCACATATACACCATGGAATATTATGCAGCCATCAAAAAAGATGAATTTGTGTCTTTTGTAGGGACATGGATGAACCTAGAAACCATCATTCTCAGCAAACTGACACAAGAACAGAAAATGAAATACCACATGTTCTCACTCACAGGCAGTATTGAAGAA
+M_HWI-M01141:133:D05BR:1:1101:12576:14444  133:D05BR:1:1101:12576:14444 2:N:0:TGGACGTTGCAGAG
CCBCCFFFFFFCGGGGGGGGGGHHHHHHHHHHHHHHHGHHHHHDGGGHHHHFHHHHHGGGGGHHHFHHHHHHHGGGGHHHHGGHHHHHHHHHHH]]]]]]]]]]]]]]]]]]]]]]]]]]]]]]]]]]]]]]]]]]]]]]]]]]]]]]]]GFGGHGHHHBFDHHHHHHHFHFFFFGDFGBFGDFDDGGGHGHHHHHFHHHHFGDFHHHGFFHFHFGFFGHFHGGFGGGGGFGFFFFFFFAAAA>
@M_HWI-M01141:133:D05BR:1:1101:13210:14466  133:D05BR:1:1101:13210:14466 2:N:0:TGGACGTTGCAGAG
TTGTGATGCGTATTCCCGTATGGCCAGCATCTTCCTCTGGCACCCAACTTCCTGTGCTCTGT
+M_HWI-M01141:133:D05BR:1:1101:13210:14466  133:D05BR:1:1101:13210:14466 2:N:0:TGGACGTTGCAGAG
]]]]Z]]\W]][]ZUFE][]Y]U[]]][[]]]]Y[U\]]Z]]]YF]]]WW]]]]][]]]]Y]
@M_HWI-M01141:133:D05BR:1:1101:28120:14470  133:D05BR:1:1101:28120:14470 2:N:0:TGGACGTTGCAGAG
GCACCAGATCGACCTTTTTGATCTTCTTGCCATCGACCTCAAAAGGCTGCAGCGTGTAGTCCTTGAGCTTGCGCCCTGTGCGGTACTCATCGGTGAAGCCGAAGCCTCGGGTATGATGCAGCGTTGCATGCAGCGTCAGCTCAGGGGAGAAGATATGCGCCAGATGGAGCTGATAGTGCTGCTGGCTGTAGTTATCAGTATTCTGCCGATAGCGAGGTGCCGCCTTCTTGTCCTGCACGTTGATATGCCCAGC
+M_HWI-M01141:133:D05BR:1:1101:28120:14470  133:D05BR:1:1101:28120:14470 2:N:0:TGGACGTTGCAGAG
A?AAAFFFFFBBGGGGFDGGFFHHHHHGGHHHGHGHGGGHHHHHHGHHHGHHGGEFGHHGGBGHHHHGHHHAGCFGGHHGEEGGGGGFHHHHGEGGHHHFFEE]]]]]]]]]]]]]]]]]]]]]]]]]]]]]]]]]]]]]]]]]]]]]]]HHHGGGGGGHFHGHHHHHGHHHHHGHHHGGGGHHEGHHHGGHHHHHGHHHGGGGEEGHGGFGGHHGGGGFGGAFHHHGHDGFGGGGGGGGGFFFFFBBABAA3
@M_HWI-M01141:133:D05BR:1:1101:16148:14473  133:D05BR:1:1101:16148:14473 2:N:0:TGGACGTTGCAGAG
ATCCAAAAGTGGGAGAAGGATATGAACAGGCAATTCTCAAAAGAAGACATATATGAGGCCAACAATCATAGGAAAAAATGCTC
+M_HWI-M01141:133:D05BR:1:1101:16148:14473  133:D05BR:1:1101:16148:14473 2:N:0:TGGACGTTGCAGAG
]]]]]]]]]]]]]]]]]]]]]]]]]]]]]]]]]]]K]]]]]]]]]]]]]]]]]]]]]]]]]]]]]]]]]]]]]]]]]]]]]]]
@M_HWI-M01141:133:D05BR:1:1101:21081:14482  133:D05BR:1:1101:21081:14482 2:N:0:TGGACGTTGCAGAG
CGACAATCCTAAGTGAAAAGAACAAAGCTGGAGGCATCACGCTACTTGACTTAAAACTATATTACAAGGCTACAATAATCAAAACAACATGGTACTGGGATCAAAACAGAAATATAGACCAATGGAACAGATCAGAGGCCTCAGAGG
+M_HWI-M01141:133:D05BR:1:1101:21081:14482  133:D05BR:1:1101:21081:14482 2:N:0:TGGACGTTGCAGAG
]]]]]]]]]]]]]]]]]]]]]]]]]]]]]]]]]]]]]]]]]]]]]]]]]]]]]]]]]]]]]]]]]]]]]]]]]]]]]]]]]]]]]]]]]]]]]]]]]]]]]]]]]]]]]]]]]]]]]]]]]]]]]]]]]]]]]]]]]]]]]]]]]]]
@M_HWI-M01141:133:D05BR:1:1101:23322:14493  133:D05BR:1:1101:23322:14493 2:N:0:TGGACGTTGCAGAG
GTCTTCCACAATGGTTGAACTAATTTACACTCCCACCAACAGTGTAAAAGTGTTCCTTTTTCTCCACATCCTCTCCAGCATCTGTTGTCTCCAGATTTTTTAATGATCGCCATTCTAACTGGCGTGAGATGGTATCTCAATGTGGTTTTGATTTGCATCTCTC
+M_HWI-M01141:133:D05BR:1:1101:23322:14493  133:D05BR:1:1101:23322:14493 2:N:0:TGGACGTTGCAGAG
CBCCCFFFFFCFG]]]]]]]]]]]]]]]]]]]]]]]]]]]]]]]]]]]]]]]]]]]]]]]]]]]]]]]]]]]]]]]]]]]]]]]]]]]]]]]]]]]]]]]]]]]]]]]]]]]]]]]]]]]]]]]]]]]]]]]]]]]]]]]]]]]]]]]]]GFFFFFFCCCBBB
@F_HWI-M01141:133:D05BR:1:1101:23673:14499  133:D05BR:1:1101:23673:14499 2:N:0:TGGACGTTGCAGAG
GACCCAGTGGTTGATGCGTTCCGGCGCGGTGTAGCGCACGATGGTGTCACGTTTTCTCATTTGCGCACCTCGTCTTTCTCTTCATGCAGGTTGTCGTCTTCCTCTTCCGCGCGGTTCGGACCAACGCCGACGTAGTGGAAGAGCACACGT
+F_HWI-M01141:133:D05BR:1:1101:23673:14499  133:D05BR:1:1101:23673:14499 2:N:0:TGGACGTTGCAGAG
AABCCCCFFFFBGGGGGGGGGGGGGGGGGGGGHHHGGGGGGHGGHHHHHHGHHHGHHHHHHHHGGGGGGHHGHGHGHHHHHHHHHHHHHHHGHGHGGGHGGHHHHHHHGGGGGGGGGGGGGGHHGGGGGGGGDHHGHHFGFGGGGGGGGG
@R_HWI-M01141:133:D05BR:1:1101:23673:14499  133:D05BR:1:1101:23673:14499 2:N:0:TGGACGTTGCAGAG
CTTGCCTTCGGTGCTCAGCTATGCACGGTTTGCTTTCAGACCGATGTGGTGGTTCGTACTGGGTGCTACTCAAGCGGCGCGGACAGCAATAGGACGCAGACCCACGTCGAGCATGAGAATACTCGACACATCCTCGTGATATAAAGCACC
+R_HWI-M01141:133:D05BR:1:1101:23673:14499  133:D05BR:1:1101:23673:14499 2:N:0:TGGACGTTGCAGAG
11>11111111111B1311BA31131E0000AA111B#################################################################################################################
@M_HWI-M01141:133:D05BR:1:1101:21564:14525  133:D05BR:1:1101:21564:14525 2:N:0:TGGACGTTGCAGAG
CGCAGCCGCTCCAACCGGGCATTACGCCGCCGATCCGCCGCCGACAGTCGAGTACCCTGACCCATGACGTCCTCCTCCACCATGCATTGGGACTCCAAGCCCG
+M_HWI-M01141:133:D05BR:1:1101:21564:14525  133:D05BR:1:1101:21564:14525 2:N:0:TGGACGTTGCAGAG
]]]]]]]]]]]]]]]]]]]]]]]]]]]]]]]]]]]]]]]]]]]]]]]]]]]]]]]]]]]]]]]]][]]]]]]]]]]]]]]]]]]]]]]]]]]]]]]]]]\]]]
@M_HWI-M01141:133:D05BR:1:1101:5206:14537  133:D05BR:1:1101:5206:14537 2:N:0:TGGACGTTGCAGAG
CATTTCAGGGAATAACAGGCAAGAAAAGTTCAGACAGGGCAATTCCAGGCAACTCCTGCCAAGGCAATTCAAAGCCTGGCAGG
+M_HWI-M01141:133:D05BR:1:1101:5206:14537  133:D05BR:1:1101:5206:14537 2:N:0:TGGACGTTGCAGAG
]]]]]]]]]]]]]]]]]]]]]]]]]]]]]]]]]]]]]]]]]]]]]]]]]]]]]]]]]]]]]]]]]]]]]]]]]]]]]]]]]]]
@M_HWI-M01141:133:D05BR:1:1101:29326:14555  133:D05BR:1:1101:29326:14555 2:N:0:TGGACGTTGCAGAG
AAATTTAAATAAATAAATAAATAAATAAATAAATAAATAAATAAATATCAGCATTGTATGCCCATCTTCAAAATATATATATTGGCACATCTATAGGCCGAGTGCCAATGTGGGCAGATCATTAGAGCTCAGGAGTTTGGGACCAACCTGGGCAACATGGTGGAACAGTGTCTCCGCTAAAAGTACA
+M_HWI-M01141:133:D05BR:1:1101:29326:14555  133:D05BR:1:1101:29326:14555 2:N:0:TGGACGTTGCAGAG
AAAA1FFFFFFFGGGGGGBBF3GHHHCHGHFFHFHFD]]]]]]]]]]]]]]]]]]]]]]]]]]]]]]]]]]]]]]]]]]]]]]]]]]]]]]]]]]]]]]]]]]]\]]]]]]]]]]]]]]]]]]]]]]]]]]]]]]]]]]]]]]]]]]]]]GGHFGG3GF3HHHHHGGGBFEGE2A5FFFFBFBAAAA
@M_HWI-M01141:133:D05BR:1:1101:27621:14585  133:D05BR:1:1101:27621:14585 2:N:0:TGGACGTTGCAGAG
TATGTTCATTAACCATTTGCATATCTTCTTTTGCGAAATGTCTATTCATGTCTTTTGCCCTCTTTATAATGAAGTTATTTGTTTTGTTCTTACTTATTTGTTTGCACTCCTTACAGAATCTCTATGTTAGTCCTTGGTCAGATTGATAGATTGCAAAAATTTTTCTCCCATTCTGTAGGTTGGTTGCCTGTTCACTCTGATGATAGTT
+M_HWI-M01141:133:D05BR:1:1101:27621:14585  133:D05BR:1:1101:27621:14585 2:N:0:TGGACGTTGCAGAG
33ABBFFFFFFFGGFGGFDGG6DBGGHFHHHHHHG2A2FE5DGDGHHB55FGFHFHF3]]]]]]]]]]]]]]]]]]]]]]]]]]]]]]]]]]]]]]]]]]]]]]]]]]]]]]]]]]]]]]]]]]]]]]]V]]]]]]]]]]]]]]]]]]]]HFGEHHHGHHGBHGFFC1GGEAG1HCHGGHGHHGHGGGGGEFGGFFF3DFFFFAAA>1
@M_HWI-M01141:133:D05BR:1:1101:24012:14629  133:D05BR:1:1101:24012:14629 2:N:0:TGGACGTTGCAGAG
ATTTATTGATTTTTTGAAGGGTTTTTCCTGTCTCAATCTCCTTCAGCTCAGCTCTGATCTTAGTAATTTCTTGTCTTCTGCTGGGTTTTGAGTTTTTTTGATCTTGCTCCTCTAGCTCTTTCAATTTTAATGATAGGGCGTCAATTTTGGATCTCTCCATTCTTCTCAGATGGG
+M_HWI-M01141:133:D05BR:1:1101:24012:14629  133:D05BR:1:1101:24012:14629 2:N:0:TGGACGTTGCAGAG
3>AA?DFF5@DFGGGGGBAGE4BE]]]]]]]]]]]]]]]]]]]]]]]]]]]]]]]]]]]]]]]]]]]]]]]]]]]]]]]]]]]]]]]]\]\]]]]]]]]]]]]]]]]]]]]]]]]]]]]]]]]]]]]]]]]]]]]]]]]]]\]]]]]]]]FA?GFBA1GB1A@@B311111A>>
@M_HWI-M01141:133:D05BR:1:1101:19997:14672  133:D05BR:1:1101:19997:14672 2:N:0:TGGACGTTGCAGAG
TGAGACAAAGGATCTTTCAGCCTTATTTGGAG
+M_HWI-M01141:133:D05BR:1:1101:19997:14672  133:D05BR:1:1101:19997:14672 2:N:0:TGGACGTTGCAGAG
]]]]]]]]]]]]]]]]]]]]]]]]]]]]]]]]
@M_HWI-M01141:133:D05BR:1:1101:22903:14693  133:D05BR:1:1101:22903:14693 2:N:0:TGGACGTTGCAGAC
TAGTAGAGGCAGGGTTTCACCATGTTGCGCAGGCTAGTCTTGAACTCCTGACCTCAAGTGATCCACCCGCCTCAGCCTCCCAAAGTGCTGGGATTGCAGGCATGAGCCACCGCACCTGGCCATTTTGTTTTTGAGAGTCACTCTGTTGGCCAGGTTGAAGTGCAGTGGCGCAATCCCGGCGCACTGCAACCTCCACCTCCTGATTCCAGTGATTCTCGTGCCTCAGCCTCCCGAGTAACTGG
+M_HWI-M01141:133:D05BR:1:1101:22903:14693  133:D05BR:1:1101:22903:14693 2:N:0:TGGACGTTGCAGAC
AAAAAFFFFBAAGGFGEFFGGGHHDGHFEGGEGGHHHHHHHHFFGHHHHHGFHFFHHHHHHHHHHHHGGGGGGHHHHHHHGHHHHDGHHHHG]]]]]]]]]]]]]]]]]]]]]]]]]]]]]]]]]]]]]]]]]]]]]]]]]]]]]]]]]]HHHHGGHHHHHHHHGDGGGHGHGGGGGGGGHHHHHHHHGGHFFCEGGGGHHHFFHHHHHHHHGGGGGHGGGGGGGGGGGGBBFFFFFAABBA
@F_HWI-M01141:133:D05BR:1:1101:12624:14721  133:D05BR:1:1101:12624:14721 2:N:0:TGGACGTTGCAGAG
AGTGGATACGGCGATTGCGGCTTTGGGCTATATCCCGTCGTCGGCCGCGCGCAATATGCGTTCGAGCCGCTCGGGTCTGGTCGGGCTGATTACCGGCGCGATTTCGCGCACGGGCGAGGATTTCCGCGTACACGGTTTGCCGGATATGTT
+F_HWI-M01141:133:D05BR:1:1101:12624:14721  133:D05BR:1:1101:12624:14721 2:N:0:TGGACGTTGCAGAG
BCCCCFFFFCBBGGGGGFGGGGGHGHGHFFHHHHHHGHDEGGGGGGGGCGGGGGGHHHHGEGGCGHGGGGGGGGGHGHHGHHGGGGGGFHHFHHGGGGGCAGHGFBDGGGGGGGGAGGFFFFFFFFFFFFFFFFFFFFFFFFFFFFFFFF
@R_HWI-M01141:133:D05BR:1:1101:12624:14721  133:D05BR:1:1101:12624:14721 2:N:0:TGGACGTTGCAGAG
AACAATTCACCAGCACCATCGGGCAGCGGTTGGGTACTTCCGGCAGCGCCACCTCCTGATGCGACTCGGTTACATACAAAATCCCCTCCGCCCGATGCTGCATAAACGTGCGTATCAAAGGCTCGATTTGGCTGTGCTGATTATCAATAT
+R_HWI-M01141:133:D05BR:1:1101:12624:14721  133:D05BR:1:1101:12624:14721 2:N:0:TGGACGTTGCAGAG
B3AABFFFFFFFGGGGGGGGGGGGGGGGGGGGGGEHHHHH3EEGGGFGGGGGGHHGHHHHHHGGGGGGGGGGHHGHHHHHGHHHHGHGGGGGGGGGGGHHHHHHHHHGGHHGGGGHHHHHGAGHGGHHGHHHHGHHGHHHHHHHHGGHHH
@M_HWI-M01141:133:D05BR:1:1101:22097:14759  133:D05BR:1:1101:22097:14759 2:N:0:TGGACGTTGCAGAG
GTGCCACATTTTCTTTATCTAGTCTATCGTTGATGGACATTTGGGTTGGTTCCAAGACTTTGCTATTGTGAACAGTGCTGCAGTAAACATACATGTGCATGTGTCTTTATAGTAGAATG
+M_HWI-M01141:133:D05BR:1:1101:22097:14759  133:D05BR:1:1101:22097:14759 2:N:0:TGGACGTTGCAGAG
]]]]Y]]]]]]]]]]]]]]]]]]]][[]]]]]]]]]\]]]]]]]]]]]]]]]]]\]V]]]]]]]\]]]]]]]]]]]]\]]]]]]]]]]]]]]]]]]]]]]]]]]]]]]]]]]]]]]\]]
@M_HWI-M01141:133:D05BR:1:1101:26791:14762  133:D05BR:1:1101:26791:14762 2:N:0:TGGACGTTGCAGAG
TTTATAGACTTGCGTATGTTGAACCAGCCTTGCATCCC
+M_HWI-M01141:133:D05BR:1:1101:26791:14762  133:D05BR:1:1101:26791:14762 2:N:0:TGGACGTTGCAGAG
]]]]]]]]]]]]]]]]]]]]]]]]]]]]]]]]]]]]]]
@M_HWI-M01141:133:D05BR:1:1101:22703:14779  133:D05BR:1:1101:22703:14779 2:N:0:TGGACGTTGCAGAG
TGATTATCTCAATTGACGCAGAGAAGGCATTTGACAAAATTCAACAGCCCTTTATGCTTAAAACCCT
+M_HWI-M01141:133:D05BR:1:1101:22703:14779  133:D05BR:1:1101:22703:14779 2:N:0:TGGACGTTGCAGAG
]]]]]]]]]]]]]]]]]]]]]]]]]]]]]]]]]]]]]]]]]]]]]]]]]]]]]]]]]]]]]]]]]]]
@M_HWI-M01141:133:D05BR:1:1101:24941:14889  133:D05BR:1:1101:24941:14889 2:N:0:TGGACGTTGCAGAG
TGGGGTTTCGCCATGTTGGCCAGGCTAGTCTCAAACCGCTGACCTCATGGGATCTGTCTGT
+M_HWI-M01141:133:D05BR:1:1101:24941:14889  133:D05BR:1:1101:24941:14889 2:N:0:TGGACGTTGCAGAG
VVVFU]]]ZWWU]]]]]]]GW]Z]G]]]]\]][\]]]]]]]]]]]]]]]]]]]]]]]]]]]
@M_HWI-M01141:133:D05BR:1:1101:11516:14911  133:D05BR:1:1101:11516:14911 2:N:0:TGGACGTTGCAGAG
TTAATGGTTTCATCTTTTTTGCTTTGGTTTTTTCCCATCTTTGTGGATTTGTCCGCTGGTCGTCTGCGTAGTTGCTGACTTTTCGATTGGGTCTCTTAGTGGACACCCAG
+M_HWI-M01141:133:D05BR:1:1101:11516:14911  133:D05BR:1:1101:11516:14911 2:N:0:TGGACGTTGCAGAG
]]]]]]]]]]]]]]]]]]]]]]]]]]]]]]]]]]]]]]]]]]]]]]]]]]]]]]]]]]]]]]]]]]]]]]]]]]]]]]]]]]]]]]]]]]]]]]]]]]]]]]]]]]]]]]
@M_HWI-M01141:133:D05BR:1:1101:15711:14925  133:D05BR:1:1101:15711:14925 2:N:0:TGGACGTTGCAGAG
TCTAAAATGGACCACAAAATTGGAAATAAATCACTCCTCAGCAGATGCAAAAAAATGGAAATCATAACAAACAGTCTCTCAGACCACAGTGCAGTCAAGTTAGAACTCAGAATTCAGAAACTAACTCAGAACCGCACAGCTTCATGGA
+M_HWI-M01141:133:D05BR:1:1101:15711:14925  133:D05BR:1:1101:15711:14925 2:N:0:TGGACGTTGCAGAG
]]]]]]]]]]]]]]]]]]]]]]]]]]]]]]]]]]]]]]]]]]]]]]]]]]]]]]]]]]]]]]]]]]]]]]]]]]]]]]]]]]]]]]]]]]]]]]]]]]]]]]]]]]]]]]]]]]]]]]]]]]]]]]]]]]]]]]]]]]]]]]]]]]]]
@M_HWI-M01141:133:D05BR:1:1101:18364:14944  133:D05BR:1:1101:18364:14944 2:N:0:TGGACGTTGCAGAG
CCTGGGGTGTGTGTCTACTGTAAATTGAATTGCATTCTTGATTTGATTCTCAGCTTTGTCAC
+M_HWI-M01141:133:D05BR:1:1101:18364:14944  133:D05BR:1:1101:18364:14944 2:N:0:TGGACGTTGCAGAG
]]]]]]]]]]]]]]]]]]]]]]]]]]]]]]]]]]]]]]]]]]]]]]]]]]]]]]]]]]]]]]
@M_HWI-M01141:133:D05BR:1:1101:27582:14962  133:D05BR:1:1101:27582:14962 2:N:0:TGGACGTTGCAGAG
TTAGTCCATTTACATTCAATGTTAATATAGTTATGTGTGGATTTCATTCTTCCATTTTGTTACTGGCTGGTTTTCTTTCCCATTATTTGACTCATTTTCTTCATTGCATTTTTGGTCTTTGCCAACTGGTTTGCTTTTGCAGTGACTGGTAATTGTTCCTTTCCATGCTTAATGTTTCCTTCAG
+M_HWI-M01141:133:D05BR:1:1101:27582:14962  133:D05BR:1:1101:27582:14962 2:N:0:TGGACGTTGCAGAG
ABA?AFFFFFFFGGGGFGGGGGHHHH5FGHHHGH]]]]]]]]]]]]]]]]]]]]]]]]]]]]]]]\]]]]]]]]]]]]]]]]]]]]]]]]]]]]]]]]]]]]]]]]]]]]]]]]]]]]]]]]]]]]]]]]]]]]]]]]]]]]]]]]]]]]GHHGFGBHFHHGGGGEGGGGGGFFFCFFFBBBAA
@M_HWI-M01141:133:D05BR:1:1101:21550:15033  133:D05BR:1:1101:21550:15033 2:N:0:TGGACGTTGCAGAG
TTGTGATGCGTATTCCCGTAGCATGTGGTGCTGTCCCCAGTGTGTGCCAGTGTGTTTTCCCAGTGGGTGTGCCAGCTTGTCTGTTGTGGTATGCCTGGCCTTGTGGGCCCAGAGTTGTGTGTCCAGTGTGTCCCAACTTCCTGTGCTCTGTTTGTGATGCGTATTCCCGTACACCTGCTCTCACAGGTGCCCAACTTCCTGTGCTCTGT
+M_HWI-M01141:133:D05BR:1:1101:21550:15033  133:D05BR:1:1101:21550:15033 2:N:0:TGGACGTTGCAGAG
CCCCCFFFFCCCGGGGGGGGGGHHHGHHFEHHGHHHHHHEHHHGHHHHFGHHHHHHHHH]]]]]]]]]]]]]]]]]]]]]]]]]]]]]]]]]]]]]]]]]]]]]]]]]]]]]]]]]]]]]]]]]]]]]]]]]]]]]]]]]]]]]]]]]]]HHHHHGGGGHHHHGGGGHHHGGAGFHHHHHHHGHHGGGGGGGGGGFG@FFFFFFABBBB
@M_HWI-M01141:133:D05BR:1:1101:6915:15036  133:D05BR:1:1101:6915:15036 2:N:0:TGGACGTTGCAGAG
GATGTAGCGTTTGGTTTGGAGTGTGTGGATGTGTGTCCCGGAGTGGCCAGGGAAAGGCTGGTGTGTGTGTATACACATA
+M_HWI-M01141:133:D05BR:1:1101:6915:15036  133:D05BR:1:1101:6915:15036 2:N:0:TGGACGTTGCAGAG
]]]]]]]]]]]]]]]]]]]]]]]]]]]]]]]]]]]]]]]]]]]]]]]]]]]]]]]]]]]]]]]]]]]]]]]]]]]]]]]
@M_HWI-M01141:133:D05BR:1:1101:23870:15057  133:D05BR:1:1101:23870:15057 2:N:0:TGGACGTTGCAGAG
GAAGAGAAAGATCAGGGGCCAGCAGGGAGAGCTTTTCCATTGGATGGTGAGGGTGCCGCCTGGAAGGCGTCTTTCTGATGGCAGGTTGGACATGTGCG
+M_HWI-M01141:133:D05BR:1:1101:23870:15057  133:D05BR:1:1101:23870:15057 2:N:0:TGGACGTTGCAGAG
]]]]]]]]]]]]]]]]]]]]]]]]]]]]]]]]]]]]]]]]]]]]]]]]]]]]]]]]]]]]]]]]]]]]]]]]]]]]]]]]]]]]]]]]]]]]]]]]]]
@M_HWI-M01141:133:D05BR:1:1101:10363:15071  133:D05BR:1:1101:10363:15071 2:N:0:TGGACGTTGCAGAG
ACGAGGGAGAGAGGGAGGGGGGAGAAAAAAGAAACACATGTTTCCACTCAAAGCTCTTTTTTGTTTAAAATAAAACCAACCCAACAATCTCTGC
+M_HWI-M01141:133:D05BR:1:1101:10363:15071  133:D05BR:1:1101:10363:15071 2:N:0:TGGACGTTGCAGAG
]]V]U]]]]]]]]]]]]X]]]]]]]]]]]]]]]]]]]]X]]]]]]]]]]]]]]]]]Y][X]]]]]]]]]]]\]]]]]]]]Y]]]]]Z8]]]]X]
@M_HWI-M01141:133:D05BR:1:1101:8719:15073  133:D05BR:1:1101:8719:15073 2:N:0:TGGACGTTGCAGAG
GAAATCTGGCACTAGACAAGGATGCCCTCTCTCACCACTCCTATTCAATATAGTACTGGAAGTTCTAGCCAGAGCAATCAAGCAAGAAAAAGAAATA
+M_HWI-M01141:133:D05BR:1:1101:8719:15073  133:D05BR:1:1101:8719:15073 2:N:0:TGGACGTTGCAGAG
]]]]]]]]]]]]]]]]]]]]]]]]]]]]]]]]]]]]]]]]]]]]]]]]]]]]]]]]]]]]]]]]]]]]]]]]]]]]]]]]]]]]]]]]]]]]]]]]]
@M_HWI-M01141:133:D05BR:1:1101:23761:15086  133:D05BR:1:1101:23761:15086 2:N:0:TGGACGTTGCAGAG
CAAGGCACATAATCATCAGATTCACCAGGGCTGAAATGAAAGAGAAAATGCTAAGGGCAGACAGAGAGAAAGGTCAGGT
+M_HWI-M01141:133:D05BR:1:1101:23761:15086  133:D05BR:1:1101:23761:15086 2:N:0:TGGACGTTGCAGAG
]]]]]]]]]]]]]]]]]]]]]]]]]]]]]]]]]]]]]]]]]]]]]]]]]]]]]]]]]]]]]]]]]]]]]]]]]]]]]]]
@M_HWI-M01141:133:D05BR:1:1101:5339:15105  133:D05BR:1:1101:5339:15105 2:N:0:TGGACGTTGCAGAG
CCATTAGTTCCATCCCTCTAGAGAACCCTGACTCATACAGCACATAAGAAGAGGCGTTAATAATACCCGAGTGAACGAGATTAGAAGTGCTCTGGAAGTGAGATGTGAACACACTCCTGTGTTGGGCTTCTTCTCAGAGGGCCTGGCTGCAGCCTTCACAGCAAGGTGAGGCATCCCAGGGCCACGC
+M_HWI-M01141:133:D05BR:1:1101:5339:15105  133:D05BR:1:1101:5339:15105 2:N:0:TGGACGTTGCAGAG
BBCCCFFFFFFFGGGGGGGGGGHHHHHGHHHHHHHHH]]]]]]]]]]]]]]]]]]]]]]]]]]]]]]]]]]]]]]]]]]]]]]]]]]]]]]]]]]]]]]]]]]]]]]]]]]]]]]]]]]]]]]]]]]]]]]]]]]]]]]]]]]]]]]]]]HHHHHHHHHHHHHHHGGGGGGGGGGCFCCFDBCBAA?
@M_HWI-M01141:133:D05BR:1:1101:17830:15141  133:D05BR:1:1101:17830:15141 2:N:0:TGGACGTTGCAGAG
TTCAGCTGTAAACCCATCTGGTCCTGGGCTTTTATTGGTTAGTAGGGTATTAGTTACTGCCTCGATTTCAGAACTTGTTATTGGTCTCTTTAGGGATTTGACTTCTTCCTGGTTTAGTCTC
+M_HWI-M01141:133:D05BR:1:1101:17830:15141  133:D05BR:1:1101:17830:15141 2:N:0:TGGACGTTGCAGAG
]]]]]]]]]]]]]]]]]]]]]]]]]]]]]]]]]]]]]]]]]]]]]]]]]]]]]]]]]]]]]]]]]]]]]]]]]]]]]]]]]]]]]]]]]]]]]]]]]]]]]]]]]]]]]]]]]]]]]]]]]
@M_HWI-M01141:133:D05BR:1:1101:13921:15156  133:D05BR:1:1101:13921:15156 2:N:0:TGGACGTTGCAGAG
GCTTTAAATGTGTCCCAGAAATCCTGGTGTGTTGTGTCTTCGTTCTCATTGGTTTCAATGAACATCTTTATTTCTGCCTTCATTTCATTGTTTATCCAATCAACATTCAAGAGTCTGTTGTTCAGTTTCCATGAAGCTGTGTGGTTCTGAGTTAGTTTCTGAATTCTGAGTTCTAA
+M_HWI-M01141:133:D05BR:1:1101:13921:15156  133:D05BR:1:1101:13921:15156 2:N:0:TGGACGTTGCAGAG
>1AAAF3@3DD3BBGF1GAG1FH1FFJ\][]]\\]]]W]7]]]]]V]]Z]U]]]]]]]]\]]]]]]]]]]Y]]]]]]]]]\]]]]]]]][]]]]]]]][]]]]]]]]]\]U]]\V]]]]]][]]]]\[]]]]]]\]]]]]]]]]]]]]]]HHFFGEDFA3BGGGFC1FFF@>1>11
@M_HWI-M01141:133:D05BR:1:1101:8679:15192  133:D05BR:1:1101:8679:15192 2:N:0:TGGACGTTGCAGAG
GCGGAGTTTCGCTGTTGTTACCCAGGCTGGAGTGCAATGGTGCGATCTCGGCTCACGGCAGCCTCCACCTCCTGGGTTCAGGCAATTCTCCTGCCTCAGCCTCCTGAGTAGCTGGAATTACAGGCACG
+M_HWI-M01141:133:D05BR:1:1101:8679:15192  133:D05BR:1:1101:8679:15192 2:N:0:TGGACGTTGCAGAG
]]]]]]]]]]]]]]]]]]]]]]]]]]]]]]]]]]]]]]]]]]]]]]]]]]]]]]]]]]]]]]]]]]]]]]]]]]]]]]]]]]]]]]]]]]]]]]]]]]]]]]]]]]]]]]]]]]]]]]]]]]]]]]]]
@M_HWI-M01141:133:D05BR:1:1101:27552:15194  133:D05BR:1:1101:27552:15194 2:N:0:TGGACGTTGCAGAG
CAGAATTCAGAAACTAACTCAGAACTGCACAGCTTCATGGAAACTGAACAACTG
+M_HWI-M01141:133:D05BR:1:1101:27552:15194  133:D05BR:1:1101:27552:15194 2:N:0:TGGACGTTGCAGAG
]]]]]]]]]]]]]]]]]]]]]]]]]]]]]]]]]]]]]]]]]]]]]]]]]]]]]]
@M_HWI-M01141:133:D05BR:1:1101:12553:15252  133:D05BR:1:1101:12553:15252 2:N:0:TGGACGTTGCAGAG
GCCTCTGGACCACTGTGTCTCCTCTAACGCTCTCAAAGAGCACAGGGACATCTCAGCTCACCGCAATCTCCACCTCCCAGGTTCATGCAATTCTCC
+M_HWI-M01141:133:D05BR:1:1101:12553:15252  133:D05BR:1:1101:12553:15252 2:N:0:TGGACGTTGCAGAG
]]]]]]]]]]]]]]]]]]]]]]]]]]]]]]]]]]]]]]]]]]]]]]]]]]]]]]]]]]]]]]]]]]]]]]]]]]]]]]]]]]]]]]]]][]]]]]]
@M_HWI-M01141:133:D05BR:1:1101:2069:15263  133:D05BR:1:1101:2069:15263 2:N:0:TCGACGTTGCAGAG
CATGGTGTTCTCTGTATTTCCTAAATTTGAATGTTGGCCTGTGTTGCTAGGTTGGGGAAGTTCTGGATAATATCCTGAAGAGTGTTTTC
+M_HWI-M01141:133:D05BR:1:1101:2069:15263  133:D05BR:1:1101:2069:15263 2:N:0:TCGACGTTGCAGAG
\]]V]\]X]]]]]]]]]]]]][Y[ZL]]]L]]]]]]]]]]]]]]Z]\]]]]]]]]]]]]]]]]]]]]]]]]]]][]]W[]]]]]]]]]W
@M_HWI-M01141:133:D05BR:1:1101:10292:15271  133:D05BR:1:1101:10292:15271 2:N:0:TGGACGTTGCAGAG
ATAGATGGGCTTGGTGGCAGGCACCTGTAATCCCAACTACTTGGGATGCTGAAGCATGAGAATTGCTAGAACCTG
+M_HWI-M01141:133:D05BR:1:1101:10292:15271  133:D05BR:1:1101:10292:15271 2:N:0:TGGACGTTGCAGAG
]]]]]]]]]]]]]]]]]]]]]]]]]]]]]]]]]]]]]]]]]]]]]]]]]]]]]]]]]]]]]]]]]]]]]]]]]]]
@M_HWI-M01141:133:D05BR:1:1101:23135:15425  133:D05BR:1:1101:23135:15425 2:N:0:TGGACGTTGCAGAG
CCCGGGTTCAAGTGATTCTCCTGCTTCAGCCTCCCA
+M_HWI-M01141:133:D05BR:1:1101:23135:15425  133:D05BR:1:1101:23135:15425 2:N:0:TGGACGTTGCAGAG
]]]]]]]]]]]]]]]]]]]]]]]]]]]]]]]]]]]]
@M_HWI-M01141:133:D05BR:1:1101:5793:15430  133:D05BR:1:1101:5793:15430 2:N:0:TGGACGTTGCAGAG
CCTGCATTAGTTTGCTAAGGATGATGGCCTCAGTCCTATCCATGTCGCTGCA
+M_HWI-M01141:133:D05BR:1:1101:5793:15430  133:D05BR:1:1101:5793:15430 2:N:0:TGGACGTTGCAGAG
]]]]]]]]]]]]]]]]]]]]]]]]]]]]]]]]]]]]]]]]]]]]]]]]]]]]
@M_HWI-M01141:133:D05BR:1:1101:20854:15431  133:D05BR:1:1101:20854:15431 2:N:0:TGGACGTTGCAGAG
TCTAGGCACTTCAATGTTAAAAACAAAATTGCTCTTAATATAATCTGTCAGATCAAATATACAATGCTCTGTTCTACTCTGTTTTGGAGTATATACACCAACTCAGTATTCTCTCTCATGTAAAATACCGAAAATCTAGTTTTACGT
+M_HWI-M01141:133:D05BR:1:1101:20854:15431  133:D05BR:1:1101:20854:15431 2:N:0:TGGACGTTGCAGAG
]]]]]]]]]]]]]]]]]]]]]]]]]]]]]]]]]]\]]]]]]]]]]]]]]]]]]]]]]]]]]]]]]]]]]]]]]]]]]]]]]]]]]]]]]]]]]]]]]]]]]]]]]]]]]]]]]]]]]]]]]]]]]]]]]]]]]]]]]]]]]]]]]]]
@M_HWI-M01141:133:D05BR:1:1101:10185:15435  133:D05BR:1:1101:10185:15435 2:N:0:TGGACGTTGCAGAG
TCATTAGAGTGAATTGGCAACCAACAGAATGGGAAAAAATTTTTGCAGTTTACC
+M_HWI-M01141:133:D05BR:1:1101:10185:15435  133:D05BR:1:1101:10185:15435 2:N:0:TGGACGTTGCAGAG
]]]W]]]]]]]]]]]]]]]]]]]]]]]]]]]]]]]]]]]]]]]]]]]]]]]]]]
@M_HWI-M01141:133:D05BR:1:1101:15248:15442  133:D05BR:1:1101:15248:15442 2:N:0:TGGACGTTGCAGAG
CTCTCTCTCTTTGTTTACTGAACATGTCCTACCCCCACCCTGCAGCAAGCTGGCTCTTTTGGCTGAGTAGGGTTATCTGCTTTCTAGAGATTTAGGCTCTAGTAGGACAGATGAGGT
+M_HWI-M01141:133:D05BR:1:1101:15248:15442  133:D05BR:1:1101:15248:15442 2:N:0:TGGACGTTGCAGAG
]]]]]]]]]]]]]]]]]]]]]]]]]]]]]]]]]]]]]]]]]]]]]]]]]]]]]]]]]]]]]]]]]]]]]]]]]]]]]]]]]]]]]]]]]]]]]]]]]]]]]]]]]]]]]]]]]]]]]
@M_HWI-M01141:133:D05BR:1:1101:25538:15491  133:D05BR:1:1101:25538:15491 2:N:0:TGGACGTTGCAGAG
AGCAGATATTTCTCAATACAGCGTTTACTCCCATTCACTCTGGAATATCCAAACGCAGCTCCTGGAAGAAACGCGCTTCTCACTCTCTGAATCTCAAG
+M_HWI-M01141:133:D05BR:1:1101:25538:15491  133:D05BR:1:1101:25538:15491 2:N:0:TGGACGTTGCAGAG
]]]]]]]]]]]]]]]]]]\]]]]]]]]\]]]]\\]]]]]]]]]]]]]]]]]ZZ]]]]]]]]]]]]]]]]]]]]]]]]]]]]]]]]]]]]]]]]]V]]]
@M_HWI-M01141:133:D05BR:1:1101:20687:15500  133:D05BR:1:1101:20687:15500 2:N:0:TGGACGTTGCAGAG
GAACCAGCCTTGCATCTCCGGGATGAAGCCTACTTGATCGTAATGGATAAGCTTGTTGATGTGCTGTTGCAATCAGCTTGCCAGTATTTTATTGAAGATTTTTGCATCTATGTTCATCATGGATATTGGCCTGAAGTTTCCTTTTCTTGTTGAG
+M_HWI-M01141:133:D05BR:1:1101:20687:15500  133:D05BR:1:1101:20687:15500 2:N:0:TGGACGTTGCAGAG
DDDC]]]]]]]]]]]]]]]]]]]]]]]]]]]]]]]]]]]]]]]]]]]]]]]]]]]]]]]]]]]]]]]]]]]]]]]]]]]]]]]]]]]]]]]]]]]]]]]]]]]]]]]]]]]]]]]]]]]]]]]]]]]]]]]]]]]]]]]]]]]]]]]]]]BAAA
@M_HWI-M01141:133:D05BR:1:1101:20523:15551  133:D05BR:1:1101:20523:15551 2:N:0:TGGACGTTGCAGAG
CGCCTTCAGAATCAGAGAGTGAGAAGCACGGTTCTTCCAGGAGCTGGGTTT
+M_HWI-M01141:133:D05BR:1:1101:20523:15551  133:D05BR:1:1101:20523:15551 2:N:0:TGGACGTTGCAGAG
]]]]]]]]]]]]]]]]]]]]]]]]]]]]]]]]]]]]]]]]]]]]]]]]]\]
@M_HWI-M01141:133:D05BR:1:1101:14887:15553  133:D05BR:1:1101:14887:15553 2:N:0:TGGACGTTGCAGAG
TGAAATGGGTCTGGATGTAACACGCCGTTGGGTTTTGGCTGTATATTTTGATTAGGGGATTTAGTCGTTTTAAATTTAGGATTACTGCCATTTGATGTTAACTGGCTGTTTTATCCATTTGTTGATGTAAATTCTTCTTTATGT
+M_HWI-M01141:133:D05BR:1:1101:14887:15553  133:D05BR:1:1101:14887:15553 2:N:0:TGGACGTTGCAGAG
]]]]]]]]]\S[EY]]Y]U]Z]ZYTR]]]]]]]W]]ZV[]]]]]]YX][ZSF]]]]\WYV]CY]]]]T]]]]GV][V]\YG]\\W[X[[]W[]UWW]]]]ZEZ]CS[][\]]S\GWZ]\]][[\]][]]]]]]]]]]]]]]]]]
@M_HWI-M01141:133:D05BR:1:1101:7825:15651  133:D05BR:1:1101:7825:15651 2:N:0:TGGACGTTGCAGAG
CAAGCAACAGCACACAGCTGTTTTCACCTCTACACCTGAAGACAGAGAAGAGAGTTGGTCCCACCAG
+M_HWI-M01141:133:D05BR:1:1101:7825:15651  133:D05BR:1:1101:7825:15651 2:N:0:TGGACGTTGCAGAG
]]]]]]]]]]]]]]]]]]]][]]]][]]]][]]]]]]]]]]Z]]]]]]]][]]]]][]]]]]]]]V]
@M_HWI-M01141:133:D05BR:1:1101:14317:15652  133:D05BR:1:1101:14317:15652 2:N:0:TGGACGTTGCAGAG
TTTAAGACGAAGTTTCACTCTTATTGCCCAGGCTGGAATGCAATGGCATGATCTTGGCTCACTGCAACCTCCATCTCCTGGGTTCAAGTGATTCTCCTGCCTCAGACTTCCGAGTAGCTGGAATTACAGG
+M_HWI-M01141:133:D05BR:1:1101:14317:15652  133:D05BR:1:1101:14317:15652 2:N:0:TGGACGTTGCAGAG
]]]]]]]]]]]]]]]]]]]]]]]]]]]]]]]]]]]]]]]]]]]]]]]]]]]]]]]]]]]]]]]]]]]]]]]]]]]]]]]]]]]]]]]]]]]]]]]]]]]]]]]]]]]]]]]]]]]]]]]]]]]]]]]]]]
@M_HWI-M01141:133:D05BR:1:1101:17840:15679  133:D05BR:1:1101:17840:15679 2:N:0:TGGACGTTGCAGAG
TATTTTTAGTAGAGACAGGGTTTCTCCATGTTGGTCAGGCTAGTCTCGAACTCTCAACCTCAGGTGATCCACTCACCTTGGCCTCCTGAAGTGCTGGAATTACAGGCGCGAGCCACCTTGACCCGCCCAATTGTATTTTTAGTAGAGACA
+M_HWI-M01141:133:D05BR:1:1101:17840:15679  133:D05BR:1:1101:17840:15679 2:N:0:TGGACGTTGCAGAG
]]]]]]]]]]]]]]]]]]]]]]]]]]]]]]]]]]]]]]]]]]]]]]]]]]]]]]]]]]]]]]]]]]]]]]]]]]]]]]]]]]]]]]]]]]]]]]]]]]]]]]]]]]]]]]]]]]]]]]]]]]]]]]]]]]]]]]]]]]]]]]]]]]]]]]
@M_HWI-M01141:133:D05BR:1:1101:4425:15697  133:D05BR:1:1101:4425:15697 2:N:0:TGGACGTTGCAGAG
GGAGAAGTGGCTGAAGCTGGGAGGCAGAGGTTGCAGTTAGCCAAGATCACGCTGCTGCACTCCAGCCGGGGCTACAGAGAGAGAGAGACTCCAT
+M_HWI-M01141:133:D05BR:1:1101:4425:15697  133:D05BR:1:1101:4425:15697 2:N:0:TGGACGTTGCAGAG
]X]]]]]]]]]]]]]]]]]]]]]V]]]]]]]]]]]]Y]]]]]]]]]]]]]]]]]]]]]]]]]]]]]]]]]]]]]]]]]]]]]]]][]]]]]]]]
@M_HWI-M01141:133:D05BR:1:1101:29170:15705  133:D05BR:1:1101:29170:15705 2:N:0:TGGACGTTGCAGAG
CGAAAGTATAAAGCGTCAAGCCCAGCTCTGTGGCGGCGGCAGCCGTGGGAGAGCCTTGCAGGTGGCTGTCGGTGAGTACACCGACAATTTCGATACCGTCTTGGGCAGACAGGAAACGCAGCAGGTTGGCGGAAACC
+M_HWI-M01141:133:D05BR:1:1101:29170:15705  133:D05BR:1:1101:29170:15705 2:N:0:TGGACGTTGCAGAG
]]]]]]]]]]]]]]]]]]]]]]]]]]]Z]]]]]]]]]Z]]]]Z]]]]]]]]][]]]]]]]]]]][][]][]]]]]]]]]]]]]]]]]]]]]]]]E]]]ZX]]]]][]]X]]]]]]]]]]]W]]]]]]]]]]]]]Y]]
@M_HWI-M01141:133:D05BR:1:1101:6969:15736  133:D05BR:1:1101:6969:15736 2:N:0:TGGACGTTGCAGAG
TGGACTCCTGTGTCCTCCCAAGCCTAAACCAGGAGGAAGCTGAAACTATGAATAGACCAATAACAAGGTCTGAAGTTGAGGCAGCAATTAAG
+M_HWI-M01141:133:D05BR:1:1101:6969:15736  133:D05BR:1:1101:6969:15736 2:N:0:TGGACGTTGCAGAG
]]]]]]]]]]]]]]]]]]]]]]]]]]]]]]]]]]]]]]]]]]]]]]]]]]]]]]]]]]]]]]]]]]]]]]]]]]]]]]]]]]]]]]]]]]]]
@M_HWI-M01141:133:D05BR:1:1101:28404:15776  133:D05BR:1:1101:28404:15776 2:N:0:TGGACGTTGCAGAG
AAAAATACAAAAATAGCTGAGCGTGATGGCGCATGCCTATAATCCCAGCTACTCGGGAGGCTGAGGCAGGAGAATCGCTGGAACCCGGGAGGCAGAGGCTGCAG
+M_HWI-M01141:133:D05BR:1:1101:28404:15776  133:D05BR:1:1101:28404:15776 2:N:0:TGGACGTTGCAGAG
]]]]]]]]]]]]]]]]]X]]]]]]]]]]]]]]]]]]]]]]]]]]]]]]]]]]]]]]]]]]]]]X]]]]]]J]]]]]]]]]]]]]][]]]]]]]]]Y]]]T]]]]
@M_HWI-M01141:133:D05BR:1:1101:7110:15796  133:D05BR:1:1101:7110:15796 2:N:0:TGGACGTTGCAGAG
AAATAAATAAATAAAAAGCAGGAGTTGCAATTCTCATAGCAGATACAATAGATTTTAAAGCAACAAAGATATAGTGGTAAAAGGATCAATGCAACAACAAGAGCTAATGATCCTAACACCCAGATACGAGACTTAGATTCAATGAGACAGAAAATTAATAAGGATATCAAGGACTCAAACTCAGATTCAGAACAAGTATACTTAATAAAAATTTATAGAGGTCTCCACTTCAAATACACAAAATATACATTCTTGTCAATACCACATCACACCTACT
+M_HWI-M01141:133:D05BR:1:1101:7110:15796  133:D05BR:1:1101:7110:15796 2:N:0:TGGACGTTGCAGAG
?>AAAFFFFDFFGF5BD2FFGEFGHGFF4AFGHGF6DAGGBAGGG5BAFDGHGHFFGH5A5CFHHHH3GBGGGDFDGHDGFHHDHHHHHF5B5EGFEHHE22B2FDEB4@F4GFFFFHFGGGHCGFF]]]]]]]]]]]W]]]]]]]]]]]HFG@F@HHHHGEHHGF3GBF@5F?5HHFGGBGGGFEEGFBGGFGF5AFGGGF5FDFHFGDD5ADGA33A22HGHFHHHHFGFHGHHGBHFHFFFFGAGFA4F5DDFBFGBGG5DGF@AFD5F3A>3>
@M_HWI-M01141:133:D05BR:1:1101:5733:15826  133:D05BR:1:1101:5733:15826 2:N:0:TGGACGTTGCAGAG
ATATACTCCAAAACAGAGTAGAAAAGGGCATTGTATATTTTTTCTGAGAGATTATATTCAGAGCAATTTTTTTTTTTTAACATTCGGGTGCCTAGATAATATTTAGATTTTTTCGATTCGAGTAAAATTTG
+M_HWI-M01141:133:D05BR:1:1101:5733:15826  133:D05BR:1:1101:5733:15826 2:N:0:TGGACGTTGCAGAG
]]\]]]]]]]]]]\]W]]]]]]]]]][]VZZ]]]]]]]]]]]]]]]]\W]]]]\]]]]\]]6]Z\]]]]]ZVV]]]]]]]]]]W][]]][]X]]]]]]ZZT[Z]]]\][]]]\[]][]]]]]USF\W]][]
@M_HWI-M01141:133:D05BR:1:1101:18087:15851  133:D05BR:1:1101:18087:15851 2:N:0:TGGACGTTGCAGAG
GAATATAAATCCTGCTGAGAGCAGAAGGCCAACAAAGGGGCCAATAGCCACC
+M_HWI-M01141:133:D05BR:1:1101:18087:15851  133:D05BR:1:1101:18087:15851 2:N:0:TGGACGTTGCAGAG
]]]]]]]]]]]]]]]]]]]]]]]]]]]]]]]]]]]]]]]]]]]]]]]]]]]]
@M_HWI-M01141:133:D05BR:1:1101:27242:15869  133:D05BR:1:1101:27242:15869 2:N:0:TGGACGTTGCAGAG
CCTGCCTCAGCCTCCCAAGTATCTGGGACTACAGGTGC
+M_HWI-M01141:133:D05BR:1:1101:27242:15869  133:D05BR:1:1101:27242:15869 2:N:0:TGGACGTTGCAGAG
]]]]]]]]]Z]]]]]]]]]]]]]]K]]X]]]]]V]V]]
@M_HWI-M01141:133:D05BR:1:1101:10920:15877  133:D05BR:1:1101:10920:15877 2:N:0:TGGACGTTGCAGAG
TGCGCCCCCTCACCTTTTTTTTTTTTTTTTATGGGGACACAAGCCTTATTGTATTAGACCCACCCTTATGAACTCATTTGGCCTTAATTATCTTCCTAAAGG
+M_HWI-M01141:133:D05BR:1:1101:10920:15877  133:D05BR:1:1101:10920:15877 2:N:0:TGGACGTTGCAGAG
]]]V]]]WWY]\]]]]]]]]]]]]]]]]]][]]]]]]]]]]]]]\]]]]]]]]]]]]]]]]]]]]]]]]]]]]]]]]]]]]]]]]]]]]]]]]]]]]]]]]]
@M_HWI-M01141:133:D05BR:1:1101:19951:15942  133:D05BR:1:1101:19951:15942 2:N:0:TGGACGTTGCAGAG
CGGAGCTGCGTTTTGATATGCCAGAGTGAATGGGAATAAAGGCGGTTTGGAGAAATATCTGCTTCTAAAACCAAAACGGAGCAACCTA
+M_HWI-M01141:133:D05BR:1:1101:19951:15942  133:D05BR:1:1101:19951:15942 2:N:0:TGGACGTTGCAGAG
]]]]]]]]]]]]]]]]]]]]]]]]]]]]]]]]]]]]]]]]]]]]]]]]]]]]]]]]]]]]]]]]]]]]]]]]]]]]]]]]]\\]]]]]
@M_HWI-M01141:133:D05BR:1:1101:20443:16004  133:D05BR:1:1101:20443:16004 2:N:0:TGGACGTTGCAGAG
CTACTCTGTTTTGGAGTATATACACCACCGCAATATGCTCTCTCATGTAAAATACAGAAATTCAGTTT
+M_HWI-M01141:133:D05BR:1:1101:20443:16004  133:D05BR:1:1101:20443:16004 2:N:0:TGGACGTTGCAGAG
]]]]]]]]]]]]]]]]]]]]]]]]]]]]]]]]]]]]]]]]]]]]]]]]]]]]]]]]]]]]]]]]]]]]
@M_HWI-M01141:133:D05BR:1:1101:6535:16050  133:D05BR:1:1101:6535:16050 2:N:0:TGGACGTTGCAGAG
TATTCTTTAGGATATTATCCAGGAAAACTTTCCCAACCTATCAAGGCAGGTTAATACTCAACTCCAGGTAATACAGAGAACACCACAAAGATATTCCTCAAGAAGAGCAACCCCAAGGCAC
+M_HWI-M01141:133:D05BR:1:1101:6535:16050  133:D05BR:1:1101:6535:16050 2:N:0:TGGACGTTGCAGAG
]]]]]]]]]]]]]]]]]]]]]]]]]]]]\X\]]]]]]]]]]]]]]]]]]]]]]]]]]]]]]]]]]]]]]]]]]]]]]]]]]]]]]]]]]]]]]]]]]]]]]]]]]]]]]]]]]]]]]]]]]
@M_HWI-M01141:133:D05BR:1:1101:10928:16068  133:D05BR:1:1101:10928:16068 2:N:0:TGGACGTTGCAGAG
AGGAGAGCTCAGGCAGACATCTGGCAGGTACCCTTCTGGGCCAAGGATAGCAGAGGAAGAAACTGGCAGCAACCCTTGCTGTTCTGCAGGCCTCACAGGTGATCCCCAGGCAAGAAGGGCCTTGAGTGCACCTCAGCAGTCCTACAGCA
+M_HWI-M01141:133:D05BR:1:1101:10928:16068  133:D05BR:1:1101:10928:16068 2:N:0:TGGACGTTGCAGAG
]]]]]]]]]]]]]]]]]]]]]]]]]]]]]]]]]]]]]]]]]]]]]]]]]]]]]]]]]]]]]]]]]]]]]]]]]]]]]]]]]]]]]]]]]]]]]]]]]]]]]]]]]]]]]]]]]]]]]]]]]]]]]]]]]]]]]]]]]]]]]]]]]]]]]
@M_HWI-M01141:133:D05BR:1:1101:12720:16091  133:D05BR:1:1101:12720:16091 2:N:0:TGGACGTTGCAGAG
GGGTGGATCACGAGGTCAAGAGATCGAGACCATCCTGGTCCCCATCTCTACTAAAAAAATACAAAAATTAGCTGGGCATGTTGGTGCGCG
+M_HWI-M01141:133:D05BR:1:1101:12720:16091  133:D05BR:1:1101:12720:16091 2:N:0:TGGACGTTGCAGAG
]]]]]]]]]]]]]]]]]]]]]]]]]]]]]]]]]]]]]]]]]]]]]]]]]]]]]]]]]]]]]]]]]]]]]]]]]]]]]]]]]]]]]]]]]]
@M_HWI-M01141:133:D05BR:1:1101:11289:16107  133:D05BR:1:1101:11289:16107 2:N:0:TGGACGTTGCAGAG
CGGAGAATGACTGTGATGAAATGACGGAATTAGACTTCAGAAGATGGATAATGAGAAACTTTGGTGAGCTAAAAGATCATGTATTAAATCAATGCAAAG
+M_HWI-M01141:133:D05BR:1:1101:11289:16107  133:D05BR:1:1101:11289:16107 2:N:0:TGGACGTTGCAGAG
]]]]]]]]]]]]]]]]]]]]]]]]]]]]]]]]]]]]]]]]]]]]]]]]]]]]]]]]]]]]]]]]]]]]]]]]]]]]]]]]]]]]]]]]]]]]]]]]]]]
@M_HWI-M01141:133:D05BR:1:1101:10062:16131  133:D05BR:1:1101:10062:16131 2:N:0:TGGACGTTGCAGAG
ACTCTATGTGTGGGCTCTGACCCCACATTTTCCTTCTACACTGCCCTAGCAGAGGTTCTCCATGAGGGCCCCACCCCTGCAGTGCCTGAGCATCCAGACATTTCCATACATCTCCTGAAATCTAGGCAGA
+M_HWI-M01141:133:D05BR:1:1101:10062:16131  133:D05BR:1:1101:10062:16131 2:N:0:TGGACGTTGCAGAG
]]]]]]]]]]]]]]]]]]]]]]]]]]]]]]]]]]]]]]]]]]]]]]]]]]]]]]]]]]]]]]]]]]]]]]]]]]]]]]]]]]]]]]]]]]]]]]]]]]]]]]]]]]]]]]]]]]]]]]]]]]]]]]]XS]
@M_HWI-M01141:133:D05BR:1:1101:4252:16136  133:D05BR:1:1101:4252:16136 2:N:0:TCGACGTTGCAGAG
AAACAGAGAGATAGACCAATGGAACAGAACAGAGACATCGGAGGCAACACAACATATC
+M_HWI-M01141:133:D05BR:1:1101:4252:16136  133:D05BR:1:1101:4252:16136 2:N:0:TCGACGTTGCAGAG
]]]]]]]]]]]]]]]]]]]]]]]]]]]]]]]]]]]]]]]]]]]]]]]]]]]]]]]]]]
@M_HWI-M01141:133:D05BR:1:1101:5661:16158  133:D05BR:1:1101:5661:16158 2:N:0:TCGACGTTGCAGAG
TTTCATTTTCTGTTTTAATTTCATTGTTTTTGTTCTAAGATAAATTAGGAGCAAGTTGTTAGAATCCCATGTACTTGCGTGGTTTTTAGAGTTTCTTTCAGCATTTCTCTCTCTCTTTTT
+M_HWI-M01141:133:D05BR:1:1101:5661:16158  133:D05BR:1:1101:5661:16158 2:N:0:TCGACGTTGCAGAG
]]]]]]]]]]]]]]]]]]]]]]]]]]]]]]]]]]]]]]]]]]]]]]]]]]]]]]]]]]]]]]]]]]]]]]]]]]]]]]]]]]]]]]]]]]]]]]]]]]]]]4]]]]]]]]]]]]]]]]]]
@M_HWI-M01141:133:D05BR:1:1101:5705:16160  133:D05BR:1:1101:5705:16160 2:N:0:TGGACGTTGCAGAG
ACAGAGCACAGGAAGTTGGGCCCCAAGCTTTTATTACTTCTTGTAAACGATCTGAACCTTCTTGTCGTCGTCGTGATACGGGAATACGCATCACAA
+M_HWI-M01141:133:D05BR:1:1101:5705:16160  133:D05BR:1:1101:5705:16160 2:N:0:TGGACGTTGCAGAG
]]]]]]]]]]]]]]]]]]]]]]]]]]]]]]]]]]]]]]]]]]]]]]]]]]]]]]]]]]]]]]]]]]]]]]]]]]]]]]]]]]]]]]]]]]]]]]]]
@M_HWI-M01141:133:D05BR:1:1101:22544:16162  133:D05BR:1:1101:22544:16162 2:N:0:TGGACGTTGCAGAG
TAATTCCAAACTGCTGGGATTACAGGCATGAGCCACTACTCACAGCCAGAATACTCATTTATTGGTTTTTAGGCCTATGTATAAGTGTACAAAATCCCTAATTTAGTAACTAG
+M_HWI-M01141:133:D05BR:1:1101:22544:16162  133:D05BR:1:1101:22544:16162 2:N:0:TGGACGTTGCAGAG
]]]]]]]]]]]]]]]]]]]]]]]]]]]]]]]]]]\]]]]]]]]]]]]]]]]]]]]]]]]]]]]]]]]]]]]]]]]]]]]]]]]]]]]]]]]]]]]]]]]]]]]]]]]]]]]]]
@M_HWI-M01141:133:D05BR:1:1101:19162:16179  133:D05BR:1:1101:19162:16179 2:N:0:TGGACGTTGCAGAG
TATATCCAAAGGACTATAAATCGTTCTACTATAAGGACACATGCACATGAATGTTCATTGCAGCACTGTTTACAATAGCGAAGACCTGGAACCAACCCAAATGCCCATTGATGATAGACTGGATTGGGAAAATGTGGCACATATACACCATGGAATATTATGCAGCAATCAGAAATGATGAGTTCGTGTCGTTTGTAGGGACATGGATGAATCTGGAGAACATCATTCTCAGCAAACTGACACAAGAACAGAAAATGAAACA
+M_HWI-M01141:133:D05BR:1:1101:19162:16179  133:D05BR:1:1101:19162:16179 2:N:0:TGGACGTTGCAGAG
BBBBBFFFFFFFGGGGGGGGFGGGGHGHHHHHHHHHHHHHHHHHHHGHHHHHGHGHHHHHGHHHGHHHHHHHHFHHHHGGGGGGHHHGGFGHGHFGGGGHHHHHHHHHHHHH]]]]]]]]]]]]]]]]]]]]]]]]]]]]]]]]]]]]]]G4FHHHHGHHHEHFEHHHHHHHHHHGHHFHHGGGFECFGDHHFGFHHHFHHHHGHFHFGHHHFHHHGHHHHHHHHFGHFFHGHHHGHGHGGGGGGGGGGGFFFFFFFBBBBB
@M_HWI-M01141:133:D05BR:1:1101:24840:16183  133:D05BR:1:1101:24840:16183 2:N:0:TGGGCGTTGCAGAG
TAATTCATTCATATTCCTCTCTAAGTTATCCATTCTTGTTATCATTTCCTCA
+M_HWI-M01141:133:D05BR:1:1101:24840:16183  133:D05BR:1:1101:24840:16183 2:N:0:TGGGCGTTGCAGAG
]W]]]]]]]]]]\[[]]]]]\]]\]W]]]]]Z]]]]]][]]0\]]]Y]G]VZ
@F_HWI-M01141:133:D05BR:1:1101:4700:16192  133:D05BR:1:1101:4700:16192 2:N:0:TGGACGTTGCAGAG
CATTCAACTTACGGAGTTAAACTGACGTGTGTTTGCAGGAGTTTCTAACCCCTTTCTGTGAAGAAGTGGAAAACGCATTTTCCCAGCCAAATCCAGGCATTCAAGAAATAGATGGAAGTCTCCGTCTAAAACACAAAAAGAACGTATCTT
+F_HWI-M01141:133:D05BR:1:1101:4700:16192  133:D05BR:1:1101:4700:16192 2:N:0:TGGACGTTGCAGAG
ABBBAFBFFFFFFCECFGGFFGHFHCEAEHFGFGHHHHCFFFFGHGHGDG2EGHFFFHGDAFFHHFFFDGGFFHCEGGGHHDHFGHFGHHCGHHGH31?@3BG4B3FH4B@3F43B333B4F3?FG0?4?3FGGHE00F//B?<?FG0GD
@R_HWI-M01141:133:D05BR:1:1101:4700:16192  133:D05BR:1:1101:4700:16192 2:N:0:TGGACGTTGCAGAG
GGATTTGGCTGGAAAAATGCGTTTTCCGCTACTTCACAGAAAGTGTTTAGAAACTTCTGCAAACACACATCAGTTTAACTCCGTAAGTTGAATGAACACATTAAAGACCGTTCTGTTGGGTAGCTCCGTTTTGGGTTTAGATGCAGATAT
+R_HWI-M01141:133:D05BR:1:1101:4700:16192  133:D05BR:1:1101:4700:16192 2:N:0:TGGACGTTGCAGAG
>3AAAFBFFFBBAFF4GG4E2EEGGCHGGECG3AG5GHDCFFG5BFFBEGHHGH55FDH5B3DGAHAE1BBD3GFFHHHHHGGGADHFFHFFFF3334F1@444B43B2/??2/4?43///3??B4B//33/0//?/?FDG3@2@GB2F2
@M_HWI-M01141:133:D05BR:1:1101:27847:16194  133:D05BR:1:1101:27847:16194 2:N:0:TGGACGTTGCAGAG
ACCTAGAAAGGACCAAAACTCCTCACAAGCAACGGAACAAAGCCGGACGGAGAATCAGTGTGATGAAATGACGGAATCAGACTTTAGAAGGTGGGTAATGAGAAACTTCCGTGAGCTAAAAGAACATGTTCTAACTCAATGCAAAGAAACTAAGAACC
+M_HWI-M01141:133:D05BR:1:1101:27847:16194  133:D05BR:1:1101:27847:16194 2:N:0:TGGACGTTGCAGAG
A?ABBFFF]]]]]]]]]]]]]]]]]]]]]]]]]]]]]]]]]]]]Z]]]]]]]]]]]]]]]]]]]]]]]]]]]]]]]]]]]]]]]]]]]]]]]]]]]]]]]]]]]]]]]]]]]]]]]]]]]]]]]]]]]]]]]]]]]]]]]]]]]]]]]]]FFDA>>1A
@M_HWI-M01141:133:D05BR:1:1101:7503:16250  133:D05BR:1:1101:7503:16250 2:N:0:TGGACGTTGCAGAG
TAAACAGTCGGCCGAAAGTATTGCCTGCCATAAATGCCCCATCTGTTCTGTGGTAAAAATGGGGCGATTTTAGCAC
+M_HWI-M01141:133:D05BR:1:1101:7503:16250  133:D05BR:1:1101:7503:16250 2:N:0:TGGACGTTGCAGAG
]]]]]]]]]]]]]]]]]]]]]]]]]]]]]]]]]]]]]]]]]]]]]]]]]]]]]]]]]]]]]]]]]]]]]]]]]]]]
@M_HWI-M01141:133:D05BR:1:1101:5576:16260  133:D05BR:1:1101:5576:16260 2:N:0:TGGACGTTGCAGAG
CAGGAGGCTGATACAGGGGAATCACTTGAACCTGGGAGGCAGAGGTTGCAGTGAGCAGAGCATTGCACACCAGCATGGGTGGCAAGAGCAAAACTCCAGAGCA
+M_HWI-M01141:133:D05BR:1:1101:5576:16260  133:D05BR:1:1101:5576:16260 2:N:0:TGGACGTTGCAGAG
]]]]]]]]]]]]]]]]]]]]]]]]]]]]]]]]]]]]]]]]]]]]]]]]]]]]]]]]]]]]]]]]]]]]]]]]]]]]]]]]]]]]]]]]]]]]]]]]]]]]]]]
@M_HWI-M01141:133:D05BR:1:1101:10673:16269  133:D05BR:1:1101:10673:16269 2:N:0:TGGACGTTGCAGAG
TGCTTGCTTGTTCGTAAAGGATTTTATTTTTCTTCACGTCTGAAGCACAGTTTGGCTGGATATGAAATTCTGGGTTGAAAGTTCTTTTCTT
+M_HWI-M01141:133:D05BR:1:1101:10673:16269  133:D05BR:1:1101:10673:16269 2:N:0:TGGACGTTGCAGAG
]]]]]]]]]]]]]]]]]]]]]]]]]]]]]]]]]]]]]]]]]]]]]Y]]]]]]]]]]]]]]]]]]]]]]]]\]]]]]]]]]][]]]]]]W]]
@M_HWI-M01141:133:D05BR:1:1101:15252:16286  133:D05BR:1:1101:15252:16286 2:N:0:TGGACGTTGCAGAG
TCCTTCAGGGTCTCTGATGATGGTTTGAATTTCTGTGGAATCTGTGGTGATTTCCCCTTTATCATTTTTTATTGCATCTATTTGGTTGTTCTCTCTTTTCTTTTTAATCAATCTGGCTAGTGGTCTGTCTATTTTGTTGATCTTTT
+M_HWI-M01141:133:D05BR:1:1101:15252:16286  133:D05BR:1:1101:15252:16286 2:N:0:TGGACGTTGCAGAG
]]]]]]]]U]]]]]]]]]]]]]]]]]]]]]]]]]]]]]]]]]]]]]]]]]]]]]]]]]]]]]]]]]]]]]]]]]]]]]]]]]]]J]]]]]]]]]]]]]]]]]]]]]LY]]]]]]]]]]]]]]]]]]]]]]]]]]]]]]]]]]]]]]
@M_HWI-M01141:133:D05BR:1:1101:20561:16289  133:D05BR:1:1101:20561:16289 2:N:0:TGGACGTTGCAGAG
ACCAGACAGAAAATTAACAAGGATATCCAGGACTTGAACTCAGACCTGGAACAAGCAAACCTGATAGACATTTACAGAACTCTCCACCCCAAATCCACAGAATATACATTCTTCTCAGCTCCACATCACACTTACTCTAAAATTGACCACATAATTGAAAGTAAATCACCCCTCAGCAAATGCAAAAGAACGGAAATCATA
+M_HWI-M01141:133:D05BR:1:1101:20561:16289  133:D05BR:1:1101:20561:16289 2:N:0:TGGACGTTGCAGAG
AAAABFBFFFFFGDGGGGFGGGFBGGHFFHHDHHGHHFHGBG3GGHHFFHH]]]]]]]]]]]]]]]]]]]]]]]]]]]]]]]]]]]]]]]]]]]]]]]]]]]]]]]]]]]]]]]]]]]]]]]]]]]]]]]]]]]]]]]]]]]]]]]]]]]GAHFGGHFFHHFHHHHGGEDCEBFFHGBHGGDGF5FCGGFAFFDDD3A>3A
@M_HWI-M01141:133:D05BR:1:1101:23738:16308  133:D05BR:1:1101:23738:16308 2:N:0:TGGACGTTGCAGAG
TATTTTACCTGAGAGAGCATATTGAGTTGGTGTATATACTCCAAAACAGAGTAGAAAAAAGCATTGTATATTTTTCCTTACAGATTATATTCAGAGCAATTTTGCTTTTAACATTGGGGTTCATAGATAATATTTAGATTTTTTTTATTCATGTAAAATTAGAATTTCAGTATTTTACATGAG
+M_HWI-M01141:133:D05BR:1:1101:23738:16308  133:D05BR:1:1101:23738:16308 2:N:0:TGGACGTTGCAGAG
?ABBBFFFFFFFGGGGGGGG5GHHHHHFHHEFG]]]]]]]]]]]]]]]]]]]]]]]]]]]]]]]]]]]]]]]]]]]]]]]]]]]]]]]]]]]]]]]]]]]]]]]]]]]]]]]]]]]]]]]]]]]]]]]]]]]]]]]]]]]]]]]]]]]]]HGHHHHHHHHHGGGGGGGGGGFFFFFFF@A>>3
@M_HWI-M01141:133:D05BR:1:1101:4283:16313  133:D05BR:1:1101:4283:16313 2:N:0:TGGACGTTGCAGAG
TGGAGTGCAATGGTACAGTCTCAGCTCAGTGTAACCTCTGCTTCCCATGTTCAAGCGATTCTATGCCTCAGCCTCCCAAATAGCTGGGATTACAGGCATGCACCACCACACTCGGCTAATTTTGTATTTTTATTAGAGACAGGGGTTCTCCATGTTGGT
+M_HWI-M01141:133:D05BR:1:1101:4283:16313  133:D05BR:1:1101:4283:16313 2:N:0:TGGACGTTGCAGAG
AAAAA4CFF]]]]]]]]]]]]]]]]]]]]]]]]]]]]]]]]]]]]]]]]]]]]]]]]]]]]]]]]]]]]]]]]]]]]]]]]]]]]]]]]]]]]]]]]]]]]]]]]]]]]7]]]]]]]]]]]]]]]]]]]]]]]]]]]]]]]]]]]]]]]]FFBABBBBB
@M_HWI-M01141:133:D05BR:1:1101:8759:16344  133:D05BR:1:1101:8759:16344 2:N:0:TGGACGTTGCAGAG
GATGGAATTTCGCTTTTGTTGCCCAGGCTGGAGTGCAATGGCATGATTTTGGCTCACTGCAACCTCCACCTCCCGGGTTCAAGCGATTCTCCCACTTCAGCCTCTCGAGTAGCTGGGATTACAGG
+M_HWI-M01141:133:D05BR:1:1101:8759:16344  133:D05BR:1:1101:8759:16344 2:N:0:TGGACGTTGCAGAG
]]]]]]]]]]]]]]]]]]]]]]]]]]]]]]]]]]]]]]]]]]]]]]]]]]]]]]]]]]]]]]]]]]]]]]]]]]]]]]]]]]]]]]]]]]]]]]]]]]]]]]]]]]]]]]]]]]]]]]]]]]]]]
@M_HWI-M01141:133:D05BR:1:1101:20892:16378  133:D05BR:1:1101:20892:16378 2:N:0:TGGACGTTGCAGAG
AAATTTTATCAGAAGTACAAATTCCTTCTGAAAGTATTTCAAAGAATATAAAAAGAGGGAATCCTTCCCAAATCATTTTAT
+M_HWI-M01141:133:D05BR:1:1101:20892:16378  133:D05BR:1:1101:20892:16378 2:N:0:TGGACGTTGCAGAG
]]]]]]]]]]]]]]]]]]]]]]]]]]]]]]]]]]]]]]]]]]]]]]]]]]]]]]]]]]]]]]]]]]]]]]]]]]]]]]]]]
@M_HWI-M01141:133:D05BR:1:1101:14535:16383  133:D05BR:1:1101:14535:16383 2:N:0:TGGACGTTGCAGAG
GATCGCGCCATTGCACTCCAGCTTAGCGCCTGGTGACAGAGTGAAACTCTGTCTCAAAAACAAACAAACAAAAACTAAAATAA
+M_HWI-M01141:133:D05BR:1:1101:14535:16383  133:D05BR:1:1101:14535:16383 2:N:0:TGGACGTTGCAGAG
]]]]]]]]]]]]]]]]\]]]]]]]]]]]]]]]]]]]]]]]]]]]]]]]]]]]]]]]]]]]]]]]]]]]]]]]]]]]]]]]]]]
@M_HWI-M01141:133:D05BR:1:1101:5612:16406  133:D05BR:1:1101:5612:16406 2:N:0:TGGACGTTGCAGAG
CATGTGCCACAACGCCTGGCTGATTTTTGTATTTTTAGTAGAGACAGGATTTTACTATGCTGGCCAGGCTGGTCTCAAACT
+M_HWI-M01141:133:D05BR:1:1101:5612:16406  133:D05BR:1:1101:5612:16406 2:N:0:TGGACGTTGCAGAG
]]]]]]]]]]]]]]]]]]]]]]]]]]]]]]]]]]]]]]]]]]]]]]]]]]]]]]]]]]]]]]]]]]]]]]]]]]]]]]]]]
@M_HWI-M01141:133:D05BR:1:1101:2296:16435  133:D05BR:1:1101:2296:16435 2:N:0:TAGACGTTGCAGAG
AATTACAAAACTTTGATTTAGGCTGGGTGCAGTGGCTCACTTCTGTAATCCCAGTACTTTGGGAGGCCAAGGTCGGTGGATCATGAGATAATGAGATTGAGATGAGCCTGGCCAACATGGTGAATCCCTATCTCTACTAAAAATACAAAAACTAGCCAGGGCTGGTGGC
+M_HWI-M01141:133:D05BR:1:1101:2296:16435  133:D05BR:1:1101:2296:16435 2:N:0:TAGACGTTGCAGAG
AAAAAFBDFFFFBDE3EFGHH]]VC[Z]][W]]V][]FV\]]]]]\Z]Z[]]]]WY]Z\]]]]U[BT[]]]]]][]Z]]E]]]]G]]]][]]WZ]][]]]]]]]]]]]]8T]]X7\]][][]Z][[]][Z]]]]]]]]]5\]]VZ]]VH]FB11G11>1>1B>1?A>AA
@M_HWI-M01141:133:D05BR:1:1101:6586:16514  133:D05BR:1:1101:6586:16514 2:N:0:TGGACGTTGCAGAG
TCCAGCTTTGTTCCCTTGCTGGTGAGGAGTTTTGGTCCTTTGTAAGAGGCGAGGTGTTCTGGTTTCGGG
+M_HWI-M01141:133:D05BR:1:1101:6586:16514  133:D05BR:1:1101:6586:16514 2:N:0:TGGACGTTGCAGAG
]]]]]]]]]]]]]]]]]]]]]]]]]]]]]]]]]]]]]]]]]]]]]]]]]]]]]]]]]]]]]]]]]]]]]
@M_HWI-M01141:133:D05BR:1:1101:17021:16528  133:D05BR:1:1101:17021:16528 2:N:0:TGGACGTTGCAGAG
GGAACATAGCTGCCAGGCTGTCAGGAAGCCCAACAGCCACATGAAGAGG
+M_HWI-M01141:133:D05BR:1:1101:17021:16528  133:D05BR:1:1101:17021:16528 2:N:0:TGGACGTTGCAGAG
]]]]]]]]]]]]]]]]]]]]]]]]]]]]]]]]]]]]]]]]]]]]]]]]]
@M_HWI-M01141:133:D05BR:1:1101:8104:16568  133:D05BR:1:1101:8104:16568 2:N:0:TGGACGTTGCAGAG
GAAGTTTTTCTTTTAATAAAATGCAACTAATTTTTCTGTATTGATTTCGTACTTCTAAAGTGTGTGTGTGTGTCTGTGTGTGTGTGT
+M_HWI-M01141:133:D05BR:1:1101:8104:16568  133:D05BR:1:1101:8104:16568 2:N:0:TGGACGTTGCAGAG
]]]]]]]]]]]]]]]]]]]]]]]]]]]]]]]]]]]]]]]]]]]]]]]]]]]]]]]]]]]]]]]]]]]]]]]]]]]]]]]]]]]]]]]
@M_HWI-M01141:133:D05BR:1:1101:13180:16589  133:D05BR:1:1101:13180:16589 2:N:0:TGGACGTTGCAGAG
GGTTGCGGTGAGCCAAGATCGCGCCATTGCACTCCAGCCTGGGTAACAAGAGCGAAACTCCGTCTCAAAAAAAAAAAAAAAAAAAAAGGTGTTTTGATAGCGAGTGAGTTCTCATAAGAT
+M_HWI-M01141:133:D05BR:1:1101:13180:16589  133:D05BR:1:1101:13180:16589 2:N:0:TGGACGTTGCAGAG
CCCCCEDD@ACEIEIIFIIIIIHIIIIIFGJJGJJHHHIGJIII]]]]Z9:[[]]]]ZZ]]]]]Y:]]]]]]]]]]]]]]]]]]]]]IJGJJJJJGFIFIIIFIIIFIHHEHHEHDC@@@
@M_HWI-M01141:133:D05BR:1:1101:5364:16594  133:D05BR:1:1101:5364:16594 2:N:0:TGGACGTTGCAGAG
TGACAAAGACGCGCGCAGAAACGCGTGCTGCACGACGGCGACTGGCGTTGGCGGGCCGGTCGGTGGCTTCCACCA
+M_HWI-M01141:133:D05BR:1:1101:5364:16594  133:D05BR:1:1101:5364:16594 2:N:0:TGGACGTTGCAGAG
]]]]]]]]]]X]]]]R]]]]]]V]]]]]]]]Z]]R]]]]]]]]X]]]Z]]]]]]]B]PVTV]]C]]]]]]]]]E[
@M_HWI-M01141:133:D05BR:1:1101:8200:16613  133:D05BR:1:1101:8200:16613 2:N:0:TGGACGTTGCAGAG
TGTGTGTTTTCAGGAGTTTGTAAACCCTTTTTCTGAAGAAGCGGAAAACGCATTTTTCCAGCCAAATCCAAGCA
+M_HWI-M01141:133:D05BR:1:1101:8200:16613  133:D05BR:1:1101:8200:16613 2:N:0:TGGACGTTGCAGAG
]]]]]]]]]]]]]][]]]]]]]]]]]]]]]]\]]]]]]]]V]]]]]]]]]]]]]]]]]]]]]Z[]]]]]]]]]]
@M_HWI-M01141:133:D05BR:1:1101:16481:16617  133:D05BR:1:1101:16481:16617 2:N:0:TGGACGTTGCAGAG
GCATTTTCCCAGGCAAAAGCAAGCATTTCCCAAATAGCTGTAAATCTCCGTCTGAAACACAAAACGAACGTATCCTTCAGACTGCTCTGCTGGGTGTTCGCTGACCTAAGGGAGTTGAATCTGCCTCTAAATTCAGAGAGTGAGAAGCACGTTGCTTCTCGGAGCTGCG
+M_HWI-M01141:133:D05BR:1:1101:16481:16617  133:D05BR:1:1101:16481:16617 2:N:0:TGGACGTTGCAGAG
DEEDDFFFFFFFGGGGGGG]]]]]]]]]]]]]]]]]]]]]]]]]]]]]]]]]]]]]]]]]]]]]]]]]]]]]]]]]]]]]]]]]]]]]]]]]]]]]]]]]]]]]]]]]]]]]]]]]]]]]]]]]]]]]]]]]]]]]]]]]]]]]]]]]]]GGGGGGGCCCFFFCCCBBB
@M_HWI-M01141:133:D05BR:1:1101:28341:16623  133:D05BR:1:1101:28341:16623 2:N:0:TGGACGTTGCAGAG
CCCCACACACACACACACACACACACACACACACAAGGTATATCATTCTAAACACACTTCTATTTCAAAGAGATTG
+M_HWI-M01141:133:D05BR:1:1101:28341:16623  133:D05BR:1:1101:28341:16623 2:N:0:TGGACGTTGCAGAG
]]]]V]]]]]]]]]]]]]]]]]]]]]]]]]]]]]]]]V]]]]]]]]]]]]]]]]]]\]]]]]]]]]]]]]]]W]]]
@M_HWI-M01141:133:D05BR:1:1101:17815:16626  133:D05BR:1:1101:17815:16626 2:N:0:TGGACGTTGCAGAG
TTGCACACATTGAACCACTGTCCAGTGACTGAAATCCTAGTCATTCTTCAGGTGACTGCTCAAATCCTCTTTCCCCCTCTTTTTTTGCC
+M_HWI-M01141:133:D05BR:1:1101:17815:16626  133:D05BR:1:1101:17815:16626 2:N:0:TGGACGTTGCAGAG
]]]]]]]]]]]]]]]]]]]]]]]]]]]]]]]]]]]]]]]]]]]]]]]]]]]]]]]]]]]]]]]]]]]]]]]]]]]]]]]]]]]]]]]]]
@M_HWI-M01141:133:D05BR:1:1101:9414:16702  133:D05BR:1:1101:9414:16702 2:N:0:TGGACGTTGCAGAG
ACAAGCAATGGGGAAAGGATTCCCTATTTAATACATGGTGTTGGGAAAACTGGCTAGCCATATACAGAAAACTGAAATTGGACCCCTTGCTTACACTTTACACAAAAAATTAACTCAAGGAGGATTAAAAATTTA
+M_HWI-M01141:133:D05BR:1:1101:9414:16702  133:D05BR:1:1101:9414:16702 2:N:0:TGGACGTTGCAGAG
]]]]]W]]]]]]]]]]]]]\]]]]]]]]]]]]]]]]]]]]]]]]]]]]]]]]]]]]]]]]]]]]]]]]]]]]]]]][]]]]]]]]]]]]]]]]]]]]]]]]]]]]]]]]]]]]]]]]\]]]]]]]]]]]]]]]6]
@M_HWI-M01141:133:D05BR:1:1101:20712:16709  133:D05BR:1:1101:20712:16709 2:N:0:TGGACGTTGCAGAG
GATACAGAAAAGGCCTGATATAAAATTCAACATCCTTTCATTATAAAAACCCTCAA
+M_HWI-M01141:133:D05BR:1:1101:20712:16709  133:D05BR:1:1101:20712:16709 2:N:0:TGGACGTTGCAGAG
]]]]]]]]]]]]]]]]]]]\]]]]]]]]]]]][]]]]]]]]]]]]\]]]\\\]]]]
@M_HWI-M01141:133:D05BR:1:1101:23388:16731  133:D05BR:1:1101:23388:16731 2:N:0:TGGACGTTGCAGAG
CGCAAAGTTCTCGTGTTGTGTTTTCCAGTTCCATCAATTCACTTATATTCCTCTCTAAGTTGTCCATTCTCAGTAGCATTTCGTCAAATCTTTTTTCGAGGTTCTTAGTTTTTTTCGCATTGGGTTAGAACGTGTTCTTTTAGCTCACAGAAGTCTCTCATTACCCATCTTCTGAAGTCTAATTCCATCATTTTGTCACAGCCATTCTCCGTCCAGCTTTGTTCCCTTGCTGGTGAGGTGTTTTGGTCCTTTCTAGGAGGCGAGGTGTTCTGGT
+M_HWI-M01141:133:D05BR:1:1101:23388:16731  133:D05BR:1:1101:23388:16731 2:N:0:TGGACGTTGCAGAG
CCCCCCFFFFFFGFGGGGGFGGHHHGHHHHHHHHHHHHHHHHHHHHHHHHHHHHHHHFHIHHIHHHHHHHHHHHHHHHHHHHHHGHGHHHHHHHHGHGFHGFGHHHHHHHHHGGGHGGGGGHHH]]]]]]]]]]]]]]]]]]]]]]]]]]HHHGHHHGFHHHGHHHHGHHHGHHHHHHHHHHHHHHHHHHHHHHHHHHGHHHHHHGGGGGHHHHHHGHHHGHGGGHHHHHHHHHHHGHHHHHHHHHHHHGHHGGGGGGGGGGFCFFFFFCCCBB
@M_HWI-M01141:133:D05BR:1:1101:5956:16792  133:D05BR:1:1101:5956:16792 2:N:0:TGGACGTTGCAGAG
AGTCCCATTACTGAGTATATACCCAGAGGATTATAAATCATTCTATCATAAAGACACATGCACATGTATGTTCATTGTGGCACCATTTACAATAGCAAAGACCTGGAACCAACCCAAATGCCCATCGATGATA
+M_HWI-M01141:133:D05BR:1:1101:5956:16792  133:D05BR:1:1101:5956:16792 2:N:0:TGGACGTTGCAGAG
]]]]]]]]]]]]]]]]]]]]]]]]]]]]]]]]]]]]]]]]]]]]]]]]]]]]]]]]]]]]]]]]]]]]]]]]]]]]]]]H]]]]]]]]]]]]]]]]]]]]]]]]]]]]]]]]]\]]]]]]]]]]]]]]]]]]]
@M_HWI-M01141:133:D05BR:1:1101:8899:16801  133:D05BR:1:1101:8899:16801 2:N:0:TGGACGTTGCAGAG
ATTACAGGCATGAGCCACCACACCCAGCCAGGATCTAGGCT
+M_HWI-M01141:133:D05BR:1:1101:8899:16801  133:D05BR:1:1101:8899:16801 2:N:0:TGGACGTTGCAGAG
]]]]]]]]]]]]]]]]]]]]]]]]]]]]]]]]]]]]]]]]]
@M_HWI-M01141:133:D05BR:1:1101:17448:16839  133:D05BR:1:1101:17448:16839 2:N:0:TGGACATTGCAGAG
TGGGACCCCTGCCCCCACATGGCAACCTTCCACCTAGCTCTGGCCAGAGAGCCCTCACTCAAA
+M_HWI-M01141:133:D05BR:1:1101:17448:16839  133:D05BR:1:1101:17448:16839 2:N:0:TGGACATTGCAGAG
]]]]]]]]]]]]]]]]]]]]]]]]]]]]]]]]]]]]]]]]]]]]]]]]]]]]]]]]]]]]]]]
@M_HWI-M01141:133:D05BR:1:1101:25291:16870  133:D05BR:1:1101:25291:16870 2:N:0:TGGACGTTGCAGAG
CCTGATTCCAGTCCTGCATGTACCATCTTGAGGC
+M_HWI-M01141:133:D05BR:1:1101:25291:16870  133:D05BR:1:1101:25291:16870 2:N:0:TGGACGTTGCAGAG
]]W]]]]]]]]]]]]]]]]]]]]]]]]]]]]]\]
@M_HWI-M01141:133:D05BR:1:1101:3904:16895  133:D05BR:1:1101:3904:16895 2:N:0:TGGACGTTGCAGAG
ATGTTCTATCTGCCCTATATGTTGCCAAACCAAAGTCCTAGGAGTCATCTGTCACTCC
+M_HWI-M01141:133:D05BR:1:1101:3904:16895  133:D05BR:1:1101:3904:16895 2:N:0:TGGACGTTGCAGAG
]]]]HY][UY]V]Z[]]]]]]]]]]]]Z]]]]Z]]\]]]]]]]]]]W]]]]]]]]]6]
@M_HWI-M01141:133:D05BR:1:1101:21830:16936  133:D05BR:1:1101:21830:16936 2:N:0:TGGACGTTGCAGAG
TCACTCTGTCACCCAGATTGGAATGTAGTGGCGCCATCTCTGC
+M_HWI-M01141:133:D05BR:1:1101:21830:16936  133:D05BR:1:1101:21830:16936 2:N:0:TGGACGTTGCAGAG
]]]]]]]]]]]]]]]]]]]]]]]]]]]]]]]]]]]]]]]]]]]
@M_HWI-M01141:133:D05BR:1:1101:12619:16987  133:D05BR:1:1101:12619:16987 2:N:0:TGGACATTGCAGAG
TTGTGATGCGTATTCCCGTAGCGTACAATCCGACGCCCAACTTCCTGTGCTCTGT
+M_HWI-M01141:133:D05BR:1:1101:12619:16987  133:D05BR:1:1101:12619:16987 2:N:0:TGGACATTGCAGAG
]]]]]]]]]]]]]]]]]]]X]][]]]]]]]]]]]]]]]]]]]]]]][]]][]]][
@M_HWI-M01141:133:D05BR:1:1101:13732:16987  133:D05BR:1:1101:13732:16987 2:N:0:TGGACGTTGCAGAG
CTAAGGAATGAGACTGTCTCAAAAAAAAAAAAGAAAAGAAAAGAAAAGAAAAAGTGGCACTTGGTAAAAGATAAGAGAACAAAATATAACAGGAAATACAAAGAACC
+M_HWI-M01141:133:D05BR:1:1101:13732:16987  133:D05BR:1:1101:13732:16987 2:N:0:TGGACGTTGCAGAG
[T]]]]]]\[]]]]]\CW]Z]Y]]YY]]]]]]]]]]]YX]\]]]]]]Z]][]4VZ]]Z]]\]Y][]][XY]W]]]V]UF\[Z]]]]]]]][XZ]]]]]]]]]]RWQ]
@M_HWI-M01141:133:D05BR:1:1101:12661:16991  133:D05BR:1:1101:12661:16991 2:N:0:TGGACGTTGCAGAG
TTGTGATGCGTATTCCCGTATTGTGATGCGTATTCCCAACTTCCTGTGCTCTGT
+M_HWI-M01141:133:D05BR:1:1101:12661:16991  133:D05BR:1:1101:12661:16991 2:N:0:TGGACGTTGCAGAG
]]]]]]]]]]]]]]]]]]]]]]]]]]]]]]]]]]]]]]]]]]]]]]]]]]]]]]
@M_HWI-M01141:133:D05BR:1:1101:13412:17002  133:D05BR:1:1101:13412:17002 2:N:0:TGGACGTTGCAGAG
CACCAGCCTCTCTTCTAACATTGGGATTACAATTCAAGATGAGATTTGGGTGGGGACACAGCCAAACTATATCAGCTTCCTCAATCCTAGTATGAAAGATCAGGCCTGG
+M_HWI-M01141:133:D05BR:1:1101:13412:17002  133:D05BR:1:1101:13412:17002 2:N:0:TGGACGTTGCAGAG
]]]]]]]]]]]]]]]]]]]]]]]]]]]]]]]]]]]]]]]]]]]]]]]]]]]]]]]]]]]]]]]]]]]]]]]]]]]]]]]]]]]]]]]]]]]]]]]]]]]]]]]]]]]]]
@M_HWI-M01141:133:D05BR:1:1101:8281:17005  133:D05BR:1:1101:8281:17005 2:N:0:TGGACGTTGCAGAG
TGCACCCCAGACAAGCAGGGCCTGGAGTGCACCTCAGCAGTCATACAGTGAAGGGGCTAGACTCGTAGAAGGAAAACCAAGCAACAGAAATACTTCATCATCAACAATCTGGG
+M_HWI-M01141:133:D05BR:1:1101:8281:17005  133:D05BR:1:1101:8281:17005 2:N:0:TGGACGTTGCAGAG
]]]]]]]]]]]]]]]]]]]]]]]]]]]]]]]]]]]]]]]]]]]]]]]]]]]]]]]]]]]]]]]]]]]]]]]]]]]]]]]]]]]]]]]]]]]]]]]]]]]]]]]]]]]]]]]]]
@M_HWI-M01141:133:D05BR:1:1101:25482:17032  133:D05BR:1:1101:25482:17032 2:N:0:TGGACGTTGCAGAG
GTGTGGTGTGTATATGTTGTGCATTGTGTGTGTGTGCATGTGTGTGTTACATGTGTGTGCCTCTTTGTTGTGTGTAGTGTGTATATGTTG
+M_HWI-M01141:133:D05BR:1:1101:25482:17032  133:D05BR:1:1101:25482:17032 2:N:0:TGGACGTTGCAGAG
]]]]]]]]]]]]]]]]]]]]]]]]]]]]]]]]]]]]]]]]]]]]]]]]]]]]]]]]]]]]]]]]]]]]]]]]]]]]]]]]]]]]]]]]]]
@M_HWI-M01141:133:D05BR:1:1101:24329:17047  133:D05BR:1:1101:24329:17047 2:N:0:TGGACGTTGCAGAG
AAGATCTCATTCTGTCATCCAGGCTGGAGTGCAGTGGCACAATGGCAGCTCACTGCAACC
+M_HWI-M01141:133:D05BR:1:1101:24329:17047  133:D05BR:1:1101:24329:17047 2:N:0:TGGACGTTGCAGAG
]]]]]]]]]]]]]]]]]]]]]]]]]]]]]]]]]]]]]]]]]]]]]]]]]]]]]]]]]]]]
@M_HWI-M01141:133:D05BR:1:1101:10589:17071  133:D05BR:1:1101:10589:17071 2:N:0:TGGACGTTGCAGAG
CCATAAAGATATTCCACAAGAAGAGCAACCCCAAGGCACATAATCGTCAGATTCAACAGGGTTGAAATAAAGGAGAGAATACTAAGGGCAGCCAGAG
+M_HWI-M01141:133:D05BR:1:1101:10589:17071  133:D05BR:1:1101:10589:17071 2:N:0:TGGACGTTGCAGAG
]]]]]]]]]]]]]]]]]]]]]]]]]]]]]]]]]]]]]]]]]]]]]]]]]]]]]]]]]]]]]]]]]]]]]]N]]]]]]]]]]]]]]]]]]]]]]]]]]
@M_HWI-M01141:133:D05BR:1:1101:19911:17080  133:D05BR:1:1101:19911:17080 2:N:0:TGGACGTTGCAGAG
CTTAGGAGAAGAAATAACTCTTACATGATGGTGATATTTAGATATTTGAAGGTTTTTTTAAAGTGTCTTCCAGCAACCTGTTTTTAATGCTGTTTAAAATACTGCATAACACAACTATAAAGG
+M_HWI-M01141:133:D05BR:1:1101:19911:17080  133:D05BR:1:1101:19911:17080 2:N:0:TGGACGTTGCAGAG
]]]]]]]]]]]]]]]]]]]]]]]]]]]]]]]]]]]]]]]]]]]]]]]]]]]]]]]]]]]]]]]]]]]]]]]]]]]]]]]]]]]]]]]]]]]]]]]]]]]]]]]]]]]]]]]]]]]]]]]]]]]
@M_HWI-M01141:133:D05BR:1:1101:11077:17085  133:D05BR:1:1101:11077:17085 2:N:0:TGGACGTTGCAGAG
TGGTGTGTTTTTAGAAAGGAGGTGTTGCTTCTCTCAGTTTGCAGGGCAGTGGCACAATGTCAGCTCATTGCAACCTCCAGCTCACAGGTTCAAGCGATTTTCCTGTCTCAGCCTCCTGAATAGC
+M_HWI-M01141:133:D05BR:1:1101:11077:17085  133:D05BR:1:1101:11077:17085 2:N:0:TGGACGTTGCAGAG
]]]]]]]]]]]]]]]]]]]]]]]]]]]]]]]]]]]]]]]]]]]]]]]]]]]]]]]]]]]]]]]]]]]]]]]]]]]]]]]]]]]]]]]]]]]]]]]]]]]]]]]]]]]]]]]]]]]]]]]]]]]]
@M_HWI-M01141:133:D05BR:1:1101:13996:17102  133:D05BR:1:1101:13996:17102 2:N:0:TGGACGTTGCAGAG
AGATGTGTTTCCTGGATACAAAGTGCCAATGTGTTTTGACTTTTTGTTCAGTTTGCATATCTATGTCTTTGATTGGGGTGTTTAATCCATTTAAATTCAGGATTAATATTGATATT
+M_HWI-M01141:133:D05BR:1:1101:13996:17102  133:D05BR:1:1101:13996:17102 2:N:0:TGGACGTTGCAGAG
]]]]]]]]]]]]]]]]]]]]]]]]]]]]]]]]]]]]]]]]]]]]]]]]]]]]]]]]]]]]]]]]]]]]]]]]]]]]]]]]]]]]]]]]]]]]]]]]]]]]]]]]]]]]]]]]]]]]
@M_HWI-M01141:133:D05BR:1:1101:13709:17143  133:D05BR:1:1101:13709:17143 2:N:0:TGGACGTTGCAGAG
GATGGAATTGTTTGTTTGTTGTTGTGTTTGTTTAAGTTACATGTAGATTCTGGATATTAGCTCTTTGTCAGATGGATAGATTGCAAAAATTTTCTCCCATTCTGTAGGTTGCCTGTTCACTC
+M_HWI-M01141:133:D05BR:1:1101:13709:17143  133:D05BR:1:1101:13709:17143 2:N:0:TGGACGTTGCAGAG
]]]]]]]]]]]]]]]]]]]]]]]]]]]]]]]]]]]]]]]]]]]]]]]]]]]]]]]]]]]]]]]]]]]]]]]]]]]]]]]]]]]]]]]]]]]]]]M]]]]]]]]]]]]]]]]]]]]]]]]]]]
@M_HWI-M01141:133:D05BR:1:1101:16355:17188  133:D05BR:1:1101:16355:17188 2:N:0:TGGACGTTGCAGAG
ATGGTTTTTTTTTTTTTTTTTGGCTGTGCAGAAGATCTTTAGTTTAATTAGATCCCATTTGACTATTTTGGCTTTTGTTGCC
+M_HWI-M01141:133:D05BR:1:1101:16355:17188  133:D05BR:1:1101:16355:17188 2:N:0:TGGACGTTGCAGAG
X]4U]]]]]]]]]]]]]]]]]]]]]]8]]]]]]]]]]]]]Z]]]]]]]]]]]]]]]]]]]]]Z]]]]]]]YZ]]]]0]]QV]
@M_HWI-M01141:133:D05BR:1:1101:26987:17205  133:D05BR:1:1101:26987:17205 2:N:0:TGGACGTTGCAGAG
TGCAGTGAGCCAAGATTGCACCATTGTACTCCAGCCTGGGTTACAGAGTGAGACTTCATCTCAAAAAAGAAAAAAAATCCTCAGCAAATGCAAAAGGACCAAATCATACCAAAAACACTCTTGGACCACAATAAAAATAGAAATCAAGATTTAAAAAAATCTCTCAAAACC
+M_HWI-M01141:133:D05BR:1:1101:26987:17205  133:D05BR:1:1101:26987:17205 2:N:0:TGGACGTTGCAGAG
BBBBADFD@4CBFGGGFDGGG]]]]]]]]]]]]]]]]]]]]]]]]]]]]]]]]Y]]]][]]]]]]]]]]]]]]]]]]]]]]]]]]]]]]]]]]]]]]]]]]]]]]]]]]]]]]]]]]]]]]]]]]]]]]]]]]]]]]]]]]]]]]]]]]]FGGEGGFGGBFBBAFAAAAAA
@M_HWI-M01141:133:D05BR:1:1101:19062:17209  133:D05BR:1:1101:19062:17209 2:N:0:TGGACGTTGCAGAG
CCTGCCTTGCCTGGTTTTCCCTAACCTGGAATTGCCTTCCCTGGAATTCCCTTGCTTTGCCTTGCCTCGCCTGGATTTGCCTTGCCTAAATTTGCCTTTTTTTGCCTTGCCTTGCCTTGCCTTGTCTTGACTAATATTGCCTTGCCATGCCC
+M_HWI-M01141:133:D05BR:1:1101:19062:17209  133:D05BR:1:1101:19062:17209 2:N:0:TGGACGTTGCAGAG
AA]]]]]]]]]]]]]]]]]]]]]]]]]]]]]]]]]]]]]]]]]]]]]]]]]]]]]]]]]]]]]]]]]]]]]]]]]]]]]]]]]]]]]]]]]]]]]]]]]]]]]]]]]]]]]]]]]]]]]]]]]]]]]]]]]]]]]]]]]]]]]]]]]]]]>3
@M_HWI-M01141:133:D05BR:1:1101:9151:17222  133:D05BR:1:1101:9151:17222 2:N:0:TGGACGTTGCAGAG
AAGTGATCAGCCTGCTTCGTCCTTCCAAAGTGCTGGGATTACAGGCCTGAGCCACCATGCCTGGCCA
+M_HWI-M01141:133:D05BR:1:1101:9151:17222  133:D05BR:1:1101:9151:17222 2:N:0:TGGACGTTGCAGAG
]]]]]]]]]]]]]]]]]]]]]]]]]]]]]]]]]]]]]]]]]]]]]]]]]]]]]]]]]]]]]]]]]]]
@M_HWI-M01141:133:D05BR:1:1101:13320:17244  133:D05BR:1:1101:13320:17244 2:N:0:TGGACGTTGCAGAG
CGTTTTTTACTTAACCCCTTTCATCTTTCATTTGTATTTTTTGCTTCCTCACCTATACCCTTCCAGGCTATTCCCA
+M_HWI-M01141:133:D05BR:1:1101:13320:17244  133:D05BR:1:1101:13320:17244 2:N:0:TGGACGTTGCAGAG
]]]]]]]]]]]]]]]]]]]]]]]]]]]]]]]]]]]]]]]]]]]]]]]]]]]]]]]]]]]]]]]]]]]]]]]]]]]]
@F_HWI-M01141:133:D05BR:1:1101:20530:17287  133:D05BR:1:1101:20530:17287 2:N:0:TGGACGTTGCAGAG
AAACAAACTCCACAAGCTTCTGCATGGCAAAAGAAACAGTTATTAGAGTGAATCAGCAACCAACAGAATGGGAAAAAAGTTTTGCAGTTTACCCATCTGACAAAGGGCTGATATCCAGAATTTAGAAAGAACTCAAACAGATTTACAGGA
+F_HWI-M01141:133:D05BR:1:1101:20530:17287  133:D05BR:1:1101:20530:17287 2:N:0:TGGACGTTGCAGAG
BBBBBBFBFFFFGGCGGGGGGGGHHHHHHHHHGGHBHHHBGGHHHHHHFGHHHHGHHHHHHGHGGFGGFHHHHHHHHGGHHHHHHHHFHHHHHHHHHHHGGHHHHHGGHGHHGHHGHHHHHHHHGHHHGHHHHHHGHHHHFHHHGHGFHH
@R_HWI-M01141:133:D05BR:1:1101:20530:17287  133:D05BR:1:1101:20530:17287 2:N:0:TGGACGTTGCAGAG
TATCTCAATGTGGTTTTGATTTGCATCTCTCTGATGACCAGTGATGATGATCATTTTTTCATATGATTGTTGGCCTCATATATGTCTTCTTTTGTAAAGTGTCTGTTCATATCCTTTGCCCAATTTTGAATGGGCTTGTTTGTTTTTTCC
+R_HWI-M01141:133:D05BR:1:1101:20530:17287  133:D05BR:1:1101:20530:17287 2:N:0:TGGACGTTGCAGAG
AAAA?FFDFFBDGFFGFGFGGGGHHHHHHHHHHHHGGHHGHHHHHHBGHHHFHGHHHHGHHHHHHFHHHHHHAGHHHEHGHFHHHHHHHHHHGHFFBDGHFFHHHFHHGHHHGGHHHHGHHHHHHHHHGBGFHGHHHGHHHGHFHHFGGH
@M_HWI-M01141:133:D05BR:1:1101:28769:17313  133:D05BR:1:1101:28769:17313 2:N:0:TGGACGTTGCAGAG
TCACTGGTCATTAGAGAGATGCAAATCAAAACCACATTGAGATAACATCTCACGCCTGTTAGAATTGCGATCATTAAAAAATCTGGAGAGGACAGATGCTGGAGAGGATGTGGAGAAATAGG
+M_HWI-M01141:133:D05BR:1:1101:28769:17313  133:D05BR:1:1101:28769:17313 2:N:0:TGGACGTTGCAGAG
]]]]]]]]]]]]]]]]]]]]]]]]]]]]]]]]]]]]]]]]]]]]]]]]]]]]]]]]]]]]]]]]]X]]]]]]]]]]]]]]]]]]]]]]]]]]]]]]]]]]]]]]]]]\]]]]]]]]]]]]]]
@M_HWI-M01141:133:D05BR:1:1101:27565:17326  133:D05BR:1:1101:27565:17326 2:N:0:TGGACGTTGCAGAG
TTTTACATTACTGAATTCATTGATCAGTACTGGAGCTTTTTAGATGAGTCTTTAGGATTTCTAATTATACAGTCATATCAATGGCAAACAGCAACAGTTTGATTTACTCTCTACCAATTTTAACGCTCTTTATTTTGTTCTCTTGACTGATGGCTCTGGCTAAAACTTATAGTACTATGTTGAATAGAATTGGTGAAAGTTGGCATCCTCACCTT
+M_HWI-M01141:133:D05BR:1:1101:27565:17326  133:D05BR:1:1101:27565:17326 2:N:0:TGGACGTTGCAGAG
AB3A3D5BF@FFDDGGBG5GFGFFEEGFGFGHGFGGHHFFFDF3DGFGHH5DDFFHFHFGHHD5B]]]]]]]]]]]]]]]]]]W[]]]]]]]]]]]]]]]]]]]]]]]]]]]]]]]]]]]]]]]]]]]]]]]]]]]]]V]]]]]]]]]]]HHHEFCHHHGBDFDFHHHHFHHHFFHHFGHFGFFBGF11CBGF3FGGGGFGGGB>@11FC>A>1A
@M_HWI-M01141:133:D05BR:1:1101:6813:17337  133:D05BR:1:1101:6813:17337 2:N:0:TGGACGTTGCAGAG
TAGACGGAGATTTCAGGCTATTTCTTAAATGCTTGGATTTCGTCGGGAAAACGCTTTTCCACTTCTTCACAGAAAGGGTTTAGAAACTCCTGCAAACACACATCAGTTTAACTCCGTAAGTTGAATGCACACATTGAAGACCGTTCTGTTAGGTAGCTCCGTTTTGGTTTTAGAGGCAGATATTTCTCAATATCGCGTTTGCACCCATTCACCCGTGTATAACGAAACACAGCTCCTGGA
+M_HWI-M01141:133:D05BR:1:1101:6813:17337  133:D05BR:1:1101:6813:17337 2:N:0:TGGACGTTGCAGAG
BBBBAAAAB?FFGGGGGGGGFGHHHHHFHFHHHGHGBGHHHGFGGGGFGHHHGGEGGHHHGHHHHHHHFHHHGHHHHGHHGFHFEFHHHG]]]]]]]]]]]]]]]]]]]]]]]]]]]]]]]]]]]]]]]]]]]]]]]]]]]]]]]]]]]]HGHHHGGGGGHHHFHGHGHHHHHHHGGHHHHHFGFFFHHGFGGGGGHHHGGGHGHFHGAGGCGGHHHHGCGGGGGGGGFFFBBBF?BAAA
@M_HWI-M01141:133:D05BR:1:1101:19816:17361  133:D05BR:1:1101:19816:17361 2:N:0:TGGACGTTGCAGAG
TTGTGATGCGTATTCCCGTACACCTGCTCTCACAGGTGCCCAACTTCCTGTGCTCTGT
+M_HWI-M01141:133:D05BR:1:1101:19816:17361  133:D05BR:1:1101:19816:17361 2:N:0:TGGACGTTGCAGAG
]]]]]]]]]]]]]]]]]]]]]]]]]]]]]]]]]]]]]]]]]]]]]]]]]]]]]]]]]]
@M_HWI-M01141:133:D05BR:1:1101:17762:17403  133:D05BR:1:1101:17762:17403 2:N:0:TGGACGTTGCAGAG
TGCATGTTCTGCACATGTACCCCAAAACCTAAAATGC
+M_HWI-M01141:133:D05BR:1:1101:17762:17403  133:D05BR:1:1101:17762:17403 2:N:0:TGGACGTTGCAGAG
]]]]]]]]]]]]]]]]]]]]]]]]]\]]]]]]]]]K]
@M_HWI-M01141:133:D05BR:1:1101:13039:17413  133:D05BR:1:1101:13039:17413 2:N:0:TGGACGTTGCAGAG
AGAGCGAAACTCCGTCTCAAAATAAATAAGTAAATACATTTTAAAATAAATAAATAAATAAAAATAGAGATGGGGCCGGGCGCGGTGGCTCAAGCCTGTAATCCCAGCTACTCGGGAGGCTGAGACAGGAGAATCATTTGAACCCAGG
+M_HWI-M01141:133:D05BR:1:1101:13039:17413  133:D05BR:1:1101:13039:17413 2:N:0:TGGACGTTGCAGAG
]]]]]]]]]]]]]]]]]]]]]]]]]]]]]]]]]]]]]]]]]]]]]]]]]]]]]]]]]]]]]]]]]]]]]]]]]]]]]]]]]]]]]]]]]]]]]]]]]]]]]]]]]]]]]]]]]]]]]]]]]]]]]]]]]]]]]]]]]]]]]]]]]]]]
@M_HWI-M01141:133:D05BR:1:1101:6933:17415  133:D05BR:1:1101:6933:17415 2:N:0:TGGACGTTGCAGAG
GAGCTGTAGTTGTACCTGTGATGGAGCCACTGCACTCCAGCCTGGGCAGA
+M_HWI-M01141:133:D05BR:1:1101:6933:17415  133:D05BR:1:1101:6933:17415 2:N:0:TGGACGTTGCAGAG
]]]]]]]]]]]]]]]]]]]]]]]]]]]]]]]]]]]]]]]]]]]]]]]]]]
@M_HWI-M01141:133:D05BR:1:1101:19784:17416  133:D05BR:1:1101:19784:17416 2:N:0:TGGACGCTGCAGAG
AGGCTGTCCGAATCCCCCAAAAACCACCGCCCCGCCCAAACATCAACCGCTCGTCCCAAGTCAGTTTGCCCGCGCCGCCCCGCGCCTTACAATCCGGCCATCCCCAACTTACCC
+M_HWI-M01141:133:D05BR:1:1101:19784:17416  133:D05BR:1:1101:19784:17416 2:N:0:TGGACGCTGCAGAG
]]RR]]S]]]]]W]]]WW]]]WT]]V]]]U]]]]]]]]]]]\[X]]]]]]]]]X]]]]]]]]]]]]]]]]]]]]]]Z]]]]]S]]]Z]]]]]]]]]]]]]]]X]]][]]]]Y]]
@M_HWI-M01141:133:D05BR:1:1101:8025:17442  133:D05BR:1:1101:8025:17442 2:N:0:TGGACGTTGCAGAG
TCAAGAGATCGAGACCATCCTGGTCAACATGGTGAAACCCCGTCTCTACTAAAAATACAAAAAATTAGCTGGGTGTGGTGGCGTGTGCCTGTAATCCCAGCTACTCTGT
+M_HWI-M01141:133:D05BR:1:1101:8025:17442  133:D05BR:1:1101:8025:17442 2:N:0:TGGACGTTGCAGAG
]]]]]]]]]]]]]]]]]]]]]]]]]]]]]]]]]]]]]]]]]]]]]]]]]]]]]]]]]]]]]]]]]]]]]]]]]]]]]][\]]]]]]]]]]]]]]]]]]]]]]]]]]]]]
@M_HWI-M01141:133:D05BR:1:1101:8009:17566  133:D05BR:1:1101:8009:17566 2:N:0:TGGACGTTGCAGAG
CCTAGACACATACAACCCTCCTTGATTAAACCAGGAAGAAATAGAAACTGAACAGATCAGTAACAAGCAGCAAGATTGAAATGGTAATAAATTAAATTGCCAA
+M_HWI-M01141:133:D05BR:1:1101:8009:17566  133:D05BR:1:1101:8009:17566 2:N:0:TGGACGTTGCAGAG
]]]]]]]]]]]]]]]]]]]]]]]]]]]]]]]]]]]]]]]]]]]]]]]]]]]]]]]]]]]]]]]]]]]]]]]]]]]]]]]]]]]]]]]]]]]]]]]]]]]]]]]
@M_HWI-M01141:133:D05BR:1:1101:27770:17574  133:D05BR:1:1101:27770:17574 2:N:0:TGGACGTTGCAGAG
GAGAGTGGGCTACAGGAGGAGGAGGAGGAGGAGGAGGAGGAGCCTGCCGTGTTCACACAGTAGAGAGTGGGCTACAGGAGGATTTGGAAAGTAGAACAGGACTGGCACAGGGAAGGATGGCTAGGAAGAGTGAAGAAAGCCCAAACACAAGGAATCT
+M_HWI-M01141:133:D05BR:1:1101:27770:17574  133:D05BR:1:1101:27770:17574 2:N:0:TGGACGTTGCAGAG
ABBBBFF]]]]]]]]]]]]]]]]]]]]]]]]]]]]]]]]]]][]]]]]]]]]]]]]]]]]]]]]]]]]]]]]]]]]]]]]]]]]]]]]]]]]]]]]]]]]]]]]]]]]]]]]]]]]]]]]]]]]]]]]]]]]]]]]]]]]]]]]]]]]]]FFBAAAA
@M_HWI-M01141:133:D05BR:1:1101:11317:17577  133:D05BR:1:1101:11317:17577 2:N:0:TGGACGTTGCAGAG
GAAAGGTCGGGTCACCCACAAAGGGAAGCCCATCAGACTCACAGCAGATCTCTCGGCAGAAACTACAAGCCAGAAGAGACTGGGGGCCAATATTCAACATCCTTAAAGAAAAGAACTTTCAACCCAGAATTTCATATCCAGCCAAACTGAGCTTCATAAGTGAAGGAAAAATAAAATGCTTTGCGAACAAGC
+M_HWI-M01141:133:D05BR:1:1101:11317:17577  133:D05BR:1:1101:11317:17577 2:N:0:TGGACGTTGCAGAG
CCCCCFFFCCCCGGGGGGGGGGHHGHHGHHHHHHHHHHHHFG]]]]]]]]]]]]]]]]]]]]]]]]]]]]]]]]]]]]]]]]]]]]]]]]]]]]]]]]]]]]]]]]]]]]]]]]]]]]]]]]]]]]]]]]]]]]]]]]]]]]]]]]]]]]HHHHHHHHHHHHHHHHHHHHGGGGGGGGGGABBBFFFBAA>>
@M_HWI-M01141:133:D05BR:1:1101:15942:17599  133:D05BR:1:1101:15942:17599 2:N:0:TGGACGTTGCAGAG
CGCGTTTCTGCTCGATATCTGGTACGGCAG
+M_HWI-M01141:133:D05BR:1:1101:15942:17599  133:D05BR:1:1101:15942:17599 2:N:0:TGGACGTTGCAGAG
]]]]]]]]]]]]]]]]]]]]]]]]]]]]]]
@M_HWI-M01141:133:D05BR:1:1101:12524:17626  133:D05BR:1:1101:12524:17626 2:N:0:TGGACGTTGCAGAG
TGTCAAAAAAAAAAAAAAAAAAACATATAAAGAGATCTCAG
+M_HWI-M01141:133:D05BR:1:1101:12524:17626  133:D05BR:1:1101:12524:17626 2:N:0:TGGACGTTGCAGAG
]Y]T]]]]]]]]]]]]]]]]]]]]]]]]]]]]]]]]]]]]]
@M_HWI-M01141:133:D05BR:1:1101:23145:17631  133:D05BR:1:1101:23145:17631 2:N:0:TGGACGTTGCAGAG
TGCAACCCAAGGAAGGGATATGTTGGAGCAAGTGCTGAGAAATGTGGCTGCTTTGATCA
+M_HWI-M01141:133:D05BR:1:1101:23145:17631  133:D05BR:1:1101:23145:17631 2:N:0:TGGACGTTGCAGAG
]]]]]]]]]]]]]]]]]]]]]]]]]]]]]]]]]]]]]]]]]]]]]]]]]]][]]]]]]]
@M_HWI-M01141:133:D05BR:1:1101:14249:17641  133:D05BR:1:1101:14249:17641 2:N:0:TGGACGTTGCAGAG
TACCCAGGCTGGAGTGCAATGGCGCGATCTCGGCTCACCGCAACCTCCGCCTCCTGGGTTTAGGCAATTCTCCTGCCTCAGCCTCCCGAGTAGCTGGGACTACAGGTGT
+M_HWI-M01141:133:D05BR:1:1101:14249:17641  133:D05BR:1:1101:14249:17641 2:N:0:TGGACGTTGCAGAG
]]]]]]]]]]]]]]]]]]]]]]]]]]]]]]]]]]]]]]]]]]]]]]]]]]]]]]]]]]]]]]]]]]]]]]]]]]]]]]]]]]]]]]]]]]]]]]]]]]]]]]]]]]]]]
@M_HWI-M01141:133:D05BR:1:1101:4203:17657  133:D05BR:1:1101:4203:17657 2:N:0:TGGACGTTGCAGAG
TTGTGATGCGTATTCCCGTACGGATACTAGTCGTACGGGCGCGCCTCCTGCAGGTCATATGGCCGCACTCGAGCACCCAACTTCCTGTGCTCTGT
+M_HWI-M01141:133:D05BR:1:1101:4203:17657  133:D05BR:1:1101:4203:17657 2:N:0:TGGACGTTGCAGAG
]]]]]]]\]\W]]CV\]]]]][Y]]\]]]CY]]Y]]]]]]X]]]]TY\]][]W]U[]]]]]]]\\]C]]]]YT]]]\]]C][\][W]]]]YW]\[
@M_HWI-M01141:133:D05BR:1:1101:14001:17700  133:D05BR:1:1101:14001:17700 2:N:0:TGGACGTTGCAGAG
GATATCAGCCCTTTGTCGGATGGGTAGACTGCGAAAATTTTTTCCCATTCTGTTGGTTGCCGATCCACT
+M_HWI-M01141:133:D05BR:1:1101:14001:17700  133:D05BR:1:1101:14001:17700 2:N:0:TGGACGTTGCAGAG
]]]]]]]]]]]]]]]]]]]]]]]]]]]]]]]]]]]]]]]]]]]]]]]]]]]]]]]]]]]]]]]]]]]]]
@M_HWI-M01141:133:D05BR:1:1101:17817:17701  133:D05BR:1:1101:17817:17701 2:N:0:TGGACGTTGCAGAG
GGAGACCCAATCGAAAAGTCAGCAACTACGCAAACGACCAGCGGACAAATCCACAAAGATGGGAAGAAACCAGCGCAAAAAGGAGGAAAACACCCGAAACCAGAACACCTCGCCTCCTAGAAAGGACCAAAACTCCTCACCA
+M_HWI-M01141:133:D05BR:1:1101:17817:17701  133:D05BR:1:1101:17817:17701 2:N:0:TGGACGTTGCAGAG
]]]]]FR]]]]]]]]]]]]]]]]]]][[]]Z]]]]]]]]]]Z]]]]]]][]]]]]]]]]]]]]]]]]]]]]]Z]]]]]]]]]X]]]]]]]]]]]]]]]]]]]]]]][]W]]Y]]]]]]]]]]]]]]]]]]]][\]]]]]]]]
@M_HWI-M01141:133:D05BR:1:1101:23318:17761  133:D05BR:1:1101:23318:17761 2:N:0:TGGACGTTGCAGAG
CGTTATACCCGGGTGAATGGTTGCAAACACAATATTGAGAAATATCTGCTTCTAAAACCAAAACGGAGCTACCTAACAGAACGGTCTTCAATGTGTGCATTCAACTTACGGAGTTAAACTGAT
+M_HWI-M01141:133:D05BR:1:1101:23318:17761  133:D05BR:1:1101:23318:17761 2:N:0:TGGACGTTGCAGAG
]]]]]]]]]]]]]]]]]]]]]]]]]]]]]]]]]]]]]]]]]]]]]]]]]]]]]]]]]]]]]]]]]]]]]]]]]]]]]]]]]]]][]]]]]]]]]]]]]]]]]]]]]]]]]]]]]]]]]]]]]]
@M_HWI-M01141:133:D05BR:1:1101:24597:17818  133:D05BR:1:1101:24597:17818 2:N:0:TGGACGTTGCAGAG
GGGAACTAGACTGCACTTTGGGCACAGTGTGCACTGCTC
+M_HWI-M01141:133:D05BR:1:1101:24597:17818  133:D05BR:1:1101:24597:17818 2:N:0:TGGACGTTGCAGAG
]]]]]]]]]]]]]]]]]]]]]]]]]]]]]]]]]]]]]]]
@M_HWI-M01141:133:D05BR:1:1101:24268:17843  133:D05BR:1:1101:24268:17843 2:N:0:TGGACGTTGCAGAG
CGCGGTGGAAGTCCACATCCACAACCTGCGCAAAAAAATCGGCGCGTCCATCATCCATACCAAACGCGGGCTGGGCTACCAACTGGGCGACGCACCTTAAAGGCCGTCTGAACACGGGTTACAGTTGCAAACCCGCTTTGCCGTTTTCAGACGGC
+M_HWI-M01141:133:D05BR:1:1101:24268:17843  133:D05BR:1:1101:24268:17843 2:N:0:TGGACGTTGCAGAG
BBBBB]]]]]]]]]]]]]]]]]]]]]]]]]]]]]]]]]]]]]]]]]]]]]]]]]]]]]]]]]]]]]]]]]Z]]]]]]]]]]]]]]]]]]]]]]]]]]]]]]]]]]]]]]]]]]]]]]]]]]]]]]]]]]]7]]]]]]]]]]]]]]]]]]]AAAAA
@M_HWI-M01141:133:D05BR:1:1101:20905:17861  133:D05BR:1:1101:20905:17861 2:N:0:TGGACGTTGCAGAG
TCAACGAAATAAGAGAGGATACAAACAGATGGGAAAACAGTCCATGCTCATGGTTAGGAAGAATCAATAACATGAAAATGGCC
+M_HWI-M01141:133:D05BR:1:1101:20905:17861  133:D05BR:1:1101:20905:17861 2:N:0:TGGACGTTGCAGAG
]]]]]]]]]]]]]]]]]]]]]]]]]]]]]]]]]]]]]]]]]]]]]]]]]]]]]]]]]]]]]]]]]]]]]]]]]]]]]]]]]]]
@M_HWI-M01141:133:D05BR:1:1101:17792:17896  133:D05BR:1:1101:17792:17896 2:N:0:TGGACGTTGCAGAG
GTCTATTTGATTCTTCTCCCTTTCCCTTTTTATTAATCTGGCTAGTGGTCTGTCTATTTTGCTTATCTTTTCAAAAAGTCATCTCCTGGATTTGCTGATTTTTTGAAGGGTTTTTTTTGCATTTCTGTCTCCTTCAGTTCTGCTCTTAGTTATTTCTTGTGTTCTACTAGCTTTTGAGTTTTTTTGATCTTGCT
+M_HWI-M01141:133:D05BR:1:1101:17792:17896  133:D05BR:1:1101:17792:17896 2:N:0:TGGACGTTGCAGAG
BBBBBFFFFDDDGGGGGGGGGGFHHHGGFGHAGHFHHHHHGHHH]]]]]]]]]]]]]]]]]]]]]]]]]]]]]]]]]]]]]]]]]]]]]]]]]]]]]]]]]]]]]]]]]]]]]]]]]]]]]]]]]]]]]]]]]]]]]]]]]]]]]]]]]]HGFFGHGHHFDFGHFGEHHFHEFGGGGGGAGGFFFF44FA?AA>
@M_HWI-M01141:133:D05BR:1:1101:13887:17916  133:D05BR:1:1101:13887:17916 2:N:0:TGGACGTTGCAGAG
AGCTGTGGAGTTTGCTTAGGTCCCATTTGTCTATTTTGGCTTTTGTTGCCAATGCTTTTGGTGTTTTGGTCATGAAGTCCTTGCCTACGCCTATGTCCTGAATGGTTTTGCCTAGATTTCCTTCTAGGGTTTTTATGG
+M_HWI-M01141:133:D05BR:1:1101:13887:17916  133:D05BR:1:1101:13887:17916 2:N:0:TGGACGTTGCAGAG
]]]]]]]]]]]]]]]]]]]]]]]]]\[]]]]]][]]]]]]]]]]]]]]]]]]]]]]]]]]]]]]]]]]]]]]]]]]]]]]]]]]]]]]]]]]]]]]]]]]]]]Y[Z]]]]]]]]]]]]]]]]]]]]]]]]]]]]]]]]
@M_HWI-M01141:133:D05BR:1:1101:25593:17918  133:D05BR:1:1101:25593:17918 2:N:0:TGGACGTTGCAGAG
TCATTTTTTATTTGTTTGGTTTATCCTTTTACTTTTAACTTTTCTATGCCCTAAACTTGTAGGTTTGCT
+M_HWI-M01141:133:D05BR:1:1101:25593:17918  133:D05BR:1:1101:25593:17918 2:N:0:TGGACGTTGCAGAG
]]]]]]]]]]]]]]]]]]]]]]]]]]]]]]]]]]]]]]]]]]]]]]]]]]]]]]]]]]]]]]]]]]]]]
@M_HWI-M01141:133:D05BR:1:1101:22539:18005  133:D05BR:1:1101:22539:18005 2:N:0:TGGACGTTGCAGAG
TCCAAAATTGACACCCTATCATCAAAATTGAAAAAGCTAGAAAAGCAAGATCAAAAAAAACTCAAAAGCTATCAGAAGACAAGAAATAGCTAAGATCAGAGAAGAACTGAAGGAGACAGAGACACAAAAAAACCCTCCAAAAAAATCAATAAATCCAGGAGTTCGTTTTTCGAAAAGATCAACAAAATAGACCAGAGTCAGATTAATAAAAAAGAAA
+M_HWI-M01141:133:D05BR:1:1101:22539:18005  133:D05BR:1:1101:22539:18005 2:N:0:TGGACGTTGCAGAG
CCCCDFDFFFFFGGGGGGGGGGHHHHHHHHHHHHHGHHHHGHHHHGHHHHHHHHHHHGGGGHHHHHH]]]]]]]]]]]]]]]]]]]]]]]]]]]]]]]]]]]]]]]]]]]]]]]]]]]]]]]]]]]]]]]]]]]]]]]]]]]]]]]]]]]HHHFHHHHHHGGGEEGEDGAGHHHHHHHHHHHHHHHHHHHHHHHHGGGGGGGGGGFBCFFFFCCAAA
@M_HWI-M01141:133:D05BR:1:1101:15614:18034  133:D05BR:1:1101:15614:18034 2:N:0:TGGACGTTGCAGAG
TGCATATGAGATTTTTGCCATGGAAAATGTGTGAAAGTGCTTTGAACTCTGGATATGCTACAGTTATGTTGTGCTAAACAGTGAAATGCTAAAAATCCTTTCTCCTCCCCACCCCCAAAAAAGATTGCCAGGAAATTATGCTAATAAGCTATCAGGGACTGGATTAAGGTAGTGGAATTATGAATG
+M_HWI-M01141:133:D05BR:1:1101:15614:18034  133:D05BR:1:1101:15614:18034 2:N:0:TGGACGTTGCAGAG
BABBBFFFBFFFGGGGGGGGFGHGFFBGGADGHHHB]]]]]]]]]]]]]]]]]]]]]]]]]]]]]]]]]]]]]]]]]]]]]]]]]]]]]]]]]]]]]]]]]]]]]]]]]]]]]]]]]]]]]]]]]]]]]]]]]]]]]]]]]]]]]]]]]]HHHHHFHHHHHHHGBGGFGGGGGGFFFFFFFAAAA>
@M_HWI-M01141:133:D05BR:1:1101:23545:18041  133:D05BR:1:1101:23545:18041 2:N:0:TGGACGTTGCAGAG
AGTTCTCATGTTGTGTTTTTCAGCTCCATCAATTCACTCATATTCCTCTCTATGTTGTCCATTCTTGTTTTCATTTCATCAAATCTTTATTCAAGGTTCTTAGTTTCTTTACATTGAGTTAGAACATGTTCTTTTAGCTCATAGAAGTTTCTCATTACC
+M_HWI-M01141:133:D05BR:1:1101:23545:18041  133:D05BR:1:1101:23545:18041 2:N:0:TGGACGTTGCAGAG
AAAAAFFFF]]]]]]]]]]]]]]]]]]]]]]]]]]]]]]]]]]]]]]]]]]]]]]]]]]]]]]]]]]]]]]]]]]]]]]]]]]]]]]]]]]]]]]]]]]]]]]]]]]]]]]]]]]]]]]]]]]]]]]]]]]]]]]]]]]]]]]]]]]]]]FFFFBABAA
@M_HWI-M01141:133:D05BR:1:1101:22328:18106  133:D05BR:1:1101:22328:18106 2:N:0:TGGACGTTGCAGAG
AAGATACCACAATGGAGACGAGCAGATATACACCTGCATTTTTGGCTGGTCACGCTTCCATAAAAGCAGGATATCACAGAAAAGAAAACTTC
+M_HWI-M01141:133:D05BR:1:1101:22328:18106  133:D05BR:1:1101:22328:18106 2:N:0:TGGACGTTGCAGAG
]]L]]]]]]]]]]]]]]]]]]]]]]]]]]]]][]]]]]]]]]]]]]]]]]]]]]]]]]]]]]]]]]]]]]]]]]]]]]]]]]]]]\]]]]]]
@M_HWI-M01141:133:D05BR:1:1101:24267:18117  133:D05BR:1:1101:24267:18117 2:N:0:TGGACGCTGCAGAG
CAAAACCTGCACACAAATGTTTATAGCAGCTTTATTCATAATTACCAGAACCTGGAAACAACCAAGATGCCCATAGATGATAGACTGGATTGGGAAAATGTGGCACATATACACCATGG
+M_HWI-M01141:133:D05BR:1:1101:24267:18117  133:D05BR:1:1101:24267:18117 2:N:0:TGGACGCTGCAGAG
]]]]]]]]]]]]]\]]]]]]L]]]]]]]]]]]]]]]]]]]]]]]]]]]G]]]]]]V]]V]]]\]]]]]]][]]]]]]]]]]]]\]]]]]]]\[]]]X]]]]]]]5]]Y]]]]Z]]][]]
@M_HWI-M01141:133:D05BR:1:1101:11418:18127  133:D05BR:1:1101:11418:18127 2:N:0:TGGACGCTGCAGAG
GAATACGAAGTGGAAGTGGCGCTGCACGCCGATGCCGTTGCCAGCATCACCGTTGCC
+M_HWI-M01141:133:D05BR:1:1101:11418:18127  133:D05BR:1:1101:11418:18127 2:N:0:TGGACGCTGCAGAG
[X]]]]]]]]]]]]]]]]]Z]]][]]]]]]]]]]]]]]]]]]]]]]]]]]]]]]HH]
@M_HWI-M01141:133:D05BR:1:1101:19521:18152  133:D05BR:1:1101:19521:18152 2:N:0:TGGACGTTGCAGAG
CCAGCCAGGATAGCACTCAGAGCCTCTGCAAGAACCTGCACCAACATCCAATGGTAGATCGTACCATAGGGACTTGTATTAGTCT
+M_HWI-M01141:133:D05BR:1:1101:19521:18152  133:D05BR:1:1101:19521:18152 2:N:0:TGGACGTTGCAGAG
]]]]]]]]]]]]]]]]]]]]]]]]]]]]]]]]]]]]]]]]]]]]]]]]]]]]]]]]]]]]]]]]]]]]]]]]]]]]]]]]]]]]]
@F_HWI-M01141:133:D05BR:1:1101:19088:18173  133:D05BR:1:1101:19088:18173 2:N:0:TGGACGCTGCAGAG
CCTAGCACTTTGTGAGGCTGAGGCAGGTGGATCACTTGAGGTCAGGAGTTCAAGACCAGCCTGGCCAACATAGTAAAACCCCATCTCTACTAAAAATACAAAAATTAGCCAGGCATGATGGTGGATGCCTATAATCCCAGCTACTTAGGA
+F_HWI-M01141:133:D05BR:1:1101:19088:18173  133:D05BR:1:1101:19088:18173 2:N:0:TGGACGCTGCAGAG
AAAA@4FFFFBFBFFDAFEFFEFCAEC442F3FEBGHFHHCHFHHECFFGHHHHGHHHEEEHFGHHHHGGHHGHFHHFHGEEEGHHHHGHFHHHGHHHEHFGHHHHHHHHGHGEHHAFHHHHHGGHHHHHHHGHHHGHHHHHGFHHGGHG
@R_HWI-M01141:133:D05BR:1:1101:19088:18173  133:D05BR:1:1101:19088:18173 2:N:0:TGGACGCTGCAGAG
CTGGCTTTTTTTTTTTTTTTTTTGAATTGGAGCTTTGCTTGTCACCCAGGCTGGAGTAGAGTGGCGGGGTCTTGGCCTCTCTCAACTTCCCCTTCCTGGGGAGCAGCAATTTTCTTTTCTTAACCCCTTAAAATGCTTGGGTTTTATCCA
+R_HWI-M01141:133:D05BR:1:1101:19088:18173  133:D05BR:1:1101:19088:18173 2:N:0:TGGACGCTGCAGAG
>AAAAFFFFFDBCGEEGGGGGGC0B55@33331BF3@D3BGFG@3BE111C1?ABBF3343BBA######################################################################################
@M_HWI-M01141:133:D05BR:1:1101:24601:18176  133:D05BR:1:1101:24601:18176 2:N:0:TGGACGTTGCAGAG
ACAAACTCCTGCAAACACACATCAGTTTAACTCTGTAAGTTGAACGCACACATTGA
+M_HWI-M01141:133:D05BR:1:1101:24601:18176  133:D05BR:1:1101:24601:18176 2:N:0:TGGACGTTGCAGAG
]]]]]]]]]]]]]]]]]]]]]]]]]]]]]]]]]]]]]]]]]]]]]]]]]]]]]]]]
@F_HWI-M01141:133:D05BR:1:1101:9322:18193  133:D05BR:1:1101:9322:18193 2:N:0:TGGACGTTGCAGAG
CTTAATGTTAAAAACAAAATTGCTCTGAATATAATCTGTCAGAAAAAAATATACAATGCCCTATTCTACTCTGTTTTGGAGTAAATACGCCATCTCCATATGCTCTCTCATGTAAAATACAAAAATTCTATATTTAACCGAATCGAAAGA
+F_HWI-M01141:133:D05BR:1:1101:9322:18193  133:D05BR:1:1101:9322:18193 2:N:0:TGGACGTTGCAGAG
>ABBBFFFFFFFGGGGGGGGGGHHHHHGFHHHGHHHHHHHHHHHHHHGGHHHHHHHHGHHHHHHHHHHHHHHHHHGHHGHHHHHHHHGHGGGGHHHHHHHHHHHHHHHHGHHHHFHHGHEFHHHHHHGHHHHHHHHHHHGGFGGHGHGGF
@R_HWI-M01141:133:D05BR:1:1101:9322:18193  133:D05BR:1:1101:9322:18193 2:N:0:TGGACGTTGCAGAG
ACGTTTTATTTTTTTTTTTTTTGTTTTTGTTGAATATTCAAAATTTTTTTTTTTTTTCTAAGAACGTATTGTGATAGAGGAGTTTTTTCAAAAAAACGTAGAAAAAGGTGTTTTTTATTTTTTTTTTTTAAAATATATTTATAGAAAATT
+R_HWI-M01141:133:D05BR:1:1101:9322:18193  133:D05BR:1:1101:9322:18193 2:N:0:TGGACGTTGCAGAG
>11>>1133@B33100AAE/E//BA00//B00222222@2D21B1DF1/EEEG>///012B2110/?01122222221100??###################################################################
@M_HWI-M01141:133:D05BR:1:1101:19598:18219  133:D05BR:1:1101:19598:18219 2:N:0:TGGACGTTGCAGAG
GGTATATATCCAAAGGACTATAAATCGTTCTACTATAAGGACACATGTACACGAATGTTCATTGCAGCACTGTTTACAATAGCAAAGACCTGGAATCAACCCAAATGC
+M_HWI-M01141:133:D05BR:1:1101:19598:18219  133:D05BR:1:1101:19598:18219 2:N:0:TGGACGTTGCAGAG
]]]]]]]]]]]]]]]]]]]]]]]]]]]]]]]]]]]]]]]]]]]]]]]]]]]]]]]]]]]]]]]]]]]]]]]]]]]]]]]]]]]]]]]]]]]]]]]]]]]]]]]]]]]]
@M_HWI-M01141:133:D05BR:1:1101:8579:18259  133:D05BR:1:1101:8579:18259 2:N:0:TGGACGTTGCAGAG
CCATAAGTTGAATGCACACATTGAAGACCGTTCTGTTAGGTAGCTCCGTTTTGGTTTTAGAAGCAGATATTTCTCA
+M_HWI-M01141:133:D05BR:1:1101:8579:18259  133:D05BR:1:1101:8579:18259 2:N:0:TGGACGTTGCAGAG
]]]]]][]\]]]][]]]]]][][[]]]]]]]ZZ]]]]]]]]]ZVVV]]]]]]]]Z]]]]\]]]]]]]]]]]]GY]]
@M_HWI-M01141:133:D05BR:1:1101:12098:18260  133:D05BR:1:1101:12098:18260 2:N:0:TGGACGTTGCAGAG
CTGTTCCTGTTCAGTCGTGTGAAAATTTCACCCCTAGACATTAGGTTTCTCAAGACCCCCACTCCTGTCACCATGTAATTTATCTCACCCTCCCTCTGCTTATAAC
+M_HWI-M01141:133:D05BR:1:1101:12098:18260  133:D05BR:1:1101:12098:18260 2:N:0:TGGACGTTGCAGAG
]]]]]]]]]]]]]]]]]]]]]]]]]]]]]]]]]]]]]]]]]]]]]]]]]]]]]]]]]]]]]]]]]]]]]]]]]]]]]]]]]]]]]]]]]]]]]]]]]]]]]]]]6]
@M_HWI-M01141:133:D05BR:1:1101:27391:18264  133:D05BR:1:1101:27391:18264 2:N:0:TGGACGTTGCAGAG
AACCATTGTGAAGTGTAAACTTCCCATTGAGTGTAACCTTGGTGAAGTGTACAGTTCCGATTATGTGGGAACTATTGTGAAGTGTAGAGCTC
+M_HWI-M01141:133:D05BR:1:1101:27391:18264  133:D05BR:1:1101:27391:18264 2:N:0:TGGACGTTGCAGAG
]]]]]]]]]]]]]]]]]]]]]]]]]]]]]]]]]]]]]]]]]]]]]]]]]]]]]]]]]]]]]]]]]]]]]]]]]]]]]]]]]]]]]]]]]]]]
@M_HWI-M01141:133:D05BR:1:1101:17753:18287  133:D05BR:1:1101:17753:18287 2:N:0:TGGACGTTGCAGAG
TGTACCTTGCTAACCCCATCCTTAGGATAAAAGACGATAATCTCCGTCCCTGGGACATCTGCATCCCCAGCGGCTGGCCGTGCCCTTGCGG
+M_HWI-M01141:133:D05BR:1:1101:17753:18287  133:D05BR:1:1101:17753:18287 2:N:0:TGGACGTTGCAGAG
]][U]]]]]]]]]]]]]]]][]]]]]]]]]]]]]]]]]]]]]]]]]]]]]]]]]]]]]]]]]]]]]]]]]]]]]]]]]]]T]]]]]]]H]]
@M_HWI-M01141:133:D05BR:1:1101:24120:18288  133:D05BR:1:1101:24120:18288 2:N:0:TGGACGTTGCAGAG
CCCCAGGACCACCAGGAGAGGACAAGGTCAGCGATGAGACCGACAAGATGGCCAGCGCTTTGAGGGTTTCAAGGCCCTCGTCCGGGGACCCATGTG
+M_HWI-M01141:133:D05BR:1:1101:24120:18288  133:D05BR:1:1101:24120:18288 2:N:0:TGGACGTTGCAGAG
]]]]]]]]]]]]]]]]]]]]]]]]]]]]]]]]]]]]]]]]]]]]]]]]]]]]]]]]]]]]]]]]]]]]]]]]]]]]]]]]]]]]]]]]]]]]]]]]
@M_HWI-M01141:133:D05BR:1:1101:17148:18382  133:D05BR:1:1101:17148:18382 2:N:0:TGGACGTTGCAGAG
ATGAAGACTCCATCCTGGAGTGGCTGCCGCAGGACACGATTATT
+M_HWI-M01141:133:D05BR:1:1101:17148:18382  133:D05BR:1:1101:17148:18382 2:N:0:TGGACGTTGCAGAG
]]]]]]]]]]]]]]]]]]]]]]]]]]]]]]]]]]]]]]]]]]]]
@M_HWI-M01141:133:D05BR:1:1101:11201:18397  133:D05BR:1:1101:11201:18397 2:N:0:TGGACGTTGCAGAG
TGAGAGAGCATACTGAGTTGGTGTATATACTCCAAAATAGAGTAGAATAGGGCATTGTATATTTTTTCTAACAGATTATATTCAGAGAAATTTTGTTTTTAACATTGAGGTGCCTAGATAATATTTAGATTTTTTTCGATTCCCGTAAAATTAGA
+M_HWI-M01141:133:D05BR:1:1101:11201:18397  133:D05BR:1:1101:11201:18397 2:N:0:TGGACGTTGCAGAG
AAA>A]]]]]]][]]]]]]\]]]]]]]]]]]CG]][]]\]]]]\]]]]]]]]]]]]]]]]]]]]]]]]]]]]]]\]]]]]]]\]]]]]]]]]]]]][]]]]]]]]]]]]\][F]]]]]]]]]]]]]]]]]]]]]][]]]]]]]][]]]\]A>AA>
@M_HWI-M01141:133:D05BR:1:1101:23508:18439  133:D05BR:1:1101:23508:18439 2:N:0:TGGACGTTGCAGAG
CAAAAAAGTGAGTCCAAATGTGATAAATGAGACCATTGGAAAAGCTCAAGATTCTATGAAGCACCTGGTAGTTGGAAAGAAATGACATTTAAGGAGAAACTTT
+M_HWI-M01141:133:D05BR:1:1101:23508:18439  133:D05BR:1:1101:23508:18439 2:N:0:TGGACGTTGCAGAG
U]]]]W]]I]]]\[]]]]]]\]]]]]]]]]]]]]]]]]]]]]]]\]]]]]]]]]]]]]]]]]]\]]Z][]\]]]]]]]]]]]]]]]]]]]]]]]]]]]]]]]]
@M_HWI-M01141:133:D05BR:1:1101:14460:18451  133:D05BR:1:1101:14460:18451 2:N:0:TGGACGTTGCAGAG
CAGGAGGCTGAGGCAGGAGAATTGCCTGAACCTAGGAGGCGGAGGTTGCAGTGAGCCAAGATCACACCATTGCACTCCAGCCTTGGTAACAGAGA
+M_HWI-M01141:133:D05BR:1:1101:14460:18451  133:D05BR:1:1101:14460:18451 2:N:0:TGGACGTTGCAGAG
]]]]]]]]]]]]]]]]]]]]]]]]]]]]]]]]]]]]]]]]]]]]]]]]]]]]]]]]]]]]]]]]]]]]]]]]]]]]]]]]]]]]]]]]]]]]]]]
@M_HWI-M01141:133:D05BR:1:1101:19772:18495  133:D05BR:1:1101:19772:18495 2:N:0:TGGACGTTGCAGAG
TTGTGATGCGTATTCCCGTATTGTGATGCGTATTCCCAACTTCCTGTGCTCTGT
+M_HWI-M01141:133:D05BR:1:1101:19772:18495  133:D05BR:1:1101:19772:18495 2:N:0:TGGACGTTGCAGAG
]]]]]]]]]]]]]]]]]]]]]]]]]]]]]]]]]]]]]]]]]]]]]]]]]]]]]]
@M_HWI-M01141:133:D05BR:1:1101:14062:18526  133:D05BR:1:1101:14062:18526 2:N:0:TGGACGCTGCAGAG
CAACCTGAGACTTCAGAGGGCTGAACTTGAGACTAAAGGGGACTTGGACAGTGGGCCAGCCCAGAAGATTGCAGGGACACAGTG
+M_HWI-M01141:133:D05BR:1:1101:14062:18526  133:D05BR:1:1101:14062:18526 2:N:0:TGGACGCTGCAGAG
]]]]]]]]]]]]]]]]]]]]]]]YJ[]]]]]]]]]]]]]]]]]]]]]]]]]]]]]]]]]]]]]]]]]]]]]W]]]]]]]][]\]
@M_HWI-M01141:133:D05BR:1:1101:17718:18557  133:D05BR:1:1101:17718:18557 2:N:0:TGGACGTTGCAGAG
CTTTACCGAGAAAACCCGCGAATGGGACGACCGCAAAAGCGGCACCGTACAGCACTGGCGCGAAGCATGGGCAGAACACCTGAA
+M_HWI-M01141:133:D05BR:1:1101:17718:18557  133:D05BR:1:1101:17718:18557 2:N:0:TGGACGTTGCAGAG
]]]]]]]]]]]]]]]]]]]]]]]]]]]]]]]]]]]]]]]]]]]]]]]]]]]]]]]]]]]]]]]]]]]]]]]]]]]]]]]]]]]]
@M_HWI-M01141:133:D05BR:1:1101:13827:18562  133:D05BR:1:1101:13827:18562 2:N:0:TGGACGTTGCAGAG
TACGTGAATTGAAAAAAATGTAAATATCTAGGCACCCCAATGTTAAAAGGAAAATTGCTCTGAATATAATTGGTCAGAAAAAATATACAATACCCTTCTTTACTCTGTATTATAGTATGTACACAAACTCAATATGCTCTCTCATGTA
+M_HWI-M01141:133:D05BR:1:1101:13827:18562  133:D05BR:1:1101:13827:18562 2:N:0:TGGACGTTGCAGAG
]]]]]]]]]]]]]]]]]]]]]]]]]]]]]]]]]]]]]]]]]]]]]]]]]]]]]]]]]]]]]]]]]]]]]]]]]]]]]]]]]]]]]]]]]]]]]]]]]]]]]]]]]]]]]]]]]]]]]]]]]]]]]]]]]]]]]]]]]]]]]]]]]]]]
@M_HWI-M01141:133:D05BR:1:1101:17454:18613  133:D05BR:1:1101:17454:18613 2:N:0:TGGACGTTGCAGAG
ATGTTCCTTGTAGATTCTGGATACGAGAACTTTGTCAGATGCATAGTTTGCAAAGATTTTCTCTCATTCTTTCATTTATGTTTACTCTGTTGATAGCTTCTTTTGCTGTGCAGAAGGCTTTTAGTTTCATTAGATCCCATTTGTCAGATTTTTATTTTGTTGC
+M_HWI-M01141:133:D05BR:1:1101:17454:18613  133:D05BR:1:1101:17454:18613 2:N:0:TGGACGTTGCAGAG
BCCCCFFFFFFFG]]]]]]]]]]]]]]]]]]]]]]]]]]]]]]]]]]]]]]]]]]]]]]]]]]]]]]]]]]]]]]]]]]]]]]]]]]]]]]]]]]]]]]]]]]]]]]]]]]]]]]]]]]]]]]]]]]]]]]]]]]]]]]]]]]]]]]]]]GFFFFFBFCCCCB
@M_HWI-M01141:133:D05BR:1:1101:16980:18671  133:D05BR:1:1101:16980:18671 2:N:0:TGGACGTTGCAGAG
GACCCCATCTCTATTAAAAATATAAAAATTAGCTGGGCGTGGTGGCACCTGGCTGTAATCTCAGCTACTAGG
+M_HWI-M01141:133:D05BR:1:1101:16980:18671  133:D05BR:1:1101:16980:18671 2:N:0:TGGACGTTGCAGAG
]]]]]]]]]]]]]]]]]]]]]]]]]]]]]]]]]]]]]]]]]]]]]]]]]]]]]]]]]]]]]]]]]]]]]Z]X
@M_HWI-M01141:133:D05BR:1:1101:12002:18703  133:D05BR:1:1101:12002:18703 2:N:0:TGGACGTTGCAGAG
ATCAAAAGGAAAATATAGGCTGGGCATGGTGGCTCATGCCTGTAATCCTAGCTACT
+M_HWI-M01141:133:D05BR:1:1101:12002:18703  133:D05BR:1:1101:12002:18703 2:N:0:TGGACGTTGCAGAG
]]]]]]]]]]]]]]]]]]]]]]]]]]]]]]]]]]]]]]]]]]]]]]]]]]]]]]]]
@M_HWI-M01141:133:D05BR:1:1101:2941:18729  133:D05BR:1:1101:2941:18729 2:N:0:TGGACGTTGCAGAG
TTCTACCAGACACACAAAGAGGAGCTGGTACCATTCCTTCTGAAACGATTCCAAATAATCCAAAAAGAAGGAATCCTTCCCAAATCATTCTATGAGACCAATATCATCCTGATACCA
+M_HWI-M01141:133:D05BR:1:1101:2941:18729  133:D05BR:1:1101:2941:18729 2:N:0:TGGACGTTGCAGAG
]]]]]Y]]]]]]]]]]]]]]]]]]]]]]]]]]]]]]]]]]]]]]]]]]]]]]]]]]]]]]]]]]\]]]]]]]]]]]]]]]]]]]]]]]]]]]]]]]]]]]]]]]]]]]]]]]]]]]]
@M_HWI-M01141:133:D05BR:1:1101:26496:18737  133:D05BR:1:1101:26496:18737 2:N:0:TGGACGTTGCAGAG
GCAAACATACAACAACAACAAAAATTTCAGGCTAATATCTCTGATGAACATCAATAACAAAAATTCTCAATAAAATACTGGCAAACCAAACCCAGCAGCACATCAAAAAGTGTATCCACCACGA
+M_HWI-M01141:133:D05BR:1:1101:26496:18737  133:D05BR:1:1101:26496:18737 2:N:0:TGGACGTTGCAGAG
]]]]]]]]]]]]]]]]]]]]]]]]]]]]]]]]]]]]]]]]]]]]]]]]]]]]]]]]]]]]]]]]]]]]]]]]]]]]]]]]]]]]\]Z[]]]]]]]]]]]]]]]]]]]]\]]]]]]]]]]]]]]]
@M_HWI-M01141:133:D05BR:1:1101:22416:18773  133:D05BR:1:1101:22416:18773 2:N:0:TGGACGTTGCAGAG
CCCGCATAGCCAAGTCAATTCTAAGCAAAAAGAACACAGCCTAGAAATATTGGAAACATTAAGAAATTGTAAGGTATGTCATGAATTCAGAAAATATATGTAGATACTAG
+M_HWI-M01141:133:D05BR:1:1101:22416:18773  133:D05BR:1:1101:22416:18773 2:N:0:TGGACGTTGCAGAG
]]]Y]]]]]]]]]]]]]]]]]]]]]]]]]]]]]]]]]]]]]]]]]]]]]]]]]]]]]]]]]]]]]]]]]]]]]]]]]]]]]]]]]]]]]]]]]]]]]]]]]]]]]]]]]Y
@M_HWI-M01141:133:D05BR:1:1101:20336:18818  133:D05BR:1:1101:20336:18818 2:N:0:TGGACGTTGCAGAG
AAGAAGGTGAAACCCCATCTCTACTAAAAATACAAAAATTAGCTGGGCATGGTGGCAGGCACCAGTAATTCCAGCTACT
+M_HWI-M01141:133:D05BR:1:1101:20336:18818  133:D05BR:1:1101:20336:18818 2:N:0:TGGACGTTGCAGAG
]]]]]]]]]]]]]]]]]]]]]]]]]]]]]]]]]]]]]]]]]]]]]]]]]]]]]]]]]]]]]]]]]]]]]]]]]]]]]]]
@M_HWI-M01141:133:D05BR:1:1101:11869:18857  133:D05BR:1:1101:11869:18857 2:N:0:TGGACGTTGCAGAG
TTTTTAATGAATTTCAGAAATTTGCAGCCACTTTATTTTCGAATATTACCTATCCTCTGCTGCTGAGGGCAATAAGCCTGGGGGTATAGCTACCCTCCACGGTAGGTACTCAGCATGCGCAGCGACACTCCGCGGCGCAGCGTTTATATCT
+M_HWI-M01141:133:D05BR:1:1101:11869:18857  133:D05BR:1:1101:11869:18857 2:N:0:TGGACGTTGCAGAG
C]]]]]]]]]]]]]]]]]]]]]]]]]]]]]]]]]]]]]]]]]]]]]]]]]]]]]]]]]]]]]]]]]]]]]]]]]]]]]]]]]]]]]]]]]]]]]]]]]]]]]]]]]]]]]]]]]]]]]]]]]]]]]]]]]]]]]]]]]]]]]]]]]]]]]A
@M_HWI-M01141:133:D05BR:1:1101:28739:18894  133:D05BR:1:1101:28739:18894 2:N:0:TGGACGTTGCAGAG
ACAGAGCACAGGAAGTTGGGAATACGCATCACAATACGGGAATACGCATCACAA
+M_HWI-M01141:133:D05BR:1:1101:28739:18894  133:D05BR:1:1101:28739:18894 2:N:0:TGGACGTTGCAGAG
]]]]]]]]]]]]]]]]]]]]]]]]]]]]]]]]]]]]]]]]]]]]]]]]]]]]]]
@M_HWI-M01141:133:D05BR:1:1101:18044:18900  133:D05BR:1:1101:18044:18900 2:N:0:TGGACGTTGCAGAG
CATCCTCTCCAGCATCTGTTGTCT
+M_HWI-M01141:133:D05BR:1:1101:18044:18900  133:D05BR:1:1101:18044:18900 2:N:0:TGGACGTTGCAGAG
]]]]]]]]]]]]]]]]]]]]]]]]
@M_HWI-M01141:133:D05BR:1:1101:18170:18901  133:D05BR:1:1101:18170:18901 2:N:0:TGGACGTTGCAGAG
GTCGGTTTGTTATCGATGTGCGTCACCAGCAGGAA
+M_HWI-M01141:133:D05BR:1:1101:18170:18901  133:D05BR:1:1101:18170:18901 2:N:0:TGGACGTTGCAGAG
]ZV]]X]VY]]][[\Y]]]]]E]]]EFF]]R]EEE
@M_HWI-M01141:133:D05BR:1:1101:8812:18915  133:D05BR:1:1101:8812:18915 2:N:0:TGGACGTTGCAGAG
TAACTTTGGGGCACCTAGATATTATTTAGATTATTTTCGATTCGCGTAAAGTTAGAATTTCGGAATTTTACATAAGAGATCATATTGAGTTGGTGTATATACTCC
+M_HWI-M01141:133:D05BR:1:1101:8812:18915  133:D05BR:1:1101:8812:18915 2:N:0:TGGACGTTGCAGAG
]]W]V]]]]]]Y]]]]]]]]]]]]]]]]]]]]]]]]\]]Y]]]]]]]]]]]]]]]]]]]]]]]]]]]]]]]]]]]]]]]]]]]]]]]]]]]]]]]]]]]]]]]]]
@M_HWI-M01141:133:D05BR:1:1101:15717:18934  133:D05BR:1:1101:15717:18934 2:N:0:TGGACGTTGCAGAG
CTAATGTTCTATCCTCAGCAAAGCCTTTCTACAGCCTCCAATCACAAACACACTGTAAGCCACTGTATAAGTCTGTTTTTGCATTGGTATAAGAAACACTTGAGACTGAGTAATTTACAAAGAAAATAGGTTTAATTGGCTCACAGATTTGCAGGCTGTACGGGAAGCATGATGCTGACATCTGTTCAGATTCTGGGGAGGCCTCAGGGAGCTCTTACTCATGGCAGAAGGTGAAGCAGG
+M_HWI-M01141:133:D05BR:1:1101:15717:18934  133:D05BR:1:1101:15717:18934 2:N:0:TGGACGTTGCAGAG
ABBBBFFFFFFFGGGGGGGGGGHHGHHHFHGHGHHHHHHHHHHHHHGHHHHHGHGHFHHHHHHHHHHHFGFEEHHHFHHGGHHHHHHDHH]]]]]]]]]]]]]]]]]]]]]]]]]]]]]]]]]]]]]]]]]]]]]]]]]]]]]]]]]]]]HHHHHHGGGHGHHGGHHFHEHHHHHGHHHGFHGGFGGGHGCHCHGFHHHCGEFFHHGHHHHHFFHGDHGGFFGGFGGGFFFFFFFA3>>3
@M_HWI-M01141:133:D05BR:1:1101:5190:18948  133:D05BR:1:1101:5190:18948 2:N:0:TCGACGTTGCAGAG
ACTGATAAGCAACTTCAGCAAAGTCTCAGGATATAAAATCAATGTGCAAAAATCACAAGCATTCGTCTACA
+M_HWI-M01141:133:D05BR:1:1101:5190:18948  133:D05BR:1:1101:5190:18948 2:N:0:TCGACGTTGCAGAG
]]]]]]]]]]]]]]]]]]]]]]]]]]]]]]]]]]]]]]]]]]]]]]]]]]]]]]]]]]]]]]]]]]]]]]]
@M_HWI-M01141:133:D05BR:1:1101:13935:18962  133:D05BR:1:1101:13935:18962 2:N:0:TGGACGTTGCAGAG
ACAATTCCAAGCAATGCAATTCCAGGCAAAACAATTCTAGGCAAGGCAAGGCAAGGCAAGGCAAAGCAAGGCAAGGCAAGGCAGGAAAGTTTAGGCAAGGCAATTCCAAGCAATACCAGGAAAAACAATTCC
+M_HWI-M01141:133:D05BR:1:1101:13935:18962  133:D05BR:1:1101:13935:18962 2:N:0:TGGACGTTGCAGAG
]]]]]]]]]]]]]]]]]]]]]]]]]]]]]]]]]]]]]]]]]]]]]]]]]]]]]]]]]]]]]]]]]]]]]]]]]]]]]]]]]]]]]]]]]]]]]]]]]]]]]]]]]]]]]]]]]]]]]]]]]]]]]]]]]]]]
@M_HWI-M01141:133:D05BR:1:1101:14944:18964  133:D05BR:1:1101:14944:18964 2:N:0:TGGACGTTGCAGAG
CCACACCTCCACACCCATCCATGCGTAGTGTACACACATCCACACAGCATCCACACCTCCACACATTCACACCTCCACACCCATCCATCTGTTCATCCATCCATCTATCCACTCATCCATCTATTCATCCATCTGTCCATCCATTCATCCATCC
+M_HWI-M01141:133:D05BR:1:1101:14944:18964  133:D05BR:1:1101:14944:18964 2:N:0:TGGACGTTGCAGAG
BBBB]]]]]][]]]]]]]]]]]]]]]]]]]]]]]]]]]]]]]]]]]]]]]]]]]]]]]]]]]]]]]]]]]]]]]]]]]]]]]]]]]]]]]]]]]]]]]]]]]]]]]]]]]]]]]]]]]]]]]]]]]]]]]]]]]]]]]]]]]]]]]]]]]A3>>
@M_HWI-M01141:133:D05BR:1:1101:14431:18989  133:D05BR:1:1101:14431:18989 2:N:0:TGGACGTTGCAGAG
TGCTGTAAGCCAAGATCACACCATTGTACTCCAGCTTGGGTGACAGAGAGAGACTCTGTATGAGAAAAAAAAAAACAAAAACAACACAAC
+M_HWI-M01141:133:D05BR:1:1101:14431:18989  133:D05BR:1:1101:14431:18989 2:N:0:TGGACGTTGCAGAG
]]]]]]]]]]]]]]]]]]]]]]]]]]]]]]]]]]]]]]]]]]]]]]]]]]]]]]]]]]]]]]]]]]]]]]]]]]]]]]]]]]]]]]]]]]
@M_HWI-M01141:133:D05BR:1:1101:27021:18992  133:D05BR:1:1101:27021:18992 2:N:0:TGGACGATGCAGAG
ATAATGCCCTTTTATACTCTTTTGTGTAGTATATACACCAACTCAATATGCTCTCTCATGGAAAATACAGAAATTTTAATTTTACCCGTATCGAAAAAATCTAAATATTATCTAGGCAACCCAATGTTAAAAACAAAATTGCTCTGAATATAATCTGTCAGAGAAAATATACAATGCCCTATTCT
+M_HWI-M01141:133:D05BR:1:1101:27021:18992  133:D05BR:1:1101:27021:18992 2:N:0:TGGACGATGCAGAG
BBAA?DDC4B4FGGFGGGGGGGGGGGCGDGF6AB6]]]]]]]]]]]]]]]]][]\]]]]]]]]]]]]]]]]]]]]]]]]]]]]]]]]]]]]Z]]][Z[]]\]]]]]]]]][]]]]]]]]]]]]]]]]]]]]]]]]]]]]]]]]]]]]]]]HGB0HGGFGFGG3GGEGFF3BD1C1FFFFFAAAAA
@M_HWI-M01141:133:D05BR:1:1101:3391:18993  133:D05BR:1:1101:3391:18993 2:N:0:TGGACGTTGCAGAG
CGCCAGCAGAGCAGAGCTCAGCCCGGAACAGCCCAGCGGCGCCAGTGTGAACTTGAACACCGCCGCCTGCTCGGCCTTCAGTACGGCTGCGAAGAAAGAGAATGGAGAGTCGTGTGAGCTAGGGCCACGCTATTCTGCCCCGGGGCTGCCGCGCCGCGTGC
+M_HWI-M01141:133:D05BR:1:1101:3391:18993  133:D05BR:1:1101:3391:18993 2:N:0:TGGACGTTGCAGAG
>A111>>>11A33I3HCXV]OY$U2]M]AV]MV?]T]?TQMAUX]]O$M]EBZ[]]]]:P?%?V]QYVABCQAR,ZR]YZ]R]CRRRQ]][]]]]]]]]]][QEFQBC]%]Q&VTQY]]CW[]PA@O]XYTOYY]YRBM@]]T5%?]UBW>01@A1>>11>
@M_HWI-M01141:133:D05BR:1:1101:18222:19009  133:D05BR:1:1101:18222:19009 2:N:0:TGGACGTTGCAGAG
TGCACGATCTCGGCTCACTGCAACCTCTGCCTCCCAGGTTCAAGTGATTCTCATGCCTCAGCCT
+M_HWI-M01141:133:D05BR:1:1101:18222:19009  133:D05BR:1:1101:18222:19009 2:N:0:TGGACGTTGCAGAG
]]]]]]]]]]]]]]]]]]]]]]]]]]]]]]]]]]]]]]]]]]]]]]]]]]]]]]]]]]]]]]]]
@M_HWI-M01141:133:D05BR:1:1101:16512:19075  133:D05BR:1:1101:16512:19075 2:N:0:TGGACGTTGCAGAG
GAAAATGGATTCTAAACAATGAAATCCAACCATTGTATGAACTATCTCTTGCTTGTATATTTAAAAAATCAAGTTTTTCTTTAAAAACTCAAGACTGGGTGCAGTGGCTCATGCCTGTAATCTCAGCACTTTGGG
+M_HWI-M01141:133:D05BR:1:1101:16512:19075  133:D05BR:1:1101:16512:19075 2:N:0:TGGACGTTGCAGAG
]]]]]]]]\]]]]]]]]]]]]]]]]]Z]]]]]]]]]]]]]]]]]]]]]]]]]]]]]]]]]]]]]]\]]\]]]]]]]]]]]]]]]]]]]]]]]][]\]]]\]]]]]]][Z]]\\\]]]]]]]]]]]]]]]]]]]]]
@M_HWI-M01141:133:D05BR:1:1101:22573:19099  133:D05BR:1:1101:22573:19099 2:N:0:TGGACGTTGCAGAG
TCTGTATTTTAGAGGAGAGAGCGTATGGAGTTGGTGTATATACTCCACAACAGAGTAGAATAGGGCATTGTATATTTTTTCGGACAGATTATATTCAGAGCAATTTTGCTTTTAACATTCGGGTGCCTAGATAATATTTAGATTTTTTTCGATTCACGTAAAATTAGA
+M_HWI-M01141:133:D05BR:1:1101:22573:19099  133:D05BR:1:1101:22573:19099 2:N:0:TGGACGTTGCAGAG
CBCCCFFFFFFFGGGGGG]]]]]]]]]]]]]]]]]]]]]]]]]]]]]]]]]]]]]]]]]]]]]]]]]]]]]]]]]]]]]]]]]]]]]]]]]]]]]]]]]]]]]]]]]]]]]]]]]]]]]]]]]]]]]]]]]]]]]]]]]]]]]]]]]]]]GGGGGGCFFFFFFBCCCB
@M_HWI-M01141:133:D05BR:1:1101:19345:19121  133:D05BR:1:1101:19345:19121 2:N:0:TGGACGTTGCAGAG
CCAGGCTGGTCTGGAACTTCTGGTCTCAAATGATCCACCCACCTCACCCAAAGTGCTGGGGTTACAGACATGAGCCACTGCACCAGGCAC
+M_HWI-M01141:133:D05BR:1:1101:19345:19121  133:D05BR:1:1101:19345:19121 2:N:0:TGGACGTTGCAGAG
]]]]]]]]]]]]]]]]]VZ]]]]]]]]]]ZU]]]]]]]]]]]]]]]]]]]]]]]]]]]]]]]]]]]]]]]]]]]]\]]]]]W]]]]]]]]
@M_HWI-M01141:133:D05BR:1:1101:6979:19141  133:D05BR:1:1101:6979:19141 2:N:0:TGGACGTTGCAGAG
CAGGTTTTGTCTTTTCCACTTGAAGTACATAAATAGAATAGAAAGAAGTAATGATATGTAGCCAATTGTAAAGACAACCTAAACAGGCTTTGTGTGAGCAACAAGGCTGTTTATTTACTCGGGTGCAAGTGGGTTGA
+M_HWI-M01141:133:D05BR:1:1101:6979:19141  133:D05BR:1:1101:6979:19141 2:N:0:TGGACGTTGCAGAG
]]]]]]]]]]]]]]]]]]]]]]]]]]]]]]]]]]]]]]]]]]]]]]]]]]]]]]]]]]]]]]]]]]]]]]]]]]]]]]]]]]]]]]]]]]]]]]]]]]]]]]]]]]]]]]]]]]]]]]]]]]]]]]]]]]]]]]]]]
@M_HWI-M01141:133:D05BR:1:1101:7223:19154  133:D05BR:1:1101:7223:19154 2:N:0:TGGACGTTGCAGAG
TTGTGATGCGTATTCCCGTATCACAACCCAACTTCCTGTGCTCTGT
+M_HWI-M01141:133:D05BR:1:1101:7223:19154  133:D05BR:1:1101:7223:19154 2:N:0:TGGACGTTGCAGAG
]]]]]]]]]]]]]]]]]]]]]]]]]]]]]]]]]]]]]]]]]]]]]]
@M_HWI-M01141:133:D05BR:1:1101:7889:19175  133:D05BR:1:1101:7889:19175 2:N:0:TGGACGTTGCAGAG
CCTGAATTCCTCATCCCATTGACTGTTACTACTCTCCACCACCCAGCTCCCCAAGCTTCTTTGCTCCCC
+M_HWI-M01141:133:D05BR:1:1101:7889:19175  133:D05BR:1:1101:7889:19175 2:N:0:TGGACGTTGCAGAG
]]]]]]]]]]]]]]]]]]]]]]]]]]]]]]]]]]]]]]]]]]]]]]]]]]]]]]]]]]]]]]]]]]]]]
@M_HWI-M01141:133:D05BR:1:1101:27503:19178  133:D05BR:1:1101:27503:19178 2:N:0:TGGACGTTGCAGAG
TGTGGTGCTGAGAAGAATGTATATTCTATGGATTTGGGGTGGAGAGTTCTGTAAATGTCTATCAGGTTTCCTTGCTTCAGGTCTGAGTTCAAGCCCTGGGTATCCTTGTTGATTTTCTGTCTGGTTGATCTGTCTAGTATTGACAGTGGAGTGTTAAAGTCTCCCACTATTATTGTG
+M_HWI-M01141:133:D05BR:1:1101:27503:19178  133:D05BR:1:1101:27503:19178 2:N:0:TGGACGTTGCAGAG
AAAAABAFFFFFGGGFCGGFGGHHHHH]]]]]]]]]]]]]\]]]]]]]]]]]]]]]]]]]]]]]]]]]]]]]]]]]]]]]]]]]]]]]]]]]]]]]]]]]]]]]]]]]]]]]]]]]]]]]]]]]]]]]]]]]]]]]]]]]]]]]]]]]]]FFHHHGGGGGFGGGDFDFFFF4AA>33
@M_HWI-M01141:133:D05BR:1:1101:23218:19196  133:D05BR:1:1101:23218:19196 2:N:0:TGGACGTTGCAGAG
TCGAAGATCAACTCAATGAAATAAAACGAGAAACCAAGATCAGAGAAAAAAGCGCAAAAAGGAATGAACAAAGTCTCCAAGAAATGTGGGACTATGTGAAGAGACCTAACCTACGTTTGATAGCTGTACCAGAATGTGACGAAGAGAATGAATCCAAGTTGGAAAATGCTCTTCAGGATATTGTCCAGGAAAATGTCCCCAACCTAGCAAGGCAGGCCAATATTCAAGTCCAGGAAATACAGAGAACACCTCAAAGATATTTCTCATG
+M_HWI-M01141:133:D05BR:1:1101:23218:19196  133:D05BR:1:1101:23218:19196 2:N:0:TGGACGTTGCAGAG
CDCCCECFFFFFGGGGGGGGGGHHHHHGGGGGHHHHHHHHHGHHHHHHHHGGGGGGGGHHGGHHHHHHHHHHHHHHHHHHHHHHHHHHHGHHHHHHHHHHHHHHHGHHHHHGHHGHHH]]]]]]]]]]]]]]]]]]]]]]]]]]]]]]]]HHFHHHHGHFGHHHHHGHHEHGHHHHHHHHHHHHHHHHHHHHHGEEGEEHHHHFHHHHIIHEGHHFFGHHHHHHHHHHHHHHHHHHHHHHHHHHGHGGGGGGGGGGFFFFFFFCCBCB
@M_HWI-M01141:133:D05BR:1:1101:8715:19211  133:D05BR:1:1101:8715:19211 2:N:0:TGGACGTTGCAGAG
GGCCTCCCAAAGTGCGGGGATTACAGGTGTGCACTACTGCCCCCGGCCTTAAGGTTTTAATATCAGTTTATTGT
+M_HWI-M01141:133:D05BR:1:1101:8715:19211  133:D05BR:1:1101:8715:19211 2:N:0:TGGACGTTGCAGAG
]]]]]]]]]]]]]]]]]]]]]]]]]]]]]]]]]]]]]]]]]]]]]]]]]]]]]]]]]]]]]]]]]]]]]]]]]]
@M_HWI-M01141:133:D05BR:1:1101:26495:19258  133:D05BR:1:1101:26495:19258 2:N:0:TGGACGTTGCAGAG
TTCAAGCTATTCTCCTGCCTCAGCCTCCCAGTAACTGGGATGATAGGCACACGCCACCACACCTAGCGAGTTTTTGTATTTTTTTAGTAGAGACAGGCTTTTACTGTTTTGGCCAGGCTGTTCTCAAACTCCTGACCTCATGATCTGCCCACCTTGGCCTCCAAAGTGCTGGGATTACAGGCATGAACCACTATGCCTGGCCCAGTTATATAT
+M_HWI-M01141:133:D05BR:1:1101:26495:19258  133:D05BR:1:1101:26495:19258 2:N:0:TGGACGTTGCAGAG
CDDDCFFFFFFFGGGGGGGGGGGHHHHHGHHHHHHHHHHHHGHHHHHGHHHHGGGGGHHHHGG]]]]]]]]]]]]]]]]]]]]]]]]]]]]]]]]]]]]]]]]]]]]]]]]]]]]]]]]]]]]]]]]]]]]]]]]]]]]]]]]]]]]]]]GGHHHGGGHHGHHHHHHGGHHHHHHHHHHHHHHHHGHHHHHGGGGGGGGGGFFFFFFFABCBA
@M_HWI-M01141:133:D05BR:1:1101:21457:19261  133:D05BR:1:1101:21457:19261 2:N:0:TGGCCGTTGCAGAG
AGGATTGCTTGAGCCTGGGAGGTGGAGGTTGTGGTGAGCCCAGATCCTGCCATTGCACTCCAGCCTGGGTGACAGAGTGAGACGTG
+M_HWI-M01141:133:D05BR:1:1101:21457:19261  133:D05BR:1:1101:21457:19261 2:N:0:TGGCCGTTGCAGAG
]]]]]]]]]]WETZ\]]]]\]YU]]U]B]Y]]Z[]]]]]ZY]]\\Z[]]]]\]]]]]]]]U[]V]][]]]]U]Y]]]]W\]]]]]T
@M_HWI-M01141:133:D05BR:1:1101:17487:19265  133:D05BR:1:1101:17487:19265 2:N:0:TGGACGTTCCAGAG
TAAAAGAGACAGGCTGAGGCCGGGCGTGGTGGTTCATGCCTGTAATCCAGCACTTTGGGAGGCCGAGGTGGATAGACCATGAGGTCAGGAGTTCCAGACCAGCCTGGCCAACATAATGAAACCCCGTCTCTACTAAAAAAGAAAAA
+M_HWI-M01141:133:D05BR:1:1101:17487:19265  133:D05BR:1:1101:17487:19265 2:N:0:TGGACGTTCCAGAG
]][]W]]]]]]]]X]]]]VTY]]ZZ]\]]]]]VXX]]]]X[]]]]]]]]]]X[G[]]]]Z]]]]]]]]]]\]]]]]]]]]]]]]]]]]]]U[X[]]]]]]]]]]]][U]]]]]]]]]]]][]]]Z]]]]]]]][]]][]T]S]]]]
@M_HWI-M01141:133:D05BR:1:1101:12975:19400  133:D05BR:1:1101:12975:19400 2:N:0:TGGACGTTGCAGAG
ATTCTAACTGGCATGAGATGTTATCTCAATGTGGTTTTGATTTGCATTTCTCTAATAACCAGTGATCATGAG
+M_HWI-M01141:133:D05BR:1:1101:12975:19400  133:D05BR:1:1101:12975:19400 2:N:0:TGGACGTTGCAGAG
]]]]]]]]]]]]]]]]]]]]]]]]]]]]]]]]]]]]]]]]]]]]]]]]]]]]]]]]]]]]]]]]]]]]]]]]
@M_HWI-M01141:133:D05BR:1:1101:11589:19435  133:D05BR:1:1101:11589:19435 2:N:0:TGGACGTTGCAGAG
TCGGCTCACTGCAACCTCTGCCTTGTGGGTTCAAGAAATTCTTGTGCCTCAGTTCCCCTGAGTAGCTGGGATTACAGGCATGCACCACCATGCCCAGCTAATTTTTG
+M_HWI-M01141:133:D05BR:1:1101:11589:19435  133:D05BR:1:1101:11589:19435 2:N:0:TGGACGTTGCAGAG
]]]]]]]]]]]]]]]]]]]]]]]]]]Z]]]]]]]]]]]]]]]]]]]]]]]]]]]]]]]]]]]]]]]]]]]]]]]]]]]]]]]]]]]]]]]]]]]]]]]]]]]]]]]]
@M_HWI-M01141:133:D05BR:1:1101:16626:19506  133:D05BR:1:1101:16626:19506 2:N:0:TGGACGTTGCAGAG
ACCCAGGAGGCGGAGGTTGCGGTGAGCCGACATCGTGCACTCCAGCCTGGGTAACAAGAACTAAACTCC
+M_HWI-M01141:133:D05BR:1:1101:16626:19506  133:D05BR:1:1101:16626:19506 2:N:0:TGGACGTTGCAGAG
]]]]]]]]]]]]]]]]]]]]]]]]]]]]]]]]]]]]]]]]]]]]]]]]]]]]]]]]]]]]]]]]]]]]]
@M_HWI-M01141:133:D05BR:1:1101:22671:19511  133:D05BR:1:1101:22671:19511 2:N:0:TGGACGTTGCAGAG
TTTGCATCTCTCTAATGACCAGTGATGATGAGCATTTTTTCATATGTTTGTTGGCCTCATGTATGTCTTCTTTTGTAAAGTGTCTGTTCATATCCTTTGCCCATTTTTGAACGGGCTTGTTTGTTTTTTTCCTGTAAATCTGTTTGAGTTCTTT
+M_HWI-M01141:133:D05BR:1:1101:22671:19511  133:D05BR:1:1101:22671:19511 2:N:0:TGGACGTTGCAGAG
CCDC]]]]]]]]]]]]]]]]]]]]]]]]]]]]]]]]]]]]]]]]]]]]]]]]]]]]]]]]]]]]]]]]]]]]]]]]]]]]]]]]]]]]]]]]]]]]]]]]]]]]]]]]]]]]]]]]]]]]]]]]]]]]]]]]]]]]]]]]]]]]]]]]]]DDCC
@M_HWI-M01141:133:D05BR:1:1101:20168:19515  133:D05BR:1:1101:20168:19515 2:N:0:TGGACGTTGCAGAG
CACATTGCTCCCCGTCACTGGGGATATGCAAGCAGGGCTGGGCAGCTGCTGGTGGGGCCGCAGCGGAG
+M_HWI-M01141:133:D05BR:1:1101:20168:19515  133:D05BR:1:1101:20168:19515 2:N:0:TGGACGTTGCAGAG
]]]]]]]]]]]]]]]]]]]]]]]]]]]]]]]]]]]]]]]]]]]]]]]]]]]]]]]]]]]]]]]]]]]]
@M_HWI-M01141:133:D05BR:1:1101:10519:19518  133:D05BR:1:1101:10519:19518 2:N:0:TGGACGTTACAGAG
TTTTTTATTTTTAGTAGAGACGGGGTTTCACCATGTTGACCAGGAGAGTCTCGATTTCTTGACCTCGTGATCCACCTGCCTTGGTCTCCCACAGTGCTGGGATTACAGGCATGAGCCACCATGCCTGACCCAGTTCTTGTAACTTATT
+M_HWI-M01141:133:D05BR:1:1101:10519:19518  133:D05BR:1:1101:10519:19518 2:N:0:TGGACGTTACAGAG
U]]]]]]]]]]]]]]]]]]]]]]Y]]]]]]]]]]]]]]]]]]]]]]]]]]]]]]]]]]]]]]]]]]]]]\]]]]]\]]]]]]]]]]]]]]]]]]]]]]]]]\]]]]Z]X]Y]]]]]]]]]]]]]]]]]]]]]]]]]]]]]]]]]]]]]
@M_HWI-M01141:133:D05BR:1:1101:19298:19602  133:D05BR:1:1101:19298:19602 2:N:0:TGGACGTTGCAGAG
GCACTATTGTCTGAGAGACTGTTTGTTATTATGTCAGTTGCTTTGCATTTGCTGAGGAGTGCTTTACTTTCAATTATGTGGTCAATTTTAGAGTAGATGTGATGTGGTGCTGAGAAGTATGTATATTCTG
+M_HWI-M01141:133:D05BR:1:1101:19298:19602  133:D05BR:1:1101:19298:19602 2:N:0:TGGACGTTGCAGAG
]]]]]]]]]]]]]]]]]]]]]]]]]]]]]]]]]]]]]]]]]]]]]]]]]]]]]]]]]]]]]]]]]]]]]]]]]]]]]]]]]]]]]]]]]]]]]]]]]]]]]]]]]]]]]]]]]]]]]]]]]]]]]]]]]]
@M_HWI-M01141:133:D05BR:1:1101:17685:19620  133:D05BR:1:1101:17685:19620 2:N:0:TGGACGTTGCAGAG
TTTCCATGAAGTTGTGCAGTTCTAAGTTAGTATCTCACTGGGGAAACAGGTGAATTATTAATTAAATTTTGAGACGAATTAGTAGCTAACTGGAGAAAAGATAAGTTGGAGCCATATCTTTTACTTTACAGCAGGTAAAATTTCAAATGGATTAAATATTTAAACA
+M_HWI-M01141:133:D05BR:1:1101:17685:19620  133:D05BR:1:1101:17685:19620 2:N:0:TGGACGTTGCAGAG
ABBABFFFBFFFGFGG]]]]]]]]]]]]]]]]]]]]]]]]]]]]]]]]]]]]]]]]]]]]]]]]]]]]]]]\]]]]]]]]]]]]]]]]]]]]]]]]]]]]]]]]]]]]]]]]]]]]]]]]]]]]]]]]]]]]]]]]]]]]]]]]]]]]]]GFGFFFFFFFFBBABB
@M_HWI-M01141:133:D05BR:1:1101:28457:19640  133:D05BR:1:1101:28457:19640 2:N:0:TGGACGTTGCAGAG
ATCACGCTGTCTTGGTACCAGTAACAGGTTACTATAGCATTGTAGTATAGTTAGAAGTCAGGTAGCGTGATGCTTCCAGCTTTGTTCTTTTTGCTTAGGATTATCTTGGCTACATGAGCTCTTTTTTGGTTCTATATGAGTAG
+M_HWI-M01141:133:D05BR:1:1101:28457:19640  133:D05BR:1:1101:28457:19640 2:N:0:TGGACGTTGCAGAG
]]]]]]Z]]]]]]]]]]]]]]]]]]]]]]]]]]]]]]]]]]]]]]]]]]]]]]]]]]]]]]]]]]]]]]]]]]]]]]]]]]]]]]]]]]]]]]]]]]]]]]]]]]]]]]]]]]]]]]]]]]]]]]]]]]]]]]]]]]]]]]]]
@M_HWI-M01141:133:D05BR:1:1101:14270:19664  133:D05BR:1:1101:14270:19664 2:N:0:TGGACGTTGCAGAG
GGGTCTGGAGCGGACCTCAGCACTTGTACAGCGAAGGGGCTAGACCAGTAGAAGGAAAACCAAGCAACAGAAATACTTCATCATCAACAGAAGGATTTAATTTAAGCCTCCAGCAAACACAATGGCTGTAAAATAAGTT
+M_HWI-M01141:133:D05BR:1:1101:14270:19664  133:D05BR:1:1101:14270:19664 2:N:0:TGGACGTTGCAGAG
]]]]]]]]\]]]]]]]\]]]]]]]]]]]]]]]]]]]]]]]X\]]]]]Z]]]]]]\[]\]]]]]][]]]]]]]]]]W]]]]]]]]]]\]V[\]]]]]]]]\]]]]]]]]]]]]]]]]]]]]]]]]\]]]]]\]\]]]]]]
@M_HWI-M01141:133:D05BR:1:1101:23189:19672  133:D05BR:1:1101:23189:19672 2:N:0:TGGACGTTGCAGAG
AACCAAAAGAGAGCCTGCATAGCCAAGTCAATTCTAAG
+M_HWI-M01141:133:D05BR:1:1101:23189:19672  133:D05BR:1:1101:23189:19672 2:N:0:TGGACGTTGCAGAG
]]]]]]]]]]]]]]]]]]]]]]]]]]]]]]]]]]]]]]
@M_HWI-M01141:133:D05BR:1:1101:17765:19677  133:D05BR:1:1101:17765:19677 2:N:0:TGGACGTTGCAGAG
ATTATGCAGCAATCAGAAATAATGAGTTTATGTCCTTTGCAGGGACACGGATGAAGCTGGAAGCCATCATTCTCAGCAAACTAACACAGGAACAGAAAACCAAACACCACACGTTCTCACTTATAAGTGGGAGTTGAACAATGAGAACACATGAACATAGGGAGAGAACATCACACACGGGGACCTGTTGAGGGGGGGGGGGAAAGGGAGGGAGAACTTCGG
+M_HWI-M01141:133:D05BR:1:1101:17765:19677  133:D05BR:1:1101:17765:19677 2:N:0:TGGACGTTGCAGAG
CCCCCFFFFFFFGGGGGGGGGGHHHHHHHHHHHHHHHHHHHHHGGGGHGGGGGHHHHHHHHHHHHHHHHHHH]]]]]]]]]\]]]]]]]]]]]]]]]][]]]][]]]]]]]]]]]]]]]]]]]]]]]]]]]]]]]]]]]]]]]]]]]]]]B44GFB33?EG3F@4FHHGG3?F?1B?/1FB@3C?DEGBE0GGEE2GGHHGGGGGGGGGGFFFFFAD?BAAA
@M_HWI-M01141:133:D05BR:1:1101:18161:19690  133:D05BR:1:1101:18161:19690 2:N:0:TGGACGTTGCAGAG
CTGACCTCGTGATCCACCCGCCTTGGCCTCCCAAAGTGCTTAATTTTTGTATTTTTA
+M_HWI-M01141:133:D05BR:1:1101:18161:19690  133:D05BR:1:1101:18161:19690 2:N:0:TGGACGTTGCAGAG
]]]]]]]]]]]]]]]]]]]]]]]]]]]]]]]]]]]]]]]]]]]]]]]]]]]]]]]]]
@M_HWI-M01141:133:D05BR:1:1101:8562:19721  133:D05BR:1:1101:8562:19721 2:N:0:TCGACGTTGCAGAG
GTTAGAAAGCATCTGTGGGAAGTGTGTGTGGTGCATGGTGAGA
+M_HWI-M01141:133:D05BR:1:1101:8562:19721  133:D05BR:1:1101:8562:19721 2:N:0:TCGACGTTGCAGAG
]]]]]]]]]]]][]]]]\]]]]]]]\]]]]]]]W]]]]]]]]\
@M_HWI-M01141:133:D05BR:1:1101:24177:19788  133:D05BR:1:1101:24177:19788 2:N:0:TGGACGTTGCAGAG
ATTACAGGCACGCGCCACCATGCCCAGCTAATTTTTTTTTTTTTGAGACGGAGTTTCGCTCTTGTTACCCAGGCTGGAGTGCAATGGCGCGATCTCGGCTCACCGCAACC
+M_HWI-M01141:133:D05BR:1:1101:24177:19788  133:D05BR:1:1101:24177:19788 2:N:0:TGGACGTTGCAGAG
CCCCCDHHCCHCAC2]7]Z[]Z]]]\\\]]\]]]]]]]]]]]]]]]]]ZYF9]]X]\Y]YZ]][]W]]]]]]][\Z[\]]][]\]]]]ZYZT]]]]]ZYU]V]]Y]]]]]
@M_HWI-M01141:133:D05BR:1:1101:15462:19812  133:D05BR:1:1101:15462:19812 2:N:0:TGGACGTTGCAGAG
CCAGCACTTTGAGAGGCCGAGGCGGGTGGATCACAAGGTCGAGAGATCGAGACCATCCTGGTCAACATGGTGAAACCCCGTCTC
+M_HWI-M01141:133:D05BR:1:1101:15462:19812  133:D05BR:1:1101:15462:19812 2:N:0:TGGACGTTGCAGAG
]]]]]]]]]]]]]]]]]]]]]]]]]]\]]]]]]]]]]]]]]][]]]]]]]]]\]]]]]]]]]]]]]]]]]]]]]]Z]]]]]]]W
@M_HWI-M01141:133:D05BR:1:1101:21569:19838  133:D05BR:1:1101:21569:19838 2:N:0:TGGACGTTGCAGAG
GGGCAGAGACACCAGAATGCCACAGGCTTAGAGGGACCATGGAACCCTGAGAGATAGACTATGGAACCCTGGG
+M_HWI-M01141:133:D05BR:1:1101:21569:19838  133:D05BR:1:1101:21569:19838 2:N:0:TGGACGTTGCAGAG
]]]]]]]]]]]]]]]]]]]]]]]]]]]]]]]]]]]]]]]]]]]]]]]]]]]]]]]]]]]]]]]]]]]]]]]]]
@M_HWI-M01141:133:D05BR:1:1101:7068:19874  133:D05BR:1:1101:7068:19874 2:N:0:TCGACGTTGCAGAG
ACAGAGCACAGGAAGTTGGGCGTCGGATTGTACGCTACGGGAATACGCATCACAA
+M_HWI-M01141:133:D05BR:1:1101:7068:19874  133:D05BR:1:1101:7068:19874 2:N:0:TCGACGTTGCAGAG
]]]]]]]]]]]]]]]]]]]]]Z]]]]]]]\]]][]]]]]]]]]]]]]]]]]]]]]
@M_HWI-M01141:133:D05BR:1:1101:13074:19894  133:D05BR:1:1101:13074:19894 2:N:0:TGGACGTTGCAGAG
TAATGAATGTGGTGGTTTTAAGCCACTATGTTTGTGGTATTTGTTATGTGTACTGCTATGGATTGAATTGTGTTTCCACAAGTTCATATGTTGAAGCCCTTATCCCTAAC
+M_HWI-M01141:133:D05BR:1:1101:13074:19894  133:D05BR:1:1101:13074:19894 2:N:0:TGGACGTTGCAGAG
]]]]]]]]]]]]]]]]]]]]]]]]]]]]]]]]]]]]]]]]]]]]]]]]]]]]]]]]]]]]]]]]]]]]]]]]]]]]]]]]]]]]]]]]]]]]]]]]]]]]]]]]]]]]]]
@M_HWI-M01141:133:D05BR:1:1101:17190:19909  133:D05BR:1:1101:17190:19909 2:N:0:TGGACGTTGCAGAG
CAATCTATCCATCTGACAAAGGTCTAATATCCAGCATTCATATGGAACTTAAAAAAATGAACAAGAAACAAAAAATAATCCCATTTAAAAGGGGCAAAGAACATGGACAGATGCTTCTCAAAAGAAGACATACA
+M_HWI-M01141:133:D05BR:1:1101:17190:19909  133:D05BR:1:1101:17190:19909 2:N:0:TGGACGTTGCAGAG
]]]]]]]]]]]]]]]]]]]Z]]]]]]]]]]]]]]]]]]]]]]]]]]]]]]]]]]]]]]]]]]]]]]]]]]]]]]]]]]]]]]]]]]]]]]]Y]]]]]]]]]]]]]]]]]]]]]]]]]]]]]\]]]]]]]]]]]]
@M_HWI-M01141:133:D05BR:1:1101:7502:19911  133:D05BR:1:1101:7502:19911 2:N:0:TGGACGTTGCAGAG
TATAAAAAAACTCAGCTATACTTTTAGATTGAAGAGATACATGTGCAACATATTACATGGGTATATTGCGTGGCACTGAGGTTTGGGATATGACTGATCCCATTACCCGGATAGTGAGCATAGTAACCATAGGTTTTCAGTCCTTGCCCCTCTCCTTCCCTCCCC
+M_HWI-M01141:133:D05BR:1:1101:7502:19911  133:D05BR:1:1101:7502:19911 2:N:0:TGGACGTTGCAGAG
CCCCCFFF@BCFGGG]]]]]]]]]]]]]]]]]]]]]]]]]]]]]]]]]]]]]]]]]]]]]]]]]]]]]]]]]]]]]]]]]]]]]]]]]]]]]]]]]]]]]]]]]]]]]]]]]]]]]]]]]]]]]]]]]]]]]]]]]]]]]]]]]]]]]]]GGGBAFABDBAAA@A
@M_HWI-M01141:133:D05BR:1:1101:10558:19915  133:D05BR:1:1101:10558:19915 2:N:0:TGGACGTTGCAGAG
CAGAAGGGCAGGGAAGGGAAGGAAAAGGCAAGGCAAGGCAAGGTTAGGCATGGAAAAGCAATTTCTGGAACACAAT
+M_HWI-M01141:133:D05BR:1:1101:10558:19915  133:D05BR:1:1101:10558:19915 2:N:0:TGGACGTTGCAGAG
]]]]]]]]]]]]]]]]]]]]]]]]]]]]]]]]]]]]]]]]]]]]]]]]]]]]]]]]]]]]]]]]]]]]]]]]]]]]
@F_HWI-M01141:133:D05BR:1:1101:28260:19975  133:D05BR:1:1101:28260:19975 2:N:0:TGGACGTTGCAGAG
AAACAAAAAAAGAACGTATCTTGCAAACTGCTCTGCTGGGTGTTCGCTCAGCTAAGGGAGTTGAATCCGCCTTCAGAATCAGAGAGTGAGAAGCACGGTTCTTCCAGGAGCTGGGTTTCGTTATACCCGGGTGAATTAAAACAAACGCGG
+F_HWI-M01141:133:D05BR:1:1101:28260:19975  133:D05BR:1:1101:28260:19975 2:N:0:TGGACGTTGCAGAG
AABBAAFFBBBBGFGGGGGGGGHHHHHHHFHHHFFHHHHGGEEEHGGGHGHHHHFFHFEGFHHHFHGHGGEE>FDGHFHHHHHHFGGHFHFHHGHHGGFEFHHHFFHHHGHHHHGHGGHGHHHHHDDGFG??BGFHHHHGHHFHHHGGGG
@R_HWI-M01141:133:D05BR:1:1101:28260:19975  133:D05BR:1:1101:28260:19975 2:N:0:TGGACGTTGCAGAG
CTATTTCTTGAATGCCTGGATTTGGCTGGGAAAATGCGTTTTCCACTTCTTCACAGAAAGGGTTTAGAAACTCCTGCAAACACACATCAGTTTAACTCCGTAAGTTGAATGCACACATTGAAGACCGTTCTGTTAGGTAGCTCCGTTTTG
+R_HWI-M01141:133:D05BR:1:1101:28260:19975  133:D05BR:1:1101:28260:19975 2:N:0:TGGACGTTGCAGAG
AABBBFFFFFFFGGGGGGCFGDBGBCGGGDFHDFHFHGEEGGHHGGGHHGHFH3DG3GFHHCGHDHHHHHFHGEDHHHHHFGFFGEHHHGHGHHHHHEGGHHGHGHHHHHHHHHGGGHFFF3F?FFEEEHFHFFHHEGHHHHGGGFHHGH
@M_HWI-M01141:133:D05BR:1:1101:15573:20011  133:D05BR:1:1101:15573:20011 2:N:0:TGGACGTTGCAGAG
GTAATTCCAGGCAAAACAAATCTCGGCAATTCCAAGCGAGGCAATTCCAGGCAAGTCCAGGTAATGCAATTCCAGGCAAGGCAATTTCAGGAAATTTCGGCAAGGCAATATCAGGCAACCCAATTCAGGGCAATTTTAGT
+M_HWI-M01141:133:D05BR:1:1101:15573:20011  133:D05BR:1:1101:15573:20011 2:N:0:TGGACGTTGCAGAG
]]]]]]]H]Q]\]]]]X]]]W\]]]]]]]]]]]]UZ]]]]]]]]\]]ZZ7[]\]]]]W]]]9]\[V\]]\]]]]][]]]]]][]F[\]]]]Z\]]]][]YZ]]][V]]]]]]]GPY]]]V]]]]W]]]]]W[]WF]\]]U
@M_HWI-M01141:133:D05BR:1:1101:8151:20013  133:D05BR:1:1101:8151:20013 2:N:0:TGGACGTTGCAGAG
TCTAAGGCCTTGAGGAATCGCCACACTGTCTTCCACAATGGTTGAACTAATTTACACTCCCACCAACAGTGTAAAAGTGTTCCTTTTTCTCCACATCCTCTCCAGCATCTGTTGT
+M_HWI-M01141:133:D05BR:1:1101:8151:20013  133:D05BR:1:1101:8151:20013 2:N:0:TGGACGTTGCAGAG
]]]]]][]]]]]]]]]]]]]]]]]]]]]]]]]]]]]]]]]]]]]]]]]]]]]]]]]]]]]]]]]]]]]]]]]]]]]]]]]]]]]]]]]]]]]]]]]]]]]]]]]]]]]]]]]]]]
@M_HWI-M01141:133:D05BR:1:1101:19784:20083  133:D05BR:1:1101:19784:20083 2:N:0:TGGACGTTGCAGAG
ACGAACTCTTCATTTCTGATTGCTGCATAATATTCCATGGTGTATATGTGCCACATTTTCCCAATCCAGTCTATCATCGATGGGCATTTGGGTTGATTCCAGGTCTTTGCTATTGTAAACAGTGCTGCAATGAACATTCGTGTGCATGTGTCTTTATAGAAGA
+M_HWI-M01141:133:D05BR:1:1101:19784:20083  133:D05BR:1:1101:19784:20083 2:N:0:TGGACGTTGCAGAG
>A>A3AAFFFFFG]]]]]]]]]]]]]]]]]]]]]]]]]]]]]]]]]]]]]]]]]]]]]]]]]]]]]]]]]]]]]]]]]]]]]]]]]]]]]]]]]]]]]]]]]]]]]]]]]]]]]]]]]]]]]]]]]]]]]]]]]]]]]]]]]]]]]]]]]GFFFFFFFAAAA>
@M_HWI-M01141:133:D05BR:1:1101:20816:20217  133:D05BR:1:1101:20816:20217 2:N:0:TGGACGTTGCAGAG
TTTACTTCCAATTATGTGGTCAATTTTAGAGTAGGTGTGATGTGGTGCTGAGAAGAATGTGTATTCTGTGGATTTGGGGTGGAGAGTTC
+M_HWI-M01141:133:D05BR:1:1101:20816:20217  133:D05BR:1:1101:20816:20217 2:N:0:TGGACGTTGCAGAG
]]]]]]]]]]]]]]]]]]]]]]]]]]]]]]]]]]]]]]]]]]]]]]]]]]]]]]]]]]]]]]]]]]]]]]]]]]]]]]]]]]]]]]]]]
@M_HWI-M01141:133:D05BR:1:1101:22554:20234  133:D05BR:1:1101:22554:20234 2:N:0:TGGACGTTGCAGAG
CAAAACGAACCTATCCTTCAGACTGCTCTGCTGTGAGTTCGCTAACCTAAGGGAGTTGAATCTGCCTCTAAATTCAGAGAGTGAGAAGCCCGTTTTTTCTTGGAGC
+M_HWI-M01141:133:D05BR:1:1101:22554:20234  133:D05BR:1:1101:22554:20234 2:N:0:TGGACGTTGCAGAG
]X][TCS]U]]FU]F]W]]]]]]F]BV[UZ][\]V]]ZUZ]B]TZ]EFF]]VVZYUV\Z]W]X[EV]]\G]]]ZV\]][SSV[]]V[Z\C]S]]X]]]]Y]\]F\]
@M_HWI-M01141:133:D05BR:1:1101:18996:20253  133:D05BR:1:1101:18996:20253 2:N:0:TGGTCGTTGCAGAG
GTTCAAGACCAGCCTGGCCAACATGGTGAAAGCCTATCTATTAAAATACAAAATTAGTTGGGCATGGTGGTGCATGCCTGTAATCCCAGCTGCTCAGGAGGCTGAGGCAGAAGAA
+M_HWI-M01141:133:D05BR:1:1101:18996:20253  133:D05BR:1:1101:18996:20253 2:N:0:TGGTCGTTGCAGAG
]]]]]]]]]]]]]]]]]]]]]]]]]]]]]]]]]]]]]]]]]]]]]]]]]]]]]]]]]]]]]]]]]]]]]]]]]]]]]]]]]]]]]]]]]]]]]]]]]]]]]]]]]]]]]]]]]]]
@M_HWI-M01141:133:D05BR:1:1101:7766:20260  133:D05BR:1:1101:7766:20260 2:N:0:TGGACGTTGCAGAG
TTGTGGTAGAGTCTCGCTCTGTCACCCAGGCTGGAGTACAGTGGCGCTAACTAGGCTCACTGCAACCTCCACCTCCTGGTTTCAAGTAATTCTCCTGCCTCAGCATCCCAAGTAGCCGGGATTAAAGGCACCTGACACCATGCTCAGCTAATTTTT
+M_HWI-M01141:133:D05BR:1:1101:7766:20260  133:D05BR:1:1101:7766:20260 2:N:0:TGGACGTTGCAGAG
AABAAA]]]]]]]]]]]]]]]]]]]]]]]]]]]]]]]]]]]]]][]\]]]\]]]]]]]]]]]\]]]][]\]]]]]]Z]]]]]]]]]]]]]]]]W]Y]]\]]]]]]]]]]]T]]]]H]]]]]]]]]]]]Y]]]]]]]]]]]]]]]]]]]]]>>>111
@M_HWI-M01141:133:D05BR:1:1101:12573:20264  133:D05BR:1:1101:12573:20264 2:N:0:TGGACGTTGCAGAG
GAATCAACCCAAATGCCCATCGGAGATAGACTGGATAAAGAAAATGTGGCACATATACACCATGGAATATCATGCAGCCATAAAAAAAGAGGAATTTATGTTCTTTATAGGGACATGGATGATACTGGAAACC
+M_HWI-M01141:133:D05BR:1:1101:12573:20264  133:D05BR:1:1101:12573:20264 2:N:0:TGGACGTTGCAGAG
]]]]]]]]]]]]]]]]]]]]]]]]]]]]]]]]]]]]]]]]]]]]]]]]]]]]]]]]]]]]]]]]]]]]]]]]]]]]]]]]]]]]]]]]]]]]]]]]]]]]]]]]]]]]]]]]]]]]]]]]]]]]]]]]]]]]]
@M_HWI-M01141:133:D05BR:1:1101:19208:20273  133:D05BR:1:1101:19208:20273 2:N:0:TGGACGTTGCAGAG
CCTAAGGCATACAGGGCTTAAAACCTACATGATGGGGATGGAGGCAGCAAACCACATTGCCATGTATGTACCTATGCAACAATCCTGCATGTTCTTTACATGTA
+M_HWI-M01141:133:D05BR:1:1101:19208:20273  133:D05BR:1:1101:19208:20273 2:N:0:TGGACGTTGCAGAG
]]]]]]]]]]]]]]]]]]]]]]]]]]]]]]]]]]]\]]]]]]]]]]]]]]]]\]]]]]Z]]]]]]]]]]\]]]]]]]]]]]]]]]]]]]]]]]]]]]]]]]]]]
@M_HWI-M01141:133:D05BR:1:1101:24080:20365  133:D05BR:1:1101:24080:20365 2:N:0:TGGACGTTGCAGAG
GCCAGGCTGGTCTCTAACTCCTGACATCAAATGATCTGCCTGACTCAGC
+M_HWI-M01141:133:D05BR:1:1101:24080:20365  133:D05BR:1:1101:24080:20365 2:N:0:TGGACGTTGCAGAG
]]]]]]]]]]]]]]]]]W]]]]]]]]]]]]]]]]]]]]]]]]Z]]]]H]
@M_HWI-M01141:133:D05BR:1:1101:21788:20385  133:D05BR:1:1101:21788:20385 2:N:0:TGGACGTTGCAGAG
CATTTGCTTTGTGAAATTCTCGTATTGTGTTTTTCAGCTCCTTCAATTCATTCATATTCCTCTCTATGTTATCCATTCT
+M_HWI-M01141:133:D05BR:1:1101:21788:20385  133:D05BR:1:1101:21788:20385 2:N:0:TGGACGTTGCAGAG
]]]]]]]]]]]]]]]]]]]]]]]]]]]]]]]]]]]]]]]]]]]]]]]]]]]]]]]]]]]]]]]]]]]]]]]]]]]]]]]
@M_HWI-M01141:133:D05BR:1:1101:22175:20462  133:D05BR:1:1101:22175:20462 2:N:0:TGGACGTTGCAGAG
CCTTGCATGTGAGATGGGATTCCTGGATACAGCACACCAATGGGTTTTGGCCTTTTATCCAATTTGCCAGTCTGTGTCTTTTGATTGGTGCATTTAGCCCATTTACATTTAGGGTTAATATTGTTATGTCTGAATTTGGTTCTGCCTCTTCAAATTGCATGTTTT
+M_HWI-M01141:133:D05BR:1:1101:22175:20462  133:D05BR:1:1101:22175:20462 2:N:0:TGGACGTTGCAGAG
BBBABFFFFFFFGFG]]]&]]]]]]]]]]]]]]]]]]]]]]]V]]]]]]]]]]]]]]]]]]]]]]]]]]]]]]]]]]]]]]]]]]]]]]]]]]]]]]]]]]]]]]]]]]]]]]]]]]]]]]]]]]]]]]]]]]]]]]]]]]]]]]]]]]]GGGFDFFFFBBABAB
@M_HWI-M01141:133:D05BR:1:1101:5021:20480  133:D05BR:1:1101:5021:20480 2:N:0:TGGACGTTGCAGAG
TGCAGTTTTGAATTTGTTTCTTAATCCTGAGTTCTAATTTGATTGCACTGTGGTCTGAGAGACTGTTTGTTATGATTTCTGTTCTTTTGCAGTTGCTGAGAAGTGATTTATTTCCAATTATGTGG
+M_HWI-M01141:133:D05BR:1:1101:5021:20480  133:D05BR:1:1101:5021:20480 2:N:0:TGGACGTTGCAGAG
]]]]]]]]]]]]]]]]]]]]]]]]]]]]]]]]]]]]]]]]]]]]]]]]]]]]]]]]]]]]]]]]]]]]]]]]]]]]]]]]]]]]]]]]]]]]]]]]]]]]]]]]]]]]]]]]]]]]]]]]]]][]
@M_HWI-M01141:133:D05BR:1:1101:7751:20509  133:D05BR:1:1101:7751:20509 2:N:0:TGGACGTTGCAGAG
TTGTGATGCGTATTCCCGTAAAACCGTAAGCCTAACACCTGACCTGTACACCTAATCCCAACTTCCTGTGCTCTGT
+M_HWI-M01141:133:D05BR:1:1101:7751:20509  133:D05BR:1:1101:7751:20509 2:N:0:TGGACGTTGCAGAG
]]]]]]]]]]]]]]]]]]]]]]]]]]]]]]]]]]]]]]]]]]]]]]]]]]]]]]]]]]]]]]]]]]]]]]]]]]]]
@M_HWI-M01141:133:D05BR:1:1101:14243:20530  133:D05BR:1:1101:14243:20530 2:N:0:TGGACGTTGCAGAG
CCTTATTAAAACCATCTTCCATCTATCCATCTTTTTATCCACCCTTCTGTCCAACTAACCCTTATTGAGATACACCCCTTCTCCACCCCATCTGTGGC
+M_HWI-M01141:133:D05BR:1:1101:14243:20530  133:D05BR:1:1101:14243:20530 2:N:0:TGGACGTTGCAGAG
]]]]]]]]]]]]]]]]]]]]]]]]]]]]]]]]]]]]]]]]]]]]]]]]]]]]]]]]]]]]]]]]]]]]]]]]]]]]]]]]]]]]]]]]]]]]]]]]]]
@M_HWI-M01141:133:D05BR:1:1101:3803:20533  133:D05BR:1:1101:3803:20533 2:N:0:TGGACGTTGCAGAG
CGATCCAAGATGGCCAATTACTAGCAGCTCAGGATTGTAGCTCCCAGTGAAAGCACAG
+M_HWI-M01141:133:D05BR:1:1101:3803:20533  133:D05BR:1:1101:3803:20533 2:N:0:TGGACGTTGCAGAG
]]]]]]]]]]]]]]]]]]]]]]]]]]]]]]]]]]]]]]]]]]]]]]]]]]]]]]]]]]
@M_HWI-M01141:133:D05BR:1:1101:6816:20572  133:D05BR:1:1101:6816:20572 2:N:0:TCGACGTTGCAGAG
CATGATCCGCCCACCTTGGCCTCCAAAATGCTTGGATTACAGGTGTGAGCCACCATGCCTGTCCGAGACCCCGTCTTTTAAAAAAAAAAGGAAATCTTGCTAGAATCCTGACTCAACTCTGACAACAT
+M_HWI-M01141:133:D05BR:1:1101:6816:20572  133:D05BR:1:1101:6816:20572 2:N:0:TCGACGTTGCAGAG
]]]]]]]]]]]]]]]]]]]]]]]]]]]]]]]]]]]]]]]]]]]]]]]]]]]]]]]]]]]]]]]]]]]]]]]]]\]]]]]]]]]]]]]]]]]]]]]]]]]]]]]]]]]]]]]]]]]]]]]]]]]]]]]]
@M_HWI-M01141:133:D05BR:1:1101:27840:20629  133:D05BR:1:1101:27840:20629 2:N:0:TGGACGTTGCAGAG
AACAACTATTGGGTACTAGACTTAGTACCTGGGTGATGAAGTAATCTGTACAACCAACCCCTGTGACATGAGTTTACCTATATAAGAAATGTGCACATGTACCACTGAACCTAAGATAAAAGTTAAAAAAAAGACATCAAAGGA
+M_HWI-M01141:133:D05BR:1:1101:27840:20629  133:D05BR:1:1101:27840:20629 2:N:0:TGGACGTTGCAGAG
CQ]RT]7WWHY]]]\]U]WGW]I]FHYTYV]CZ\\]]\\[\2WW]]Y]Y2]]S]]XUXA]Y]\]UZ]]V]UEX]W6Z]]]]]]]\XF0Z\W]\]\W]E]]&UU6\\[WYUYXY]\[]]]]V]3T]E][]]\]F]]]]]YVF]*R
@M_HWI-M01141:133:D05BR:1:1101:11149:20646  133:D05BR:1:1101:11149:20646 2:N:0:TGGACGTTGCAGAG
CATCCATGTCCCTACAAAGGACACAAACT
+M_HWI-M01141:133:D05BR:1:1101:11149:20646  133:D05BR:1:1101:11149:20646 2:N:0:TGGACGTTGCAGAG
]]]]]]]]]]U]]]]]]]]]]]]]]]]]]
@M_HWI-M01141:133:D05BR:1:1101:27357:20731  133:D05BR:1:1101:27357:20731 2:N:0:TGGACGTTGCAGAG
GGTGTTTGTTTGTTTGTTTTTGAGCTGGAGTTCAATGGCGTGATCTTGGCCCACCACAGCCTCCACCTCCCAGGTTGAAGTGCTTCTCC
+M_HWI-M01141:133:D05BR:1:1101:27357:20731  133:D05BR:1:1101:27357:20731 2:N:0:TGGACGTTGCAGAG
]]]]]]]]]]]]]]]]]]]]]]]]]]]]]]]]]]]]]]]]]]]]]]]]]]]]]]]]]]]]]]]]]]]]]]]]]]]]]]]]]]]]]]]]]
@M_HWI-M01141:133:D05BR:1:1101:15197:20842  133:D05BR:1:1101:15197:20842 2:N:0:TGGACGTTGCAGAG
TGAGTTTCCATGGTTCTGAGTTAGTTTCTTAATCCTGAGTTCTAATTTGATTACATCATGGTCTGAGAGACTGTTTGTTA
+M_HWI-M01141:133:D05BR:1:1101:15197:20842  133:D05BR:1:1101:15197:20842 2:N:0:TGGACGTTGCAGAG
]]]]]]]]]]]]]]]]]]]]]]]]]]]]]]]]]]]]]]]]]]]]]]]]]]]]]]]]]]]]]]]]]]]]]]]]]]]]]]]]
@M_HWI-M01141:133:D05BR:1:1101:6515:20870  133:D05BR:1:1101:6515:20870 2:N:0:TGGACGTTGCACAG
CAAACAGCCCAGCCAAGCTGGCCTCCGCCGCCGACTACAGCAAGGTCAAGCTCTCCGGCGTGACCACCGAC
+M_HWI-M01141:133:D05BR:1:1101:6515:20870  133:D05BR:1:1101:6515:20870 2:N:0:TGGACGTTGCACAG
]][]]Z]]]TF]ZQWWTYX]YYYC]]][]RS]]EWCC]][FVE]VV]\]]]Z]TZ]]YX]]]][]]Z]C]S
@M_HWI-M01141:133:D05BR:1:1101:5470:20877  133:D05BR:1:1101:5470:20877 2:N:0:TGGACGTTGCAGAG
TATTTTTTGTCCTTAGAATGAATGATTTTCTTTTTTTTTTTAAGACGGGGTTTCACCATGTTGACCAGGCTGGTTTTGAACTCCTGACCTCAAGTAATTTGGCCATCTTGGCTTTCCACATTGCTGGGATTAAAGGTGTGAGCCACTGCACCTGGCCAATAGATTAGATTTAGCTTTGGCATGTGGAGTTTTTTTTCTTTTTTTTTTTTGATTTGTTTTCTTTATATTTACAGTATTAGGAAAGATTTTAGAAATTGTTA
+M_HWI-M01141:133:D05BR:1:1101:5470:20877  133:D05BR:1:1101:5470:20877 2:N:0:TGGACGTTGCAGAG
A3AAAFFBBFFBEGGGGGGCFGFBFGHHHFHHHCHGEEEFGG35F3EG00>>E@DF3@F3FGF4@3BEF1?11B3BFGGD3B33B33?3BBCC34BBGFGF4GGBE3F33FTW]]][]W]]]XG]GGY,]]]]VEU]]\]]Z]]]]]\]R/?B?33?4?F?DB4FEFFHFGB2CGGF33GHFB3BGFGCGGGBEG?100E0AEE2B3FGFFGEGA2BF5FF6ABFFFGBFHHGFFFGHGGGGGGGCGGFFFFFFFBAA>A
@M_HWI-M01141:133:D05BR:1:1101:17193:20878  133:D05BR:1:1101:17193:20878 2:N:0:TGGACGTTGCAGAG
TCTTCGTCCCCTTCTGGTACACCTATCAAACGTAGGTTAGGTCTTTTCACATAGTCCCACATTTCTTGGAGACTTTGCTCATTCCTTTTT
+M_HWI-M01141:133:D05BR:1:1101:17193:20878  133:D05BR:1:1101:17193:20878 2:N:0:TGGACGTTGCAGAG
]]]]]]]]]]]]]]]]]]]]]]]]]]]]]]]]]]]]]]]]]]]]]]]]]]]]]]]]]]]]]]]]]]]]]]]]]]]]]]]]]]]]]]]]]]
@M_HWI-M01141:133:D05BR:1:1101:12903:20893  133:D05BR:1:1101:12903:20893 2:N:0:TGGCCGTTGCAGAG
AAAAGACACAGACTGGCAAATTGGATAAAAAGTCAAGACCCATTGGTGTGCTATATTCAGGAGACCCATCTCATATGCAAAGACACACATAGACTCAAAATAAAGGGATGGAGGAAGATTTA
+M_HWI-M01141:133:D05BR:1:1101:12903:20893  133:D05BR:1:1101:12903:20893 2:N:0:TGGCCGTTGCAGAG
]]]]]\Z][\]Z]]]]]\Z\]]]\Y]]]]]]Z]]]][]Z]][]\]][]][]]\]]]]]W\]]]ZTF]]]]]]]]]]]]]]VZ]]\][Z]VV]]]]]]]]]]][]]]]Z]]]]]Y]]]UV]]]
@M_HWI-M01141:133:D05BR:1:1101:12743:20905  133:D05BR:1:1101:12743:20905 2:N:0:TGGATGTCGCAGAG
CATCTCTACTAAAATACAAAAAATAAGCTGGGCATGGTGGTGTATGCCTGTTGTCCCAGCTACTTGGAGGCTAAGGCAGGAGAATTGTTTGAATCTG
+M_HWI-M01141:133:D05BR:1:1101:12743:20905  133:D05BR:1:1101:12743:20905 2:N:0:TGGATGTCGCAGAG
Y]]]Y]]]]]]]]]]]]][]J]\[]]]]]]\]XGW]]]]]\]]X]]WW]]]Z]Z]]]]]]]]]]]]X]\]]]\W[Z]]]]]]]]]][]]]][]]]]]
@M_HWI-M01141:133:D05BR:1:1101:8225:20926  133:D05BR:1:1101:8225:20926 2:N:0:TCGACGTTGCAGAG
TATAAACAGGACTGCAGGGAAGTTCACACAGCAGCAGGGCAGAGCCCGCAGCTGCTCAGCAAAGCCTCAGCAGGCAAATAGTGACTAAAC
+M_HWI-M01141:133:D05BR:1:1101:8225:20926  133:D05BR:1:1101:8225:20926 2:N:0:TCGACGTTGCAGAG
]]]]]]]\]]]]]]]]]I]]]]]ZX]]]]]]]]V]][]]\]]]]]]]]]]]]2]]]]]]]]]]]]]]]W]]]]X]][]]]]K]]]]]]]]
@M_HWI-M01141:133:D05BR:1:1101:12751:20937  133:D05BR:1:1101:12751:20937 2:N:0:TGGACGTTGCAGAG
ATAAAAACCCTAGAAGAAAACCTAGGCAAAACCATTCTGGACATCACTGG
+M_HWI-M01141:133:D05BR:1:1101:12751:20937  133:D05BR:1:1101:12751:20937 2:N:0:TGGACGTTGCAGAG
]]]]]]]]]]]]]]]]]]]]]]]]]]]]]]]]]]]]]]]]]]]]]]]]]]
@M_HWI-M01141:133:D05BR:1:1101:10212:20976  133:D05BR:1:1101:10212:20976 2:N:0:TCGACGTCGCAGAG
TAATTTTTTAATAAAATAAACAAATGCCATAAGAGATAGAAACAAAGAAAAAATAATAAAACAAATGTAGAGAGAGAAAC
+M_HWI-M01141:133:D05BR:1:1101:10212:20976  133:D05BR:1:1101:10212:20976 2:N:0:TCGACGTCGCAGAG
]]]U]]X]]]]]]]]]]]]]]]]]H]]]]]]]]]]]]]]][]]]]]]]]]]]]]]]]]]]]]]]]]]]]]]]]]]]]]]]
@M_HWI-M01141:133:D05BR:1:1101:7609:20981  133:D05BR:1:1101:7609:20981 2:N:0:TGGACGTTGCAGAG
TTTCTGAATTTTAAATGAGAGAGCATACCGAGTTGTTGTATATACTCCAAAACAGGGTAAAATAAGACCCTGTATATTTTCTGTAACCGACAATGTTCAGAGCCATTTTATTTTAATTTTGGGTCGCCTAGATATTTAAATTTTTTACTATTCACGTAAAATTAGCATTTCGGTATTTTACATGCGAGAGCATATGGATTTGGTGTTTAT
+M_HWI-M01141:133:D05BR:1:1101:7609:20981  133:D05BR:1:1101:7609:20981 2:N:0:TGGACGTTGCAGAG
BCCCCFFFFFFFGGGGGGGGGGGHHHHHHGGGGGHHHHHHHHHHHHHHHHHHHHHHGHHH]]]]]]]]]]]]]]]]]]]]]]]]]]]]]]]]]]]]]]]]]]]]]]]]]]]]]]]]]]]]]]]]]]]]]]]]]]]]]]]]]]]]]]]]]]GHHHGHHHHHHFHHHHHGGEGHHFHHHFHHGGGGGHHHGGGGGGGGGGBCCCFFFCCBAB
@M_HWI-M01141:133:D05BR:1:1101:16690:21055  133:D05BR:1:1101:16690:21055 2:N:0:TGGACGTTGCAGAG
GTACGCCATGAAGAAGGATGTCCGCGACCTCTCCGAGAAAATAAGC
+M_HWI-M01141:133:D05BR:1:1101:16690:21055  133:D05BR:1:1101:16690:21055 2:N:0:TGGACGTTGCAGAG
]]]]]]]]]]]]]]]]]]]]]]]]]]]]]]]]]]]]]]]]]]]]]]
@M_HWI-M01141:133:D05BR:1:1101:10890:21085  133:D05BR:1:1101:10890:21085 2:N:0:TGGACGTTGCAGAG
CCCTGTTAATGGGGCATTTGTATTTGTAAATACTCCTTCCTTATATTTTAAATAAGGTGCTTTAAAAATATATTTATTATGGAAAATTTCAAAAATTCAAAATAAGGCATAATAATGTAATGAACCTCTGTATATCCATCATCCAGCTTCAGCAATTATCAACTCATGGCCAATTCTGGTTCGTCTCTGTCACCTTGTGTGG
+M_HWI-M01141:133:D05BR:1:1101:10890:21085  133:D05BR:1:1101:10890:21085 2:N:0:TGGACGTTGCAGAG
AAAAACFFFFFBEEEEFDFGBFGFHBFGHHGHHHGHHHGHHHC1EGHFHA1B]]]]V]][]]]]]]]]]]]]]\]]]]]]]]]]]]]]]]]]]]]\[]]]]]]]]]]]]]]]]]]U]]]]]\]]]YW]]]]]]]]]]]]]]8]]]]][]]B1F2A2ADFDHGGGGF1FHFHHGBHFFA000?GFBEGF1BB1?11AAAAAA1
@M_HWI-M01141:133:D05BR:1:1101:24970:21088  133:D05BR:1:1101:24970:21088 2:N:0:TGGACGTTGCAGAG
GACTGCTCTGCTGGGTGTTCGCTGACCTAAGGGAGTTGAATCTGCCTCTAGATCGGAAGAG
+M_HWI-M01141:133:D05BR:1:1101:24970:21088  133:D05BR:1:1101:24970:21088 2:N:0:TGGACGTTGCAGAG
]]]]]]]]]]]]]]]]]]Y]]]]]]]]]]]]]]]]]]]]]]]]]]]]]]]]]]]]]VV]]]
@M_HWI-M01141:133:D05BR:1:1101:11981:21115  133:D05BR:1:1101:11981:21115 2:N:0:TGGACGTTGCAGAG
GGTCAGGAGTTCAAAACCAGCCTGGCCAAGATGGTAAAACTCCATCTCTACTTAAAAAACAAAAATTAGCTGGTGGTGGGTGCCAGTAATCCCAGCTACTTGGGAGGCTGAGGCACAGAATTCCTTGAACCAGG
+M_HWI-M01141:133:D05BR:1:1101:11981:21115  133:D05BR:1:1101:11981:21115 2:N:0:TGGACGTTGCAGAG
]]]]]]]]]]]]]]]]]]]]]]]]]]]]]]]]]]]]]]]]]]]]]]]]]]]]]]]]]]]]]]]]]]]]]]]]]]]]]]]]]]]]]]]]]]]]]]]]]]]]]]]]]]]]]]]]]]]]]]]]]]]]]]]]]]]]]]
@M_HWI-M01141:133:D05BR:1:1101:23723:21161  133:D05BR:1:1101:23723:21161 2:N:0:TGGACGTTGCAGAG
CCATTTGTCTATTTTGGCTTTTGTTGCCAATGCTTTTGGTGTTATAGTCA
+M_HWI-M01141:133:D05BR:1:1101:23723:21161  133:D05BR:1:1101:23723:21161 2:N:0:TGGACGTTGCAGAG
]]]]]]]]]]]]]]]]]]]]]]]]]]]]]]]]]]]]]]]]]]]]]]]]]]
@M_HWI-M01141:133:D05BR:1:1101:6562:21169  133:D05BR:1:1101:6562:21169 2:N:0:TCGACGTTGCAGAG
CCCTAGTAGCTGGGACTCCAGGTACGCACCACCATGCCCAGTTAATCTTTTTTTTTTTTTGTAGACACAGGGTCCTGCTGTGATGCAGGGCCAATATTGAACTCCTAGGCTCAAGTGATCTTCCTGCCTTGG
+M_HWI-M01141:133:D05BR:1:1101:6562:21169  133:D05BR:1:1101:6562:21169 2:N:0:TCGACGTTGCAGAG
]]]]]]]]]]]]\]]][[]]YW]]]]]XY]2]]]Y]]]]]]]]]]Z]]]]]]]]]Z]]]]]]]]]U[]]]]]]]Y]]]]\]]]]5]]]ZZ]]]]]]]]]Y]]]][]]]]VF]]]\]]]][\]W\]]]]S]7]
@M_HWI-M01141:133:D05BR:1:1101:18703:21169  133:D05BR:1:1101:18703:21169 2:N:0:TGGACGTTGCAGAG
AGTGCCGTGGTGCAATCTTAGCTCACTGCAACCTCTGCTTCCGGGTTTCGTTTTTTTTGTTGAGACGGAGTCTTACTCTGTCGCCAGGCTGGAGTGCAGTGGCGCAGTCTCGGCTCATTGCAACCTCCGCCTGGGTTCAAGTGATTCTTCCGCCTCAGCCTCCCGAGCAGCTGGGACCACAGGCACTCACCA
+M_HWI-M01141:133:D05BR:1:1101:18703:21169  133:D05BR:1:1101:18703:21169 2:N:0:TGGACGTTGCAGAG
ABBAAFBBDD4AGBDGGGGFFFGHFHHGFFHHHHHHGGHHGF]]]]]]]]]]]]]]]]]]]]]]]]]]]]]]]]]]]]]]]]]]]]]]]]]]]]]]]]]]]]]]]]]]]]]]]]]]]]]]]]]]]]]]]]]]]]]]]]]]]]]]]]]]]]GGGHHHHGGGGGEGHHGHHHGGFGGGGCFGFFFFFF@A>333
@M_HWI-M01141:133:D05BR:1:1101:18036:21183  133:D05BR:1:1101:18036:21183 2:N:0:TGGACGTTGCAGAG
CAGGAGAATTGCTTGAATCCAGGATGTAGAGGTTGCAGTGAGCTGAGATCG
+M_HWI-M01141:133:D05BR:1:1101:18036:21183  133:D05BR:1:1101:18036:21183 2:N:0:TGGACGTTGCAGAG
]]]]]]]]]]]]]]]]]]]]]]]]]]]]]]]]]]]]]]]]]]]]]]]]]]]
@M_HWI-M01141:133:D05BR:1:1101:23192:21193  133:D05BR:1:1101:23192:21193 2:N:0:TGGACGTTGCAGAG
GAGATAGAGACACAAAAAAACCCTTCAAAAAATCAACAAATCCAGGAGTTAGTTTTTTGAAAAAATCTACAAAATAGATGGACTGCTAGCCATACTAATAAAAAAGAAAAGAGAAGAATCAAATAGAGGCAATAAAAAATGATAAAGGGGACATCACCACTGATTCCACAGAAATACAAA
+M_HWI-M01141:133:D05BR:1:1101:23192:21193  133:D05BR:1:1101:23192:21193 2:N:0:TGGACGTTGCAGAG
ABBBCFFFFFFFGGCAGGGGGGGHHHHHGG]]]]]]]]]]]]]]]]]]]]]]]]]]]]]]]]]]]]]]]]]]]]]]]]]]]]]]]]]]]]]]]]]]]]]]]]]]]]]]]]]]]]]]]]]]]]]]]]]]]]]]]]]]]]]]]]]]]]]]]]GGFBCBHFGGGGGGGGGGFFFFFFBAAABB
@M_HWI-M01141:133:D05BR:1:1101:18423:21223  133:D05BR:1:1101:18423:21223 2:N:0:TGGACGTTGCAGAG
GCTCTTCCGATCTTACATTCGTAAACCTAGCTATTGCTTCTGCTGCTTCTGGTTTACATTCTAATTGTCTATGTTTTTTGAAGCTGCCTGATTTCCTATATCTTTAGTTATCCC
+M_HWI-M01141:133:D05BR:1:1101:18423:21223  133:D05BR:1:1101:18423:21223 2:N:0:TGGACGTTGCAGAG
]]]]]]]]]]]]]]]]]]]]]]]]]]]]]]]]]]]]]]]]]]]]]]]]]]]]]]]]]]]]]]]]]]]]]]]]]]]]]]]]]]]]]]]]]]]]]]]]]]]]]]]]]]]]]]]]]]
@M_HWI-M01141:133:D05BR:1:1101:9119:21251  133:D05BR:1:1101:9119:21251 2:N:0:TGGACGTTGCAGAG
GTATATACTCCAAAACAGAGTAGAAAAGGGCATTGTATATTTTTTGTGACAGATTATATGCAGAGCAACTTTGCATTTTACATTCTGGTGCCTAGATATTTTTTAGATTTATT
+M_HWI-M01141:133:D05BR:1:1101:9119:21251  133:D05BR:1:1101:9119:21251 2:N:0:TGGACGTTGCAGAG
]]]]]]]]]]]]]]]]]]]]]]]]Y]]]]]]]]]]]]]]]]]]]]]]]]]]]]]]]]]]]]]]]]]]]]]]]]]]]]]]]]]]]]]X]]]]]]]]]]]]]]]]]]]]]]]]]]
@M_HWI-M01141:133:D05BR:1:1101:25422:21300  133:D05BR:1:1101:25422:21300 2:N:0:TGGACGTTGCAGAG
ACAAGTGTTAGGGATAAGCTCCAGGGCACAGAAGAGGGGATTATGAGGTTTGAGAA
+M_HWI-M01141:133:D05BR:1:1101:25422:21300  133:D05BR:1:1101:25422:21300 2:N:0:TGGACGTTGCAGAG
]]]]]]IV[[][]\]\]]]]]]]]][]]Y]]]]]]\]Z\]]]][]]Z]]]]]]]]]
@M_HWI-M01141:133:D05BR:1:1101:27714:21306  133:D05BR:1:1101:27714:21306 2:N:0:TGGACGTTGCAGAG
CTGGGAGGCCAAGGTGGGCAGACTGCTTGAGCCTCGGAGTTTGAGACCAGCCTGACCAATTTGGCAAAACCCTGTTTC
+M_HWI-M01141:133:D05BR:1:1101:27714:21306  133:D05BR:1:1101:27714:21306 2:N:0:TGGACGTTGCAGAG
]X]]]]]]]]]]]]]]]]]]]]]]]]]]]]]]]]]]]]]]]]]]]]]]]]]]]]]]]]]]]]]]]]]]]]]]]]]]]]
@M_HWI-M01141:133:D05BR:1:1101:22445:21308  133:D05BR:1:1101:22445:21308 2:N:0:TGGACGTTGCAGAG
CCAGATTCACAGCTTATTTTCTCCAACAACTGCTACTCAGGAGGAACCAACCTGACAATACCTTGATTT
+M_HWI-M01141:133:D05BR:1:1101:22445:21308  133:D05BR:1:1101:22445:21308 2:N:0:TGGACGTTGCAGAG
]]]]]]]]]]]]]]]]]]]]][]]]7]V]]]]]]]]]]][]Z]]]]]]]]]]]]]]]]]]][]]]][]]
@M_HWI-M01141:133:D05BR:1:1101:7537:21329  133:D05BR:1:1101:7537:21329 2:N:0:TGGACGTTGCAGAG
CAGAGCACAGGAAGTTGGGGCTGCAAGTGAGTCCAAATTGTGCCACTGCACTCCAGCCTGGGCAACTGAGATCCTGTCTCAAATAAAAGTGTACATACACATTTTATACATTTTTTTCTATTATATATATGGCAATACAGTTTTTAAAAATTATTTTTAATTTTTATGGACATTTAATTGTTGTATGTATTTACGGGAATACGCATCACAA
+M_HWI-M01141:133:D05BR:1:1101:7537:21329  133:D05BR:1:1101:7537:21329 2:N:0:TGGACGTTGCAGAG
3ABB@FFFFFBFGGGGGGGGFGGGHHHHHHHHGHHHHHHHHHGHHHHHHHHHHHHHHGHHH]]]]]]]]]]]]]]]]]]]]]]]]]]]]]]]]]]]]]]]]]]]]]]]]]]]]]]]]]]]]]]]]]]]]]]]]]]]]]]]]]]]]]]]]]HGHGHHGHHHHEHGDHFGGHHHHHHHHHHHFFGFGDGGHGE?GEGF6FGA>BFFFFCBAB@
@M_HWI-M01141:133:D05BR:1:1101:7855:21359  133:D05BR:1:1101:7855:21359 2:N:0:TGGACGTTGCAGAG
TACTCAGGAAGCTGAGGCAGGAGAATCCCTTGAACCCGGAAGGCAGAATTTGCAGTGAGCCAAGATTGTACCATTGAACTCCAGCCTGGACGACAGAGCAAGACTGT
+M_HWI-M01141:133:D05BR:1:1101:7855:21359  133:D05BR:1:1101:7855:21359 2:N:0:TGGACGTTGCAGAG
]]]X]]]]]]]]]]]]Z]]]]]][]]]]]]]X[]]]]]]]]]]]]]]]]]]]]]]]]]]J]][[]]]]]]]]]]]]]]]]]]]]]]]]]]]]]]]]]]]]]]Z]]]]
@M_HWI-M01141:133:D05BR:1:1101:10574:21364  133:D05BR:1:1101:10574:21364 2:N:0:TGGACGTTGCAGAG
TCAGAGATGAGTATTGCAACTCCTGCTTTTTTTTTGCTCTCCATTTCCTTGGTAACTCTTCCTCCAACTCTTTATTTTGAGCCTTTGTATATCCTTGCATG
+M_HWI-M01141:133:D05BR:1:1101:10574:21364  133:D05BR:1:1101:10574:21364 2:N:0:TGGACGTTGCAGAG
]]]]]]]]]]]]]]]]]]]]]]]]]]]]]]]]]]]]]]]]]]]]]]]]]]]]]]]]]]]]]]]]]]]]]]]]]]]]]]]]]]]]]]]]]]]]]]]]]]]]]
@M_HWI-M01141:133:D05BR:1:1101:20840:21379  133:D05BR:1:1101:20840:21379 2:N:0:TGGACGTTGCAGAG
TGAATGGGCTTGTTTTTTTCTTGTAAATCTGTTTGAGTTCTTTGTAAATTCTGGATATCAGCCCTTTGTCAGATGGGTAAACTGCAAAAATTTTTTCCCATTCTGTTGGTTGCTGGTGCTCTCTAATAATTGTTTCTTTTGCAGTGCTGAAGCTCTGGAGTATAATTAGATCCCATTAGTCTATT
+M_HWI-M01141:133:D05BR:1:1101:20840:21379  133:D05BR:1:1101:20840:21379 2:N:0:TGGACGTTGCAGAG
AAAAAFBFFFBDGGGGGGGGGGHHGHHHHHHHHHH]]]]]]]]]]]]]]]]]]]]]]]]]]]]]]]]]]]]]]]]]]]]]]]]]]]]]]]]]]]]]]]]]]]]]]]]]]]]]]]]]]]]]]]]]]]]]]]]]]]]]]]]]]]]]]]]]]]HHECFHHHHHGHHGGGGGFGFGGFFDDFFFBBABB
@M_HWI-M01141:133:D05BR:1:1101:26806:21433  133:D05BR:1:1101:26806:21433 2:N:0:TGGACGTTGCAGAG
CGCTCTTGTTAATTCCAAAATCCAATAAATTCATTGTTTTCTCTTTAACCACCTTCAGACATTGTCTATCATGTGCATCCCAATGTGTCCTAACTTACTCCCTCACCTGGCTCTGCTCACCTGGTTCTTTTTGATGTGCTGCTGGACCGCCTGTAAGCCGTCGCCTCGCTCTGTCTGCATGGCCAGTGGCAGCCGCTCCTGA
+M_HWI-M01141:133:D05BR:1:1101:26806:21433  133:D05BR:1:1101:26806:21433 2:N:0:TGGACGTTGCAGAG
BBBBCCFFFFFFGGGGGGGGGGHHHHHHHHHHHHHHHHHHHHHHHHHHHHHG]]]]]]]]]]]]]]]]]]]]]]]]]]]]]]]]]]]]]]]]]]]]]]]]]]]]]]]]]]]]]]]]]]]]]]]]]]]]]]]]]]]]]]]]]]]]]]]]]]HHHHGGGGGGGGGGGFGHHGHFHHHHHHHHGGGGGGGGCGBDD?AAFBAAA3
@M_HWI-M01141:133:D05BR:1:1101:19717:21446  133:D05BR:1:1101:19717:21446 2:N:0:TGGACGTTGCAGAG
TACAGGTGTGAACCACCGCGCCCGGCCTGAAATATATTCTTG
+M_HWI-M01141:133:D05BR:1:1101:19717:21446  133:D05BR:1:1101:19717:21446 2:N:0:TGGACGTTGCAGAG
W]]]]]]]]\]Y]]]]]VZ]]\W]]]]]]][[]]]]\]]]]]
@M_HWI-M01141:133:D05BR:1:1101:27724:21492  133:D05BR:1:1101:27724:21492 2:N:0:TGGACGTTGCAGAG
TGCCTAGATAATATTTAGATTTTTTTTGATTCGCTTAAATATAGAATTTTTGTATTTTACATGAGAGAGCATACCGAG
+M_HWI-M01141:133:D05BR:1:1101:27724:21492  133:D05BR:1:1101:27724:21492 2:N:0:TGGACGTTGCAGAG
]]]]]]]]]]]]]]]]]]]]]]]]]]]]]]]]]]]]]]]]]]]]]]]]]]]]]]]]]]]]]]]]]]]]]]]]]]]]]]
@M_HWI-M01141:133:D05BR:1:1101:24957:21541  133:D05BR:1:1101:24957:21541 2:N:0:TGGACGTTGCAGAG
CATAGCCTTGTAGTATAGTTGGAAGTCAGGTACTGTGATGCCTCCAGCTTTGTTCTTTTTGCTTAGAATTGACTTGGCTCTTTGGGCTCTATTTTGGTTCCATATGAAGTTTAAAGTGGTTTTTCCCAGTTTGGTGAAGAAGGTCATTGGTAGCTTGATAGGGATAGCATTGAATCTA
+M_HWI-M01141:133:D05BR:1:1101:24957:21541  133:D05BR:1:1101:24957:21541 2:N:0:TGGACGTTGCAGAG
AAAAAFFFFFFFGGGGGGGGCGFHHHHH]]]]]]]]]]]]]]]]]]]]]]]]]]]]]]]]]]]]]]]]]]]]]]]]]]]]]]]]]]]]]]]]]]]]]]]]]]]]]]]]]]]]]]]]]]]]]]]]]]]]]]]]]]]]]]]]]]]]]]]]]]HHHHHHGGGGGGGGGGFFFFFFFCBBAA
@M_HWI-M01141:133:D05BR:1:1101:24176:21546  133:D05BR:1:1101:24176:21546 2:N:0:TGGACGTTGCAGAG
AAAAATACAAAAAATTAGCTGGGCATGGTGGCATATGCCTGTAATCCCAGCTACTCAGGAGGCTGAGGCAGGAGAATTGCTTGAACTTGGG
+M_HWI-M01141:133:D05BR:1:1101:24176:21546  133:D05BR:1:1101:24176:21546 2:N:0:TGGACGTTGCAGAG
]]]]]]]]]]]]]]]]]]]]]]]]]]]]]]]]]]]]]]]]]]]]]]]]]]]]]]]]]]]]]]]]]]]]]]]]]]]]]]]]]]]]]]]]]]]
@M_HWI-M01141:133:D05BR:1:1101:6801:21556  133:D05BR:1:1101:6801:21556 2:N:0:TGGACGTTGCAGAG
TCCTTCAACAGTGAACCCCGTTGAATTGACGCCAGTGACAATTCGCAGCCCGGCC
+M_HWI-M01141:133:D05BR:1:1101:6801:21556  133:D05BR:1:1101:6801:21556 2:N:0:TGGACGTTGCAGAG
]]]]Y]]\]]]J[]]]]]]]]]]]]W]]]]]]]]]]]]]]]]]]]VZZE]]U]ZZ
@M_HWI-M01141:133:D05BR:1:1101:20825:21560  133:D05BR:1:1101:20825:21560 2:N:0:TGGACGTTGCAGAG
GTCATCCTGGGTTTAGCATGGGCTTTAAATCCAATGATGTCTACTTATAAGAGAAAGGAGAAGTAGATGTGACACAGAGACACAAGGGCAAGGCTATATGAAGAGAGATGGAGAGATGGGCTGGC
+M_HWI-M01141:133:D05BR:1:1101:20825:21560  133:D05BR:1:1101:20825:21560 2:N:0:TGGACGTTGCAGAG
]]]\Z]]]]]]]]]]][]]]]][Z]\[]]]\]][]]]]\]]]][]]\G]]]]\]8]\[][Y]]]\]]]\Z]]Z]F]]]]][\]\]]][][Y]]]]]]]]]]Z]]][ZU\]]]]]Z]][]%\]]]]
@M_HWI-M01141:133:D05BR:1:1101:20781:21632  133:D05BR:1:1101:20781:21632 2:N:0:TGGACGTTGCAGAG
TCGGGTACAGCCGATAGCATAAGTTCGCAATTTACCGTACAATTACCCCACTGCAAGAGCTTTTTCAGGGCGCATA
+M_HWI-M01141:133:D05BR:1:1101:20781:21632  133:D05BR:1:1101:20781:21632 2:N:0:TGGACGTTGCAGAG
VX]]]]]]]]]]]]]]]]]]]]]]]]]]]]]]]]]]]]]]]]]]]]]]]]]]]]]]]]]]]]]]]]]]]]]]]]]]
@M_HWI-M01141:133:D05BR:1:1101:20284:21651  133:D05BR:1:1101:20284:21651 2:N:0:TGGACGTTGCAGAG
TTAAAAACAACCGTGTCTTAAATTTGGGCTGGGAGGCTGAGGTTCAGTGGGGCAGACCCTTTG
+M_HWI-M01141:133:D05BR:1:1101:20284:21651  133:D05BR:1:1101:20284:21651 2:N:0:TGGACGTTGCAGAG
SC\]]SV]TTT]]]]\]]]]][]\]\]U]Y]CZU]]\]Z]ZX[V]]]]][ZWVC]]V][]]F]
@M_HWI-M01141:133:D05BR:1:1101:9597:21666  133:D05BR:1:1101:9597:21666 2:N:0:TCGACGTTGCAGAG
ACCTACATGGAGAAACCCCATCTCTACTAAAAATACAAAATTAGTCAGGCATGGTGGCGCATGCCTGTAATCCCAGCTACTCAGGAGGCTGAGGCAGGAGAATTACTTGAACCTGGGAGGCAGAGGTTGTGGTGAGCCAAGATAGCACCATTGCACTCTGGCCTAGGCAACAGAGCCACACTGTCTAAAAAATAATAATAAATAAAAAAAGTAAGAAA
+M_HWI-M01141:133:D05BR:1:1101:9597:21666  133:D05BR:1:1101:9597:21666 2:N:0:TCGACGTTGCAGAG
A3AAAFFFFBFFGGGGCEGGGGHCDGDG5FB4F4AAGH3FEGHFFFFFHEHHHEFGFHGGGGGHHHGH]]\]]\]]]\]]]]Z]]]]]]]]]]]]]]]]]]]]]]]]]]]]]V]]]]]]]]]]]]]]]\]Y]Z]]GH[]]][]]]]]HS]5F5B51111333355353FBFGB2225GAG2D3FCB2ADHGFGFGHFGGGGGFCGGFFFFFFBAA??A
@M_HWI-M01141:133:D05BR:1:1101:12036:21718  133:D05BR:1:1101:12036:21718 2:N:0:TGGACGTTGCAGAG
TTGTGATGCGTATTCCCGTAGCGCTCACTGTCACACCCAACTTCCTGTGCTCTGT
+M_HWI-M01141:133:D05BR:1:1101:12036:21718  133:D05BR:1:1101:12036:21718 2:N:0:TGGACGTTGCAGAG
]]]]]]]]][]]]]]]]]]]]]]]]]]]]]]]]]\]]\]]]]]]]]]]]]]]]]]
@M_HWI-M01141:133:D05BR:1:1101:25763:21873  133:D05BR:1:1101:25763:21873 2:N:0:TGGACGTTGCAGAG
TATGTGTGCATGTATTTTATATTCCTTTGGGTATATACCCAGTAATGAGATTGCTGGGTCAAATGGTAT
+M_HWI-M01141:133:D05BR:1:1101:25763:21873  133:D05BR:1:1101:25763:21873 2:N:0:TGGACGTTGCAGAG
V]]]]]]]]]]]]]]]]]]]]]]]]]]]]]]0]]]]]]]]]]]]]]]]]]]]]]]W]]]X]]]]]X][]
@M_HWI-M01141:133:D05BR:1:1101:19278:21879  133:D05BR:1:1101:19278:21879 2:N:0:TGGACGTTGCAGAG
AGCTTCTGCTGGTTGGCGCGGAGATCCTCGTTTCTCTACTATTTTTGCTGAGCTTCTGGTGGTCAACGCC
+M_HWI-M01141:133:D05BR:1:1101:19278:21879  133:D05BR:1:1101:19278:21879 2:N:0:TGGACGTTGCAGAG
]V]]]]]]]]]Y]]]]Z]]]]]Y]Y]][]]]][]]]]]]]]]]]]Y]G]Y]]]]]\]]]W\ZZ]]]]]\]
@M_HWI-M01141:133:D05BR:1:1101:7871:21889  133:D05BR:1:1101:7871:21889 2:N:0:TAGACGTTGCAGAG
CCTAAAACTGATAAGCAACTTCAGCAAAGTCTCAGGATACAAACTCAATGTGCAAAAATCAAAGCATTCCTATACACC
+M_HWI-M01141:133:D05BR:1:1101:7871:21889  133:D05BR:1:1101:7871:21889 2:N:0:TAGACGTTGCAGAG
]]]]]]6]]]]]]]]]]]]]]]]]]]]]]]]]]]]]]]]]]]]]]]]]]]]]]]]]]]]\]]][G]]]]]]]]][]8]
@M_HWI-M01141:133:D05BR:1:1101:8590:21920  133:D05BR:1:1101:8590:21920 2:N:0:TGGACGTTGCAGAG
GGCTCAAGCGATTCTCCTGCCTCAGCCTCCCAAGTAGCTGGGATTACAGGCGTGCACCATCACACCCAGCTAATTTTTGTATTTTTTAGTAGAGACAGGGTTTCACCATGTTGGCCAGGCTGATAG
+M_HWI-M01141:133:D05BR:1:1101:8590:21920  133:D05BR:1:1101:8590:21920 2:N:0:TGGACGTTGCAGAG
]X]]]]]Y]Y]]]]]]]]Z]]]]]]]]]]Z]]]]]]]]]]]X]]]]]]]]]]]\]]]]]]]]]]]]]]]]]]]]]]]]\]]]]]]]]]]]]]]]]]]]]]]]]]]]]]]]]]]]]]]]]]]]]]]]
@M_HWI-M01141:133:D05BR:1:1101:12434:21925  133:D05BR:1:1101:12434:21925 2:N:0:TGGACGTTGCAGAG
TAGAGAAATGCAAATCAAAACTACATTGAGATACCATCTCATGCCAGTTAGAATGGCAATCATTAAAAAATCTGGAGACGGCCAGGCGCAGTGACTCAAGCCTGTAATCCCAGCACTTTGGGAGGCCGAGGCGGGTGGATCACGAGGTCAAG
+M_HWI-M01141:133:D05BR:1:1101:12434:21925  133:D05BR:1:1101:12434:21925 2:N:0:TGGACGTTGCAGAG
CC]]]]]]]]]]]]]]]]]]]]]]]]]]]]]]]]]]]]]]]]]]]]]]]]]]]]]]]]]]]]]]]]]]]]]]]]]]]]]]]]]]]]]]]]]]]]]]]]]]]]]]]]]]]]]]]]]]]]]]]]]]]]]]]]]]]]]]]]]]]]]]]V]]]]BB
@M_HWI-M01141:133:D05BR:1:1101:4595:21966  133:D05BR:1:1101:4595:21966 2:N:0:TCGACGTTGCAGAG
CCTTTTAGCTGAGTGGCCCTGGGAAAGTCTCTTCACCACTCCTAGCCTGTTTCCCCATCTGTGAGCCTGGGTGGGGCTGGGGAAGACATGGAAGT
+M_HWI-M01141:133:D05BR:1:1101:4595:21966  133:D05BR:1:1101:4595:21966 2:N:0:TCGACGTTGCAGAG
]]]]]]]]]Z]]]Z]TY]]9\ZX1]]]GG]]]YTZY[\[]Y[]VCCC]]VYZ[E]E]][[\]]]]][]]X]]]]\CX]]]CW]]]Z]Z]U]]]5]
@M_HWI-M01141:133:D05BR:1:1101:20873:22044  133:D05BR:1:1101:20873:22044 2:N:0:TGGACGTTGCAGAG
TTACTGCTTTGTGCAGTCTCAGTTATGGTCTCCCGGCCATAGTTAATGGAGGCCTTCATATAGCTCAGGCCATTGCTTCAGAGGGTGCAAGCCCCAAGCCTTGACAGCTTACTTGTGGTGGCC
+M_HWI-M01141:133:D05BR:1:1101:20873:22044  133:D05BR:1:1101:20873:22044 2:N:0:TGGACGTTGCAGAG
]]]]]]]]]]]]]]]]]]]]]]]]]]]]]]]]]]]]]]]]]]]]]]]]]]]]]]]]]]]]]]]]]]]]]]]]]]]]]]]]]]]]]]]]]]]]]]]]]]]]]]]]]]]]]]]]]]]]]]]]]]]
@M_HWI-M01141:133:D05BR:1:1101:10747:22062  133:D05BR:1:1101:10747:22062 2:N:0:TGGACGTTGCAGAG
TCCCCACTACCTGGGAGGCTGAGGCAGGAGAATTGC
+M_HWI-M01141:133:D05BR:1:1101:10747:22062  133:D05BR:1:1101:10747:22062 2:N:0:TGGACGTTGCAGAG
]]]]]]]]]]]]]]]]]]]]]]]]]]]]]]]]]]]]
@M_HWI-M01141:133:D05BR:1:1101:21904:22109  133:D05BR:1:1101:21904:22109 2:N:0:TCGACGTTGCAGAG
TGGGTCTTTTCATCAGGGAATTTAACCCATTTACATTTAAAGTTGATATTGTTATATGTGAATTTAATCCTGTTATCTTGATGCTAGCTGGTTATTTTGCATACTTTTTATGTGGTTGTTTCAGAGCGTCATTGGTCTGTGTATATCAGTATGTTTTTATAGTGTCTGGTAGTGTTTTTCTCCTTTTTACATTTAGTGCTTTCTTCAGGAGTTCTTGTAAGGCAGGTCTGGTGG
+M_HWI-M01141:133:D05BR:1:1101:21904:22109  133:D05BR:1:1101:21904:22109 2:N:0:TCGACGTTGCAGAG
AAA1AFFFFFFFGGGGC1F1FGHBFFGF00FGHHFGFHG2DGGGF22DFG2AEDGHHEAGEFFFHHFHHHHHFH2GFHEFBHB1[]]X]]][]]]]G]]\]]]]]]]]][]]]]]]]]]][W]WY]YZ]]C]ZY]][\]]]]]]]]X]]]HGF1HFFFEFGE0FA1GBHHGGFB00HGAHEA/12FEFD2GBFGFFCF1B011FHGDB1DB0ECF1GF111F1FAAFC?AAA11
@M_HWI-M01141:133:D05BR:1:1101:18323:22111  133:D05BR:1:1101:18323:22111 2:N:0:TCGACGTTGCAGAG
TCTAGCTCTTTCAATTTTGACAATAGGGTGTCAATGTTGGTTCTCTCCACCCTTCTCATGTGGGCACTTATTGCTATATATTTTCCTCTAGAGACTGCTTTAAATGTGTCCCAG
+M_HWI-M01141:133:D05BR:1:1101:18323:22111  133:D05BR:1:1101:18323:22111 2:N:0:TCGACGTTGCAGAG
]]]]UV]]]]]]]]\]]]][]]]]]]]]X]V\]]]]]]]]]]]]]Y]]\]]]]]]]]]]]]]\]]U]]]]]][]]]]]]]\\]]]]]]]]\]]]]]]]]]]]]]]]]]]]S[YV
@M_HWI-M01141:133:D05BR:1:1101:25235:22184  133:D05BR:1:1101:25235:22184 2:N:0:TGGACGTTGCAGAG
AAGAATTGCTTGAACCCAGAAGGCAGAGGATGCAGTGAGCT
+M_HWI-M01141:133:D05BR:1:1101:25235:22184  133:D05BR:1:1101:25235:22184 2:N:0:TGGACGTTGCAGAG
Z]]]]]]]]]]]]]]]]]]]]]][]]][]]]]]]]]]]]]]
@M_HWI-M01141:133:D05BR:1:1101:15620:22197  133:D05BR:1:1101:15620:22197 2:N:0:TGGACGTTGCAGAG
GGTGTGTGCCATTATGCCTGGTGATTATTATTGTTATTATTTTAATCTTTAGTAGAGATGAAATCTCGATACATTGCTTAGGCTTGTCTTTTTTTTTTTTTTTTTTTAGATAGAGTTTCACTCTGTCACCCAAGCTGGAGTGCAGTGGCACAATCTTGGCTCACTGCAACTACAAATTCTGCC
+M_HWI-M01141:133:D05BR:1:1101:15620:22197  133:D05BR:1:1101:15620:22197 2:N:0:TGGACGTTGCAGAG
ABABBBFFFFFFGGGGGGGGGGHHHHHHHHHHH\]9]]\]]]][]];]]]8\]]\]]]]]]]Z\[][\[]]7]]]\7]]][[\]]]][]]]]]]]]]]]]]]]]]]]]]]]]]]]]]]]W]]\]]]T]]]]]]]Z]]]]\]]]]]]]]]]HHHHCGHHHHHGGGGGCGGGGD@FFFCABBAAA
@F_HWI-M01141:133:D05BR:1:1101:11374:22208  133:D05BR:1:1101:11374:22208 2:N:0:TGAACGTTGCAGAG
CGTCTGAACTCCAGTCACCCAATCCATCTCGTATGCCGTCTTCTGCTTGAAAAAAAAAAAAATAAATTATTTGTTTTTTCTTACCTGATTCTCATTTTATCTCTTCTTTTAACATCTCCTCAACTTCATCTTCATTCGTTGACTGCTGCT
+F_HWI-M01141:133:D05BR:1:1101:11374:22208  133:D05BR:1:1101:11374:22208 2:N:0:TGAACGTTGCAGAG
ABBBBCFFFFFFGGGGGGGGGGHHHHHBGHFGGHHHHGGGHGHHHHHHHGHHHHGEC0>>//133344@4B4442BB1/3444BB333B4B444444444?444B34333B23BBB332D22222@222222222>22200=?110=111
@R_HWI-M01141:133:D05BR:1:1101:11374:22208  133:D05BR:1:1101:11374:22208 2:N:0:TGAACGTTGCAGAG
CGTGTGGGATCGCTAATTCTCGTTGGCATTGGGTGAATATCGCTCTTGGTAACCAGTTTCCTCTACCGTTACCCTACCTCTTCACCCTACCCAACACGATTAATTCACAACCCATCTTTACTCCACCAACTCCCACATCATACGCCTCCA
+R_HWI-M01141:133:D05BR:1:1101:11374:22208  133:D05BR:1:1101:11374:22208 2:N:0:TGAACGTTGCAGAG
11>11111111111113B3330000011111100001222B//0//111A12111/B1222B1DA11/B///10@>0011@112@10/00001/B///////122B1121/?//0B1222F1BB100///011?B0/11122@#######
@M_HWI-M01141:133:D05BR:1:1101:26305:22345  133:D05BR:1:1101:26305:22345 2:N:0:TCGACGTTGCAGAG
ACAGAGCACAGGAAGTTGGGCACCTGTGAGAGCAGGTGTACGGGAATACGCATCACAA
+M_HWI-M01141:133:D05BR:1:1101:26305:22345  133:D05BR:1:1101:26305:22345 2:N:0:TCGACGTTGCAGAG
\]]V[]]]]W]]F]WT]]]]]\\[]U\]]Y]Z]]Z]]]]]]]]]]]]]]]]]Y]]]][
@M_HWI-M01141:133:D05BR:1:1101:9749:22347  133:D05BR:1:1101:9749:22347 2:N:0:TGGACGTTGCAGAG
TGGCCAACACTGTAATCCCAGCACTTTAGGAGGCCAAGGCAGACGGATCAAGGAGTTTGAGACCAGCCTGGGCCAACATGCCCATCTCTAGTAAAAACGCAAAAATTAGCTGGGCATGGCAGTGCATGCCTGTAATCCTAGCTACTTGGGAGGCTGAGG
+M_HWI-M01141:133:D05BR:1:1101:9749:22347  133:D05BR:1:1101:9749:22347 2:N:0:TGGACGTTGCAGAG
AAAA34AAA]]]]]]]]]]]]]]]]]]]]]]]\]]]]]]]]]]]]]]]]]]]]]]]]]]]]]]]]]]]]]]]]]]]]]]]]]]]]][]]]]][]]]]][]]]]]]]]]]Z]]X]]]]]]]]]]]]]]]Y]]]]]]]]]]]]]]]]]]]]]CFF1A?A?>
@M_HWI-M01141:133:D05BR:1:1101:15663:22377  133:D05BR:1:1101:15663:22377 2:N:0:TGGACGTTGCAGAG
TTGTGATGCGTATTCCCGTATAACGAACCAAAAGGCATAAGGGACATCACTGCAAACCCATGCCTGCCCAACTTCCTGTGCTCTGT
+M_HWI-M01141:133:D05BR:1:1101:15663:22377  133:D05BR:1:1101:15663:22377 2:N:0:TGGACGTTGCAGAG
]]]]]]]]]]]]]]]]]]]]]]]]]]]]]]]]]]]]]]]]]]]]]]]]]]]]]]]]]]]]]]]]]]]]]]]]]]]]]]]]]]]]]]
@M_HWI-M01141:133:D05BR:1:1101:10916:22404  133:D05BR:1:1101:10916:22404 2:N:0:TGGACGTTGCAGAG
TTTAATTATAAAAACTTTTTTTTTGGCCGGGCACAGTGGCTAAAGCCTGTAATCCCAGCACTTTGGGAGGCCGAGACGGGTGGATCACGAGGTCGAGAGATCGAGACCATCCTGGTCAACATGATGAAACCCCGTCTCTACTAAAAATACAAAAAATTAGCTGGGCATGGTGGCGCGTGCCTGTAATCCCAGCTACTCGGGAG
+M_HWI-M01141:133:D05BR:1:1101:10916:22404  133:D05BR:1:1101:10916:22404 2:N:0:TGGACGTTGCAGAG
BBBBBFFFFFFFGGCFGGGGEGFCCA3BEEFGG?AFGBBEFFGHHGHHHHHHF]]]]]]]]]G]]]]]]]]]]]]]]X]\]]]]]]]]]Y]]]]]]Y]]UG]]]]]]]]]]]]]]]]]][]]]]]]]]]]]]Z]]Y]]]]]]]]]]]]]]GFGHHHGF1F/CHGFGEHGGEGEC?GFFCHHGFGGGGEBGFFBC1DAAAAAA1
@M_HWI-M01141:133:D05BR:1:1101:23145:22444  133:D05BR:1:1101:23145:22444 2:N:0:TGGACGTTGCAGAG
CATAAAACCATATTCATTTATTTTAAAAAATATGGGCCAGGCATGGTGGCTCACACCTGTAATCCCAGCACTTTGGGA
+M_HWI-M01141:133:D05BR:1:1101:23145:22444  133:D05BR:1:1101:23145:22444 2:N:0:TGGACGTTGCAGAG
]]]]]]]]]]]]]]]]]]]]]]]]]]]]]]]]]]]]]]]]]]]]]]]]]]]]]]]]]]]]]]]]]]]]]]]]]]]]]]
@M_HWI-M01141:133:D05BR:1:1101:17120:22447  133:D05BR:1:1101:17120:22447 2:N:0:TGGACGTTGCAGAG
TCCTGGTCAACATGGTGAAACCCCGTCTCTACTAAAAATATAAAAACTTGGCTGGGCATGGTGGCATG
+M_HWI-M01141:133:D05BR:1:1101:17120:22447  133:D05BR:1:1101:17120:22447 2:N:0:TGGACGTTGCAGAG
]]]]]]]]]]]]]]]]]]]]]]]]]]]]]]]]]]]]]]]]]]]]]]]]]]]]]]]]]]]]]]]]]]]]
@M_HWI-M01141:133:D05BR:1:1101:24516:22497  133:D05BR:1:1101:24516:22497 2:N:0:TGGACGTTGCAGAG
CCTGATTCCAGTCCTGCATGTACCATCTTGAGGC
+M_HWI-M01141:133:D05BR:1:1101:24516:22497  133:D05BR:1:1101:24516:22497 2:N:0:TGGACGTTGCAGAG
]]]]]]]]]]]]]]]]]]]]]]]]]]]]]]]]]]
@M_HWI-M01141:133:D05BR:1:1101:3740:22558  133:D05BR:1:1101:3740:22558 2:N:0:TGGACGTTGCAGAG
TAGCATTTAGTGTGATTTTGGAATGGCCGGTACTGGTTGTTTTTTTCTATGTGTAGTG
+M_HWI-M01141:133:D05BR:1:1101:3740:22558  133:D05BR:1:1101:3740:22558 2:N:0:TGGACGTTGCAGAG
]]]W]]]]]]]]W]]]]Z\]]]]Z]U]]\\]]]]]\]XU]]]]]]]Y[]]]V[Z]\[6
@M_HWI-M01141:133:D05BR:1:1101:10238:22567  133:D05BR:1:1101:10238:22567 2:N:0:TGGACGTTGCAGAG
TGGAAAAATGCGTTTTCTGCTTCTTCACAGAAAGGGTTTACAAACTCCTGCAAACGCACATCAGTTTAACTCTGTAAGTTG
+M_HWI-M01141:133:D05BR:1:1101:10238:22567  133:D05BR:1:1101:10238:22567 2:N:0:TGGACGTTGCAGAG
]Y]]]]]]]]Z]]]]]]]]]]]]]]]]]]]]]]]]]]]]]]]]]]]]]]]\]Z]]]]]]]]]]]]]]]]]]]]]]]]W]WW
@M_HWI-M01141:133:D05BR:1:1101:18298:22582  133:D05BR:1:1101:18298:22582 2:N:0:TGGACGTTGCAGAG
TTGAAATAAATCTGGTTAGAGGGCTGGGTGCTGTGGCTCACGCCTGTAATCTTAACACTTTGGGAGGCTGAGGAGGGCTGATCACGAGGTCAAGAGATAGAGACCATTCTGGCCAACGTGGTGAAACCCCG
+M_HWI-M01141:133:D05BR:1:1101:18298:22582  133:D05BR:1:1101:18298:22582 2:N:0:TGGACGTTGCAGAG
]]]]]]]]]]]]]]]]]]]]]]]]]]]]]]]]]]]]]]]]]]]]]]]]]]]]]]]]]]]]]]]]]]]]]]]]]]]]]]]]]]]]]]]]]]]]]]]]]]]]]]]]]]]]]]]]]]]]]]]]]]]]]]]]]]]
@M_HWI-M01141:133:D05BR:1:1101:6513:22608  133:D05BR:1:1101:6513:22608 2:N:0:TGGACGTTGCAGAG
CCTACAAACGACACAAACTCATCATTTCTGATTGCTGCATAATATTCCATGGTGTATATGTGCCACATTTTTCCAATCCAGTCTA
+M_HWI-M01141:133:D05BR:1:1101:6513:22608  133:D05BR:1:1101:6513:22608 2:N:0:TGGACGTTGCAGAG
]]]]]]]]]]]][]]]]]]]]]]]][]]]]]]]]]]]]]]]]]]]]]]]]][]]]]]]]]]]]]]]]]]]]]]]]]]]]]]]]]]
@M_HWI-M01141:133:D05BR:1:1101:13491:22627  133:D05BR:1:1101:13491:22627 2:N:0:TGGACGTTGCAGAG
CTGTTCACCTACCAAAGGGCTGATATCCAGAATTTACAAAGAACTCAAACAGATTTACAAGAAAAAAACAAACAAGCCCATTCAAAATTGGGCAAAGGATATGAACAG
+M_HWI-M01141:133:D05BR:1:1101:13491:22627  133:D05BR:1:1101:13491:22627 2:N:0:TGGACGTTGCAGAG
]]]]W]]]]]]]]]]]]]\]]]]]]K]]]]]]]]]]]]]]]]]]][]]]]]]]]]]]]]]]]]]]]S]]]]]]\]]]]]]]]]]]]]]][]]]]]]]]]]]]]]]H\]
@M_HWI-M01141:133:D05BR:1:1101:20479:22638  133:D05BR:1:1101:20479:22638 2:N:0:TGGACGTTGCAGAG
ACAGAGCACAGGAAGTTGGGGCTGTCGGTGCGCACCAGCTCGCCCGGGTGGTCGGCCAGCACCTCCACCATGCTGCGGTCGCCGCTCCTCAGCTTGCCGGCCAGGGCAGCGCCGGCGTCCGGGGCGCCCAGCGGCAGCGCCTCGCTCATCTTGCCTGGGCTCAGCGCGGTGGAAGGCGGCGTGAAGCGGCGGCTCGTGCTGGCATCTACGGGAATACGCATCACAA
+M_HWI-M01141:133:D05BR:1:1101:20479:22638  133:D05BR:1:1101:20479:22638 2:N:0:TGGACGTTGCAGAG
BBABBFFFFFCAGGGEGGCECGGGHHGGGGGGGGEEGFHFHGGEGCEGEEGGHGGGGGHGHHHHHHHHHHHHHHHH]]]]]]]]]]]]]]]]]]]]]]]]]]]]]YY]]]]]]]]]]]]]]]]]]U]]]]]]]]]]]]]]]]]]]]]]]]GAGCHHFEBEGGE/EEDFHHGFEEGGCGFGHHGGEGGGGE?GECCHGEHGHGHHGGGGGGGGGGBB@FFFDAABBA
@M_HWI-M01141:133:D05BR:1:1101:19712:22699  133:D05BR:1:1101:19712:22699 2:N:0:TGGACGTTGCAGAG
ACAGAGCACAGGAAGTTGGGACAGAGCACAGGAAGTTGGGGGATTGTACGCTACGGGAATACGCATCA
+M_HWI-M01141:133:D05BR:1:1101:19712:22699  133:D05BR:1:1101:19712:22699 2:N:0:TGGACGTTGCAGAG
]]]]]]]]]]]]]]]]]]]]]]]]]]]]]]]]]]]]]]]]]]]]]]]]]]]]]]]]]]]]]]]]]]]]
@M_HWI-M01141:133:D05BR:1:1101:24314:22706  133:D05BR:1:1101:24314:22706 2:N:0:TGGACGTTGCAGAG
TAGCAATAAATGCCCACATGAGAAGCAAGGAAAGATCTAAAATCGACACCCTATCATCAAAATTGAAAGAGCTAGAGGAGCAAGATAAAAAAA
+M_HWI-M01141:133:D05BR:1:1101:24314:22706  133:D05BR:1:1101:24314:22706 2:N:0:TGGACGTTGCAGAG
]]]]]]]]]]]]]]]]]]]]]]]]]]]]]]]]]]]]]]]]]]]]]]]]]]]]]]]]]]]]]]]]]]]]]]]]]]]]]]]]]]]]]]]]]]]]]
@M_HWI-M01141:133:D05BR:1:1101:4351:22712  133:D05BR:1:1101:4351:22712 2:N:0:TCGACGTTGCAGAG
GAGCAACAAAGTGAGACTTTGTCTCAAAAAAAAAAAAAAAAATTCCCCAGGTACTGTGGCTTACACCTGTAATCCCAGTACTTTAGGAGGCCAGGGCAGGAGGATCACTTGAGCCCAGGAATTTGAGACCAGCCTGGGAAAAATAGGGAG
+M_HWI-M01141:133:D05BR:1:1101:4351:22712  133:D05BR:1:1101:4351:22712 2:N:0:TCGACGTTGCAGAG
VV]]]ZZ]]]][]]]\][][]YZZ[]]]]]]]]]]]]]]]]]]]]]]]]]]]]]]]]]]\\[]]]]]]\]]]]]]]]]]]]]]]]]]]][[][]]]]]][]ZYYH]]]]]]]]]]Z]]]]]]]]]]]]]Y]]]]]]]]]]]]]]\Y]]P]
@M_HWI-M01141:133:D05BR:1:1101:10888:22743  133:D05BR:1:1101:10888:22743 2:N:0:TCGACGTTGCAGAG
CTGTTTTGGGGTATATACACGAACTCAGTATGCTCTCTCATGTAAAACACTGAAATTCTAATT
+M_HWI-M01141:133:D05BR:1:1101:10888:22743  133:D05BR:1:1101:10888:22743 2:N:0:TCGACGTTGCAGAG
]]]]]Y]]]]]]]]]]]]]Z]\[Z]X]]\]]]W]Y]]\]]]]]]]]W]]]]]]]]]]]]]]]]
@M_HWI-M01141:133:D05BR:1:1101:6961:22760  133:D05BR:1:1101:6961:22760 2:N:0:TGGACGTTGCAGAG
GGCAGGCTTAGAAGCCACAGCTGGAGGGACAGACACACAGATGG
+M_HWI-M01141:133:D05BR:1:1101:6961:22760  133:D05BR:1:1101:6961:22760 2:N:0:TGGACGTTGCAGAG
]]]]]]]]]]]]]]]]]]]]]]]]]]]]]]]]]]]]]]]]]]]]
@M_HWI-M01141:133:D05BR:1:1101:18303:22775  133:D05BR:1:1101:18303:22775 2:N:0:TGGACGTTGCAGAG
ATGGTTGACCTAATTTACACTCCCACCAACAGTGTAAA
+M_HWI-M01141:133:D05BR:1:1101:18303:22775  133:D05BR:1:1101:18303:22775 2:N:0:TGGACGTTGCAGAG
]]]]S]]]]]]]]]]]]][\]]]]]]]]]]\]]]]]Z]
@M_HWI-M01141:133:D05BR:1:1101:4768:22791  133:D05BR:1:1101:4768:22791 2:N:0:TGGACGTTGCAGAG
ACCAAGCAAATGAAGAGCAAAAAAAATCAGGGGTAGCAATCCTAGTCTCTGATAAAATGGACTTTAAATCAACAAAGATCAAAAGAGACAAAGAAGGGCATTACATAATAGTAAAAGAATCAATGCAACAAGAAGAGCTAACTGTCCTAAATATATATGCGC
+M_HWI-M01141:133:D05BR:1:1101:4768:22791  133:D05BR:1:1101:4768:22791 2:N:0:TGGACGTTGCAGAG
ABBBBFBFFFFF]]Z]]]]]]]]]]]]]]]]]]]]]]]]]]]]]]]]]]]]]]]]]]]]]]]]]]]]]]]]]]]]]]]]]]]]]]]]]]]]]]]]]]]]]]]]]]]]]]]]]]]]]]]]]]]]]]]]]]]]]]]]]]]]]]]]]]]]]]]FDD5F>33?>33
@F_HWI-M01141:133:D05BR:1:1101:23356:22796  133:D05BR:1:1101:23356:22796 2:N:0:TCGACGTTGCAGAG
GGGTTAGGGTTAGGGTTAGGGTTAGGGCTAGGGCTAGGGTTAGGGCTAGGGCTAGGGTTAGGGTTCGGCTTAGTGTCAGGGCTCGGGTGAGCGCTAGGGTTAGGTTCAGTCTTACGATTAAAATCGTATGTCTTCTTAGTCATACCCCGA
+F_HWI-M01141:133:D05BR:1:1101:23356:22796  133:D05BR:1:1101:23356:22796 2:N:0:TCGACGTTGCAGAG
>A?11>FBF1>111GBEGEGE0A0FB00A0B000B00000B/AF00A000/0B0A0A0FFA#########################################################################################
@R_HWI-M01141:133:D05BR:1:1101:23356:22796  133:D05BR:1:1101:23356:22796 2:N:0:TCGACGTTGCAGAG
AACCCTAACCCTAACCCTAACCCTAACCCCAACCCTAACCCTAACCCTTACCCTAACGCTAACGCTAACCGTCACCTTAACCCCAACTCCATGCCAAACACTAATCTTGTCCTCCTCCCATTTTGATTTCTTTCTCTGCATCTAAAGTCT
+R_HWI-M01141:133:D05BR:1:1101:23356:22796  133:D05BR:1:1101:23356:22796 2:N:0:TCGACGTTGCAGAG
AAAAAFFFFFAFGGGGEGFFCFAAFH4FG2B22BA22BF22B2F22223A33BB22BAAA11A1A1113?0B111B333333?11113BB@44@B3?0??0B33434?4B?F?3300B?0112B2/22222B1?22@11211@1111@2F
@M_HWI-M01141:133:D05BR:1:1101:21372:22860  133:D05BR:1:1101:21372:22860 2:N:0:TGGACGTTGCAGAG
CACCGGCGTGGGCATCACCCTGCTGGGGATCGCCGCGACCTTCCAGTTCTTCATCGCCCCCTACATGGGACACTAGATTACTTATA
+M_HWI-M01141:133:D05BR:1:1101:21372:22860  133:D05BR:1:1101:21372:22860 2:N:0:TGGACGTTGCAGAG
]]]]]]]]]]]]]]]]]]]]]]]]]]]]]]]]]]]]]]]]]]]]]]]]]]]]]]]]]]]]]]]]]]]]]]]]]]]]]]]]]]]]]]
@M_HWI-M01141:133:D05BR:1:1101:25610:22866  133:D05BR:1:1101:25610:22866 2:N:0:TGGACGTTGCAGAG
AGCTGCTCGCCCCGCTGCAACAAGGCCGCAGCATGGGCATCGTCAGCGAAGCGGGCTGCCCCGCCATCGCCGACCCGGGCGCAGATTT
+M_HWI-M01141:133:D05BR:1:1101:25610:22866  133:D05BR:1:1101:25610:22866 2:N:0:TGGACGTTGCAGAG
]]]]]]Y]]]]]]]]]]]]]]]]]]]Y]]]]]]]]]]]]]]]Z]]]]]]Z]]]]]]]]]]]]]]]]]]]]]]]]]]]]]]]]]]]]]]
@M_HWI-M01141:133:D05BR:1:1101:17378:22880  133:D05BR:1:1101:17378:22880 2:N:0:TGGACGTTGCAGAG
CAGGAAATACAGAGAACACCACAAAGATACTCTTCAAAAAGAGCAACCCCAAGGCACATAATCATCAGATTCACCAGGGTTGAAATGAAGGAGAAAATGCTAAGGGCAGCCAGAGAGAAA
+M_HWI-M01141:133:D05BR:1:1101:17378:22880  133:D05BR:1:1101:17378:22880 2:N:0:TGGACGTTGCAGAG
]]]]]]]]]]]]]]]]]]]]]]]]]]]]]]]]]]]]]]]]]]]]]]\]]]]]]]]]]]]]]]]]]]]]]]]]]]]]]]]]]]]]]]]]]]]]]]]]]]]]]]]]]]]][]]]]]]]]]]]
@M_HWI-M01141:133:D05BR:1:1101:19609:22939  133:D05BR:1:1101:19609:22939 2:N:0:TGGACGTTGCAGAG
CTCTGCCTCTTGAGTTCAAACAATTCTCTGCCTCAGCCTTCTGAGTAGCTGGGTTTA
+M_HWI-M01141:133:D05BR:1:1101:19609:22939  133:D05BR:1:1101:19609:22939 2:N:0:TGGACGTTGCAGAG
]]]]]]]]]]]]]]]]]]]]]]]]]]]]]]]]]]]]]]]]]]]]]]]]]]]]]]]]]
@M_HWI-M01141:133:D05BR:1:1101:21858:23024  133:D05BR:1:1101:21858:23024 2:N:0:TGGACGTTGCAGAG
ACAGAGCACAGGAAGTTGGGGCTGCAAGTGAGCCGAAATTGCGCCACTGCACTCCAGCCTGGGCAACTAAGTGAGATCCTGTCTCAAATAAAAGTGTACATACACATTTTATACATTCTTTTCTATTATATATATGGTAATACAGTTTTTAAAAATTATTTTTAATTTTTATGGACATTTAATTGTTGTATGTATTTACGGGAATACGCATCACAA
+M_HWI-M01141:133:D05BR:1:1101:21858:23024  133:D05BR:1:1101:21858:23024 2:N:0:TGGACGTTGCAGAG
ABBBBFFFFFFBFGGGGGC?CFGGGBGGBAF3FHCEGGHBBGGGFGDHHHFFFHHGEHCHH1CGHG]]]]]]]]]]]]]]]]]]]]]]]]]]]]]]]]]]]]]]]]]]]]]]]]]]]]]]]]]]]]]]]]]]]]]]]]]]]]]][]]]]]BHHFGB1HHFGGFGE1HFBHFF2HGGHHFGD100BFHGHBFFGCGCGGF1GBA1A>A133D>>>1>
@M_HWI-M01141:133:D05BR:1:1101:20029:23086  133:D05BR:1:1101:20029:23086 2:N:0:TGGACGTTGCAGAG
GTTAAAACTTGTGCATACTTTGAGAAGTTCTCGTGTTGTGTTTTTCTGCTCCT
+M_HWI-M01141:133:D05BR:1:1101:20029:23086  133:D05BR:1:1101:20029:23086 2:N:0:TGGACGTTGCAGAG
]]]]]]]]]]]]]]]]]]]]]]]]]]]]]]]]]]]]]]]]]]]]]]]]]]]]]
@M_HWI-M01141:133:D05BR:1:1101:10254:23154  133:D05BR:1:1101:10254:23154 2:N:0:TCGACGTTGCAGAG
TTGTGATGCGTATTCCCGTATCACAACCCAACTTCCTGTGCTCTGT
+M_HWI-M01141:133:D05BR:1:1101:10254:23154  133:D05BR:1:1101:10254:23154 2:N:0:TCGACGTTGCAGAG
X]]]]]]]]]]]]]]]]]]]]]]]]]]]]]]]]]]]]]]]]]]]]]
@M_HWI-M01141:133:D05BR:1:1101:11073:23188  133:D05BR:1:1101:11073:23188 2:N:0:TGGACGTTGCAGAG
CTATCCAGGCAAAGATCTAGGATCTGGGACCAGGCAAAGAGTTCGAAGACTTGACACCAAAAACCTGACAAAAATTTCCAATGTTTGCTGTGCCAAAGGCCCTGTTAAGAAGCTGCAAAGAAAA
+M_HWI-M01141:133:D05BR:1:1101:11073:23188  133:D05BR:1:1101:11073:23188 2:N:0:TGGACGTTGCAGAG
]]]]X]]]]]]]]]]]]]]]]]]]]]]]]]]]]]]]]]]]]]]]]]]]]]]]]]]]]]]]]]]]]]]]]]]]]]]]]]]]]]]]]]]]]]]]]]]]]]]]]]]]]]]]]]]]]]]]]]]]]]]]
@M_HWI-M01141:133:D05BR:1:1101:12497:23236  133:D05BR:1:1101:12497:23236 2:N:0:TGGACGTTGCAGAG
TCTCCCATCTGAGCCACTAAAGTATCTGGGATTACAGGTATGTGCCACCACACCCGGCTAATTTTTGCTGTTTTTGGAGATATGG
+M_HWI-M01141:133:D05BR:1:1101:12497:23236  133:D05BR:1:1101:12497:23236 2:N:0:TGGACGTTGCAGAG
]]]]]]]]]]]]]]]]]]]]]]]]]]]]]]]]]]]]]YX]]]]]]]]]]]]]]]]]]]]]]]]]]]]]]]]]]]]]]]]]]]]]]
@M_HWI-M01141:133:D05BR:1:1101:15243:23280  133:D05BR:1:1101:15243:23280 2:N:0:TGGACGTTGCAGAG
GACCAAGTTAGGTTTTACTGACCTCAAGCTCGTGTCGTAACTGATTACACTCTGTATATATCTTTTGCAACTGATAGTGCAGTTTGTGTCTACTTTAAAAATGGTATTTCCAGGCCGGGCACGGTGGTTCACGCCTATAATCCCAGCACTTTGGGATGCCAAGGCACCTGAGGTCAGGAGTTCGAGAACAGCCTGGCCAGCATGGCAAAACCCTGTCTCTACTAAAAATACAAAAATTAGCTGGGTGTGGTAG
+M_HWI-M01141:133:D05BR:1:1101:15243:23280  133:D05BR:1:1101:15243:23280 2:N:0:TGGACGTTGCAGAG
BBB@AAFFFFFFGGGGGGGGGGHHHHHHHHHGEHGHEFHHGHGHHHHHFHHHHHGFHGHHHHGFHFGHHHHFFHHHFHHHFHEGHHHFFHHHHHHHHGEGGHF]]]]]]]]]]]]]]]]]]]]]]]]]]]]]]]]]]]]]]]]]]]]]]]HFEHHHGHHHHHHHGHHHHHHHHHHHHFHG2EGGGEHFGHHHEHGGGHHHHFHHHHFEEFA2CFHHFCHHHHGHGHHHHGCGGGGGGFFGGBBBBBFC>3>33
@M_HWI-M01141:133:D05BR:1:1101:19255:23287  133:D05BR:1:1101:19255:23287 2:N:0:TGGACGTTGCAGAG
GTGTATATACTCCAAAATAGAGTAGAATAAGGCATTGTATATTTTTACTAAAAAACTATATTCAGAGCCATTTTATTTGAACTTTGCGGCCCCTAGATA
+M_HWI-M01141:133:D05BR:1:1101:19255:23287  133:D05BR:1:1101:19255:23287 2:N:0:TGGACGTTGCAGAG
]]]]]]]]]]]]]]]]XW]]]]]]]\]]]]]]]]]]]]]]]\]]]]]]]]]]]]]]]]]]]]]]]]Z]F]]]]]]Z\]]]]\]]]]]]]]]]]]]\]]V
@M_HWI-M01141:133:D05BR:1:1101:20442:23485  133:D05BR:1:1101:20442:23485 2:N:0:TGGACGTTGCAGAG
GTATGTGCCTTCATGGCCCTGGAACCCACCTACTTCACCGTGGTAAATTTAAATTTCCTTTTTTTTCATTTCACAATGTTTTGTTGTTGTTGTTGTTGTTGTTGTTGTTTTAGTAGAGACGGGGTTTCACCATGTTGACCAGGATGGTCTCGAT
+M_HWI-M01141:133:D05BR:1:1101:20442:23485  133:D05BR:1:1101:20442:23485 2:N:0:TGGACGTTGCAGAG
BBBB]]]]]]]]]]]]]]]]]]]]]]]]]]]]]]]]]]]]]]]]]]]]]]]]]]]]]]]]]]]]]]]]]]]]]]]]]]]]]]]]]]]]]]]]]]]]]]]]]]]]]]]]]]]]]]]]]]]]]]]]]]]]]]]]]]]]]]]]]]]]]]]]]]BBBB
@M_HWI-M01141:133:D05BR:1:1101:23903:23556  133:D05BR:1:1101:23903:23556 2:N:0:TGGACGTTGCAGAG
GGCGTGTAGGTATATAAAACGCCCCACGAACCCAAATTGAAAAACGACATCAGGCTGCCCCACAGCATGATTTGCGCCGCGCTGCTGCTTTGGCCGAAAAACCACGCGCACAGTGCGCAGGCCGTCAGAAAACCCGCCAGCGTTGCCTTACGGCC
+M_HWI-M01141:133:D05BR:1:1101:23903:23556  133:D05BR:1:1101:23903:23556 2:N:0:TGGACGTTGCAGAG
?ABBB]U]]]]]]]]]]]]WW]Y]9]]Y]]]]]]]]\\[]]]]]][][]]Z]]]]]]]]]]]]]]]]]]]]]X]]]]]]Z]YYZ]]]]]]]][]Y]]]]]Y]]]]]]]]]]Z]]]]]]]]]]Z]]]]\]]]\]]]]]]]]]]]]]]]]]]BAA>>
@M_HWI-M01141:133:D05BR:1:1101:25211:23607  133:D05BR:1:1101:25211:23607 2:N:0:TGGACGTTGCAGAG
CGCTTAACTAAGGGAGTTGAATCCGCGTTGAGACGCAGAGAGTGAGAAGCAGTTTCTTCCAGGAGCTGCGTTTTGGTATTCCAGAGTGAATGGGAGTAAACGCTGTATTGAGAAATATCTGCTTCTAAAACCAAAACGGAGCTACCTAACAGAAATCTCTTCAATGTGTGCGTTCAACTTAGAGAGTTAAGCTGATGTGTGTTTGCAGGAGTTTGTAAACCCTTTCTGTGAAGAAGCGG
+M_HWI-M01141:133:D05BR:1:1101:25211:23607  133:D05BR:1:1101:25211:23607 2:N:0:TGGACGTTGCAGAG
BAABBCFFFFFFGGGCGGGGGGHHFCEGGGHHGHGGFGGHHGGHGHHGHHFHHHHGHHHHHGHHGHGHGGEGGGECFHHHHHGHHHHGH]]]]]]]]]]]]]]]]]]]]]]]]]]]]]]]]]]]]]]]]]]]]]]]]]]]]]]]]]]]]]HHHHHHHEHGHHGHGHGGGGHHGBHHHHHHGHGHHHHFHHHHHGHGGHHHFFCHHHHHHHHHHHHHFGGGGGGGGGGFFFFFBCBAA>A
@M_HWI-M01141:133:D05BR:1:1101:8821:23628  133:D05BR:1:1101:8821:23628 2:N:0:TGGACGTTGCAGAG
ATTTTCCTGCCTCAGTCTCCTGAGTAGCTGAGACTACAGGGGTGCGTCACCATGATCAGCTAATTTTTGTATTTTTAGTAGAGATAGGATTTCACCATGTTGGCCAAGATGGTCTCAATCTCCTCACCTTGTGATCTGTCCACCTCAGCCTCCCAAAG
+M_HWI-M01141:133:D05BR:1:1101:8821:23628  133:D05BR:1:1101:8821:23628 2:N:0:TGGACGTTGCAGAG
3AABBFDF]]]]]]]]]]Z]]]]]]]]]]]]]]]]]]]]]]]]]]]]]]]]]]]]]]]]]]]]]]]]]]]]]]]]]]]]]]]]]]]]]]]]]]]]]][]]]]]]]]]]]]]]]]]]]]]]]]]]]]]]]]]]]]X]]]]]]]]]]]]]]]AAFAAAAA
@M_HWI-M01141:133:D05BR:1:1101:14273:23675  133:D05BR:1:1101:14273:23675 2:N:0:TGGACGTTGCAGAG
GCCCTAAGCATGTTTTCCATGTGCAGAAAGCAGAAACTGGACCCCTTCCTGACACCTTACACTAAA
+M_HWI-M01141:133:D05BR:1:1101:14273:23675  133:D05BR:1:1101:14273:23675 2:N:0:TGGACGTTGCAGAG
]]W]X]]]][Y]]\]\]][]\]]]]]]]]]]]]][]]]]]]]\]X]\]]][]]]\]]]]]]]]]]]
@M_HWI-M01141:133:D05BR:1:1101:19431:23697  133:D05BR:1:1101:19431:23697 2:N:0:TGGACGTTGCAGAG
CCTACCAACACCTTGATCTTGAATTTCTAGCCTCTTATAACTGTGAGAAAATAAATTTCTATTGCCTAAGCCACCCAGTCTGCGGTATTTTGTTATGACAGCTCTAGCAGACTGAGAAAATTGGACTTAACCACCTTTTCAGGAAAACTGCCAGTTAAAACTGAAGGGGAGAGT
+M_HWI-M01141:133:D05BR:1:1101:19431:23697  133:D05BR:1:1101:19431:23697 2:N:0:TGGACGTTGCAGAG
AAAAAFFFAAAAFAF1FGGG3FFG]]]]]]]]]]]]]]]]]]]]]]]][]]]]]]]]]]]]]]]]]]]]]]]]]]]]]]]]]]]]Y]]]]]]]]]]]]]]]]]]]]]]]]]]]]]]]]]]]]]]]]]]]]]]]]]]]]]]]]]]]]]]]]GHGFGFGGGGGFFFFBFFF>A3AA
@M_HWI-M01141:133:D05BR:1:1101:7676:23796  133:D05BR:1:1101:7676:23796 2:N:0:TCGACGTTGCAGAG
ATGGGCAAAAACTGGAAGCATTCCCTTTGAAATCTGGCACTAGACGAGGATGCCCTCTCTCACCAGTCTTATTCAATATAGTATTGGAAGTTC
+M_HWI-M01141:133:D05BR:1:1101:7676:23796  133:D05BR:1:1101:7676:23796 2:N:0:TCGACGTTGCAGAG
]]]]Y]]]]]]]]]]]]]]]]\]][]]][]]]]]]]]]]]]]]X]]]]]]]]]]]]]]]]]]]]]]]]]]]]]]]]]]]]]]]\]]]]]]S]]
@M_HWI-M01141:133:D05BR:1:1101:17873:23803  133:D05BR:1:1101:17873:23803 2:N:0:TGGACGTTGCAGAG
CGGTGCTGTTGGTGGGCCACGGTGGCTAAAAAAAAAAATAAAAGAGAAAGAAGAAAAAAAAAG
+M_HWI-M01141:133:D05BR:1:1101:17873:23803  133:D05BR:1:1101:17873:23803 2:N:0:TGGACGTTGCAGAG
3CCCC3CDFFH@0H]V$YY8Z&]]]]$]]]]]]F]]]]59]]]H6UZ]]7&]GX]]U6(TS]C
@M_HWI-M01141:133:D05BR:1:1101:9949:23806  133:D05BR:1:1101:9949:23806 2:N:0:TGGACGTTGCAGAG
AATTTTAAAACTAATGAGAACAAAGGGACAATGTACCAGAATCTCTGGGAGACAGCTAAAGTAGTGTTAAGAGGGAAATTTATAGCACTAAATACCCACATCAAAAAGCTAGAAAGATCTCAAATTAACAACCTAACACCACAACTAGAATTACG
+M_HWI-M01141:133:D05BR:1:1101:9949:23806  133:D05BR:1:1101:9949:23806 2:N:0:TGGACGTTGCAGAG
BABBB]]]]]]]]]]]]]]]]]]]]]]]]]]]]]]]]]]]]]]]]]]]]]]]]]]]]]]]]]]]]]]]]]]]]]]]]]]]]]]]]]]]]]]]]]]]]]]]]]]]]]]]]]]]]]]]]]]]]]]]]]]]]]]]]]]]]]]]]]]]]]]]]]ABA>3
@M_HWI-M01141:133:D05BR:1:1101:23210:23844  133:D05BR:1:1101:23210:23844 2:N:0:TGGACGTTGCAGAG
GCTTACACCTGTAATCCTAGCACTTTGGGAGGCCAAGGTGGGCGGATCACTTGAGGTCAGGAGTTCACAACCTGGCTGGCCAACATGGCGAAACCGTCTCTACTAAAAATAAAAAAAATTGCTGGTGGTGCATGCCTGTGATCCCAGCTACTCAGGAGGCT
+M_HWI-M01141:133:D05BR:1:1101:23210:23844  133:D05BR:1:1101:23210:23844 2:N:0:TGGACGTTGCAGAG
1>AAAFFFFFF]]]]]]]]]]\]W]]]Z]]]]]]][]]]]]]Z]]]]]]]]]]]]]]]]]]]]\]]]]]]]]Z]Z]]]]]]][]]]]]]\]]]]]]]]]]]]]]]]]]]]]]]]]]]]]]Z]]]\U]]]]]]]]]]]]]]]]]2]]]]]]1FFFAFA>>11
@M_HWI-M01141:133:D05BR:1:1101:12402:23882  133:D05BR:1:1101:12402:23882 2:N:0:TGGACGTTGCAGAG
ACAGAGCACAGGAAGTTGGGGGAAAATGTTTTTTGTTGTGGCTGCCTCTCCATTACGGGAATACGCATCACAAACAGAGCACAGGAAGTTGGGCTCGGATTGTACGCTACGGGAATACGCATCACAA
+M_HWI-M01141:133:D05BR:1:1101:12402:23882  133:D05BR:1:1101:12402:23882 2:N:0:TGGACGTTGCAGAG
]]]]]]]]]]]]]]]T]][]]]]]]]]]]Y[][]]]]]]]]]]]V][]]]]]]]]]]]]]\]]]]]]]]]]]]]]]]]]]]]]]]]]]]]]]]]]]]]X]]]]]]]]]TY]]ZZ]]]]]]]]]]]]]
@M_HWI-M01141:133:D05BR:1:1101:22844:23898  133:D05BR:1:1101:22844:23898 2:N:0:TGGACGTTGCAGAG
TCTCTACTAAAAATACAAAAATTAGCTGGGCGTGGTGGCAGGGGCCTGTAATCCCAGCTACTTGGGGGGCTGAGGCAGGAGAATTGCTTGAACCTAGAAGGTTGT
+M_HWI-M01141:133:D05BR:1:1101:22844:23898  133:D05BR:1:1101:22844:23898 2:N:0:TGGACGTTGCAGAG
Z]W]]]]YY]]][\EY]]]]][\][[][ZUY][ZY]]]Z]]]Y]8V][Y]]][]]]]]]]]]YVZ]XUS]]]Z]Z]]]]]XSE]Y]]H\Z]]\\]]]]V]]]]]O
@M_HWI-M01141:133:D05BR:1:1101:14356:23902  133:D05BR:1:1101:14356:23902 2:N:0:TGGACGTTGCAGAG
ACTAAAAATATGAAATTAGCCAGGTGTGGTGGCACATGCCTGTAATCCCGATTACTTGGGAGGCTGAGGCAGAAGAATTGCTTGAACCTGGGAGGCAGAGGTTGCCGTGAGCCGAGATTGTGCCATTGCACTCCAGCCTGGACAACAAGAGCAAAACTCCGTTTCAAAAATTAAATAAATAAAAATAAAACATAGCTTCGTGTTGTTTT
+M_HWI-M01141:133:D05BR:1:1101:14356:23902  133:D05BR:1:1101:14356:23902 2:N:0:TGGACGTTGCAGAG
1>AAAF11FDDFFGBGGGGGGGCFGHDCCEE?HHHGHHGHGAADFGFHHG?EEAHGFHH]]]]]]]]]]\]]]\]]]]]]]]]]]]]]]]]]]]][]Y]]]]]]]]]]]]Y]]]]]]]]]]]]]]]]]]]][Z]Z]W[]]C]]]]]][]]GHGAGEA/FGHHGGGHFHDGGAFGA2HFHGHHGHHFHGGGGGGFFA1111AAAAAAAA@
@M_HWI-M01141:133:D05BR:1:1101:14305:23911  133:D05BR:1:1101:14305:23911 2:N:0:TGGACGTTGCAGAG
CCAGCACTTTGAGAGGCCGAGGCGGGTGGATCACAAGGTCGAGAGATCGAGACCATCCTGGTCAACATGGTGAAACCCCGTCTC
+M_HWI-M01141:133:D05BR:1:1101:14305:23911  133:D05BR:1:1101:14305:23911 2:N:0:TGGACGTTGCAGAG
]]]]]]]]]]]]]]]]]]]]]]]]]]]]]]]]]]]]\]]]]][][\]]]]]]\]]]]]]]]]]]]]]]]]]]]]]]]]]VU]UW
@M_HWI-M01141:133:D05BR:1:1101:10391:23952  133:D05BR:1:1101:10391:23952 2:N:0:TGGACGTTGCAGAG
ATCATGCCACTATACTCCAGCCTGGCAACAGAGCAAGACTCTGTCTTAAGAAATCCTGCAGTTTTCACTCATAGGCAGG
+M_HWI-M01141:133:D05BR:1:1101:10391:23952  133:D05BR:1:1101:10391:23952 2:N:0:TGGACGTTGCAGAG
]]]]]]]]]]]]]]]]]]]]]]]]]]]]]]]]]]]]]]]]]]]]]]]]]]]]]]]]]]]]]]]]]]]]]]]]]]]]]]Z
@M_HWI-M01141:133:D05BR:1:1101:12102:24000  133:D05BR:1:1101:12102:24000 2:N:0:TGGATGTTGCAGAG
CTAAATATTATCTAGGCACCCCAATGTTAAAAACAGAATTGCTCTGAATATAATCTGTCAGAAAAAATATACAATACCCTTTACTTCTGTTTTTG
+M_HWI-M01141:133:D05BR:1:1101:12102:24000  133:D05BR:1:1101:12102:24000 2:N:0:TGGATGTTGCAGAG
]]]]]]]]]]]]]]]]]]]]]]]]]]]]]]]]]]]]]]]]]]]]]]]]]]]]]]]]]]]]]]]]]]]]]]]]]]]]]]]]]]]]]]]]]]]]]]]
@M_HWI-M01141:133:D05BR:1:1101:17693:24025  133:D05BR:1:1101:17693:24025 2:N:0:TGGACGTTGCAGAG
TCAGCTGATTGAATTTTTTTTTTGAGACAGAGTCTCACTCTATTGCAGGTTGGAGTGCAGTAG
+M_HWI-M01141:133:D05BR:1:1101:17693:24025  133:D05BR:1:1101:17693:24025 2:N:0:TGGACGTTGCAGAG
]]]]]]]]]]]]]]]]]]]]]]]]]]]]]]]]]]]]]]]]]]]]]]]]]]]\]]]][]\Z]W]
@M_HWI-M01141:133:D05BR:1:1101:11247:24071  133:D05BR:1:1101:11247:24071 2:N:0:TGGACGTTGCAGAG
CAAACCTTTTTTTTTTTTTGAGACGGAGTTTTGCTCGTTACCCAGACTGGATTGCAATGGCGCGATCTTGGCTCACT
+M_HWI-M01141:133:D05BR:1:1101:11247:24071  133:D05BR:1:1101:11247:24071 2:N:0:TGGACGTTGCAGAG
ZTC]T]8]]]]]]]X]Z]EYU]]CCU:]3]U]ZXYCRQC7]][3SU]USTE%F2[][[EWE]TS]]C]]]F]FF].$
@M_HWI-M01141:133:D05BR:1:1101:7683:24092  133:D05BR:1:1101:7683:24092 2:N:0:TGGACGTTGCAGAG
GCTGGTCTTTTCAAAAAATCAGTTCCTGGATTTATTGATTTTTTTTAAGGGTTTTTTGTGTCTCTCCTTCAGTTCTGCTGTAATCTTAGTTATTTCTTGTCTTCTGCCAGCTTTTGAGTTTTTTTGAT
+M_HWI-M01141:133:D05BR:1:1101:7683:24092  133:D05BR:1:1101:7683:24092 2:N:0:TGGACGTTGCAGAG
]]]]]]]]]]]]]]]]]]]]]]]]]]]]]]]]]]]]]]]]]]]]]]]]]]]]]]]]]]]]]]]Z[]]]]]]]]]]]]]]]]]]]]]]]]]]]]]]]]]]]]]]]]]]]]]Z]]]]]Y]]]]]]]]]F]
@M_HWI-M01141:133:D05BR:1:1101:13008:24138  133:D05BR:1:1101:13008:24138 2:N:0:TGGACGTTGCAGAG
CCCATAGACTGGATGGTGTATAACAATAGAAATGTATTTTTCACAGTTCTGCAGACTGGAAGTCTAAGATGAAGGTCTTACAGACTTGGGCCTGGAAAATTGTTTTGATGATGATAAAAGACTGATAACCATATGGACCACTTACATATACCT
+M_HWI-M01141:133:D05BR:1:1101:13008:24138  133:D05BR:1:1101:13008:24138 2:N:0:TGGACGTTGCAGAG
BCC]]]]]]]]]]]]]]]]]]]]]]]]]]]]]]]]]]]]]]]]]]]]]]]]]]]]]]]]]]]]]]]]]]]]]]]]]]]]]]]]]]]]]]]]]]]]]]]]]]]]]]]]]]]]]]]]]]]]]]]]]]]]]]]]]]]]]]]]]]]]]]]]]]]AAA
@M_HWI-M01141:133:D05BR:1:1101:19644:24232  133:D05BR:1:1101:19644:24232 2:N:0:TGGACGTTGCAGAG
GTGTTTTAGACGGAGATTTCAAGCTATTTCTGAAATGCTTGGATTTGGCTGGAAAAATGCGTTTTCCGCTTCTCCACAGAAAGGGTTTACAAATTCCTG
+M_HWI-M01141:133:D05BR:1:1101:19644:24232  133:D05BR:1:1101:19644:24232 2:N:0:TGGACGTTGCAGAG
]]]]]]]]]]]]]]]]]]]]]]]]]]]]]]]]]]]]]]]]]]]]]]]]]]]]]]]]]]]]]]]]]]]]]]]]]]]]]]]]]]]]]]]]]]]]]]]]]]]
@M_HWI-M01141:133:D05BR:1:1101:11472:24298  133:D05BR:1:1101:11472:24298 2:N:0:TGGACGCTGCAGAG
TGAGGCAGGTGGATCATGAGGTCAAGAGATCGAGACCATTCTGGCCAACATGGTGAAATCCCATCTCTACTTAAAAAAAAAATTAGCTGAGTGTGGTGGTGCGTGCCTGTAGTCCTGGCTACTCAGGAAGCTGAGGCAGG
+M_HWI-M01141:133:D05BR:1:1101:11472:24298  133:D05BR:1:1101:11472:24298 2:N:0:TGGACGCTGCAGAG
]]]]]]]]]]]]]]]]]]]\]]]]]]]]]]]]]]]]]]]]]]]Y]]]]]]]]]]]]]]]]]]]]]]]]Z]]]]]]]]]]]]Z]]]]]]]]]]]]]]]]]]]]]]]]]]]]]]]]]]]]][]]YX]]]]]]]]]]]]]][]
@M_HWI-M01141:133:D05BR:1:1101:20348:24299  133:D05BR:1:1101:20348:24299 2:N:0:TGGACGTTGCAGAG
GACAATCCAGCCTGCCGTCCTGGACCCAAGGCTGTGGCTGGCTCTCCCGGCTGTGCTGTGCTGGCAGAATGGGTAATTCTTGGGAAGGTTTCCTGAATGGTGGGAGGGTGGAGTTCGGTGGGAATAAAGGGGCCTGGAGGGGTGATGGCAGATGAGCCTGGAG
+M_HWI-M01141:133:D05BR:1:1101:20348:24299  133:D05BR:1:1101:20348:24299 2:N:0:TGGACGTTGCAGAG
ABCBCFFFFFFCG]]]]]]]]]]]]]]]]]]]]]]]]]]]]]]]]]]]]]]]]]]]]]]]]]]]]]]]]]]]]]]]]]]]]]]]]]]]]]]]]]]]]]]]]]]]]]]]]]]]]]]]]]]]]]]]]]]]]]]]]]]]]]]]]]]]]]]]]]GFFFFBFFABAAA
@M_HWI-M01141:133:D05BR:1:1101:20971:24332  133:D05BR:1:1101:20971:24332 2:N:0:TGGACGTTGCAGAG
GATTCATATGGAACCAAAAAAAGAGCCCATATAGCCAAAGCAAAACTAAGCGAAAAAGAAGAAATCTAAAGGTATTACATTCTCTAATTTCAAACTATACTA
+M_HWI-M01141:133:D05BR:1:1101:20971:24332  133:D05BR:1:1101:20971:24332 2:N:0:TGGACGTTGCAGAG
]]]]]]]]]]]]]]]]]]]]]]]]]]]]]]]]]Y]]]]]]]]]]]]]]]\]]]]]]]]]]]]]]]]]]]]]]Y]]]]]]]]]]]]]]]]]]]]2]]]]]]]]
@M_HWI-M01141:133:D05BR:1:1101:7119:24337  133:D05BR:1:1101:7119:24337 2:N:0:TGGACGTTGCAGAG
ATGTTCTCTTACACATGGACACAGAGGGGGGAGTACTAAACACTGGGGTCTAGTGGGGGGAAAAGGGGAGGGCCAGTGGGGGGGAGAGGTGGGGAGGGATAGCCTGGGGAGAAATGCCAAATGTGGGTGAGCAGGTAGGGCTTTGAGCAAAAAGCACTCCTGAAATATATGGGTCGGCAAGGAATTCCTTT
+M_HWI-M01141:133:D05BR:1:1101:7119:24337  133:D05BR:1:1101:7119:24337 2:N:0:TGGACGTTGCAGAG
3AB??FFFFFFFFAAG4FGBGGBFBC2AF?C@/?G?EGHHHH&'Y]RZY,[E]]Y]Y\]]]][[ZQVVT]SR[TUT+YYA%]2]&ON]S1\@]T]R,]]W]]AN]T][]]X]]]]]]]]]]Y]]]]T]]ZZ]]]]]]]Z][[Z[]WZY][D1HFGFEAE222233D30F0A?EEEE1133B1B1>111>11
@M_HWI-M01141:133:D05BR:1:1101:15655:24359  133:D05BR:1:1101:15655:24359 2:N:0:TGGACGTTGCAGAG
CCAGGAAACCCATCTCACATGCAAGGATACACAAAGGCTCGAAATAAAGGGATGGAGGAAGATTTACCAAGCAAAGGGAAAGCAAAAAAAAAAGCAGGAGTTGCAATTCTCATCTCTGATAAAATAGACTTTAAAGCAACAAAGATCAAGAGTCAAAGAAGGCGATTATGTGAAGTTAATGGGATCAATGTGACAAAAGGGGCTAACGATCCTAAATATATACACACCCAATACAGGAGCTCCCAGATACATAAAGCAAGTTCTTACTGATCTCCAAAGG
+M_HWI-M01141:133:D05BR:1:1101:15655:24359  133:D05BR:1:1101:15655:24359 2:N:0:TGGACGTTGCAGAG
DCCCDDFFFFCCGGGGGGGGGGHHHGHHHHHHHGHGHHHHGEHGHHHHHHGHHGGHHGGHHHHHHHHHHFHGHHHHHGHHHHHHHHHHGGGGGGHHHEGGHGHHGHHHHHHGHFHHHHHHHHHHHHFHHH]]]]]]]]]]]]]]]]]]]]HFFFHHHHGGGGEFHHHHHHHGHHHHHHHHHHHHHHGHHGHGHHHHHHEHHHGHHHDGBFFEHHHHHHHHHAEGGGHGGHHGHHHHHHGGHHHHHHHHHHHHHHHFCGGGGFGGGGGGFFFFFFFCBAAA
@M_HWI-M01141:133:D05BR:1:1101:18851:24391  133:D05BR:1:1101:18851:24391 2:N:0:TCGACGTTGCAGAG
TTCAGAAACTAACTCAGAACCGCACAGTTTAATGGAAACTGAACAAC
+M_HWI-M01141:133:D05BR:1:1101:18851:24391  133:D05BR:1:1101:18851:24391 2:N:0:TCGACGTTGCAGAG
]]]]]]]]]]\Y]YV]]]X]]]]Z]]X[]]]]]]\]][]]]W]X]1Q
@M_HWI-M01141:133:D05BR:1:1101:8236:24404  133:D05BR:1:1101:8236:24404 2:N:0:TGGACGTTGCAGAG
CGGGTGGATCACGAGGTCAAGAGATCAAGACTATCCCGATCAACATGGTGAAACCCCGTCTCTACTAAAAATACAAAAAAATTAGCTGGGCATGGTGGCGCGTGCCTATAATCCCAGCTACTCAGGAAGCTGAGGCAGGAGAATTGCCTGAACCCAGGAGGCGGAGGTTACGGTGAGCCGAGATCACACCTT
+M_HWI-M01141:133:D05BR:1:1101:8236:24404  133:D05BR:1:1101:8236:24404 2:N:0:TGGACGTTGCAGAG
>AA1111>1B1FGEEGGFBGFGHGFFHCHBG1FGH0GEGCEA]]]]]\]]]]]]BTZ]V]]]]W]]]]][]]]]]V[ZZ]]]]]]]]]]]]]]3]]Q]]]]]]ZZ\]]]]IS]6]]]\[]Y]]Y].](U]]Z]]]]]]]VU]]\[]Y]]\A32FGA22A22AEFFHGEHFEE4BGGEEFGFFFFADF>333>
@M_HWI-M01141:133:D05BR:1:1101:13087:24433  133:D05BR:1:1101:13087:24433 2:N:0:TGGACGTTGCAGAG
CCGTTCTGTGGGCAACAAAGATCAGTCTAAAAATGCTGCTTGGACTCACCTCTTTGCGGATTCAACGAGAGCTCCAATCCTGGGTTGTTCTCAC
+M_HWI-M01141:133:D05BR:1:1101:13087:24433  133:D05BR:1:1101:13087:24433 2:N:0:TGGACGTTGCAGAG
H]]]]]]]]]]]]]]]]]]]\X]]]]]]]]]]]]]]]]]]]]]]]]]]]]]]]]]]]\]]][]]]]]]]][Z]Z]]]\]]]]XV]]]]]]]]]]
@M_HWI-M01141:133:D05BR:1:1101:22416:24441  133:D05BR:1:1101:22416:24441 2:N:0:TGGACGTTGCAGAG
GGTTTGCTTGAGCCCAGGAATTTGAGACCAGCATGGACAACATGG
+M_HWI-M01141:133:D05BR:1:1101:22416:24441  133:D05BR:1:1101:22416:24441 2:N:0:TGGACGTTGCAGAG
]]]]]]]]]]]]]]]]]]]]]]]]]]]]]]]]]]]]][]]]]]]]
@M_HWI-M01141:133:D05BR:1:1101:18614:24470  133:D05BR:1:1101:18614:24470 2:N:0:TGGACGTTGCAGAG
TTGTGATGCGTATTCCCGTACCCAACTTCCTGTGCTCTGT
+M_HWI-M01141:133:D05BR:1:1101:18614:24470  133:D05BR:1:1101:18614:24470 2:N:0:TGGACGTTGCAGAG
]]]]]]]]]]]]]]]]]]]]]]]]]]]]]]]]]]]]]]]]
@M_HWI-M01141:133:D05BR:1:1101:23321:24470  133:D05BR:1:1101:23321:24470 2:N:0:TGGACGTTGCAGAG
CCCGGGTTCAAGCAATTCTCCTGCCTCAGCCTCCCAAGTAGCTGGGATG
+M_HWI-M01141:133:D05BR:1:1101:23321:24470  133:D05BR:1:1101:23321:24470 2:N:0:TGGACGTTGCAGAG
]]]]]]]]]]]]]]]]]]]]]]]]]]]]]]]]]]]]]]]]]]]]]]]]]
@M_HWI-M01141:133:D05BR:1:1101:20351:24478  133:D05BR:1:1101:20351:24478 2:N:0:TGGACGCTGCAGAG
CAGCAGAAACTGGGCGAGGCGATCGA
+M_HWI-M01141:133:D05BR:1:1101:20351:24478  133:D05BR:1:1101:20351:24478 2:N:0:TGGACGCTGCAGAG
]]]]]]]]]]]]]]]]UX]]]]]]]]
@M_HWI-M01141:133:D05BR:1:1101:17782:24495  133:D05BR:1:1101:17782:24495 2:N:0:TGGACGTTGCAGAG
ATAGCAATAAATGCCCACATGAAAAGCGAGGAAAGATCTAAAATTGATAACCTATTATCACAATTAAAAGA
+M_HWI-M01141:133:D05BR:1:1101:17782:24495  133:D05BR:1:1101:17782:24495 2:N:0:TGGACGTTGCAGAG
]]]]]]]]]]]]]]]]]]]]]]]]]]]]]]]]]]]]]]]]]]]]]]]]]]]]]]]]]]]]]]]]]]]]]]]
@M_HWI-M01141:133:D05BR:1:1101:22844:24579  133:D05BR:1:1101:22844:24579 2:N:0:TGGACGTTGCAGAG
ATGAACATTCGGGTCATGAATAAGACCTAGCCCAAAGTCATCCAAACCTAATGACCCTGTGAATTAGGCATTGCCAGCTTCGTTTAA
+M_HWI-M01141:133:D05BR:1:1101:22844:24579  133:D05BR:1:1101:22844:24579 2:N:0:TGGACGTTGCAGAG
]]]]]]]]]]]]]]]]]]]]]]]]]]]]]]]]]]]]]]]]]]]]]]]]]]]]]]]]]]]]]]]]]]]]]]]]]]]]]]]]]]]]]]]
@M_HWI-M01141:133:D05BR:1:1101:20953:24629  133:D05BR:1:1101:20953:24629 2:N:0:TCGACGTTGCAGAG
TGCAATCTCAGCTCACCGAAACCACCATCTCTGTGGTTCAAGCGATTCTCCCATCCTCCTGAGTACCTGGGATTACAGGCACCTGCCACCATGCCCAGCTAGTTTTTA
+M_HWI-M01141:133:D05BR:1:1101:20953:24629  133:D05BR:1:1101:20953:24629 2:N:0:TCGACGTTGCAGAG
]V]Z[]\]UY]]Y]]Z]]]]RX]]][VU]Z]&]]]]UUTZF]]]Y]X]FZ]]][]]\[ZE]Y]\]\]WWW][[]]]]]S]]]]Z]]\\X]]]]W]][]]\]]]]G\V%
@M_HWI-M01141:133:D05BR:1:1101:13787:24651  133:D05BR:1:1101:13787:24651 2:N:0:TGGACGTTGCAGAG
CGAAACGCAACCCACTCTTTTTTCTTTTTTTTTTTTTTTTTTTCAGACGGAGTTTCCTTCTTGTTACCCAGGCTGGAGTGCAATGGCGCGATCTCGGCTCACCTCAACCTCCGTCTCCTGGGTTCAGGCAATTCTCCTGCCTCAGCCTCCTGAGTAGCTGGGATTACAGGCATGCGCCACCATGCCCAGCTAGTTTTTTGTATTTTTAGT
+M_HWI-M01141:133:D05BR:1:1101:13787:24651  133:D05BR:1:1101:13787:24651 2:N:0:TGGACGTTGCAGAG
3>>AADAB@DBFCFCFGGGGGGGFHG5EBACEEEGE?EEGGEG3?33BEE/EEGGB344B]]\][]]][]ZZ]]W]ZT\V]]X]]]VAXYT]]TUG]XXY]\]]U]S]]AZYX]8[]]ZE]]]]Y8]V]X]]]YUT]]C]X]]Y]X]]]\AB335B1FGF55GFBHGF3G2E?E2AE5B2CGBGE4B54GGCEAAFFGFFDFBFC>A>3>
@M_HWI-M01141:133:D05BR:1:1101:9018:24669  133:D05BR:1:1101:9018:24669 2:N:0:TGGACGTTGCAGAG
CATGTAAAATAACGAAATTCTAATTTTACAAGAATCGAAAAAAATCTAAATAATATCTTGGCACTTCAAAGATAAAAGAAATTCTCTGAATATAGTGTGTTAGAAAAAATATACAATGAATTATT
+M_HWI-M01141:133:D05BR:1:1101:9018:24669  133:D05BR:1:1101:9018:24669 2:N:0:TGGACGTTGCAGAG
]]]]]]]]]]]]]]]]]]]]]]]]]]]]]]]]]]]]]]]]]]]]]]]]]]]]]]]]]]]]]]]]]]]]]]]]]]]]]]]]]]]]]]]]]]]]]]]]]]]]]]]]]]]]]]]]]]]]]]]]]]]]]
@M_HWI-M01141:133:D05BR:1:1101:25144:24674  133:D05BR:1:1101:25144:24674 2:N:0:TGGACGTTGCAGAG
ATGATCCTCTTTTTGTATTTTCTTTTCTTCTCTTTCCTCCTTCTCCCTGTCCTCTCC
+M_HWI-M01141:133:D05BR:1:1101:25144:24674  133:D05BR:1:1101:25144:24674 2:N:0:TGGACGTTGCAGAG
]]]]]]]]]]]]]]]]]]]]]]]]]]]]]]]]]]]]]]]]]]]]]]]]]]]]]]]]]
@M_HWI-M01141:133:D05BR:1:1101:8559:24678  133:D05BR:1:1101:8559:24678 2:N:0:TGGACGTTGCAGAG
GCTTATCAGTTTCAGGAGTTTTTGGGCTGAGGCGATGGGGTCTTCTAGGTATACTATCATGTCGTCTGCAAATAGAGACAATTTGGCTTCCACCTTTCCTATTTGAATACCCTTTA
+M_HWI-M01141:133:D05BR:1:1101:8559:24678  133:D05BR:1:1101:8559:24678 2:N:0:TGGACGTTGCAGAG
]]]]]]]]]]]]]]]]]]]]]]\]]]]]]]]]]]]]\]]]]]]]]]]]]]]]]]]]]]]]]]]]]]]]]]]]]]]]]]]]]]]]]]]]]]]]]]]]]]]]]]]]]]]]]]]]]]]]
@M_HWI-M01141:133:D05BR:1:1101:9560:24935  133:D05BR:1:1101:9560:24935 2:N:0:TGGACGTTGCAGAG
CAGCAATCAGGCGGTTGCGACGGGGAAAGTTTCCTGCCAGCGGCCGCGTGCCCAACGGAAATTCACTCACCAGCAAACCATTCTAATGTGTTTATTGTATATCATTTTACCTGAATTTCTCTTCCCAAATC
+M_HWI-M01141:133:D05BR:1:1101:9560:24935  133:D05BR:1:1101:9560:24935 2:N:0:TGGACGTTGCAGAG
]WW]]]]]]]]]]]]]]]Z]]Y]]]]]]]]]]]]]]]]]]]]]V]RXT]]]]]]\]]]]]]]]]]]]]]]]]]]]]XW]]]]]]]]]]]]]]]]]]]]]]]]]]]]]]]]]]]]]]]]]]]]]]]]]]]]]
@M_HWI-M01141:133:D05BR:1:1101:20553:24994  133:D05BR:1:1101:20553:24994 2:N:0:TGGACGTTGCAGAG
AGATACTCAGGAGGCTGAGGCAGGAGAATCGCTTGAACCTGGGAGGTGGAGGTTGCAGTGAGCCAAGATTGTGCCACTGCACTCCAGCCTGGCAACAAATCGAGACTCCATCTCAAAAAAAAAAAAAAAGAGAGAGAGAAAGAGAGAGAAAAGAAAGGGGCAGTCTATAAAGAGTCTTGC
+M_HWI-M01141:133:D05BR:1:1101:20553:24994  133:D05BR:1:1101:20553:24994 2:N:0:TGGACGTTGCAGAG
BBCCCFFFFFFFGGGGGGGGGGGFGFHHGF[]]]]]]X][Y]]ZZ]SY][[]]]\]]]]][-Z]]]7]]]77[]]]]]]]][Z[]][[]]]]\]]]]]][]]]5]]]]]]]]][]]]]]]]]]]]]]]]JJJJJJHJGJJJIJJJJJJJJHHHHHHGHGGCGGGGGGGFFFFFFFAAAAA
@M_HWI-M01141:133:D05BR:1:1101:18020:25006  133:D05BR:1:1101:18020:25006 2:N:0:TGGACGTTGCAGAG
GATATTTCTCAATATCGCGTTTGCACCCATTCACCCGGGTATAACGAAACACAGCTCCTGGAAGAACCGTGCTTCTCACTCTCTGATTCTGAAGGCGGATTCAACTC
+M_HWI-M01141:133:D05BR:1:1101:18020:25006  133:D05BR:1:1101:18020:25006 2:N:0:TGGACGTTGCAGAG
]]]]]]]]]]]]]]]]]]]]]]]]]]]]]]]]]]]]]]]]]]]]]]]]]]]]]]]]]]]]]]]]]]]]]]]]]]]]]]]]]]]]]]]]]]]]]]]]]]]]]]]]]]]
@F_HWI-M01141:133:D05BR:1:1101:11649:25016  133:D05BR:1:1101:11649:25016 2:N:0:TGGACGTTGCAGAG
ACAGGTGCGCCACCATGCCCAGTTAAGTTTTGTATTTTTAGTAGAGACGGGGTTTCACCATGTTGACTAGGATGGTCTCCATCTCTTGACCTCGTGATCCACCCGCCTCAGCCTCCCAAAGTGCTGGGATTATAAGCATGAGCCACTGTG
+F_HWI-M01141:133:D05BR:1:1101:11649:25016  133:D05BR:1:1101:11649:25016 2:N:0:TGGACGTTGCAGAG
A?ABADFFDDAAEGFFAEGGGGGGFFGHHFHFHH5FFGFDGHFHGGFGA2E?EEEFHGHHHHDGBGGHGHGFG3EGHHHBFGFGB5FFBHFGCFHAFHHHFHHEGEGGGHHHHFHHGHHHHFHFHDFFHHFHGGFHHHHGBGBHHHHEGH
@R_HWI-M01141:133:D05BR:1:1101:11649:25016  133:D05BR:1:1101:11649:25016 2:N:0:TGGACGTTGCAGAG
GGCTGGGTGTGCAGGTGTAGTGGTTCACACCTGTAATCCCAGGACTGAGGGGGGCAGATTGCTTGAGGCCAGAAGTTTGACACCAGCCTGGGCAACATGGTAAAACTCCATCTCTACTAAATACAAAAAAAGGACAGGTATGGGCCGGGC
+R_HWI-M01141:133:D05BR:1:1101:11649:25016  133:D05BR:1:1101:11649:25016 2:N:0:TGGACGTTGCAGAG
AA@B@AA4AD?FGGGGGBEGBBGFAA4F5GA3BFGFBDEEHHCHHHHFGEE0EC@?D/1?GHFFGFGHEFFGHGGHHHGFHFH/GGHGHGEEHGGEHHFH0DGFHGGHFBHHHBGFFHHHGHCGHHHHH@GGGGFFGGFFBFF.FABBB?
@M_HWI-M01141:133:D05BR:1:1101:12467:25160  133:D05BR:1:1101:12467:25160 2:N:0:TGGACGTTGCAGAG
TATTTTTAGCAGAGACGGGGTTTCACCATGTTGACCAGGATGGTCTCGATCTCTTGACCTCGTGATCCACCCGCCTCGGCCTCCCAAAGTGCTGGGATTACAGGCTTGAGCCCCCGCGCCCGGCCCCTAAATACATATATGTTTTAAATATA
+M_HWI-M01141:133:D05BR:1:1101:12467:25160  133:D05BR:1:1101:12467:25160 2:N:0:TGGACGTTGCAGAG
A?CDCHHDHHHE]]]]]]]7]]T]I]]U]4Z]Y[]]]]][X;VYZV]]F]]TT]]YX]];Y]]]UC]T8V]]]]]]]]\]]]]]]]]]]]][]]Z]]]]]]]F]]]]]]]V]]]]]Z]Z]]]]]X]]]]]]]]]]]]]]]]]]]]]]]]]3>
@M_HWI-M01141:133:D05BR:1:1101:8323:25267  133:D05BR:1:1101:8323:25267 2:N:0:TGGACGTTGCAGAG
TTGTGATGCGTATTCCCGTACACCTGCTCTCACAGGTGCCCAACTTCCTGTGCTCTGT
+M_HWI-M01141:133:D05BR:1:1101:8323:25267  133:D05BR:1:1101:8323:25267 2:N:0:TGGACGTTGCAGAG
]]]]]]]]]]]]]]]]]]]]]]]]]]]]]]]]]]]]]]]]]]]]]]]]]]]]]]]]]]
@M_HWI-M01141:133:D05BR:1:1101:16675:25268  133:D05BR:1:1101:16675:25268 2:N:0:TGGACGTTGCAGAG
GAGCAGTCCTGTGGCTGTGCCTAATCATTGCTTTTTTTTTTTTTTGAGACAGAGTCTCGATCTGTCACCCAGGCTGGAGTGCAGAGGCA
+M_HWI-M01141:133:D05BR:1:1101:16675:25268  133:D05BR:1:1101:16675:25268 2:N:0:TGGACGTTGCAGAG
]]2]]YZ]]]]]Z][]]]][]]]]]]]]]\Z][[[]]]]]]]]]]]]]Y]]]]]ZX]]]]]]]]]]]]]]]\]]]]]E]]]]]]X]]]]
@M_HWI-M01141:133:D05BR:1:1101:11855:25292  133:D05BR:1:1101:11855:25292 2:N:0:TGGACGTTGCAGAG
CTAATGATCCTAAGTATATATGGACCCAACACAGGAGCACCCAGATACATAAGGCAAGTTCTTAATG
+M_HWI-M01141:133:D05BR:1:1101:11855:25292  133:D05BR:1:1101:11855:25292 2:N:0:TGGACGTTGCAGAG
\]]]]][]]]]]]]]]]]]]]][]]]]\]]]]]]]]]]]]]]]]]]]]]]]]]]]]]]]]]]]]][]
@M_HWI-M01141:133:D05BR:1:1101:20044:25326  133:D05BR:1:1101:20044:25326 2:N:0:TGGACGTTGCAGAG
TCTCACTCTGTCACCCAGGCTGGAGTGCAGTAGTGCAATCTCTGCTTACTGCAACCTCCACTTCCCGGGTTCAAGCGATTCTCCTGCCTCAACCTGCTGAGTAGCT
+M_HWI-M01141:133:D05BR:1:1101:20044:25326  133:D05BR:1:1101:20044:25326 2:N:0:TGGACGTTGCAGAG
]]]]]]]]]]]]]]]]]]]]]]]]]]]]]]]]]]]]]]]]]]]]]]]]]]]]]]]]]]]]]]]]]]]]]]]]]]]]]]]]]]]]]]]]]]]]]]]]]]]]]]]]]]
@M_HWI-M01141:133:D05BR:1:1101:14652:25341  133:D05BR:1:1101:14652:25341 2:N:0:TGGACGTTGCAGAG
GTGTGGCCCCGGTGTGTGATGCTCCCCTCCCTGTGTCCATGTGTTCTCATTGTTAAACACCCACTTATGAG
+M_HWI-M01141:133:D05BR:1:1101:14652:25341  133:D05BR:1:1101:14652:25341 2:N:0:TGGACGTTGCAGAG
]]]]]T[]]]]]]X]]]]]]]][[]]]Z]]]]]]]]]]]]]]]]]]]]]]]]]]]]W\]Z]]]]]]]]\]]
@M_HWI-M01141:133:D05BR:1:1101:24144:25431  133:D05BR:1:1101:24144:25431 2:N:0:TGGACGTTGCAGAG
CTGATGACCAGTGACGATGAGCATTTTTTCATATGATTGTTGGCCTCATATATGTCTTCTTTTGTAAAGTATCTGTTCATATCCTTTGCCCACTTTTGAATGGGCTTTTTTGTTTTTTTCCTGTAAATCTGCT
+M_HWI-M01141:133:D05BR:1:1101:24144:25431  133:D05BR:1:1101:24144:25431 2:N:0:TGGACGTTGCAGAG
]]]]]]]]]]]]]]]\]]]]]]]]]]]]]]]]]]]]]]]]]]]]]]]]]]]]]]]]]]]]]]]]]]]]]]]]]]]]]]]]]]]]]]]][]]]]]]]]]\]]]]]]]]]]]]]]]]]]]]\]]]]]]]]]]]W]
@M_HWI-M01141:133:D05BR:1:1101:11187:25467  133:D05BR:1:1101:11187:25467 2:N:0:TGGACGTTGCAGAG
GAGCACAGGAAGTTGGGAATACGCATCACAATACGGGAATACGCATCACAA
+M_HWI-M01141:133:D05BR:1:1101:11187:25467  133:D05BR:1:1101:11187:25467 2:N:0:TGGACGTTGCAGAG
]]]]]]YZZ]]]]]]]]]]]]]Z]]\]]]]]]]]]]]]]]]]]]K]]]]]]
@M_HWI-M01141:133:D05BR:1:1101:25000:25474  133:D05BR:1:1101:25000:25474 2:N:0:TGGACGTTGCAGAG
AAGCAAGAGATCTAGGAGAGAGCCGCACACCCCTTGAAACCTCTTGAAAAAGATACAACTTAAGCAAGTAATTTAGTACCGTATTTCATCAAATTCAAGACACTATCGATTATAAGATGCACCATTATTTTAGG
+M_HWI-M01141:133:D05BR:1:1101:25000:25474  133:D05BR:1:1101:25000:25474 2:N:0:TGGACGTTGCAGAG
]V]]]]]]]]]]]]]]]]]]]]]]]]]]]]][]]][]]]Z]]]]]]]]]]]Z]]]]]]]]]]]]]]]]]]]]]]]]]]]]]]]]]]]]]]]]]]][]]]]]]]]]\]]]]]]Y]]]][]]]]]]]]]]]]]]]]
@M_HWI-M01141:133:D05BR:1:1101:23740:25508  133:D05BR:1:1101:23740:25508 2:N:0:TGGACGTTGCAGAG
AGAGGAAGTCAAATTGTCTCTGTTTGCAGACAACATGATTGTATATCTAGAAAACCCCATCATCTCAGCCCAAAATCTCCTTACACTGATAAGCAACTTCAGCAAAGTCTCAGGATATAAAATCAATGTGCAAAAATCACAAGCATTCCTCTACACC
+M_HWI-M01141:133:D05BR:1:1101:23740:25508  133:D05BR:1:1101:23740:25508 2:N:0:TGGACGTTGCAGAG
BA3AAFB]]]]]]]]]]]V][]V]]]]]]]]]]]]]]]]]]]]]]]]]]]]]]]]]]]]]]]]]\]]8U]]]]]][]]]]]]]]Z]]]]]]]]]]]]]]]]]]]]]]]]]]]]]]]]]]]]]]]]]]]]]]]]]]]]]]W]]]Z]][\]]D@>>>1>
@M_HWI-M01141:133:D05BR:1:1101:16228:25535  133:D05BR:1:1101:16228:25535 2:N:0:TGGACGTTGCAGAG
CCCACTCTCTTCTGGCTTGTAGGGTTTCCGCTGAGAGATCTGCTGTAAGTCTAATAGGCTTCCCTTTATGGGTAACCTGGCCTTTCTTTCTGGCTGCCCTTAGTATTTTCTCCTTCATTTCAACCCTGGTGAATCTAATGAT
+M_HWI-M01141:133:D05BR:1:1101:16228:25535  133:D05BR:1:1101:16228:25535 2:N:0:TGGACGTTGCAGAG
]]]]]]]]]]]]]]Z]]]]]]]]]]]]]]]]]]]]]]]]]]]]]]]]]]]]]]]]]]]]]]]]]]]]]]]]]]]]]]]]]]]]]]]]]]]]]]]][[]]]]]]]]]]]]]]]]]]]]]]]]]]]]]]]]]]]]]]]]]]]]]
@M_HWI-M01141:133:D05BR:1:1101:16124:25540  133:D05BR:1:1101:16124:25540 2:N:0:TGGACGTTGCAGAG
AAAAGCAGGAGTTGCAATTCTCATCTCTGATAAAATAGACTTTAAAGCAACAAAGATCAAAAGAGACAAAGG
+M_HWI-M01141:133:D05BR:1:1101:16124:25540  133:D05BR:1:1101:16124:25540 2:N:0:TGGACGTTGCAGAG
]]]]]]]]W]]]]]]]]]]]]]]]]]]]]]]]]]]]]]]]]]]]]]]]]]]]]]]]]]]]]]]]]]]]]]]]
@M_HWI-M01141:133:D05BR:1:1101:16390:25689  133:D05BR:1:1101:16390:25689 2:N:0:TGGACGTTGCAGAG
GCTTGAACCCAAGAGGCGGAGTTTACAGTG
+M_HWI-M01141:133:D05BR:1:1101:16390:25689  133:D05BR:1:1101:16390:25689 2:N:0:TGGACGTTGCAGAG
]]]]]]]]]]]]]]]]]]]]]]]]]]]]]]
@M_HWI-M01141:133:D05BR:1:1101:18739:25761  133:D05BR:1:1101:18739:25761 2:N:0:TGGACGTTGCAGAG
AAAAACTCCTGAAACTGATAAGCAACTTCAGCAAAGTCTCAGGATATAAAATCAATGTGAAAAATCACAAGCATTCGTCTACACCAATAACAGACTTAAAGAAAGCCAAATCAAGAACAAACTGCCATTCACAAT
+M_HWI-M01141:133:D05BR:1:1101:18739:25761  133:D05BR:1:1101:18739:25761 2:N:0:TGGACGTTGCAGAG
UWVV]][]]\]\]]]]]IW\YYZVJ]]]]]Z[\WI&J][]I(]YXWWJ]]Z]][[]\ZZ]]K\]\]Z]\\]]ETXZY]Z]CWW]H]\]X\]]\\]\\]]]]ZE]H]]]]Z[]]]]Z]]J]]Z[]ZYY]]]V]IH]
@M_HWI-M01141:133:D05BR:1:1101:13988:25784  133:D05BR:1:1101:13988:25784 2:N:0:TGGACGTTGCAGAG
GACAAAGAGCTTTCTATTGGAAGAAGATGCCCTTGGACTTTCATAGCTAGGAAGTGGTCAATATCTGGCTGCAATGCTTCAAAGGACAGCTGACTCTTGTTTCGGAATAATGCAGCTGGTGACTTCAAGTTGAAGCCAATGCTCTTTTACCATCCTGAAAATCATAGGACCTTTACTAATTA
+M_HWI-M01141:133:D05BR:1:1101:13988:25784  133:D05BR:1:1101:13988:25784 2:N:0:TGGACGTTGCAGAG
CBBCCFFFFFFFGGGGGGGGFGHGHHGHHHHH]]]]]]]]]]]]]]]]]]]]]]]]]]]]]]]]]]]]]]]]]]]]]]]]]]]]]]]]]]]]]]]]]]]]]]]]]]]]]]]]]]]]]]]]]]]]]]]]]]]]]]]]]]]]]]]]]]]]]]HHGHHHFHGHGGGGGGGGGGFFFFFFFBAAAA
@M_HWI-M01141:133:D05BR:1:1101:17078:25801  133:D05BR:1:1101:17078:25801 2:N:0:TGGACGTTGCAGAG
TGGAGTGAATTTACAATAGCAAAGACATGGAATCAACCCAAATGCCCATCAATGATAGACTGGATAAAGAAAATGTGGTACATACACACCAT
+M_HWI-M01141:133:D05BR:1:1101:17078:25801  133:D05BR:1:1101:17078:25801 2:N:0:TGGACGTTGCAGAG
]]]]]]]]]]]]]]]]]]]]]]]]]]]]]]]]]]]]]]]]]]]]]]]]]]]]]]]]]]]]]]]]]]]]]]]]]]]]]]Z]]]]]]]]]]]]]
@M_HWI-M01141:133:D05BR:1:1101:8186:25987  133:D05BR:1:1101:8186:25987 2:N:0:TCGACGTTGCAGAG
TATCCATCACTATCAAGTAGGATTCATCCCGGGGATGCAAGGCTGGTTCAACATACGCAAGTCTATAAACATAATTCACCACATAAATTGAACCAAAGACAAAAACCACTATTATCTGAATTGATGCAGAAAAGGCCTTTGACAAAATTCAAC
+M_HWI-M01141:133:D05BR:1:1101:8186:25987  133:D05BR:1:1101:8186:25987 2:N:0:TCGACGTTGCAGAG
AAAVS]]]]]]]]]]]]]]]]]]]]]]]][]]]]]]]]]]]]]\]]\]]]]]]]]]V]]]]]]]]]]]]]]]W]X]]]]]]]]]]]\]]]]]]]]]][]]]]]]]]]]]]]]]]]]]]\]\]]]]]]]]]]]]]]]]]]]]]]]]]]]]]AAA
@M_HWI-M01141:133:D05BR:1:1101:11799:25999  133:D05BR:1:1101:11799:25999 2:N:0:TGGACGTTGCAGAG
GTGGTAGCTCACACCTGTAATCCCAGCACTTTGGGAGGCCGAGGCAGGCGGATCACAAGGTCAGGAGGCCAAGGTGGGCAGATCACCCGAGGTCAGGAGTTCAAGACCAGCCTGACCAACATTGTG
+M_HWI-M01141:133:D05BR:1:1101:11799:25999  133:D05BR:1:1101:11799:25999 2:N:0:TGGACGTTGCAGAG
]VV]]]]W[U[][]G]]]]]ZZ]]]]]]]]]][]]]]]]]]]]]WZ]]]ZW]]\]]]\]]]]]]\][YZZ]]V]]]]]]]]]]]]V[]]]]]C\\]]]]EV]]]]]]]]]]]]]]]]]]]WQ]]U]
@M_HWI-M01141:133:D05BR:1:1101:21988:26010  133:D05BR:1:1101:21988:26010 2:N:0:TGGACGTTGCAGAG
AAGGAAGAATAAAATCCTTTGCGAACAAGCAAGTACTCAGAGATTTTGTCACCACCAGGCCTGCTTTACAAGAGCTCCTAAAAGAGGCACTACACATAGAAAGGATCAACCAGTACCAGCCACTCCAAAATCACACTGAATGCTAAAGAGCTTC
+M_HWI-M01141:133:D05BR:1:1101:21988:26010  133:D05BR:1:1101:21988:26010 2:N:0:TGGACGTTGCAGAG
AABB]]]]]]]]]]]]]]]]]]]]]]]]]]]]]]]]]]]]]]]]]]]]]]]]]]]]]]]]]]]]]]]]]]]]]]]]]]]]]]]]]]]]]]]]]]]]]]]]]]]]]]]]]]]]]]]]]]]]]]]]]]]]]]]]]]]]]]]]]]]]]]]]]]CCAB
@M_HWI-M01141:133:D05BR:1:1101:21947:26082  133:D05BR:1:1101:21947:26082 2:N:0:TGGACGTTGCAGAG
TGAATCCAGGCAGGGGAGGGAGTCCTGGGGCCCTCTTCTGCAGCAGATCCGGCGGGGTGTCCATGGCGC
+M_HWI-M01141:133:D05BR:1:1101:21947:26082  133:D05BR:1:1101:21947:26082 2:N:0:TGGACGTTGCAGAG
]]]]]]]]]]]]]\]]]]Z]]]]]]]]]]]]]]]]]]]]]]]]]]]]]]]\W]]]]]]]]]]]]]]]]]
@M_HWI-M01141:133:D05BR:1:1101:10869:26113  133:D05BR:1:1101:10869:26113 2:N:0:TGGACGTTGCAGAG
AATAAAATACCTTGGAATACAACTCACAAGGAACGTAAATGACCTCTTCAAGGAGAACTAAAAACCACTGCTCAACTAAATAAGAGAGGACACAAATAGATGGAGAAACATTCCATGTTCATGGTTAGGAAGAATCAATATCATGAAAAT
+M_HWI-M01141:133:D05BR:1:1101:10869:26113  133:D05BR:1:1101:10869:26113 2:N:0:TGGACGTTGCAGAG
]]]]]]]]]]]]]][[[]]]]]]]]]]]]][]]]]\]]]G]]]\]]]]]]]\]]]U]]]]]]Y[]]]]]]]]]]]]]]]]]]]]\]]]]]]]][]\]]]]]]]]]]]]]]]]Z[]]]]]]]]]Z]]]]]]]]UX]\]]]]]]]]]G]]7]
@M_HWI-M01141:133:D05BR:1:1101:19444:26138  133:D05BR:1:1101:19444:26138 2:N:0:TGGACGTCGCAGAG
CCATTCTTCATATACAAATTCCTCATCGCTGTAAATTGCTCTGCCCCTCAGATCGGAAGAGCA
+M_HWI-M01141:133:D05BR:1:1101:19444:26138  133:D05BR:1:1101:19444:26138 2:N:0:TGGACGTCGCAGAG
[]FR]XZ\]]]]]X]]]]X][[]]C]]][][]W]]]]][F[Z]VFV[]\]]V]T]]YF]]]]]
@M_HWI-M01141:133:D05BR:1:1101:16093:26195  133:D05BR:1:1101:16093:26195 2:N:0:TGGACGTTGCAGAG
AGAGAGAGAGAGAGAGAGAGAGAGAGAGAGAGAGAGAGAGAGAGAGAGAGAGAAATTAATTTCAATGAGGAAGGGAGG
+M_HWI-M01141:133:D05BR:1:1101:16093:26195  133:D05BR:1:1101:16093:26195 2:N:0:TGGACGTTGCAGAG
]X][]X]]]]]]]]]]]]]\]]]]]]]]]]\]]]]]]]]]]]]]]]]]]]]]]]]]]]]]]]]]]]]]]]6[]T].H]
@M_HWI-M01141:133:D05BR:1:1101:15741:26270  133:D05BR:1:1101:15741:26270 2:N:0:TGGACGTTGCAGAG
GTGCAAGCTCTGCCAGATATTCCATGCTCTCACATATATTTCTACTTCTTATGAGGTTCTTCTTTCTTTGTTTACCTAGGGAGCTCCACTCATCCTAACAAATGTGTATTACTAAGGACTTCTAGTGGCTAATGCAGGAAGTGCCTCTCAG
+M_HWI-M01141:133:D05BR:1:1101:15741:26270  133:D05BR:1:1101:15741:26270 2:N:0:TGGACGTTGCAGAG
A]]]]]]]]]]]]]]]]]]]]]]]]]]]]]]]]]]]]]]]]]]]]]]]]]]]]]]]]]]]]]]]]]]]]]]]]]]]]]]]]]]]]]]]]]]]]]]]]]]]]]]]]]]]]]]]]]]]]]]]]]]]]]]]]]]]]]]]]]]]]]]]]]]]]]>
@M_HWI-M01141:133:D05BR:1:1101:20598:26330  133:D05BR:1:1101:20598:26330 2:N:0:TGGACGTTGCAGAG
AAAAGATGGAGAAACATTCCATGTTCATAGTTAGCAAGAATCAATATCGTGAAAATGGCTAATTCTCCAAAGTAATTTACAGATTCAATGCTATCCC
+M_HWI-M01141:133:D05BR:1:1101:20598:26330  133:D05BR:1:1101:20598:26330 2:N:0:TGGACGTTGCAGAG
]]]]]]]]]]]]]]]]]]]]]]]]]]]]]]]]]]]]]]]]]]]]]]]]]]]]]]]]]]]]]]]]]]]]]]]]]]]]]]]]]]]]]]]]]]]]]]]]]
@M_HWI-M01141:133:D05BR:1:1101:17416:26352  133:D05BR:1:1101:17416:26352 2:N:0:TGGACGTTGTAGAG
CCAACTCAATCTGCTCTCTTATATAAAATACAGAAATTCTAATTTTCTGCAAATCTAAAAAAATCTAAATAATATCGAGGCTCCCCAAAGTTAAAAGAAAATGGCTCTGAATATAGTCTGTTAGAAAAAATATACAATGCCTTATTCTAATCTTTTTTGGA
+M_HWI-M01141:133:D05BR:1:1101:17416:26352  133:D05BR:1:1101:17416:26352 2:N:0:TGGACGTTGTAGAG
11AA11DF1FF]Y]U][]]]]]]]]]]]]]]]]]]]]]]]]\]]]Y\]\]]]]]]]]]]]]]]]]]]]]]]]]]]]]]]]]\]]]]]]]]]]]]]]]]]]]]]]]]]]]]]]]]]]]]]]]]]]]]]]]]]]]]]]]]]]]]]\]]]]]]A2A4BFBBABB
@M_HWI-M01141:133:D05BR:1:1101:23719:26511  133:D05BR:1:1101:23719:26511 2:N:0:TGGACGTTGCAGAG
CCCGAATGATAAAATAAAATAGCTCTGAATAAAATCAGTCAGAAAAAATATACAATCCTTTTTTCTACTTTGTTTTGGAGTACATACACCAACTCAATATGCTCTCTCATGTAAAAAAACTGAAATACTAAATTTACGCGACTCAAAAGAAATCTAAATATAATTGAGGTACCACAATGTTAAAAGCAAAATTTCTCTGAATATAATCTGTCAGAAGAAAC
+M_HWI-M01141:133:D05BR:1:1101:23719:26511  133:D05BR:1:1101:23719:26511 2:N:0:TGGACGTTGCAGAG
AABAABBFFFFFGGGGGGGGGGHHHHFFHHHHHFHHFGHHHGHHGHHFHHHHHHHHHHHHHHHGGHHHGHH]]]]]]]]]]]]]]]]]]]]]]]]]]]]]]]]]]]]]]]]]]]]]]]]]]]]]]]]]]]]]]]]]]]]]]\]]]]]]]]FGEHHHHBGHHHFGF35BGDGGHEHHGCHFGGGBFFFFHHGHHHGHHFHGGGGGGGFGGFFFFFFD>>>>3
@M_HWI-M01141:133:D05BR:1:1101:12943:26583  133:D05BR:1:1101:12943:26583 2:N:0:TGGACGTTGCAGAG
GCTACTCAGGAGGCTGAGGCAGGAGAATTGCTTGAAGCCGGGAGGAGGAGGTTGCAGTGAGTCGCCACTGCACTCCAGCCTGGGTAACAAGAGCGAAACTCCGTCTCAAAAAAAAAAAAAAATTATAGATGTTTATTACATATGCTCACTCTTATAAATAAAGTCCAGGTCATGGAGAATCTTA
+M_HWI-M01141:133:D05BR:1:1101:12943:26583  133:D05BR:1:1101:12943:26583 2:N:0:TGGACGTTGCAGAG
AAABBBFFFF@AEFGFAGCFGC?FFEGGDGFFGGEIFIHGAEI2ACGAGCAGIHHJGFJHIAIE2GHIJIGEIHHHHH5HFG]]]W]H]]]]9]7]]]ZZ[]ZR]Z]]]]]]]]]]]]]]]]]]]]]]]Y]]]]]]]]Z]]X]]]]]][]FBHGHGGF33A1AGGFGBBFGGFDFFFD3>A11A
@M_HWI-M01141:133:D05BR:1:1101:18439:26633  133:D05BR:1:1101:18439:26633 2:N:0:TGGACGTTGCAGAG
GTTTACAAATTACTGCAAACACACGTCAGTTTAACTCTGTAAGTTAAACGCACACATTGAAGGTCGTTCGGTTAGGTTGCTCCGTTTTGGTTTTAGAAGCAGATATTTCTCAATACAGCGTTTACTCCTATTCACTCTGGAATATCCAAACGCAGCTCCTAGAAGAATCGCGCTTCTCACTCTCTGATTCTGGAGGCGGATTCAACTCCCTTAGCTGAGCGAACGCCCAGCAGAGCAGTTTGCAAGATACGTTCTTTTTGTGTTTTAGG
+M_HWI-M01141:133:D05BR:1:1101:18439:26633  133:D05BR:1:1101:18439:26633 2:N:0:TGGACGTTGCAGAG
AAAAADF1BDFF1GFDFFFGG11EGHFAAGHHGHFG1GDGH2FGEBBE1/EEEGF/GHHHHHEFHEE?0AAAEE>0F@CFHFFE?EFFHGCFFFHFFFHEGHEGFGHFGFEGFFBHHBB]]]Y]\]]]]]]]]]]\]ZX]]\]]]]]]]]@1FEGCG1FG2HGG>///>/?HFHHFFFHFGFG1HFBCFEEB/ECGFGGGDA1FGEEFHGGB110FGEEE/AA///1CB1B1D11AB0DF11DFHGFF0GFCECGB1111ABD11>>11
@M_HWI-M01141:133:D05BR:1:1101:22351:26639  133:D05BR:1:1101:22351:26639 2:N:0:TGGACGTTGCAGAG
CCACTTTTTAAAAACGTTTGGTGGTTTCTGGCCAGGCATGGTGGCTCACACCTGTGATCCCAGCACTTTGGGAGGCTGAGGCAGGAAAAATGGTTGAGGTCAGGAGTTACAGCCCAGCCTGGGCAACACTGTGAGACCCCATCTATACTAAAAATAAAAACATTAGCCAGGCATGGTGGTATGCACCTGTT
+M_HWI-M01141:133:D05BR:1:1101:22351:26639  133:D05BR:1:1101:22351:26639 2:N:0:TGGACGTTGCAGAG
>AAABFFFFAFFGCGFGGGFGAF2EGHHHHFFHGHGHHHGF]]]]]]]]]]]]]]]]]]]]]]]]]]]]]]]]]]]]]]]]]]]]]]]]]]]]]]]]]]]]]]]]]]]]]]]]]]][]]]]]]]]]]]]]]]]]]]]]]]]]]]]]]]]]GHHHHGFHGFGHHHHHFHGB4GGGGGGGGFFFFFFBABBAA
@F_HWI-M01141:133:D05BR:1:1101:11855:26702  133:D05BR:1:1101:11855:26702 2:N:0:TGGACGTTGCTGAG
CCACCCAACCGGTATCGCCGGCGCGGGCGTTCTGGTGACGGAAGGCTGCCGTGGTGAAGGCGGTTACCTGCTGAACAAACACGGCGAGCGCTTCATGGAGCGTTATGCCCCGAATGCGAAAGACCGATCGGAAGAGCACACGTCTGAACT
+F_HWI-M01141:133:D05BR:1:1101:11855:26702  133:D05BR:1:1101:11855:26702 2:N:0:TGGACGTTGCTGAG
AAAA1>AAAAD1AEF1AFEG00E////>E//FA11@BEGGC?/>/FCGFFG/E///1111FE/<BC<F>1<?GBHFB0CCGHC/A-<-C@CACCDDGHBBF?CCCE0;GGE9--9/BE.-9.9C/9@=99A-9A--:FFF?9AAB-//FF
@R_HWI-M01141:133:D05BR:1:1101:11855:26702  133:D05BR:1:1101:11855:26702 2:N:0:TGGACGTTGCTGAG
GTTTCCCGCACCGTCTTCTCCTTTGCCACCCCCTTCCCCACGATCTGTTCCCTCCTCCGGCCGCCCCCCCTTTGGTTCCACTCCCGCGTGCCCGTCACCGCCCCCCACCACCCACCCTGCAAGAGCCGCTATAGAAGGCCCTACTTGGCG
+R_HWI-M01141:133:D05BR:1:1101:11855:26702  133:D05BR:1:1101:11855:26702 2:N:0:TGGACGTTGCTGAG
1>>1>311111111A00BED1B1D11A1B00AA/000B00B///B0122D21B0/0B#############################################################################################
@M_HWI-M01141:133:D05BR:1:1101:11990:26773  133:D05BR:1:1101:11990:26773 2:N:0:TGGACGTTGCAGAG
TTGACTGGTCTCCGGTGACTAGCTGGACCACAGGGGTGTCTACGTTCGTTGTGGCCCCTAGCTGGGCTACTAGAGCACTGGTTATAGCGGGCGGATCGATCATG
+M_HWI-M01141:133:D05BR:1:1101:11990:26773  133:D05BR:1:1101:11990:26773 2:N:0:TGGACGTTGCAGAG
]]]]]]]]]]]Y]Z]]]]]]][]]]]]]]]]]]]]]]]]]]]]]]]]]]]]]]]Z]]]]]]]]]]]]]\]]]]]]]]]]]]]]]]]]VZ]]]]]]]]]]]U]6\
@M_HWI-M01141:133:D05BR:1:1101:13044:26778  133:D05BR:1:1101:13044:26778 2:N:0:TCGACGTTGCAGAG
AACAAGAGCAAAACTCCATCTCAAAAACAAAACAAAACAAAA
+M_HWI-M01141:133:D05BR:1:1101:13044:26778  133:D05BR:1:1101:13044:26778 2:N:0:TCGACGTTGCAGAG
]0]]H]]]Z][V]ZH][XZZ[[]]]]I]]]]]\]V]]]]T%]
@M_HWI-M01141:133:D05BR:1:1101:17137:26796  133:D05BR:1:1101:17137:26796 2:N:0:TGGACGTTGCAGAG
GCTAATTTTTGTATTTTTAGTAGAAACGGGGTTTTTCCATGTTGGCCAGGCTGGTCTCAAACTCCTGACCTCAAGTGACCTGGTTGCCTCGGCCTCCCACCTCAGC
+M_HWI-M01141:133:D05BR:1:1101:17137:26796  133:D05BR:1:1101:17137:26796 2:N:0:TGGACGTTGCAGAG
]]]]]]]]]]]]]]]]]]]]]]]]]]]]]]]]]]]]]]]]]]]]]]]]]]]]]]]]]]]]]]]]]]]]]]]]]]]]]]]]]]]]]]]]]]]]]]]]]]]]]]]]]]
@M_HWI-M01141:133:D05BR:1:1101:12414:26825  133:D05BR:1:1101:12414:26825 2:N:0:TCGACGTTGCAGAG
GTGTTTTGATGTGCTTCTGGATTCAGTTTGCCAGTATTTTATTCAGGATTTTGGCATCAATGTTCATCAGGGATATTGGCCTGAAGTTTTCTGTTTCTGTTGAGTCTCTGCCAGGTTTTGGTATCAGGATGATGCTGATCTCATAGAATAAGTTAGGGAACAGTCCTGTCTTCCCTGATTGATTGGAATAGTTTCACTAGGAATGGTACCAGGTCA
+M_HWI-M01141:133:D05BR:1:1101:12414:26825  133:D05BR:1:1101:12414:26825 2:N:0:TCGACGTTGCAGAG
3AA>AFFFAFF5AEGGGFG4AGFGGFDFDGHFFGFFHHHFFHHHFHH3GGFFH2GFGFAAGHH555]]]]]]]]]]]]]]]]]]]]]]]]]]]]]]]]]]]]]]]]]]]]]\]]]]]]]]]]]]]]]]]]]]]]]]]]]]]]]]]]]]]]HHHHHHHHHHHGHGGGHGHGGAHGHFHFHHHHGFHHHHHHHHHHFGDCGGGGGGFBFFFBFBBAA>
@M_HWI-M01141:133:D05BR:1:1101:22505:26826  133:D05BR:1:1101:22505:26826 2:N:0:TGGACGTTGCAGAG
CAAGGGCCAGATACAGATTATCAGATTGACAGCTCAAGGTGATTTTTTGGAGTAACTAGTAGATGATACACCAATTACTAAAATGTACATATTAAAAAATTGTGGCCAGGCACTGTGGCTCACACCTATGATCTCAGCACTTTAAGAGGCT
+M_HWI-M01141:133:D05BR:1:1101:22505:26826  133:D05BR:1:1101:22505:26826 2:N:0:TGGACGTTGCAGAG
B]]]]]]]]]]]]]]]]]]]]]]]]]]]]]]]]]]]]]]]]]]]]]]]]]]]]]]]]]]]]]]]]]]]]]]]]]]]]]]]]]]]]]]]]]]]]]]]]]]]]]]]]]]]]]]]]]]]]]]]]]]]]]]]]]]]]]]]]]]]]]]]]]]]]]3
@M_HWI-M01141:133:D05BR:1:1101:12517:26836  133:D05BR:1:1101:12517:26836 2:N:0:TGGACGTTGCAGAG
CAGGAGTTGGGAGTTGAAGAATTTGACTACGCAGACAAGACAGGAACATTTCTGATGAACAGATACTGTAAATTTAAGTTGAAATGAGAAATCAAAT
+M_HWI-M01141:133:D05BR:1:1101:12517:26836  133:D05BR:1:1101:12517:26836 2:N:0:TGGACGTTGCAGAG
]]]]]]]]]]]]]]]]]]]]]]]]]\]]]]]]]]]]X]]]]]]]]]]]]]]]]]]]]]]]]]]]]]]]]]]]]]]]]]]]]]]]]]]]]]]]]]]]]
@M_HWI-M01141:133:D05BR:1:1101:16514:27044  133:D05BR:1:1101:16514:27044 2:N:0:TGGACGTTGCAGAG
ATTCAGGGCTGTTAAGCTGCTATGTTTGATTCTGCTGCAACACAGCTCATTAAACAACCCTTTTTTTTTTTCTCAAATGCTCTGTGTTGAGGGGTTTGGGCTTTATTTTTGGATGTCCGATCAGGTGTCCTGCCCAGCTCGAAGGCAGACTAGCCACTGATTGGCTGCCGAGGCTCCGCGCTGCTGATGAGT
+M_HWI-M01141:133:D05BR:1:1101:16514:27044  133:D05BR:1:1101:16514:27044 2:N:0:TGGACGTTGCAGAG
AAB?AFFFAFACGGFGGGGGGGHHGFHGFHHHHHHHHHGHHH]]\]]]]]]]]]]]]]]]]]]]]]]]]]]]]]]]]]]]]]]]]]]]]]]]]]]]]]]]]]]]]]]]]]]]]]]]]]]]]]]]]]]]]]]]]]]]]]]]]]]]]]]]]]GHGHHGFFCGHHHEGGGGGHGGGGGGGGGGFFFFFFFBBAAB
@M_HWI-M01141:133:D05BR:1:1101:20978:27127  133:D05BR:1:1101:20978:27127 2:N:0:TGGACGTTGCAGAG
CTGTACACTTTACAGCAGTTACCACAAAATGGGAACTGTACACTTCAAAATGGTTACCACACAATGAGAACTGAACACTTCACAATGGTTACAACACAGTGGAAACTGTTCACTTCACAATGGTTACCACACAATGGGAACTGTATACTTAACAA
+M_HWI-M01141:133:D05BR:1:1101:20978:27127  133:D05BR:1:1101:20978:27127 2:N:0:TGGACGTTGCAGAG
3>AAAY]]\]]]]]\]]\]]]WZ[]]]]]]]%XX]\]]]K]X]Y]]]K]YW]Z]]8YV]]]W]]]]Z]]]]]]\[HZ]]]IZ[]]Y\]]]]]]]]]ZTZ]]]]]]]YHX\ZJW]]]][I]]]]]]\\]64]]]C]]J]]]]\V]]]]]]]AA>11
@M_HWI-M01141:133:D05BR:1:1101:16568:27239  133:D05BR:1:1101:16568:27239 2:N:0:TGGACGTTGCAGAG
GAGGTTCTGGCACGTTGTGTCTTCGTTCTCATTGGTTTCGAAGAACTTCTTTATTTCTGCCTTCATTTCGTTGTTTACCCAGTCAACATTCAAGAGCCAGTTGTTCAGTTTCCATGAAGCTG
+M_HWI-M01141:133:D05BR:1:1101:16568:27239  133:D05BR:1:1101:16568:27239 2:N:0:TGGACGTTGCAGAG
]]]]]]]]]]]]]]]]]]]]]]]]]]]]]]]]]]]]]]]]]]]]]]]]]]]]]]]]]]]]]]]]]]]]]]]]]]]]]]]]]]]]]]]]]]]]]]]]]]]]]]]]]]]]]]]]]]]]]]]]]]
@M_HWI-M01141:133:D05BR:1:1101:15906:27240  133:D05BR:1:1101:15906:27240 2:N:0:TGGACGTTGCAGAG
GCGTATGCTCAGAGACTCCAGTGCAGCCACATGGAAGAATATTTACGGACAGAAAAAGGAAAGTGACATACAGAAAACAGAAATGATGTACAGAAACAGCTGAATTGATTACAGCTCAGCATTTGCCTTATTTGAACATGGTTTGAACACTTAAC
+M_HWI-M01141:133:D05BR:1:1101:15906:27240  133:D05BR:1:1101:15906:27240 2:N:0:TGGACGTTGCAGAG
AAAAA]]]]]]]]]]]]]]]]]]]]]]]]]]]]]]]]]]]]]]]]]]]]]]]]]]]]]]]]]]]]]]]]]]]]]]]]]]]]]]]]]]]]]]]]]]]]]]]]]]]]]]]]]]]]]]]]]]]]]]]]]]]]]]]]]]]]]]]]]]]]]]]]]BA>>A
@M_HWI-M01141:133:D05BR:1:1101:16582:27263  133:D05BR:1:1101:16582:27263 2:N:0:TGGACGTTGCAGAG
CCTTGGTGCTTGCAAGTGGGGGCAGTGAGGGGGTGGGCTGGATTTTCATCCTGATGAGCTGGAGGTAATGGCAGGACAGCCAGGTAGGCATGGCCCTCGGGCCACAAGGCCATGGGGGTTACTGTGTAGCTGCTTCTTGAAGAAGAAACAAATGAATGCCATATTACCTTCTGCTTTCTTTTTG
+M_HWI-M01141:133:D05BR:1:1101:16582:27263  133:D05BR:1:1101:16582:27263 2:N:0:TGGACGTTGCAGAG
3>AABFFBFFFFGGF4AFFECEGGG3BGHHGEAEG]]]]]]]]]]]]]]]]]]]]]]]]]]][]]]]]]]]]]]]]]]]]]]]]]]]]Y]V]Z]]]]]]T]]]]]]]]]]]]]]]]]]]]]]]]]]]PZ[]]][]]]]]]]]]]]]]]]]FGHHHHFHGFEFBGB1GGFGBGFCFFA1AAA>11
@M_HWI-M01141:133:D05BR:1:1101:9527:27311  133:D05BR:1:1101:9527:27311 2:N:0:TCGACGTTGCAGAG
ACAGAGCACAGGAAGTTGGGCGTCGGATTGTACGTTACGGGAATACGCATCACAA
+M_HWI-M01141:133:D05BR:1:1101:9527:27311  133:D05BR:1:1101:9527:27311 2:N:0:TCGACGTTGCAGAG
WV]]U]ZVV[XY]]]]]]X]]]]]]]Z]]]]][]]]6]]]]]]]]]]]]]]]]]]
@M_HWI-M01141:133:D05BR:1:1101:18832:27319  133:D05BR:1:1101:18832:27319 2:N:0:TGGACGTTGCAGAG
TAGGTAGTGTGGTGTGGAACCTGGGGTGTAATTGTGTGTTGTGGAACATGGTGTGTAGGCAGTTGTGTATGTGTGTGTGCATAAGAA
+M_HWI-M01141:133:D05BR:1:1101:18832:27319  133:D05BR:1:1101:18832:27319 2:N:0:TGGACGTTGCAGAG
]]]]]]]]]]YU]]]]]]]]]]Y]]]]]7]]]]]]]]]]]]]]]]]]]]]]]]]]]]]]]]]]]]]]]]]]]]]]]]]]]]]]]]\]
@M_HWI-M01141:133:D05BR:1:1101:18788:27431  133:D05BR:1:1101:18788:27431 2:N:0:TCGACGTTGCAGAG
AGTACTAAACACTGGGGTCTATTGGAAGGAAATGGGGAGGGCCAGTGGGAGGGGGAGGTGGGGAGGGAT
+M_HWI-M01141:133:D05BR:1:1101:18788:27431  133:D05BR:1:1101:18788:27431 2:N:0:TCGACGTTGCAGAG
WWG]]]]\\[[]Z]Y]FVZX]]\]]WV]5]]Y%]\]0]]][YY87\WZU[]]]]Z]Z]][]7]V]]]Z]
@M_HWI-M01141:133:D05BR:1:1101:22451:27450  133:D05BR:1:1101:22451:27450 2:N:0:TGGACGTTGCAGAG
AACTGATGTGCGTTAGCAGGAGTTTGTAAACCCTTTCTGTGAACCAGCGAAAAACGCATTTTTCCA
+M_HWI-M01141:133:D05BR:1:1101:22451:27450  133:D05BR:1:1101:22451:27450 2:N:0:TGGACGTTGCAGAG
\]]\]]]]]]]]]]]\\]]]X]UE]]]]]]][W]][]]]][Z]TUV]BYZ]7X]]]]TZ]]]]\][
@M_HWI-M01141:133:D05BR:1:1101:20532:27460  133:D05BR:1:1101:20532:27460 2:N:0:TGGACGTTGCAGAG
ATCCATGTCCCTACAAACGACACAAACTCATCATTTCTGATTGCTGCATAATATTCCATGGTGTATATGTGCCACATTTTTCCAATCCAGTCTATTATCAATGGGCATTTGGGTTGATTCCAGGTCTTTGCTATTGTAAACAGTGCTGCAATG
+M_HWI-M01141:133:D05BR:1:1101:20532:27460  133:D05BR:1:1101:20532:27460 2:N:0:TGGACGTTGCAGAG
3AA]]]]]]]]]]]]]]]]]]]]]]]]]]]]]]]]]]]]]]]]]]]]]]]]]]]]]]]]]]]]]]]]]]]]]]]]]]]]]]]]]]]]]]]]]]]]]]]]]]]]]]]]]]]]]]]]]]]]]]]]]]]]]]]]]]]]]]]]]]]]]]]]]]]A>3
@M_HWI-M01141:133:D05BR:1:1101:16689:27663  133:D05BR:1:1101:16689:27663 2:N:0:TGGACGTTGCAGAG
GACACTTTACACTAAAATTAACTCCAGATGGATTAAGGCTTAAACAT
+M_HWI-M01141:133:D05BR:1:1101:16689:27663  133:D05BR:1:1101:16689:27663 2:N:0:TGGACGTTGCAGAG
]]]]]]]]]]]]]]]]]]]]]]]]]]]]]]]]]]]]]]]]]]]]]]]
@M_HWI-M01141:133:D05BR:1:1101:18185:27799  133:D05BR:1:1101:18185:27799 2:N:0:TGGACGTTGCAGAG
TAATTTATATAATGGAAGTTTATATACAGAATTAATCTATACTTAAGAAATTATATGGGCGCGGTGGCTCACACCTATAATCCCAGCACTTTGGTAGGCTGAAGTGGGTGGATCACGAGGTCAAGAGATCGAGACCATCC
+M_HWI-M01141:133:D05BR:1:1101:18185:27799  133:D05BR:1:1101:18185:27799 2:N:0:TGGACGTTGCAGAG
]]]]]]]]]]]]]]]]]]]]]]]]]]]]]]]]]]]]]]]]L]]]]]]]]]]]]]]]Z][]]]]]]Y]]]]8]]]]]]]]]]]][]]]]\]]]]]\[]]]]]]]]]]Y]]]]]]]]]]]]]]]]]]]]]]]]]]]]]]]\]
@F_HWI-M01141:133:D05BR:1:1101:12135:27873  133:D05BR:1:1101:12135:27873 2:N:0:CGGACGTTGCAGAG
CTATAAAAAGAGAAAATGGACAAAAAAAGAAAACCCCTACTTTTTCCATACTTGCATTTCTACAAACCAGACTTTATTTTTTTGTTTTTCGGGGTTTTTCTTTTTTCTTTTTAAGATGGAGTTTTGCTCTTGTTGCACAGGCTGGAGTGT
+F_HWI-M01141:133:D05BR:1:1101:12135:27873  133:D05BR:1:1101:12135:27873 2:N:0:CGGACGTTGCAGAG
3>AAAFFFF@ACGFGGGGGGGFFHHF?AE2F32FEEEFGHFCGC33BFDG2AGFHHHHFHHGHHGHEAA1GFGFFFBFFBFFEFGB?GFFC/ECEEGGEBEDGHHG3GH33F/CGDGHHHGHHGHHDFDGHHFHHFFFFCEA0GDEF<CF
@R_HWI-M01141:133:D05BR:1:1101:12135:27873  133:D05BR:1:1101:12135:27873 2:N:0:CGGACGTTGCAGAG
GTGGCTCACACCTGTAATCCAGCATTTTGGGAGGTCAAGGTGGGAGGACTGCTTGAGCCCAGGCAGGGAGTTTAAGACCACCCTGGGCAACAAAGTGAGATACCCCATTTCTACAAAAAAAAAAAAAAAAAATTAGCCAGGTGAGGAGGC
+R_HWI-M01141:133:D05BR:1:1101:12135:27873  133:D05BR:1:1101:12135:27873 2:N:0:CGGACGTTGCAGAG
>>AAAFFFD1B1CFBFEGGFGG1FE3DGFGCHCG001AAFGFGC/F///BFCA11FHE0A//FF/AEEEAB0F22@FE0>C/B/GEAGFGF0/BF1FFHBBB>11//FDGGHEEB1BAA@CCCCGGCGGCGGF/C###############
@M_HWI-M01141:133:D05BR:1:1101:18941:28126  133:D05BR:1:1101:18941:28126 2:N:0:TGGACGTTGCAGAG
TTGTGATGCGTATTCCCGTATTGTGATGCGTATTCCCAACTTCCTGTGCTCTGT
+M_HWI-M01141:133:D05BR:1:1101:18941:28126  133:D05BR:1:1101:18941:28126 2:N:0:TGGACGTTGCAGAG
]]]]][]]]]]]]]]]]]]]]]]]]]]]]]]]]]]]]]]]]]]]]]]]]]]]]]
@M_HWI-M01141:133:D05BR:1:1101:18823:28181  133:D05BR:1:1101:18823:28181 2:N:0:TGGACGTTGCAGAG
ACTTTGCTCTCTTCCTCTTCCTCTGACCATGTGAGAAATGGTTTTGCTCCTCTTTGCCTTCCAGCATGATTGTGAGGCCTCCCCAGCCATGTGAAACTGTGAGTCAATTTAGCCTCCTTCCTTTATAAATTACTCAGTCTCAGATATG
+M_HWI-M01141:133:D05BR:1:1101:18823:28181  133:D05BR:1:1101:18823:28181 2:N:0:TGGACGTTGCAGAG
]]]]]]]]]]]]]]]]]]]]]]]]]]]]]]]]]]Y]]]]]]]]]]]]]]]]]]]]]]]]]]]]]]]]]]]]]\W]]]]]]]]]]]]Y]]]]]]]]]]]]]]]]]]]]]]]]]]]]]]]]]]]]]]]]]]]]]]]]]]]]]]]]]]]]]
@M_HWI-M01141:133:D05BR:1:1101:12550:28257  133:D05BR:1:1101:12550:28257 2:N:0:TAGACGTTGCAGAG
ATCACTGCCAGCAGTGCGTCGGTATGGTCTTGACGGAGTGCGTCTGCAGCGGCTGCGCGGAATACGGCGGCAGAGGATTCGTATTCCAGCGGTGCTGAAATCGG
+M_HWI-M01141:133:D05BR:1:1101:12550:28257  133:D05BR:1:1101:12550:28257 2:N:0:TAGACGTTGCAGAG
]]]]]]]]]]]]]]]Z]]]Z]]V[]W]]]]]]]]]]R]]]]]]]]]]]]]]]]]]]]][]]]]]]]]]]]]U]UTX]ZSP]]\]]]]][UC]YWF]]W[]][[\
@M_HWI-M01141:133:D05BR:1:1101:13316:28411  133:D05BR:1:1101:13316:28411 2:N:0:TGGACGTTGCAGAG
GTTAGTTGAACCAACACACAGCATAGTGAAGGATACGTTCGTTTTGTGTTTCAGACGGAGATTTACAGCTATTTGGGAAATGCTTGCTTTTGCCTGAGAAAATGCGTTTTGC
+M_HWI-M01141:133:D05BR:1:1101:13316:28411  133:D05BR:1:1101:13316:28411 2:N:0:TGGACGTTGCAGAG
]]]]]]]]]]]]]]]]]]]]]]]]]]]]]]]]]]]]]]]]]]]]]]]]]]]]]]]]]]]]]]]]]]]]]]]]]]]]]]]]]]]]]]]]]]]]]]]]]]]]]]]]]]]]]]]]
@M_HWI-M01141:133:D05BR:1:1101:13191:28602  133:D05BR:1:1101:13191:28602 2:N:0:TGGACGTTGCAGAG
TATTTTGATTTTTTTTAGATTCACGTAAAATTAGAATTTCGGTATATTGCATGAGAGACCATATTTTGTTGGTGTGTATACTCCAAAACAACGTAGAAAATGGCATTGTATATTTTTTCTGACAGATTATATTCAGAAAAATTTATCTTTTAACATTGGGGTGCCTAGGTAATATTTAGATATTTTTAGTTTCGCATTAATTTAAAATTTTGGTATTTTAAATGAGATAGCATA
+M_HWI-M01141:133:D05BR:1:1101:13191:28602  133:D05BR:1:1101:13191:28602 2:N:0:TGGACGTTGCAGAG
BABCBFFAFFFFGGGGGGGGGGHHHFHHHHHHHHFHHGHHHGCGGHHHHHBHHHHHHGGFHHHHHHHHGHHHEFGFHGHGHHFH]]]]]]]]]]]]]]]]]]]]]]]]]]]]]]]]]]]]]]]]]]]]]]]]]]]]]]]]]]]]]]]]]]HGFHHFEE11HFGBFHGGBHHHFHGHFG5GEFDFHFEGGGEGGHHHFFHHFGHHHHHGHHHHGGGGFGFFGGFFFFFFFAAA?A
@M_HWI-M01141:133:D05BR:1:1102:13610:1897  133:D05BR:1:1102:13610:1897 2:N:0:TGGACGTTGCATAG
CTCCAGTCAC
+M_HWI-M01141:133:D05BR:1:1102:13610:1897  133:D05BR:1:1102:13610:1897 2:N:0:TGGACGTTGCATAG
F]]]]]H]]]
@M_HWI-M01141:133:D05BR:1:1102:12006:1966  133:D05BR:1:1102:12006:1966 2:N:0:TGGACGTTGCAGAG
ATCCCAGCTACTCAGGAGGCTGAGGCAGGAGAATTGCCTGAACCCAGGAGGCGGAGGTTGCGGTGAGCCGAGATCACGCCATTGCACTCCAGCCTGGGTAACAAGAGCGAAACTCCGTCTCA
+M_HWI-M01141:133:D05BR:1:1102:12006:1966  133:D05BR:1:1102:12006:1966 2:N:0:TGGACGTTGCAGAG
[]]]Y]]]]]\]]]][]\]]ZZ]Z]]]]]]]]]]]]]]]]][]]]]]\]]]]]]F]]]]]]]\]]]]]]]]]]]]]]]Z]]]]]]]]]]]]\]G]]]]]]]]]]]]]]]]]]]]]]]]]]]]
@M_HWI-M01141:133:D05BR:1:1102:13622:2219  133:D05BR:1:1102:13622:2219 2:N:0:TGGATGTTGCAGAG
GGCCAACTGGATGAAACCATGTCTCTACTACAAATACAAAAAAAAATTAACTGGGCATGGTGGTGCACACCTGTAATCTCAGACCCATGGGAGGCTGGGAGGCTGAGGCACAAGAATCAGTTGAACCCAGGAGGTGCAGGTTGTAGTGAGTCAAGATTGCACCACAGCACTCCAACCTGGGCGACAGAGCAAGACTCTG
+M_HWI-M01141:133:D05BR:1:1102:13622:2219  133:D05BR:1:1102:13622:2219 2:N:0:TGGATGTTGCAGAG
>>AAAABFFFFFGGGGGGCGGBEFGHFHHF5GH4FHHHHHFD2AEE1FF]]]]]]]]]]]]]]]]]]]]]]]]]]]]]]]]]]X]]]]]]]]]]\]]]]]]]]]]]]]]]]]]]]]]]]]]]]]]]]]]]][]]]]]]]]]]]]]]]\]]A5BDHGGFHFBFAABGEFB4GAEFF2G2?ECAGGGGGBFDFFDD>3AAA
@M_HWI-M01141:133:D05BR:1:1102:16961:2259  133:D05BR:1:1102:16961:2259 2:N:0:CGGACGTTGCAGAG
ATTGATGGGCATTTGGGTTGGTTCCACAATTTTGCAACTGTGAATTTTGCTGCTCTGAACATGCATGTGCAAGTATCTTTTTTGAACAGTGACTTCTTTTC
+M_HWI-M01141:133:D05BR:1:1102:16961:2259  133:D05BR:1:1102:16961:2259 2:N:0:CGGACGTTGCAGAG
\]]]]]G]T][\]]ZY]X]R]\]\]]]]]]\]]][]\]XX[\G]Z\]]V[]Z[]G]]]W]]]]]]]X]G]]]]]]]]Z[]]]]W]]]]]]]HF]Y]Y\]]]
@M_HWI-M01141:133:D05BR:1:1102:17787:2286  133:D05BR:1:1102:17787:2286 2:N:0:TGGACGTTGCAGAG
CATGGAGGTGGGTGCCAGTAATCCCAGCTACTTGGGAGGCTGAGGCAGAAGCGTTGCCTGGGCCTGGGAGGCAGAAGTTGCAGTGAGCCAAGATTGTGCCACTGCACTCCAGCCTGGATGGCAGAGTGAGACTCTGTCTCAACATGAAAAAGTGAAGATTGAAG
+M_HWI-M01141:133:D05BR:1:1102:17787:2286  133:D05BR:1:1102:17787:2286 2:N:0:TGGACGTTGCAGAG
AAAAAFFA1AAD1E]]\]]]]]]]]]]]]\]]]]]]]]]]]]]]]][]]]]]]]]]]]]]ZXX]]]]]]]]]]]Z]]]]]]]]]]]]]]]\[]]]]]]]]]]]]]]]]]]]]]]]]]]]]]]]]]]W]]]]]]]\]]]]]]]]]]]]]]]FFFFBFFFD?AA>3
@M_HWI-M01141:133:D05BR:1:1102:11177:2312  133:D05BR:1:1102:11177:2312 2:N:0:TGGACGTTGCAGAG
GGCTGGAGTGCAATGGATGATCTCAGTTTACTTCAACCTCTGCTTCCCAGGTTCAAGC
+M_HWI-M01141:133:D05BR:1:1102:11177:2312  133:D05BR:1:1102:11177:2312 2:N:0:TGGACGTTGCAGAG
]]]]W]]]]]]]]]]]]]]]]]]]]]]]]]]]]]]]]]]]]]]]]]]]]]]]]]]]]]
@M_HWI-M01141:133:D05BR:1:1102:13798:2320  133:D05BR:1:1102:13798:2320 2:N:0:TGGACGTTGCAGAG
CTTGTTACCCAGGCTGAGGTGCAATGGTGCGATCTTGGCTCACCAC
+M_HWI-M01141:133:D05BR:1:1102:13798:2320  133:D05BR:1:1102:13798:2320 2:N:0:TGGACGTTGCAGAG
]]]Y]]]]]]]]]]]]]]]]]]]]]]]]]]]]]]]]]]]]]]]]]]
@M_HWI-M01141:133:D05BR:1:1102:20200:2375  133:D05BR:1:1102:20200:2375 2:N:0:TGGACGTTGCAGAG
AATAATGAATTGCCATATTCTCACCAACACTTAAGAATTGCATC
+M_HWI-M01141:133:D05BR:1:1102:20200:2375  133:D05BR:1:1102:20200:2375 2:N:0:TGGACGTTGCAGAG
]]]]]]]]]]]]]]]]]]]]]]]]]]]]]]]]]]]]]]]]]]]]
@M_HWI-M01141:133:D05BR:1:1102:13644:2414  133:D05BR:1:1102:13644:2414 2:N:0:TGGACGTTCCAGAG
AGCATGCTCACTTGGCCACTTTGACAGCTTACTTCTGCCCAGAAAGTTGGCAACTCAGCTTCCAGGTACATGGTAACTGCCTGGGACACAACAACCATTGCTCACTCCCCCTACCCCCACAACACACCTTATGAAAATGCCCCTTTCTTCTCCAAAGGAAAAATGGCA
+M_HWI-M01141:133:D05BR:1:1102:13644:2414  133:D05BR:1:1102:13644:2414 2:N:0:TGGACGTTCCAGAG
>A1AAFFFFFBFGAGGFF[]]]]]T-QW][]]WZW]T[]FUEF]]]]]]\S[V][Y\]V]]]W[]]]]W[WG]G]T]EYZ]W]E]C3BVB]R$]FTWY]F]]VZZZ]]A]]X7]BB]XYVS]AZ]]Z]FR]\R]ZWVEZREZC]WWFS]]CF1FFB1133@BFAA?1A
@M_HWI-M01141:133:D05BR:1:1102:20103:2587  133:D05BR:1:1102:20103:2587 2:N:0:TGGACGTTGCAGAG
GCTGCGTTCTCCACCATGGGCTACGCCCTGCGGCGGAGTCTCTTCGTTGTAGCGTGTTG
+M_HWI-M01141:133:D05BR:1:1102:20103:2587  133:D05BR:1:1102:20103:2587 2:N:0:TGGACGTTGCAGAG
]]]]]]]]]]]]]]]]Y[][Y]Y]Z]]]]]]]]]]YG]]ZG]WY\]]]]TVV]]]]]]]
@M_HWI-M01141:133:D05BR:1:1102:15240:2689  133:D05BR:1:1102:15240:2689 2:N:0:TGGACGTTGCAGAG
GGATTCAAGAGATTCTCCTATCTCAGCCTCCTGAGTAGCTGGGACTACTACTAACTTTTTAAATTTTTTTGTAGAGATGAGGTCTTGCCACGCTGTCTAGGCTACTCTGGAACTCCTGGGCTCAAGTGATCCTCCTACCTCA
+M_HWI-M01141:133:D05BR:1:1102:15240:2689  133:D05BR:1:1102:15240:2689 2:N:0:TGGACGTTGCAGAG
]]]]]]]]]]]]]]]]]]]]]]]]YY]]]]]]]]]]]]]]]]]]]]]]]]]]]]]]]]]]]]]]]]]]]]]]]]]]]]]]]]]]]]]]]]]]]]]]]]]]]]]]]]]]]]]]]]]]]]]]]]]]]]]]]]]]]]]]]]]]]]
@M_HWI-M01141:133:D05BR:1:1102:19780:2697  133:D05BR:1:1102:19780:2697 2:N:0:TGGACGTTGCAGAG
CCAGGACTCTTGAGAGGCTGAGTGAGAGGACAGCTTGAGCCAGGAGTTCAAGACCAGCCTAGACAACACAGTGAGACCCTGCACCT
+M_HWI-M01141:133:D05BR:1:1102:19780:2697  133:D05BR:1:1102:19780:2697 2:N:0:TGGACGTTGCAGAG
]]]]]]]]]]]]]]]]]]]]]]]]]]]]]]]]]]]]]]]]]]]]]]]]]]]]]]]]]]]]]]]]]]]]]]]]]]]]]]]]]]]]]]
@M_HWI-M01141:133:D05BR:1:1102:11075:2705  133:D05BR:1:1102:11075:2705 2:N:0:TGGACGTTGCAGAG
GACAAAGCTTTAGTTCAATTGAACAAAAAAAAAAAAAAAAGAAAGTACAGAACCTACCTCACAAGAGTGTTAAGAAGATGGCAGAGAGAATGTAAGCACTGAGCGGGCACATGATGGGCACCGGGG
+M_HWI-M01141:133:D05BR:1:1102:11075:2705  133:D05BR:1:1102:11075:2705 2:N:0:TGGACGTTGCAGAG
]]W]]]W[][]\YZ]XX]]]]]][]]]]]]]]]]]]]]]]]]]]]2]]]]]]]]]]]]]]]]]]]]]]]]]]]]]]]]]]]]J][[]]]]]]]]]]]]][]]]]]]]]]Z]\]]]]]]]\]T]]R]
@M_HWI-M01141:133:D05BR:1:1102:18343:2748  133:D05BR:1:1102:18343:2748 2:N:0:TGGATGTCGCAGAG
TGGAGTACATACACCACCTCAGTATGCTCTCTCATGTAAAATACAGAAATTCTATATTTAATCGAATTGAAAAAAATCTAAATATTATCCAGGCACCCCAATGTTAAAAGCAAAATTGCTCTCAA
+M_HWI-M01141:133:D05BR:1:1102:18343:2748  133:D05BR:1:1102:18343:2748 2:N:0:TGGATGTCGCAGAG
]]]]]]]]]]][\[\]]]Y]]]]]]]]]]]]]]]]Z]]]]]]]]]]]]]]]]]]]]]]]]]]]]]]]]]]]]]]]]]]]]]]]]]]]]]]]]Y]]Y]]]]]]]]]]]]]Y]]]]]]]]]]]]]]Y
@M_HWI-M01141:133:D05BR:1:1102:16921:2760  133:D05BR:1:1102:16921:2760 2:N:0:TGGACGTTGCAGAG
GTGACCTTATTTGGAAATACAATCTTTGCAAATGTAACTATTAATAAGACAAGGCCATTTGGTTAGGCTGGGCCCTAATCCAAGGTACCGTATTCTTCTGAGAAGAGGGGAGGAGGTGCAGGCACACCACAGGCAGCCCCCATGCGGCGGCAGAAGCAGGGGCTGCAGGGACGCGGCTCGGCCAAGGTGGCCTCCGCCGGAGGCTGGGGGCAAGGACTGGCTTCCCTTCCTGCAGTCTTCACAGGGAGCCCGGCTTTGCTGACAC
+M_HWI-M01141:133:D05BR:1:1102:16921:2760  133:D05BR:1:1102:16921:2760 2:N:0:TGGACGTTGCAGAG
A3AAAFFFFFFFCDBFDGGFF4DEG5FBGBD5GGGBHHFHHGDDFFGFGHFHHHHFHFHHGBCEFFGEGHC?AEEHHFGHDGBHGBDFFFFGFHHGBHFHBH34GBFAAEEEEEGZ]]]]]Y]]]]]]]]]]]]]]]]]]]]]]X]]W]HHGHHGEFEEC/GCGEHDCC@B?CB/B//EC0GGGF0F//CEE>/EEEEEFCF0GEEEF1BFGDEG1CBGF/GF/EFCCF1FGBHGDF2FECGBA0AA0AE1FGFFFFFFFAAAAA
@M_HWI-M01141:133:D05BR:1:1102:13411:2799  133:D05BR:1:1102:13411:2799 2:N:0:TGGACGTTGCAGAG
CAAGCGATTCTCCTGCCTCAGCCTCCCGAGTAGCTTAGACTACAGGCATGGGTAACATACCTGGCTAATAT
+M_HWI-M01141:133:D05BR:1:1102:13411:2799  133:D05BR:1:1102:13411:2799 2:N:0:TGGACGTTGCAGAG
]]V]]]]]]]]]]]]]]]]]]]]]]]]]]]]]]]]]]]]]]]]]]]]]]]]]]]]]]]]]]]]]]]]]]]]
@M_HWI-M01141:133:D05BR:1:1102:15448:2887  133:D05BR:1:1102:15448:2887 2:N:0:TGGACGTTGCAGAG
GTTTAATTCCGTAAGTTGAATGCACAGATTGAATACCGTTCTGTTAGGTAGCTCCGTTTTGGTTTTAGAAGCAGATATTTCTCAATACCGCGTTTGTTCCAATTCACCCGGGTATAACGAAACCCAGCTCC
+M_HWI-M01141:133:D05BR:1:1102:15448:2887  133:D05BR:1:1102:15448:2887 2:N:0:TGGACGTTGCAGAG
]]]]]]]]]]]]]]]]]]]]]]]]]]]]]]]]]]]]]]]]]]]]]]]]]]]]]]]]]]]]]]]]]]]]]]]]]]]]]]]]]]]]]]]]]]]]]]]]]]]]]]]]]]]]]]]]]]]]]]]]]]]]]]]]]]]
@M_HWI-M01141:133:D05BR:1:1102:19342:2964  133:D05BR:1:1102:19342:2964 2:N:0:TGGACGTTGCAGAG
CCCAGGAGGCTGAGGTGAGGCAGGCGGATCACTTGAGGTCAGGAGTTCAAGACCAACCTGGTCAACACGGTGAAACCCCTTCTCTACTAAATATACAAAAATTAGCTGTCATGGTGGCAGTCGCCTGTAATCCCAGCTTCTTGGGAGGCTGAGGCACAATAGTTGCTTGAACC
+M_HWI-M01141:133:D05BR:1:1102:19342:2964  133:D05BR:1:1102:19342:2964 2:N:0:TGGACGTTGCAGAG
ABCCCBCBABCFGGGGGGGGGGG]]]]]]]]]]]]]]]]]]]]]]]]]]]]]]]]]]]]]]]]]]]]]]]]]]]]]]]]]]]]]]]]]]]]]]]]]]]]]]]]]]]]]]]]]]]]]]]]]]]]]]]]]]]]]]]]]]]]]]]]]]]][]]GGGGGGGGGGGFFFFFFFAAABA
@M_HWI-M01141:133:D05BR:1:1102:18618:3293  133:D05BR:1:1102:18618:3293 2:N:0:TGGACGTTGCAGAG
CGCGATCTCGGCTCACTGCAACCTCCGCCTCATGGGTTCAAGCAATTCTCCTGCCTCAGCCTCCAGAGTAGCTGGGACTATAGGCGCGCGCCATCATGCCTGGCTAATTTTTGTATTTTTAGTAGAGACGGGGTTTCACCTTGTTGACCAGGATGGTCTCGATCTCTTGACCTCGTGATTCAACTGCCTTGGCCTCCCAAAGTGCTGGGATTGCAGGCTTGAGC
+M_HWI-M01141:133:D05BR:1:1102:18618:3293  133:D05BR:1:1102:18618:3293 2:N:0:TGGACGTTGCAGAG
CCCCCCCFFFCBGGGGGGGGGGHHGHGGGGGGHHHHGGHHGHHHHHHHHHHHGHHHHHHHHHHHHHGHHHHHHH]]]]]]]]]]]]]]]]]]]]]]]]]]]]]]]]]]]]]]]]]]]]]]]]]]]]]]]]]]]]]]]]]]]]]]]]]]]]HHHHGGHGGHHHHHGHHHHGGGGGHGHHHHHHHGHGGHHHGDGGHGHHHHHHGGGGGGGGGGFFFCFFFBCAA3
@M_HWI-M01141:133:D05BR:1:1102:13190:3382  133:D05BR:1:1102:13190:3382 2:N:0:TGGACGTTGCAGAG
CTCCAGCCTGGGCAACAAGACTGAAACTCCGTCTCAAAAAATAATAATAAAAATAAATTTTAAAAACAGAAAGTCAAAAAAT
+M_HWI-M01141:133:D05BR:1:1102:13190:3382  133:D05BR:1:1102:13190:3382 2:N:0:TGGACGTTGCAGAG
]]]]][XV]]YY]]]]]]]]]]]]]]]]]]]]]Y]]]]]]]]]]]]]]]]]]]]]]]]]]]]]]]]]]]]]]]]]]]]]]]]
@M_HWI-M01141:133:D05BR:1:1102:19401:3404  133:D05BR:1:1102:19401:3404 2:N:0:TGGACGTTGCAGAG
ATCAGCCCTTTGTCAGTTGGGTAGACTGCGAAAATTTTTTCCCATTCTGTTGGTTGCCGATCCACTCTAGTGACTGTTTCTTTTGCCGTGCAGAAGCTGTGGAGTTTGATTAGGTCCCATTTGTCTATTTTGGCTTTTGTTGCCAATGCTCTTGGTGTGAGTGTTTTTATTCTAATATGTGTTGGATTTTGCAAAATAATTTTGTCTGC
+M_HWI-M01141:133:D05BR:1:1102:19401:3404  133:D05BR:1:1102:19401:3404 2:N:0:TGGACGTTGCAGAG
BBBBBFFBFFFFGGGGFGGGGFHGHHHHHGGGGGHGHHHGHHHHHHHHHHHHHGHEHHG]]]]\]]]]]]]]]]]]]\]]]]][ZZ]]]]]]]]]]]]]]]]]]]]]]]]]]]W][]]]]]]]]]]]]]]]]]]]]]]]]]]]]]]]]]]AEA2FA3333HFAA55BFFD55BHFHFGACFA44EGCBG5B5FFGGFFDB4BCCA3A>3
@M_HWI-M01141:133:D05BR:1:1102:21501:3445  133:D05BR:1:1102:21501:3445 2:N:0:TGGACGTTGCAGAG
ATGTTGCCTAGGCTGGAGTGCGGTGGTGCGATCTCGGTTCACCGCAACCTCCGCCTCCCGGGTTCAAACAATTCTCCTACTTTAGCCTCCTGAGTAGCTGGGACTACAGGCACATACCACCATGCCCAGCTAAGTTTTTTATTTTTAGTAGAGACGGGGTTTCACCTTGTTTGACCAGGATGGTCTCGATCTCTCGACCTCATGATCCACCCGCCTCAGCCTCCCAAAGTGCTGGGATTACTGGCGTTAGTTTCTTAATGCTGAGTTCT
+M_HWI-M01141:133:D05BR:1:1102:21501:3445  133:D05BR:1:1102:21501:3445 2:N:0:TGGACGTTGCAGAG
AABAAFFFFFFFGGGGGGGGGGGGGGGGHGGHGHHHGAEGHHHGGGGGHHHHGGGGGHGGGGGGGHHGHHHHHHHHHHGHHHHHHHHHHGHHFHFHHHHFHGHGHHHHHHGHHHHGHHH]]][Z]]]][]\]Z<]]]]]]Z]]]]]]]]]0FGE/DA?2DF2?2?2EG2GF22?F2BC??2F/??//33FECE?>B3F3B441B31>//>GEAGHHHHGGGHGHHHHHHHHGHHHHHHHGFGGGGHGGGGGGGGGFGFFFFFFFAABCB
@F_HWI-M01141:133:D05BR:1:1102:14773:3516  133:D05BR:1:1102:14773:3516 2:N:0:TGGACGTTGCAGAG
TTTGGCTCCCAGTACGCATTGGTGTTTGCACTTTGCTGACACTTATCACGCGCATCGAACGCAACGTCTGCTTTGTCCCACTCTTTTTCAGCGCGGGTGTTTACCTTATGGCGAAGGTTGCGGGTGTCATTCCATTGTTCTTTGTCCATG
+F_HWI-M01141:133:D05BR:1:1102:14773:3516  133:D05BR:1:1102:14773:3516 2:N:0:TGGACGTTGCAGAG
BBBBAFFCAAFFGGGGGGGGCFHGEGFHHHHHFGHHHHCHGFGHFFDHHDFGGGG?E3FGGGGG@EHHHE3GFGFHFDGDGHCHHGHHHHFD?EFCE<B<DHHGHHGHGHHHF@DFGGGHECGGGGGFHHHHHHHHGGHHHHHHHHHHHH
@R_HWI-M01141:133:D05BR:1:1102:14773:3516  133:D05BR:1:1102:14773:3516 2:N:0:TGGACGTTGCAGAG
ATTCGGACTTTGGGTATGGACCCAAACCGCCCCAAAACGCCCAACGGACCATAAACAACGAAAAGAAACCCCAACCCCCCCCCCTAATCAAACAACACCGCCCCGAAAACAGAAGGGAAAAAAAAACAAGGGCCTTCCAGCGGTGACAAG
+R_HWI-M01141:133:D05BR:1:1102:14773:3516  133:D05BR:1:1102:14773:3516 2:N:0:TGGACGTTGCAGAG
>1111111113111111101100B000000A#######################################################################################################################
@M_HWI-M01141:133:D05BR:1:1102:13083:3582  133:D05BR:1:1102:13083:3582 2:N:0:TGGACGTTGCAGAG
GTAGAAATGGGGTTTCACCATGTTGGTCAGGCTGGTTTCAAATGCCTAACCTCAGGTGATCCTCCCACCTCAGCCTCCCAAAGTACTGGAATTACAGGCATGAGCCACCACG
+M_HWI-M01141:133:D05BR:1:1102:13083:3582  133:D05BR:1:1102:13083:3582 2:N:0:TGGACGTTGCAGAG
]]\\]]]]]]]]]]]]]]]]]]]]]]]]]]Y]][]]]]]]]YG\E]][[]][ZWEVU]][]Z]][]]]YUV]]]ZY]]]]]]\Y[]]][G[]H]]]]]]V]]F]]\]]W7\]
@M_HWI-M01141:133:D05BR:1:1102:18211:3683  133:D05BR:1:1102:18211:3683 2:N:0:TGGACGTTGCAGAG
GCATGCACAAGTTTCAATAGCCCAATTGACCAAGCAGAAGAAAGAATATCTGAAGTCGAAGACCAACTCAATGAAATAAAACGAGAAGCCAAGATTAGAGAAAAAAGTGCATAAAAAATAAACAAAATCTCCAAGAAATGTGGGACTATGTGAAGAAACCTAATTTACTTTTGATAGGTGTAACTGAATG
+M_HWI-M01141:133:D05BR:1:1102:18211:3683  133:D05BR:1:1102:18211:3683 2:N:0:TGGACGTTGCAGAG
ABBBBFFFFFFFGGGGBGFGGGHDCHHHGHHHHHGFHBGF]]]]]]]]]]]]]]]]]]]]]]]]]]]]]]]]Z]]]]]]]]]]]]]]]]]]]]]]]]]]]]]]]]]]]]]]]]]]]]]]]]]]]]]]]]]]]]]]]X]]]]]]]]]]]]]DHDBF5D5FGFGDGFFB4F4GFGGGCGGDBFBFFFBAA?A
@M_HWI-M01141:133:D05BR:1:1102:21143:3694  133:D05BR:1:1102:21143:3694 2:N:0:TGGACGCTGCAGAG
CCCCAACCTGCACTACACTGAAAGCAGCCTGATCCCAGCTAGCTCCCTCCTGGGGAAAGGTAACGTTGAGAT
+M_HWI-M01141:133:D05BR:1:1102:21143:3694  133:D05BR:1:1102:21143:3694 2:N:0:TGGACGCTGCAGAG
]]]]]]]]]]]YW]]]]]]]]]]]]]]]]]]]]]]]]]]]]]]]]]]Z]Y4]]]]]]]]]W]]]]]]]]]]]
@M_HWI-M01141:133:D05BR:1:1102:12976:3726  133:D05BR:1:1102:12976:3726 2:N:0:TGGACGTTGCAGAG
CAGGATGGAGTGCAGAGGCACAATCTCAGCTCACTGCAATCTCCACCTCCCGGGTTCAAGCGATTCTGCCTCAGCCTCCCAAGTAGCTGGGATTACAGGCA
+M_HWI-M01141:133:D05BR:1:1102:12976:3726  133:D05BR:1:1102:12976:3726 2:N:0:TGGACGTTGCAGAG
]]]]]]]]]]]]]]]]]]]]]]]]]]]]]]]]]]]]]]]]]]]]]]]]]]]]]]]]]]]]]]]]]]]]]]]]]]]]]]]]]]]]]]]]]]]]]]]]]]]]]
@M_HWI-M01141:133:D05BR:1:1102:15671:3772  133:D05BR:1:1102:15671:3772 2:N:0:TGGACGTTGCAGAG
CCTTTATTTTGAGCCTTCGTGTATCCTTGCATGTGATATGGGTTTCCTGGA
+M_HWI-M01141:133:D05BR:1:1102:15671:3772  133:D05BR:1:1102:15671:3772 2:N:0:TGGACGTTGCAGAG
\]]]]]]]]]]]]]]]]]]\]]]]]]]]]]]]]]]]]]]]]]]]]]]]]]]
@M_HWI-M01141:133:D05BR:1:1102:9246:3829  133:D05BR:1:1102:9246:3829 2:N:0:TGGACGTTGCAGAG
TCCATCCCTTTATTTTGAGCCTTTGTGTATCCTTGCATGTGAGATGGGTTTCCTGGATATGGCACACCAATGGGTCTTGACTTTTTACCCAGTTTGCT
+M_HWI-M01141:133:D05BR:1:1102:9246:3829  133:D05BR:1:1102:9246:3829 2:N:0:TGGACGTTGCAGAG
]]]]T][[W]\WH[]]]WX]W]]]]]]\]\]]]]]\Y]ZY\]]]]][VCY]]GG]]]]]]X[BU]\]]YYZ]W]]Z]]]]]]]Y\]CF]\]]]]ZS\]
@M_HWI-M01141:133:D05BR:1:1102:14898:3918  133:D05BR:1:1102:14898:3918 2:N:0:TGGACGTTGCAGAG
AAAGGGAAGTACATCAGTCTCACAGCAGATCTCTTGGCAGAAACCCTACAAGCCAGAAGAGAGTGGGGGCCAATATTGAAAATCCTTAAAGAAAAGAATTTTTAACCCAGAATTTCATATCCAGCCAAACTAATCTTCATAAGTGAAGGAGAAATAAAATCCTTTATGGACAAGCTACTGCTGAGAGATTTTTGTCACCACCAGGCCTGCTCCTGAAGGAAGCACTAAATATAGAAAGGAACAACCAG
+M_HWI-M01141:133:D05BR:1:1102:14898:3918  133:D05BR:1:1102:14898:3918 2:N:0:TGGACGTTGCAGAG
CCBCCCCFCFFFGGGGGGGGGGHHHHHHGHHGHHHHHHHGGHGHHGHHGHHFEEHEHGFGHHGGHGHGCGGGHHHHHHHGHHHHHHHHHGHHHHHHGH]]]]]]]]]]]]]]]]]]]]]]]]]]]]]]]]]]]]]]]]]]]]]]]]]]]]HHHHHHHGHHHHHHHHHHHHHHHGBEHHGGHHHGBGHGHHFEFCFAEGHHHFHEEA3HGDHHGHHFHFHHHGHHHHGGGGGGGGGGFFFAA?D>BBAA
@M_HWI-M01141:133:D05BR:1:1102:9600:4050  133:D05BR:1:1102:9600:4050 2:N:0:TGGACGTTGCAGAG
CAGAGCACAGGAAGTTGGGAATACGCATCACAATACGGGAATACGCATCACAA
+M_HWI-M01141:133:D05BR:1:1102:9600:4050  133:D05BR:1:1102:9600:4050 2:N:0:TGGACGTTGCAGAG
]]]]]]]]][]]]]]]]]]]]]]]Y]]]]]]]]]]]][]]]]][]]]]]]]]]
@M_HWI-M01141:133:D05BR:1:1102:8229:4053  133:D05BR:1:1102:8229:4053 2:N:0:TGGACGTCGCAGAG
ATGTGGAAATGATAAACAAGAATGGATAACTTAGAGAGGAATATGAATGAATTAAAGGAGCTGAAAAACACCATACGAGAACTTCGTGAAGCAAACACAAGTTTCA
+M_HWI-M01141:133:D05BR:1:1102:8229:4053  133:D05BR:1:1102:8229:4053 2:N:0:TGGACGTCGCAGAG
U]V]]\W]]\]]\G[\]][]]\]]][X]G\Y]]]]W]]ZFWV]]][H]]]GXG]F]]]X[]\][]]Y]]W]]]Z]]]Z\][][]]][Y]][][Z]Z]][Z]]W]UG
@M_HWI-M01141:133:D05BR:1:1102:16127:4125  133:D05BR:1:1102:16127:4125 2:N:0:TGGACGTTGCAGAG
CGCTTAAATATAGAATTTCTCTATTTCACATGAGAGAGCATATTGAGTTGTTGTATATACTGCAAAACAGAGTAGAAAAGGGCATTGTATATTTTTTCTGACAGATTATATTCAGAGCAATTTTGCTTTTAACATTGTGGTACCAGGATAATATTTAGATTTTGTCCATTCGGATAAAATTAAAATTTCTGTATTTTACATGAGAGATCATACTGAGTTGGTGGTTATACTCC
+M_HWI-M01141:133:D05BR:1:1102:16127:4125  133:D05BR:1:1102:16127:4125 2:N:0:TGGACGTTGCAGAG
BCCCCCFFFFFFFGGGGGGGGGHHHHHHHHHHHHHHGGHGHHHHHHHHHHHHHHHHHIHHIIHHGIHHHHGHHHHHHHHGGGG]]]]]]]]]]]]]]]]]]]]]]]]]]]]]]]]]]]]]]]]]]]]]]]]]]]]]]]]]]]]]]]]]]]HHHHHHHHHHHGHHHGHGGGGHHHHHHHHHHHHHHHHHHHHHHHHHHHHHHHHHHHHHHHHGGGGGGGGGGFFFFFFFBCCBA
@M_HWI-M01141:133:D05BR:1:1102:11870:4150  133:D05BR:1:1102:11870:4150 2:N:0:TGGACGTTGCAGAG
AGCAGGAGAATTGCTTGAACCCAGAAGGTGGAGGTTGCGGTGAGCAGAGATCGTGCCATTGCACTCCAGTCTGGGTAACAAG
+M_HWI-M01141:133:D05BR:1:1102:11870:4150  133:D05BR:1:1102:11870:4150 2:N:0:TGGACGTTGCAGAG
]]]]]]]]]]]]]]]]]][]]]]]]]]]]][]]]]]]]]]]]]]]]]]]]]]]]]]]]]]]]]]]]]]]]]]]]\]]]]]]]
@M_HWI-M01141:133:D05BR:1:1102:15439:4346  133:D05BR:1:1102:15439:4346 2:N:0:TGGACGTTGCAGAG
ATAAAGGGCTGTTGAATTTTGTTGAAGGCCCTCTCTGCATCTGTTGAGATAATCATGTGGTTTTTGTCTTTGGTTCTGTTTATGTGATGGATTAAATTTACAGACTTGCATATGTTGAACCAACCTTGCATCCCTGGGATGAAGCCTACTTGATCATGATGACTAAGCTTTT
+M_HWI-M01141:133:D05BR:1:1102:15439:4346  133:D05BR:1:1102:15439:4346 2:N:0:TGGACGTTGCAGAG
AAAABFFBBFAFGGGGGGGGFG]]]]]]]]]]]]]]]]]]]]]]]]]]]]]]]]]]]]]]]]]]]]]]]]]]]]]]]]]]]]]]]]]]]]]]]]]]]]]]]]]]]]]]]]]]]]]]]]]]]]]]]]]]]]]]]]]]]]]]]]]]]]]]]]GGGGGGGGDGFFFFFFFAAAAA
@M_HWI-M01141:133:D05BR:1:1102:19709:4369  133:D05BR:1:1102:19709:4369 2:N:0:TGGACGTTGCAGAG
GGTCCCATTTGTCTGTTTTGGCTTTTGTTGCCAATGCTTTTGGTGTTTTGGCCATGAAGTCCTTG
+M_HWI-M01141:133:D05BR:1:1102:19709:4369  133:D05BR:1:1102:19709:4369 2:N:0:TGGACGTTGCAGAG
]]]]]]]]]]]]]]]]]]]]]]]]]]]]]]]]]]]]]]]]]]]]]]]]]]]]]]]]]]]]]]]]]
@M_HWI-M01141:133:D05BR:1:1102:14012:4380  133:D05BR:1:1102:14012:4380 2:N:0:TGGACGTTGCAGAG
GGTATTTCTCCTAATGCTATCCCTCCCCTAGACCC
+M_HWI-M01141:133:D05BR:1:1102:14012:4380  133:D05BR:1:1102:14012:4380 2:N:0:TGGACGTTGCAGAG
]]]]]]]]]]]]]]\]]]]]]]]Y]]]]]]]]]]]
@M_HWI-M01141:133:D05BR:1:1102:18899:4454  133:D05BR:1:1102:18899:4454 2:N:0:TGGACGTTGCAGAG
CTTGTTCGCAAAGGATTTTATTCTTCCTTCACTTCTGAAGCTCAGTTTGGCTGGATATGAAATTCTGGGTTGAAAGTTCTTTTCTTTAAGAATGTT
+M_HWI-M01141:133:D05BR:1:1102:18899:4454  133:D05BR:1:1102:18899:4454 2:N:0:TGGACGTTGCAGAG
]]]]]]]]]]]]]]]]]]]]]]]]]]]]]]]]]]]]]]]]]]]]]]]]]]]]]]]]]]]]]]]]]]]]]]]]]]]]]]]]]]]]]]]]]]]]]]]]
@M_HWI-M01141:133:D05BR:1:1102:14475:4459  133:D05BR:1:1102:14475:4459 2:N:0:TGGACGTTGCAGAG
ACATATCTACAACTATACAATCTTTGATAAACCTGACAAAAACAAGCAATGGGGCAAGGATTCCATGTTTAACAAATGGTGTTG
+M_HWI-M01141:133:D05BR:1:1102:14475:4459  133:D05BR:1:1102:14475:4459 2:N:0:TGGACGTTGCAGAG
]]]]]]]]]]]]]]]]]]]]]\[]]]]]]]]]]]]]]\]]G]]]]]]]]]]]]]]]]]]]]]]]]]]]]]]]]]]U\]]]]SZ\
@M_HWI-M01141:133:D05BR:1:1102:11730:4556  133:D05BR:1:1102:11730:4556 2:N:0:TGGACGTTGCAGAG
ATGAACGCACACATTGAAGGCCGTTCTGCTAAGTTGCTCCGTTTTGGTTTTAGAAGCAGATATTTCTCAATA
+M_HWI-M01141:133:D05BR:1:1102:11730:4556  133:D05BR:1:1102:11730:4556 2:N:0:TGGACGTTGCAGAG
]]]]V[]][]]]]]]]]]]]]]]]]]]]]]]]]]]]\]]]]]]]]]]]]]]]]]]]]]]]]]]]]]]]]]]]
@M_HWI-M01141:133:D05BR:1:1102:18408:4606  133:D05BR:1:1102:18408:4606 2:N:0:TGGACGTTGCAGAG
GTAGGCCTCGATGTCTATTGTTCCCACCTGTGTGTCCATGTATACCCAACGTTTAGCTGCCACTTATATTGGAGAACATGTGGTATTAGGTTTTCTGTTTCTGTTTTAATTTACCTAAGATAATGGCCTCCAGCTTAATCCATGTTGCTGCAATGGACATGATTCCATTATTTTTTC
+M_HWI-M01141:133:D05BR:1:1102:18408:4606  133:D05BR:1:1102:18408:4606 2:N:0:TGGACGTTGCAGAG
BBBBBFFFFBBFGGGGGFGGFGGHHGH]]]]]]]]]]]]]]]]]]]]]]]]]]]]]]]]]]]]]]]]]]]]]]]]]]]]]]]]]]]]]]]]]]]]]]]]]]]]]]]]]]]]]]]]]]]]]]]]]]]]]]]]]]]]]]]]]]]]]]]]]]]HGFFFGGGFFFGGFFFFFFFBFBAABB
@M_HWI-M01141:133:D05BR:1:1102:10135:4617  133:D05BR:1:1102:10135:4617 2:N:0:TGGACGTTGCAGAG
AGGAGTACTATATACTTTGCAGAAAAAGAGTAGAACAAGGAGGTTGGGCTGGCATGGTGGCATGCACCTGTTTTCATAGTCACTTGGGAGGCTAAGACAGGAGAGAGACTTGAGCCCAGGAAATTGGGACCGGTCTGGCCAATATAGTAAGGCCTCAACTCTACAAAAAAAGTTAGCCAGAAATGGTGGTGTGCACCTGTA
+M_HWI-M01141:133:D05BR:1:1102:10135:4617  133:D05BR:1:1102:10135:4617 2:N:0:TGGACGTTGCAGAG
BBBBBFFFFFFFFGGFFDFGGGHHHFHGGHHHHFHHHCGHHHGAFCEEHHG]]]]]]]]\]]]]]]]]]]]]]]]]]]]]]]]]]]]]]]]]]]]]]]]]]]]]]]]]]]]]]]]]]]]]]]]]]]]][]]]][Z]]]]]]]]]]]]]]]GFFBA1DEEF2EAEECHG3G10CGFFBHGDF1GGF1GEGFDFCB1FAA>>1
@M_HWI-M01141:133:D05BR:1:1102:14188:4617  133:D05BR:1:1102:14188:4617 2:N:0:TGGACGTTGCAGAG
ACATGAATGTTCATTGCAGCACTGTTTACAATAGCAAAGACCTGGAATCAACCCAAATGCCCATTGATGAT
+M_HWI-M01141:133:D05BR:1:1102:14188:4617  133:D05BR:1:1102:14188:4617 2:N:0:TGGACGTTGCAGAG
]]]]]]]]]]]]]]]]]]]]]]]]]]]]]]]]]]]]]]]]]]]]]]]]]]]]]]]]]]]]]]]]]]]]]]]
@M_HWI-M01141:133:D05BR:1:1102:11884:4657  133:D05BR:1:1102:11884:4657 2:N:0:TGGACGTTGCAGAG
TCTCATTATCCATCTTCTGAAGTCTAATTCCGTCATTTCGTCGCAGTCATTCTCCGTCCAGCTTTGTTCCCTTGCTGGTGAGG
+M_HWI-M01141:133:D05BR:1:1102:11884:4657  133:D05BR:1:1102:11884:4657 2:N:0:TGGACGTTGCAGAG
]]]]]]]]]]]]]]]]]]]]]]]]]]]]]]]]]]]]]]]]]]]]]]]]]]]]]]]]]]]]]]]]]]]]]]]]]]]]]]]]]]]
@M_HWI-M01141:133:D05BR:1:1102:7428:4690  133:D05BR:1:1102:7428:4690 2:N:0:TGGACGCTGCAGAG
GACATACACGACGCCAACAAACATGAAAAAATGCTCATCATCAGTGGTCATTAGAGAAATGCAAATCAAAACTACATTGAGATACCATCTCATGCTAATTGGAATGATGATTATTAAAAAATCTGGAGACAGATTCTGGAGGGGATGTGGAGAAATAGGAACATTTTTACACTGTTGGTGGGAGTGTAAATGAGTTCAACAGTTGTGG
+M_HWI-M01141:133:D05BR:1:1102:7428:4690  133:D05BR:1:1102:7428:4690 2:N:0:TGGACGCTGCAGAG
AAAA1FF1BA>1AAE?0FFABEFFAGGG10EH11AGGAB22A21DD01B2FBG1AA11]]]]]][]]]GG[Z]][]]\\]]]]]]]]]]]YHGZX]]][H]G]\]]]ZV]]ZZ]]]]]]]]]]]]]]]]]]\]X]]FEVVVTVUU]]]][GHHGDF2D2A2FGAD222FFDGFE0A0GB00B1AB3F3AA11FGD313DFC>1A>1A?
@M_HWI-M01141:133:D05BR:1:1102:11826:4701  133:D05BR:1:1102:11826:4701 2:N:0:TGGACGTTGCAGAG
AAAATTTAGCCAGGCGTGGTGGTGCACGCCTGCAGTCCCAGCTACTTAGGAGGCTGAGGTGGGAGCATCACTTAAACCT
+M_HWI-M01141:133:D05BR:1:1102:11826:4701  133:D05BR:1:1102:11826:4701 2:N:0:TGGACGTTGCAGAG
]]]]]]]]]]]]]]]]]]]]]]]]]]]]]]]]]]]]]]]]]]]]]]]]]]]]]]]]]]]]]]]]]]]]]]]]]]]]]]]
@M_HWI-M01141:133:D05BR:1:1102:15903:4833  133:D05BR:1:1102:15903:4833 2:N:0:TGGACGTTGCAGAG
GTTATTTCTTGTCTTCTGCTGGGTTTTGAGTTTTTTTGATCTTGCTCCTCTAGCTCTTTCAATTTTGACGATAGGGTGTCAATTTTGGATCTCTCCATTCTCCTCATATGGGCACTTATTGCTATATACTTTCCTCTAGAGACTGCTTTAAATGTGTCCCAGAGATTCTGGCA
+M_HWI-M01141:133:D05BR:1:1102:15903:4833  133:D05BR:1:1102:15903:4833 2:N:0:TGGACGTTGCAGAG
AA1A13F3FFDFAFFG3GFFEFC]]]]]\]]]]]]]]]]]]]]]]]]]]]]]WZ]]]]Z]]]]]Y]]Y]]S]]][]\]Z\]]Y]WWG[]]]]\]]Z]][]]VF]]]]E]]][]]]]]]]]]]]]]]]]]]]\]]]]]]]]]]][]]\]]]HGGCCGA1FF3FD@1FFFAA111
@M_HWI-M01141:133:D05BR:1:1102:10054:4840  133:D05BR:1:1102:10054:4840 2:N:0:TGGACGTTGCAGAG
GCATTTGGGTTGGTTCCAGGTCTTTGCTATTGTGAACAGTGCTGCAGTAAACATACGTGTGCATG
+M_HWI-M01141:133:D05BR:1:1102:10054:4840  133:D05BR:1:1102:10054:4840 2:N:0:TGGACGTTGCAGAG
]]]V]]\]W]]Z]]]]]]]]]]]]]]]]]]]]]]]]]]]]]]]]]]\]]]]]]]]]]]]]]]]]]
@M_HWI-M01141:133:D05BR:1:1102:18389:4842  133:D05BR:1:1102:18389:4842 2:N:0:TGGACGTTGCAGAG
TGCAGTGGCTCACGCCTGTAATCCCTGCATTTTGGGATGCTGAGACTGGTGGATCACAA
+M_HWI-M01141:133:D05BR:1:1102:18389:4842  133:D05BR:1:1102:18389:4842 2:N:0:TGGACGTTGCAGAG
]]]]]]]]]]]]]]]]]]]]]]]]]]]]]]]]]]]]]]]]]]]]]]]]]]]]]]]]]]]
@M_HWI-M01141:133:D05BR:1:1102:13894:4848  133:D05BR:1:1102:13894:4848 2:N:0:TGGACGTTGCAGAG
TAACAACTGAGATCAGAGTTGATTTTAAAAGATGAACATCACACACTGGGGCCTATCAAGAGCTGGTGACAAGTGGAGAGAGAGCATTAGGACAAATATCTAATACATACAGGGCTTAAAACCTAGATGACCGGTTGAGGGGTGCAGCAAACCACCATGGCACATGTAGA
+M_HWI-M01141:133:D05BR:1:1102:13894:4848  133:D05BR:1:1102:13894:4848 2:N:0:TGGACGTTGCAGAG
BBBBBFBFFFFFCGFGGCGG]]]]]]]]]]]]]]]\]]]]]]]]]Z][Y]]]]]]]]]]]]]]]]]]]]]]]]]]]]]X]V]]]]]]]]]]]]]]]]]]]]]]]]]]]]]]][[]]]]]]]]]]]]]]]]]]]][]]]]]]]]]]]]]]]1EFFFCGGFDDFDBFAA?AA
@M_HWI-M01141:133:D05BR:1:1102:7605:4854  133:D05BR:1:1102:7605:4854 2:N:0:TGGACGTTGCAGAG
TTTTGAAGGTCTTTGAGTCAATCTGTTGCCCTTTTTTTTTTTTTTTTTTTTGTCTTT
+M_HWI-M01141:133:D05BR:1:1102:7605:4854  133:D05BR:1:1102:7605:4854 2:N:0:TGGACGTTGCAGAG
]]]]0Y]]]]]]]]0]]]]]]]]]]]][]]][]]]]]]]]]]]]]]]]]]]Y]1X]]
@M_HWI-M01141:133:D05BR:1:1102:10480:4857  133:D05BR:1:1102:10480:4857 2:N:0:TGGACGTTGCAGAG
CAATAAATCTAAACCAGCTAGGCGCGGTGGCTCACATCTGTAATCCCAGCACTTTGGGAGGTGAGGCAGGCGGACTGCTGGAGCCCAGGAGTTCAAGATCAGTCTGAGCAAGATGGGGAAACCTTGTCTCTGCAAAAAATTCAAAAATTACC
+M_HWI-M01141:133:D05BR:1:1102:10480:4857  133:D05BR:1:1102:10480:4857 2:N:0:TGGACGTTGCAGAG
BB]]]]]]]YZ]]Z]]]]]]]]]]]]]X]]]]]]]]]]]]]]]]]]]]]]]]]]]]]]]]]]]]]]]]]]]]]]]]]]]]]]]]]]]]]T]Y]]]]]]]]]]]]]]]]]]]]]]]]]]]]]]]Y]]]]]]]Z]\]]]]]]]]]]]]]]]\A3
@M_HWI-M01141:133:D05BR:1:1102:16664:4887  133:D05BR:1:1102:16664:4887 2:N:0:TGGACGTTGCAGAG
GGCACATACCACCATGCCCAGCTAATTTTTATAGTTTCGTAGAGATGAAGTTTCACTTGTTGGCCAGGCTAGTCTTGAACTCGTGGCCTCAAGTAATCTTCCCATGTTGGCTTCCCAAAGTTCTGGGATTACAGGTATGAGCAACTGTGCCCAGCCTATTTTTAAAATAAAATTTCTGGAGTTGAAAAGT
[truncated: 299,190 more chars]
