# Supplementary material for: Validation of qPCR Methods for the Detection of Mycobacterium in New World Animal Reservoirs
Source: PLoS Negl Trop Dis. 2015 Nov 16;9(11):e0004198. doi: 10.1371/journal.pntd.0004198 (PMC4646627; doi:10.1371/journal.pntd.0004198)
Supplement: S1 Dataset — (ZIP) [file pntd.0004198.s002.zip › Sample_RJ031.FandR_merged.txt]

@M_HWI-M01141:133:D05BR:1:1101:18521:2064  133:D05BR:1:1101:18521:2064 2:N:0:CCGGTGTTCTCCAT
GACCTTTAACCATAACTTCCAGATTCTTGATGC
+M_HWI-M01141:133:D05BR:1:1101:18521:2064  133:D05BR:1:1101:18521:2064 2:N:0:CCGGTGTTCTCCAT
]]]]][[]2\]]]\]]]]H]V][]]]]]]]]XV
@M_HWI-M01141:133:D05BR:1:1101:18906:2137  133:D05BR:1:1101:18906:2137 2:N:0:CCGGCGTTCTCCAT
CCACAGGCTTCAGCAACAGCTTTGTACGCAGCAAACTGTTCTTCTTCAGTTGGCAGCGCGTCGCGGTCCATGAACAGGAATTCAGTACGGTACAGACCTACACCTTCCGCGCCGTTGCGCTCAGC
+M_HWI-M01141:133:D05BR:1:1101:18906:2137  133:D05BR:1:1101:18906:2137 2:N:0:CCGGCGTTCTCCAT
]]]]]]]]]]]]]]]]]]]]]]]]]]]]]]]]]]]]]]]]]]]]]]]]]]]]]]]]]]]]]]]]]]]]]]]]]]]]]]]]]]]]]]]]]]]]]]]]]]]]]]]]]]]]]]]]]]]]]]]]]]]]]
@M_HWI-M01141:133:D05BR:1:1101:11815:2443  133:D05BR:1:1101:11815:2443 2:N:0:CCGGCGTCCTCCAT
GATGTACGTAATGAAAATGGATTTGTTGCCAGTGCGCCTGAAAGCGTAAATGTATTTTCATTAGCACGCCGTGTTGCTAAATATAATGTAT
+M_HWI-M01141:133:D05BR:1:1101:11815:2443  133:D05BR:1:1101:11815:2443 2:N:0:CCGGCGTCCTCCAT
]Z]]]]]]]\\]]]]]]]]X0UZ]]]]U]]]]\]]UZ]Z[Y]]\]]]]]]]]]]]]]]]]]]]ZY[]]]\]VV]]]Y]]ZH]]]\\]]GW]
@M_HWI-M01141:133:D05BR:1:1101:13062:2548  133:D05BR:1:1101:13062:2548 2:N:0:CCGGCGTTCTCCAT
CTGTACAGTGCGGAAATCGTTAAGCCGGGCAAAACGCTCGATCTCGGGTGCGGCAATGGCCGTAACAGC
+M_HWI-M01141:133:D05BR:1:1101:13062:2548  133:D05BR:1:1101:13062:2548 2:N:0:CCGGCGTTCTCCAT
]]]]]]]]]]]]]]]]]]]]]]]]]]]]]]]]]]]]]]]]]]]\]]]]]]]]]]]]]]]]]]]]]]]]]
@M_HWI-M01141:133:D05BR:1:1101:15158:2860  133:D05BR:1:1101:15158:2860 2:N:0:CCGGCGTTCTCCAT
CCTACGATCCGGTATCCAAAGAAGTAACCGTCCAGCCGGGCTGCAGCTCGGGCACGGCATGTGAAAACGCGCTGGCAATCACTTA
+M_HWI-M01141:133:D05BR:1:1101:15158:2860  133:D05BR:1:1101:15158:2860 2:N:0:CCGGCGTTCTCCAT
]]UW]]]]]]]Y]]]]]]]]]]]]]]\]]]]]]]]]]]]]]]]]]][\]\FY][Z]]]]]]]]]]]]]]]]]]]]]]]]]]]]]]
@M_HWI-M01141:133:D05BR:1:1101:13789:2909  133:D05BR:1:1101:13789:2909 2:N:0:CCGGCGTTCTCCAT
GCCTAACGAATTCATTACGCATCTGGAAGCCACGCCGGGAATGTTAGTGCATATTGG
+M_HWI-M01141:133:D05BR:1:1101:13789:2909  133:D05BR:1:1101:13789:2909 2:N:0:CCGGCGTTCTCCAT
]]]]]Z]]]U]]]]UXY]]]7]]\]]I]YH]W][]WVX\ZXW]J]]]]]]]]]]]Y]
@M_HWI-M01141:133:D05BR:1:1101:10761:2913  133:D05BR:1:1101:10761:2913 2:N:0:CCGGCGTTCTACAT
CAGTCGGAGATAGACAGGATAATGGCCGGATCTGTTCGCGAAAGATGCCGATCGTTTCATCAAAATGTTTCTG
+M_HWI-M01141:133:D05BR:1:1101:10761:2913  133:D05BR:1:1101:10761:2913 2:N:0:CCGGCGTTCTACAT
]]]]]]]]]]]]]]]]]]]]]]]]]]]]]]]]]]]]]]]]]]]]]]]]]]]]]]]]]]]]]]]]]]]]]]]]]
@M_HWI-M01141:133:D05BR:1:1101:9921:2916  133:D05BR:1:1101:9921:2916 2:N:0:CCGGCGTTCTCCAT
CTAATACCCGTCATACTTCAAGTTGCCTGTGCGTTGGCTTTCCTCGCTCACC
+M_HWI-M01141:133:D05BR:1:1101:9921:2916  133:D05BR:1:1101:9921:2916 2:N:0:CCGGCGTTCTCCAT
]]]]]]]]]]]]]]\]]]]\]]]]]]]]]]]\]]]]]]]]]]]]]]]]]\]]
@M_HWI-M01141:133:D05BR:1:1101:15552:3043  133:D05BR:1:1101:15552:3043 2:N:0:CCGGCGTTCTCCAT
AGTTTGCAGCTGCTTCACTTTGTTGCTTCAGATCGCTGACGGTAATTTGTTTCATGT
+M_HWI-M01141:133:D05BR:1:1101:15552:3043  133:D05BR:1:1101:15552:3043 2:N:0:CCGGCGTTCTCCAT
]]]]]]]]]]]]]]]]]]]]]]]]]]]]]]]]]]]]]]]]]]]]]]]]]]]]]]]]]
@M_HWI-M01141:133:D05BR:1:1101:15972:3140  133:D05BR:1:1101:15972:3140 2:N:0:CCGGCGTTCTCCAT
CGAAACTGGATAAAACCGCTGCGCAACGTGAACCAGAT
+M_HWI-M01141:133:D05BR:1:1101:15972:3140  133:D05BR:1:1101:15972:3140 2:N:0:CCGGCGTTCTCCAT
]]]]]]]]]]]]]]]]]]]]]]]]]]]]]]]]]]]]]]
@M_HWI-M01141:133:D05BR:1:1101:14012:3184  133:D05BR:1:1101:14012:3184 2:N:0:CCGGCGTTCTCCAT
CGTATTACTGCGCGCGGCAATCTCCTGCCTGCTGCTCAGCGTAAACGCCGACACC
+M_HWI-M01141:133:D05BR:1:1101:14012:3184  133:D05BR:1:1101:14012:3184 2:N:0:CCGGCGTTCTCCAT
]]]]]]U]]]]]]]Z]]]]]]]Y]]]]]]]]]]]\]\\]]]]Y]]]]]]]]\]]]
@M_HWI-M01141:133:D05BR:1:1101:18775:3219  133:D05BR:1:1101:18775:3219 2:N:0:CAGGCGTTCTCCAT
CTTGAACCTGGGAGGCAGAGGTTGCAGTGAGCCAAGATTGTACCATTGCACTCCAGCCTGGGCAACAAGAGTGAAACTCTGTCTCAAAAAAAAAAAAGAAAGAAAACAAGATATGCAATATCTCCAGCCCCACTCCCAGAG
+M_HWI-M01141:133:D05BR:1:1101:18775:3219  133:D05BR:1:1101:18775:3219 2:N:0:CAGGCGTTCTCCAT
]]]]]]]]]]]]]]]]]]]]]]]]]]]]]]]]]]]]]]]]]]]]]]]]]]]]]Z]F]X]Z]]\]]]]]]]]]]]]]]]]]]]]]]]]]]]]]]]]]]]]]]]]]]]]]]]]\]]]]]]]]]]]]]]]]]RY]U]ZZ]]]]Q
@M_HWI-M01141:133:D05BR:1:1101:12770:3337  133:D05BR:1:1101:12770:3337 2:N:0:CCGGCGCTCTCCAT
CGCTGCTGAGCAATCCCTGGAATACCAGTGCGCCAAACCCGCCTGCGCCAATCAACGCCGCGATCACCGCCATCCCTACCGTCAGCACGGCCACCACCGTGCAGGCCGTCAGCAAC
+M_HWI-M01141:133:D05BR:1:1101:12770:3337  133:D05BR:1:1101:12770:3337 2:N:0:CCGGCGCTCTCCAT
ADDDD?HE7@HHFIIGFEEII6IGI3EI@EJFEIA@@]]]\]]ET]]Y\YU]][]VCTXR]]U]CSU]X]XY][]][]][][]AA][\]W]]]]]]]]]W]Y]]X]]]]WVS]]X]
@M_HWI-M01141:133:D05BR:1:1101:10023:3427  133:D05BR:1:1101:10023:3427 2:N:0:CCGGCGTTCTCCAT
GGGCTTTTCCATTTCTTCAACCAGGCG
+M_HWI-M01141:133:D05BR:1:1101:10023:3427  133:D05BR:1:1101:10023:3427 2:N:0:CCGGCGTTCTCCAT
]]]]]]]]]]]]]]]]]]]]]]]]]]]
@M_HWI-M01141:133:D05BR:1:1101:18439:3444  133:D05BR:1:1101:18439:3444 2:N:0:CCGGCGTTCTCCAT
CTGTCAAGTAAACACCTGCGTTAGCGTCGAAGATAGAAGTATGAGG
+M_HWI-M01141:133:D05BR:1:1101:18439:3444  133:D05BR:1:1101:18439:3444 2:N:0:CCGGCGTTCTCCAT
]]]]]]]]]]]]]\]]]]]]]]]]]Y]]]]]]]]]]]]]]]]]]]]
@M_HWI-M01141:133:D05BR:1:1101:15499:3548  133:D05BR:1:1101:15499:3548 2:N:0:CCGGCGTTCTCCAT
GGCAAGACGCCACCGGCAGCGGCCTGGGATTATCCATTGTGAAACGCATTGCTGCGCTTCACGGCATGCGCGTTTCCCTGAAGAATGCGGC
+M_HWI-M01141:133:D05BR:1:1101:15499:3548  133:D05BR:1:1101:15499:3548 2:N:0:CCGGCGTTCTCCAT
]]]]]]]]]]]]]]]]]]]]]]]]]]]]]]]]]]]]]]]]]]]]]]]]]]]]]]]]]]]]]]]]]]]]]]]]]]]]]]]]]]]]]]]]]]]
@M_HWI-M01141:133:D05BR:1:1101:15952:3622  133:D05BR:1:1101:15952:3622 2:N:0:CCGGCGTTCTCCAT
ACAGATTGGAATGAAGCCGT
+M_HWI-M01141:133:D05BR:1:1101:15952:3622  133:D05BR:1:1101:15952:3622 2:N:0:CCGGCGTTCTCCAT
X]T]]]]]]]]YW[\]]]5]
@M_HWI-M01141:133:D05BR:1:1101:22547:3646  133:D05BR:1:1101:22547:3646 2:N:0:CCGGCGTTCTCCAT
CTGGTGTAGGCGATAAACTTCACGCCCGCAGCATGCTGAC
+M_HWI-M01141:133:D05BR:1:1101:22547:3646  133:D05BR:1:1101:22547:3646 2:N:0:CCGGCGTTCTCCAT
UT]VVZT]]U]X\]]]]]]]]]]\]\\]]\]]]]]]]]8]
@M_HWI-M01141:133:D05BR:1:1101:21723:3826  133:D05BR:1:1101:21723:3826 2:N:0:CCGGCGTTCTCCAT
ACTATGAAAAACGCAACTATCACCACGTTAACCGCACAGTTTCCTCTGGTTGAGGATCTGGTTGCCCTGAAAGAAACCACCTGGCTAAACCCGCGCACCACTTCGCTTGCGGAAGGATTGCCGTACGTTG
+M_HWI-M01141:133:D05BR:1:1101:21723:3826  133:D05BR:1:1101:21723:3826 2:N:0:CCGGCGTTCTCCAT
]]]]]]]]]]]]]]]]]]]]]]]]]]]]]]]]]]]]]]]]]]]]]]]]]]]]]]]]]]]]]]]]]]]]]]]]]]]]]]]]]]]]]]]]]]]]]]]]]]]]]]]]]]]]]]]]]]]]]]]]]]]]]]]]]]
@M_HWI-M01141:133:D05BR:1:1101:12171:3831  133:D05BR:1:1101:12171:3831 2:N:0:CCGGCGTTCTCCAT
TATTACAGTCGACGGGAAAAAAGCCGCTTTAGTTGGTGATATGGTTAGCTGCCCTGTAGAAGG
+M_HWI-M01141:133:D05BR:1:1101:12171:3831  133:D05BR:1:1101:12171:3831 2:N:0:CCGGCGTTCTCCAT
]]]]]]]]]]]]]]]]]]]]]]]]]]]]]]]]]]]]]]]]]]]]]]]]]]]]]]]]]]]]]]]
@M_HWI-M01141:133:D05BR:1:1101:22285:3838  133:D05BR:1:1101:22285:3838 2:N:0:CAGGCGTTCTCCAT
ACCGTCTCAAATTAACAACAATACCAGTACATGGTTTGCGCAAGGCGAAGGATTATTTTTATGAAGCTTAAGAACA
+M_HWI-M01141:133:D05BR:1:1101:22285:3838  133:D05BR:1:1101:22285:3838 2:N:0:CAGGCGTTCTCCAT
]]]]]]]]]]]]]]]]]]]]]]]]]]]]]]]]]]]]]]]]]]]]]]]]]]]]]]]]]]]]]]]]]]]]]]]]]]]]
@M_HWI-M01141:133:D05BR:1:1101:12420:3880  133:D05BR:1:1101:12420:3880 2:N:0:CCGGCGTTCTCCAT
CCAGGATCTGAACGTTACTGGCACCAGCGCCAACCTGGCGGAAGGCACCGCGGTGACCGTGACC
+M_HWI-M01141:133:D05BR:1:1101:12420:3880  133:D05BR:1:1101:12420:3880 2:N:0:CCGGCGTTCTCCAT
]]]]]]]]]]]]]]]]]]]]]]]]]]]]]]]]]]]]]]]]]]]]]]]]]]]]]]]]]]]]]]]]
@M_HWI-M01141:133:D05BR:1:1101:11748:3942  133:D05BR:1:1101:11748:3942 2:N:0:CCGGCGTTCTCCAT
CGGTCACGCGAAAAAGCGGATCGACGGGCTGGCGGTAACCGCCATGCGCGAGGCGCTAAACGCGATAGCGATTCGCGGGCGTATCGTCATCGGCGAAGGTGAGATCGAC
+M_HWI-M01141:133:D05BR:1:1101:11748:3942  133:D05BR:1:1101:11748:3942 2:N:0:CCGGCGTTCTCCAT
]]]]]]V]VW]]]]]][][]]]]ZZ]]ZZ]]]]]]]]]]]]]Z]]]]]]]]]]]]]]]]]]]]]]]]]]]]]]]]]]]]]]]]]]]]]]]]]]]]]]]]]]]]]]]]]]
@M_HWI-M01141:133:D05BR:1:1101:14340:3965  133:D05BR:1:1101:14340:3965 2:N:0:CCGGCGTTCTCCAT
GTGGGCGATGCAGCATTTTCTCCGGCGTTCTATAGCCTGTTCGTGCAGTACATGTCCGCAGAACTTGC
+M_HWI-M01141:133:D05BR:1:1101:14340:3965  133:D05BR:1:1101:14340:3965 2:N:0:CCGGCGTTCTCCAT
]]]]]]]]]]]]]]]]]]]]]]]]]]]]]]]]]]]]]]]]]]]]]]]]]]]]]]]]]]]]]]]]]]]]
@M_HWI-M01141:133:D05BR:1:1101:14772:4000  133:D05BR:1:1101:14772:4000 2:N:0:CCGGCGTTCTCCAT
GCGCAATATACCACGCGTTAGCGGCGATACAG
+M_HWI-M01141:133:D05BR:1:1101:14772:4000  133:D05BR:1:1101:14772:4000 2:N:0:CCGGCGTTCTCCAT
]]]]]]]]]]]]]]]]]]]]]]]]]]]]]]]]
@M_HWI-M01141:133:D05BR:1:1101:12299:4090  133:D05BR:1:1101:12299:4090 2:N:0:CCGGCGTTCTCCAT
GGCTTTCACTTCGAGCCACACCAGCACCAGCTCACCGCTCTTCAGGGAAGAGAGTGACCTGCTGCTGCCGTCGGTTGCGCTGGTGGT
+M_HWI-M01141:133:D05BR:1:1101:12299:4090  133:D05BR:1:1101:12299:4090 2:N:0:CCGGCGTTCTCCAT
]]]]]]]Y]]]]]]]]]]]]]]]]]]]]]]]]]]]]]]]]]]]]]]]]]]]]]]]]]]]]]]]]]]]]]]]]]]]]]]]]]]]]]]]
@F_HWI-M01141:133:D05BR:1:1101:19850:4100  133:D05BR:1:1101:19850:4100 2:N:0:CCGGCGTTCTCCAT
GGGGCGCTGATGGAGCCGTGAAAAGGCCTGCGCCAGCTTGCCCTGCTGCGCGTCACCGATCGGAAGAGCACACGTCTGAACTCCAGTCACCCGGCGTATCTCGTATGCCGTCTTCTGCTTGAAAAAAAAAAACACACTGCTTCACTCCAG
+F_HWI-M01141:133:D05BR:1:1101:19850:4100  133:D05BR:1:1101:19850:4100 2:N:0:CCGGCGTTCTCCAT
3A?ABBB@DAFFGGGGGGGGGGHDCEDHCFHCAGDGGFHHHHHHHHCGHGGGGGGFHF??EEDGCFHHCGEGHGEGHGHHFHHHGF2FGFHHGCGG</<<GHFFAGHGHG<CAFHHBGDHH.C<DFCGG;B###################
@R_HWI-M01141:133:D05BR:1:1101:19850:4100  133:D05BR:1:1101:19850:4100 2:N:0:CCGGCGTTCTCCAT
ATGACCACGGCTCCCCGCGCGGTGCGCCCAACCTGTCTCTCCTGCGCCCCCGCCGCCCGCCCGCCGCAGGGCGGCTGGGAGGGGCGGAGTGGGACGTCTGTTGAGAGCGGGGGGGGGGGGGGGTCATAAGAGAAACGAAGAAATGCACAC
+R_HWI-M01141:133:D05BR:1:1101:19850:4100  133:D05BR:1:1101:19850:4100 2:N:0:CCGGCGTTCTCCAT
######################################################################################################################################################
@M_HWI-M01141:133:D05BR:1:1101:19524:4139  133:D05BR:1:1101:19524:4139 2:N:0:CCGGCGTTCTCCAT
TGTGAGTTGCAAACATGAATCAGGAAGGATACTGTGAGACC
+M_HWI-M01141:133:D05BR:1:1101:19524:4139  133:D05BR:1:1101:19524:4139 2:N:0:CCGGCGTTCTCCAT
]]]]]]]]]X]]]]]]]]]]]]]]\VZ][]]]]]]]]]]]]
@M_HWI-M01141:133:D05BR:1:1101:19908:4140  133:D05BR:1:1101:19908:4140 2:N:0:CCGGCGTTCTCCAT
GATAGTGGTTTTCTACTTAAGCAAGGAGAACAGCCATGAAAGTTATTTCATCGCTTATTCTCGGCATCACC
+M_HWI-M01141:133:D05BR:1:1101:19908:4140  133:D05BR:1:1101:19908:4140 2:N:0:CCGGCGTTCTCCAT
]]]]]]]]]]]]]]]]]]]]]]]]]]]]]]]]]]]]]]]]]]]]]]]]]]]]]]]]]]]]]]]]]]]]]]]
@M_HWI-M01141:133:D05BR:1:1101:9903:4193  133:D05BR:1:1101:9903:4193 2:N:0:CCGGCGTTCTCCAT
CATCTGCAGTCGCCCTGGTCTGTAATGACCGTTGTGCTGCCAGACAATATGATTTCCCTGAACTAAGGGATACCAGGCCAGACCTTTTCGCGCACGAACGGCCTCATACTCAAAGCCATATTCTCGATCGCACCACGCACCAAACGTCAGCGGCTCATTGGGCGAGGCCGAAATCGTCGCATGACCCCATCCGGGAGGGACCAGT
+M_HWI-M01141:133:D05BR:1:1101:9903:4193  133:D05BR:1:1101:9903:4193 2:N:0:CCGGCGTTCTCCAT
ACCCCFFFFFFBGGGGGGGGGGHGHHGHHHGEGGGGHHGGHHHGGHHHHHGGHHH]]]]]]]]]]]]]]]]]]]]]]]]]]]]]]]]]]]]]]]]]]]]]]]]]]]]]]]]]]]]]]]]]]]]]]]]]]]]]]]]]]]]]]]]]]]]]]]GHHHEHHEGGGGGHGGGGHHGHGGGGGGHHHHGGGGGGGGGGGBFFFFFFBCCBB
@M_HWI-M01141:133:D05BR:1:1101:15412:4202  133:D05BR:1:1101:15412:4202 2:N:0:CCGGCGTTCTCCAT
ATGTGGATGGCGTGCTCTCCGATGGCCTGATTTATATGG
+M_HWI-M01141:133:D05BR:1:1101:15412:4202  133:D05BR:1:1101:15412:4202 2:N:0:CCGGCGTTCTCCAT
]]]]]]]]]]]]]]]]]]]]]]]]]]]]]]]]]]]]]]]
@M_HWI-M01141:133:D05BR:1:1101:11849:4211  133:D05BR:1:1101:11849:4211 2:N:0:CCGGCGTTCTCCAT
ATGCCCGCAGTACGCGCGTCCAGCAGCTGCTGATAGCGCGCCTCGGTGGAAAAGAGATCGGGCGATACCGACTCCATCCCGTGTTCAAAG
+M_HWI-M01141:133:D05BR:1:1101:11849:4211  133:D05BR:1:1101:11849:4211 2:N:0:CCGGCGTTCTCCAT
]Z]]]]]]]]]]Z]]]]]]]]]]]]]]]]]]]]]]]]]]]X]]]]]]]]]]]]]]]]]]]]]]]]]]X]]]]]]]]]]]]]]]]]]]\]]
@M_HWI-M01141:133:D05BR:1:1101:16739:4257  133:D05BR:1:1101:16739:4257 2:N:0:CCGGCGTTCTCCAT
GCCGATAAACGAGCTGGCGATGATTCAGCTTCCTGCCGTCTGGC
+M_HWI-M01141:133:D05BR:1:1101:16739:4257  133:D05BR:1:1101:16739:4257 2:N:0:CCGGCGTTCTCCAT
]]]]]]]]]]]]]]]]]]]]]]]]]]]]]]]]]]]]]]]]]]]]
@M_HWI-M01141:133:D05BR:1:1101:7642:4267  133:D05BR:1:1101:7642:4267 2:N:0:CCGGCGTTCTCCAT
TCATCCGGCGGACCATACACCGGAATGGAATTTCCGCACCCCCAACGCAAAGGAAATAGCCCCGTAATGTGTCATTAAAAAACGTTGAATTTGCCCCGCCGAAATTCGCCGCTCCAAAGCCGGCAATCCCGCATCCAATA
+M_HWI-M01141:133:D05BR:1:1101:7642:4267  133:D05BR:1:1101:7642:4267 2:N:0:CCGGCGTTCTCCAT
@C3C3B@@33@@CC2CI2EIID.GG1D3DIDDHFH1G@.1G=1VW][W]RYEQPW]EA]VCSX]ZZRY8Y&[U%$T]FX]7]]2FETCSVE&8Y][]AA]]]VA%PC@YY]P]W]V]]]PP]W[[4Z]CN]]U]]WWWWE
@M_HWI-M01141:133:D05BR:1:1101:14346:4385  133:D05BR:1:1101:14346:4385 2:N:0:CCGGCGTTCTCCAT
TCCTCTGGATACCAAAGAATGACAGTTCCTTGTCCTTGAGGGGGACACTACTTTCATTCAGTTATTCATTTCCCACTTATTAAGC
+M_HWI-M01141:133:D05BR:1:1101:14346:4385  133:D05BR:1:1101:14346:4385 2:N:0:CCGGCGTTCTCCAT
X]]]]]]]]]]]]]]]]]]]]]]]]]]]]]]]]]]]]]]]]]]]]]]]]]]]]]]]]]]]]]]]]]]]]]]]]]]]]]]]]]]]]
@M_HWI-M01141:133:D05BR:1:1101:10102:4488  133:D05BR:1:1101:10102:4488 2:N:0:CCGGCGTTCTCCAT
TAATAGCCGAGATTCTGGTTTTGCGCGCAGTAAACCGTCAGCGGAATGGCGGCG
+M_HWI-M01141:133:D05BR:1:1101:10102:4488  133:D05BR:1:1101:10102:4488 2:N:0:CCGGCGTTCTCCAT
]]]]]]]]]]]]]]]]]]]]]]]]]]]]]]]]]]]]]]]]]]]]]]]]]]]]]]
@M_HWI-M01141:133:D05BR:1:1101:15315:4513  133:D05BR:1:1101:15315:4513 2:N:0:CCGGCGTTCTCCAT
CTTACGGCGCCAAAGAAGGCCTGAAGTTCACGCTGTTCCGTCCGTTCAACTGGATGGGGCCGCGTCTGGATAACCTGGACGCTGCGCGCATCGGTTCTTCTCGCGCCATCACTCAGCTGATCCTCAACC
+M_HWI-M01141:133:D05BR:1:1101:15315:4513  133:D05BR:1:1101:15315:4513 2:N:0:CCGGCGTTCTCCAT
]]]]]]]]]]]]]]]]]]]]]]]]]]]]]]]]]]]]]]]]]]]]]]]]]]]]]]]]]]]]]]]]]]]]]]]]]]]]]]]]]]]]]]]]]]]]]]]]]]]]]]]]]]]]]]]]]]]]]]]]]]]]]]]]]
@M_HWI-M01141:133:D05BR:1:1101:8684:4535  133:D05BR:1:1101:8684:4535 2:N:0:CCGGCGTTCTCCAT
CAGTATGACACCCCCCCCAACTCTCCAACA
+M_HWI-M01141:133:D05BR:1:1101:8684:4535  133:D05BR:1:1101:8684:4535 2:N:0:CCGGCGTTCTCCAT
]]]]]]]]]]]]]]]]]]]]]]]]]]]]]]
@M_HWI-M01141:133:D05BR:1:1101:7765:4540  133:D05BR:1:1101:7765:4540 2:N:0:CCGGCGTTCTCCAT
CCTGATGCTAAACTGGTATAAAAATGTTGACTGCCCTTTGTTCTTAG
+M_HWI-M01141:133:D05BR:1:1101:7765:4540  133:D05BR:1:1101:7765:4540 2:N:0:CCGGCGTTCTCCAT
]]]]]]]]]]]]]]]]]]]]]]]]]]]]]]]]]]]]]]]]]]]]]]]
@M_HWI-M01141:133:D05BR:1:1101:12133:4556  133:D05BR:1:1101:12133:4556 2:N:0:CCGGCGTTCTCCAT
CGAAGGAGTCCACGTCGGTCTGTTCCTGCGAAGCGTC
+M_HWI-M01141:133:D05BR:1:1101:12133:4556  133:D05BR:1:1101:12133:4556 2:N:0:CCGGCGTTCTCCAT
]]]]]]]]]]]]]]]]]]]]]]]]]]]]]]]]]]]]]
@M_HWI-M01141:133:D05BR:1:1101:9784:4583  133:D05BR:1:1101:9784:4583 2:N:0:CCGGCGTTCTCCAT
GATGGTTATTTGATTATGTCGGAATCGCTTGACGGGAAAGGTGGCTGCCGCAGCCGGAATGGCGAAGTATGAATCGCCTAAAGTACGTTGACGGAATGAGAATGCGCTTGTCGTGAAAAAACATC
+M_HWI-M01141:133:D05BR:1:1101:9784:4583  133:D05BR:1:1101:9784:4583 2:N:0:CCGGCGTTCTCCAT
]]]]]]]]]]]]]]]]]]]]]]]]]]]]]]]]]]]]]]]]]]]]][]]]]]ZZZ]]]]]]]]]]]]]]]]]]]]]]]\]]]]]]]]]]]]]]]]]]]]]]]]]]]]]]]]]]]]]]]]]]\]]]]
@M_HWI-M01141:133:D05BR:1:1101:20810:4695  133:D05BR:1:1101:20810:4695 2:N:0:CCGGCGTTCTCCAT
AAGTTGTAGTCACAGAAATTCCTAAAGAAGAGAAAGACCCTGGAATGGGTGCAATGGGTGGAATGGGAGGTGGTATGGGAGGTGGCATGTTCTAACTCCTAGAATAGTGCTTTACCTTTATTAATGAACTGTGAC
+M_HWI-M01141:133:D05BR:1:1101:20810:4695  133:D05BR:1:1101:20810:4695 2:N:0:CCGGCGTTCTCCAT
]]]YS]]]]]]]]]]][]Z]]\]]]]]]\\]]]]]]\[]]]]]]]]C]]]]Y]]]Z]]]]]U]E]]]]]]Z]]]]]]U]]]V]]]]]\]]W]]]F[]]]]]]]Y]]]]]\]]]]]]]]]]]]]]I]][]]]W]]]
@M_HWI-M01141:133:D05BR:1:1101:22554:4719  133:D05BR:1:1101:22554:4719 2:N:0:CCGGCGTTCTCCAT
CTCAGTTAATCAGCGCATAAACGTCAGCGATTTTTTCACGCAGGAGCGCGGCAAAGTCCTCGCGGC
+M_HWI-M01141:133:D05BR:1:1101:22554:4719  133:D05BR:1:1101:22554:4719 2:N:0:CCGGCGTTCTCCAT
]]]]]]]]]]]]]]]]]]W]]]]]]]]]]]]]]]]]]8]]]]]]X]]]]]]]]]Z]]]]]]V]]Z]
@M_HWI-M01141:133:D05BR:1:1101:16981:4764  133:D05BR:1:1101:16981:4764 2:N:0:CCGGCGTTCTCCAT
GATCGTATTGTGAAACGCACCCGCCTTGAAGAGAGCACCTGCCCCGTCGCCCGTTCGCTGGATATTGTGGG
+M_HWI-M01141:133:D05BR:1:1101:16981:4764  133:D05BR:1:1101:16981:4764 2:N:0:CCGGCGTTCTCCAT
]VV]]]]]]]]]]]ZZ]]ZZ]]]]]]]]]]]]]]]]]]]]]]]]]]]]]]]]]]]]]]]]]]]]]]]]]]]
@M_HWI-M01141:133:D05BR:1:1101:14521:4795  133:D05BR:1:1101:14521:4795 2:N:0:CCGGCGTTCTCCAT
CCCCCGACCAGCTGAAGCGGCTGACCGGATACCGGCTGCACCGGGGCGCGCTGTGCGCCATGCGCCGGTGGCCGCTGCCGTC
+M_HWI-M01141:133:D05BR:1:1101:14521:4795  133:D05BR:1:1101:14521:4795 2:N:0:CCGGCGTTCTCCAT
]]]]]]]]]]]]]]]]]]]]]]]]]]]]]]]]]]]]]]]]]]]]]]]]]]]]]]]]]]]]]]]]]]]]]]]]]]]]]]]]]]
@M_HWI-M01141:133:D05BR:1:1101:22098:4799  133:D05BR:1:1101:22098:4799 2:N:0:CCGGCGTTCTCCAT
CGCCGCGAGAGGTTTCGCGGTATTTGGCGTTCATGTCTTTACCCGTTTCGTACATGGTTTCGATAACCTTATCGAGACACACGCGCGGTTCGCTGGTGCGGCGCAGCGCC
+M_HWI-M01141:133:D05BR:1:1101:22098:4799  133:D05BR:1:1101:22098:4799 2:N:0:CCGGCGTTCTCCAT
XT]]]]]]]]]]YX]C]]]]:Y]X]RTE\[]X]X]]]]]]]ZCS]T]]]]]]]]]]]]]]]]WI]W[]\]]]XZWX]]]]]]YX]X]]]VV]]]]]]Y]]U]Q]]]]]W]
@M_HWI-M01141:133:D05BR:1:1101:20663:4875  133:D05BR:1:1101:20663:4875 2:N:0:CCGGCGTTCTCCAT
ATTACGCTTTCTTTAAATGATGGCTGCTTCTAAGCCAACATCCTGGCTGTCTGTGCCTTCCCACATCGTTTCCCACTTAACCATGACTTTGGGACCTTAGCT
+M_HWI-M01141:133:D05BR:1:1101:20663:4875  133:D05BR:1:1101:20663:4875 2:N:0:CCGGCGTTCTCCAT
]]]]]]]]]]]]]]]K]]]]]W]]]]]]]]]]]]]]]]][]]]]W]]]]]]]]]]]]]]]]]]]]\]]]]]]]]]]]]]]]]]]]]]]]]]]]\][]]W]]]
@M_HWI-M01141:133:D05BR:1:1101:16168:4998  133:D05BR:1:1101:16168:4998 2:N:0:CCGGCGTTCTCCAT
AAGACACATGCACATGTATGTTCATTGCAGCACTGTTTATAATAGCAAAGACGTGGAACCAACCCAAATGCACACCGATGATAGACTGGACAGGGAAAATGCGG
+M_HWI-M01141:133:D05BR:1:1101:16168:4998  133:D05BR:1:1101:16168:4998 2:N:0:CCGGCGTTCTCCAT
]]]]]]\]]]]]]]]]]\]]\\]]]X]][]]]]]]]]]]]]]]]]]]Z]]]]]H]]]]]]]]U[[\]]I]]]]]]\]]]]]4]][]Y[]HZ]Y]H]]][6]]]]
@M_HWI-M01141:133:D05BR:1:1101:12689:5055  133:D05BR:1:1101:12689:5055 2:N:0:CCGGCGTTCTCCAT
CGAGAGGAACAGCAGCCATCTCAACATGC
+M_HWI-M01141:133:D05BR:1:1101:12689:5055  133:D05BR:1:1101:12689:5055 2:N:0:CCGGCGTTCTCCAT
]]]]]]]]]]]]]]]]]]]]]]]]]]]]]
@M_HWI-M01141:133:D05BR:1:1101:18001:5119  133:D05BR:1:1101:18001:5119 2:N:0:CCGGCGTTCTCCAT
GGCAAGCTGTGGGAGCAGGGCGTTGAGGG
+M_HWI-M01141:133:D05BR:1:1101:18001:5119  133:D05BR:1:1101:18001:5119 2:N:0:CCGGCGTTCTCCAT
]]]]]UVW]]]W\\]V]]Y]]]Z]]Z]EU
@M_HWI-M01141:133:D05BR:1:1101:10869:5153  133:D05BR:1:1101:10869:5153 2:N:0:CCGGCGTTCTCCAT
GGATCCTTATGGAAGTGTACGATCTTCGAAGCCAGAGGCTTCAGCCAAAAGAATTTGAAAAGATTGTCGCTCCGTGCATAAACAGGA
+M_HWI-M01141:133:D05BR:1:1101:10869:5153  133:D05BR:1:1101:10869:5153 2:N:0:CCGGCGTTCTCCAT
]]]]]]]]]]]]]]]]]]]]]]]]]]]]]]]]]]]]]]]]]]]]]]]]]]]]]]]]]]]]]]]]]]]]]]]]]]]]]]]]]]]]]]]
@M_HWI-M01141:133:D05BR:1:1101:12073:5189  133:D05BR:1:1101:12073:5189 2:N:0:CCGGCGTTCTCCAT
GTGTGGCGTGCGCTCGCCGGAGTGATCGTGCTCATCGTGGTGCTCTGGCCCGTGTTCGACCCGTCCGG
+M_HWI-M01141:133:D05BR:1:1101:12073:5189  133:D05BR:1:1101:12073:5189 2:N:0:CCGGCGTTCTCCAT
]]]]T]]]]]]]ZW][[]]\]]T]]]]]]]]]]]]]]]]][]]]]]]]]]]]]]]]]]]]]]]T\]]]
@M_HWI-M01141:133:D05BR:1:1101:18408:5234  133:D05BR:1:1101:18408:5234 2:N:0:CCGGCGTTCTCCAT
ACCTGGGTGGTGAAGACTTCGAAGGTTTTTTCGCCGTCAACTTCGTCGA
+M_HWI-M01141:133:D05BR:1:1101:18408:5234  133:D05BR:1:1101:18408:5234 2:N:0:CCGGCGTTCTCCAT
Y]]]]]]]]]]]]]]]]]]]]]]]]]]]]]]]]]]]]]]]]]]]]]]]]
@M_HWI-M01141:133:D05BR:1:1101:13207:5270  133:D05BR:1:1101:13207:5270 2:N:0:CCGGCGTTCTCCAT
CATTCTGTTCTCGCTGTTTGTCGGCGTGATTATGCTGCCGATTTTACTCCAGCATATTGATGCCGGTGATTCGAC
+M_HWI-M01141:133:D05BR:1:1101:13207:5270  133:D05BR:1:1101:13207:5270 2:N:0:CCGGCGTTCTCCAT
]]]]]]]]]]]]][G]]]]]]]]]]]]]]]]]]]]]]]]]]]]]]]]]]]]]]]]]]]]]]]]]]]]]]]]]]]]
@M_HWI-M01141:133:D05BR:1:1101:11013:5350  133:D05BR:1:1101:11013:5350 2:N:0:CAGGCGTTCTCCAT
GGTTTTTATGGGCAAAGACTTTATGACTAAAACACCAAAAGCAATGGCAACAAAAGCCAAAATTGACTAATAAGATC
+M_HWI-M01141:133:D05BR:1:1101:11013:5350  133:D05BR:1:1101:11013:5350 2:N:0:CAGGCGTTCTCCAT
]]]]]]]]]]]]]]]]]]]]]]]]]]]]]]]]]]]]]]]]]]]]]]]]]]]]]]]]]]]]]]]]]]]]]]]]]]]]]
@M_HWI-M01141:133:D05BR:1:1101:11743:5399  133:D05BR:1:1101:11743:5399 2:N:0:CCGGCGTTCTCCAT
GGTGGATATTCACCTGCACGAAACCAGCCCGGCGGGCGTGGCGGCGGTAAACTACATGGTGGAAACCGTGGAAAAAACGCCG
+M_HWI-M01141:133:D05BR:1:1101:11743:5399  133:D05BR:1:1101:11743:5399 2:N:0:CCGGCGTTCTCCAT
]]]]]]]]]]]]]]]]]]]]]]]]]]]]]]]]]]]]]]]]]]]]]]]]]]]]]]]]]]]]]]]]]]]]]]]]]]]]]]]]]]
@M_HWI-M01141:133:D05BR:1:1101:7964:5440  133:D05BR:1:1101:7964:5440 2:N:0:CCGGCGTTCTCCAT
CGCCGGTCATCGGCGTAGCCAAGGGCAAGATTATTTTTGACGATCATCCCAC
+M_HWI-M01141:133:D05BR:1:1101:7964:5440  133:D05BR:1:1101:7964:5440 2:N:0:CCGGCGTTCTCCAT
]]]]]]]]]]]]]]]]]]]]]]]]]]]]]]]]]]]]]]]]]]]]]]]]]]]]
@M_HWI-M01141:133:D05BR:1:1101:15429:5448  133:D05BR:1:1101:15429:5448 2:N:0:CCGGCGTTCTCCAT
AGCAGAGCCGGCAGGAACAGCGCGAATCACACAACAGCAGGGCGGAGCCTCGGCAGCCAAACAGTGGCTAGTCTG
+M_HWI-M01141:133:D05BR:1:1101:15429:5448  133:D05BR:1:1101:15429:5448 2:N:0:CCGGCGTTCTCCAT
]]]]]]]]]]]]]]]]]]]]]]]]]]]]]]]]]]]]]]]]]]]]]]]]]]]]]]]]]]]]]]]]]]]]]]]]]]]
@M_HWI-M01141:133:D05BR:1:1101:15075:5673  133:D05BR:1:1101:15075:5673 2:N:0:CCGGCGTTCTCCAT
ATAAAAATGTTAAAAAGAATGAAGTTCTAATCAGTGATCACT
+M_HWI-M01141:133:D05BR:1:1101:15075:5673  133:D05BR:1:1101:15075:5673 2:N:0:CCGGCGTTCTCCAT
]]]]]]]]]]]]]]]]]]]]]]]]]]]]]]]]]]]]]]]]]]
@M_HWI-M01141:133:D05BR:1:1101:7656:5690  133:D05BR:1:1101:7656:5690 2:N:0:CCGGCGTTCTCCAT
GGGAAGTACGGCCACCTGCATCAGTGATGAAACCGCACAGCTGAAC
+M_HWI-M01141:133:D05BR:1:1101:7656:5690  133:D05BR:1:1101:7656:5690 2:N:0:CCGGCGTTCTCCAT
]]]]]]]]]]]]]]]]]]]]]]]]]]]]]]]]]]]]]]]]]]]]]]
@M_HWI-M01141:133:D05BR:1:1101:14853:5702  133:D05BR:1:1101:14853:5702 2:N:0:CCGGCGTTCTCCAT
CTCATCAGCGCAACGATGTGCACTAACGCCACGGTGAGAAATAGCATTAACATAATTAGCTCGCGGGAAAATAATACAGTGAGTCACCATCCTGGCACTTTTTAGCCCGGCTGACTACTCCTCGGTATCACCATGG
+M_HWI-M01141:133:D05BR:1:1101:14853:5702  133:D05BR:1:1101:14853:5702 2:N:0:CCGGCGTTCTCCAT
]]]]]]]]]]]]]]]]]]]]]]]]]]]]]]]]]]]]]]]]]]]]]]]]]]]]]]]]]]]]]]]]]]]]]]]]]]]]]]]]]]]]]]]]]]]]]]]]]]]]]]]]]]]]]]]]]]]]]]]]]]]]]]]]]]]]]]]]
@M_HWI-M01141:133:D05BR:1:1101:15715:5704  133:D05BR:1:1101:15715:5704 2:N:0:CCGGCGTTCTCCAT
GGATATCCCCCTCCGGGCCGTTCGCATATCCAGGACACGGCCAGAGGAAC
+M_HWI-M01141:133:D05BR:1:1101:15715:5704  133:D05BR:1:1101:15715:5704 2:N:0:CCGGCGTTCTCCAT
]]U]]]]FC]]V]]ZX]]C]]][]\]WWX][W]]]XY]Z]]]]]ZX]]]]
@M_HWI-M01141:133:D05BR:1:1101:9143:5707  133:D05BR:1:1101:9143:5707 2:N:0:CCGGCGTTCTCCAT
GTTAGATTCTTATCAACTCCTGAACACGACTCTGGAAATTTATGGCAGTTTTG
+M_HWI-M01141:133:D05BR:1:1101:9143:5707  133:D05BR:1:1101:9143:5707 2:N:0:CCGGCGTTCTCCAT
]]]]]]]]]]]]]]]K]]]]]]]]]]]]]]]]]]]]]]]]]]]]]]]]]]]]]
@M_HWI-M01141:133:D05BR:1:1101:24161:5766  133:D05BR:1:1101:24161:5766 2:N:0:CCGGCGTTCTCCAT
CGCAGGAGAGGTAGCGCGGGACGTCGAG
+M_HWI-M01141:133:D05BR:1:1101:24161:5766  133:D05BR:1:1101:24161:5766 2:N:0:CCGGCGTTCTCCAT
]]]]]]]]]]]]]]]]]]]]]]]]]]]]
@M_HWI-M01141:133:D05BR:1:1101:10238:5770  133:D05BR:1:1101:10238:5770 2:N:0:CCGGCGTTCTCCAT
GATCTGGCGCCGACGCGTGACCAGAACTGGAGCTGGTACAACATCTTTTCGTTCTGGATGTCGGACGTCCACAGCATGGGAGGCTA
+M_HWI-M01141:133:D05BR:1:1101:10238:5770  133:D05BR:1:1101:10238:5770 2:N:0:CCGGCGTTCTCCAT
]]]]]]]]]]]]]]]]]]]]]]]]]]]]]]]]]]]]]]]]]]]]]]]]]]]]]]]]]]]]]]]]]]]]]]]]]]]]]]]]]]]]]]
@M_HWI-M01141:133:D05BR:1:1101:8730:5803  133:D05BR:1:1101:8730:5803 2:N:0:CCGGCGTTCTCCAT
ATCAACTCAATGAAAAAAAGCGAAAAACCAAGATCAGAGAAAAAAGCGCAAAAAGGAATGAACAAAGTCTCCAAGAAATGTGGGACTATGTGAAGAGACCTAAC
+M_HWI-M01141:133:D05BR:1:1101:8730:5803  133:D05BR:1:1101:8730:5803 2:N:0:CCGGCGTTCTCCAT
]]]]]]]]]]]]]]]]]]]]]]]]]]]]]]]]]]]]]]]]]]]]]]]]]]]]]]]]]]]]]]]]]]]]]]]]]]]]]]]]]]]]]]]]]]]]]]]]]]]]]]]]
@M_HWI-M01141:133:D05BR:1:1101:19964:5809  133:D05BR:1:1101:19964:5809 2:N:0:CCGGCGTTCTCCAT
GGGATGTTTTATTTGGCAAGCCAGAAGGGGGCTTTAC
+M_HWI-M01141:133:D05BR:1:1101:19964:5809  133:D05BR:1:1101:19964:5809 2:N:0:CCGGCGTTCTCCAT
]]]]]]]]]]]]]]]]]]]]]]]]]]]]]]]]]]]]]
@M_HWI-M01141:133:D05BR:1:1101:10316:5948  133:D05BR:1:1101:10316:5948 2:N:0:CCGGCGTTCTCCAT
CCGTCGGGTTTCAGGCGCTTACCGAGAGTTGGGTCGACCCGGCCTTCAATGCCGTGGATTTCGTAACGCCAG
+M_HWI-M01141:133:D05BR:1:1101:10316:5948  133:D05BR:1:1101:10316:5948 2:N:0:CCGGCGTTCTCCAT
]]]]]]]]]]]]]]]]]]]]]]]]]]]]][]]]]]]]]]]]]]]]]]]]]]]]]]]]]]]]]]\]]]]]]]]
@M_HWI-M01141:133:D05BR:1:1101:23264:5950  133:D05BR:1:1101:23264:5950 2:N:0:CCGGCGTTCTCCAT
CCCAGATTCTCTCCATGTCATCTCCTTAGCTAAACACTGTTAAACCGTTTTAGCT
+M_HWI-M01141:133:D05BR:1:1101:23264:5950  133:D05BR:1:1101:23264:5950 2:N:0:CCGGCGTTCTCCAT
]]]]]]YW][][]]]]]]]][]]]]]Z]]]]V]]]]]]]]]]]Z]]]][]]]]]]
@M_HWI-M01141:133:D05BR:1:1101:15938:5979  133:D05BR:1:1101:15938:5979 2:N:0:CCGGCGTTCTCCAT
GCTTCTAAAACCAAAACGGAGCAACCTAACAGAACGGCCTTCAATGTGTGCGTTCAACTTACAGAGTTAAACTGATTGGTGTTTGCA
+M_HWI-M01141:133:D05BR:1:1101:15938:5979  133:D05BR:1:1101:15938:5979 2:N:0:CCGGCGTTCTCCAT
]]]]]]]]]]]]]]]]]]]]]]]]]]]]]]]]]]]]]]]]]]]]]]]]]]]]]]H]]]]]]]]]]]]]]]]]]]H]]]]]]]]]]]]
@M_HWI-M01141:133:D05BR:1:1101:21600:6005  133:D05BR:1:1101:21600:6005 2:N:0:CCGGCGTTCTCCAT
CACGCCGTTGCCCGCGCCATCGACAAGGCTCAGCCGCTGGTGGTTGAGGCCGGAACCGGCACGGGTAAAACCTATGCTTACCTGGCCC
+M_HWI-M01141:133:D05BR:1:1101:21600:6005  133:D05BR:1:1101:21600:6005 2:N:0:CCGGCGTTCTCCAT
]]]]]]]U]]]]]]]]]]]]]]]]]]]]]]]]]]]]]]]]]]]]]]]]]]]]]]]]]]]]]]]]]]]]]]]]]]]]]]]]]]]]]]]]
@M_HWI-M01141:133:D05BR:1:1101:15478:6025  133:D05BR:1:1101:15478:6025 2:N:0:CCGGCGTTCTCCAT
CTACTGCGCGCGCTGGCGTTCCACCCGCGGATGCCGCTGCCGGAGCCGGAAGTCCCGCAACACTCTTTTGCCCCGGTCGCGCCCACGGCAGTA
+M_HWI-M01141:133:D05BR:1:1101:15478:6025  133:D05BR:1:1101:15478:6025 2:N:0:CCGGCGTTCTCCAT
]]]]]]]]]]]]]]]]]]]]]]]]]]]]]]]]]]]]]]]]]]]]]]]]]]]]]]]]]]]]]]]]]]]]]]]]]]]]]]]]]]]]]]]]]]]]]
@M_HWI-M01141:133:D05BR:1:1101:20891:6111  133:D05BR:1:1101:20891:6111 2:N:0:CCGGCGTTCTCCAT
GTATTTCTGCGGGTGACGGCTGACCAGTCGCAGATCATCGGTGTAATTGCGCTTTAACTCGCGGGCCAGTTCGCGGGCAATTTGCCCGCTGGCACCCAGAATGGTTTGCATTTCAGCTCCTCAGTGAAGACTCATGTAGCGATCG
+M_HWI-M01141:133:D05BR:1:1101:20891:6111  133:D05BR:1:1101:20891:6111 2:N:0:CCGGCGTTCTCCAT
]]]]]]]]]]]]]]]]]]]]]]]]]]]]]]]]]]]]]]]]]]]]]]]]]]]]]]]]]]]]]]]]]]]]]]]]]]]]]]]]]]]]]]]]]]]]]]]]]]]]]]]]]]]]]]]]]]]]]]]]]]]]]]]]]]]]]]]]]]]]]]]]]
@M_HWI-M01141:133:D05BR:1:1101:8018:6166  133:D05BR:1:1101:8018:6166 2:N:0:CCGGCGCTCTCCAT
ACCAGCGTTTAATCCCAGCCCCGCATAAGCGTCGCCACTTGC
+M_HWI-M01141:133:D05BR:1:1101:8018:6166  133:D05BR:1:1101:8018:6166 2:N:0:CCGGCGCTCTCCAT
]]T]T]]FFV]HU]]YZVUU]YT]V]Y[]W]]]\]]\Z\WF[
@M_HWI-M01141:133:D05BR:1:1101:9026:6200  133:D05BR:1:1101:9026:6200 2:N:0:CCGGCGTTCTCCAT
GGTAGAAAACTCATTCACCCCTTTTCATAACGAACGAAAGCAATAATCAAGATGCAGGTATTTCATCCAAAGACCTTGTCCCTCGTTC
+M_HWI-M01141:133:D05BR:1:1101:9026:6200  133:D05BR:1:1101:9026:6200 2:N:0:CCGGCGTTCTCCAT
]]]]]]]]]]]]]]]]]]]]]]]]]]]]]]]]]]]]]]]]]]]]]]]]]]]]]]]]]]]]]]]]]]]]]]]]]]]]]]]]]]]]]]]]
@M_HWI-M01141:133:D05BR:1:1101:10116:6228  133:D05BR:1:1101:10116:6228 2:N:0:CCGGCGTTCTCCAT
ACCAAAATCGATTACGCATTCTTCGCCGTAGCATGGGC
+M_HWI-M01141:133:D05BR:1:1101:10116:6228  133:D05BR:1:1101:10116:6228 2:N:0:CCGGCGTTCTCCAT
H]]]]]]]]]]]]]]]]]]]]]]]]]]]]]]]]]]]]]
@M_HWI-M01141:133:D05BR:1:1101:22738:6258  133:D05BR:1:1101:22738:6258 2:N:0:CCGGCGTTCTCCAT
GTGAGCGACAGATCATTCGTACGAACGTTGTTCGGATCGATGGTGACGTCCAGAAGAGTACGAGCCCCCTCATGC
+M_HWI-M01141:133:D05BR:1:1101:22738:6258  133:D05BR:1:1101:22738:6258 2:N:0:CCGGCGTTCTCCAT
]]]]]]]]]]]]]]]]]]]]]]]]]]]]]]]]]]]]]]]]]]]]]]]]]]]]]]]]]]]]]]]]]]]]]]]]]]]
@M_HWI-M01141:133:D05BR:1:1101:15715:6297  133:D05BR:1:1101:15715:6297 2:N:0:CCGGCGTTCTCCAT
GTCCGCTACTCTGCAAGACGATTCACATC
+M_HWI-M01141:133:D05BR:1:1101:15715:6297  133:D05BR:1:1101:15715:6297 2:N:0:CCGGCGTTCTCCAT
]]]]]]]\V[][]]]]]V]]V]]]]]]]]
@M_HWI-M01141:133:D05BR:1:1101:7465:6305  133:D05BR:1:1101:7465:6305 2:N:0:CCGGCGTTCTCCAT
CGTCAACGAACAGATCAACAGTACAATTGAAGATGCCGTCGCCCGCGTTCGCGGTGAATTACCGCACGGCGAAAGTTTGCATGAATGCGAAGAGTGCGGCGATCCCATCCCCGAGGCTCGACGTAAAGCCGTTCCGGGCGTGCGGCTATGCATCACCTGCCAGCAGAATAAAGATTCACAAAATTCTTC
+M_HWI-M01141:133:D05BR:1:1101:7465:6305  133:D05BR:1:1101:7465:6305 2:N:0:CCGGCGTTCTCCAT
BCCCCCFCCCCCGGGGGGGGGGHHHGHHHHHHHHHHGGG]]]]]]]]]]]]]]]]]]]]]]]]]]]]]]]]]]]]]]]]]]]]]]]]]]]]]]]]]]]]]]]]]]]]]]]]]]]]]]]]]]]]]]]]]]]]]]]]]]]]]]]]]]]]]]]HHHHHGGHGHHHHHHHHGGGGGGGGGGFFFFFFFAAAAA
@M_HWI-M01141:133:D05BR:1:1101:22921:6322  133:D05BR:1:1101:22921:6322 2:N:0:CCGGCGTTCTCCAT
CGGTCCCGCAGATATAAATACCTAAGCGGCATTCGTCACGCTGGATAACGCAGGCCATTTCATCAGCAAAACGTGCTCGTTTGAGTAACAATGCGCAGATTATTGGTCTTGGTTGCCGGGTTAA
+M_HWI-M01141:133:D05BR:1:1101:22921:6322  133:D05BR:1:1101:22921:6322 2:N:0:CCGGCGTTCTCCAT
]]]]]]]]]]]]]]]]]]]]]]]]]]]]]]]]]]]]]]]]]]]]]]]]]]]]]]]]]]]]]]]]]]]]]]]]]]]]]]]]]]]]]]]]]]]]]]]]]]]]]]]]]]]]]]]]]]]]]]]]]]]]
@M_HWI-M01141:133:D05BR:1:1101:5835:6326  133:D05BR:1:1101:5835:6326 2:N:0:CAGGCGTTCTCCAT
GGCCGCGTGCCCGAGACCACCATCTTGGAGTTCAGCGAGATGGAGGCCGACAAGAACCTCTCGGAGCACATG
+M_HWI-M01141:133:D05BR:1:1101:5835:6326  133:D05BR:1:1101:5835:6326 2:N:0:CAGGCGTTCTCCAT
]]]]]]]]]TBU]Y2U]V]][\\]]X\[]]]][]]]]]]]][[\][R]]]Z]W]]$\R]]\]]U]]]\]]]]
@M_HWI-M01141:133:D05BR:1:1101:16048:6363  133:D05BR:1:1101:16048:6363 2:N:0:CCGGCGTTCTCCAT
GGCGCTTATGCTGCCGGTGAAGTTGTCGGCGGGATCCACGGCGGG
+M_HWI-M01141:133:D05BR:1:1101:16048:6363  133:D05BR:1:1101:16048:6363 2:N:0:CCGGCGTTCTCCAT
]]]]]]]]]]]]]]]]]]]]]]Z]I]]]]]]]]TF]]]]]]]ZQZ
@M_HWI-M01141:133:D05BR:1:1101:6915:6389  133:D05BR:1:1101:6915:6389 2:N:0:CCGGCGTTCTCCAT
GCATCAGCAAGCAGGAATTTCATAGCGTGTTTAAGACAGACAGAGAAAATGGAATACAAACGGCGAGCATTAACCGCGTCGTTTGTCGGGTTATGGCGCTATTTTATCCTGTTTGTTACCGATAACATTGATCCAGTTTGGCTTTTGGCCGAGTAATAAGTAAGCGTGACAATCACGTCGTCAACGAATTCTCCGGTGCCGGTCTG
+M_HWI-M01141:133:D05BR:1:1101:6915:6389  133:D05BR:1:1101:6915:6389 2:N:0:CCGGCGTTCTCCAT
B@BBBFFF@C>AGGGCGGGGB6FBGCCFEGGHHGHAAC2G22G33BG3G5FGEFGH]]Q]X]]]\]]]]]]]]]]]]]]]]]]]]]]]]]]]Y]]]]]]]]]]]]]\][S]\]]]]]]]]]Z]]\]]]]F[]W]]]]]ZEXP]]]]]Z[YD22EHFFBECE/GGGFGF11FF///GGCEB/HBGFD1FGA00AEADDD?DAA1>11
@M_HWI-M01141:133:D05BR:1:1101:23117:6412  133:D05BR:1:1101:23117:6412 2:N:0:CCGGCGTTCTCCAT
GGTCAGTGATGAAGTTAAGCCTAAGAGCGGCGGTC
+M_HWI-M01141:133:D05BR:1:1101:23117:6412  133:D05BR:1:1101:23117:6412 2:N:0:CCGGCGTTCTCCAT
]]]]]]]]]]]]]]]]]]]]]]]]]]]]]]]]]]U
@M_HWI-M01141:133:D05BR:1:1101:19193:6486  133:D05BR:1:1101:19193:6486 2:N:0:CCGGCGTTCTCCAT
TCCTTTTGTGTTTAATTGAGACACAGTTGGAAATTGAAGTTCAAGTAAAGTGAT
+M_HWI-M01141:133:D05BR:1:1101:19193:6486  133:D05BR:1:1101:19193:6486 2:N:0:CCGGCGTTCTCCAT
]]]]]]]]]]]]]]]]]]]]]]]]]]]]]]]]]]]]]]]]]]]]]]]]]]]]]]
@M_HWI-M01141:133:D05BR:1:1101:25461:6599  133:D05BR:1:1101:25461:6599 2:N:0:CCGGCGCTCTCCAT
ACGGTGGCAAGCCCGCGCTGGAAGATATCAAC
+M_HWI-M01141:133:D05BR:1:1101:25461:6599  133:D05BR:1:1101:25461:6599 2:N:0:CCGGCGCTCTCCAT
]]]]]]TY]Y]]]]]]][V]]][]]Y]GF]T[
@M_HWI-M01141:133:D05BR:1:1101:11986:6621  133:D05BR:1:1101:11986:6621 2:N:0:CCGGCGTTCTCCAT
GGTAGCAGGAATTTGGCTGTACAGAGAGTGATGAGTAGTCATGAATGCGCCCGGCGAGTAAATATCTTCCCCCCTCCCGAC
+M_HWI-M01141:133:D05BR:1:1101:11986:6621  133:D05BR:1:1101:11986:6621 2:N:0:CCGGCGTTCTCCAT
]]]]]]]]]]]W]]]]]\Z]WUHZ]]X]\]VHYS]]]YX]]]Y]C]TWPA]A]$]]Z]WX]]]]ZYT[]]]]T]\]ZQ]CZ
@M_HWI-M01141:133:D05BR:1:1101:6249:6670  133:D05BR:1:1101:6249:6670 2:N:0:CCGGCGTTCTCCAT
TCGTTAATGGATCCAGCGAACAGGCTTATCACGCAACCAAAGGCGCGGTGAGCAAAGGG
+M_HWI-M01141:133:D05BR:1:1101:6249:6670  133:D05BR:1:1101:6249:6670 2:N:0:CCGGCGTTCTCCAT
V]Z]]]Z]Z]]F]]]Z]XY]]Z[]]]\]]][[]YHT[Z]E]]YZ]]]]YWU]Y]]H]]T
@M_HWI-M01141:133:D05BR:1:1101:7297:6684  133:D05BR:1:1101:7297:6684 2:N:0:CCGGCGTTCTCCAT
GGCAGAATAAGCGCAGGCAACAGCGCTGCGTAATGACGCTTGAACATGGGACATCCATTTAACGAGT
+M_HWI-M01141:133:D05BR:1:1101:7297:6684  133:D05BR:1:1101:7297:6684 2:N:0:CCGGCGTTCTCCAT
]\]]]]]]]]]E]ZWXZ]]\]]]]Y]][WH]]]]]]][]Z]]]]]]]]]]]]]]]]]]]]]]]]4]T
@M_HWI-M01141:133:D05BR:1:1101:13650:6735  133:D05BR:1:1101:13650:6735 2:N:0:CCGGCGTTCTCCAT
TCCTTAATAGGGTTTTTAGCAATGAATCAAGGAGAATCGTGCAATGTCGAACAAAGATA
+M_HWI-M01141:133:D05BR:1:1101:13650:6735  133:D05BR:1:1101:13650:6735 2:N:0:CCGGCGTTCTCCAT
]]]]]]]]]]]]]]]]]]]]]]]]]]]]]]]]]]]]]]]]]]]]]]]]]]]]]]]]]]]
@M_HWI-M01141:133:D05BR:1:1101:18795:6791  133:D05BR:1:1101:18795:6791 2:N:0:CCGGCGTTCTCCAT
GACATCGCATTTTATTCTTACCCCTAAAGGGTTATAGCGCCGCCTTAAAGATGCATTTAATATGCATCTTATATTATTGATGATGAGGTAACTGCTATGGCCTTCCGCGACCAACCCCTCGGCGAGCGGTGCGGTGCGCCAGTCTTTATCTATAGGCTGCTCGGCC
+M_HWI-M01141:133:D05BR:1:1101:18795:6791  133:D05BR:1:1101:18795:6791 2:N:0:CCGGCGTTCTCCAT
AAABBFBB?ABFGGGG]]]]]]]]]]]]]]]]]]]]]]]]]]]]]]]]]]]]]]]]]]]]]]]]]]]]]]]]]]]]]]]]]]]]]]]]]]]]]]]]]]]]]]]]]]]]]]]]]]]]]]]]]]]]]]]]]]]]]]]]]]]]]]]]]]]]]]GGGGCFFCCCCBBAAA
@M_HWI-M01141:133:D05BR:1:1101:13263:6841  133:D05BR:1:1101:13263:6841 2:N:0:CCGGTGTTCTCCAT
CAAGGTTCTGAAGTCTCACGGCATCGAAACCGAAGTG
+M_HWI-M01141:133:D05BR:1:1101:13263:6841  133:D05BR:1:1101:13263:6841 2:N:0:CCGGTGTTCTCCAT
V]]]]\X]\]]]]]]]]]]]V\V]]\R\[]]]]Z\W\
@M_HWI-M01141:133:D05BR:1:1101:19034:6871  133:D05BR:1:1101:19034:6871 2:N:0:CCGGCGTTCTCCAT
ATCTTCAGGTAATGACGCTCGATATCGTCCCTGTGCTCCTCGTTGTCCGTGTTCTGCGCCGATCCCTTCCCGCACAGGCTGATTCGCCTCTGTTTTGCGAAACAGGAATCGACGCTGCTGGCGGCGGCTGAGCGTATTCAGAC
+M_HWI-M01141:133:D05BR:1:1101:19034:6871  133:D05BR:1:1101:19034:6871 2:N:0:CCGGCGTTCTCCAT
]]]]]]]]\]]V]]]]]Y]]S]]]]]]]X]]]\\]]]]]Z]]]]]]]]Z]]]]][]]]VX]]X]]]9][]Y]]]]]\[]]][[]]]\]]]]]]]]]]]]]]]]]]]]]]]]U]]]]]]]]]]]]]]]]]]]]]]]]]]]]]]]
@M_HWI-M01141:133:D05BR:1:1101:14956:7053  133:D05BR:1:1101:14956:7053 2:N:0:CCGGCGTTCTCCAT
TGACAAAGGACTAATATCCAGAATCTACAAAGAACTAAAACAAATATAC
+M_HWI-M01141:133:D05BR:1:1101:14956:7053  133:D05BR:1:1101:14956:7053 2:N:0:CCGGCGTTCTCCAT
[]]]]]]]]]Z]]]]]]]]]]]]]]]]]]]]]]]]]]]]]]]]]]]]]]
@M_HWI-M01141:133:D05BR:1:1101:13271:7115  133:D05BR:1:1101:13271:7115 2:N:0:CCGGCGTTCTCCAT
GTCGAGGAACATGCGGCAAAGCACGCCCATCAGTACGATGTGGTGACCTGTATGGAAATGCTCGAACACGTACCTGACCCGCAGTCGGTAGTGAATG
+M_HWI-M01141:133:D05BR:1:1101:13271:7115  133:D05BR:1:1101:13271:7115 2:N:0:CCGGCGTTCTCCAT
]]]]]]]]]]]]]]]]]]]]]]]]]]]]]]]]]]]]]]]]]]]]]]]]]]]]]]]]]]]]]]]]]]]]]]]]]]]]]]]]]]]]]]]]]]]]]]]]]
@M_HWI-M01141:133:D05BR:1:1101:21818:7189  133:D05BR:1:1101:21818:7189 2:N:0:CCGGCGTTCTCCAT
GTGGCAGGCGGGGACTGACCACGCGGGTATCGCGACC
+M_HWI-M01141:133:D05BR:1:1101:21818:7189  133:D05BR:1:1101:21818:7189 2:N:0:CCGGCGTTCTCCAT
]]]]]]]]]]]]]]]]]]]]]\Z]]]]]][]]H]]]]
@M_HWI-M01141:133:D05BR:1:1101:23937:7202  133:D05BR:1:1101:23937:7202 2:N:0:CCGGCGTTCTCCAT
TCGCGTGATTCCATGGAGAACACGGCCTTGAGCGCGTCCGCGGCCCACTGCCGGTTCCTGGGGTTGACCTTGGCGAGGACATTGCGTTCGAAATGCACCATGCACCGCTGATAACGGGCGTTGGGCAGCAGTTCGTTCACGGCGGCCACG
+M_HWI-M01141:133:D05BR:1:1101:23937:7202  133:D05BR:1:1101:23937:7202 2:N:0:CCGGCGTTCTCCAT
]]]]]]]]]Z]]]]]]]]]]]]]]]]][]]]]]]]]]]]]]]]]]]]]]]]]]]]]]]]]]]]]]]]]]]]]]]]Y]]]]]]]]]]]]]]]]]]]]]]]]]]]]]]]]]]Y\]]]]]]]]]]]]]]]]]]]]]]]]]]]]]]]]]]]]]]
@M_HWI-M01141:133:D05BR:1:1101:7606:7218  133:D05BR:1:1101:7606:7218 2:N:0:CCGGCGTTCTCCAT
GTATGTACTTCAAGGAATTTAAAAATAAGTGGGGATAAGAATGGAATATTTAGAGGAGTAGAACAAAGTAAGAATACAAAAGAGATTGATACTATAAAGAGTAT
+M_HWI-M01141:133:D05BR:1:1101:7606:7218  133:D05BR:1:1101:7606:7218 2:N:0:CCGGCGTTCTCCAT
]]]]]]]]]]]]]]]]]]]]]]]]]]]]]]]]]]]]]]]]]]]]]]]]]]]]]]]]]]]]]]]]]]]]]]]]]]]]]]]]]]]]]]]]]]]]]]]]]]]]]]]]
@M_HWI-M01141:133:D05BR:1:1101:16108:7288  133:D05BR:1:1101:16108:7288 2:N:0:CCGGCGTTCTCCAT
GTCTCCTGCGAGTAGAAGAACTCATGTTCATCGAC
+M_HWI-M01141:133:D05BR:1:1101:16108:7288  133:D05BR:1:1101:16108:7288 2:N:0:CCGGCGTTCTCCAT
]]]]]]]]]]]]]]]]]]]]]]]]]]]]]]]]]]]
@M_HWI-M01141:133:D05BR:1:1101:21196:7289  133:D05BR:1:1101:21196:7289 2:N:0:CCGGCGTTCTCCAT
CAGGAATTCGCAGCCCAGCAGTTTGAAAGTGCGCACCGCGGTGGTC
+M_HWI-M01141:133:D05BR:1:1101:21196:7289  133:D05BR:1:1101:21196:7289 2:N:0:CCGGCGTTCTCCAT
]]]]]]Y]]]]]]]]]]]]]]]]]]]]]]]]]]Y\]]]]]]]]]V]
@M_HWI-M01141:133:D05BR:1:1101:4477:7312  133:D05BR:1:1101:4477:7312 2:N:0:CCGGCGTTCTCCAT
CTACGCGCTGTTCCGCCACATGACCGTGTTCGACAACATCGCGTTTGGCCTGACCGTATTGCCGAAGCGCGAGCGGCCAAACGCGGCCGCCATCAAGGCGAAAGTGACCAAACTGCTGGAGATGGTGCAGCTGTTTATTGCC
+M_HWI-M01141:133:D05BR:1:1101:4477:7312  133:D05BR:1:1101:4477:7312 2:N:0:CCGGCGTTCTCCAT
@C@CCFFCFFCEIIIIEGIHC3C302CB2DH.1HAG1EJH.GA111G@IJ012I/=DHHH4D3G1GGG1GG]SS]U]]]]:V]]]R]R]]Y]]W]WPEAVX]]BXEO]]]]Z]Z]\]]]]]][]]]][[]Y]]]]]]]]]6N
@M_HWI-M01141:133:D05BR:1:1101:24705:7324  133:D05BR:1:1101:24705:7324 2:N:0:CCGGCGTTCTCCAT
TGCTCTCTCTGCTGCCTGGTCAGGGCAAAGAGTACTGCCTGCAGTTCACCGGTCCTTCCGGTGCAGAC
+M_HWI-M01141:133:D05BR:1:1101:24705:7324  133:D05BR:1:1101:24705:7324 2:N:0:CCGGCGTTCTCCAT
]]T]]]Y]Z]]]]]]]]]][]]]]]\]]]]]]][]]]]]]]]]]\]]]]]7]]]]]]]]]]]]]]]]]
@M_HWI-M01141:133:D05BR:1:1101:10025:7517  133:D05BR:1:1101:10025:7517 2:N:0:CCGGTGTTCTCCAT
GCATTCTCGAAGTGCAGCCTGGCAGTGTGAC
+M_HWI-M01141:133:D05BR:1:1101:10025:7517  133:D05BR:1:1101:10025:7517 2:N:0:CCGGTGTTCTCCAT
]]]I]]]]]]]]]]]]]]]]]]]]]]]]Z]]
@M_HWI-M01141:133:D05BR:1:1101:22903:7528  133:D05BR:1:1101:22903:7528 2:N:0:CCGGCGTTCTCCAT
ATGGGGAGTTGGGGTACATGTGAAGAATATACAAGATTGCTGCATAGGTTACAC
+M_HWI-M01141:133:D05BR:1:1101:22903:7528  133:D05BR:1:1101:22903:7528 2:N:0:CCGGCGTTCTCCAT
]]]]]]]]]]]]]]]]]]]]]]]]]]]]]]]]]]]]]]]]]]]]]]]]]]]]]]
@M_HWI-M01141:133:D05BR:1:1101:26443:7572  133:D05BR:1:1101:26443:7572 2:N:0:CCGGCGTTCTCCAT
CTCTTCCGATCTCATTAAATTAATTTGAATGATGAGACACAGGATCCCGAGTCCAAGTTTGATTATTATGGGAGTGTAAATTGGCATTATCTGTCCTTTGCGGTATTATAGGCGGGGTAATCTATAACGAGTC
+M_HWI-M01141:133:D05BR:1:1101:26443:7572  133:D05BR:1:1101:26443:7572 2:N:0:CCGGCGTTCTCCAT
]]]]]]]]]]]]]]]]]]]]]]]]]]]]]]]]]]]]]]]]]]]]]]]]]]]]]]]]]]]]]]]]]]]]]]]]]]]]]]]]]]]]]]]]]]]]]]]]]]]]]]]]]]]]]]]]]]]]]]Z]]\]X]X]X]]]]]
@M_HWI-M01141:133:D05BR:1:1101:9694:7575  133:D05BR:1:1101:9694:7575 2:N:0:CCGGCGTTCTCCAT
GTAGTAGTGGTCGCAGCGTGGGCACTCCGCAATCCAGCCGCAGTCGT
+M_HWI-M01141:133:D05BR:1:1101:9694:7575  133:D05BR:1:1101:9694:7575 2:N:0:CCGGCGTTCTCCAT
]]]]]]]]]]]]]]]]]]]]]]]]]]]]]]]]]]]]]]]]]]]]]]]
@M_HWI-M01141:133:D05BR:1:1101:8100:7594  133:D05BR:1:1101:8100:7594 2:N:0:CCGGCGTTCTCCAT
GTATAAGATTACTTCGGCATTCCGATATGTTGAAGAACTGGTTGAAACAATCCAAATAGCCAACGAAGATGAAATACCTGAATAAAATTGTGTTTATCAACAGCGCCAATATTCCGTATGCCATCCACGGAAATTTCGGC
+M_HWI-M01141:133:D05BR:1:1101:8100:7594  133:D05BR:1:1101:8100:7594 2:N:0:CCGGCGTTCTCCAT
]]]]]]]]]]]Y]]]]]]]]]]]]]]]]]]]]]]]]]]]]]]]]]]]]]]]]]]]]]]]]]]]]]]]]]]]]]]]]]]]]]]]]]]]]]]]]]]]]]]]]]]]]]]]]]]]]]]]]]]]]]]]]]]]]]]]]]]]]]]]]
@M_HWI-M01141:133:D05BR:1:1101:13622:7608  133:D05BR:1:1101:13622:7608 2:N:0:CCGGCGTTCTCCAT
GAAGAACAATTCGATTGAGGATGTAGACGAGAGGTGTACTGTA
+M_HWI-M01141:133:D05BR:1:1101:13622:7608  133:D05BR:1:1101:13622:7608 2:N:0:CCGGCGTTCTCCAT
W8]]][X]Z3VV]]X]F]]]\[\]]XH][]]WV]3]FW]\]WW
@M_HWI-M01141:133:D05BR:1:1101:15566:7614  133:D05BR:1:1101:15566:7614 2:N:0:CCGGCGTTCTCCAT
GTCAGCTGGCCAATACGGTCGTCAGGAGAGAACACGGAATCACCTTTCTCCATGG
+M_HWI-M01141:133:D05BR:1:1101:15566:7614  133:D05BR:1:1101:15566:7614 2:N:0:CCGGCGTTCTCCAT
]]]]]]]]]]]]]\]]]]]]]]]]]]]]]]]]]]]]]]]]]]]]]]]]]]]]]]]
@M_HWI-M01141:133:D05BR:1:1101:7571:7616  133:D05BR:1:1101:7571:7616 2:N:0:CCGGCGTTCTCCAT
CCTCGTTTTGGGATAATTGATATTATCATTATGTGAAAAAAAAAGTCACTGTGGAAGAACTCCATTTTCTTTCCACT
+M_HWI-M01141:133:D05BR:1:1101:7571:7616  133:D05BR:1:1101:7571:7616 2:N:0:CCGGCGTTCTCCAT
]]]]]]]]]]]]]]]]]]]]]]]]]]]]]]]]]]]]]]]]]]]]]]]]]]]]]]]]]]]]]]]]]]]]]]]]]]]]]
@M_HWI-M01141:133:D05BR:1:1101:8600:7622  133:D05BR:1:1101:8600:7622 2:N:0:CCGGCGTTCTCCAT
ATGCTAAGAAATATTAGTGTTAGAACGTTCATTATCTATTTCCTTTTATGCGTCTTTTTGGTAAATGATGGAGTG
+M_HWI-M01141:133:D05BR:1:1101:8600:7622  133:D05BR:1:1101:8600:7622 2:N:0:CCGGCGTTCTCCAT
]]]]]]]]]]]]]]]]]]]]]]]]]]]]]]]]]]]]]]]]]]]]]]]]]]]]]]]]]]]]]]]]]]]]]]]]]]]
@M_HWI-M01141:133:D05BR:1:1101:16862:7652  133:D05BR:1:1101:16862:7652 2:N:0:CCGGCGTTCTCCAT
GAGAGGATACTGAGAAATACAAACACTTTTACACTGTTGGTTGGAGTGTAAACTAGTTCAACCATTGTGGAAGAC
+M_HWI-M01141:133:D05BR:1:1101:16862:7652  133:D05BR:1:1101:16862:7652 2:N:0:CCGGCGTTCTCCAT
]]]]]]\G]\]]]]]]][]EZ[]]]]]]]]I\X]]]]]]X]][]]]]]]]]]]]\]]]]]]F]Y]][]Z]]V]]\
@M_HWI-M01141:133:D05BR:1:1101:14456:7656  133:D05BR:1:1101:14456:7656 2:N:0:CCGGCGTTCTCCAT
GTTATCATTTTTCATCACCCACCTATAAGTGAGAATATGCGGTGTTTCGTTTTCTGTTCCTGTGTCAGTTTGCTGAGGATGATGTTCTCCAGGTTCATCCATGTCCCTACAAATGACACAAACTCATCATTTCTGATTGCTGCATAATATTCCAT
+M_HWI-M01141:133:D05BR:1:1101:14456:7656  133:D05BR:1:1101:14456:7656 2:N:0:CCGGCGTTCTCCAT
AAABB]]]]]]]]]]]]]]]]]]]]]]]]]]]]]]]]]]]]]]]]]]]]]]]]]]]]]]]]]]]]]]]]]]]]]]]]]]]]]]]]]]]]]]]]]]]]]]]]]]]]]]]]]]]]]]]]]]]]]]]]]]]]]]]]]]]]]]]]]]]]]]]]]BBBBA
@M_HWI-M01141:133:D05BR:1:1101:11441:7691  133:D05BR:1:1101:11441:7691 2:N:0:CCGGCGTTCTCCAT
GGCCTTTATGACCATCTCTAACCTGCGCAGCATCAAAGATCCACGATGGTACAGAAGGCACCAGCGCTTCGAAGTAAATTTTTGCCAGCAGAATGTTGATCATCGGCATGAACAGGTAGTCCAGCAGAGATGACCAGCCCACCATAAAGCCAACCGCAGGGCTAATG
+M_HWI-M01141:133:D05BR:1:1101:11441:7691  133:D05BR:1:1101:11441:7691 2:N:0:CCGGCGTTCTCCAT
ABCBCFFFFFFFGGGGG]]]]]]]]]]]]]]]]]]]]]]]]]]]]]]]]]]]]]]]]]]]]]]]]]]]]]]]]]]]]]]]]]]]]]]]]]]]]]]]]]]]]]]]]]]]]]]]]]]]]]]]]]]]]]]]]]]]]]]]]]]]]]]]]]]]]]GGGGGBFFFFFFAAA?A
@M_HWI-M01141:133:D05BR:1:1101:20570:7721  133:D05BR:1:1101:20570:7721 2:N:0:CCGGCGTTCTCCAT
CCCGTTATTCGCCACGCCGCGAAC
+M_HWI-M01141:133:D05BR:1:1101:20570:7721  133:D05BR:1:1101:20570:7721 2:N:0:CCGGCGTTCTCCAT
]T]]]Y]T]]]VEU]]U]]]]RC[
@M_HWI-M01141:133:D05BR:1:1101:18853:7753  133:D05BR:1:1101:18853:7753 2:N:0:CCGGCGTTCTCCAT
CTGCCGCCGCCATCAGTGCCAGCCTGAGTTTGTTCCTCGCCGGTTTTGCCTTTGCG
+M_HWI-M01141:133:D05BR:1:1101:18853:7753  133:D05BR:1:1101:18853:7753 2:N:0:CCGGCGTTCTCCAT
]]]]Z]ZT]Z]UZU][]\Z][]]]E]EU]]]]]]]]]]]X]T]CVVV]]]]]\]\]
@M_HWI-M01141:133:D05BR:1:1101:15466:7882  133:D05BR:1:1101:15466:7882 2:N:0:CCGGCGTTCTCCAT
AGGAAGGTCTCCAGCTCGGAGGAGAAATATTCAGCGCGACGCGGGTAGTTG
+M_HWI-M01141:133:D05BR:1:1101:15466:7882  133:D05BR:1:1101:15466:7882 2:N:0:CCGGCGTTCTCCAT
]]]]]]]]]]]]]]]]]]]]]]]]]]]]]]]]]]]]]]]]]]]]]]]]]]]
@M_HWI-M01141:133:D05BR:1:1101:12422:7912  133:D05BR:1:1101:12422:7912 2:N:0:CCGGCGTTCTCCAT
CCTGTACGTGAAAAATTTGATGGATGCAAACACCTGAAAAATAAATAAAGAGAGAAACACTATGAGCTCGCTGCTTTCCAGACAATTAACCCACCGCTTTTTCCG
+M_HWI-M01141:133:D05BR:1:1101:12422:7912  133:D05BR:1:1101:12422:7912 2:N:0:CCGGCGTTCTCCAT
]]]]]]]]]]]]]]]]]]]]]]]]]]]]]]]]]]]]]]]]]]]]]]]]]]]]]]]]]]]]]]]]]]]]]]]]]]]]]]]]]]]]]]]]]]]]]]]]]]]]]]]]]
@M_HWI-M01141:133:D05BR:1:1101:24413:7929  133:D05BR:1:1101:24413:7929 2:N:0:CCGGCGTTCTCCAT
CACTAAAAACATAAAAATTAGCTGGTCGTGGTAGCGAGCACCTGTAATCTCAGTTAC
+M_HWI-M01141:133:D05BR:1:1101:24413:7929  133:D05BR:1:1101:24413:7929 2:N:0:CCGGCGTTCTCCAT
]]]]]]]]]]]]]]]]]]]]]]]\]]]]]]Z]]X]\]]]]]]]]]]]]]]]]]]]]]
@M_HWI-M01141:133:D05BR:1:1101:11702:7955  133:D05BR:1:1101:11702:7955 2:N:0:CCGGCGTTCTCCAT
TGGGCCGTCGCTATAAAGTCTTTATG
+M_HWI-M01141:133:D05BR:1:1101:11702:7955  133:D05BR:1:1101:11702:7955 2:N:0:CCGGCGTTCTCCAT
]X]]]]]]]]]]]]]]]]]]]]]]]]
@M_HWI-M01141:133:D05BR:1:1101:27504:7958  133:D05BR:1:1101:27504:7958 2:N:0:CCGGCGTTCTCCAT
ACAGCTCTCACCTGTCGCCTTTCTAACACCGTGCCCATTCTCTTCCTCCTCTTCCTTCCTTTCATTGCTACCCAATAAGAAGTTCTGTAG
+M_HWI-M01141:133:D05BR:1:1101:27504:7958  133:D05BR:1:1101:27504:7958 2:N:0:CCGGCGTTCTCCAT
]]]T]]]]]]YVU]]]]]]]]]]]]]]Y]U]W]Z]Y]XZ]\I]ZZ]]\XW]U]IIWVZ]]4]J]J]]]Y]Y\]Y[][]]][Z[]]]]]]]
@M_HWI-M01141:133:D05BR:1:1101:16407:8008  133:D05BR:1:1101:16407:8008 2:N:0:CCGGCGTTCTCCAT
CTATCGATTTTTTCCCCTGCGGTATTGGC
+M_HWI-M01141:133:D05BR:1:1101:16407:8008  133:D05BR:1:1101:16407:8008 2:N:0:CCGGCGTTCTCCAT
]]]]]]]]]]]]]]]]]]]]]]]]]]]]]
@M_HWI-M01141:133:D05BR:1:1101:12261:8026  133:D05BR:1:1101:12261:8026 2:N:0:CCGGCGTTCTCCAT
GGGCTTTTTGCTTTTCTGCATTCTGCAAGATTGTCGGGTGGTGG
+M_HWI-M01141:133:D05BR:1:1101:12261:8026  133:D05BR:1:1101:12261:8026 2:N:0:CCGGCGTTCTCCAT
]]]]]]]]]]]]]]]]]]]]]]]]]]]]]]]]]]]]]]]]]]]]
@M_HWI-M01141:133:D05BR:1:1101:16233:8036  133:D05BR:1:1101:16233:8036 2:N:0:CCGGCGTTCTCCAT
ACAGCGCCAGGGCAGCAGGGTTATCCTGGAGGCGCAGTCAATCTTCTG
+M_HWI-M01141:133:D05BR:1:1101:16233:8036  133:D05BR:1:1101:16233:8036 2:N:0:CCGGCGTTCTCCAT
]]]]]]]X]]]]]]]]]]]]]]]]]]]]]]]]]]]]]\]]]]]]]]]]
@M_HWI-M01141:133:D05BR:1:1101:10004:8044  133:D05BR:1:1101:10004:8044 2:N:0:CCGGCGTTCTCCAT
CCGAAGAAGCGCTGAAGCAACAGCCCGGGGTTTC
+M_HWI-M01141:133:D05BR:1:1101:10004:8044  133:D05BR:1:1101:10004:8044 2:N:0:CCGGCGTTCTCCAT
]]]]]]]]]]]]]]]]]]]]]]]]]]]]]]]]]]
@M_HWI-M01141:133:D05BR:1:1101:22599:8083  133:D05BR:1:1101:22599:8083 2:N:0:CCGGCGTTCTCCAT
GGCATTTGTTACTTCAGCACCGTAGTGCCTCGTCATCACACCTCAGCGTTAAAAG
+M_HWI-M01141:133:D05BR:1:1101:22599:8083  133:D05BR:1:1101:22599:8083 2:N:0:CCGGCGTTCTCCAT
]]]]]]]]]]]]]]]]]]]]]]]]]]]]]]]]]]]]]]]]]]]]]]]]]]]]]]]
@M_HWI-M01141:133:D05BR:1:1101:10450:8163  133:D05BR:1:1101:10450:8163 2:N:0:CCGGCGTTCTCCAT
GCTGCACTTTTCCCGTCTCAATCCAGGTGCGCAGGCGGCTGGCATCCGCGAAGTGGGTGTATTTGCCGAAGGC
+M_HWI-M01141:133:D05BR:1:1101:10450:8163  133:D05BR:1:1101:10450:8163 2:N:0:CCGGCGTTCTCCAT
]]]]]]]]]]]]]]]]]]]]]]]]]]]]]]]]]]]]]]]]]]]]]]]]]]]]]]]]]]]]]]]]]]]]]]]]]
@M_HWI-M01141:133:D05BR:1:1101:5884:8185  133:D05BR:1:1101:5884:8185 2:N:0:CCGGCGTTCTCCAT
CTAGCTACGAGGATGAGATGTTTACG
+M_HWI-M01141:133:D05BR:1:1101:5884:8185  133:D05BR:1:1101:5884:8185 2:N:0:CCGGCGTTCTCCAT
]]]]]]]]]]]]]]]]]]]]]]]]]]
@M_HWI-M01141:133:D05BR:1:1101:13903:8203  133:D05BR:1:1101:13903:8203 2:N:0:CCGGCGTTCTCCAT
CGCATTAATCACGTCTCTATCCACACGATCGGACATGGTATTCATCCTGTTTTTTTATGTCGCCCTTATTAAGCGCCTGGGACGACTTTAATGTGACCTGAACGGGCATCCACTCAGCCCCGTCCTAACCTCAGGTAAGAAACAAATCTTCCTTAAAGCATAGCCAACGCTCTACATGACTCCTGATAAAAAATAAGACATATGCGTTT
+M_HWI-M01141:133:D05BR:1:1101:13903:8203  133:D05BR:1:1101:13903:8203 2:N:0:CCGGCGTTCTCCAT
BBBBBBDDDFFFFGFGGF5FFGFEAFEEHHAAEA2GFAFEHGHFHHHHHHFGHGEEAGFHI]Y]]]]]]]]]UZSX]]]][Z]]]]]]]]]]]]]]]]]]]]]]\Y]]][]]]]]]]]]]Y]]]]]]]]]]]]]]]]]]]]]]]]]\]\]GF2BGDGFEFFHEF/?GEFF2HFGGF1GFCCGF3HF0GGGGDFFDBGFFFAAADA>11>
@F_HWI-M01141:133:D05BR:1:1101:9221:8211  133:D05BR:1:1101:9221:8211 2:N:0:CCGGCGTTCTCCAT
CGTCTGAACTCCAGTCACAACCATGATCTCGTATGCCGTCTTCTGCTTGAAAAAAAAAAAAAAGACCAAATACAATTCGTATGCTGTGTTGTTCTTGCAAAGTAAAATTGAATGAAGTCAAGTAGAATACAAACTCAATGAGTATGTTTT
+F_HWI-M01141:133:D05BR:1:1101:9221:8211  133:D05BR:1:1101:9221:8211 2:N:0:CCGGCGTTCTCCAT
BCCCC@FFFFFFGGGGGGGGGGGHCGGFHHHGGHGHGGFGGGHHGHHHGFHHFGGEE000>//11222113433344BA3233444B343/B/444?BG222233333233333B22D222@@2@2@DD2221?11111111=1111110
@R_HWI-M01141:133:D05BR:1:1101:9221:8211  133:D05BR:1:1101:9221:8211 2:N:0:CCGGCGTTCTCCAT
TTGTAGTATTCTTACGCTCAGCTTGATAAGCTAGAACCGTCAAGCGTCGTATAGGAGGATTGCGTAGTCAGATTCTAGAGGGCGTTGTACTTCTAATACACTAAGATCGAATAGACGTAGCTCGTTCAGCACTACGTACTTCGTGCTTGA
+R_HWI-M01141:133:D05BR:1:1101:9221:8211  133:D05BR:1:1101:9221:8211 2:N:0:CCGGCGTTCTCCAT
111113B3333333111A1111DF001331111A11100A000B1/B/A/BB12110/A###########################################################################################
@M_HWI-M01141:133:D05BR:1:1101:25328:8222  133:D05BR:1:1101:25328:8222 2:N:0:CCGGCGTTCTCCAT
GTAACCATTTGCTTTGCGCATGGCAATCAGCTGTTTGATTTTGTTAAGTGATTCCGGAATAAACTTCTGCCCCGCGTAGCCTGGATCAACCGACATGACGGATAATGTCAGCGACGCATGGGATAAAATGGTCGATAT
+M_HWI-M01141:133:D05BR:1:1101:25328:8222  133:D05BR:1:1101:25328:8222 2:N:0:CCGGCGTTCTCCAT
]]]]]]]]]]]]]]]]]]]]]]]]]]]]]]]]]]]]]]]]]]]]]]]]]]]]]]]]]]]]]]]]]]]]]]]]]]]]]]]]]]]]]]]]]]]]]]]]]]]]]]]]]]]]]]]]]]]]]]]]]]]]]]]]]]]]]]]]]]
@M_HWI-M01141:133:D05BR:1:1101:20107:8245  133:D05BR:1:1101:20107:8245 2:N:0:CCGGCGTTCTCCAT
CAGCGCGAAGAACAGGATCGCGGTGACCGTCGCC
+M_HWI-M01141:133:D05BR:1:1101:20107:8245  133:D05BR:1:1101:20107:8245 2:N:0:CCGGCGTTCTCCAT
]]]]]]]]]]]]]]]]]]]]]]]]]]]]]]]]]]
@M_HWI-M01141:133:D05BR:1:1101:15450:8300  133:D05BR:1:1101:15450:8300 2:N:0:CCGGCGTTCTCCAT
GGTCAGATCCAGCAACAGGCGCGCGGATTGCGCTTGAAAGCC
+M_HWI-M01141:133:D05BR:1:1101:15450:8300  133:D05BR:1:1101:15450:8300 2:N:0:CCGGCGTTCTCCAT
]]]]]]]]]]]]]]]]]]]]]]]]]]]]]]]]]]]]]]Z]]]
@M_HWI-M01141:133:D05BR:1:1101:8593:8326  133:D05BR:1:1101:8593:8326 2:N:0:CCGGCGTTCTCCAT
CTGAAAACGGCTTAAGGAGTCACAATG
+M_HWI-M01141:133:D05BR:1:1101:8593:8326  133:D05BR:1:1101:8593:8326 2:N:0:CCGGCGTTCTCCAT
]]]]]]]]]]]]]]]]]]]]]]]]]]]
@M_HWI-M01141:133:D05BR:1:1101:23978:8337  133:D05BR:1:1101:23978:8337 2:N:0:CCGGCGTTCTCCAT
TCGAAGTTGTCGACGAAAGCTATCGTCATAACGTGCCGGCGGGTTCTGAAAGCCACTTCAAAGTGGT
+M_HWI-M01141:133:D05BR:1:1101:23978:8337  133:D05BR:1:1101:23978:8337 2:N:0:CCGGCGTTCTCCAT
]]]]]]]X]]Y]]]][ZXEU]]]]]]EY]]]]]]]]Y]]]][]9]9]ZF]S[8WZV%]77X]]3]C@
@M_HWI-M01141:133:D05BR:1:1101:13782:8405  133:D05BR:1:1101:13782:8405 2:N:0:CCGGCGTTCTCCAT
GTCTCAACGTCCGCTCTTGGCACGGAGC
+M_HWI-M01141:133:D05BR:1:1101:13782:8405  133:D05BR:1:1101:13782:8405 2:N:0:CCGGCGTTCTCCAT
]]]]]]]]]]]]]]]]]]]]]]]]]]]]
@M_HWI-M01141:133:D05BR:1:1101:21199:8410  133:D05BR:1:1101:21199:8410 2:N:0:CCGGCGTTCTCCAT
AAGGATCATAATGTGCACCGTCAAAGGAAAACAGGGGG
+M_HWI-M01141:133:D05BR:1:1101:21199:8410  133:D05BR:1:1101:21199:8410 2:N:0:CCGGCGTTCTCCAT
]]]]]]]]]]]]]]]]]]]]]]]]]]]]]]]]]]]]]]
@M_HWI-M01141:133:D05BR:1:1101:9382:8432  133:D05BR:1:1101:9382:8432 2:N:0:CCGGCGTTCTCCAT
GTGAAGTTCCTCAGCAAAAGGTAGTGTGCTGGAATAT
+M_HWI-M01141:133:D05BR:1:1101:9382:8432  133:D05BR:1:1101:9382:8432 2:N:0:CCGGCGTTCTCCAT
]]]]]]]]]]]]]]]]]]]]]]]]]]]]]]]]]]]]]
@M_HWI-M01141:133:D05BR:1:1101:12094:8438  133:D05BR:1:1101:12094:8438 2:N:0:CCGGCGTTCTCCAT
CTGCTGGTATCTGGCCCTGCACCGTATGGCGCTCAGCAAAGCGTATGC
+M_HWI-M01141:133:D05BR:1:1101:12094:8438  133:D05BR:1:1101:12094:8438 2:N:0:CCGGCGTTCTCCAT
]]]]]]]]]]]]]]]]]]]]]]]]]]]]]]]]]]]]]]]]]]]]]]]]
@M_HWI-M01141:133:D05BR:1:1101:17067:8456  133:D05BR:1:1101:17067:8456 2:N:0:CCGGCGTTCTCCAT
CAGAAATGCAATCTGCGTTCCACTCGGATTGCTGCGCACCCAGTGTCGCGGC
+M_HWI-M01141:133:D05BR:1:1101:17067:8456  133:D05BR:1:1101:17067:8456 2:N:0:CCGGCGTTCTCCAT
]]]]]]][]]]\]\]]]]]]]]]]]]]]]]]]]]]]]]]]]]]Y]]]]]]T]
@M_HWI-M01141:133:D05BR:1:1101:13338:8488  133:D05BR:1:1101:13338:8488 2:N:0:CCGGTGTTCTCCAT
TGCCTAAAGAGAAAGCAGCATCGGCTATTGCACTTATGTTCGGTGGGCTGACCGTTGCGCTGGTCA
+M_HWI-M01141:133:D05BR:1:1101:13338:8488  133:D05BR:1:1101:13338:8488 2:N:0:CCGGTGTTCTCCAT
]]W]]]]]]]]]]]]]]]]Z]]]]]]]]]]]]]]]]]]U\]Y]\]]]]]]Z[]]]]]]]]]]]]\\
@M_HWI-M01141:133:D05BR:1:1101:16026:8499  133:D05BR:1:1101:16026:8499 2:N:0:CCGGCGTCCTCCAT
CGTGGCGTGGATGTTCGTCATCGCCGCCCTGCTGATCGCACTCGATTCGGCGGCAGGCGTCGGGGTTCTTATACTGCTGCAGCGCGGCATTGACTCTGGCGTCGCCGCAGGCGATAT
+M_HWI-M01141:133:D05BR:1:1101:16026:8499  133:D05BR:1:1101:16026:8499 2:N:0:CCGGCGTCCTCCAT
]]S]]]]]][XP]UXZ]][[]]XW]ZW]]]VYX[C8]]]Z][]Z]>1IGG>2IH2B1GGDBA@1@F3FIJIDHEGEHHIIGEAGEJEGF4H3IGH1IEC1GGCC3BHC@33CCCCCC
@M_HWI-M01141:133:D05BR:1:1101:9540:8505  133:D05BR:1:1101:9540:8505 2:N:0:CCGGCGTTCTCCAT
GGATCAACCGCGCGATAAAACGTAATTTTGGCGATTACAAGTACCTCAGGGAAGGTGTC
+M_HWI-M01141:133:D05BR:1:1101:9540:8505  133:D05BR:1:1101:9540:8505 2:N:0:CCGGCGTTCTCCAT
V]]]]]]Y]]]ZZ]]]]]]]]]]][]]]][]]]]]]]]]][][\]]\]]]]\]]]S]2[
@M_HWI-M01141:133:D05BR:1:1101:15841:8507  133:D05BR:1:1101:15841:8507 2:N:0:CCGGCGTTCTCCAT
CATCCTGAAAGCGATGGGCATTCCGTCCTCCATGTTCACCGTAATCTTCGCTATGGCACGTACCGTTGGCTGG
+M_HWI-M01141:133:D05BR:1:1101:15841:8507  133:D05BR:1:1101:15841:8507 2:N:0:CCGGCGTTCTCCAT
]]]W]]]]]]]]][]]]]]G]]]]]]]]]]]]]]][]Z]][]]]Y]\]]]]]]\]]]]]]]]]]]]Z]]]]]]
@M_HWI-M01141:133:D05BR:1:1101:17294:8512  133:D05BR:1:1101:17294:8512 2:N:0:CCGGCGTTCTCCAA
ATGAGGGAGCAGAAGAAATGAGACTCTATCTTTCTGGTTCGATAACTGCCAAGGGTGTTGATGATGCAAGAGCCATGTTCCTGGAAGAGAGGAAGCGACTCAGATCATCA
+M_HWI-M01141:133:D05BR:1:1101:17294:8512  133:D05BR:1:1101:17294:8512 2:N:0:CCGGCGTTCTCCAA
]]]]]]]]]]]]]]]]]]]]]]]]]]]]]]]]]]]]]]]]]]]]]]]]]]]]]]]]]]]]]]]]]]]]]]]]]]]]]]]]]]]]]]]]]]]]]]]]]]]]]]]]]]]]]]
@M_HWI-M01141:133:D05BR:1:1101:21278:8557  133:D05BR:1:1101:21278:8557 2:N:0:CCGGCGTTCTCCAT
CAAGGCCCACGCCGCTCTGGATGGCGCCGCCGATATCAAGAATACCGACCAGAGAC
+M_HWI-M01141:133:D05BR:1:1101:21278:8557  133:D05BR:1:1101:21278:8557 2:N:0:CCGGCGTTCTCCAT
]]S]]Z]TCCQT]X$VV]E]VYCB3B]]B]YU9]Y\]]]]]]]]]]CSS]]]UQEE
@M_HWI-M01141:133:D05BR:1:1101:10207:8561  133:D05BR:1:1101:10207:8561 2:N:0:CCGGCGTTCTCCAT
CGCTTCGTTTATGTCTCGTTAAGTCAAATTCAAGTACAATTTTCCTATTGTTAGTGCAAAGATATGAACTATGGTCCGTAATGCCATATAATTTAGCCATAACGGATGCTCGATTTGAGCGTTTTTGGTGAACAGGAGAGTCAAATGATTTTACGTGTACTGGGCGTTTCGCTGATTGGTTTAACCCTGGCTGGTTGTGTGAATGACAGTTCACTATCCGGCGACGTATATAGCGCATCTGAAGCTAAAC
+M_HWI-M01141:133:D05BR:1:1101:10207:8561  133:D05BR:1:1101:10207:8561 2:N:0:CCGGCGTTCTCCAT
CCCCCCCFFBCFGGGGGGGGGGHHHHHHHHHHGHHHHHHHHHHHHHHHHHHHHHHHGHIHHHIHHHHHHHHHHHHHGGHHGGHHHHHHHFHHHHHGHHHH]]]]]]]]]]]]]]]]]]]]]]]]]]]]]]]]]]]]]]]]]]]]]]]]]]HHHGHGHHHHGGEFGGGGGGGHHHHHHHHHHHHHGHHHGHFFFGGGHHHHHHHGHHHHHHHHHHGGGGGGGGHHHHHFGGGGGGGGGGFFFFFBFCBA>>
@M_HWI-M01141:133:D05BR:1:1101:11523:8572  133:D05BR:1:1101:11523:8572 2:N:0:CCGGCGTTCTCCAT
GAGTGGATGCAGCGTCTGCTGGACTGGGGCCTGGTGGATACCTTCCGTACCGCTAACCCGGAGACGCAGGCCGCGGTTGTCAT
+M_HWI-M01141:133:D05BR:1:1101:11523:8572  133:D05BR:1:1101:11523:8572 2:N:0:CCGGCGTTCTCCAT
]]]]]]]]]]]]]]]]]]]]]]ZZ]]]]]]]]]]]]]\]]]]]]]]]]]]Z]]]]X]]]]]]]]\]]ZZXZ]]]Z]]]]]][\
@M_HWI-M01141:133:D05BR:1:1101:11222:8595  133:D05BR:1:1101:11222:8595 2:N:0:CCGGCGTTCTCCAT
AGGTAAACCCTGCCCGCTGTGCGGTTCCAGCGAACACCCCGCCGTTGAGTCGTATCAGGCGCTTGAGCTCACGGATAACCAGCGCCGCAGGGATGCCCTGGAAAAAGAGGTCGTCGCGCTTAAAGAAGACGGTCTGCTGGTGCTGGGCCAGGTTAATGC
+M_HWI-M01141:133:D05BR:1:1101:11222:8595  133:D05BR:1:1101:11222:8595 2:N:0:CCGGCGTTCTCCAT
ABCAAFFFF]]]]]]]]]]]]]]]]]]]]]]]]]]W]]]]]]]]]]]]]]]]]]]]]]]]]]]]]]]]]]]]]]][]]]]]]]]]]]]]]]]]]]]]]]]]]]]]]]]]]]]]]]]]]]]]]]]]]]]]]]]]]]]]]]]]]]]]]]]]]FFFFCAA?A
@M_HWI-M01141:133:D05BR:1:1101:20663:8601  133:D05BR:1:1101:20663:8601 2:N:0:CCGGCGTTCTCCAT
CCGGCAGCGTGGGCTTGGCCGGGCGCTGATCGAGCAGCGCGTGCC
+M_HWI-M01141:133:D05BR:1:1101:20663:8601  133:D05BR:1:1101:20663:8601 2:N:0:CCGGCGTTCTCCAT
]]]]]]]]]]]]]]]]]]]]]]]]]]]]]]]]]]]]]]]]]]]]]
@M_HWI-M01141:133:D05BR:1:1101:17572:8687  133:D05BR:1:1101:17572:8687 2:N:0:CCGGCGTTCTCCAT
ATGAACGTCAGGTTGTGGTAACCCTGAGCGA
+M_HWI-M01141:133:D05BR:1:1101:17572:8687  133:D05BR:1:1101:17572:8687 2:N:0:CCGGCGTTCTCCAT
]]]]]]]]]]]]]]]]]]]]]]]]]]]]]]]
@M_HWI-M01141:133:D05BR:1:1101:8361:8695  133:D05BR:1:1101:8361:8695 2:N:0:CCGGCGTTCTCCAT
CTTCGCGAGAACGCCCCAGAAATGGAGCACCATTGGCTG
+M_HWI-M01141:133:D05BR:1:1101:8361:8695  133:D05BR:1:1101:8361:8695 2:N:0:CCGGCGTTCTCCAT
]]ZTX\]\]]ZZU]]YZ1]]Y[]][]]Z]V]][Y]]\S]
@M_HWI-M01141:133:D05BR:1:1101:13216:8702  133:D05BR:1:1101:13216:8702 2:N:0:CCGGCGTTCTCCAT
GTAAGTCACCATGCCCAGTCATAAATACCTTTTCCTGTTCCAATAGCTTTTTTTTTTT
+M_HWI-M01141:133:D05BR:1:1101:13216:8702  133:D05BR:1:1101:13216:8702 2:N:0:CCGGCGTTCTCCAT
Y]]]]]]]]]]][]]]]]]]]]]]]]M]]\]]]]]]]]]]]]]]]]]]]]]]]]]]]]
@M_HWI-M01141:133:D05BR:1:1101:9621:8723  133:D05BR:1:1101:9621:8723 2:N:0:CCGGCGTTCTCCAT
CGTGGCAACGGCGGCATATATTACTGATTTAAGAATTCTGCGCAAAAGTGGGTCGTTAGCTCAGTTGGTAGAGCAG
+M_HWI-M01141:133:D05BR:1:1101:9621:8723  133:D05BR:1:1101:9621:8723 2:N:0:CCGGCGTTCTCCAT
]]]]]]]]]]]]]]]]]]]]]]]]]]]]]]]]]]]]]]]]]]]]]]]]]]]]]]]]]]]]]]]]]]]]]]]]]]]]
@M_HWI-M01141:133:D05BR:1:1101:6062:8724  133:D05BR:1:1101:6062:8724 2:N:0:CCGGCGTTCTCCAT
GCTCCAGCAGCGCCATAGTTTTTGGCACTTTGATCAGCACT
+M_HWI-M01141:133:D05BR:1:1101:6062:8724  133:D05BR:1:1101:6062:8724 2:N:0:CCGGCGTTCTCCAT
]]]]]]]]]]]\]]]]]]]]]]]]]]]]]]]]]]]]]]]]]
@M_HWI-M01141:133:D05BR:1:1101:8162:8728  133:D05BR:1:1101:8162:8728 2:N:0:CCGGCGTTCTCCAT
CTGTTTTCTGCCGCGCAGTGATTTCGCGCTGGTTCGTC
+M_HWI-M01141:133:D05BR:1:1101:8162:8728  133:D05BR:1:1101:8162:8728 2:N:0:CCGGCGTTCTCCAT
]]]]]Z]]]]UY]]]]]]]]]]]W]WZ]]]]]]XWVSS
@M_HWI-M01141:133:D05BR:1:1101:9345:8733  133:D05BR:1:1101:9345:8733 2:N:0:CCGGCGTTCTCCAT
TATTGCGATGGCGCTTAACGTATTAGGGGAACAGTTCGCATGAGCGACGCGTGGTTTCGACATCTTTACCGCGGCGTTCAGGATGGCGGATCAGATAGCTGCGGGAATAGCGCTTCATAAACGGCATAT
+M_HWI-M01141:133:D05BR:1:1101:9345:8733  133:D05BR:1:1101:9345:8733 2:N:0:CCGGCGTTCTCCAT
Y]]]ZRV]]]]UT]T]]\Z\]]][]]\]]\[]]]]]]]]]]]Z]Z]]]]]]][V]]Z]]Y]]]]]]]]]Z]]ZU]ZYY]]]][]]Y]]]Y]]]]]][]T]]]]XX]]]Z]]]X]]]G\ZUU]]XQAU]\
@M_HWI-M01141:133:D05BR:1:1101:18553:8747  133:D05BR:1:1101:18553:8747 2:N:0:CCGGCGTTCTCCAT
TTTGCCGTTCAGCGCAGGCGGTGGAAGTGCTTCGTATGGTGCGGTCGGTGGCGGACTTCTCACGATTCCGCTACGTGATGTGCTATGACCGGGAGGTGCTGGCGCATGCGGTTGAAACTGGCCTCGGTGTG
+M_HWI-M01141:133:D05BR:1:1101:18553:8747  133:D05BR:1:1101:18553:8747 2:N:0:CCGGCGTTCTCCAT
]]]]]]]]]]]]]]]]]]]]]]]]]]]]]]]]]]]]]]]]]Z]]]]]][\]]]]]]]]]]]]]]]]]]]]]]]]]]]]]]]]]]]]]]]]]]]]]]]]]]]]]Z]]]]]]]]]]]]]]]]]]]]]T]]]]]
@M_HWI-M01141:133:D05BR:1:1101:10815:8767  133:D05BR:1:1101:10815:8767 2:N:0:CCGGCGTTCTCCAT
CCTTATTGCCGATGAGCATATTGAAGTGATGGCGACGTCACCGGTGAAAGGTGTCTGGAC
+M_HWI-M01141:133:D05BR:1:1101:10815:8767  133:D05BR:1:1101:10815:8767 2:N:0:CCGGCGTTCTCCAT
]]]]]]]]]]]]]]]]]]]]]]]]]]]]]]]]]]]]]]]]]]]]]]]]]]]]]]]]]]]]
@M_HWI-M01141:133:D05BR:1:1101:24984:8795  133:D05BR:1:1101:24984:8795 2:N:0:CCGGCGTTCTCCAT
GCGCGCGCACGCCAGCATGGCCACCGCCGCTTCCGGTACCATTG
+M_HWI-M01141:133:D05BR:1:1101:24984:8795  133:D05BR:1:1101:24984:8795 2:N:0:CCGGCGTTCTCCAT
CBCC3F@CC]Y[]I]]W]]]Y7]]]]]]V]]]]]]]]]]]]]]]
@M_HWI-M01141:133:D05BR:1:1101:23918:8833  133:D05BR:1:1101:23918:8833 2:N:0:CCGGCGTTCTCCAT
GGCGGTGGAGATTTATTCGCTGGACGAAGCCTTTCTGCGGCTGGACGGTGTCGCCCACTGCGAGGCGCTGGAGCCGTTCGGCCAGCGGGTGCGCGATCGCATCCGGCGCGAGCTGCATTTGACGGTC
+M_HWI-M01141:133:D05BR:1:1101:23918:8833  133:D05BR:1:1101:23918:8833 2:N:0:CCGGCGTTCTCCAT
]]]]]]]]]]]]]]]]]]]]]]]]]]]]]]]]]]]]]]]]]]]]]]]]]]Z]]]]]]]]]]]]]]]]]]]]]]]]]]]]]]]]]]]]]]]]]]]]]]]]]]]]]]]]]]]]]]]]]]]]]]]]]]]]
@M_HWI-M01141:133:D05BR:1:1101:8268:8858  133:D05BR:1:1101:8268:8858 2:N:0:CCGGCGTTCTCCAT
GGTGAGAATACAACTTTGATCTCCATAGATGGTGTTTCTTTACTTATC
+M_HWI-M01141:133:D05BR:1:1101:8268:8858  133:D05BR:1:1101:8268:8858 2:N:0:CCGGCGTTCTCCAT
]]]]]]]]]]]]]]]]]]]]]]]]]]]]]]]]]]]]]]]]]]]]]]]]
@M_HWI-M01141:133:D05BR:1:1101:4910:8892  133:D05BR:1:1101:4910:8892 2:N:0:CCGGCGTTCTCCAT
GGCTTTTGTTCTGGAAACTGACGGGCCGCGAGGCGATGTCCGAGTCGTTTGCGCTGACGCT
+M_HWI-M01141:133:D05BR:1:1101:4910:8892  133:D05BR:1:1101:4910:8892 2:N:0:CCGGCGTTCTCCAT
]]]GUWZ]]][]]]]]]]]]]]]]Y]]]]]]]]]]]]]]]]]]]]]]]]]]]]X]]Z]]TZ
@M_HWI-M01141:133:D05BR:1:1101:26701:8902  133:D05BR:1:1101:26701:8902 2:N:0:CCGGCGTTCTCCAT
GTCGAACAGCTGGAAAAAATTGCC
+M_HWI-M01141:133:D05BR:1:1101:26701:8902  133:D05BR:1:1101:26701:8902 2:N:0:CCGGCGTTCTCCAT
]]]]]]]]]]]]]]]]]]]]]]]]
@M_HWI-M01141:133:D05BR:1:1101:24369:8903  133:D05BR:1:1101:24369:8903 2:N:0:CCGGCGTTCTCCAT
GTACGCCTGACTTTGTGGTTCAGGACCGACAGCAGGCTGGTCTGAAAGGCGCGCGTGAC
+M_HWI-M01141:133:D05BR:1:1101:24369:8903  133:D05BR:1:1101:24369:8903 2:N:0:CCGGCGTTCTCCAT
]]]]]]]]]]]]]]]]]]]]]]]]]]]]]]]]]]]]]]]]]]]]]]]]]]]]]]]]]]]
@M_HWI-M01141:133:D05BR:1:1101:12482:8918  133:D05BR:1:1101:12482:8918 2:N:0:CCGGCGTTCTCCAT
TGTCTCAGACCAACTGCACAGGGATCGCTTGAAATCGCGGTCTTGTTCGTCCCAGGGGATTGCAGGGACAGAGAATTTGGG
+M_HWI-M01141:133:D05BR:1:1101:12482:8918  133:D05BR:1:1101:12482:8918 2:N:0:CCGGCGTTCTCCAT
]]]]]]]]]]]]]]]]]]]]]]]]]]]]]]]]]]]]]]]]]]]]]]]]]]]]]]]]]]]]]]]]]]]]]]]]]]]]]]]]]
@M_HWI-M01141:133:D05BR:1:1101:11656:8935  133:D05BR:1:1101:11656:8935 2:N:0:CCGGCGTTCTCCAT
CCCTTTGTCAGAATTGAGCGCTCTGGATAAGGGTGAGAGACGATAACGAGCGTTTTAATGTCGGTTTTTTCACGACTATGTGCATGTCTGACGGGCATGAGGAAGATAAATGCAAACAAAAACAATGCTGCTGCTCTGCGCTGGCGTAACC
+M_HWI-M01141:133:D05BR:1:1101:11656:8935  133:D05BR:1:1101:11656:8935 2:N:0:CCGGCGTTCTCCAT
C]]]]]]]]]]]]]]]]]]]]]]]]]]]]]]]]]]]]]]]]]]]]]]]]]]]]]]]]]]][]]]]]]]]]]]]]]]]]]]]]]]]]]]]]]]]]]]]]]]]]]]]]]]]]]]]]]]]]]]]]]]]]]]]]]]]]]]]]]]]]]]]]]]]]A
@M_HWI-M01141:133:D05BR:1:1101:10596:8970  133:D05BR:1:1101:10596:8970 2:N:0:CCGGTGTTCTCCAT
GGTGTTATCGATCCTTTATACGCCTCCCCGTATATCCAAAGAATCACATAGTTTATCATAAATGTC
+M_HWI-M01141:133:D05BR:1:1101:10596:8970  133:D05BR:1:1101:10596:8970 2:N:0:CCGGTGTTCTCCAT
]]]]]]]]]]]]]]]\]]]]]]]]]]]]]]Z]]]]]]]]]]]]]]]]]]]]]]]]]]]]]]]\[[]
@M_HWI-M01141:133:D05BR:1:1101:12081:9008  133:D05BR:1:1101:12081:9008 2:N:0:CCGGCGTTCTCCAT
GGTTTAATAAAGTTCATGTGGATTTTTTTTTGCCTCTATTTATGTTGCTCTTAAAAATTGTACTCACATGTACGATGAAATCCCTGTGAGTATTTATTAAAATCGTAATAACTGGAGCATTATCTGTCGCTCAGCCAGATAAAATGATAGACTAATGTTTTCAGTTACATTTCATCGCCGCCATTATTATTCCCTTTTTTTATTCAATGCAAGCAATGGCCGCATGCTCACTGCCTAACGGAACTCAAAAAATAGTTAAGACGTACTACCCAGTTGAC
+M_HWI-M01141:133:D05BR:1:1101:12081:9008  133:D05BR:1:1101:12081:9008 2:N:0:CCGGCGTTCTCCAT
BABBBFBFFFFFGGGGGGGGGGHHHHHGGGGCHHHHHHHHHHHHHHHHHHHHHHHHHHHHHHHHHHHHHHHHHHGHFHHGHGHHHHHHHHHHHHHHHHHHHHHHGHHGGHHHHHHHHHHHHHHHHFHH]]]]]]]]]]]]]]]]]]]]]]FFFFGAFHHHGBF2FF22G2B?/>/@FEEF3HG4HG3HGFHGGGGGHHHHGF5G@D5HG3HF55GF0FE?EF3B3CBBBF2C32DEGHGHHHHGFGGHHHHHHHHFGGGGGGGGGFFFBFFFFAABBB
@M_HWI-M01141:133:D05BR:1:1101:12539:9038  133:D05BR:1:1101:12539:9038 2:N:0:CCGGCGTTCTCTAT
GGATCTGTTCCTGGCGGCTTTCCCAGTAGCTCGCCACGTAATCCTGATGGCCAAACGCCATATAGATTTTGCCCATTGCGGAGCAGTAGAGCGGCATATG
+M_HWI-M01141:133:D05BR:1:1101:12539:9038  133:D05BR:1:1101:12539:9038 2:N:0:CCGGCGTTCTCTAT
V]\]]]]]]]]]E\%]]]]]]]]]]]]Y]]]]]]Z]]]YW\[]X]]]]]WYZY]BXU[]]]]]]]]]]]]]][]]]][[]X]]]][]]]Z]]]]S]Z]]]
@M_HWI-M01141:133:D05BR:1:1101:11742:9047  133:D05BR:1:1101:11742:9047 2:N:0:CCGGCGTTCTCCAT
TTCTGGCCTTTGGCTTTGCCCTGATGGTCGGGATCC
+M_HWI-M01141:133:D05BR:1:1101:11742:9047  133:D05BR:1:1101:11742:9047 2:N:0:CCGGCGTTCTCCAT
]]]]]]]]]]]]Z]]]]]]]]]]]]]]]]]]]]]]]
@M_HWI-M01141:133:D05BR:1:1101:8332:9089  133:D05BR:1:1101:8332:9089 2:N:0:CCGGCGTTCTCTAT
CCTGGGCATGAAAACGGCCAAAGCGCAGATG
+M_HWI-M01141:133:D05BR:1:1101:8332:9089  133:D05BR:1:1101:8332:9089 2:N:0:CCGGCGTTCTCTAT
]]V]]W]]]]]]W]]]]]]]]]]]]]ZZ]]]
@M_HWI-M01141:133:D05BR:1:1101:19819:9094  133:D05BR:1:1101:19819:9094 2:N:0:CCGGCGTTCTCCAT
ACAGTTTTACGGGAATACGCTGGCGAATATTCACATAAGTGGTATTACCTTCTTTCAGTGTGGAGGAAACGCGG
+M_HWI-M01141:133:D05BR:1:1101:19819:9094  133:D05BR:1:1101:19819:9094 2:N:0:CCGGCGTTCTCCAT
]]]]]]]]]]]]]]]]]]]]]]]]]]]]]]]]]]]]]]]]]]]]]]]]]]]]]]]]]]]]]]]]]]]]]]]]]]
@M_HWI-M01141:133:D05BR:1:1101:8972:9131  133:D05BR:1:1101:8972:9131 2:N:0:CCGGCGTTCTCCAT
GATATTCAGCGTGAAATCAGCTATGCCGAAAAGCATAACAATCAGCACCGTGTGGACGGCCTGAAAAAAGCGCTGAGCGAAGTGAAAG
+M_HWI-M01141:133:D05BR:1:1101:8972:9131  133:D05BR:1:1101:8972:9131 2:N:0:CCGGCGTTCTCCAT
]]]]]]]]]]]]]]]]]]]]]]]]]]]]]]]]]]]]]]]]]]]]]]]]]]]]]]]]]]]]]]]]]]]]]]]]]]]]]]]]]]]]]]]]
@M_HWI-M01141:133:D05BR:1:1101:23910:9139  133:D05BR:1:1101:23910:9139 2:N:0:CCGGCGTTCTCCAT
CTCAGAGTTCTTGCAGGCATTTTCATGAAGCGTGAGTTGTTCACAGGCACTTGTGT
+M_HWI-M01141:133:D05BR:1:1101:23910:9139  133:D05BR:1:1101:23910:9139 2:N:0:CCGGCGTTCTCCAT
]]]]]]]]]]]]]]\]]]X]]]]]]]]]\]]]]G]Z]]]]]]]]]]]]]]]]]]\]
@M_HWI-M01141:133:D05BR:1:1101:21802:9175  133:D05BR:1:1101:21802:9175 2:N:0:CCGGCGTTCCCCAT
CATCAAGCTACCATTGACTTTCTTCACAGAACTGGAAAAAACCACCATGAACTTCATATGGAACCAAAAG
+M_HWI-M01141:133:D05BR:1:1101:21802:9175  133:D05BR:1:1101:21802:9175 2:N:0:CCGGCGTTCCCCAT
]]]]]]]]]]]]]]]]]]]]]]]][]]]]]]]]]\[\]]X]]]]]]]]]]]]]]]]]]]]]]]]]]]T]]
@M_HWI-M01141:133:D05BR:1:1101:23576:9175  133:D05BR:1:1101:23576:9175 2:N:0:CCGGCGCTCTCCAT
TTACCGGTGCCAGCCCTTTTAAGGGGCCGTCAATCTGGCTGTAGCCGAACTGCAGCCACGGGAAGCCGGTCAGCACCCAGCCGCGCAGGAATTCGGTAATTTGCCAG
+M_HWI-M01141:133:D05BR:1:1101:23576:9175  133:D05BR:1:1101:23576:9175 2:N:0:CCGGCGCTCTCCAT
V]]\]]]]]]]]]]]\]]]]]]]]Z]]]]]]]F]]]]]]]]][]]]]]]]]]]]\]]]]]]]BYV]]]]]]]]]Y]]]]]]]]Z]ZZ]Z][]]]]]]]]]\]]]]]]
@M_HWI-M01141:133:D05BR:1:1101:13019:9177  133:D05BR:1:1101:13019:9177 2:N:0:CCGGCGTTCTCCAT
GTCTGTTTATCTTCTGCCCGGCTGAATCTCTGGAGCCTTTCACACCGGACCTTACTGAAGATAAGAAAAGCACCCGGAGCCTGACAGCGGCACTTTCTTCAGTATGTCAGGAACCGA
+M_HWI-M01141:133:D05BR:1:1101:13019:9177  133:D05BR:1:1101:13019:9177 2:N:0:CCGGCGTTCTCCAT
]]]]]]]]]]]]]]]]]]]]]]]]]]]]]]]]]]]]]]]]]]]]]]]]]]]]]]]]]]]]]]]]]]]]]]]]]]]]]]]]]]]]]]]]]]]]]]]]]]]]]]]]]]]]]]]]]]]]]
@M_HWI-M01141:133:D05BR:1:1101:16284:9179  133:D05BR:1:1101:16284:9179 2:N:0:CCGGCGTTCCCCAT
GGTTCAAATCCTCTCGTGCCGACCCCCGACACCCCATGACGGTGCGCTACCAGGCTGCGCTAC
+M_HWI-M01141:133:D05BR:1:1101:16284:9179  133:D05BR:1:1101:16284:9179 2:N:0:CCGGCGTTCCCCAT
]]]]]]]]]]]]]]]]]]]]]]Y]]]]]Y]]]]]]]]]]]]]]]]]]]]]]]]]]]]]]]]]]
@M_HWI-M01141:133:D05BR:1:1101:21623:9181  133:D05BR:1:1101:21623:9181 2:N:0:CCGGCGTTCTCCAT
CACTTAAGTTCTATTCTGCTATTGTGTTGCAAAGTTCTAAATAATTAAGTG
+M_HWI-M01141:133:D05BR:1:1101:21623:9181  133:D05BR:1:1101:21623:9181 2:N:0:CCGGCGTTCTCCAT
]Z]]]]]]]]]]]]]]]]]]]]]]]]]]]]]]]]]]]]]]]]]]]]]]]]]
@M_HWI-M01141:133:D05BR:1:1101:19653:9276  133:D05BR:1:1101:19653:9276 2:N:0:CCGGCGTTCTCCAT
TGCAGGTCAGTTTCAATTCAATATGGGCAGACACT
+M_HWI-M01141:133:D05BR:1:1101:19653:9276  133:D05BR:1:1101:19653:9276 2:N:0:CCGGCGTTCTCCAT
]]]]]]]]]]]]]]]]]]]]]]]]]]]]]]]]]]]
@M_HWI-M01141:133:D05BR:1:1101:5491:9281  133:D05BR:1:1101:5491:9281 2:N:0:CCGGCGTTCTCCAT
AGCACAATGGGGAAATTCCCGCCCTTTACTCTTTTCCCTCCTCTCTCCCTTCCTTTCTCCGTTCCT
+M_HWI-M01141:133:D05BR:1:1101:5491:9281  133:D05BR:1:1101:5491:9281 2:N:0:CCGGCGTTCTCCAT
\]]W]]\X]F]][]]]ZCF]]]]F[Z]]V]]]]ZWEV]]]XWY]]]]]]][]Z]]\]YZ]]\]]]\
@M_HWI-M01141:133:D05BR:1:1101:19287:9292  133:D05BR:1:1101:19287:9292 2:N:0:CCGGCGTTCTCCAT
CTGCCAGCTTGACCTTGCTCAATATTTGCGGCGTTGAGGTGAAAATTAAAAGAAGGTTATTTGTTAATGGGGTGATAATTAGTGGTTTAAATATGGATATGCAATCGGTTTCATATATTTCGAATAATATTTC
+M_HWI-M01141:133:D05BR:1:1101:19287:9292  133:D05BR:1:1101:19287:9292 2:N:0:CCGGCGTTCTCCAT
]]]]]]]]]]]]]]]]]]]]]]]]]]]]]]]]]]]]]]]]]]]]]]]]]]]]]]]]]]]]]]]]]]]]]]]]]]]]]]]]]]]]]]]]]]]]]]]]]]]]]]]]]]]]]]]]]]]]]]]]]]]]]]]]]]]]]
@M_HWI-M01141:133:D05BR:1:1101:10102:9363  133:D05BR:1:1101:10102:9363 2:N:0:CCGGCGTTCTCCAT
CCAAGCAAAATCCGTTCAGGGCACGGTTGTCTACGG
+M_HWI-M01141:133:D05BR:1:1101:10102:9363  133:D05BR:1:1101:10102:9363 2:N:0:CCGGCGTTCTCCAT
]]]]]]]]]]]]]]]]]]]]]]]]]]]]]]]]]]]]
@M_HWI-M01141:133:D05BR:1:1101:23537:9387  133:D05BR:1:1101:23537:9387 2:N:0:CCGGCGTTCTCCAT
GGCATCTACAAAAAGAGTGGCAGCTGCTCAGCACGTTAAGAGCACAGCGTTATCACCTGGTAATTAACCTTGCCGACCAGTGGC
+M_HWI-M01141:133:D05BR:1:1101:23537:9387  133:D05BR:1:1101:23537:9387 2:N:0:CCGGCGTTCTCCAT
]]]]]]]]]]]]]]]]]]]]]]]]]]]]]]]]]]]]]]]]]]]]]]]]]]]]]]]]]]]]]]]]]]]]]]]]]]]]]]]]]]]]
@M_HWI-M01141:133:D05BR:1:1101:17692:9389  133:D05BR:1:1101:17692:9389 2:N:0:CCGGCGTTCTCCAT
CCCTTTTTTTTCAATGGGCTTGTTTTTTTCTTGTAAATCTGTTTTAGTTCTTTGTA
+M_HWI-M01141:133:D05BR:1:1101:17692:9389  133:D05BR:1:1101:17692:9389 2:N:0:CCGGCGTTCTCCAT
]]]]]]]]]]]]]]]]]]]]]]]]]]]]]]]]]]]]]]]]]]]]]]]]]]]]]]]]
@M_HWI-M01141:133:D05BR:1:1101:23889:9404  133:D05BR:1:1101:23889:9404 2:N:0:CCGGCGTTCTCCAT
CTACATTCTTCCTGCTGTCTATAAAGATGGCAATCCTGCAAATCTTGGCTTCGTGGTCCCGACGGAAAAATCGTCAGCCGTTTACGGCATGGTCACGTCGCTGACGATCACTACCGGGCAAACCGAAGCGGAAACTCAGGCAGCAGAGAAATTTGTCACC
+M_HWI-M01141:133:D05BR:1:1101:23889:9404  133:D05BR:1:1101:23889:9404 2:N:0:CCGGCGTTCTCCAT
CCDDCFFFFF]]]]]]]]]]]]]]]]]]]]]]]]]]]]]]]]]]]]]]]]]]]]]]]]]]]]]]]]]]]]]]]]]]]]]]]]]]]]]]]]]]]]]]]]]]]]]]]]]]]]]]]]]]]]]]]]]]]]]]]]]]]]]]]]]]]]]]]]]]]]FFFFFABAAA
@M_HWI-M01141:133:D05BR:1:1101:20022:9425  133:D05BR:1:1101:20022:9425 2:N:0:CCGGCGTTCTCCAT
GTTGTGGAAGGTCCCGCCCGCCTGATTGGGCGAGCGCGAGATACGCTCCAGGATTTGGTGATCTGGATGGGCCACTCCTCTTACTTCGTGCAGTTGGGCGGGCAG
+M_HWI-M01141:133:D05BR:1:1101:20022:9425  133:D05BR:1:1101:20022:9425 2:N:0:CCGGCGTTCTCCAT
]]]]]]]]]]]V]]]]]]]]]]]]]]]]]]]]]]]]]]]]]]]]]]]]]]]]]]]]]]]]]]]]]]]]][]\]]]]]]]]]]]]]]]]]]]]]]]]]]]]]]]]S
@F_HWI-M01141:133:D05BR:1:1101:4515:9445  133:D05BR:1:1101:4515:9445 2:N:0:CCGGCGTTCTCCAT
CTGAAGGGCGGCTCCAGTCTCCGCGCAGGGCAACGACATCCGGTGCGGAAAGCGCGTCCTGTACGTCGTCGCGCAGCAGCACGTTGTATTTATTGGCGATCGGAAGAGCACACGTCTGAACTCCAGTCACCCGGCGTATCTCGTATGCCG
+F_HWI-M01141:133:D05BR:1:1101:4515:9445  133:D05BR:1:1101:4515:9445 2:N:0:CCGGCGTTCTCCAT
AABAABFBBDBB?EFGGGFGFGEEEEGGEFEEGHGGGEG33E@/EEEGGECFHGEEGGEEHFFHGH0BCFCDGGGGGHCHFG@FCEFHHGHHHHFGHGCGEGGFCEHGHHHHHGCCCEFFBHGGHGGGGFFGG@?B;?CFFFFFFBF/9@
@R_HWI-M01141:133:D05BR:1:1101:4515:9445  133:D05BR:1:1101:4515:9445 2:N:0:CCGGCGTTCTCCAT
CCAAAAAATACAAACAGCCGCTTCCCGGCGACGGAAAAGGGGCAGCTTTCCCACCCGCTTTCCGTGCCCTGCGCGGCAGCCGGAGACGCCCACCACGCATCTGGAGGGCGCCGGGGAGGGGCAGAGTGTAAGGAGGAGGGGGATTCTCGT
+R_HWI-M01141:133:D05BR:1:1101:4515:9445  133:D05BR:1:1101:4515:9445 2:N:0:CCGGCGTTCTCCAT
111111>>1111B1111000A00010000/A/A///A00///////0B1BBB10?###############################################################################################
@M_HWI-M01141:133:D05BR:1:1101:25297:9450  133:D05BR:1:1101:25297:9450 2:N:0:CCAGCGTTCTCCAC
CATTCCCCTCTCCTGTTCCCCCGACGATATTGC
+M_HWI-M01141:133:D05BR:1:1101:25297:9450  133:D05BR:1:1101:25297:9450 2:N:0:CCAGCGTTCTCCAC
WUCT]X]YY]VV]3EEVX3]$VV]ZE1VS]WWT
@M_HWI-M01141:133:D05BR:1:1101:7000:9482  133:D05BR:1:1101:7000:9482 2:N:0:CCGGCGTTCTCCAT
GCGTTAAACAGCTCGCAGAAGATCCGTTCAACAACTGGGTTGCACTGAACAAGAAAGGCGCAATCGTAAACGGTAAAGTG
+M_HWI-M01141:133:D05BR:1:1101:7000:9482  133:D05BR:1:1101:7000:9482 2:N:0:CCGGCGTTCTCCAT
]]]]]]]]]]]]]]]]]]]]]]]]]]]]]]]]]]]]]]]]]]]]]]]]]]]]]]]]]]]]]]]]]]]]]Y]]]]]]]]Y]
@M_HWI-M01141:133:D05BR:1:1101:14468:9482  133:D05BR:1:1101:14468:9482 2:N:0:CCGGCGTTCTCCAT
CATTAAGTGCGCGCTTTAAAGCGGTCAGCACGCCTGCGACCGGAACTTTGCGCCTGAAACTGACGCTGACGGGCGCGGACACCACGCCACAGGTGGTGG
+M_HWI-M01141:133:D05BR:1:1101:14468:9482  133:D05BR:1:1101:14468:9482 2:N:0:CCGGCGTTCTCCAT
]]]]]]]]]]]]]]]]]\]]]]]]]]]]]]]]]]]]]]]]]]]]]][]]]]]]]]]]]]]]]]]]]\]]]]]]]]]]]]]]]]]]]]]]]]]]]]]]V]
@M_HWI-M01141:133:D05BR:1:1101:12922:9505  133:D05BR:1:1101:12922:9505 2:N:0:CCGGCGTTCTCCAT
GCATTGGGCTGGCAGGCATCATCATGCTCAACAGCGGCGGCAACCTGAGCG
+M_HWI-M01141:133:D05BR:1:1101:12922:9505  133:D05BR:1:1101:12922:9505 2:N:0:CCGGCGTTCTCCAT
]V]]]]VV]]]]]]]]]]]]]]]]]]]]]]]]]]]]E]]Y]U]\]]]]][\
@M_HWI-M01141:133:D05BR:1:1101:19979:9508  133:D05BR:1:1101:19979:9508 2:N:0:CCGGCGTTCTCCAT
TGACGCAGTTCATGATGCTATGGCAGCGGAATACGCTGAAAGCGTCACTCAGTCCT
+M_HWI-M01141:133:D05BR:1:1101:19979:9508  133:D05BR:1:1101:19979:9508 2:N:0:CCGGCGTTCTCCAT
]]]]]]]]]\]]]]]]][]]\]W]]]]]]][]]]]]]]]]]]\]F]]]]]]]]]\[
@M_HWI-M01141:133:D05BR:1:1101:18729:9532  133:D05BR:1:1101:18729:9532 2:N:0:CCGGCGTTCTCCAT
CTTCCGATCTCAACCTTTCTCTCTGGCTGCCCTTAATATTTTCTCCTTCGTTTCAATCTTGGTGAATCTAACGATTATGTGTC
+M_HWI-M01141:133:D05BR:1:1101:18729:9532  133:D05BR:1:1101:18729:9532 2:N:0:CCGGCGTTCTCCAT
]]]T]Y[]]]Z[[]]]]Z]Y]]][]ZTY]]]]]]]][]Z]]]]][]]\]]]]]]]\]]Z]]]]][]Z]]]]\]]]]]]]\T7[
@M_HWI-M01141:133:D05BR:1:1101:5956:9548  133:D05BR:1:1101:5956:9548 2:N:0:CCGGCGTTCTCCAT
ATAAAAAATTATCTAAAATATCTTGAAGATGCCTTCCTTATTTCCAAGGTGGAAAGAT
+M_HWI-M01141:133:D05BR:1:1101:5956:9548  133:D05BR:1:1101:5956:9548 2:N:0:CCGGCGTTCTCCAT
]]]]Y]]]]]]]]]]]]]]]]]]]]]]]]]]]]]]]]]]]]]]]]]]]]]]]]]]]]]
@M_HWI-M01141:133:D05BR:1:1101:7404:9563  133:D05BR:1:1101:7404:9563 2:N:0:CCGGCGTTTTCCAT
GCATGGATTACCGCCCTTGCGGGAAGATCGCCAGCCAGCGTGATCACAGCATGCCCCGGCGGGC
+M_HWI-M01141:133:D05BR:1:1101:7404:9563  133:D05BR:1:1101:7404:9563 2:N:0:CCGGCGTTTTCCAT
VV]1]\]U]]]S]TXEXZ]Z\2[]W]]YHYX]]]Z]]]Z]X[]]]]]]]]]]\Z\[]TS]]SZQ
@M_HWI-M01141:133:D05BR:1:1101:20991:9579  133:D05BR:1:1101:20991:9579 2:N:0:CCGGCGTTCTCCAT
CTAAAGAAATATCAATAAATTCTCATCATGAACACTCGCATAGTAGCACCAATAACAATATCCTTAGGATTAAAAGTATAGTTAT
+M_HWI-M01141:133:D05BR:1:1101:20991:9579  133:D05BR:1:1101:20991:9579 2:N:0:CCGGCGTTCTCCAT
Z]]]]]]]]]]]]]]]]]]]]]]]]]]]]]]]]]]]]]]]]]]]]]]]]]]]]]]]]]]]]]]]]]]]]]]]]]]]]]]]]]]]]
@F_HWI-M01141:133:D05BR:1:1101:21406:9598  133:D05BR:1:1101:21406:9598 2:N:0:CCGGCGTTCTCCAT
GAACTCCAGTCACAACCATGATCTCGTATGCCGTCTTCTGCTTGAAAAAAACATAATTTTGGCTACATTATAACACTTCCCGCGGATTATGAGAACTAACCTTTCGCATCCCACATCATTCCCCACCTCCTTCTATCTCCTAACTTCACC
+F_HWI-M01141:133:D05BR:1:1101:21406:9598  133:D05BR:1:1101:21406:9598 2:N:0:CCGGCGTTCTCCAT
AAAABFFFFFFFGGGGGCGGGC5DFGAFHHFHCEG22GFGBGFFC35FFG?1A355A5D5503332B555D555B335332?/////1344433B3333?0333B////<3/3B/2?2BD3?2?2/?0@FF2@2222221111<1<?111
@R_HWI-M01141:133:D05BR:1:1101:21406:9598  133:D05BR:1:1101:21406:9598 2:N:0:CCGGCGTTCTCCAT
GATCGGCAGAGCGTCGTGTAGGGACCGAGAGTGCATGATGCGTGCCTCTTGGGTAGACCCGCTCAACTAACAATTACGCTATAAGTGTGAAAATATAACACACACCCATATCTCACCGTCACTATCCTCCTCCATTTCCGCAGCATGCTT
+R_HWI-M01141:133:D05BR:1:1101:21406:9598  133:D05BR:1:1101:21406:9598 2:N:0:CCGGCGTTCTCCAT
11>>>11>11>B1AA00AAF110000/////B11B221D21/B///1B1111//1/1@1/>////1021111111@@////?>22222112B111222111/?/?/</<0BF2B210/0///@211021@<?##################
@M_HWI-M01141:133:D05BR:1:1101:15179:9657  133:D05BR:1:1101:15179:9657 2:N:0:CCGGCGTTCTCCAT
GGCGCGCGTATGAAACCTGAACAAACATTACATTCGCTGGTGC
+M_HWI-M01141:133:D05BR:1:1101:15179:9657  133:D05BR:1:1101:15179:9657 2:N:0:CCGGCGTTCTCCAT
]]]]]]]]]]]]]]]]]]]]]]]]]]]]]]]]]]]]]]]]]]]
@M_HWI-M01141:133:D05BR:1:1101:20230:9698  133:D05BR:1:1101:20230:9698 2:N:0:CCGGCGTTCTCCAT
GTGGCCCGTGCCGGAGTTTTGCGCCAATCTTTGAAGATGTGGCCGAAGAGCGCAGTGGTAAAATGCGTTTCGTGAAAGTGAACACCGAAGCGGAACGCG
+M_HWI-M01141:133:D05BR:1:1101:20230:9698  133:D05BR:1:1101:20230:9698 2:N:0:CCGGCGTTCTCCAT
]]]]]]]]]]]]]]]]]]]]]]]]]]]]]]]]]]]]]]]]]]]]]]]]]]]]]]]]]]]]]]]]]]]]]]]]]]]]]]]]]]]]]]]]]]]]]]]]]]]
@M_HWI-M01141:133:D05BR:1:1101:25021:9699  133:D05BR:1:1101:25021:9699 2:N:0:CCGGCGTTCTCCAT
GACTCCGTCGATCCTTCAGAGTATCTGCCTGCCCTTCGCGCCATCAGCTACTCGGGCGTGACCGGACTCCTGGCCCAGCAGAACCACATGGATGCTTTCGAGAGGAGTTTCTGCATTTTACACC
+M_HWI-M01141:133:D05BR:1:1101:25021:9699  133:D05BR:1:1101:25021:9699 2:N:0:CCGGCGTTCTCCAT
\]]]]]]]]]W][]Y[]]][]]SY]Z][]XTV]Y]]]VZ[]]]]][]]]][Y]V]YX]]RTY]]]]]T]]\]]]]]ZZ]]]]]Z]7]]\Z]]]]YZY]ZT[]]Y]W]]]]]]]]]H]I]]]\]E
@M_HWI-M01141:133:D05BR:1:1101:14384:9715  133:D05BR:1:1101:14384:9715 2:N:0:CCGGCGTTCTCCAT
AGAACCAGAACTCACCTTCGGCAAAGAAGCGCGTCGAGATA
+M_HWI-M01141:133:D05BR:1:1101:14384:9715  133:D05BR:1:1101:14384:9715 2:N:0:CCGGCGTTCTCCAT
]]]]]]]]]]]]]]]][[]]]]]]]]]]]]]]]]]]]]]]]
@M_HWI-M01141:133:D05BR:1:1101:7036:9722  133:D05BR:1:1101:7036:9722 2:N:0:CCGGCGTTCTCCAT
CCTCTATATCAACAACGTGGCCTCCACTCTGGATAAATAC
+M_HWI-M01141:133:D05BR:1:1101:7036:9722  133:D05BR:1:1101:7036:9722 2:N:0:CCGGCGTTCTCCAT
]]]]]]]]]]]]]]]]]]]]]]]]]]]]]]]]]]]]]]]]
@M_HWI-M01141:133:D05BR:1:1101:18413:9794  133:D05BR:1:1101:18413:9794 2:N:0:CCGGCGTTCTCCAT
GGTTTCCAGTATCATCCACGTCCCTGCAAAAGACATGAACTCATCCTTTTTTGAC
+M_HWI-M01141:133:D05BR:1:1101:18413:9794  133:D05BR:1:1101:18413:9794 2:N:0:CCGGCGTTCTCCAT
]X]]]]]]]]]]]]]]]]]]]Y]]]]]]]]]]Z]]]]]]]]]]]]]]]]]]]]]]
@M_HWI-M01141:133:D05BR:1:1101:16418:9821  133:D05BR:1:1101:16418:9821 2:N:0:CCGGCGTTCTCCAT
ACTTCTGCGGGAAGGTGGCGTTCAGATATTCGCGAAGAGGGGCCGCTTCCAGCGAATCTGCAATCAGGACTGGCAGG
+M_HWI-M01141:133:D05BR:1:1101:16418:9821  133:D05BR:1:1101:16418:9821 2:N:0:CCGGCGTTCTCCAT
]]]]]]]]]]]]]]X]]]]]]]]]]]]]]]]]]Z\S]]]]]]]]]]]Y]]]]]]]]]]]]]]]][]]]H]]]]]U]]
@M_HWI-M01141:133:D05BR:1:1101:19111:9827  133:D05BR:1:1101:19111:9827 2:N:0:CCGGCGTTCTCCAT
CTATACTTTGTGCAGCTGAAAATACACCAATCCCCAACCTAAATACTATTGCATAAAGTTAACAATTCTTAAATTAAGTGATGATAATAAATCTTATGTCACATGATAAAGGAAAAAGGAAATAAAATTAAGATATTTTCTAAGTACAAGTGTATATATGCACAAACACGTTTTTAACAAAAGAAGGAGAAAATACTTATGACAATTAC
+M_HWI-M01141:133:D05BR:1:1101:19111:9827  133:D05BR:1:1101:19111:9827 2:N:0:CCGGCGTTCTCCAT
DDDCCFFFFFFFGGGGGGGGGGGGHHHHHHHHHHGHGGGHHHHHHHHHHHHHHHHHGHH]]]]]]]]]]]]]]]]]]]]]]]]]]]]]]]]]]]]]]]]]]]]]]]]]]]]]]]]]]]]]]]]]]]]]]]]]]]]]]]]]]]]]]]]]]]FFHHHHHHFHHHHHGFGFGGHFHHHHHHHFHHHHHGHGGGGGGGGGGFFFFDFFAAA>A
@M_HWI-M01141:133:D05BR:1:1101:9147:9848  133:D05BR:1:1101:9147:9848 2:N:0:CCGGCGTTCTCCAT
AACTTCGTCAACTCCGTCCCTTTGAAGGATGCC
+M_HWI-M01141:133:D05BR:1:1101:9147:9848  133:D05BR:1:1101:9147:9848 2:N:0:CCGGCGTTCTCCAT
]]]]]]]]]]]]]]]]]]]]]]]]]]]]Z]]]]
@M_HWI-M01141:133:D05BR:1:1101:7585:9852  133:D05BR:1:1101:7585:9852 2:N:0:CCGGCGTTCTCCAT
CACTGCAGCCTTAACTTCCTAAGTAGCTGGGACCACAGGCATGTG
+M_HWI-M01141:133:D05BR:1:1101:7585:9852  133:D05BR:1:1101:7585:9852 2:N:0:CCGGCGTTCTCCAT
\]]]]]]]]][]]8Z\H]]]Y[X]]]]]]]]]87]]Z]XXV]]]V
@M_HWI-M01141:133:D05BR:1:1101:19101:9901  133:D05BR:1:1101:19101:9901 2:N:0:CCAGCGTTCTCCAT
GTGCGTTTCCAATACATCGAATAAGATTAATCTTAACCGCCTGAAAAACGGG
+M_HWI-M01141:133:D05BR:1:1101:19101:9901  133:D05BR:1:1101:19101:9901 2:N:0:CCAGCGTTCTCCAT
]]]]]]]Z]]]]]]]]]]]]]]]]]]]]]]]]]]]]]]]]]]]]]]]]]]]]
@M_HWI-M01141:133:D05BR:1:1101:16143:9902  133:D05BR:1:1101:16143:9902 2:N:0:CCGGCGTTCTCCAT
TGAAGCGCGTAACCGGTTGAGAGCATGACTCATTGCAGAGGCATGGTATTGAATAAAGATTACATTTCTAGCTTGCACCTGCAAAGAGTTAAGGGTGGTTGAGGGGGGAAGTTGCAGTAAGCCATGACGTG
+M_HWI-M01141:133:D05BR:1:1101:16143:9902  133:D05BR:1:1101:16143:9902 2:N:0:CCGGCGTTCTCCAT
]]]]]]]]]]]]]]]]]]]]]]]]]]]]]]]]]]]]]]]]]]]]]]]]]]]]]]]]]]]]]]]]]]]]]]]]]]]]]]]]]]]]]]]]]]]]]]]]]]]]]]]]]]]]]]]]]]]]]]]]]]]]]]]]]]]
@M_HWI-M01141:133:D05BR:1:1101:10627:9932  133:D05BR:1:1101:10627:9932 2:N:0:CCGGCGTTCTCCAT
GTCAGACGAGTAACTTACGTGAAACAAAACGCTATACAACC
+M_HWI-M01141:133:D05BR:1:1101:10627:9932  133:D05BR:1:1101:10627:9932 2:N:0:CCGGCGTTCTCCAT
]]]]]]]]]]]]]]]]]]]]]]]]]]]]]]]]]]]]]]]6]
@M_HWI-M01141:133:D05BR:1:1101:5304:9935  133:D05BR:1:1101:5304:9935 2:N:0:CCGGCGTTCTCCAT
GACACCAATAGGGGCACAAAAAAGACCGTGCACGTCCGTAGATG
+M_HWI-M01141:133:D05BR:1:1101:5304:9935  133:D05BR:1:1101:5304:9935 2:N:0:CCGGCGTTCTCCAT
]]]X]]]]]]]]]]]]]]]]]]]][]]]]]]]]]X]X]]]]S]]
@M_HWI-M01141:133:D05BR:1:1101:8612:9938  133:D05BR:1:1101:8612:9938 2:N:0:CAGGCGTTCTCCAT
ATCAACCCGTTACCCTCAACGTGTCCGCAACGACCTGCGCTTTCGCGAGCTGAACGAGCTCCGCGTTGAGCGCGTTACCGCTGGCTTCCAGCGCATCGTTCTCGGCGGCGAGGCGCTGGAGGGCTTTAGCTCCCGCGGTTTTGACGACCACACCAAGGTCTTTTTCCCCGCACCGGGTACCTCCTTTGAGCCGCCGGTAGTCACGGATGAGGGCATCAGCTGGGGCGAAGGCGTGCG
+M_HWI-M01141:133:D05BR:1:1101:8612:9938  133:D05BR:1:1101:8612:9938 2:N:0:CAGGCGTTCTCCAT
AA?AAF1>D11>F1AFCABGAAAFHAEE?E0EF??EGFCEGFGFEG?AEGEFFGG0//>A@EE/@//>/>F>/EEEA/<?B</BCGHO]]T]]]]]]]]]]]]]]]O]]]]]]]]]]Y]]]]]V]]]]]]]]V]]]]]]]]]]]]]]]]]F?<?<10F//CC<///E/>/EEEE@B1B/?B0GEHGG>@EEAA//0CFG/FA/EDGA0HFHGBHFGCGAA0EE11ACA>1>111111
@M_HWI-M01141:133:D05BR:1:1101:5884:9971  133:D05BR:1:1101:5884:9971 2:N:0:CCGGCGCTCTCCAT
TCCCTGGAAAAACTGGCGGCAACCATTCCGCCAATGGCGTACGACATCAGCAACTACGCCACGCTGGGGCTGCTCTCTAACCTGCTGGACATCAGCAACCCGGATGCCCCATCCGATAACGATCTGGCGCAGGTGAAAACCACT
+M_HWI-M01141:133:D05BR:1:1101:5884:9971  133:D05BR:1:1101:5884:9971 2:N:0:CCGGCGCTCTCCAT
&VC]U]U]]]]]]]]UY]Y]]]ZETCUY]]]Z\]]]]]]]]]Z]\]]Y]]]]:YQZY]XZ]]]]]]AY]6\]XZ\]\YVR]]VW]]]]X[\[[Y]]Z[]]]]]]Y]R[]]ZZ7]EV]]Y\Z[][Z]]]]]]]RDW]EYRXX8X]
@M_HWI-M01141:133:D05BR:1:1101:14637:9997  133:D05BR:1:1101:14637:9997 2:N:0:CCGGCGTTCTCCAT
GGTGTACTTTGGGATGCTTTTCTAGGTGTTTTCCATTAGAATTCGACCTTGATTTTAAATCCAAGCAAGCTTGAAGCCCCTTGGCTTATAGCATTTGCCTGCTGAATAC
+M_HWI-M01141:133:D05BR:1:1101:14637:9997  133:D05BR:1:1101:14637:9997 2:N:0:CCGGCGTTCTCCAT
]]]]]]]]]]]]]]]]]]]]]]]]]]]]]]]]]]]]]]]]]]]]]]]]]]]]]]]]]]]]]]]]]]]]]]]]]]]]]]]]]\]]]]]]]]]]]]]]]]]]]]]]]]]]]
@M_HWI-M01141:133:D05BR:1:1101:8242:10027  133:D05BR:1:1101:8242:10027 2:N:0:CCGGCGTTCTCCAT
TGGTTTTTTCCAGTTCTGTGAAGAAAGTCAATGGTAGCTTGATGGG
+M_HWI-M01141:133:D05BR:1:1101:8242:10027  133:D05BR:1:1101:8242:10027 2:N:0:CCGGCGTTCTCCAT
]]]]]]]]]]]]]]F]]]]]]]]]]]]Y]]]]]]U\]][]][[[W]
@M_HWI-M01141:133:D05BR:1:1101:6935:10037  133:D05BR:1:1101:6935:10037 2:N:0:CCGGCGTTCTCCAT
GCCAGTTCCTCTGATGCAGAAGAGTTGGCCCTACGGATTAACATTAATCATTACTCTCTGAAAAATATTCTTATTTTTGCC
+M_HWI-M01141:133:D05BR:1:1101:6935:10037  133:D05BR:1:1101:6935:10037 2:N:0:CCGGCGTTCTCCAT
]]]]]]]]]]]]]]]]]]]]]]]]]]]]]]]]]]]]]]]]]]]]]]]]]]]]5]]]]]]]]]]]]]]]]]]]]]]]]]]]]
@M_HWI-M01141:133:D05BR:1:1101:19253:10229  133:D05BR:1:1101:19253:10229 2:N:0:CCGGCGTTCTCCAT
ACCTGAAAAACATGAATCCAGATGGCAAAGGCCGCGTACGTCTCGACTACGCTCACCCAGAGCCTGCATCACAGAACCCTGATGCTGCTCTTCAACGTCCAGCGTT
+M_HWI-M01141:133:D05BR:1:1101:19253:10229  133:D05BR:1:1101:19253:10229 2:N:0:CCGGCGTTCTCCAT
]]]]]]]]]]]]]]]]]]]]]]]]]]]]]]]]]]]]]]]]]]]]]]]]]]]\]]]]]]]]]]]]]]]]]]]]]]]]]]]]]]]]]]]]]]]]]]]]]]]]]]]]]]
@M_HWI-M01141:133:D05BR:1:1101:22539:10250  133:D05BR:1:1101:22539:10250 2:N:0:CCGGCGTTCTCCAT
CGCAGCGTGCAGGCGCCTTCACATAAACGGTCCTGCGGGCAGACGCGATGAGTCCGGCTCGGTG
+M_HWI-M01141:133:D05BR:1:1101:22539:10250  133:D05BR:1:1101:22539:10250 2:N:0:CCGGCGTTCTCCAT
]]]]]]]]]]]]]]]]]]]]]]]]]]]]]]]]]]]]]]]]]]]]]]]]]]]]]]]]]]]]]]]V
@M_HWI-M01141:133:D05BR:1:1101:28475:10296  133:D05BR:1:1101:28475:10296 2:N:0:CCGGCGCTCTCCAT
GACAAAGACTGACGCTCAGGTGCGAAAGCGTGGGGAGCAAACAGGATTAGATACCCTGGTA
+M_HWI-M01141:133:D05BR:1:1101:28475:10296  133:D05BR:1:1101:28475:10296 2:N:0:CCGGCGCTCTCCAT
]]YW]\]]]]]]]]]]]]Z]]\]]]]]]]]Z]YZ]]]]]]]]]]U]W]]]]]]]]]]]]FF
@M_HWI-M01141:133:D05BR:1:1101:23444:10313  133:D05BR:1:1101:23444:10313 2:N:0:CCGGCGTTCTCCAT
GTCGGCACACCAGGCAACGTACTTGTCCTGCAGCAGCTGCTGCGCGTTGTACTTAAGTTCTTTCCCGTAGTACCGGATCGTATATACAGGCTGCGACTTGAAAATATCGCGCATGGGGGCAAGCATCTGGCACCAGTACCAGGCAATGCCGTTAACGAACGTCTGCCACGA
+M_HWI-M01141:133:D05BR:1:1101:23444:10313  133:D05BR:1:1101:23444:10313 2:N:0:CCGGCGTTCTCCAT
CCCABCBCFFCCGGGGGGGGG]]]]]]]]]]]]]]]]]]]]]]]]]]]]]]]]]]]]]]]]]]]]]]]]]]]]]]]]]]]]]]]]]]]]]]]]]]]]]]]]]]]]]]]]]]]]]]]]]]]]]]]]]]]]]]]]]]]]]]]]]]]]]]]]]GGGGGGGCGBFBBFBBBBAAA
@M_HWI-M01141:133:D05BR:1:1101:18941:10355  133:D05BR:1:1101:18941:10355 2:N:0:CCGGCGTTCTCCAT
CGGTGGCGCGAGCAGCCTGGCCCCGGGAGCGGCATCTGGTTCGATCTCGGCCCGCACCTGAGGGCGGAAACGGTCAAAATGCGATTCAAAATACGCAACTTCACCGAGCGTGCCCTCGTTGAGCAACGCTTTGAC
+M_HWI-M01141:133:D05BR:1:1101:18941:10355  133:D05BR:1:1101:18941:10355 2:N:0:CCGGCGTTCTCCAT
]]]]]]]]]]]]]]]]]]]]]]]]]]]]]]]]]]]]]]]]]]]]]]]]]]]]]]]]]]]]]]]]]]]]]]]]]]]]]]]]]]]]]]]]]]]]]]]]]]]]]]]]]]]]]]]]]]]]]]]]]]]]]]]]]]]]]]]
@M_HWI-M01141:133:D05BR:1:1101:4962:10410  133:D05BR:1:1101:4962:10410 2:N:0:CCGGCGTTCTCCAT
CAGTGTCACCTTCACGGTCGACTATAGCGAATCCTGACAGGCGGCAGGCGGATATGACTCCGCCTGCAATTGACTGCAACTGGAGTTTTTATGT
+M_HWI-M01141:133:D05BR:1:1101:4962:10410  133:D05BR:1:1101:4962:10410 2:N:0:CCGGCGTTCTCCAT
]]]]]]]]]]]]]]]]]]]]]]]]]]]]]]]]]]]]]]]]]]]]]]Z]]]]]]]]]]]]]]]]]]]]]]]]]]]]]]]]]]]]]]]]]]]]]]]
@M_HWI-M01141:133:D05BR:1:1101:23959:10412  133:D05BR:1:1101:23959:10412 2:N:0:CCGGCGTTCTCCAT
GTTCTCTTCCTTGCCGTAATACCCGGCATCGCCCCGGATGGGGGAAACTGACAGCATCAG
+M_HWI-M01141:133:D05BR:1:1101:23959:10412  133:D05BR:1:1101:23959:10412 2:N:0:CCGGCGTTCTCCAT
]X]]]]]][]Z]]]]]]]]]]]]]]Z]]]]]]]]]]]]]]]]]][]\]]]]]]]]]]]]]
@M_HWI-M01141:133:D05BR:1:1101:16463:10420  133:D05BR:1:1101:16463:10420 2:N:0:CCGGCGTTCTCCAT
TGAAAATAAATGTATTCAAAGCCTCGGTTAATAC
+M_HWI-M01141:133:D05BR:1:1101:16463:10420  133:D05BR:1:1101:16463:10420 2:N:0:CCGGCGTTCTCCAT
]]]]]]]]]]]]]]]]]]]]]]]]]]]]]]]]]]
@M_HWI-M01141:133:D05BR:1:1101:24792:10446  133:D05BR:1:1101:24792:10446 2:N:0:CCGGCGTTCTCCAT
CCCGCAGGTGATCCTGACGCACGTCAGCCATCAGTTTGACGTGTGGATGATGGATAACCCGCTGCCGGAGGGGATTGAGGCAGGATATGACGGGATGGTTTTGGTACTCGACTGAGTTTTGCCGGGTAAGG
+M_HWI-M01141:133:D05BR:1:1101:24792:10446  133:D05BR:1:1101:24792:10446 2:N:0:CCGGCGTTCTCCAT
]]]]]]]]]]]]]]]]]]]]]]]]]]]]]]]]]]]]]]]]]]]]]]]]]]]]]]]]]]]]]]]]]]]]]]]]]]]]]]]]]H]]]]]]]]]]]]]]]]]]]]]]]]]]]]]]]]]]]]]]]]]]]]]]]]]
@M_HWI-M01141:133:D05BR:1:1101:20663:10511  133:D05BR:1:1101:20663:10511 2:N:0:CCGGCGTTCTCCAT
ATTTCTATGAGTTGCAACTGAGATTATTTTAAATAGTATAGCAAGTGTGAAACACTAAAACAGCTCTTTCAC
+M_HWI-M01141:133:D05BR:1:1101:20663:10511  133:D05BR:1:1101:20663:10511 2:N:0:CCGGCGTTCTCCAT
]]]]]]]]]]]]]]]]]]]]]]]]]]]]]]]]]]]]]]]]]]]]]]]]]]]]]]]]]]]]]]]]]]]]]]]]
@M_HWI-M01141:133:D05BR:1:1101:20162:10524  133:D05BR:1:1101:20162:10524 2:N:0:CCGGCGTTCTCCAT
CTTAGAAGGCCGTTGCTCTATCCAACTGAGCTAAGGGCGCACGGAGAAGCGTAAACTTCGCGGTGGTGAAACGCGTGGAATTATACGGTCAATGG
+M_HWI-M01141:133:D05BR:1:1101:20162:10524  133:D05BR:1:1101:20162:10524 2:N:0:CCGGCGTTCTCCAT
]]]]]]\]]]][][W]]]]]\]]]]]]\]]\]]]]]Y]Z]]]][]XX]]]][[Z]]Z]]]]]]]]UT]]]]]]]]]]FY[]]]\]]]]]]]]]]S
@M_HWI-M01141:133:D05BR:1:1101:14403:10525  133:D05BR:1:1101:14403:10525 2:N:0:CCGGCGTTCTCCAT
GGAGAGCAGGCATGGCAATAAGAAAGTGATGCTGTAAATTCATTGTCAGAGGTACTGTTT
+M_HWI-M01141:133:D05BR:1:1101:14403:10525  133:D05BR:1:1101:14403:10525 2:N:0:CCGGCGTTCTCCAT
]]]]]]]]]]]]]]]]]]]]]]]]]]]]]]]]]]]]]]]]]]]]]]]]]]]]]]]]]]]]
@M_HWI-M01141:133:D05BR:1:1101:28784:10634  133:D05BR:1:1101:28784:10634 2:N:0:CCGGCGTTCTCCAT
TCTGCTCACTGTTAATGCGGGAAATGTCCGTCGGTGCCCGCAAACACTAAAGAGAATGAGAACTATACTCATTATCTTTGTATGATCAAGTGTAAATATGCGTAACGCCTTAAATCGACAGAGGATGTGCTGAGAGGGAAAGGC
+M_HWI-M01141:133:D05BR:1:1101:28784:10634  133:D05BR:1:1101:28784:10634 2:N:0:CCGGCGTTCTCCAT
]V]]]]]]]]]]]]]]]]]]]]]]]]]]]]]]]]]]]]][]]]]]]]]]]]]]]]]]]]]]]]]]]]]]]]]]]]]]]]]]]]]]]]]]]]]]]]]]]]]]]]]]]]]]]]]]]]]]]]]]]]]]]]]]]]]K]]]]]]]]]]]
@M_HWI-M01141:133:D05BR:1:1101:5277:10666  133:D05BR:1:1101:5277:10666 2:N:0:CCGGCGTTCTCCAT
GTATTGGGTTGGGTCAGGGTATCGCGACAGTGTTTGAGAGAGTGTAAATCAGGAAAAGTATCTCAAAGCCAATG
+M_HWI-M01141:133:D05BR:1:1101:5277:10666  133:D05BR:1:1101:5277:10666 2:N:0:CCGGCGTTCTCCAT
]]]]]]]]]]][]]]]]]]]]]]]]]]]]]]]]]]]]]]]]]]]]]]]]]]]]]]]]]]]]]]]]]]]]]]]]]
@M_HWI-M01141:133:D05BR:1:1101:10735:10672  133:D05BR:1:1101:10735:10672 2:N:0:CCGGCGTTCTCCAT
CACAAACAGTCGACTGCATTAAAACCATTACGTGAGCATAGGCAAGGGATATTTATTCGACGTTTTCAAAATGGTGAAACCGTGCTCTTGATAGACATTTGCTGTTTTTAATC
+M_HWI-M01141:133:D05BR:1:1101:10735:10672  133:D05BR:1:1101:10735:10672 2:N:0:CCGGCGTTCTCCAT
]]]]]]W]]]]]]]]]]]]]]]]]]]]]]]]]]]]]]]]]]]]]]]]]]]]]]]]]]]]]]]]]]]]]]]]]]]]]]]]]]][]]]]]]]]]]]]]]]]]]]]]]]]]]]]]]
@M_HWI-M01141:133:D05BR:1:1101:15097:10703  133:D05BR:1:1101:15097:10703 2:N:0:CCGGCGTTCTCCAT
CTAAAATATTAATCTGTTTTCATTTTAGAGGGAAAGATTTTAAGAGGACAGTTTTCTGCCTTTGGTTTGATTTTGTC
+M_HWI-M01141:133:D05BR:1:1101:15097:10703  133:D05BR:1:1101:15097:10703 2:N:0:CCGGCGTTCTCCAT
]]]]]]]]]]]]]]]]]]]]]]]]]]]]]]]]]]]]]]]]]]]]]]]]]]]]]]]]]]]]]]]]]]]]]]]]]]]]]
@M_HWI-M01141:133:D05BR:1:1101:17266:10717  133:D05BR:1:1101:17266:10717 2:N:0:CCGGCGTTCTCCAT
GTGGGAAAATTACTGCTGAATTACGTCGTTGAGC
+M_HWI-M01141:133:D05BR:1:1101:17266:10717  133:D05BR:1:1101:17266:10717 2:N:0:CCGGCGTTCTCCAT
]]]]]]]]]]]]]]]]]]]]]]]]]]]]]]]Y\]
@M_HWI-M01141:133:D05BR:1:1101:19238:10796  133:D05BR:1:1101:19238:10796 2:N:0:CCGGCGTTCTCCAT
AGAACCAGAACTCACCTTCGGCAAAGAAGCGCGTCGAGATA
+M_HWI-M01141:133:D05BR:1:1101:19238:10796  133:D05BR:1:1101:19238:10796 2:N:0:CCGGCGTTCTCCAT
]]]]]]]]]]]]]]]]]]]]]]]]]]]]]]]]]]]]]]]]]
@M_HWI-M01141:133:D05BR:1:1101:6698:10824  133:D05BR:1:1101:6698:10824 2:N:0:CCGGCGTTCTCCAT
GTTGCAGTTATGTCAGACGTACGGCCTGACGATCAAAAGGA
+M_HWI-M01141:133:D05BR:1:1101:6698:10824  133:D05BR:1:1101:6698:10824 2:N:0:CCGGCGTTCTCCAT
]]]]]]]]]]]]]]]]]]]]]]]]]]]]]]]]]]]]]]]]]
@M_HWI-M01141:133:D05BR:1:1101:7103:10839  133:D05BR:1:1101:7103:10839 2:N:0:CCGGCGTTCTCCAT
CGGTTGGCACGCTGATGAGCAACATGGGCCTCGAGCTGGCGCTGAAGCAGCTGGGTATCCCGTTTGTTCGCGCAAAAGTGGGTGACCGCTACGTGCTG
+M_HWI-M01141:133:D05BR:1:1101:7103:10839  133:D05BR:1:1101:7103:10839 2:N:0:CCGGCGTTCTCCAT
]]]]]]]]]]]]]]]]]]]]]]]]]]]]]]]]]]]]]]]]]]]]]]]]]]]]]]]]]]]]]]]]]]]]]]]]]]]]]]]]]]]]]]]]]]]]]]]]]]
@M_HWI-M01141:133:D05BR:1:1101:18355:10884  133:D05BR:1:1101:18355:10884 2:N:0:CCGGCGTTCTCCAT
TGCGCGGTACGGCCCGGGGTCAGCAACTGGCGGCCACGGTGCATCTTCAGGATGCGGTGCAGGTC
+M_HWI-M01141:133:D05BR:1:1101:18355:10884  133:D05BR:1:1101:18355:10884 2:N:0:CCGGCGTTCTCCAT
]]]]]]]]]]]]]]]]]]]]]]]]]]]]]]]]]]]]]]]]]]]]]]]]]]]]]]]]]]]]]]]]]
@M_HWI-M01141:133:D05BR:1:1101:3773:10917  133:D05BR:1:1101:3773:10917 2:N:0:CCGGCGTTCTCCAT
CCGCACCCGCCACGTGGTCACCGAGATCGCCCGCACCCGCGACCTGGTGGCACTGCTCCAGGACGGGCGGGCGCTGAGCGGGGAGAAGCTGGCCGCCGTCGGCGCCC
+M_HWI-M01141:133:D05BR:1:1101:3773:10917  133:D05BR:1:1101:3773:10917 2:N:0:CCGGCGTTCTCCAT
5CC]RT]]]]]]Y]T]YS]Z]]]RW]S]]WW]]]]Z]X]]]Z]]]]]V]4]]]]]][]]]]]]]]]XQ]]Z]]]VU]]Y]]\\V]]]]]]]Z]]]][V]]]]]]WW]
@M_HWI-M01141:133:D05BR:1:1101:7817:10930  133:D05BR:1:1101:7817:10930 2:N:0:CCGGCGTTCTCCAT
CCAACATTTATGTCTAAGATAAAAGCTTTGGGACAGGTATAAGACCTAGTAC
+M_HWI-M01141:133:D05BR:1:1101:7817:10930  133:D05BR:1:1101:7817:10930 2:N:0:CCGGCGTTCTCCAT
]W]]W]]6H][Y]]]Y]]]]]]F]]]V\]]]]]]]]GX][ZVG6\]]]]SGG
@M_HWI-M01141:133:D05BR:1:1101:11923:10934  133:D05BR:1:1101:11923:10934 2:N:0:CCGGCGTTCTCCAT
CTCCCGTCAAACCCATCATCCGTATTACCTTCTGGAGCGCCATGGCAATGGCGGTATCGATAGGCATTGGTCATTTCGCCGGGCAGGTG
+M_HWI-M01141:133:D05BR:1:1101:11923:10934  133:D05BR:1:1101:11923:10934 2:N:0:CCGGCGTTCTCCAT
]]]]]]]]]]]]]]]]]]]]]]]]]]]]]]]]]]]]]]]]]]]]]]]]]]]]]]]]]]]]]]]]]]]]]]]]]]]]]]]]]]]]]]]]]
@M_HWI-M01141:133:D05BR:1:1101:26651:11099  133:D05BR:1:1101:26651:11099 2:N:0:CCGGCGTTCTCCAT
GCAAACGCGGACGCAGGTTGGGCTGCTCTTTTACACCGATAACACTGACGCCAGAAGCGTTTGACGAGATGCTGGCCAAAATCTGGCAGCAGAATAGCGG
+M_HWI-M01141:133:D05BR:1:1101:26651:11099  133:D05BR:1:1101:26651:11099 2:N:0:CCGGCGTTCTCCAT
]]]]]]]]]]]]]]]]]]]]]]]]]]]]]]]]]]]]]]]]]]]]]]]]]]]]]]]]]]]]]]]]]]]]]]]]]]]]]]]]]]]]]]]]]]]]]]]]]]]]
@M_HWI-M01141:133:D05BR:1:1101:26272:11157  133:D05BR:1:1101:26272:11157 2:N:0:CCGGCGTTCTCCAT
ACATCCAGTTAATTTTTGTATTTTCAGTAGAGACGGGGGTTTCACC
+M_HWI-M01141:133:D05BR:1:1101:26272:11157  133:D05BR:1:1101:26272:11157 2:N:0:CCGGCGTTCTCCAT
]]]]]]]]]]]]]]]]]]]]]]]]]]]]]]]]]]]]]]]]]V]]]]
@M_HWI-M01141:133:D05BR:1:1101:9984:11200  133:D05BR:1:1101:9984:11200 2:N:0:CCGGCGTTCTCCAT
GGCAGCAGGTTTTGTTCGTTCTGTACTGC
+M_HWI-M01141:133:D05BR:1:1101:9984:11200  133:D05BR:1:1101:9984:11200 2:N:0:CCGGCGTTCTCCAT
]]]]]]]]]]]]]]]]]]]]]]]]]]]]]
@M_HWI-M01141:133:D05BR:1:1101:4438:11282  133:D05BR:1:1101:4438:11282 2:N:0:CCGGCGTTCTCCAT
ACATCATCATAAATGCCGACCGTGAAGCGCGGCTTCGGTTTCGCTGCACTCAGCTCGTTAAACACCGCCAGCACGCAGTCG
+M_HWI-M01141:133:D05BR:1:1101:4438:11282  133:D05BR:1:1101:4438:11282 2:N:0:CCGGCGTTCTCCAT
]W]W]]]]]\]]]]]]]Z]]]]]]]Z]Y]]Y]Y]]]]]]]]]]\]]]]Z]][]]\]]]]]]\]]]]]]]\]]]]]]]]]]]
@M_HWI-M01141:133:D05BR:1:1101:27259:11302  133:D05BR:1:1101:27259:11302 2:N:0:CCGGCGTTCTCCAT
GTAAGGTTTACAACACTGGCGATACCGTCAGCAGCGACAACCTGGTCTGGAAAGCGAAGTACTGGACTCAGGGCAATAAACCTGGATTTGACGCTGATGCATGGGAACTGGTTAGCC
+M_HWI-M01141:133:D05BR:1:1101:27259:11302  133:D05BR:1:1101:27259:11302 2:N:0:CCGGCGTTCTCCAT
]]]]]]]]]]]]]]]]]]]]]]]]]]]]]]]]]]]]]]]]]]]]]]]]]]]]]]]]]]]]]]]]]]]]]]]]]]]]]]]]]]]]]]]]]]]]]]]]]]]]]]]]]]]]]]]]]]]]]
@M_HWI-M01141:133:D05BR:1:1101:5225:11312  133:D05BR:1:1101:5225:11312 2:N:0:CCGGCGTTCTCCAT
ACTTACCATGTTGCACTTCATGGCAATTCCTGCTCTGAAAGTTCATGCTCTCAGGTGATTTATATTTAGAAAGGCAAGACTGGTAATAAAGAGAC
+M_HWI-M01141:133:D05BR:1:1101:5225:11312  133:D05BR:1:1101:5225:11312 2:N:0:CCGGCGTTCTCCAT
X]]]]]]]]]]]]]]]]]]]]]]]]]]][]]]]]]]]]]]]]]]]]]]Z]]]]]]]]]]]]]]]]]]]]]]]]]]]]]]]]]\]]]]]]]]]]]]
@M_HWI-M01141:133:D05BR:1:1101:5045:11347  133:D05BR:1:1101:5045:11347 2:N:0:CCGGCGTTCTCCAT
GTATCCGTCAGACCAACCGTAACGGCCTGCTGTGGGATAACAGCCTGAACGTTGACGGCATCAAAACGGGCCATACCGACAAAGCCGGCTACAACCTGGTGGCCTCCGCCACTGAAGGCCAGATGCGCCTGATTTCTGCCGTTATGGGTGGCCGCACCT
+M_HWI-M01141:133:D05BR:1:1101:5045:11347  133:D05BR:1:1101:5045:11347 2:N:0:CCGGCGTTCTCCAT
AAAAAF@AF33HT]]]VSOS]S]]QWA]]]B]]]]]]]]]EV[]]]]]]]]]][Z]]Z[]Z[]]]Y]]]]]]]]]]]]]Y[]]]]]Z]]]][][]WU]]]]]]]]]]]U]]]]]]]]]]]]]]]]]]]]X][][]]]]]]]]]]]]]]Q]DA1F?AAAA
@M_HWI-M01141:133:D05BR:1:1101:13452:11394  133:D05BR:1:1101:13452:11394 2:N:0:CCGGCGTTCTCCAT
ATGGGCGATGTTATACGCCACGCGGAAGTTATATTCGTAATCTTCTTTTTTATTGTTGTACAAATCTTCATTATCGGCAAACTTATAAATACCGTTTAACTCGAACATCCAGTTATCAATGTTATAAC
+M_HWI-M01141:133:D05BR:1:1101:13452:11394  133:D05BR:1:1101:13452:11394 2:N:0:CCGGCGTTCTCCAT
]]]]]]]]]]]]]]]]]]]]]]]]]]]]]]]]]]]]]]]]]]]]]]]]]]]]]]]]]]]]]]]]]]]]]]]]]]]]]]]]]]]]]]]]]]]]]]]]]]]]]]]]]]]]]]]]]]]]]]]]]]]]]]]]
@M_HWI-M01141:133:D05BR:1:1101:23063:11413  133:D05BR:1:1101:23063:11413 2:N:0:CCGGCGTTCTCCAT
GCTATGACGCCCATCGCCCTGCAGAACTTCAGCGATCGCG
+M_HWI-M01141:133:D05BR:1:1101:23063:11413  133:D05BR:1:1101:23063:11413 2:N:0:CCGGCGTTCTCCAT
]X]][]]]]]]]]Z]]\Z[[]]]]][[\]]]]W]]]]]]]
@M_HWI-M01141:133:D05BR:1:1101:17548:11425  133:D05BR:1:1101:17548:11425 2:N:0:CCGGCGTTCTCCAT
CGCTGTGGTGATTAACGCCAACTACGCGATTGATGCAGGTCTGGACCCGGTTCACGATCCGATTGCGGTAGAAAGCGGCGAAAATAACCCGTACGCCAACATCATTACCGTGCACCGCGGTGACGAGAAGAAGAAAGATATCGTTGCGCTGGTGGACG
+M_HWI-M01141:133:D05BR:1:1101:17548:11425  133:D05BR:1:1101:17548:11425 2:N:0:CCGGCGTTCTCCAT
?ABBBBFF]]]]]]]]]]]]]]]]]]]]]]]]]]]]]]]]]]]]]]]]]]]]]]]]]]]]]]]]]]]]]]]]]]]]]]]]]]]]]]][]]]]]]]]]]]]]]]]]]]]]]]]]]]]]]]]]]]]]]]]]]]]]]]]]]]]]]]]]]]]]]FFABAA3A
@M_HWI-M01141:133:D05BR:1:1101:15085:11435  133:D05BR:1:1101:15085:11435 2:N:0:CCGGCGTTCTCCAT
GTGCCGCTAGCGGTACGTCGGTCGCTATTGCCAGACAACAGGGTTATCAGCT
+M_HWI-M01141:133:D05BR:1:1101:15085:11435  133:D05BR:1:1101:15085:11435 2:N:0:CCGGCGTTCTCCAT
]]]]]]]]]]]]]]]]]]]]][Y]]]]]]]]]]]]]]]]]]]]]]]]]]]]]
@M_HWI-M01141:133:D05BR:1:1101:18996:11550  133:D05BR:1:1101:18996:11550 2:N:0:CCGGCGTTCTCCAT
CACGCCGCGCAGCATGAAGAAGTGCTGCACC
+M_HWI-M01141:133:D05BR:1:1101:18996:11550  133:D05BR:1:1101:18996:11550 2:N:0:CCGGCGTTCTCCAT
]]]]]]]]]]]]]]]]]]]]]]]]]]]]]]]
@F_HWI-M01141:133:D05BR:1:1101:7527:11552  133:D05BR:1:1101:7527:11552 2:N:0:CCGGCATTCTCCAT
CGTCTGAACTCCAGTCACAACCATGATCTCGTATGCCGTCTTCTGCTTGAAAAAAAAAAAGCCAATTTGTTCACTGATGCCTTCTTCTTCTTGTATACTACCTCTGATCCCAGTAACCATGTCATCCCCTACAATTTCTGATTTACTCTC
+F_HWI-M01141:133:D05BR:1:1101:7527:11552  133:D05BR:1:1101:7527:11552 2:N:0:CCGGCATTCTCCAT
AABBBB5DFFFFGFGFGGCG?EFCGF55FGGEEHFHHE2FFCHHFGFHF2BFGEF0000011?2B334B424B@443B@F3FB3344B44443344444B?G33334444B3?33?433334222BB/?0/0B1B1>2@22@22@2>121
@R_HWI-M01141:133:D05BR:1:1101:7527:11552  133:D05BR:1:1101:7527:11552 2:N:0:CCGGCATTCTCCAT
CACCAACTTCTCTCATTCATTGCCGTGCATCACGTACTTGCTGTCTTGTGAAGTATTCCACTCGTTTATCCTTTCCACCGCGCTCCCCATGTCCTGTCACTTACCCCTCAGCAGGTAGCTCTTCCTGCTGTCCCATCACTCCTCTTTGCT
+R_HWI-M01141:133:D05BR:1:1101:7527:11552  133:D05BR:1:1101:7527:11552 2:N:0:CCGGCATTCTCCAT
>1111111B3@1B113BF33A3B100000AD1B0000B21DD11122111221D22DFDGG1B/0///121DB21F21BE/>/>/B>/0002B2B1B1212111B0?//0B110/B11>BB1>1GEDFB1B11B1101B11BF0>1B1DD
@M_HWI-M01141:133:D05BR:1:1101:28778:11568  133:D05BR:1:1101:28778:11568 2:N:0:CCGGCGTTCTCCAT
TCATCGCGCCGTTGAAATGCGTGTTGGCACGCTGGCAATAACCGATCACGATACGACTGACGCCATTCCGGCCGCGCGCGCTGAAATTGCCCGCAGCGGACTGGCGCTGAATCTGGTCTCCGGGGTGGAAATCT
+M_HWI-M01141:133:D05BR:1:1101:28778:11568  133:D05BR:1:1101:28778:11568 2:N:0:CCGGCGTTCTCCAT
]]]]]U]U]]]]]]]]]Z]]]]]]]\]]]]]][]]]]]]]]]]]]]]]]]]]]]]]]]]T]]][]]]]]]]]V]]]]]]]]]]]]]]]]]][]]]]Y]]]Y]][]]]V]Y]]]]]]]]Y[]]]]]]]]]]]]]]
@M_HWI-M01141:133:D05BR:1:1101:9500:11654  133:D05BR:1:1101:9500:11654 2:N:0:CCGGCGTTCTCCAT
ACCGGAATTGGCCTGGCAACGGTGATATCGCCGCCCATGCTCTTCGCCAGACGTTTTGATAC
+M_HWI-M01141:133:D05BR:1:1101:9500:11654  133:D05BR:1:1101:9500:11654 2:N:0:CCGGCGTTCTCCAT
]]]]]]]]]]]]]]]]]]]]]]]]]]]]]]]]]]]]]]]]]]]]]]]]]]]]]]]]]]]]]]
@M_HWI-M01141:133:D05BR:1:1101:25849:11704  133:D05BR:1:1101:25849:11704 2:N:0:CCGGCGTTCTCCAT
GAAGGAAACTAAGGCACTAGCTTGGCTGTGCCTGGAGCAGCAAGAGTCTCTCTCCACACCCTGCCTGTGCCCC
+M_HWI-M01141:133:D05BR:1:1101:25849:11704  133:D05BR:1:1101:25849:11704 2:N:0:CCGGCGTTCTCCAT
]]]]]]]]]]]]]]]]]]]]]]]]]]]]]]]]]]]]]]]]]]]]]]]]]]]]]]]]]]]]]]]]]]]]]]]]]
@F_HWI-M01141:133:D05BR:1:1101:4160:11707  133:D05BR:1:1101:4160:11707 2:N:0:CCGGCGTTCTCCAT
CCATGATGTGCGCACGCCGCTCATGGGGGTGCGGGGGCACGTGCAGCTCGCGTTGGACCGATCGGAAGAGCACACGTCTGAACTCCAGTCACCCGGCGTATCTCGTATGCCGTCTTCTGCTTGAAAAAAAAAACCATGCCGACGCTCCGC
+F_HWI-M01141:133:D05BR:1:1101:4160:11707  133:D05BR:1:1101:4160:11707 2:N:0:CCGGCGTTCTCCAT
AA?AAFFFBBF?E1AEGCEGGG0FFB0EF/AEE//EEGEGCHHFEHGB1<<EE<@0<GBB@CC???//FCG100?CGHH.1<11FFGEFHHH0G@-CC--:.;GC.CFF90;.-.;;0C0CBF.0C0.---@@-A-B#############
@R_HWI-M01141:133:D05BR:1:1101:4160:11707  133:D05BR:1:1101:4160:11707 2:N:0:CCGGCGTTCTCCAT
GCCGGGGCGCAGGCAAGCGGGGGGGTCCTCCCGGCCCACGGCCGCGAGGCGGGCCGGCAAGGGGGGGACAAGTAGGGCACGCGGTCACGGGAGTCGTGGAGAAGAAGGGGAGAGGTGGGGCGACGGCACGGTACGAAAGCAAGACAGTGG
+R_HWI-M01141:133:D05BR:1:1101:4160:11707  133:D05BR:1:1101:4160:11707 2:N:0:CCGGCGTTCTCCAT
######################################################################################################################################################
@M_HWI-M01141:133:D05BR:1:1101:10598:11723  133:D05BR:1:1101:10598:11723 2:N:0:CCGGCGTTCTCCAT
CACCAGACGGGAGAATTTCGCCGTCAGATCGCCCGTTCCGCCCGCTAAATC
+M_HWI-M01141:133:D05BR:1:1101:10598:11723  133:D05BR:1:1101:10598:11723 2:N:0:CCGGCGTTCTCCAT
]]]]]]]]]]]]]]]]]]]]]]]]]]]]]]]]]]]]]]]]]]]]]]]]]]]
@M_HWI-M01141:133:D05BR:1:1101:4989:11726  133:D05BR:1:1101:4989:11726 2:N:0:CCGGCGTTCTCCAT
GCCCCAGCAGGTTTTCTGCCGTATCCAGTTCATCATTCGCCAGCAGCACGGCGGTCCGCCAGGCG
+M_HWI-M01141:133:D05BR:1:1101:4989:11726  133:D05BR:1:1101:4989:11726 2:N:0:CCGGCGTTCTCCAT
]]]]]]]]]]]]]]]]]]]]]]]]]]]]]]]]]]]][]]]]]][]]]]]]]]][]]]]]]]]]5]
@M_HWI-M01141:133:D05BR:1:1101:27474:11777  133:D05BR:1:1101:27474:11777 2:N:0:CCGGCGTTCTCCAC
GGACTTGCAGAGCATTCAGCTGGGATTGCTCTCATCTGTTGAGCCCTACACACCCAGAGATGAATGAGACCAGTTTCCACCCT
+M_HWI-M01141:133:D05BR:1:1101:27474:11777  133:D05BR:1:1101:27474:11777 2:N:0:CCGGCGTTCTCCAC
]]]]VYY[]]]W]\\]]]]]]]ZY]]]G]][ZZ]]]]]YZ]]GX[]H][]]\[]]]]]]]]]]L]Y]]]]]]]]]]]]]H]]]
@M_HWI-M01141:133:D05BR:1:1101:24338:11794  133:D05BR:1:1101:24338:11794 2:N:0:CCGGCGTTCTCCAT
ATGGCAATCTTTGCCATGCAGAGCGTACCCAGGCAGGCAGCAAGGGCTGTG
+M_HWI-M01141:133:D05BR:1:1101:24338:11794  133:D05BR:1:1101:24338:11794 2:N:0:CCGGCGTTCTCCAT
]]]]]]]]]]]]]]]]]]]]]]]]]]]]]]]]]]]]]]]]]]]]]]]]]]]
@M_HWI-M01141:133:D05BR:1:1101:11104:11819  133:D05BR:1:1101:11104:11819 2:N:0:CCGGCGTTCTCCAT
GTGCTGTGCGCTTTCGCACGGTTGTTGCGGTCAATGAGCAGGTTACCGGTCAGCCAGTACAGCTGGCCGAAAAACGGGATCCACAGCAGGCTCTTTTTAC
+M_HWI-M01141:133:D05BR:1:1101:11104:11819  133:D05BR:1:1101:11104:11819 2:N:0:CCGGCGTTCTCCAT
]]]]]]]]]]]]]]]]]]]]]]]]]]]]]]]]]]]]]]]]]]]]]]]]]]]]]]]]]]]]]]]]]]]]]]]]]]]]]]]]]]]]]]]]]]]]]]]]]]]]
@M_HWI-M01141:133:D05BR:1:1101:15247:11847  133:D05BR:1:1101:15247:11847 2:N:0:CCGGCGTTCTCCAT
GCACTCGGACGGATTGGAGGGCTTTGTGGGTTCAG
+M_HWI-M01141:133:D05BR:1:1101:15247:11847  133:D05BR:1:1101:15247:11847 2:N:0:CCGGCGTTCTCCAT
]]]]]]]]]]]]X]]]]]]]]]]]]]]]]]X]]]]
@M_HWI-M01141:133:D05BR:1:1101:25400:11878  133:D05BR:1:1101:25400:11878 2:N:0:CCGGCGTTCTCCAT
CCATCTGGGGCTTTGGCTCCGTACGGCAAAACTTCTTCCC
+M_HWI-M01141:133:D05BR:1:1101:25400:11878  133:D05BR:1:1101:25400:11878 2:N:0:CCGGCGTTCTCCAT
]]]]]]]Z]]]]]]]]]]]]]]]]]]]]]]]]]]]]]]]]
@M_HWI-M01141:133:D05BR:1:1101:17491:11885  133:D05BR:1:1101:17491:11885 2:N:0:CCGGCGTTCTCCAT
AGTACATGAGCCGTATCGCCGAACTGAACGGCGTCG
+M_HWI-M01141:133:D05BR:1:1101:17491:11885  133:D05BR:1:1101:17491:11885 2:N:0:CCGGCGTTCTCCAT
]]]]]]]]]]]]]]]]]]]]]]]]]]]]]]]]]]]]
@M_HWI-M01141:133:D05BR:1:1101:13289:11894  133:D05BR:1:1101:13289:11894 2:N:0:CCGGCGTTCTCCAT
GGATCTGGAAGCGGCGGGCATTGGCATCATCCAGATTGACGAACCTGCGCTGCGGGCCAACCGCTGTTTACCTTCGACCTCACCAACCCGGCCGGAATTTTGCAGGTTAACGATCTTAAGCC
+M_HWI-M01141:133:D05BR:1:1101:13289:11894  133:D05BR:1:1101:13289:11894 2:N:0:CCGGCGTTCTCCAT
]]]]]]]]]]]]]]]]]]]]]]]]]]]]]]]]]]]]]]]]]\]Z]]\]Z]]]]]]]]]]]]]][]]]]]]\]]]][]]][]]]]]]]]]]]]]]]W]]]]]Z][]]Y]]]]]X]]X]]]]]]
@M_HWI-M01141:133:D05BR:1:1101:17440:11925  133:D05BR:1:1101:17440:11925 2:N:0:CCGGCGTTCTCCAT
CCTCGCCACCACGGCCCCGAGGGGCCATGGTGGGCACCGTGTTTGGTGCGTGGAT
+M_HWI-M01141:133:D05BR:1:1101:17440:11925  133:D05BR:1:1101:17440:11925 2:N:0:CCGGCGTTCTCCAT
]]W]]]]]]]]]]]]]]]]]]]]]]]]]]]]]]]]]]]]]]]]]]]]]]]]]]]]
@M_HWI-M01141:133:D05BR:1:1101:11645:12033  133:D05BR:1:1101:11645:12033 2:N:0:CCGGCGTTCTCCAT
CCGTGCAATCGATATGGCGCGCCACCTGAATATCCATCTCGTCGGCCACCGTCAGCGAGCAGTTAAT
+M_HWI-M01141:133:D05BR:1:1101:11645:12033  133:D05BR:1:1101:11645:12033 2:N:0:CCGGCGTTCTCCAT
]]]]]]]]]]]]]]]]]]]]]]]]]]]]]]]]]]]]]]]]]]]]]]]]]]]]]]]]]]]]]]]]]]]
@M_HWI-M01141:133:D05BR:1:1101:24046:12049  133:D05BR:1:1101:24046:12049 2:N:0:CCGGCGTTCTCCAT
TAAATGGCAAAGGTATCACTGGAGAAAGACAAGATTAAATTCCTGCTGGTCGAGGGCGTGCATCAAAAAGCAATCGATAG
+M_HWI-M01141:133:D05BR:1:1101:24046:12049  133:D05BR:1:1101:24046:12049 2:N:0:CCGGCGTTCTCCAT
]]]]]]]]]]]]]]]]]]]]]]]]]]]]]]]]]]]]]]]]]]]]]]]]]]]]]]]]]]]]]]]]]]]]]]]]]]]]]]]]
@F_HWI-M01141:133:D05BR:1:1101:22507:12056  133:D05BR:1:1101:22507:12056 2:N:0:CCGGCGTTCTTCAT
CGTCTGAACTCCAGTCACAACCATGATCTCGTATGCCGTCTTCTGCTTGAAAAAAAAAAAACTTCGAATCGTATGCTCTGATCTATGCGCTAGTGTCGACCATCTTCATTAATTTAAATCCTTCCTCCTCTACTTCCTTTGCCCTCTATA
+F_HWI-M01141:133:D05BR:1:1101:22507:12056  133:D05BR:1:1101:22507:12056 2:N:0:CCGGCGTTCTTCAT
>ABCABFFFFFFGGGGGGGGGGGHHBF5BGHFEFFHHGGGHGGHHHHHGHGGHHGCCEE0/1344?B1B11113344B4344444443//>//B34?/////22333B?333B3332D22@D22@22FGF21111??1F1?1??######
@R_HWI-M01141:133:D05BR:1:1101:22507:12056  133:D05BR:1:1101:22507:12056 2:N:0:CCGGCGTTCTTCAT
CTAGGCCACAACAACCCGCTCATTGTACGTCGCGCAGAGCTGCCTAGTTATCTTAAACTCGCCACCGTTCTAATGTCGTTTTACTTCCCATTCACTAATACAGATTAGCTACCATTTCCATAGCCCTAGACTACTACGTACTTTATTAAC
+R_HWI-M01141:133:D05BR:1:1101:22507:12056  133:D05BR:1:1101:22507:12056 2:N:0:CCGGCGTTCTTCAT
>>111111>11111111000A01D222B0000/////A/01110110122222222A121/////B/0>0/22B1@2/>///B1121101BB221B>B1211BD11B10121012122B2221110000<<1B0>F1/@1<?FFBGG111
@M_HWI-M01141:133:D05BR:1:1101:13426:12059  133:D05BR:1:1101:13426:12059 2:N:0:CCGGCGTTCTCCAT
TCGTCGTGCATGAGCTGGCGCATCTGAAAGAGAAAGAGCACGACAACGCGTTCTATTCCCTGTGCTGCC
+M_HWI-M01141:133:D05BR:1:1101:13426:12059  133:D05BR:1:1101:13426:12059 2:N:0:CCGGCGTTCTCCAT
]]]]]]]]]]]]]]]]]]]]]]]]]]]]]]]]]]]]]]]]]]]]]]]]]]]]]]]]]]]]]]]]]]]]]
@M_HWI-M01141:133:D05BR:1:1101:16216:12060  133:D05BR:1:1101:16216:12060 2:N:0:CCGGCGTTCTCCAT
CCGTCAGGCCTTCAAAGCCCCCTTCCCACTGTTTGCTTTCTTCTGGCTTCAGGTCCGGATTCCCGTAATCCTGGCTGTGGATCTGGCTCAT
+M_HWI-M01141:133:D05BR:1:1101:16216:12060  133:D05BR:1:1101:16216:12060 2:N:0:CCGGCGTTCTCCAT
\]]]]]]]]]]]]]]]]]]]]]]]]]]]]]]]]]]]]]]]]]]]]]]]]]\]\\]]]\][]]]]]]]Y]]]]]]]]]]]\Y]]]]]]]]]]
@M_HWI-M01141:133:D05BR:1:1101:13430:12094  133:D05BR:1:1101:13430:12094 2:N:0:CCGGCGTTCTCCAT
CGGTAAGGCGGTGGGCGTGCTCTCCTGGGTCAGTAACGATGCCCAGCTTCGCCAGCTCTCGCTGTGGGGCATG
+M_HWI-M01141:133:D05BR:1:1101:13430:12094  133:D05BR:1:1101:13430:12094 2:N:0:CCGGCGTTCTCCAT
]]]]]]]]]]]]]]]]]]]]]]]]]]]]]]]]]]]]]]]]]]]]]]]]]]]]]]]]]]]]]]]]]]]]]]]]]
@M_HWI-M01141:133:D05BR:1:1101:25846:12117  133:D05BR:1:1101:25846:12117 2:N:0:CCGGCGTTCTCCAT
CCGAGCGCAACAGCAAAAACAGCGCTGACCTCACCGGCATCTATCTTGAGGACAATATTGAAGCGCGCCAGGGCACCAAC
+M_HWI-M01141:133:D05BR:1:1101:25846:12117  133:D05BR:1:1101:25846:12117 2:N:0:CCGGCGTTCTCCAT
]]]]]]]]]]]]]]]]]]]]]]]]]]]]]]]]]]]]]]]]]]]]]]]]]]]]]]]]]]]]]]]]]]]]]]]]]]]]]]]]
@M_HWI-M01141:133:D05BR:1:1101:25120:12144  133:D05BR:1:1101:25120:12144 2:N:0:CCGGCGTTCTCCAT
ATTTATCAATATTGTTTCCCGAAAACGCTGTCAGAGCAG
+M_HWI-M01141:133:D05BR:1:1101:25120:12144  133:D05BR:1:1101:25120:12144 2:N:0:CCGGCGTTCTCCAT
]Z]]]]][]]]\]]]]]]]]]]Y]W[]]]]Z]]][]]]]
@M_HWI-M01141:133:D05BR:1:1101:21658:12145  133:D05BR:1:1101:21658:12145 2:N:0:CCGGCGTTCTCCAT
GTTCAATAAAGAAGCGATTCACATCAGCAAACACATCATCGTATTTAGGTGCGAACGTG
+M_HWI-M01141:133:D05BR:1:1101:21658:12145  133:D05BR:1:1101:21658:12145 2:N:0:CCGGCGTTCTCCAT
]]]]]]]]]]]]]]]]]]]]]]]]]]]]]]]]]]]]]]]]]]]]]]]]]Z]]]]]]]]]
@M_HWI-M01141:133:D05BR:1:1101:22752:12208  133:D05BR:1:1101:22752:12208 2:N:0:CCGGCGTTCTCCAT
GGGCTCATCCGGCTGCACCTGAACAGACGCCGCAGGAACCCGAAGTGAAAAAACA
+M_HWI-M01141:133:D05BR:1:1101:22752:12208  133:D05BR:1:1101:22752:12208 2:N:0:CCGGCGTTCTCCAT
]]]]]]]]]]]]]\\]]]]]]]]]]]]]]]\]]]]]]]V]]]]]][]]]]]]]]]
@M_HWI-M01141:133:D05BR:1:1101:21211:12215  133:D05BR:1:1101:21211:12215 2:N:0:CCGGCGTTCTCCAT
GCACTGAAAAGTCACCGTCCCTACGTTGTTGG
+M_HWI-M01141:133:D05BR:1:1101:21211:12215  133:D05BR:1:1101:21211:12215 2:N:0:CCGGCGTTCTCCAT
]]]Z]]]]]]]Z]]]]]][]]]]]]]]]]]]]
@M_HWI-M01141:133:D05BR:1:1101:26426:12250  133:D05BR:1:1101:26426:12250 2:N:0:CCGGCGTTCTCCAT
TGGGCTTTGACTCCCAGCAGTCCTTCAACCGCAGCTTTAAGCGTCAGTATGGTCAGGCGCCTGGGG
+M_HWI-M01141:133:D05BR:1:1101:26426:12250  133:D05BR:1:1101:26426:12250 2:N:0:CCGGCGTTCTCCAT
]]]]]]]]]]]]]]]]]]]]]]]]]]]]]]]]]]]]]]]]]]]]]]]]]]]]]]]]]]]]]]]]]]
@M_HWI-M01141:133:D05BR:1:1101:2406:12254  133:D05BR:1:1101:2406:12254 2:N:0:CAGGCGTTCTCCAT
CATGCACGGAACGGTTCGATCGTGCTCATGCACGATGGCGGTGGCGACCGTTCTTCAGATCGTCGATGATGCGGGGCAGGGCCTCGAT
+M_HWI-M01141:133:D05BR:1:1101:2406:12254  133:D05BR:1:1101:2406:12254 2:N:0:CAGGCGTTCTCCAT
6Y]]][]UT]C]]]SY]]ZFU]]]]E]WY]\T]YYRZ]]]7]UT]A]]]][Z]]]]]]]&ZBCCEZXFEU]]BTZ]]]V]Q]X]]]TE
@M_HWI-M01141:133:D05BR:1:1101:28532:12258  133:D05BR:1:1101:28532:12258 2:N:0:CCGGCGTTCTCCAT
CCGAGTTCGCCGCCAGCAGCGCCCCTGAACAGACGCACATCACGGTGATATCCTGGCGCTGGATCTGCGGCTGCAGGCGCATCAGCCAGTGCTGGATCTGCTGCGCCTGCGGCGTGGAGAATTGACAGCGGGAGTCGCTCACTCCCGG
+M_HWI-M01141:133:D05BR:1:1101:28532:12258  133:D05BR:1:1101:28532:12258 2:N:0:CCGGCGTTCTCCAT
]T]]]]]]]]QT]]]]]]]]]][]]]]]]]]]]]]]]Z]]]]]]]]]]]]]]]]]]]]]]]]]]]]]]]]]]]]]]]]]]]\]]]]]]]]]]]]]]]]]]]][V]][]]]]Z]]]]]X][]]]]][]]]]]]]]]]]]X]]]]]]]]Q
@M_HWI-M01141:133:D05BR:1:1101:3119:12278  133:D05BR:1:1101:3119:12278 2:N:0:CCGGCGTTCCCCAT
ATAAACGTTGGTTTTGAACGTAGCGTCAAAATCGGCGG
+M_HWI-M01141:133:D05BR:1:1101:3119:12278  133:D05BR:1:1101:3119:12278 2:N:0:CCGGCGTTCCCCAT
]]]]]]]]]X\]]]]]]]]]]]]]]]]]]]]]]]]]]Z
@M_HWI-M01141:133:D05BR:1:1101:12053:12281  133:D05BR:1:1101:12053:12281 2:N:0:CCGGCGTTCTCCAT
AACCCGGCTCTGCCCGCAAAGCAGCTGTGGCTCAGCGCTGATATTGATGTTCAGAAGGGTTACCGCAGCCCTAAGCGCGTGATTTACAGCCTTTCCGGGCAACAGCGGTTTATCACTACCGATAAGTATC
+M_HWI-M01141:133:D05BR:1:1101:12053:12281  133:D05BR:1:1101:12053:12281 2:N:0:CCGGCGTTCTCCAT
]]]]]]]]CTC]Z]]\]]]]]]]\Z]]]]]]]]]][]]]]][]]]]]]]]]]]]]]]]Y]]]]]]]]][]]]]]]]]]Z]]]X]]Z]]]]]UX]]]]][]]]]Y]]]]]]]]]]]]]]]]]U]]]]]]]]
@M_HWI-M01141:133:D05BR:1:1101:9503:12283  133:D05BR:1:1101:9503:12283 2:N:0:CCGGCGTTCTCCAT
GGCTGTATCGCAAGGGTGAACGCTTACC
+M_HWI-M01141:133:D05BR:1:1101:9503:12283  133:D05BR:1:1101:9503:12283 2:N:0:CCGGCGTTCTCCAT
]]]]]]]]]]]]]]]][U]]]]]U]]]]
@M_HWI-M01141:133:D05BR:1:1101:11373:12300  133:D05BR:1:1101:11373:12300 2:N:0:CCGGCGTTCTCCAT
GTAAGAGCTTTTTCTGCCGGTAAACTGGTTAATCTCATTAAACGTGCGGCTGGTTCATTAGCGCGCGCCGGGACATCAGGAAGACTATGCCACCCGCGGCTGCTGTCAAATTCCCAAATTTTGAGGCGTTCAATGGCCGGCGTCACGGCAATTGACCAAATCAG
+M_HWI-M01141:133:D05BR:1:1101:11373:12300  133:D05BR:1:1101:11373:12300 2:N:0:CCGGCGTTCTCCAT
BABBBBFFFFFFGGI]]Y]]]]]\]]]]]]]]]]]]]]]]]]]]]]]]]]]Y]]]]]]]]]]]]]RAX]]]]]]]]]]]Z]]]]]]]]]]][][]]]]]]]]]]]]]]]]]]]]]]]]]]]]]]]]]]]]]]]W]]]]]]]]]]]]]]]]GFFFAFFFF?AAAA
@M_HWI-M01141:133:D05BR:1:1101:20670:12317  133:D05BR:1:1101:20670:12317 2:N:0:CCGGCGTTCTCCAT
GGCTACCTGCAGTGCGGCAGTAAAGCTGGCGTGCCCTGCTCCGCAGCCTAAATCCAGCACCTTTGCCTCCGGGAAAGGACGCGGTAATGCC
+M_HWI-M01141:133:D05BR:1:1101:20670:12317  133:D05BR:1:1101:20670:12317 2:N:0:CCGGCGTTCTCCAT
]]]]]]]]]]]]]]]]]]]]]]]]]]]]]]]]]]]]]]]]]]]]]]]]]]]]]]]]]]]]]]]]]]]]]]]]]]]]]]]]]]]]]]]]]]]
@M_HWI-M01141:133:D05BR:1:1101:26740:12320  133:D05BR:1:1101:26740:12320 2:N:0:CCGGCGTTCTCCAT
GTCCAGGCTTCCCCGCTCTCCCGCGCGCTGCGTGGGGCAATTAGCTTCGATAACCTGACGGGTGCAGGCGGCAATATGCGTAAGGGTGACAAGCGCATCCTCTTCCCGTCCGAAACCGCAGCGCGCGCCGTGGGCGGGCAGATTACGCTGCATGCCTTTGATGCCGGTAAGCTGGCGGAAGGT
+M_HWI-M01141:133:D05BR:1:1101:26740:12320  133:D05BR:1:1101:26740:12320 2:N:0:CCGGCGTTCTCCAT
CCBBBFFCFFFFGGGGGGGGGGGGGGGGGGGGG]]]]]]]]]]]]]]]]]]]]]]]]]]]]]]]]]]]]]]]]]]]]]]]]]]]]]]]]]]]]]]]]]]]]]]]]]]]]]]]]]]]]]]]]]]]]]]]]]]]]]]]]]]]]]]]]]]]]]HHGHFHHGHHGGFCGGGGGGGCCBBBFFBBB?B
@M_HWI-M01141:133:D05BR:1:1101:13105:12331  133:D05BR:1:1101:13105:12331 2:N:0:CCGGCGTTCTCCAT
GTGGTATTCATCGGTATGGCGTTCAGACGACCGCGGGCCTGCGGTTCAAGGCTGTAAACCAGGTTCTGGTGGGCCACCAGGCTGGACTG
+M_HWI-M01141:133:D05BR:1:1101:13105:12331  133:D05BR:1:1101:13105:12331 2:N:0:CCGGCGTTCTCCAT
]]]]]]]]]]]]]]]]]]]]]]]]]]]]]]]]]]]]]]]]]]]]]]]]]]]]]]]]]]]]]]]]]]]]]]]]]]]]]]]]]]]]]]]]]
@M_HWI-M01141:133:D05BR:1:1101:17472:12352  133:D05BR:1:1101:17472:12352 2:N:0:CCGGCGTTCTCCAT
ATTAGCGGTTGCTAACAACGTACACAACTTCGTTGAGCACCGTTATGCATTGTTGGAATTATCGCTCTTGG
+M_HWI-M01141:133:D05BR:1:1101:17472:12352  133:D05BR:1:1101:17472:12352 2:N:0:CCGGCGTTCTCCAT
]T]]]C\]S]YT]]]]]]][]]]]]W]]]]]]]]]]]]]]]]]\]]]Y][]]]]]]\]]]]]]]]E]V]]]
@M_HWI-M01141:133:D05BR:1:1101:8591:12370  133:D05BR:1:1101:8591:12370 2:N:0:CCGGCGTTCTCCAT
GGAAGGAACCATTCCGGCGGCGTTCAGCCTGCTGGGGCAGGTGCCGACGATTGTGATCGTCATGC
+M_HWI-M01141:133:D05BR:1:1101:8591:12370  133:D05BR:1:1101:8591:12370 2:N:0:CCGGCGTTCTCCAT
EFEFFCHEHEEHFIFIIF][]7]Z]]:[[]\Z[]]]][8[[[9]]5]\7\]]\]+][\\]88]]]
@M_HWI-M01141:133:D05BR:1:1101:10651:12380  133:D05BR:1:1101:10651:12380 2:N:0:CCGGCGTTCTCCAT
AGCATGGTTTTTTCGCGCTGGTAGCGAACGATCTCGTAGGGAAGGGAAAGCTCTTCCAG
+M_HWI-M01141:133:D05BR:1:1101:10651:12380  133:D05BR:1:1101:10651:12380 2:N:0:CCGGCGTTCTCCAT
]]]]]]]]]]]]]]]]]]]]]]]]]]]]]]]]]]]]]]]]]]]]]]]]]]]]]]]]]]]
@M_HWI-M01141:133:D05BR:1:1101:23239:12383  133:D05BR:1:1101:23239:12383 2:N:0:CCGGCGTTCTCCAT
CTGTGCGGATCCGGGCTGCCTGAAGGCGTGTCCGTCAGAAGG
+M_HWI-M01141:133:D05BR:1:1101:23239:12383  133:D05BR:1:1101:23239:12383 2:N:0:CCGGCGTTCTCCAT
]]]]]]]]]]]]]]]]]]]]]]]]]]]]]]]]]]]]]]]]]]
@M_HWI-M01141:133:D05BR:1:1101:25205:12389  133:D05BR:1:1101:25205:12389 2:N:0:CCGGCGTTCTCCAT
CCTATTTGCAGATGACATGATCTTATATTTAGAAAATCCCATTATCTCAGCCCAAAACCTCCCTAAGCTGATAAGCAACTTCGGCAAAGTCTCAGGATACAAAATCAATGTGCAGAAATCACAAGCATTCCTATACACCAACAACAGACTTAAAGAGAGCCAAATCAAGAATGAACTGCCATTCACAAGTGCTACAAAGAGAATAAAATAAC
+M_HWI-M01141:133:D05BR:1:1101:25205:12389  133:D05BR:1:1101:25205:12389 2:N:0:CCGGCGTTCTCCAT
CCCBCFFFFFFBGFGGGGGGGGHHHHHHHHHHHHHHHHHHHHHHHHHHHHGHGGHHHHGHHH]]]]]]]]]]]]]]]]]]]]]]]]]]]]]]]]]]]]]]]]]]]]]]]]]]]]]]]]]]]]]]]]]]]]]]]]]]]]]]]]]]]]]]]]HHIHHHHHHHFHHHHHHHHHHHHHHGHHHHHHHHHHHHHHGGGGGGGGGGFFFFFFFBAA>A
@M_HWI-M01141:133:D05BR:1:1101:10810:12392  133:D05BR:1:1101:10810:12392 2:N:0:CCGGCGTTCTCCAT
GGGCCACTCAGAACGAAAACGCCCGGCAGGTGCCGGGGCCGGCGAGTGAGCAAACCAGACCC
+M_HWI-M01141:133:D05BR:1:1101:10810:12392  133:D05BR:1:1101:10810:12392 2:N:0:CCGGCGTTCTCCAT
]]]]]]]]]]]]]]]]]]]]]]]]]]]]]]]]]]]]]]]]]]]]]]]]]]]]]]]]]]]]]]
@M_HWI-M01141:133:D05BR:1:1101:5208:12394  133:D05BR:1:1101:5208:12394 2:N:0:CCGGCGTTCTCCAT
AATGCATATTCTGATGCATTATCCACCGCGGGTTGTACCTGACTTTGTACAAACGACCATGCAAGCTCC
+M_HWI-M01141:133:D05BR:1:1101:5208:12394  133:D05BR:1:1101:5208:12394 2:N:0:CCGGCGTTCTCCAT
]]]]]]]]]]]]]]]]]]]]]]]]]]]]]]]]]]]]]]]]]]]]]]]]]]]]]]]]]]Z]]]]]]]]]]
@M_HWI-M01141:133:D05BR:1:1101:21780:12405  133:D05BR:1:1101:21780:12405 2:N:0:CCGGCGTTCTCCAT
CCGGAGTGCGCCATGGATAGTCTCAAGCGGCGCGGTGACGGTTGTGGGCAGAAATGCGCCCACCCCTTCACGCG
+M_HWI-M01141:133:D05BR:1:1101:21780:12405  133:D05BR:1:1101:21780:12405 2:N:0:CCGGCGTTCTCCAT
]]]]]]]]]]]]]]]]]]]]]]]]]]]]]]][Z][\]]]]]Y]]]\]]]]]]]]]Z]]Z]]]]]]]]]]Y]]U]
@M_HWI-M01141:133:D05BR:1:1101:23813:12406  133:D05BR:1:1101:23813:12406 2:N:0:CCGGCGTTCTCCAT
GCCACGACGGAGACCTTCCCCGTACGGCCCACGGCAAACTGAATGTCCCTCACC
+M_HWI-M01141:133:D05BR:1:1101:23813:12406  133:D05BR:1:1101:23813:12406 2:N:0:CCGGCGTTCTCCAT
]]]]]]]]]]]]]]]]]]]]]]]]]]]]]]]]]]]]]]]]]]]]]]]]]]]]]]
@M_HWI-M01141:133:D05BR:1:1101:24662:12410  133:D05BR:1:1101:24662:12410 2:N:0:CCGGCGTTCTCCAT
ATGAACTCAGATACGGCATGCAGCGCAGGGACGCTTTCCACTTTTTCTTTCAGGAAGTACTCAACCGCTTTCACGTC
+M_HWI-M01141:133:D05BR:1:1101:24662:12410  133:D05BR:1:1101:24662:12410 2:N:0:CCGGCGTTCTCCAT
]]]]]]]]]]Z]]]]]]Z]]]]]]]]]]WXE]]\VV]\]]]\]]ZY]]]]]]]]]]]]]]]]]]]]]\\][][]]FF
@M_HWI-M01141:133:D05BR:1:1101:7134:12410  133:D05BR:1:1101:7134:12410 2:N:0:CCGGCGTTCTCAAT
GTTTGACAAGCTGGTGGCGCTGTTGGGGATTGAACAGCTGCTGGACAGGCTTCCGTCATCG
+M_HWI-M01141:133:D05BR:1:1101:7134:12410  133:D05BR:1:1101:7134:12410 2:N:0:CCGGCGTTCTCAAT
]]]]]]]]]]]]]]]]]]]]]]]]]]]]]]]]]]]]]]]]]]]]]]]]]]]]]]]]]]]]]
@M_HWI-M01141:133:D05BR:1:1101:6793:12423  133:D05BR:1:1101:6793:12423 2:N:0:CCGGCGTTCTCCAT
AGGCAAAATCATATTCCCCTTCCTGCGGCTCCAGTTTCGCCCAGCTAAATAT
+M_HWI-M01141:133:D05BR:1:1101:6793:12423  133:D05BR:1:1101:6793:12423 2:N:0:CCGGCGTTCTCCAT
]]]]]]]]]]]]]]]]]]]]]]]]]]]]]]]]]]]]]]]]]]]]]]]]]]]]
@M_HWI-M01141:133:D05BR:1:1101:18328:12512  133:D05BR:1:1101:18328:12512 2:N:0:CCGGCGTTCTCCAT
GTATAAAAACATCGCCAGCACCGAGGCGGTTGACCCGGCGACAGTGAAAATCACCCT
+M_HWI-M01141:133:D05BR:1:1101:18328:12512  133:D05BR:1:1101:18328:12512 2:N:0:CCGGCGTTCTCCAT
]]]]]]]]]]]]]]]]]]]]]]]]]]]]]]]]]]]]]]]]]]]]]]]]]]]]]]]]]
@M_HWI-M01141:133:D05BR:1:1101:25500:12573  133:D05BR:1:1101:25500:12573 2:N:0:CCGGCGTTCTCCAT
GTCTGGAAGTTTTTGGTATTTACGATGGCTACCTTGGCTTGTACGAAGATCGCATGGAGC
+M_HWI-M01141:133:D05BR:1:1101:25500:12573  133:D05BR:1:1101:25500:12573 2:N:0:CCGGCGTTCTCCAT
]]]]]]]]]]]]]]]]]]]]]]]]]]]]]]]]]]]]]]]]]]]]]]]]]]]]]]]]]]]]
@M_HWI-M01141:133:D05BR:1:1101:18623:12574  133:D05BR:1:1101:18623:12574 2:N:0:CCGGCGTTCTCCAT
GCAACCGCTACGCGATGGCGCAGGCGGTGTCGCTGCTGGCCTATACGGCTAAACAGTCGCGAGGTGTATTCAGCCAGTATGCCGGAGGCGCCAATGCCAAAAATAGCGACCTGCCT
+M_HWI-M01141:133:D05BR:1:1101:18623:12574  133:D05BR:1:1101:18623:12574 2:N:0:CCGGCGTTCTCCAT
]]]T]]UU]]]]]]]]]]]]XZX]]]S]]]]]]]]]]Z]]\]]]]]]]]]]]]]\]]\Y]]YX]]]]]]]]][]]]]]]]]]]]]]]]]][]Y]T]]\\]]]]]]]]]]]]]]]]]
@M_HWI-M01141:133:D05BR:1:1101:11083:12603  133:D05BR:1:1101:11083:12603 2:N:0:CCGGCGTTCTCCAT
ATATAGATGAGTGCGCATGATGAGTAACCTGCAACTAAAGCCGCGTGAG
+M_HWI-M01141:133:D05BR:1:1101:11083:12603  133:D05BR:1:1101:11083:12603 2:N:0:CCGGCGTTCTCCAT
]W[]]][]]F]WU]]]]]]]]]Y]]]]G]]][]]]]]Y]][]]]]T]C]
@M_HWI-M01141:133:D05BR:1:1101:11850:12613  133:D05BR:1:1101:11850:12613 2:N:0:CCGGCGTTCTCCAT
GATGTCGTTAGCCCACTCAACGTAAGGAAAGCGCATGAAATCGGGTCGATATATCGGTGTGATGTCAGACCAATGCCGCAGA
+M_HWI-M01141:133:D05BR:1:1101:11850:12613  133:D05BR:1:1101:11850:12613 2:N:0:CCGGCGTTCTCCAT
HT]]]]]]]]]]Y]]]]]]]]]]]][]]V\]]\]][Z]]ZZ]X]XZ]]]]]X][]]]]]]]]Y]]]]]]]]]]]]]]]\]]C
@M_HWI-M01141:133:D05BR:1:1101:23695:12629  133:D05BR:1:1101:23695:12629 2:N:0:CCGGCGTTCTCCAT
ATCCGGGCGATAGGCACCAATACCATTGATGTCTATCCCGGCAAAGATTTTGGCGATGACGAGCCT
+M_HWI-M01141:133:D05BR:1:1101:23695:12629  133:D05BR:1:1101:23695:12629 2:N:0:CCGGCGTTCTCCAT
]]]]]]]]]]]]]]]]]]]]]]]]]]]]]]]]]]]]]]]]]]]]]]]]]]]]]]]]]]]]]]]]]]
@M_HWI-M01141:133:D05BR:1:1101:14863:12671  133:D05BR:1:1101:14863:12671 2:N:0:CCGGCGTTCTCCAT
CAAAATTAGTCAGGCATGGTGGTGCATGCCTGTAATACCCAGCTACTCGGGAGGCTGAGGCAGGAGAATCACTTTAACCCAGGAGACAAAGGTTGTGGTGAGCTGAGAT
+M_HWI-M01141:133:D05BR:1:1101:14863:12671  133:D05BR:1:1101:14863:12671 2:N:0:CCGGCGTTCTCCAT
]]]]]]]]]]]]]]]]]]]]]]]]]]]]]]]]]]]]]]]]]]]]]]]]]]]]]]]]]]]]]]]]]]]]]]]]]]]]]]]]]]]]]]]]]]]]]]]]]]]]]]]]]]]]]
@M_HWI-M01141:133:D05BR:1:1101:27093:12675  133:D05BR:1:1101:27093:12675 2:N:0:CCGGCGTTCTCCAT
GTAAACACGCGGTGCATCCCGGTCTTGCCAGCCACTCAATGGCGGCAC
+M_HWI-M01141:133:D05BR:1:1101:27093:12675  133:D05BR:1:1101:27093:12675 2:N:0:CCGGCGTTCTCCAT
]]]]]]]]]]]]]]]]]]]]]]]]]]]]]]]]]]]]]]]]]]]]]]]]
@M_HWI-M01141:133:D05BR:1:1101:10204:12734  133:D05BR:1:1101:10204:12734 2:N:0:CCGGCGTTCTCCAT
GCCTCTACCGCGCTGATTATGGCCTTCGGGATGG
+M_HWI-M01141:133:D05BR:1:1101:10204:12734  133:D05BR:1:1101:10204:12734 2:N:0:CCGGCGTTCTCCAT
]]]]]]]]]]]]]]]]]]]]]]]]]]]]]]]]]]
@M_HWI-M01141:133:D05BR:1:1101:24644:12743  133:D05BR:1:1101:24644:12743 2:N:0:CCGGCGTTCTCCAT
TTGAAGAAAACGAAGGAACAGACCATCGCCATCACCATCACCACCAAATAATTTATTCCGCTTGAGGGACTCAATATTTCTACTAACTAAAATGTA
+M_HWI-M01141:133:D05BR:1:1101:24644:12743  133:D05BR:1:1101:24644:12743 2:N:0:CCGGCGTTCTCCAT
WX]]]]]]]]]]]]]]]]]]]X]]]Y]]T]]Y]]\]]]]Z]]][]]]]]]]]]]]]]\]]]Z]]]]]]][]]]]]]]]]]]]\]]][]]]]][[][
@M_HWI-M01141:133:D05BR:1:1101:18081:12752  133:D05BR:1:1101:18081:12752 2:N:0:CCGGCGTTCTCCAT
CATATCCAGATCCCCGCCATCCGTCATTCTGGCGGTAAACC
+M_HWI-M01141:133:D05BR:1:1101:18081:12752  133:D05BR:1:1101:18081:12752 2:N:0:CCGGCGTTCTCCAT
]]]]]]]]]]]YXY]]]][[[[]]]]]]]]]]]]]]]\]]]
@M_HWI-M01141:133:D05BR:1:1101:12815:12757  133:D05BR:1:1101:12815:12757 2:N:0:CCGGCGTTCTCCAT
CCACATACGCGGCTGTTTTTAATCGTTCATGAAATGATCTGTACGGATTCGAAATCACTCGGGGAAGAGACAGGGAAAC
+M_HWI-M01141:133:D05BR:1:1101:12815:12757  133:D05BR:1:1101:12815:12757 2:N:0:CCGGCGTTCTCCAT
]UWE]C]]]T]]UUX]]\EVVCWE]W0F3UE&Z6V[%GWXWZ]W]WECB%1ZGX]EEV%]]]]U]]]GVVS]]W%RU]E
@M_HWI-M01141:133:D05BR:1:1101:11019:12808  133:D05BR:1:1101:11019:12808 2:N:0:CCGGCGTTCTCCAT
CCTGGCACGATGCTGGTCCCCGTGGAAGAGGATGCAGCGCCAGCGCACGGTCTATGGCCTGCAGCAGCGGGATGGAGTACCCCTGCGGCATGAT
+M_HWI-M01141:133:D05BR:1:1101:11019:12808  133:D05BR:1:1101:11019:12808 2:N:0:CCGGCGTTCTCCAT
]]]]]]]]]]]]]]]]]]]]]]]]]]]]]]]]]]]]]]]]]]]]]]]]]]]]]]]]]]]]]]]]]]]]]]]]]]]]]]]]]]]]]]]]]]]]]]
@M_HWI-M01141:133:D05BR:1:1101:12798:12831  133:D05BR:1:1101:12798:12831 2:N:0:CCGGCGTTCTCCAT
GGTAAGAGCGACGAGTGCTGAAACGATCGTGGACGGAGACC
+M_HWI-M01141:133:D05BR:1:1101:12798:12831  133:D05BR:1:1101:12798:12831 2:N:0:CCGGCGTTCTCCAT
]]]]]]]]]]]]]]]]]]]]]]]]]]]]]]]]]]]]]]]]]
@M_HWI-M01141:133:D05BR:1:1101:3601:12846  133:D05BR:1:1101:3601:12846 2:N:0:CCGGCGTTCTCCAC
ATCAGAGTTGTTTTACTGCTGGCCTCTATGCTTCCTTTCTGTGTCTCAGCTGACTGTTACGATCTGGC
+M_HWI-M01141:133:D05BR:1:1101:3601:12846  133:D05BR:1:1101:3601:12846 2:N:0:CCGGCGTTCTCCAC
][]]]]]]]]]X]]]]]\]]]]]]]\]]X]]]]]K]]]]]]M\]]M]]]]]]]]]]]]]]]]JT]ZWU
@M_HWI-M01141:133:D05BR:1:1101:7406:12863  133:D05BR:1:1101:7406:12863 2:N:0:CCGGCGTTCTCCAT
CCACATTCTGTGCTCCTGAAGTCATTGAGAAGCCAGAGAATCCTGAAACAACC
+M_HWI-M01141:133:D05BR:1:1101:7406:12863  133:D05BR:1:1101:7406:12863 2:N:0:CCGGCGTTCTCCAT
]]]]]][ZZ]]]]]]]]]]]]]]]]]]]]]]]]]]]]]]HW]]]]]]]]]]Z]
@M_HWI-M01141:133:D05BR:1:1101:24121:12877  133:D05BR:1:1101:24121:12877 2:N:0:CCGGCGTTCTCCAT
GCTTGCCACGAAACCAAAATGCCGGTCGTTCCGGCGGTCAATAAAAAACGCC
+M_HWI-M01141:133:D05BR:1:1101:24121:12877  133:D05BR:1:1101:24121:12877 2:N:0:CCGGCGTTCTCCAT
]]]]]]]]]]]]]]]]]]YU]]]]]]]]]]]]]Y[]]]\]]]]]]]]]]U]]
@M_HWI-M01141:133:D05BR:1:1101:20628:12898  133:D05BR:1:1101:20628:12898 2:N:0:CCGGCGATCTCCAT
AAGAGGATGGGAACGCTTTTGGAGGAGGGAACTTTGTAGATGAGCCTTGAGGGCTGCTATTATCCCCAATTCATTTTTTTTTTTTTTGAGC
+M_HWI-M01141:133:D05BR:1:1101:20628:12898  133:D05BR:1:1101:20628:12898 2:N:0:CCGGCGATCTCCAT
]]X]W][[[]]]]Z[]]]]]7]][]]\]]]][]]]]]]]]]\][]]]][\[]]\]\]]]]]][]]]]]]]]]\[]]]]]]]]]]]]]TTTW
@M_HWI-M01141:133:D05BR:1:1101:11511:12961  133:D05BR:1:1101:11511:12961 2:N:0:CCGGCGTTCTCCAT
GGCAAGGCGGCTGCCAGGGTCGTCAAAACACTCGGAGAAAAAATCCATGACGACCACGGTTCGTACGTTCCTGCCGGGCGAAAACGCCTACG
+M_HWI-M01141:133:D05BR:1:1101:11511:12961  133:D05BR:1:1101:11511:12961 2:N:0:CCGGCGTTCTCCAT
V]]]]]T]]]]]]]]]]]]]]]]]]]]]]]]Z]]]]\]]]]]]]]]]]]]]]]]]]\]]]]]]]]]]]]U]]]]]]]]]]]]]]]]]T]]]]
@M_HWI-M01141:133:D05BR:1:1101:28869:12971  133:D05BR:1:1101:28869:12971 2:N:0:CCGGCGTTCTCCAT
GTATACAACAAGTATAAAAATAGTTAATTAAGGGTTAATAAAGACGTGCGAAAGCCCCCGAACGCGCGGCGAAGAAGGGTATTCC
+M_HWI-M01141:133:D05BR:1:1101:28869:12971  133:D05BR:1:1101:28869:12971 2:N:0:CCGGCGTTCTCCAT
]]]]]]]]]]]]]]]]]]]]]]]]]]]]]]]]]]]]]]]]]]]]]]]]]]]]]]]]]]]]]]]]]]]]]]]]]]]]]]]]]]]]]
@M_HWI-M01141:133:D05BR:1:1101:10513:12974  133:D05BR:1:1101:10513:12974 2:N:0:CCGGCGTTCTCCAT
CATCTCTACTAAAATATGAAAAATTAGCCAGGCAT
+M_HWI-M01141:133:D05BR:1:1101:10513:12974  133:D05BR:1:1101:10513:12974 2:N:0:CCGGCGTTCTCCAT
]]]]Z[]]]]]]]]]]]]]]]]]]]]]]]]]]]]]
@M_HWI-M01141:133:D05BR:1:1101:8765:12991  133:D05BR:1:1101:8765:12991 2:N:0:CCGGCGTTCTCCAT
CTCAGGAAGGCCTGCACCGGCGCGAGGTCGATCTTTTGCCGCTGGATATGTCCCGGCGGCG
+M_HWI-M01141:133:D05BR:1:1101:8765:12991  133:D05BR:1:1101:8765:12991 2:N:0:CCGGCGTTCTCCAT
]]]]][]XR]U]]]]Z]]]]]]]]]]]]]]][Y]]]]]]][]Z]]W]]]]]Z\]]]Z]]XQ
@M_HWI-M01141:133:D05BR:1:1101:19434:13060  133:D05BR:1:1101:19434:13060 2:N:0:CCGGCGTTCTCCAT
TTCTCGACGCGGATGACGGTTTGCATGTGCTGGGCCTCACGATAAATG
+M_HWI-M01141:133:D05BR:1:1101:19434:13060  133:D05BR:1:1101:19434:13060 2:N:0:CCGGCGTTCTCCAT
]]]]]]]]]]]]]]]]]]]]]]]]]]]]]]]]]]]]]]]]]]][]]]]
@M_HWI-M01141:133:D05BR:1:1101:18528:13073  133:D05BR:1:1101:18528:13073 2:N:0:CCGGCGTTCTCCAT
CGGCCAGTTCCGAGTCTTTCGCCGCGCCCCGCGCATG
+M_HWI-M01141:133:D05BR:1:1101:18528:13073  133:D05BR:1:1101:18528:13073 2:N:0:CCGGCGTTCTCCAT
]]]]]]]]]]]]]]]]]]]]]]]]]]]]]]]]]]]]]
@M_HWI-M01141:133:D05BR:1:1101:12606:13096  133:D05BR:1:1101:12606:13096 2:N:0:CCGGCGTTCTCCAT
GGACGGAGAAGGCTATGTTAGCCGGGCGACGGTTGTCCCGCCTACATGCTTAAACCG
+M_HWI-M01141:133:D05BR:1:1101:12606:13096  133:D05BR:1:1101:12606:13096 2:N:0:CCGGCGTTCTCCAT
Q][][WFS]\][[]\YU]]]]Z[]RTTXAXXR]YXZ]]]\\]]]S]]]]]]]]F]\]
@M_HWI-M01141:133:D05BR:1:1101:18167:13123  133:D05BR:1:1101:18167:13123 2:N:0:CCGGCGTTCTCCAT
CCGCGCTACTGAGCCATGTTCGTAAAGCGGATATTGTTGGCGTTTCATCTCTGCGCCGCGGAGTCGC
+M_HWI-M01141:133:D05BR:1:1101:18167:13123  133:D05BR:1:1101:18167:13123 2:N:0:CCGGCGTTCTCCAT
]]]]]]]]]]]]]]]]]]]]]]]]]]]]]]]]]]]]]]]]]]]]]]]]]]]]]]]]]]]]]]]]]]]
@M_HWI-M01141:133:D05BR:1:1101:21170:13151  133:D05BR:1:1101:21170:13151 2:N:0:CCGGCGTTCTCCAT
GCCATCCGCCGCCGAGCGGCGTGACGCCGTAACTTGCAAAGCGCC
+M_HWI-M01141:133:D05BR:1:1101:21170:13151  133:D05BR:1:1101:21170:13151 2:N:0:CCGGCGTTCTCCAT
U]]]T]]]]]]U]]Z]Z[]]]]]]]]]]\[]]]]]]]]]]]]]X]
@M_HWI-M01141:133:D05BR:1:1101:22270:13174  133:D05BR:1:1101:22270:13174 2:N:0:CCGGCGTTCTCCAT
CCAAAGAAGAACGCACCCGACGTCAGGAAGAGTCCATGAATCGCGCAATGTCAGGCAAGCGGATACTGGTCAACAAA
+M_HWI-M01141:133:D05BR:1:1101:22270:13174  133:D05BR:1:1101:22270:13174 2:N:0:CCGGCGTTCTCCAT
]]]]]]]]]]]]]]]]]]]]]]]]]]]]]]]]]]]]]]]]]]]]]]]]]]]]]]]]]]]]]]]]]]]]]]]]]]]]]
@M_HWI-M01141:133:D05BR:1:1101:15401:13178  133:D05BR:1:1101:15401:13178 2:N:0:CCGGCGTTCTCCAT
CATTCATGCCACGCCCTCCGCTTTAACAGCCGCCTGAAGGAGCCGCGCCTGCCGCGCGCTACC
+M_HWI-M01141:133:D05BR:1:1101:15401:13178  133:D05BR:1:1101:15401:13178 2:N:0:CCGGCGTTCTCCAT
]]]]]]]]]]]]]]]]]]]]]]]]]]]]]]]]]]]]]]]]]]]]]]]]]]]]]]]]]]]]]]]
@M_HWI-M01141:133:D05BR:1:1101:20831:13206  133:D05BR:1:1101:20831:13206 2:N:0:CCGGCGTTCTCCAT
ACAGCGCCAGGGCAGCAGGGTTATCCTGGAGGCGCAGTCAATCTTCTG
+M_HWI-M01141:133:D05BR:1:1101:20831:13206  133:D05BR:1:1101:20831:13206 2:N:0:CCGGCGTTCTCCAT
]]]]]]]]]2]]]]]]]]]]]]]]]]]]]]\Z]]]]]]]]]\]]]]]]
@M_HWI-M01141:133:D05BR:1:1101:11694:13208  133:D05BR:1:1101:11694:13208 2:N:0:CCGGCGTTCTCCAT
GAGTCGATCATGATCGGCACGCGGGCGATGT
+M_HWI-M01141:133:D05BR:1:1101:11694:13208  133:D05BR:1:1101:11694:13208 2:N:0:CCGGCGTTCTCCAT
]]]W]]]]]]]]]]]]]]]]]]]]]]]]]\]
@M_HWI-M01141:133:D05BR:1:1101:12019:13216  133:D05BR:1:1101:12019:13216 2:N:0:CCGGCGTTCTCCAT
GCGGGCTTCAAGGTTGCCATCATTGTTGCCGCCATGCTGATTGGTTTTATCGCGCTGATCGCCGCACTGAACGC
+M_HWI-M01141:133:D05BR:1:1101:12019:13216  133:D05BR:1:1101:12019:13216 2:N:0:CCGGCGTTCTCCAT
]]]]]]]]]]]]]]]]]]]]]]]]]]]]H]S][][]]]]]]]]]]]]Z]]]]]]]]]]]]]]]]]F]]]HX]]]
@M_HWI-M01141:133:D05BR:1:1101:11552:13236  133:D05BR:1:1101:11552:13236 2:N:0:CCGGCGTTCTCCAT
ATTAGTCATTAATTTTGTGGGGTTAGGGTTCCAAGCCCCCTCCACAGTTGAAA
+M_HWI-M01141:133:D05BR:1:1101:11552:13236  133:D05BR:1:1101:11552:13236 2:N:0:CCGGCGTTCTCCAT
]]]]]]]]]]]]]]]]]]]]]]]]]]]]]]]]]]]]]]]]]]]]]]]]]]]]]
@M_HWI-M01141:133:D05BR:1:1101:27394:13238  133:D05BR:1:1101:27394:13238 2:N:0:CCGGCGTTCTCCAT
TTAAGTGCAGGTTGCGGGAGTTTGAAGAGTTGAG
+M_HWI-M01141:133:D05BR:1:1101:27394:13238  133:D05BR:1:1101:27394:13238 2:N:0:CCGGCGTTCTCCAT
]]]]]]]]]]]]]]]]]]]]]]]]]]]]]]]]]]
@M_HWI-M01141:133:D05BR:1:1101:14961:13259  133:D05BR:1:1101:14961:13259 2:N:0:CCGGCGTTCTCCAT
CTGTCCACCAGGCCTTTGTCGTCCGGAATCACCCTGAAACTCAACAAC
+M_HWI-M01141:133:D05BR:1:1101:14961:13259  133:D05BR:1:1101:14961:13259 2:N:0:CCGGCGTTCTCCAT
]]]U]]]]Y]Y]]YZZ]]]]]]]]]]]\]]Z]]]]]]]]]]]]]]]]]
@M_HWI-M01141:133:D05BR:1:1101:26812:13261  133:D05BR:1:1101:26812:13261 2:N:0:CCGGCGTTCTCCAT
GTACTTGTAGGGGTGCTTGTAGGGTCGTCCGAATAGTTTTGCTCCCTGCTTGTTGGGGCCGACTTAGGTTCTGCTTGTCAGAACTAGACTAACAGATTTTCCCCCAACCTGCGGACGTTTAAAGGTGATAATGATAAATACGC
+M_HWI-M01141:133:D05BR:1:1101:26812:13261  133:D05BR:1:1101:26812:13261 2:N:0:CCGGCGTTCTCCAT
]]]]Q]]C]]]]]]CZ]]]Z]]:][]W]]]]]Y]]]]\Y]T]]T\X]]]]]][]]]Z]]]]]]]]]]]]]]]Y]]]]]]]]]]]]]]]]]]]]]]]]]]]]]]]]]]]]]]]]]]]]Z]]]\]]][]]\]]]]]]]]]]]]]]
@M_HWI-M01141:133:D05BR:1:1101:19788:13283  133:D05BR:1:1101:19788:13283 2:N:0:CCGGCGCTCTCCAT
CCCTTGCCCACAGCGGGATCACCATGATTGTGGTGACGCATGAGATGCAGTTTGCCCGCGAAATCGCCGACAGGATTGTATTTATTGACGGTGGGCAGATCCTTGAGACCGCCCGACCGGCGCAGTTTTTCACGCAGAGGT
+M_HWI-M01141:133:D05BR:1:1101:19788:13283  133:D05BR:1:1101:19788:13283 2:N:0:CCGGCGCTCTCCAT
]BBP]]]]]]]\]]]][WCZ]]]\UYOY]]Z\UA?QX]ZB]]Y]\Y]\]X]]]X][]][]A]]Y[RYZ\T[]]C]]WW]6\W]]EEC]]]AURVX[]]]]\]Z][]Z]R]]]]VVVA]]]]]RQ]XY]Y]X7EXU]VA]NP
@M_HWI-M01141:133:D05BR:1:1101:9213:13293  133:D05BR:1:1101:9213:13293 2:N:0:CCGGCGTTCTCCAT
GTCAGACAATGCAGTACCGTCGCTGTGGAGAGAGCGGCCTCAAATTACCTGCCATCTCTCTTGGGCTATGGCATAACTTCGGCGACGCCACGCTTATTGAAAATAG
+M_HWI-M01141:133:D05BR:1:1101:9213:13293  133:D05BR:1:1101:9213:13293 2:N:0:CCGGCGTTCTCCAT
]]]]]]]Y]]]]]]]]]]]]]]]]]]]]]]]]]ZZ]]Z]]]]]]]]]]]]][]]]]\][]]]]]]]]]]]]]]]]]]]]]]]]]]]]]]]]]]\]]]]]]]]]]]]
@M_HWI-M01141:133:D05BR:1:1101:25410:13301  133:D05BR:1:1101:25410:13301 2:N:0:CCGGCGTTCTCCAT
GCCAGTTCATGGTCAACCGCGACTTTATGGAAGTGGAAACC
+M_HWI-M01141:133:D05BR:1:1101:25410:13301  133:D05BR:1:1101:25410:13301 2:N:0:CCGGCGTTCTCCAT
]]]]]]]]]]]]]]]]]]]]]]]]]]]]]]]]]]]]]]]]]
@M_HWI-M01141:133:D05BR:1:1101:16511:13325  133:D05BR:1:1101:16511:13325 2:N:0:CCGGCGTTCTCCAT
CAGCGATCAGAATATCCGACGATAGCCTGAGTTTGACGGTGGTTCCACTTGTAAGTGTCTGACTCTCCTGCACCTCGGCAGCAACTGCCGTACTGTTTACAAAACCGGTATCGACGTTTTC
+M_HWI-M01141:133:D05BR:1:1101:16511:13325  133:D05BR:1:1101:16511:13325 2:N:0:CCGGCGTTCTCCAT
]]]]]]]]]]]]]]]]]]]]]]]]]]]]]]]]]]]]]]]]]]]]]]]]]]]]]]]]]]]]]]]]]]]]]]]]]]]]]]]]]]]]]]]]]]]]]]]]]]]]]]]]]]]]]]]]]]]]]]]]]
@M_HWI-M01141:133:D05BR:1:1101:13165:13327  133:D05BR:1:1101:13165:13327 2:N:0:CCGGCGTTCTCCAT
CCTTCACCGGGTAGGGGCGTTGCGCCATGTGCCTGACGATGTCGAACGGTTCTCC
+M_HWI-M01141:133:D05BR:1:1101:13165:13327  133:D05BR:1:1101:13165:13327 2:N:0:CCGGCGTTCTCCAT
]]]]]]Y]]]]T]]]]][]X]]]8]]Y]]]]]]]][]]ZZZ]]]CT]]]Q[[[]]
@M_HWI-M01141:133:D05BR:1:1101:5958:13373  133:D05BR:1:1101:5958:13373 2:N:0:CCGGCGTTCTCCAT
CTGCCGGGCAGCTTCCTGCCGACGGAAGATCAGGGCGAAATCATGGTGCAGTACAC
+M_HWI-M01141:133:D05BR:1:1101:5958:13373  133:D05BR:1:1101:5958:13373 2:N:0:CCGGCGTTCTCCAT
T]TU]]]]]]]]]YXYY]HYU]U]]]]\]Z\Z]\\[]]V][]][]]]]]]]J]]]]
@M_HWI-M01141:133:D05BR:1:1101:11078:13381  133:D05BR:1:1101:11078:13381 2:N:0:CCGGCGTTCTCCAT
GGTGATAAACGCAATATCCCGGTGCCCTTTCGCAATCAGCTGCGCTACCGCCTCCTGGCTGGAGGCTTTATGATCGGACCAGACGCTGTGGCTGCTGTGTTTCCGCAGGCGGCGGTTCAGCACCATAATCGGCTGCTCGCACTTCTCGACGATCTCGTC
+M_HWI-M01141:133:D05BR:1:1101:11078:13381  133:D05BR:1:1101:11078:13381 2:N:0:CCGGCGTTCTCCAT
ABBCCFFFF]]]]]]]]]]]]]]]]]]]]]]]]]]]]]]]]]]]]]]]]]]]]]]]]]]]]]]]]]]]]]]]]]]]]]]]]]]]]]]]]]]]]]]]]]]]]]]]]]]]]]]]]]]]]]]]]]]]]]]]]]]]]]]]]]]]]]]]]]]]]]FCCCBBBBA
@M_HWI-M01141:133:D05BR:1:1101:26372:13387  133:D05BR:1:1101:26372:13387 2:N:0:CCGGCGTTCTCCAT
GTATGTGTGCGCGCACACACAACCCTCCTCATCAGTT
+M_HWI-M01141:133:D05BR:1:1101:26372:13387  133:D05BR:1:1101:26372:13387 2:N:0:CCGGCGTTCTCCAT
]]]]]]]]]]]]]]]]]]]]]]]]]]]]]]]]]]]]]
@M_HWI-M01141:133:D05BR:1:1101:13589:13392  133:D05BR:1:1101:13589:13392 2:N:0:CCGGCGTTCTCCAT
CCCAGCGGGCTGACGTCCAGACGCTTGAGCGTATCCTGAAGACGACTTTCATCACGCGCCAGCATCTCAACGTA
+M_HWI-M01141:133:D05BR:1:1101:13589:13392  133:D05BR:1:1101:13589:13392 2:N:0:CCGGCGTTCTCCAT
]]]]]]]]]]]]]]]]]]]]]]]]]]]]]]]]]]]]]]]]]]]]]]]]]]]]]]]]]]]]]]]]]]]]]]]]]]
@M_HWI-M01141:133:D05BR:1:1101:20631:13408  133:D05BR:1:1101:20631:13408 2:N:0:CCGGCGTTCTCCAT
CTTCCACCAACAAATTTCATGTCTTTTCCATATTAATTAGGCACTAATC
+M_HWI-M01141:133:D05BR:1:1101:20631:13408  133:D05BR:1:1101:20631:13408 2:N:0:CCGGCGTTCTCCAT
]]]]]]]]]]]]]]]]]]]]]]]]]]]]]]]]]]]]]]]]]]]]]]]]]
@M_HWI-M01141:133:D05BR:1:1101:11042:13412  133:D05BR:1:1101:11042:13412 2:N:0:CCGGCGTTCTCCAT
GATTTGGCTAATGAAATATGAGAGAATCTCTGCT
+M_HWI-M01141:133:D05BR:1:1101:11042:13412  133:D05BR:1:1101:11042:13412 2:N:0:CCGGCGTTCTCCAT
]]]]]]]]]]]]]]]]]]]]]]]]]]]]]]]]]]
@M_HWI-M01141:133:D05BR:1:1101:6658:13415  133:D05BR:1:1101:6658:13415 2:N:0:CCGGCGTTCTCCAT
GTATAGGTTAGCCGACGGGGCTTTACGACTTACAAACTTGGTTTGAAAAAGTCGGGGAAACC
+M_HWI-M01141:133:D05BR:1:1101:6658:13415  133:D05BR:1:1101:6658:13415 2:N:0:CCGGCGTTCTCCAT
V]WW]]6]]]]]]]\]\]%]]]]]]Z]E]W]]]]]]Y7\]]]]]]]]]]]]FG][]]]X]]]
@M_HWI-M01141:133:D05BR:1:1101:19324:13460  133:D05BR:1:1101:19324:13460 2:N:0:CCGGCGTTCTCCAT
CTCACGGTTTGGCGAGAAAAGCGCGATCCCTTTATGA
+M_HWI-M01141:133:D05BR:1:1101:19324:13460  133:D05BR:1:1101:19324:13460 2:N:0:CCGGCGTTCTCCAT
]]]]]]]]]]]]]]]]]]]]]]]]]]]]]]]]]]]]]
@M_HWI-M01141:133:D05BR:1:1101:27240:13481  133:D05BR:1:1101:27240:13481 2:N:0:CCGGCGTTCTCCAT
GGCCTTTGACGAAGTCGGCCAGGCGGATACCCGCGAGCGCAAAATTGAGATTTGCCGCCGCGCGTACAACATTCTGACCGAAGAGG
+M_HWI-M01141:133:D05BR:1:1101:27240:13481  133:D05BR:1:1101:27240:13481 2:N:0:CCGGCGTTCTCCAT
]]]]]]]]]]]]]]]]]]ZZZ]]]]]]X]]]]]]]]]]]]]]]]]]]]]]]]]]\XT[Y[]]]]]]]]]]]]]]]]]]]]]U]]]]
@M_HWI-M01141:133:D05BR:1:1101:22566:13485  133:D05BR:1:1101:22566:13485 2:N:0:CCGGCGTTCTCCAT
CTTGTTGAACTCTTTGCCGATACCTGGCAGGCAACGCTGAATGCGACGCATACC
+M_HWI-M01141:133:D05BR:1:1101:22566:13485  133:D05BR:1:1101:22566:13485 2:N:0:CCGGCGTTCTCCAT
]]]]]]]]]]]]]]]]]]]]]]]]]]]]]]]]]]]]]]]]]]]]]]]]]]]]]]
@M_HWI-M01141:133:D05BR:1:1101:3811:13494  133:D05BR:1:1101:3811:13494 2:N:0:CCGGCGTTCTCGAT
TTATACATAGAACGAATGCAAGCAGCTGAGTGTGGTAGCTCACAACTCTAATC
+M_HWI-M01141:133:D05BR:1:1101:3811:13494  133:D05BR:1:1101:3811:13494 2:N:0:CCGGCGTTCTCGAT
V]G]0]]X]]WXZ[[]]]F]\FEEW]W]]][\]Z]U\[V]]Y\FYV[[2]]%S
@M_HWI-M01141:133:D05BR:1:1101:11054:13508  133:D05BR:1:1101:11054:13508 2:N:0:CCGGTGTTCTCCAT
GCCATTTTGCTCTGCAGGCAGTTTTGCCAGCTCCGCACGGGCCGCGT
+M_HWI-M01141:133:D05BR:1:1101:11054:13508  133:D05BR:1:1101:11054:13508 2:N:0:CCGGTGTTCTCCAT
]]]F]]]]][H]]][]]]]]]VG]]]]]E]]U[]]SCXX]T]CC]]V
@M_HWI-M01141:133:D05BR:1:1101:17026:13522  133:D05BR:1:1101:17026:13522 2:N:0:CCGGCGTTCTCCAT
CTGTAAAAAGTACGAAGGGCGCGAGCACCCGTTCGTCCAGGCGCTGATTGACGAGTACCGCTTCGACCTGGTGATC
+M_HWI-M01141:133:D05BR:1:1101:17026:13522  133:D05BR:1:1101:17026:13522 2:N:0:CCGGCGTTCTCCAT
]]]]]]]]]]]]]]]]]]]]]]]]]]]]]]]]]]]]]]]]]]]]]]]]]]]]]]]]]]]]]]]]]]]]]]]]]]]]
@M_HWI-M01141:133:D05BR:1:1101:2078:13540  133:D05BR:1:1101:2078:13540 2:N:0:CCGGCGCTCTCCAA
CCCGCTGGTTTTCACCGCGCAGGGGGATCACCAGCGTTGAACCAAGCTTACACTGCGGGTGCAGCGAGCAGCGGTAAGGCACTTCATTCCCGTCCGCATAGACCACTTCGCCGGTTTCAATGGCGCGCAGCGTAT
+M_HWI-M01141:133:D05BR:1:1101:2078:13540  133:D05BR:1:1101:2078:13540 2:N:0:CCGGCGCTCTCCAA
]]]Z]]]]X]Z]]X]]]]]]]]RUX]]]]WY]Y]]]]]]]]]]]]V]]]]]]]]]\]]YYX]]]]]V]]R]]]Z]]]]]]\]]Z]\X]]]]WZZXZ]]]W[]]V]B]\]\]]W]W]]]]W]]]]V]]]]]]]\ZY
@M_HWI-M01141:133:D05BR:1:1101:18819:13568  133:D05BR:1:1101:18819:13568 2:N:0:CCGGCGTTCTCCAT
TACCGACGGGCACTAACATGCAGCTGAAAAACGTGGCGGCCGTGATGGTCACCGCCTCCTTCC
+M_HWI-M01141:133:D05BR:1:1101:18819:13568  133:D05BR:1:1101:18819:13568 2:N:0:CCGGCGTTCTCCAT
]]]]]]]]]]]]]]]]]]]]]]]]]]]]]]]]]]]]]]]]]]]]]]]]]]]]]]]]]]]]]]]
@M_HWI-M01141:133:D05BR:1:1101:25545:13595  133:D05BR:1:1101:25545:13595 2:N:0:CCGGCGTTCTCCAT
GCTAGGACTACTGTAACAAAATATCACAACAGAAATTTATGTTCTCACAGTTCTGGAGTCTGG
+M_HWI-M01141:133:D05BR:1:1101:25545:13595  133:D05BR:1:1101:25545:13595 2:N:0:CCGGCGTTCTCCAT
]]]]]]]]]]]]]]]]]]]]]]]]]]]]]]]]]]]]]]]]]]]]]]]]]]]]]]]]]]]]]]]
@M_HWI-M01141:133:D05BR:1:1101:27303:13606  133:D05BR:1:1101:27303:13606 2:N:0:CCGGCGTTCTCCAT
GGTTTCATCCGCTTCACTGACATGATCGACGGCCAGACCATTACTCGTCAGACCGACGAGCTGAC
+M_HWI-M01141:133:D05BR:1:1101:27303:13606  133:D05BR:1:1101:27303:13606 2:N:0:CCGGCGTTCTCCAT
]]]]]]]]]]]]]]]]]]]]]]]]]]]]]]]]]]]]]]]]]]]]]]]]]]]]]]]]]]]]]]]]]
@M_HWI-M01141:133:D05BR:1:1101:23253:13622  133:D05BR:1:1101:23253:13622 2:N:0:CCGGCGTTCTCCAT
GTGGAAACACCGGCAGCCGCGACCATTGCGCGTCAAACGCTTTACCTTCGTCGCGCAGTTCCTGTTTGTAGATTTCGATCTCTTTCTTCAGTGCACGCACTTCTTCAACAGAGATGATCATCGGGAACA
+M_HWI-M01141:133:D05BR:1:1101:23253:13622  133:D05BR:1:1101:23253:13622 2:N:0:CCGGCGTTCTCCAT
]]]]G]]]]]]]]]]]]]]]]]]]]]]]]]]]]]]]]]]]]]]]]]]]]]]]]]]]]]]]]]]]]]]]]]]]]]]]]]]]]]]]]]]]]]]]]]]]]]]]]]]]]]]]]]]]]]]]]]]]]]]]]]]]]
@M_HWI-M01141:133:D05BR:1:1101:2918:13635  133:D05BR:1:1101:2918:13635 2:N:0:CCGGCGCTCTCCAT
GGCGCAAAGCGTGGTGCGGGTCGCAGGCGTGAAGCCCTACAGCAAAAGTGCCGATGCGCGTGCTGGCGAATACCGACACCATTACCGGGCTGCCAAACCGAAACGCGATCCACGAACTGATT
+M_HWI-M01141:133:D05BR:1:1101:2918:13635  133:D05BR:1:1101:2918:13635 2:N:0:CCGGCGCTCTCCAT
SZQV]]TV]]]]1]]]]]]V3X]UYT]Z]\SX]3]0[]\][]]X]]]\U]XY]XXYR]]]R]]AW]Y[[V]X]]CA]YX]]]\]W]0YY]V]'UVZ]]]]]]W[]]84[]]7C]W]W]]]+]
@M_HWI-M01141:133:D05BR:1:1101:7940:13652  133:D05BR:1:1101:7940:13652 2:N:0:CCGGCGTTCTCCAT
GGCATTCTGCTCATCACCGTGTTTGCCGTACAGCTTAACTGGTTCCCCAGCATGGGGATGCGCACCATCGGCATGGACGATAACTGGCTCGACGTGGTGCGCCACGGCGTGCTGCCGTGCATCGCGCTGACCTTTTACAACCTCTCAAGCTACG
+M_HWI-M01141:133:D05BR:1:1101:7940:13652  133:D05BR:1:1101:7940:13652 2:N:0:CCGGCGTTCTCCAT
?ABC]]]]]]]]]]]]]]]]]]]]]]]]]]]]]]]]]]]]]]]]]]]]]]]]]]]]]]]]]]]]]]]]]]]]]]]]]]]]]]]]]]]]]]]]]]]]]]]]]]]]]]]]]]]]]]]]]]]]]]]]]]]]]]]]]]]]]]]]]]]]]]]]]]BAAA
@F_HWI-M01141:133:D05BR:1:1101:23090:13684  133:D05BR:1:1101:23090:13684 2:N:0:CCGGCGTTCTCCAT
GAACTCCAGTCACAACCATGATCTCGTATGCCGTCTTCTGCTTGAACAAAAACTCTTTAGATCGCAAGAGCACACATCTGAACTCCCGTCTCCCGCAAGATCTCGTATGCCGTCTTCTGCTTTCAAATAACACCATCCAACTCGACTATC
+F_HWI-M01141:133:D05BR:1:1101:23090:13684  133:D05BR:1:1101:23090:13684 2:N:0:CCGGCGTTCTCCAT
A1AAAFCB1DDFFFFGG1GCF3A3BE0EHHCFEA0FEA21GGG10111000//1AD112112B////A0BB1BBG>1@F12BFBG1//BA0BG0B/>//0B1BG0//>0B1///B/221BB1112B>2B#####################
@R_HWI-M01141:133:D05BR:1:1101:23090:13684  133:D05BR:1:1101:23090:13684 2:N:0:CCGGCGTTCTCCAT
CCCGATCACAGGGGGTTAGGTGCTTTTACAGTCCGCGTTTCGGGAATACGCATCACAAATATCTGAAGAGCGTCGTGTAGGGGCATAGTGTCTCTGCAGTGTAGATCTCTTTGGTCGCCGTATCATTATAAACCAAAGCATATCGATTAG
+R_HWI-M01141:133:D05BR:1:1101:23090:13684  133:D05BR:1:1101:23090:13684 2:N:0:CCGGCGTTCTCCAT
1111111>1111110A000011B111BF12B211/AA/A/B////AA1B//?//1B1B0112222221B>F/>//>/>C>1//>/0B1>B>22>BFFG1B1>21>2BBGB2B10<B//?<</?01<@?1<1<10?###############
@M_HWI-M01141:133:D05BR:1:1101:20799:13709  133:D05BR:1:1101:20799:13709 2:N:0:CCGGCGCTCTCCAC
CCCCATTTTTCGTTCAGGGTAAAACCGAACGCTTTTGGCCACCAGTAGGTTACGCCAGCGAAGCAGCCGAAGACTACGCCACCGATGATAAC
+M_HWI-M01141:133:D05BR:1:1101:20799:13709  133:D05BR:1:1101:20799:13709 2:N:0:CCGGCGCTCTCCAC
]]]W]ZY]]]]]]Z]]]]]]X]W][]]ZX]][Z[]]]]]\\]]Z]]]]]]Y][]Z]]]]]]]][\]9\]5\][\\]]]\\]\]]]]]\[[6\
@M_HWI-M01141:133:D05BR:1:1101:4726:13717  133:D05BR:1:1101:4726:13717 2:N:0:CCGGCGTTCTCCAT
CAAGAAGTTCGATATCCCACCCTGCATAAATGACGCAGACCGTTGCCGCTTTTCTCCGCTTCGG
+M_HWI-M01141:133:D05BR:1:1101:4726:13717  133:D05BR:1:1101:4726:13717 2:N:0:CCGGCGTTCTCCAT
]]]]]]]]]]]]]]]]]]]]]]]]]]]]]]]]]]]]]]]]]]]]]]]]]]]]]]]]]]]]]]]]
@M_HWI-M01141:133:D05BR:1:1101:13420:13784  133:D05BR:1:1101:13420:13784 2:N:0:CCGGCGTTCTCCAT
GCCTGACGCTGGGGAAGACGATTGCACAATGGCTGTCAGGTACGGTGCTGGAG
+M_HWI-M01141:133:D05BR:1:1101:13420:13784  133:D05BR:1:1101:13420:13784 2:N:0:CCGGCGTTCTCCAT
UET]]Y]]]V1Y7]]W%W]C1VUV]]]FEV]\]]]]W]V][VWT]]V]]]81]
@M_HWI-M01141:133:D05BR:1:1101:15580:13832  133:D05BR:1:1101:15580:13832 2:N:0:CCGGCGTTCTCCAT
GACAGACCGCCTGCGTGCGCTTTACGCCCAGTAATTCCGATTAA
+M_HWI-M01141:133:D05BR:1:1101:15580:13832  133:D05BR:1:1101:15580:13832 2:N:0:CCGGCGTTCTCCAT
W\]]]Y]]]]W]\]]Y]]]][]]]][[\]]][]]]\]\]VZ]R]
@M_HWI-M01141:133:D05BR:1:1101:18617:13835  133:D05BR:1:1101:18617:13835 2:N:0:CCGGCGTTCTCCAT
TGAACCGGTAGAGACCTCCATCCAGACCCGCGCCAGCCAGAGAA
+M_HWI-M01141:133:D05BR:1:1101:18617:13835  133:D05BR:1:1101:18617:13835 2:N:0:CCGGCGTTCTCCAT
]]]]]]]]]]]]]]]]]]]]]]]]]]]]]]]]]]]]]]]]]]]]
@M_HWI-M01141:133:D05BR:1:1101:17852:13867  133:D05BR:1:1101:17852:13867 2:N:0:CCGGCGTTCTCCAT
AAAGAGAAAGTTTCGAATTATACAGGCTGTAAACTATTATTGTCGCGAAGGAAAAGG
+M_HWI-M01141:133:D05BR:1:1101:17852:13867  133:D05BR:1:1101:17852:13867 2:N:0:CCGGCGTTCTCCAT
]]]]]\[X\]]]]]][]]]]]Y]]][]]]]]]X]][V]]Z]]Y]]]]FXY]]]]UUZ
@M_HWI-M01141:133:D05BR:1:1101:28112:13876  133:D05BR:1:1101:28112:13876 2:N:0:CCGGCGTTCTCCAT
GTTATGTGGCCGATACCGTCTCGGCGCTCTATTAC
+M_HWI-M01141:133:D05BR:1:1101:28112:13876  133:D05BR:1:1101:28112:13876 2:N:0:CCGGCGTTCTCCAT
]]]V]]]]]]]]]]Y]]]]]]]]]X]]]]]][]X]
@M_HWI-M01141:133:D05BR:1:1101:27151:13881  133:D05BR:1:1101:27151:13881 2:N:0:CCGGCGTTCTCCAT
GGAGAAGCAGCGCCTGGCGCACGCGACGGTAGGCCAAGTGGCCCTGCGCAGATTGGAAGAG
+M_HWI-M01141:133:D05BR:1:1101:27151:13881  133:D05BR:1:1101:27151:13881 2:N:0:CCGGCGTTCTCCAT
]]]]]]]]]]]]]]]]]]]Y]]]]]]]]]]]]]]]]]]]]]]]]]]]]]]]]]]]]]]]X]
@M_HWI-M01141:133:D05BR:1:1101:14677:13906  133:D05BR:1:1101:14677:13906 2:N:0:CCGGCGTTCTCCAT
TCCTTATTCCATTCGTCCATTCGCCTGATTACATCCTGCTCGGAATAGGGCGTAAAGAAGCCGATGTC
+M_HWI-M01141:133:D05BR:1:1101:14677:13906  133:D05BR:1:1101:14677:13906 2:N:0:CCGGCGTTCTCCAT
]]]]]]]]]]]]]]]]]]]]]]]]]]]]]]]]]]]]]]]]]]]]]]]]]]]]]]]]]]]]]]]]]]]]
@M_HWI-M01141:133:D05BR:1:1101:23734:13911  133:D05BR:1:1101:23734:13911 2:N:0:CCGGCGTTCTCCAT
CTGTCAGAACCGCTCAAAGAAACGCTCCGAAAAAAATAGACCCGGTTAAAATGGCCGAGCATCAGACTGCACATATGACGAAAGAATTGTCCCTGACAGATGATCAAAAAGCCAAGGTCCTGGAAATCGCTAAAAAATATGCGGCCCAGAAACCG
+M_HWI-M01141:133:D05BR:1:1101:23734:13911  133:D05BR:1:1101:23734:13911 2:N:0:CCGGCGTTCTCCAT
ABABA]]]]]R]]]]]]]]]]]]]]ZZ]]]]]]]]]]]]]]]]]]]]]]]]]]]]]]]]]]]]]]]]]]]]]]]]]]]]]]]]]]]]]]]]]]]]]]]]]]]]]]]]]]]]]]]]]]]]]]]]]]]]]]]]]]]]]]]]]]]]]]]]]]]AABAA
@M_HWI-M01141:133:D05BR:1:1101:4577:13918  133:D05BR:1:1101:4577:13918 2:N:0:CCGGCGTTCTCCAT
CTGATTGCGGTAATAGCTGTTCACGGCGACAGG
+M_HWI-M01141:133:D05BR:1:1101:4577:13918  133:D05BR:1:1101:4577:13918 2:N:0:CCGGCGTTCTCCAT
F]WUUYX1WW]WH]]]]H][[UH]]%]WVZEE]
@M_HWI-M01141:133:D05BR:1:1101:20839:13958  133:D05BR:1:1101:20839:13958 2:N:0:CCGGCGTTCTCCAT
GTGTATCATCGCTTTGAGATTGAGCGTATCGCCCATATTGCGTTCGAGTCCGCCCGCAAGCGTCGCCACA
+M_HWI-M01141:133:D05BR:1:1101:20839:13958  133:D05BR:1:1101:20839:13958 2:N:0:CCGGCGTTCTCCAT
]]]]]]]]]]]]]]]]]]]]]]]]]]]]]]]]]]]]]]]]]]]]]]]]]]]]]]]]]]]]]]]]]]]]]]
@M_HWI-M01141:133:D05BR:1:1101:19668:13963  133:D05BR:1:1101:19668:13963 2:N:0:CCGGCGTTCTCCAT
GGGGATCGCCGGTTTCCTCGATTTTCAGCCGCATCTGGCTGCCGC
+M_HWI-M01141:133:D05BR:1:1101:19668:13963  133:D05BR:1:1101:19668:13963 2:N:0:CCGGCGTTCTCCAT
]]]]]]]]]]]]]]]]]]]]]]]]]]]]]]]]]]]]]]]]]]]]]
@M_HWI-M01141:133:D05BR:1:1101:11072:13991  133:D05BR:1:1101:11072:13991 2:N:0:CCGGCGTTCTCCAT
GATCCCTATGAGCTGGTCGTGACGCTCAGCATCGGGATTGCCC
+M_HWI-M01141:133:D05BR:1:1101:11072:13991  133:D05BR:1:1101:11072:13991 2:N:0:CCGGCGTTCTCCAT
]]]]]]]]]]]]]]]]]]]]]]]]]]]]]]]]]]]]]]]]]]]
@M_HWI-M01141:133:D05BR:1:1101:12434:13999  133:D05BR:1:1101:12434:13999 2:N:0:CCGGCGTTCTCCAT
GCATGCGGAACGGCGCGAGATAGAGGTTAAAATAGACCCAGCATTTGGCGAGAAGGCCAGACAGCGGGTGCTGCAGCCCGTTCAGATGAGGATAAAAGGTGATAACCGAGTGGTAGATC
+M_HWI-M01141:133:D05BR:1:1101:12434:13999  133:D05BR:1:1101:12434:13999 2:N:0:CCGGCGTTCTCCAT
XU]]]]]]]]]]]]]]]]]]]]]]]]]]]]]]]]]]]]]]]]]]]]]]]]]]]]]]]]]]]]]]]]]]]\]]]]]]]]]]]]]]]]]]]]]]]]]]]]]]]]]]]]]]]]]]]]]]]]]
@M_HWI-M01141:133:D05BR:1:1101:15405:14028  133:D05BR:1:1101:15405:14028 2:N:0:CCGGCGTTCTCCAT
GGGTTAAATTAAATTCGCGTGTAATGTCTTTGATGCCAAACGCCAGCGCGCCGAGATCGTAGGCATCAAGGAAAATACCGCCCAGTGCGATACCCACCACGATACG
+M_HWI-M01141:133:D05BR:1:1101:15405:14028  133:D05BR:1:1101:15405:14028 2:N:0:CCGGCGTTCTCCAT
]]]]]]]]]]]]]]]]]]]]]]]]]]]]]]]]]]]]]]]]]]]]]]]]]]]]]]]]]]]]]]]]]]]]]]]]]]]]]]]]]]]]]]]]]]]]]]]]]]]]]]]]]]
@M_HWI-M01141:133:D05BR:1:1101:4705:14039  133:D05BR:1:1101:4705:14039 2:N:0:CCGGCGTTCTCCAT
GTCATGCTGCCGCTGGTGAAGGAGCTGGCAAAAGCGGGGAAAGCC
+M_HWI-M01141:133:D05BR:1:1101:4705:14039  133:D05BR:1:1101:4705:14039 2:N:0:CCGGCGTTCTCCAT
]]]]]]]]]]]]]]]]]]]]]]]]]]]]]]]]]]]]]]]]]]]]]
@M_HWI-M01141:133:D05BR:1:1101:22495:14060  133:D05BR:1:1101:22495:14060 2:N:0:CCGGCGTTCTCCAT
GGTTCGGCGTGTAGCCGCCGGTGTAGCCCGCTGCAGTGCTGTAAACGCCCGGCAGCTGCC
+M_HWI-M01141:133:D05BR:1:1101:22495:14060  133:D05BR:1:1101:22495:14060 2:N:0:CCGGCGTTCTCCAT
]U]U]]]]]]]]]]]]]]]]]]]]]]]]]]]]]]]]]]]]]]]]]]]]]]]]]]]]]]Y]
@M_HWI-M01141:133:D05BR:1:1101:6645:14101  133:D05BR:1:1101:6645:14101 2:N:0:CCGGCGTTCTCCAT
AACTGACAGAACAAAAGAATACATTCTTGAATTACAAGCTACGGAC
+M_HWI-M01141:133:D05BR:1:1101:6645:14101  133:D05BR:1:1101:6645:14101 2:N:0:CCGGCGTTCTCCAT
V]]]]]\]]]]]]][\]]]]]]]][]]]]]]]]]]]]]]]]V]]ZZ
@M_HWI-M01141:133:D05BR:1:1101:10905:14132  133:D05BR:1:1101:10905:14132 2:N:0:CCGGCGTTCTCCAT
AAATGATGACAACTTAGCAAGTACAGAAAATATTAGCTGTGGAAATGGAGGAGGCGGAGGAAGAGAAAAAGAGGGAAGAAGATTCCACTATGTGCTTCTTATTCTTTCAAAAAGGATCTTTCCCATCTACTCATCTAGTTTTATGGATTACTTTTAGTTAGCTTAGGTTTCCAATTTCCATAAGGCAGATTAGTTAACAAATAGGAAGTTTTCTTCCATTCTCTGATATAATTATTTTAG
+M_HWI-M01141:133:D05BR:1:1101:10905:14132  133:D05BR:1:1101:10905:14132 2:N:0:CCGGCGTTCTCCAT
CCCCCFFFFFFFGGGGGGGGGGHHHHHHHHHHHHHHHHHHHHHHHHHHHHGGGGGGGGGGGHHHHHHHHHGGHHGGHGHHHHHGHHHHHH]]]]]]]]]]]]]]]]]]]]]]]]]]]]]]]]]]]]]]]]]]]]]]]]]]]]]]]]]]]]HHHHHHHHHHFHHHHHHHHHGHHHHIHGHIHHHHGHHHHHHHHHHHHHHHHHHHHHHHHHHHHHHHHHGGGGGGGGGGFFFFFFFCBCBB
@M_HWI-M01141:133:D05BR:1:1101:15289:14188  133:D05BR:1:1101:15289:14188 2:N:0:CCGGCGTTCTCCAT
GCTGCCGGAAAGCGCGACGACGCAGACCACAATTCATCTGATTCACGGCGGCGAAGA
+M_HWI-M01141:133:D05BR:1:1101:15289:14188  133:D05BR:1:1101:15289:14188 2:N:0:CCGGCGTTCTCCAT
]]]]]]]W]]]]]]]]T]]]ZXZ]]]]]]]]]\]]][]]]]]]]]]YY]]]]]TZ][
@M_HWI-M01141:133:D05BR:1:1101:27896:14189  133:D05BR:1:1101:27896:14189 2:N:0:CCGGCGTTCTCCAT
GCGGCGATCGGCTTCGCCAAACAGAAG
+M_HWI-M01141:133:D05BR:1:1101:27896:14189  133:D05BR:1:1101:27896:14189 2:N:0:CCGGCGTTCTCCAT
]]]]]]]]]]]]]]]]]]]]]]]]][]
@M_HWI-M01141:133:D05BR:1:1101:19804:14210  133:D05BR:1:1101:19804:14210 2:N:0:CCGGCGTTCTCCAT
CAGGCCGGTACGCAGCGCCTGCTGAGCAAGGGTACGCAGTTCCGGGCGTTTGTCGGCCCACGCGATGAGCGCCTCCAGCGGCTGCGTTAGCAGG
+M_HWI-M01141:133:D05BR:1:1101:19804:14210  133:D05BR:1:1101:19804:14210 2:N:0:CCGGCGTTCTCCAT
]]]]V]]]]U]]]Z]]]Z[]][]]]]]]]]]]]]]]]]]]][]]]]]]]]]]][]]Z]Z]]]\]\]][]]]]]][\]]]]]]]]\]]]]]]]]]
@M_HWI-M01141:133:D05BR:1:1101:27275:14271  133:D05BR:1:1101:27275:14271 2:N:0:CCGGCGTTCTCCAT
GGATAAAACAACCCGCTCTTCTCACTTTGCCGTTTGATACAATCAAAGAGGTCGT
+M_HWI-M01141:133:D05BR:1:1101:27275:14271  133:D05BR:1:1101:27275:14271 2:N:0:CCGGCGTTCTCCAT
]]]]]]]]]]]]]]]]]]]]]]]]]]]]]]]]]]]]]]]]]]]]]]]]]]]]]]]
@M_HWI-M01141:133:D05BR:1:1101:14836:14298  133:D05BR:1:1101:14836:14298 2:N:0:CCGGCGTTCTCCAT
CTGAGAGGCAGAAGTTGTGGTGAGCTGAGATTACAGGCATACACTACCATGCCCAGCTAATTTCTGTATTTT
+M_HWI-M01141:133:D05BR:1:1101:14836:14298  133:D05BR:1:1101:14836:14298 2:N:0:CCGGCGTTCTCCAT
]]]]]]]]]]]]]]]]]]]]]]]]]]]]]]]]]]]]]]]]]]]]]]]]]]]]]]]]]]]]]]]]]]]]]]]]
@M_HWI-M01141:133:D05BR:1:1101:26089:14348  133:D05BR:1:1101:26089:14348 2:N:0:CCGGCGTTCTCCAT
GTTTGACTCTGCGGCGGTGCGCCCCCGGAGCGAGATTTCCATATCCTTCC
+M_HWI-M01141:133:D05BR:1:1101:26089:14348  133:D05BR:1:1101:26089:14348 2:N:0:CCGGCGTTCTCCAT
\]]]][]]]]]]]V]]]]]X]]S]]]SYXYT\\]]]]\\\\\X]]]W[U]
@M_HWI-M01141:133:D05BR:1:1101:28733:14394  133:D05BR:1:1101:28733:14394 2:N:0:CCGGCGCTCTCCAT
GTATTGCGCTATGTTGGCAATATTGAAGAAGATGGTGTCTGTCGCGTGAAGATTGCT
+M_HWI-M01141:133:D05BR:1:1101:28733:14394  133:D05BR:1:1101:28733:14394 2:N:0:CCGGCGCTCTCCAT
]V]]]]YV]]]]]]]]\GG[]VVW]Y]]]ZE[V]]\]]]]]\]]]]4]]]]Z]]]]]
@M_HWI-M01141:133:D05BR:1:1101:5540:14420  133:D05BR:1:1101:5540:14420 2:N:0:CCGGCGTTCTCCAT
ATAGATCGAGAACTCAACGTTCTGACCTTCGTTCAACGACTTATTTTTG
+M_HWI-M01141:133:D05BR:1:1101:5540:14420  133:D05BR:1:1101:5540:14420 2:N:0:CCGGCGTTCTCCAT
]]]]]]]]]]]]]]]]]]]]]]]]]]]]]]]]]]]]]]]]]]]]]]]]]
@M_HWI-M01141:133:D05BR:1:1101:13148:14421  133:D05BR:1:1101:13148:14421 2:N:0:CCGGCGTTCTCCAT
AGATTCTCAGAGGATTGAGTCTCAAGATTCCAGATCATTAACTAGCTCCTTAACACACATCCTTTCCTTCCCTGTTTCTTTCCTTTCACTTAT
+M_HWI-M01141:133:D05BR:1:1101:13148:14421  133:D05BR:1:1101:13148:14421 2:N:0:CCGGCGTTCTCCAT
]]]]]]]]]]]]]]]]]]]]]]]]]]]]]]]]]]]]]]]]]]]]]]]]]]]]]]]]]]]]]]]]]]]]]]]]]]]]]]]]]]]]]]]]]]]]]
@M_HWI-M01141:133:D05BR:1:1101:17526:14430  133:D05BR:1:1101:17526:14430 2:N:0:CCGGCGTTCTCCAT
GACGAGTACGGCGTATCGCAGATCTTTATCGCCATTGAGGTCGATAAACTGATCGACGGCCCAACCCGTGATGCCAAACTTCAGCGCATTATGGATTTCATCACCAATGCCGAGCGCTCAGACGAAAACGTTGCTGTTGTC
+M_HWI-M01141:133:D05BR:1:1101:17526:14430  133:D05BR:1:1101:17526:14430 2:N:0:CCGGCGTTCTCCAT
]]]]]]]]]]]]]]]]]]]]]]]]]]]]]]]]]]]]]]]]]]]]]]]]]]]]]]]]]]]]]]]]]]]]]]]]]]]]]]]]]]]]]]]]]]]]]]]]]]]]]]]]]]]]]]]]]]]]]]]]]]]]]]]]]]]]]]]]]]]]]
@M_HWI-M01141:133:D05BR:1:1101:22261:14442  133:D05BR:1:1101:22261:14442 2:N:0:CCGGCGCTCTCCAC
AACCCGCTCACCGCCCATTTAAAGGAGGCGCGCGCGTGACCAAACAGCTC
+M_HWI-M01141:133:D05BR:1:1101:22261:14442  133:D05BR:1:1101:22261:14442 2:N:0:CCGGCGCTCTCCAC
C@A@CFFBF@H3GDC222ADIEG]]BYYV]U]Z]5U5]]\HY[F/\\EF[
@M_HWI-M01141:133:D05BR:1:1101:23050:14449  133:D05BR:1:1101:23050:14449 2:N:0:CCGGCGTTCTCCAT
CAGCAACCGGACGATGCCGCCATCGGCAAAGGGATACTTCGC
+M_HWI-M01141:133:D05BR:1:1101:23050:14449  133:D05BR:1:1101:23050:14449 2:N:0:CCGGCGTTCTCCAT
]]]]]]]]]]]]]]]]]]]]]]]]]]]]]]]]]]]]]]]]]]
@M_HWI-M01141:133:D05BR:1:1101:21880:14481  133:D05BR:1:1101:21880:14481 2:N:0:CCGGCGTTCTCCAT
ATACGCCAGCCCCAGGCGCGTAAATCTTCATCGCTAAGAATTTGTTG
+M_HWI-M01141:133:D05BR:1:1101:21880:14481  133:D05BR:1:1101:21880:14481 2:N:0:CCGGCGTTCTCCAT
]TT]]TT]]V]TX]]]UYC]]]]X]]][WGZG]]]]]]UUFFW]]6]
@M_HWI-M01141:133:D05BR:1:1101:8084:14483  133:D05BR:1:1101:8084:14483 2:N:0:CCGGCGTTCTCCAT
AGTGTTTGAACTGACTCATGCTTTTGCTACCTCCACCAGCATGGTTTGATGTGAATTCCCTTTCGCCAGCGCGGTAATGCGGGCGGAGCTGAGCACGTTCGCGCAGCCGCCTTTATC
+M_HWI-M01141:133:D05BR:1:1101:8084:14483  133:D05BR:1:1101:8084:14483 2:N:0:CCGGCGTTCTCCAT
]]]]]]]]]]]]]]]]]]]]]]]]]]]]]]]]]]]]]]]]]]]]]]]]]]]]]]]]]]]]]]]]]]]]]]]]]]]]]]]]]]]]]]]]]]]]]]]]]]]]]]]]]]]]]]]]]]]]]
@M_HWI-M01141:133:D05BR:1:1101:17009:14490  133:D05BR:1:1101:17009:14490 2:N:0:CCGGCGTTCTCCAT
CACGCCTTCGGCAAACAACCCAACGCGCGGCAGATCCACCGGATGCCCGGCATCCAGTGCCGCTTTCAGGC
+M_HWI-M01141:133:D05BR:1:1101:17009:14490  133:D05BR:1:1101:17009:14490 2:N:0:CCGGCGTTCTCCAT
]]]]]]]]]]]]]]]]]]]]]]]]]]]]]]]]]]]]]]]]]]]]]]]]]]]]]]]]]]]]]]]]]]]]]]]
@M_HWI-M01141:133:D05BR:1:1101:18113:14501  133:D05BR:1:1101:18113:14501 2:N:0:CCGGCGTTCTCCAT
GTACTGGATCTCCGCCGGGGTGTAGTCCAGCAGTTTCAGGAAGTTGCGGTTTTTCAGGTTGATGGTCATGGGTAAATCCTTTTTAAAATTTGTG
+M_HWI-M01141:133:D05BR:1:1101:18113:14501  133:D05BR:1:1101:18113:14501 2:N:0:CCGGCGTTCTCCAT
]]]]]]]]]]]]]]]]]]]]]]]]]]]]]]]Z]]]]]]]]]]]]]]U]]]]]]]]]]]]]]]]]]]]]]]]]]]]]]]]\]]]]]Y]][\]]]X
@M_HWI-M01141:133:D05BR:1:1101:27580:14533  133:D05BR:1:1101:27580:14533 2:N:0:CCGGCGTTCTCCAT
GCTGGGGCGATAAAGCCGAAATCATCATGGCGCAGCACCACTGGCCTACCTGGGGCAACGAAAATGTGGTCAAACTGTTGAAAAGCCAGCG
+M_HWI-M01141:133:D05BR:1:1101:27580:14533  133:D05BR:1:1101:27580:14533 2:N:0:CCGGCGTTCTCCAT
]]]]]]]]]]]]]]]]]]]]]]]]]]]]]]]]]]]]]]]]]]]]]]]]]]]]]]]]]]]]]]]]]]]]]]]]]]]]]]]]]]]]]]]]]]]
@M_HWI-M01141:133:D05BR:1:1101:22599:14542  133:D05BR:1:1101:22599:14542 2:N:0:CCGGCGTTCTCCAT
CCTGCATAAATGCAATATGCAGGGTGGGATTCGAACTTTGAGACTTCCTGCGCTCTTTATGTCGG
+M_HWI-M01141:133:D05BR:1:1101:22599:14542  133:D05BR:1:1101:22599:14542 2:N:0:CCGGCGTTCTCCAT
]]][]]]]]]][]]]]]]]]]]]]]\I]Y]]]]]][]]]]]]]]]]]]]]]]]]]]]]]]]]]]]
@M_HWI-M01141:133:D05BR:1:1101:26137:14552  133:D05BR:1:1101:26137:14552 2:N:0:CCGGCGTTCTCCAT
GGCTATTTTCTCGACTACTGTCGCCGCCTGTTTAAAGTCAGCCAGTACAGTCAGGCGAAGGCGTGATGTGAAGCGACTGGCGAATGCCAGTCGCAGAGTTAT
+M_HWI-M01141:133:D05BR:1:1101:26137:14552  133:D05BR:1:1101:26137:14552 2:N:0:CCGGCGTTCTCCAT
]]]]]]]]]]]]]]]]]]]]]]]]]]]]]]]]]]]]]]]]]]]]]]]]]]]]]]]]]]]]]]]]]]]]]]]]]]]]]]]]]]]]]]]]]]]]]]]]]]]]]]
@M_HWI-M01141:133:D05BR:1:1101:12105:14557  133:D05BR:1:1101:12105:14557 2:N:0:CCGGCGTTCTCCAT
GCTGATTGATACCTCAATTACCAACGTCGCGCTGGACTCCATCACCCACTCTTTACACGCCAGGCAGACGGCGAAGGCTACGCCGTAGAGCGCAACGATCAGCT
+M_HWI-M01141:133:D05BR:1:1101:12105:14557  133:D05BR:1:1101:12105:14557 2:N:0:CCGGCGTTCTCCAT
]]]]]]]]]]]]]]]]]]]]]]]]]]]]]]]]]]]]]]]]]]]]]]]]]]]]]]]]]]]]]]]]]]]]]]]]]]]]]]]]]]]]]]]]]]]]]]]]]]]]]]]]
@M_HWI-M01141:133:D05BR:1:1101:22564:14563  133:D05BR:1:1101:22564:14563 2:N:0:CCGGCGTTCTCCAT
CTCTATTTAATCGCGATTTATCTAAGATGAATCCGATGAAAAATGCCTTTTTTTACATAGCTTTTTCGACAAATATGCCGAATTCGTTGCTTCTTTGAGCG
+M_HWI-M01141:133:D05BR:1:1101:22564:14563  133:D05BR:1:1101:22564:14563 2:N:0:CCGGCGTTCTCCAT
]]]]]]]]]]]]]]]]]]]]]]]]]]]]]]]]]]]]]]]]]]]]]]]]]]]]]]]]]]]]]]]]]]]]]]]]]]]]]]]]]]]]]]]]]]]]]]]]]]]]]
@M_HWI-M01141:133:D05BR:1:1101:24298:14576  133:D05BR:1:1101:24298:14576 2:N:0:CCGGCGTTCTCCAT
CGTCACCATGCCCAGCTAATTTTTTGTATTTTTAGTAGAGACGGGGTTTCACCATGTTGACCAGGATGGTCTCGA
+M_HWI-M01141:133:D05BR:1:1101:24298:14576  133:D05BR:1:1101:24298:14576 2:N:0:CCGGCGTTCTCCAT
]]]]]]]]]]]]]]]]]]]]]]]]]]]]]]]]]]]]]]]]]]]]]]]]]]]]]]]]]]]]]]]]]]]]]]]]]]]
@M_HWI-M01141:133:D05BR:1:1101:15096:14585  133:D05BR:1:1101:15096:14585 2:N:0:CCGGCGTTCTCCAT
CATACAGCGCGGCGAGGCAAAGGAAGACCACCAGCAATGAGA
+M_HWI-M01141:133:D05BR:1:1101:15096:14585  133:D05BR:1:1101:15096:14585 2:N:0:CCGGCGTTCTCCAT
]][]]]]]]]]]]]]]]]]]]]]]]\]]]]]]]]]]]]]]]]
@M_HWI-M01141:133:D05BR:1:1101:25408:14640  133:D05BR:1:1101:25408:14640 2:N:0:CCGGCGTTCTCCAT
AACGTCGCACCCTGAAGTGATTGCTGCACC
+M_HWI-M01141:133:D05BR:1:1101:25408:14640  133:D05BR:1:1101:25408:14640 2:N:0:CCGGCGTTCTCCAT
ABEBADBEADABIIIFFIIIIFJJGGJGJJ
@M_HWI-M01141:133:D05BR:1:1101:20831:14662  133:D05BR:1:1101:20831:14662 2:N:0:CTGGCGTTCTCCAT
CCAGGCGGGTTCCAGCTGGAGCACGATATGCACCGGGGTAAACCCCTGCGCGC
+M_HWI-M01141:133:D05BR:1:1101:20831:14662  133:D05BR:1:1101:20831:14662 2:N:0:CTGGCGTTCTCCAT
]]U]]]]]]]]]]]]]]]][]]]]]\]]]]]]V]]]]]Z]]]]]]]]YU]]]]
@F_HWI-M01141:133:D05BR:1:1101:15184:14701  133:D05BR:1:1101:15184:14701 2:N:0:CCGGCGTTCTCCAT
GATGATTTCGCGTGAACAAGCTGATTGCTGACGCGATCGGAAGAGCACACGTCTGAACTCCAGTCACCCGGCGTATCTCGTATGCCGTCTTCTGCTTGAAAAAAAAAAAATTATCCATTTACCCGTCACTCCCTCGACAGCTATATCCTC
+F_HWI-M01141:133:D05BR:1:1101:15184:14701  133:D05BR:1:1101:15184:14701 2:N:0:CCGGCGTTCTCCAT
BBBBBFFFFFBDEEEGGGGGGGHHGHHHHHHHGGGGFFFFFGGHGHHFGHGHHHGHHHHEFHHFHHHHHGGGG>EEHFFHGGHHHGEEGAFFBDBGHHHGFFGBBD############################################
@R_HWI-M01141:133:D05BR:1:1101:15184:14701  133:D05BR:1:1101:15184:14701 2:N:0:CCGGCGTTCTCCAT
CCCCCCCCCAAATTCTATTTTCTTGCAAACCCAAAAATGAGAAAGCAGGGGGGGCTGGGAAAAGAGTAAGTAGGGGTTATATATTTGGGTTGGGGCGCTATGTTTTTAAAAAAAAAATAACACAACGATCCTCTTCGCGCTCCGCACCTC
+R_HWI-M01141:133:D05BR:1:1101:15184:14701  133:D05BR:1:1101:15184:14701 2:N:0:CCGGCGTTCTCCAT
>A1>111>00>01112222222D11A############################################################################################################################
@M_HWI-M01141:133:D05BR:1:1101:22916:14703  133:D05BR:1:1101:22916:14703 2:N:0:CCGGCGTTCTCCAT
CATGGTATCTTTACAGCGCCAACCGTCTCAAATACCCGCTGGTGCGCCGCAGGCTGATTGAACTCTGGCGCGAGGCGCTGGCACAGCATAACGACCCCGTACTGGCCAGGGATGCGATTCAGAGCGATCCGCAAAAAACGCAGAGCTACAGGCGCGCGCGCGGCCGCGGCGGTTTCATCCGCTCAAGC
+M_HWI-M01141:133:D05BR:1:1101:22916:14703  133:D05BR:1:1101:22916:14703 2:N:0:CCGGCGTTCTCCAT
CCCCCFFFFFFFGGGGGGGGGGGGGGGHHHHHHHHHHG]]]]]]]]]]]]]]]]]]]]]]]]]]]]]]]]]]]]]]]]]]]]]]]]]]]]]]]]]]]]]]]]]]]]]]]]]]]]]]]]]]]]]]]]]]]]]]]]]]]]]]]]]]]]]]]]GEEGGGGGGGGGGGGGGGGGGGGGGGCCCCFFFBCCBA
@M_HWI-M01141:133:D05BR:1:1101:10365:14735  133:D05BR:1:1101:10365:14735 2:N:0:CCGGCGTTCTCCAT
GCGGGCAAGGCTGCCAATGTGAACATATGCGGGTGAACCTCAACG
+M_HWI-M01141:133:D05BR:1:1101:10365:14735  133:D05BR:1:1101:10365:14735 2:N:0:CCGGCGTTCTCCAT
Z]]]]Y]]]U]X]]]]]]]]\]][]X]]]]]Z]WVY]]VU]V]]]
@F_HWI-M01141:133:D05BR:1:1101:23807:14788  133:D05BR:1:1101:23807:14788 2:N:0:CCGGCGTTCTCCAT
CCATCGCCACCCATTTATGCTTACCCAGCTCGTGGTAGGGCAGAAGCTCAATTTTCTCGACGGATCGGAAGAGCACACGTCTGAACTCCAGTCACCCGGCGTATCTCGTATGCCGTCTTCTGCTTGAAAAAAAAAAACACCTCGCTCATC
+F_HWI-M01141:133:D05BR:1:1101:23807:14788  133:D05BR:1:1101:23807:14788 2:N:0:CCGGCGTTCTCCAT
AAAAAAAA1AFAGFGGBGGGGDFF0BGH0GHG0FA0DFC/GE/F0GAGFHFHDHHHGFGCEEA//>E//F/B001GHFEBGFFGG11GFFFHHD1BG@EE//E/0>FFFFH0GDC/>G/GFHEG>GA11F0/---<-..<:GF:CAE?GH
@R_HWI-M01141:133:D05BR:1:1101:23807:14788  133:D05BR:1:1101:23807:14788 2:N:0:CCGGCGTTCTCCAT
GTTGGGTACATATTGCCTTTGCTCCCACCACAACCGGGGGAGTAAAAAAGGGTTGCGCGGGGGATCGGGAAAGCGTGGTGTGGGGGAAAAGGGGATGGGGAGGCGGGGACGCCGTCGCTGCCCGGTCTGGCAAAATAAAAAGCGGCGACC
+R_HWI-M01141:133:D05BR:1:1101:23807:14788  133:D05BR:1:1101:23807:14788 2:N:0:CCGGCGTTCTCCAT
1>11111113@3333311F111311A0B000000A0A////A/01A2@######################################################################################################
@M_HWI-M01141:133:D05BR:1:1101:27399:14871  133:D05BR:1:1101:27399:14871 2:N:0:CCGGCGTTCTCCAT
ACTTCCATTTGCCACTTTTCCTACATCTGGTAAACACATGC
+M_HWI-M01141:133:D05BR:1:1101:27399:14871  133:D05BR:1:1101:27399:14871 2:N:0:CCGGCGTTCTCCAT
]]]]]]]]]]]]]\]]\]]]]]]]]]]]]]]]]]]]]]]]]
@M_HWI-M01141:133:D05BR:1:1101:13384:14909  133:D05BR:1:1101:13384:14909 2:N:0:CCGGCGTTCTCCAT
CGCATGATGCGCGACCGCCTGATTAACCACGCTATCCGCCAG
+M_HWI-M01141:133:D05BR:1:1101:13384:14909  133:D05BR:1:1101:13384:14909 2:N:0:CCGGCGTTCTCCAT
]]]]]]]]]]]]]]]]]]]]]]]]]]]]]]]]]]]]]]]]]]
@M_HWI-M01141:133:D05BR:1:1101:14779:14953  133:D05BR:1:1101:14779:14953 2:N:0:CCGGCGTTCTCCAT
GACCTGTTTTTCTTCGATGGTGAAAAAATTGCGGAGCTTCTCGATTAGATCCAGACCCAGCAGACGACGCACAGCCGTACGGAGGATGTTTCCCG
+M_HWI-M01141:133:D05BR:1:1101:14779:14953  133:D05BR:1:1101:14779:14953 2:N:0:CCGGCGTTCTCCAT
]]]]]]]]]]]Y][]]]]\]]]]]]]]]]]]]]]]GY]]Y[]]]]]]]]]]Y]]]][]]\]]]]]]][]]]]]]\]]Z]]]]]]]]]]8]]Y]]Z
@M_HWI-M01141:133:D05BR:1:1101:9277:14995  133:D05BR:1:1101:9277:14995 2:N:0:CCGGCGTCCTCCAT
GCTGAAGTGACGAAAAATCAATCGTTCAGATAAAGAAAGCCTAATGCC
+M_HWI-M01141:133:D05BR:1:1101:9277:14995  133:D05BR:1:1101:9277:14995 2:N:0:CCGGCGTCCTCCAT
]]]]YZ]1]]]]]]Z\X]]]]]]]]]]]]]]]]]]]]]]W\]V][]\]
@M_HWI-M01141:133:D05BR:1:1101:19426:15002  133:D05BR:1:1101:19426:15002 2:N:0:CCGGCGTTCTCCAT
CATGGCCGCCACCGAGATGATGGTGGATGAGCTGGCCGCCGAGCTGAAGATCGACCCGATCGAGTTTCGCCTG
+M_HWI-M01141:133:D05BR:1:1101:19426:15002  133:D05BR:1:1101:19426:15002 2:N:0:CCGGCGTTCTCCAT
VUUT]V7]UWW]ZZ5][]]YH]][]]]\YX][H]]Z:]]Z]X]]G[[ZYY]]][[Y]]UZ]]V]Z[[\]6\Z]
@M_HWI-M01141:133:D05BR:1:1101:29026:15018  133:D05BR:1:1101:29026:15018 2:N:0:CCGGCGTTCTCCAT
ACTCACTAATGGCGCTGCGCAACGCATTCACGGATTGTTCGTACAGCGCATCGAGTTTTTCCAG
+M_HWI-M01141:133:D05BR:1:1101:29026:15018  133:D05BR:1:1101:29026:15018 2:N:0:CCGGCGTTCTCCAT
]]]]]]]]]]]]]]]]]]]]]]]]]]]]]]]]]]]]]]]]]]]]]]]]]]]]]]]]]]]]]]]]
@M_HWI-M01141:133:D05BR:1:1101:9731:15021  133:D05BR:1:1101:9731:15021 2:N:0:CCGGCGTTCTCCAT
CTGCCGGAAGCGATTCATCACTTCCCGGAAGATTACATCACCGACC
+M_HWI-M01141:133:D05BR:1:1101:9731:15021  133:D05BR:1:1101:9731:15021 2:N:0:CCGGCGTTCTCCAT
]]]]]]R]]]]]]]]]][]\[]Z]]]]\]V]]]]]]][]][]]1Z]
@M_HWI-M01141:133:D05BR:1:1101:29149:15037  133:D05BR:1:1101:29149:15037 2:N:0:CCGGCGTTCTCCAT
AGCCCGCACTCTTCTTTCTTGTGGTCATTGTTGGCCTCTGGTATGTGAAATGGCAGCCGTACTACGGCAAAGCCTTCACCGCTGCGGAATAAGCACCTGAATCAGTGACCCCAGAATC
+M_HWI-M01141:133:D05BR:1:1101:29149:15037  133:D05BR:1:1101:29149:15037 2:N:0:CCGGCGTTCTCCAT
]]]]]]]]]]]]]]]]]]]]]]]]]]]]]]]]]]]]]]]]]]]]]]]]]]]]]]]]]]]]]]]]]]]]]]]]]]]]]]]]]]]]]]]]]]]]]]]]]]]]]]]]]]]]]]]]]]]]]]
@M_HWI-M01141:133:D05BR:1:1101:13235:15043  133:D05BR:1:1101:13235:15043 2:N:0:CCGGCGTTCTCCAT
ATTAGCGTGGTAATCAACAGCAGCGTCGGGAAGAC
+M_HWI-M01141:133:D05BR:1:1101:13235:15043  133:D05BR:1:1101:13235:15043 2:N:0:CCGGCGTTCTCCAT
]]]]]]]]]]]]]]]]]]]]]]]]]]]]]]]]]]]
@M_HWI-M01141:133:D05BR:1:1101:10085:15051  133:D05BR:1:1101:10085:15051 2:N:0:CCGGCGTTCTCCAT
ATCTCACAAGTCAATGCCTAAATCCAGACCTTATAGATACAACGTTTGATTTTAAATCAATCAACAAATACAAGGAAAATCAATCCATTTGCCATGATCTCAGCTGTTGGAAGGAACAGACATTTTTCTGGCATCAT
+M_HWI-M01141:133:D05BR:1:1101:10085:15051  133:D05BR:1:1101:10085:15051 2:N:0:CCGGCGTTCTCCAT
]]]]]]]]]]]]]]]]]]]]]]]]]]]]]]]]]]]]]]]]]]]]]]]]]]]]]]]]]]]]]]]]]]]]]]]]]]]]]]]]]]]]]]]]]]]]]]]]]]]]]]]]]]]]]]]]]]]]]]]]]]]]]]]]]]]]]]]]]
@M_HWI-M01141:133:D05BR:1:1101:5650:15097  133:D05BR:1:1101:5650:15097 2:N:0:CCGGCGTTCTCCAT
AATCATCAAGCTCGACCTGGTTGATGCGATGATTCAGG
+M_HWI-M01141:133:D05BR:1:1101:5650:15097  133:D05BR:1:1101:5650:15097 2:N:0:CCGGCGTTCTCCAT
U]]]]]]]]]]T]]\YY]]]F]][]]]]]]]]]\]]]]
@M_HWI-M01141:133:D05BR:1:1101:7668:15125  133:D05BR:1:1101:7668:15125 2:N:0:CCGGCGTTCTCCAT
GTTTGGCGCATCCCACTGCTGGCCGCTGTTGAAGCCGGGCG
+M_HWI-M01141:133:D05BR:1:1101:7668:15125  133:D05BR:1:1101:7668:15125 2:N:0:CCGGCGTTCTCCAT
]]\]]]V]]S]W]]]]][][Z]]]]C]]]Y]Z]]]]]]]Z]
@M_HWI-M01141:133:D05BR:1:1101:26767:15148  133:D05BR:1:1101:26767:15148 2:N:0:CAGGCGTTCTCCAT
CGCTGAAAACGCAGAAGATTGGCGCGCTGGGGATGGACG
+M_HWI-M01141:133:D05BR:1:1101:26767:15148  133:D05BR:1:1101:26767:15148 2:N:0:CAGGCGTTCTCCAT
3WZ]]]]]]]]]]]]]]]]]]]]]]]]]]]]]]]]]]]]
@F_HWI-M01141:133:D05BR:1:1101:22396:15170  133:D05BR:1:1101:22396:15170 2:N:0:CCGGCGCTCTCCAT
TATTCAGGATCGGCCTGCTTCTCACCGTTGATGGTGATCGGAAGAGCACACGTCTGAACTCCAGTCACCCGGCGTATCTCGTATGCCGTCTTCTGCTTGAAAAAAACAAACAGGGCGACCTTGATGTCACCGCGGCTGGTGTGCAGCGTG
+F_HWI-M01141:133:D05BR:1:1101:22396:15170  133:D05BR:1:1101:22396:15170 2:N:0:CCGGCGCTCTCCAT
BBBBBFFFFFFBFGGGGGGGGGHHHHGHGEEGHGHHDBGGGGDFHHHGCGHGHHHGGHHHHHHHFGHGBGEGGEEGGAGFGEAHHHHGGGHGGHHHGGH03330////?B/?2//////</<1??1GHBG1/>@<-<@<GC<A000C?E?
@R_HWI-M01141:133:D05BR:1:1101:22396:15170  133:D05BR:1:1101:22396:15170 2:N:0:CCGGCGCTCTCCAT
CCCCCCCCCCGCCGGAACCCCCCCCCCCCCCCCCACGACCGCACGCCCCGCCCGCGCGGGCAGGCGACTCCCCGGGGGAGGCCCCCCCGCCCCCCCGCCCCCTCTCAAAAAAAAACCCCCCCTCCCCCTCGCCCCCCCCCCCCCCCCTCC
+R_HWI-M01141:133:D05BR:1:1101:22396:15170  133:D05BR:1:1101:22396:15170 2:N:0:CCGGCGCTCTCCAT
AAA1AD@###############################################################################################################################################
@M_HWI-M01141:133:D05BR:1:1101:9694:15192  133:D05BR:1:1101:9694:15192 2:N:0:CCGGCGTTCTCCAT
GGGCACCGAACAGTTCCAGCGCCAGCAGCGCACCCACACCCGCCGAAGGCAAGGT
+M_HWI-M01141:133:D05BR:1:1101:9694:15192  133:D05BR:1:1101:9694:15192 2:N:0:CCGGCGTTCTCCAT
]]U]4UTZ]]WW\][]]ZZZZZ]ZZ]:Z[ZZZ]]]X]Y]]]]]]]]Z]]]]]]\]
@M_HWI-M01141:133:D05BR:1:1101:27045:15211  133:D05BR:1:1101:27045:15211 2:N:0:CCGGCGTTCTCCAT
ACCGTATCAAATACTACAAAGAGTTCGCCAACTACCTGAAAGTGCCTGTTCCGGCCAACGAAGTGCTGGGCTGTGC
+M_HWI-M01141:133:D05BR:1:1101:27045:15211  133:D05BR:1:1101:27045:15211 2:N:0:CCGGCGTTCTCCAT
]VV]]]]]]]]]]]]]]]]]]]]]]\]]]]]\]6]]]]]]]]]]]\]]IK\]]]]W]\]]\]]]]]]]]]]]]]]]
@M_HWI-M01141:133:D05BR:1:1101:21032:15260  133:D05BR:1:1101:21032:15260 2:N:0:CAGGCGTTCTCCAT
GCTCGCGCACCTGCAGATGTCGCACAAGCTTGAGGTTCAGG
+M_HWI-M01141:133:D05BR:1:1101:21032:15260  133:D05BR:1:1101:21032:15260 2:N:0:CAGGCGTTCTCCAT
]]]]]]]]X]]]]]]]]]]]]]]]]]]]]]]]]]]]]]]]]
@M_HWI-M01141:133:D05BR:1:1101:5059:15287  133:D05BR:1:1101:5059:15287 2:N:0:CCGGCGTTCTCCAT
CACCATGCTCGGCTACTTTTTGTATTTTTTGTACAGACAGGGTTTTTCCATGTTCGCCAGGCTGGTCTCGGACTCCTGG
+M_HWI-M01141:133:D05BR:1:1101:5059:15287  133:D05BR:1:1101:5059:15287 2:N:0:CCGGCGTTCTCCAT
]]]]]]]]]]]]]]\]]]]]]]]]]]]]]]]]\]]]]]]]]]]]]]]]]][]]]\X]]]]Z]WVZ[\]\\]\]]]X]]\
@M_HWI-M01141:133:D05BR:1:1101:23619:15309  133:D05BR:1:1101:23619:15309 2:N:0:CCGGCGTTCTCCAT
CACGCGCTGACCGTGGATAAAGCCGCCCAATTGCCAATCATGCTCTACAACTACCCGGGCCGCATGGGCATCACCATGGGCGAG
+M_HWI-M01141:133:D05BR:1:1101:23619:15309  133:D05BR:1:1101:23619:15309 2:N:0:CCGGCGTTCTCCAT
C]CZ][ETCT]]]]EZVU\]CC]]]S]]]\$FX]]]]X][]Y]Z]\F]]]]]Y]1E]7TBXS]UC]]\]GS]]]WFVV][R]CC
@M_HWI-M01141:133:D05BR:1:1101:19421:15319  133:D05BR:1:1101:19421:15319 2:N:0:CCGGCGCTCCCCAT
GCTACTGCGCCTTTCTGGTCGCGGCCGTGCATCGGGTTGG
+M_HWI-M01141:133:D05BR:1:1101:19421:15319  133:D05BR:1:1101:19421:15319 2:N:0:CCGGCGCTCCCCAT
]]WU]]]Y]VWW[[[Z]]Z[][]][\]7]\]]]]]]]]]]
@M_HWI-M01141:133:D05BR:1:1101:10468:15355  133:D05BR:1:1101:10468:15355 2:N:0:CCGGCGTTCTCCAT
CGTGGTCGTCACAATAATTGCACTTATAAGCACAATCGTTCTGGTAACGTTCCAG
+M_HWI-M01141:133:D05BR:1:1101:10468:15355  133:D05BR:1:1101:10468:15355 2:N:0:CCGGCGTTCTCCAT
]]]]]]]]]]X]]]]]]]]]]]]]]]]]]]]]]]]]]\]X]]]]]]]]]]]]]]]
@M_HWI-M01141:133:D05BR:1:1101:27033:15376  133:D05BR:1:1101:27033:15376 2:N:0:CCGGCGTTCTCCAT
GATGCGCCTGATGGGCGAGCAGTTCGTCACCGGGGAAACCATTGCCGAAGCGCTGGCGAACGCCCGCAAGCTGGAAGATAAAGGCTTCCGCTAC
+M_HWI-M01141:133:D05BR:1:1101:27033:15376  133:D05BR:1:1101:27033:15376 2:N:0:CCGGCGTTCTCCAT
]]]]]]]]]]]]]]]]]]]]Z]]]]]]TX]]]]]]]]]]]]]]]]]]]]]]]]]]]]]]]]]]]]]]]]]]]]]]]]]]]]]]]]]]]Y]]]]]
@M_HWI-M01141:133:D05BR:1:1101:6091:15381  133:D05BR:1:1101:6091:15381 2:N:0:CCGGCGTTCTCCAT
GTGAAGAGCGCAATGATAATGCCGAAGCCGCTGAAGATATCGATGTTCACCCTGCTGCAGGGCTTCGTCGATAT
+M_HWI-M01141:133:D05BR:1:1101:6091:15381  133:D05BR:1:1101:6091:15381 2:N:0:CCGGCGTTCTCCAT
]T]V]W]]]YXZ]]]]]\]]]]]]]]Y]]]]Z][]]H[6]]]]]]][]]]]]][]]]]\]]]]TY]U][]]T]]
@M_HWI-M01141:133:D05BR:1:1101:3525:15385  133:D05BR:1:1101:3525:15385 2:N:0:CCGGCGTTCTCCAT
CCTGGATTGTAGGTCACATGCCAAAGAGTG
+M_HWI-M01141:133:D05BR:1:1101:3525:15385  133:D05BR:1:1101:3525:15385 2:N:0:CCGGCGTTCTCCAT
]V]U]]]][WHY][YW][][\]]\Z]U]X]
@M_HWI-M01141:133:D05BR:1:1101:8422:15441  133:D05BR:1:1101:8422:15441 2:N:0:CCGGCGTTCTCCAT
CTGCATGGTGCCGAGCAGTTCAATCGCTTTTTCTGGAGTAACCAGCGGGGAGGTGGCATCGCCTTTGGCGATAGCAGCAAGGAATCCGGCTTTAACGTAGGTAGCTTCATCTACGCCAGGCGGC
+M_HWI-M01141:133:D05BR:1:1101:8422:15441  133:D05BR:1:1101:8422:15441 2:N:0:CCGGCGTTCTCCAT
]]]]]]]]]]]]]]]]]]]]]]]]]]]]]]]]]]]]]]]]]]]]]]]]]]]]]]]]]]]]]]]]]]]]]]]]]]]]]]]]]]]]]]]]]]]]]]]]]]]]]K]]]]]]]]]]]]]]]]]]]]]]
@M_HWI-M01141:133:D05BR:1:1101:15090:15447  133:D05BR:1:1101:15090:15447 2:N:0:CCGGCGTTCTCCAT
CCTTTCTAGCTATTCTGTAAATAACATGCCAGAAAAATG
+M_HWI-M01141:133:D05BR:1:1101:15090:15447  133:D05BR:1:1101:15090:15447 2:N:0:CCGGCGTTCTCCAT
]]]]]]]]]]]]]]]]]]]]]]]]]]]]]]]]]]]]]]]
@M_HWI-M01141:133:D05BR:1:1101:13659:15451  133:D05BR:1:1101:13659:15451 2:N:0:CCGGCGTTCTCCAT
TACGAATGCCTCAAGGCCCGTAGGTCGGGTAAGGCGCAGCCGCCACCCGACACAAAAAAGGCCAGCACAAAGGCTGGCCTGTTTAACGCTGCGAGTCGATTACTTCAGACCGGCAGCATCACGCAGCAGGGCGGCTTTGTCGTGAACATTTCCCATGGGAAAAAAC
+M_HWI-M01141:133:D05BR:1:1101:13659:15451  133:D05BR:1:1101:13659:15451 2:N:0:CCGGCGTTCTCCAT
AA>>AAAFFFFFGFGFCG>GI]]Y]]]]ST]:]W]Y]VUS][]]Z]]]]]]]]]]]]]]]]]]U[Z]]]]]]]X]]]][]]]W]]]]]]Z]]]]X]]]]]]]]]]]]]]]]]F]]]G]]]]]]]W]]]]]U]]]]]]]]]]X]]]Y]Z]]GGFGFFFFFDAA>>3>
@M_HWI-M01141:133:D05BR:1:1101:23290:15475  133:D05BR:1:1101:23290:15475 2:N:0:CCGGCGTTCTCCAT
CAGTTGGGTAAGGTGTGAGCCTTTCTCACGCAGCGTTTGTGCGGTTTGCTCGCTGCGTGAAACGCGGTCGGCGTTGATATGTGAAGCTTCGCCAATGTGCGTCATGGCAAGGTTAACCTGATGGATC
+M_HWI-M01141:133:D05BR:1:1101:23290:15475  133:D05BR:1:1101:23290:15475 2:N:0:CCGGCGTTCTCCAT
]]]]]]]]]]]]]]]]]]]]]]]]]]]]]]]]]]]]]]]]]]]]]]]]]]]]]]]]]]]]]]]]]]]]]]]]]]]]]]]]]]]]]]]]]]]]]]]]]]]]]]]]]]]]]]]]]]]]]]]]]]]]]]]
@M_HWI-M01141:133:D05BR:1:1101:13138:15479  133:D05BR:1:1101:13138:15479 2:N:0:CCGGCGTTCTCCAT
CCCAGGGTTACCGGGATTTCCCGGATTGCCCGAATTATTATCGTCATCGCCACCACCGCCACCGCCACCGCCACCGCTGCCTGCCGCGACGGCAATCCCGCCTGCGACGGCTAAACC
+M_HWI-M01141:133:D05BR:1:1101:13138:15479  133:D05BR:1:1101:13138:15479 2:N:0:CCGGCGTTCTCCAT
]]]]]]U]S]]V]]Y]]]W]]]]S]]]U]]]Y]Y]\\]ZXZ]\]]]U][]CT]]Z]]Y]]Z]][]]Z]]]]Z]]]\\]\]]]]]]]]]]]]]]]]]]]]]]]]]]]]]]]]]]]]]]
@M_HWI-M01141:133:D05BR:1:1101:19292:15489  133:D05BR:1:1101:19292:15489 2:N:0:CCGGCGCTCTCCAT
GAGTCTGAGGTGGGAGAAGTGTTTGAGCAGCTGCGCGACGGCGTTGAAGACGTCATTCTTAAC
+M_HWI-M01141:133:D05BR:1:1101:19292:15489  133:D05BR:1:1101:19292:15489 2:N:0:CCGGCGCTCTCCAT
]]]]]]]]]]]]]]]]]]]]]][]]]]]\]]]]]]]]][]]]]]]]]]]]]]]]]]]]]]]\]
@M_HWI-M01141:133:D05BR:1:1101:18221:15499  133:D05BR:1:1101:18221:15499 2:N:0:CCGGCGTTCTCCAT
GGGCGCATCAGCTTGTTCCAGTATTTTTCGCAAAAGACTTCAG
+M_HWI-M01141:133:D05BR:1:1101:18221:15499  133:D05BR:1:1101:18221:15499 2:N:0:CCGGCGTTCTCCAT
]]]]]]]]]]]]]]]]]]]]]]]]]]]]]]]]]]]]]]]]]]]
@M_HWI-M01141:133:D05BR:1:1101:13018:15523  133:D05BR:1:1101:13018:15523 2:N:0:CCGGCGTTCTCCAT
CGTTTCTGTCCCGCAGCCTGTCCCAACGCACCGATAGCCGACTTGACAGCCTGAAAGACGCTTATGCGAAGTGTACC
+M_HWI-M01141:133:D05BR:1:1101:13018:15523  133:D05BR:1:1101:13018:15523 2:N:0:CCGGCGTTCTCCAT
]]]]]]]]]]]]]]]]]]]]]]]]]]]]]]]]]]]]]]]]]]]]]]]]]]]]]]]]]]]]]]]]]]]]]]]]]]]]]
@M_HWI-M01141:133:D05BR:1:1101:17843:15532  133:D05BR:1:1101:17843:15532 2:N:0:CCGGCGTTCTCCAT
CTACTGGCTGTGTGAACTGATCTTTGGTGCGATCGTAAGCCGTACACCCTGCCAGCATAGTCAGTACCGCCGCTGCGCTTAAAATTCCTGC
+M_HWI-M01141:133:D05BR:1:1101:17843:15532  133:D05BR:1:1101:17843:15532 2:N:0:CCGGCGTTCTCCAT
]V]]]ZV]]]][\Y]]]]][]]]Z[]]TR]Z]V]]\TZ[Z[UVX]]][]\]]]W]]]6[\X]]][[]]]]]]]]]]]]]]]]]]\]]]]]]
@M_HWI-M01141:133:D05BR:1:1101:21792:15593  133:D05BR:1:1101:21792:15593 2:N:0:CCGGCGTCCTCCAT
CACAAAGGGAAGCCCATCAGACTCACAGCAGAACTCTCGGCAGAAACACTATAAGCCAGAAGAGAGTGGGAGCCAATATCCAACATTCTTTTTTTTTTTTAATACTTTAATTTGTGATGATTAGTTTTCCTGGGGTTGAAT
+M_HWI-M01141:133:D05BR:1:1101:21792:15593  133:D05BR:1:1101:21792:15593 2:N:0:CCGGCGTCCTCCAT
U]]]V]V]RTW]VX]Z]]]]V]XHWIW]Z\]]Z[]]9FZGH]XXX]XX]I]]]\]]\]][]][]]\]]W][ZZU\\XX[ZK]UYT]1]]]]]]]X]]ZZU]V\8]]]XI]]]]]]Z]]]]]]G]]]]]GVV]RQ]]TTES]
@M_HWI-M01141:133:D05BR:1:1101:28319:15599  133:D05BR:1:1101:28319:15599 2:N:0:CTGGCGTTCTCCAT
GTGAACGCTCCCGGGCTTTTCCCTCGCCCAGCTCGCGCGCCAGCTCCCTGACCGCGTCGGCGAGAAATCAGCAGATC
+M_HWI-M01141:133:D05BR:1:1101:28319:15599  133:D05BR:1:1101:28319:15599 2:N:0:CTGGCGTTCTCCAT
]]T]]]VQQ]]]]]S]Y]]]U]U]]]V]]]][]]]]ZR]]]]X]]\]][]Y]Z]]]]]]]]]]]]S]F][]]V]]]]
@M_HWI-M01141:133:D05BR:1:1101:18729:15664  133:D05BR:1:1101:18729:15664 2:N:0:CCGGCGTTCTCCAT
CCCAAAGTGCTGGGATTACAGATGTGAGCCACC
+M_HWI-M01141:133:D05BR:1:1101:18729:15664  133:D05BR:1:1101:18729:15664 2:N:0:CCGGCGTTCTCCAT
]]]]]]]Z]]]]]]]]]]]]]]]]]]]]]]]]]
@M_HWI-M01141:133:D05BR:1:1101:13114:15665  133:D05BR:1:1101:13114:15665 2:N:0:CCGGCGTTCTCCAT
GTCTGAGATAAACGCTGGAGAGTTTTTTCAGCTCGTCTGCTTTCGCAGCAGGCACGGCGACAGTGGCGAAGGCTTCACGTGGGAT
+M_HWI-M01141:133:D05BR:1:1101:13114:15665  133:D05BR:1:1101:13114:15665 2:N:0:CCGGCGTTCTCCAT
]]]]]]]]]]]]]]]]]]]]]]]]]]]]]]]]]]]]]]]]]]]]]]]]]]]]]]]]]]]]]]]]]]]]]]]]]]]]]]]]]]]]]
@M_HWI-M01141:133:D05BR:1:1101:16031:15670  133:D05BR:1:1101:16031:15670 2:N:0:CCGGCGTTCTCCAT
CATGTATCTTTATAGTAGAATGATTTATAGTCATTTGGATATATACCCAGTAATGGGATTGCTGGGTCAAATGGAATTTCTATTTCTAAGGC
+M_HWI-M01141:133:D05BR:1:1101:16031:15670  133:D05BR:1:1101:16031:15670 2:N:0:CCGGCGTTCTCCAT
]]]]]]]]]]]]]]]]]]]]]]]]]]]]]]]]]]]]]]]]]]]]]]]]]]]]]]]]]]]]]]]]]]]]]]]]]]]]]]]]]]]]]]]]]]]]
@M_HWI-M01141:133:D05BR:1:1101:18146:15693  133:D05BR:1:1101:18146:15693 2:N:0:CCGGCGTTCTCCAT
CGAATGATTTCGCCGTACCGAGCGGTAAAATGCCCAT
+M_HWI-M01141:133:D05BR:1:1101:18146:15693  133:D05BR:1:1101:18146:15693 2:N:0:CCGGCGTTCTCCAT
]]]]]]]]]]]]]]]]]]]]]]]]]]]]]]]]]]]]]
@M_HWI-M01141:133:D05BR:1:1101:27792:15696  133:D05BR:1:1101:27792:15696 2:N:0:CCGGCGTTCTCCAT
ACCAATTTATAGTTTAATATACGCCCCGAAAGAAGTCAATAGGAGAAAGTTCG
+M_HWI-M01141:133:D05BR:1:1101:27792:15696  133:D05BR:1:1101:27792:15696 2:N:0:CCGGCGTTCTCCAT
]]]][]]]]]]]]]]]]]]]]]]]Y]]]]]]]]]]]]]]]]]]]]]]]]]]]]
@M_HWI-M01141:133:D05BR:1:1101:15454:15749  133:D05BR:1:1101:15454:15749 2:N:0:CCGGCGTTCTCCAT
CGCTTTTGCCGCAATGAGAACGGCACCAGCCAGGC
+M_HWI-M01141:133:D05BR:1:1101:15454:15749  133:D05BR:1:1101:15454:15749 2:N:0:CCGGCGTTCTCCAT
]]]]]]]]]]]]]]]]]]]]]]]]]]]]]]]]]]]
@M_HWI-M01141:133:D05BR:1:1101:12245:15785  133:D05BR:1:1101:12245:15785 2:N:0:CCGGCGTTCTCCAT
GGCCTGAAGGTGGGCGACATCGTGAAAACCACCGTGTTCGTGAAAGATCTGAACGACTTCGCGACCGTTAACGCCACCTACGAAGCGTTCTTCACCGAGCATAATGCCACCTTCCCGGCACGCTCCTGCG
+M_HWI-M01141:133:D05BR:1:1101:12245:15785  133:D05BR:1:1101:12245:15785 2:N:0:CCGGCGTTCTCCAT
]]]]]]]]]]]]]]]]]]]]]]]]]]]]]]]]]]]]]]]]]]]]]]]]]]]]]]]]]]]]]]]]]]]]]]]]]]]]]]]]]]]]]]]]]]]]]]]]]]]]]]]]]]]]]]]]]]]]]]]]]]]]]]]]]]
@M_HWI-M01141:133:D05BR:1:1101:19703:15824  133:D05BR:1:1101:19703:15824 2:N:0:CCGGCGTTCTCCAT
CTCAAGGTTACCGCCAGAGAAGCGCGAACCTGGGTGTGCCGGGTTAATGGTTTCGGCGCTCACCTGCGCCACGC
+M_HWI-M01141:133:D05BR:1:1101:19703:15824  133:D05BR:1:1101:19703:15824 2:N:0:CCGGCGTTCTCCAT
]]]]]]]]]]]]]]]]]]]]]]]]]]]]]]]]]]]]]]]]]]]]]]]]]]]]]]]]]]]]]]]]]]]]\\\]]]
@M_HWI-M01141:133:D05BR:1:1101:6490:15830  133:D05BR:1:1101:6490:15830 2:N:0:CCGGCGTTCTCCAT
CAGTGCTTTTTGTGCCGTGATATCGCCAGCATCGGCAGGAATAACC
+M_HWI-M01141:133:D05BR:1:1101:6490:15830  133:D05BR:1:1101:6490:15830 2:N:0:CCGGCGTTCTCCAT
GV]\]]]]]Z]]U]]]]]G][]J]Z]]G]X]]]]]]]]]Z]]]]]]
@M_HWI-M01141:133:D05BR:1:1101:28337:15844  133:D05BR:1:1101:28337:15844 2:N:0:CCGGCGTTCTCCAT
TTAAATACGTCTGATTGGGATGCTGCATTAAACAATTGGTTTACGGCTACATATCCTTATAGCCAAGCTTACCTGATAAACGAA
+M_HWI-M01141:133:D05BR:1:1101:28337:15844  133:D05BR:1:1101:28337:15844 2:N:0:CCGGCGTTCTCCAT
]]]]]]]]]]]]]]]]]]]]]]]]]\\]]]]]]]]CC]][]]ZZZ[]]]]]]]]]]]]]]]]]]Y[]]]]]]]]]]]]]]]]]C
@M_HWI-M01141:133:D05BR:1:1101:11998:15850  133:D05BR:1:1101:11998:15850 2:N:0:CCGGCGTTCTCCAT
CAATACTGCTCTGTGTTCCTAGGCAACAAAGCAGGTTATATAAAGTTGCAAACTTTATATAA
+M_HWI-M01141:133:D05BR:1:1101:11998:15850  133:D05BR:1:1101:11998:15850 2:N:0:CCGGCGTTCTCCAT
]]]]]]]]]]]]]]]]]]]]]]]]]]]]]]]]]]]]]\]]]]]]\]]]]]]]]]]]]]]]]]
@M_HWI-M01141:133:D05BR:1:1101:19866:15926  133:D05BR:1:1101:19866:15926 2:N:0:CCGGCGTTCTCCAC
GCTTGGCGGCCCGACGGAAGTCCGCGTTGAGGTCAACAAAAGCTCGCCGGTCGTTTGGCTGAAAAC
+M_HWI-M01141:133:D05BR:1:1101:19866:15926  133:D05BR:1:1101:19866:15926 2:N:0:CCGGCGTTCTCCAC
TT]]]]U\]]]]]]]]]]]]Z]]]]]]]]\]][]]]]]\]]]]]\]]]]]]]]Z]]]]Y]]]]]8]
@M_HWI-M01141:133:D05BR:1:1101:16728:15967  133:D05BR:1:1101:16728:15967 2:N:0:CCGGCGTTCTCCAT
GACAGAGTGAGACCCTGTCACCCAAACTGAATAGAGTGCAGTGGCATGAGCTCAGTTCACTGCAACCTCCA
+M_HWI-M01141:133:D05BR:1:1101:16728:15967  133:D05BR:1:1101:16728:15967 2:N:0:CCGGCGTTCTCCAT
]]]]]]]]]]]]Y]]]]]Z]Z[]]]]]]]]]]]]]]]]]]]]]]]]]]]]]]]]]]]]]]]]]]U]]]]]]
@M_HWI-M01141:133:D05BR:1:1101:11937:16009  133:D05BR:1:1101:11937:16009 2:N:0:CCGGCGTTCTCCAT
CTGCACCCACTCCATGACCTGGCTGTTGTGCGGACGGATGCGTTCCAATAAGGCCATGATCAGCCGCAACAACCTGCGCGGCATGGTAAGTGCCCTGAAGAAAGGCGAAGCCGT
+M_HWI-M01141:133:D05BR:1:1101:11937:16009  133:D05BR:1:1101:11937:16009 2:N:0:CCGGCGTTCTCCAT
]]]]]V]U]]]]\]\][]]]]Z]]]]]]]X]YC]T]]]]]]]ZZZ]]]]]]\]]]\]FUF]Y]]YY]]]Y]]AXY]]]]]]Z]]]]\]]]]F\]]]]]]]]]X]]S]]\]\[X]
@M_HWI-M01141:133:D05BR:1:1101:13519:16014  133:D05BR:1:1101:13519:16014 2:N:0:CCGGCGTTCTCCAT
GGTAAGCGCAGCGCCACCCGGCACAAACATCACTGCTTGTTCTTGTCTTCCAGCTCCTCAAGCTCGCTCAAAATCACGTCCGGGTCAGTTCCCGGCAGCGGCACTTCGTGCACCCA
+M_HWI-M01141:133:D05BR:1:1101:13519:16014  133:D05BR:1:1101:13519:16014 2:N:0:CCGGCGTTCTCCAT
]]]]]]]]]]]]]]]]]]]]]]]]]]]]]]]]]]]]]]]]]]]]]]]]]]]]]]]]]]]]]]]]]]]]]]]]]]]]]]]]]]]]]]]]]]]]]]]]]]]]]]]]]]]]]]]]]]]]
@M_HWI-M01141:133:D05BR:1:1101:4560:16016  133:D05BR:1:1101:4560:16016 2:N:0:CCGGCGTTCTCCAT
CAGAGCTCCTGGTAGATGGGGTCGTGCGCAAGCAGCTCCTCGTGCGTGCCCACCGCGTGGACGCGCCCCTCGTCCAAGATCGCGATC
+M_HWI-M01141:133:D05BR:1:1101:4560:16016  133:D05BR:1:1101:4560:16016 2:N:0:CCGGCGTTCTCCAT
]]]]]]]]][]]]][]]Y]]]]Z]]]]Z]]]]]\]][[[]]]][]]]\]]]]]]]]][][]]]]]]]]]]]]]]]]]]]]]]]]]]]
@M_HWI-M01141:133:D05BR:1:1101:17049:16056  133:D05BR:1:1101:17049:16056 2:N:0:CCGGCGTTCTCCAT
ACCAGCGAAAGATTACTGCAAATTCTTCGTGAGCAACTG
+M_HWI-M01141:133:D05BR:1:1101:17049:16056  133:D05BR:1:1101:17049:16056 2:N:0:CCGGCGTTCTCCAT
]]]]]]]]]]]]]]]]]]]]]]]]]]]]]]]]]]]]]]]
@M_HWI-M01141:133:D05BR:1:1101:11795:16075  133:D05BR:1:1101:11795:16075 2:N:0:CCGGCGTTCTCCAT
GGTTGGCTGGATTAGGAAGGACAGTACGGCAACCCTTAATCAAGAAAGTTGAGAGACTCTT
+M_HWI-M01141:133:D05BR:1:1101:11795:16075  133:D05BR:1:1101:11795:16075 2:N:0:CCGGCGTTCTCCAT
]V]]]]]]]]\]]]]]]]]]]]]]]]]]]]]]]]]]]]]]]]]]]]]]]]]]]]]]]]]]]
@M_HWI-M01141:133:D05BR:1:1101:18574:16084  133:D05BR:1:1101:18574:16084 2:N:0:CCGGCGTTCTCCAT
CCCTCTCCTCGTGGGAGAGGGTGAGGGCATCAG
+M_HWI-M01141:133:D05BR:1:1101:18574:16084  133:D05BR:1:1101:18574:16084 2:N:0:CCGGCGTTCTCCAT
]]]]]Z]]]]U]]]]\]E]]]Z]]Z]]]]]]]]
@M_HWI-M01141:133:D05BR:1:1101:2772:16113  133:D05BR:1:1101:2772:16113 2:N:0:CCGGCGTTCTCCAT
CTGTGGATAGGGAATATCAAAATCCGTGGCGTCGGGTTTGGGATAGGCG
+M_HWI-M01141:133:D05BR:1:1101:2772:16113  133:D05BR:1:1101:2772:16113 2:N:0:CCGGCGTTCTCCAT
]]]]]]]]]]]]]]]]]]]]]]]]]]]]]]]]]]]]]]]]]]]]]]]]]
@M_HWI-M01141:133:D05BR:1:1101:19610:16167  133:D05BR:1:1101:19610:16167 2:N:0:CCGGCGCTCTCCAT
GACGGAAGATATTCCGGGCGTGCTGAAAAAAGCCTTCTGGCTCGCGGCGAGCGGGCGTCCGGGACCGGTGGTAGTAGATTTGCCAAAAGGCATCCTCAACCCGGCGAATAAGC
+M_HWI-M01141:133:D05BR:1:1101:19610:16167  133:D05BR:1:1101:19610:16167 2:N:0:CCGGCGCTCTCCAT
]S]]]V2]]]XVWWW]]]]]Z]T[]]H]][Z]Z]\]\]]]Z][ZX]]Z]A]X]]]Z]]ZZ]X]4W]]Z]]]]]]]]][\FX]\]]8[:]$YZ9]8Z\[]V\[]]3]36\7\]7
@M_HWI-M01141:133:D05BR:1:1101:15018:16170  133:D05BR:1:1101:15018:16170 2:N:0:CCGGCGTTCTCCAT
AAATTCAAATTTGTCTGTTTATTTTCTTATTCTATCTTTCCTTCCACTTATTTGGACTGTTTATTTTTGTAGTGGCTACACT
+M_HWI-M01141:133:D05BR:1:1101:15018:16170  133:D05BR:1:1101:15018:16170 2:N:0:CCGGCGTTCTCCAT
]]]]]]]]]]]]]]]]]]]]]]]]]]]]]]]]]]]]]]]]]]]]]]]]]]]]]]]]]]]]]]]]]]]]]]]]]]]]]]]]]]
@M_HWI-M01141:133:D05BR:1:1101:9514:16180  133:D05BR:1:1101:9514:16180 2:N:0:CCGGCGTTCTCCAT
CTGGCGCATGAACAACAGCCAGTGCTCGCTCAGGACATGCTGTTCGCCGTTGTGCGCCATCACACACGCGACCTCGCAGGCACGACATCCAATACACTGCTGGCTGTTGGCCATAATAAAACGATTCATAACGACACCTGTTTTTGGTTCAATAACCTTATTCTTTCTATAAGTACTGTATTTACCCACGGTGGCGTTGTCAGGCA
+M_HWI-M01141:133:D05BR:1:1101:9514:16180  133:D05BR:1:1101:9514:16180 2:N:0:CCGGCGTTCTCCAT
ABAABB?DBBFFGGGGGCGGGGHHHHHCECGEFHHGHHHHFBBGFGGGFGGGGGHG]]]]]]]]]]]]]]]]]]]]]]]]]]]]]]]]\]]]]]]]]]]]]]]Z]]]]][]]]]]]][]]W]]]]]]]]]]]]]]]]]]]]]]]]]]]]]HGGBAGGFHFFFGGCFHHHFFFHHHHGBHGGGBACE0GEGCECEDADDFBFAAA11
@M_HWI-M01141:133:D05BR:1:1101:17290:16228  133:D05BR:1:1101:17290:16228 2:N:0:CCGGCGTTCTCCAT
GGCTAGGCATCAAGATGGGCGTGCCATGGTTTCAGCTAAAGGTTGCGCAGTTTCCAGATCCGGAAA
+M_HWI-M01141:133:D05BR:1:1101:17290:16228  133:D05BR:1:1101:17290:16228 2:N:0:CCGGCGTTCTCCAT
]]]]]]]]]]]]]]]]]]]]]]]]]]]]]]]]]]]]]]]]]]]]]]]]]]]]]]]]]]]]]]]]]]
@F_HWI-M01141:133:D05BR:1:1101:21790:16265  133:D05BR:1:1101:21790:16265 2:N:0:CCGGCGTTCCCCAT
CTCCAGCTCATCCCCTTTCGGGAAAATACGCGTCCAGGCGATAGAGGTTCGGAAACATTTGAACCCCATTTCGGCAAAGAGTCGGAAGAGCACACGTCTGAACTCCAGTCACCCGGCGTATCTCGTATGCCGTCTTCTGCTTGAAAAAAA
+F_HWI-M01141:133:D05BR:1:1101:21790:16265  133:D05BR:1:1101:21790:16265 2:N:0:CCGGCGTTCCCCAT
DDDDDFFFFFFFGGGGGGGGGGGGHHHHHHGGGGGGHGHGGGGGHHHHHHGGGGGHHHHGHHHHHGGGHHHHHGGGGHHHHHHGGGGGHHHHHHHGGHHGHHHHHHHHHHHHHHGGGGGGDFHHHGGHHHHGGGHGHHHHHHHGHHHHGG
@R_HWI-M01141:133:D05BR:1:1101:21790:16265  133:D05BR:1:1101:21790:16265 2:N:0:CCGGCGTTCCCCAT
TCCCCCCCCCCCGGCCCCCCCCCTTCCCCCCCCCCCCCCCCCCCCCCCCCCCTTTCCCCCCCCCGGGCCCCCCCCCCCGCCCCCGAGCGCCCCCCGTCCGGCAACCGGGTACGGCGGGCCCAACACCCCCCCCCCCCCCCCCCCCCCCAC
+R_HWI-M01141:133:D05BR:1:1101:21790:16265  133:D05BR:1:1101:21790:16265 2:N:0:CCGGCGTTCCCCAT
1111>110>0///////////>//000BB//?BC/?/@C@C#############################################################################################################
@M_HWI-M01141:133:D05BR:1:1101:15185:16286  133:D05BR:1:1101:15185:16286 2:N:0:CCGGCGTTCTCCAT
CAGGCGAGAGAGACATACAGATGATAAC
+M_HWI-M01141:133:D05BR:1:1101:15185:16286  133:D05BR:1:1101:15185:16286 2:N:0:CCGGCGTTCTCCAT
U]]]]]]]]]]\]]]]]]]]]]]]]]]]
@M_HWI-M01141:133:D05BR:1:1101:20564:16302  133:D05BR:1:1101:20564:16302 2:N:0:CGGGCGTTCTCCAT
CGCTGACGTATACCGCGCGTGCTCTGGATGTGTACGATAATCTGCCGAACAAATAGGCCTGAAGACGGCC
+M_HWI-M01141:133:D05BR:1:1101:20564:16302  133:D05BR:1:1101:20564:16302 2:N:0:CGGGCGTTCTCCAT
]]]]]]]]]]]]]]]]]]]]]]]]]]]]]]]]]]]]]]]]]]]]]]]]]]]]]]]]]]]]]]]]]]]]]]
@M_HWI-M01141:133:D05BR:1:1101:6902:16328  133:D05BR:1:1101:6902:16328 2:N:0:CCGGCGTTCTCCAT
ATATAGGTTGGGACTCCCTTTGTAGGACCTGCTGGTCCCTGAGGACCAGTATCTCCCTTGTCCCCCTTGGGTCCT
+M_HWI-M01141:133:D05BR:1:1101:6902:16328  133:D05BR:1:1101:6902:16328 2:N:0:CCGGCGTTCTCCAT
Y]]]]]]]]]]]]]]V]]]]]]]]]]Y]]]]]]]Y]]]]]]]]]]T]]]]]]]]]]]]]]]]]]]]]]]WU]]]]
@M_HWI-M01141:133:D05BR:1:1101:23899:16365  133:D05BR:1:1101:23899:16365 2:N:0:CCGGCGTTCTCCAT
GGTTTCCCCATGTTGCCCAGGCTGATCTTGAACTCTGGACTTCATTTTTTGTTGTTGTATGAAGACAGGGTTTCACC
+M_HWI-M01141:133:D05BR:1:1101:23899:16365  133:D05BR:1:1101:23899:16365 2:N:0:CCGGCGTTCTCCAT
]]]]]]]]]]]]]]]]]]]]]]]]]]]]]]]]]]]]]]]]]]]]]]]]]]]]]]]]]]]]]]]]]]]]]]]]]]]]]
@M_HWI-M01141:133:D05BR:1:1101:12878:16377  133:D05BR:1:1101:12878:16377 2:N:0:CCGGCGTCCTCCAT
GTGAAGCACGCGGGCATTGCCTGAGATGCGGCACTCGCCGCGGATCGCGGACTGTTGAAT
+M_HWI-M01141:133:D05BR:1:1101:12878:16377  133:D05BR:1:1101:12878:16377 2:N:0:CCGGCGTCCTCCAT
]]]]]]]]]]]]]]]]]]]]]]]]]]]\]]]Z]]]]]]][]]]]]]]G]]]Y]]]]]]]]
@M_HWI-M01141:133:D05BR:1:1101:9836:16379  133:D05BR:1:1101:9836:16379 2:N:0:CCGGCGTTCTCCAT
AGCCCAGGTGGAATGGCAGTGGTTGGAATCATTTGTAAAGGATACAGGCG
+M_HWI-M01141:133:D05BR:1:1101:9836:16379  133:D05BR:1:1101:9836:16379 2:N:0:CCGGCGTTCTCCAT
]]]]]]]]]]W]]]]]]]]]]]]]]]]]]]]]]]]]]]]]]]]]]Z]]7[
@M_HWI-M01141:133:D05BR:1:1101:26237:16403  133:D05BR:1:1101:26237:16403 2:N:0:CCGGCGTTCTCCAT
AACGCGGAGCTGAAACGCTGGCCAGGTT
+M_HWI-M01141:133:D05BR:1:1101:26237:16403  133:D05BR:1:1101:26237:16403 2:N:0:CCGGCGTTCTCCAT
]]]]]]]]]]]]]]]]]]]]]]]]]]]]
@M_HWI-M01141:133:D05BR:1:1101:20664:16416  133:D05BR:1:1101:20664:16416 2:N:0:CCGGCGTTCTCCAT
TGTAGATTGTTTAATTTAATGAAATACGAACCACACTATCCGGGC
+M_HWI-M01141:133:D05BR:1:1101:20664:16416  133:D05BR:1:1101:20664:16416 2:N:0:CCGGCGTTCTCCAT
]]]]]]]]]]]]]]]]]]]]]]]]]]]]]]]]]]]]]]]]]]]]]
@M_HWI-M01141:133:D05BR:1:1101:15888:16423  133:D05BR:1:1101:15888:16423 2:N:0:CCGGCGTTCTCCAT
GGAAGCCCGACGGCTGGTGGCGGAAAATCCCTCTCAGGCGCATCTTCAGACGCTCTCTTACGTCTGGTTACGTCAGGGAAAAAGCTGGGATCG
+M_HWI-M01141:133:D05BR:1:1101:15888:16423  133:D05BR:1:1101:15888:16423 2:N:0:CCGGCGTTCTCCAT
]]]]]]]]]]]]]]]]]]]]]]]]]]]]]]]]]]]]]]]]]]]]]]]]]]]]]]]]]]]]]]]]]]]]]]]]]]]]]]]]]]]]]]]]]]]]]
@F_HWI-M01141:133:D05BR:1:1101:11745:16455  133:D05BR:1:1101:11745:16455 2:N:0:CCGTCGTTCTCCAT
GAACTCCAGTCACAACCATGATCTCGTATGCCGTCTTCTGCTTGAAAAAAAAAAAAAAAAAACATATATGGCATACTCTCGTCTCACAACAATCTCACGGCGGAGTACGCGGCGGTCAGAATCACGTTCGTCGGGTCTGGCGCCTTTGTT
+F_HWI-M01141:133:D05BR:1:1101:11745:16455  133:D05BR:1:1101:11745:16455 2:N:0:CCGTCGTTCTCCAT
AABBBFFFFFFFGGGGGGGGGGFHHHGGHGHHGGGHGHHHHHHHHHHHHGCEA000//>/////3344443?3333B343??//22B2?<//2?D22?####################################################
@R_HWI-M01141:133:D05BR:1:1101:11745:16455  133:D05BR:1:1101:11745:16455 2:N:0:CCGTCGTTCTCCAT
CTTGTCTTATTTTTAATCTATAAATTCATCAAAGTGGCGTAAGTCCAGAAAATATTGTGCGTATATGGCCTCAGAGTGTTAGATTTTATCCTAAAAGACAACATAACAGTTCTATATCGTAGCAGCTATTCACTCCTACAATTAGGCATA
+R_HWI-M01141:133:D05BR:1:1101:11745:16455  133:D05BR:1:1101:11745:16455 2:N:0:CCGTCGTTCTCCAT
1>1111B333333311333333333313333111311000000A2111101011A22221/A//1221/0B01111111D211222A2BD1221111/000B/F11111122222@##################################
@M_HWI-M01141:133:D05BR:1:1101:13558:16461  133:D05BR:1:1101:13558:16461 2:N:0:CCGGCGTTCTCCAT
CCCTTTTTTTCCTCGCGGACAAAGCTCTGACGGCGCAGCTGGTTAGGAACGGGAATGGACTGGTACGACACCTGTGGCGCCGGCGTCACGCCGTTGCCCGGATAGAACGCTGTCGGCGGAGGCACTG
+M_HWI-M01141:133:D05BR:1:1101:13558:16461  133:D05BR:1:1101:13558:16461 2:N:0:CCGGCGTTCTCCAT
]]]]]]]]]]]]]]]]]]]]]]]]]]]]]]]]]]]]]]]]]]]]]]]]]]]]]][]]]]]]]]]]]][][]]]]]]]]]]]X]]]]]]]]]]]]]]]]]]]]]]]]]]]]]]]]]Q]Q]]]]]]]]]
@M_HWI-M01141:133:D05BR:1:1101:5027:16507  133:D05BR:1:1101:5027:16507 2:N:0:CCGGCGTTCTCCAT
GTTGCGGGAAGTTTAAAAGACAAAATCGGTTTGAACAGGCCGCCAGGAATC
+M_HWI-M01141:133:D05BR:1:1101:5027:16507  133:D05BR:1:1101:5027:16507 2:N:0:CCGGCGTTCTCCAT
]]]]]]]]]]]]]]]]]]]]]]]]]]]]]\]]]]]]]]]]]]]]]]]]]]]
@M_HWI-M01141:133:D05BR:1:1101:13743:16514  133:D05BR:1:1101:13743:16514 2:N:0:CCGGCGTTCTCCAT
GATCTTCTTGCGCTCACGCGTGGATGGCGTGGCAGACACTTCGACCGTATGCTCGACATGGGCTTTGCGCAGGATATCGAGCACATCGCGGGTGAAACGCGCTGGCGTAACCAGACGATGCTGTTCTCTGCAACCCTGGAAGGG
+M_HWI-M01141:133:D05BR:1:1101:13743:16514  133:D05BR:1:1101:13743:16514 2:N:0:CCGGCGTTCTCCAT
]]]]]]]]]]]]]]]]]]]]]]]]]]]]]]]]]]]]]]]]]]]]]]]]]]]]]]]]]]]]]]]]]]]]]]]]]]]]]]]]]]]]]]]]]]]]]]]]]]]]]]]]]]]]]]]]]]]]]]]]]]]]]]]]]]]]]]]]]]]]]]]]
@M_HWI-M01141:133:D05BR:1:1101:6182:16565  133:D05BR:1:1101:6182:16565 2:N:0:CCGGCGTTCTCCAT
GGATGAGGACCAACGCGTCGAAAGCTACTTGGCCTTTCGAGGGCACCTTGTTGGATGGAAATGGGCGAATTCGGCCTCGA
+M_HWI-M01141:133:D05BR:1:1101:6182:16565  133:D05BR:1:1101:6182:16565 2:N:0:CCGGCGTTCTCCAT
\W]]]]]]ZFTZYEU]E]]]Z]]]]]]]]]Z]]W]\5]]Y]]YUFE]]]]]]]]]]]]]][]]]][]]]6]]]]]]]]]]
@M_HWI-M01141:133:D05BR:1:1101:21511:16577  133:D05BR:1:1101:21511:16577 2:N:0:CCGGCGCTCTCCAC
GTGCTGGCGTGGGACATGCCCGGCTATGGCGAAAGCCCGATGCTGGCCGTAGAGCGGGCAAACGCGGGGGATTACGCCGAGGTGCTGGCGGCGATGCTTGACCG
+M_HWI-M01141:133:D05BR:1:1101:21511:16577  133:D05BR:1:1101:21511:16577 2:N:0:CCGGCGCTCTCCAC
]W]S]]]]]X]]]]]]]]ZZZ]]\\Z]]][]]]]][[[]\[]Z]]]Z[]\Z]Z][]]]Z]Z[]]Z]]]]]ZZ][Z]]Z][]][]\9]]\]]\]\]]\\\]\\7]
@M_HWI-M01141:133:D05BR:1:1101:11190:16668  133:D05BR:1:1101:11190:16668 2:N:0:CCGGCGTTCTCCAT
TCCCCGTGGGAGAGGGCCGGGGTGAGGGTATCAGCCCGCACCGAACGTTTTACTAAACCTGCTGCTTCTTATCGTGCTGGCGGTTAACCCAGGTATTGATAAGCAGCGTCACGATCAGAATGCCAAACACCACACCGAGCGAAATGGCGATCGGGATGTGGTAGAAATCGACGATCAGCATCTTG
+M_HWI-M01141:133:D05BR:1:1101:11190:16668  133:D05BR:1:1101:11190:16668 2:N:0:CCGGCGTTCTCCAT
CDCDDECCDDCCGGGGGGGGGGEGHHHGFHHHHHH]]]]]]]]]]]]]]]]]]]]]]]]]]]]]]]]]]]]]]]]]]]]]]]]]]]]]]]]]]]]]]]]]]]]]]]]]]]]]]]]]]]]]]]]]]]]]]]]]]]]]]]W]]]]]Y\]]]]GGHHHHHHHHHHHGGGGGGGGGGFFFFFFFBBCCB
@M_HWI-M01141:133:D05BR:1:1101:10186:16814  133:D05BR:1:1101:10186:16814 2:N:0:CCGGCGTTCTCCAT
ATAAAAAATTTTATCAGCTTTGATAGTAGGGAAATTTGATGGTGGGCA
+M_HWI-M01141:133:D05BR:1:1101:10186:16814  133:D05BR:1:1101:10186:16814 2:N:0:CCGGCGTTCTCCAT
[]]]]]]]]]\]]]]]]]][]]]]]]]W]\]W]]]]]]]]W]]]RV[[
@M_HWI-M01141:133:D05BR:1:1101:24926:16819  133:D05BR:1:1101:24926:16819 2:N:0:CCGGCGTTCTCCAT
CTCATGTCGCGTGATATTGATACCAAAGATGTCCGTATCCGCAACGGGCGCACGGGAGAAGTGGTGAGCTATAAAGACACCTAC
+M_HWI-M01141:133:D05BR:1:1101:24926:16819  133:D05BR:1:1101:24926:16819 2:N:0:CCGGCGTTCTCCAT
]]]]]]]]]]]]]]]]]]]]]]]]]]]]]]]]]]]]]]]]]]]]]]]]]]]]]]]]]]]]]]]]]]]]]]]]]]]]]]]]]]]]
@M_HWI-M01141:133:D05BR:1:1101:15354:16849  133:D05BR:1:1101:15354:16849 2:N:0:CCGGCGTTCTCCAT
CATATCGATGGTGGCAAGCTGTTCACGGGTATCGCTGCGGCTGGCCAC
+M_HWI-M01141:133:D05BR:1:1101:15354:16849  133:D05BR:1:1101:15354:16849 2:N:0:CCGGCGTTCTCCAT
]]]]]]]]]]]]]]]]]]]]]]]]]]]]]]]]]]]]]]]]]]]]]]]]
@M_HWI-M01141:133:D05BR:1:1101:10466:16853  133:D05BR:1:1101:10466:16853 2:N:0:CCGGCGTTCTCCAT
TGTATATATCCACATATATCCACTCAAGTGTATACCAAAAAAGTAAATGAGAATCACTCCTTATACACTCAAGGAGACATACAACACAGGGAGCTTTATCTGAGATGTGGTATATGAGTGTATCAG
+M_HWI-M01141:133:D05BR:1:1101:10466:16853  133:D05BR:1:1101:10466:16853 2:N:0:CCGGCGTTCTCCAT
]]]]]]]]]]]]]]]]]]]]]]]]]]]]]]]]]]]]]]]]]]]]]]]]]]]]]]]]]]]]]]]]]]]]]]]]]]]]]]]]]]]]]]]]]]]]]]]]]]]]]]]]]]]]]]]]]]]]]]]]]]]]]]
@M_HWI-M01141:133:D05BR:1:1101:7476:16866  133:D05BR:1:1101:7476:16866 2:N:0:CCGGCGTTCTCCAT
CATCAGCGTTGCGGGTTGGGTTCAACCTGCAGCGCCAGGTCACCGACGATGCTCTCG
+M_HWI-M01141:133:D05BR:1:1101:7476:16866  133:D05BR:1:1101:7476:16866 2:N:0:CCGGCGTTCTCCAT
]]]]]]]]]]]]]]]][]]]]]]]]]]]]]]]]]]]]]]\]]]]]]]]]]]]]]]]]
@M_HWI-M01141:133:D05BR:1:1101:16699:16883  133:D05BR:1:1101:16699:16883 2:N:0:CCGGCGTTCTCCAT
GTGAGCTCAACTCGCCCGGGCGTCTGCAAATCATCCCCAGCGGTAACGTCAGCGTGGCCTGGTGATAGAGCGATTCATAAAAACGCTGAG
+M_HWI-M01141:133:D05BR:1:1101:16699:16883  133:D05BR:1:1101:16699:16883 2:N:0:CCGGCGTTCTCCAT
]]]]]]]]]]]Y]]]]]]]]]]]]]]]]]]]]]]]]]]]]]]]]]]]]]]]]]]]]]]]]]]]]]]]]]]]]]]]]]]]]]]]]]]]]T]
@M_HWI-M01141:133:D05BR:1:1101:28296:16886  133:D05BR:1:1101:28296:16886 2:N:0:CCGGCGTTCTCCAT
CCCTGAGCCGCGTGATGGAATGGCCCGTCGTGGTCTCACCAAAGGGGACCGTCCCGCGTCAGAATGCTGAAGCGCTGCTGGAAATGCAC
+M_HWI-M01141:133:D05BR:1:1101:28296:16886  133:D05BR:1:1101:28296:16886 2:N:0:CCGGCGTTCTCCAT
]]]]]]]Z]]]][]\]]]]]]]Y]]]SY]]]Z]]]]]]]]]]]]]]]]]]]]]]]]]]]]]]]]]]]]]\]\]]]]]Y]]]]]]]]]]]
@M_HWI-M01141:133:D05BR:1:1101:24428:16898  133:D05BR:1:1101:24428:16898 2:N:0:CCGGCGTTCTCCAT
GTTGTGATTGCTCGCGATGACGCTGGCATTATTCACGGCTTTTTAGGCGTCGATGAAAACCGCATTGAAATGCTGTTTGTTGATGA
+M_HWI-M01141:133:D05BR:1:1101:24428:16898  133:D05BR:1:1101:24428:16898 2:N:0:CCGGCGTTCTCCAT
]]]]]]]]]]]]]]]]]]]]]]]]]]]]]]]]]]]]]]]]]]]]]]]]]]]]]]]]]]]]]]]]]]]]]]]]]]]]]]]]]]]]]]
@M_HWI-M01141:133:D05BR:1:1101:4801:16908  133:D05BR:1:1101:4801:16908 2:N:0:CCGGCGTTCTCCAT
GTTTGCGGTAGGAAAAGATCCGGCGTGGCGCCTGCTGGAACAAGATTGCGTATTAACGCTGGAGG
+M_HWI-M01141:133:D05BR:1:1101:4801:16908  133:D05BR:1:1101:4801:16908 2:N:0:CCGGCGTTCTCCAT
]]]]]]]]]]]]]]]]]]]]]]]]]]]]]]]]]]]]]]]]]]]]]]]]]]]]]]]]]]]]]]]]]
@M_HWI-M01141:133:D05BR:1:1101:17756:16918  133:D05BR:1:1101:17756:16918 2:N:0:CCGGCGTTCTCCAT
GAGTACGAAATGGCCGGCTTGCTGGCGAAAGTCCGCGACGGCGACATGATTCGCGTAAACGGTCAAACCGGTGAGCTCACCCTGCTGGTCGATGAAGC
+M_HWI-M01141:133:D05BR:1:1101:17756:16918  133:D05BR:1:1101:17756:16918 2:N:0:CCGGCGTTCTCCAT
]]]]]]G\]]]]]]]]ZY]]]]]]U]]]]]R]]]]]X]]]]]]]]]]]]][]R]ZS]]]]]]]]]]]\]]Z]]V]]\\]\]]]]]]]]]]]VY]W]]]
@M_HWI-M01141:133:D05BR:1:1101:23863:16954  133:D05BR:1:1101:23863:16954 2:N:0:CCGGCGTTCTCCAT
CGCAACGCCGTTGGGGTGATCCTGACGGGGATGGGCAACGATGGGGCCGCCGGAATGTTAGCGATGCACCAGGCTGGCGCCTGGAAGATTGCGCAGAATGAA
+M_HWI-M01141:133:D05BR:1:1101:23863:16954  133:D05BR:1:1101:23863:16954 2:N:0:CCGGCGTTCTCCAT
]]]]]]]]]]]]]U]]]\]]]]]]]]]]]][]]]]]]]]]]]]]]]]]]]]]]]]]]]]]]]]]]]]]]]]]]]]]]]]]]]]]]\]]]]]]]]]]Y]]]]]
@M_HWI-M01141:133:D05BR:1:1101:27987:17000  133:D05BR:1:1101:27987:17000 2:N:0:CCGGCGTTCGCCAT
ATGCAAAAATACTAGATGATGAGAGAGCCCTCATAATGCTTTTGAAAATTGCATACATTTCATTTGCAGTA
+M_HWI-M01141:133:D05BR:1:1101:27987:17000  133:D05BR:1:1101:27987:17000 2:N:0:CCGGCGTTCGCCAT
WWV]V]ZV][G]]]]]]W]]H[FU]]]]\]]]]]][VY[\]]]\G]]]]]]]]]]]\]][X\Z\]]G[]]]
@M_HWI-M01141:133:D05BR:1:1101:29099:17052  133:D05BR:1:1101:29099:17052 2:N:0:CCGGCGTTCTCCAT
TTGGCGAAGAATAATCTGATTAAATCCCTTCCAGACATTCACTGGCCTCTCAGGATATTCCTAAAGGGGTTCCCCTACATTTTTGTATATATCAAGAGTG
+M_HWI-M01141:133:D05BR:1:1101:29099:17052  133:D05BR:1:1101:29099:17052 2:N:0:CCGGCGTTCTCCAT
]]]X]]]]\]\]]]]]]]]]]]]][]]]]]]]]]]]]]]]]]]]][]]\]]]]]V]]]]]]]]]]]]Y]][]]]]]]]]\]]]]]]]]]]]]]]]]]]]]
@M_HWI-M01141:133:D05BR:1:1101:13781:17065  133:D05BR:1:1101:13781:17065 2:N:0:CCGGCGTTCTCCAT
GTCACGCTGACGCATCTCGCATTGTAAGAGCCGCTGAAGATGAAGCGACCTTTGCGGT
+M_HWI-M01141:133:D05BR:1:1101:13781:17065  133:D05BR:1:1101:13781:17065 2:N:0:CCGGCGTTCTCCAT
]]]]]]]]]]]]]]]]]]]]]]]]]]]]]]]]]]]]]]]]]]]]]]]]]]]]]]]]]]
@M_HWI-M01141:133:D05BR:1:1101:20811:17075  133:D05BR:1:1101:20811:17075 2:N:0:CCGGCGTTCTCCAT
GTGAATAGAATGCTCATAGTTCACCTTGGATTACATTCCCCCTGCCGAACACCCAGTGGAACACT
+M_HWI-M01141:133:D05BR:1:1101:20811:17075  133:D05BR:1:1101:20811:17075 2:N:0:CCGGCGTTCTCCAT
]]]]]]]]]]]]]]]]]]]]]]]]]]]]]]]]]]]]]]]]]]]]]]]]]]]]]]]]]]]]]]]]]
@M_HWI-M01141:133:D05BR:1:1101:14891:17158  133:D05BR:1:1101:14891:17158 2:N:0:CCGGCGTTCTCCAT
GTGACCAGCATCAGGAAGATGCCGAAAAGCTGCGTTCGGTTGTAGGAACGTCTTCAGCCATGGTGCTGGGGTTTTCAACGCTGTTAGCCGTGGTGTTT
+M_HWI-M01141:133:D05BR:1:1101:14891:17158  133:D05BR:1:1101:14891:17158 2:N:0:CCGGCGTTCTCCAT
]]]]]]]]]]]]]]]]]]]]]]]]]]]]]]]]]]]]]]]]]]]]]]]]]]]]]]]]]]]]]]]]]]]]]]]]]]]]]]]]]]]]]]]]]]]]]]]]]]
@M_HWI-M01141:133:D05BR:1:1101:8830:17160  133:D05BR:1:1101:8830:17160 2:N:0:CCGGCGTTCTCCAT
AGAAGGCAGAGGTTGCGGTGAGCCGAGATTGCACCATTGCACTCCAG
+M_HWI-M01141:133:D05BR:1:1101:8830:17160  133:D05BR:1:1101:8830:17160 2:N:0:CCGGCGTTCTCCAT
]]]]]]]]]]]]]]]]]]]]]]]]]]]]]]]]]]]]]]]]]]]]]]]
@M_HWI-M01141:133:D05BR:1:1101:13271:17181  133:D05BR:1:1101:13271:17181 2:N:0:CCGGCGTTCTCCAT
GCAGATAGTTTACTAGATGTTTTAACAAAAGGAGGGAATTCCAGGACCCTACAAGAGTTGAATAGATTAAATCAGAATCATCTTGCTGGTATTCGTGAACATGGTCATAATGCAGTGCATAAGAACTGTAGGGTCCA
+M_HWI-M01141:133:D05BR:1:1101:13271:17181  133:D05BR:1:1101:13271:17181 2:N:0:CCGGCGTTCTCCAT
]]]]]]]]]]]]]]]]]]]]]]]]]]]]]]]]]]]]]]]]]]]]]]]]]]]]]]]]]]]]]]]]]]]]]]]]]]]]]]]]]]]]]]]]]]]]]]]]]]]]]]]]]]]]]]]]]]]]]]]]]]]]]]]]]]]]]]]]]
@M_HWI-M01141:133:D05BR:1:1101:6159:17193  133:D05BR:1:1101:6159:17193 2:N:0:CCGGCGTTCTCCAT
CTTCTTCAACCTTGTGGTAGAACGCCAGCACGTCCTCCGGGGAATCGCATAGTCGCACGCGGTTGCTTACCGGTAACC
+M_HWI-M01141:133:D05BR:1:1101:6159:17193  133:D05BR:1:1101:6159:17193 2:N:0:CCGGCGTTCTCCAT
]]]]]]]]]]]]]]]]]]]]]]]]]]]]]VZ][[]]]]]]]]Z][]][]]]]]]]]]]]]]]]]]]]]]]]]]]]]]]
@M_HWI-M01141:133:D05BR:1:1101:23692:17239  133:D05BR:1:1101:23692:17239 2:N:0:CCGGCGTTCTCCAT
GCGTTTGCCAAAGACGTGCCGAAGAGCGCGGCGCAGGAAATCTCGCTGGTCTACGATCCCTTTACGCCCCGTGCGTTGCTGCAGGCGCTGATTACCGCCATGGCCCAACGCAACACG
+M_HWI-M01141:133:D05BR:1:1101:23692:17239  133:D05BR:1:1101:23692:17239 2:N:0:CCGGCGTTCTCCAT
]]]]]]]]]]]]]]]]]]]]]]]]]]]]]]]]]]]]]]]]]]]]]]]]]]]]]]]]]]]]]]]]]]]]]]]]]]]]]]]]]]]]]]]]]]]]]]]]]]]]]]]]]]]]]]]]]]]]]
@M_HWI-M01141:133:D05BR:1:1101:13819:17245  133:D05BR:1:1101:13819:17245 2:N:0:CCGGCGTTCTCCAT
CTGTAAGTTTTATGGCTCTTTTTTTGTAAATCTATAAGATTATATATTATAATGCTAACAGTTCTTTTAATGCTGTTTTTCACTTGCTGAGCTGTACCATGGAGTTTCCGATCCTATTTAAAAAATAAGTTTGAAAAGTAAAGCAAATAAAGGGACAAATGAAACATTTTCATATC
+M_HWI-M01141:133:D05BR:1:1101:13819:17245  133:D05BR:1:1101:13819:17245 2:N:0:CCGGCGTTCTCCAT
AAAAAFFD33@DDG1FBBC1FFFGAE[]]]ZXZ]]]]]]]]]]]]]]]]]]]]]]]]]]]]]]]]][]]\]]]]]]]]]]]]Z]]]]]W[X]]]]ZYWX[]]YZ[Y]]]]]]Z]\]]]]]]]]]]]]]]H[]][Y]Y]F]]\]]]]]]]]BFD3B3GGEDDFD3FFFD@BB11>11
@M_HWI-M01141:133:D05BR:1:1101:23929:17246  133:D05BR:1:1101:23929:17246 2:N:0:CCGGCGTTCTCCAT
TTACGGCCTGCCAGCGTTCCGGGATGCATACGCTTGTTTTTGGTGGCGGACATGAAACGGCCTGG
+M_HWI-M01141:133:D05BR:1:1101:23929:17246  133:D05BR:1:1101:23929:17246 2:N:0:CCGGCGTTCTCCAT
]]]]]]]]]]Z]]][]]]]]]]]]]]]]]]]]]]]]]]]]]]]]\]]]]]]]]]]]]]]]]]]]]
@M_HWI-M01141:133:D05BR:1:1101:16343:17262  133:D05BR:1:1101:16343:17262 2:N:0:CCGGCGTTCTCCAT
GGCAGAAGTGATCGATATTCCGTTCTGCGTGGCGGGTGGAATC
+M_HWI-M01141:133:D05BR:1:1101:16343:17262  133:D05BR:1:1101:16343:17262 2:N:0:CCGGCGTTCTCCAT
][]]]][]]]]]]]]]]]]]]]]]]]]]]]]]]]]]W]]T]XS
@M_HWI-M01141:133:D05BR:1:1101:12345:17274  133:D05BR:1:1101:12345:17274 2:N:0:CCGGCGTTCTCCAT
GTACCGGGACTGAGGTGCGTTTTACCACTTCAAACGGCGAAATTTTTGCCATACCCGCCACCGCGACCACCACCCCCTACTCTGTTTTGGAGTATATACACCAGTCAG
+M_HWI-M01141:133:D05BR:1:1101:12345:17274  133:D05BR:1:1101:12345:17274 2:N:0:CCGGCGTTCTCCAT
]]]]]T]]]]]]]]]ZYZ]]]]]Y]]]]]]]]]]Z]T]]]]]]]\]]T]J]]]]Z]]]]]]]]]]]]]]]]]]]]]]]Y]]]]]]]]]]]]]]]]]]]]]]]]]]]]]
@M_HWI-M01141:133:D05BR:1:1101:20660:17274  133:D05BR:1:1101:20660:17274 2:N:0:CCGGCGTTCTCCAT
TGCTGCATGAACCTAGGTGGGGCTGGGCCCAGGTATGCATGCTGAGAAGGAAGGAACTTGACTTTTCCAGTTTCTCCTGTCCACAGTG
+M_HWI-M01141:133:D05BR:1:1101:20660:17274  133:D05BR:1:1101:20660:17274 2:N:0:CCGGCGTTCTCCAT
]]]]]]]]]]]]]]]]]\]]]]]]]]]]]]]]]]]]]]]]]]]]]]]]]]]]]]Z]]]]]]]]]]]]]]]]]]]]]]]Z]]]]]]]]]
@M_HWI-M01141:133:D05BR:1:1101:22078:17376  133:D05BR:1:1101:22078:17376 2:N:0:CCGGCGTTCTCCAT
CTCATACTCATTTTCGGAAAAGGTTGATTGAATAATTCAAGGGAATGGAAATCACACGAGGTTACGTTGCGATGAATATATTGATGATCGATGAATTGCCGATCTACATTCACGG
+M_HWI-M01141:133:D05BR:1:1101:22078:17376  133:D05BR:1:1101:22078:17376 2:N:0:CCGGCGTTCTCCAT
]]]]]]]]]]]]]]]]]]]]]]]]]]]]]]]]]]]]]]]]]]]]]]]]]]]]]]]]]]]]]]]]]]]]]]]]]]]]]]]]]]]]]]]]]]]]]]]]]]]]]]]]]]]]]]]]]]Z
@M_HWI-M01141:133:D05BR:1:1101:17755:17447  133:D05BR:1:1101:17755:17447 2:N:0:CCGGCGTTCTCCAT
CTCTTTTTTCAGAATAATGCGCACCGAGCGGCCCTGGATCATCCCGTCGCTGACCTGCGGCAGCCTGAGCACG
+M_HWI-M01141:133:D05BR:1:1101:17755:17447  133:D05BR:1:1101:17755:17447 2:N:0:CCGGCGTTCTCCAT
]]]]]]]]]]]]]]]]]]]]]]]]]]]]]]]]]]]]]]]]]]]]]]]]]]]][]]]]]]]]]]]]]]]]]]],
@M_HWI-M01141:133:D05BR:1:1101:23520:17462  133:D05BR:1:1101:23520:17462 2:N:0:CCGGCGTTCTCCAT
CCAGCGTGGCGTTCAGCGTTTCGGCAACGCTTGCCGCTTCCGGCATTAATGTGCCGAAGTTCAGGATCGCCACTTTCTCGCCGCGGCGCTTCACCAGACCTTTACCCACCTCAAGTTTTTCCAGCGGAGCCAGCTCAACGCCCACC
+M_HWI-M01141:133:D05BR:1:1101:23520:17462  133:D05BR:1:1101:23520:17462 2:N:0:CCGGCGTTCTCCAT
]]Y]]O]]X]]]W]]]Y]]]]][]]]]]]]]]]]X]]]]]]]]]]X]]]TW]]]]]]]]]]]]]W]Z]]]]]]]]]]]]]]]]]]]]]]]]]F]]]]]]]]]]]]]]]]W]]]]]]]]]]]]]]]]WU]]]]]]]]]][[U\]/]]
@M_HWI-M01141:133:D05BR:1:1101:18097:17467  133:D05BR:1:1101:18097:17467 2:N:0:CCGGCGTTCTCCAT
TGGTTAACGACGGCAGTGAAACGGTGCCG
+M_HWI-M01141:133:D05BR:1:1101:18097:17467  133:D05BR:1:1101:18097:17467 2:N:0:CCGGCGTTCTCCAT
]]]]]]]]]]]]]]]]]]]]]]]]]]]]]
@M_HWI-M01141:133:D05BR:1:1101:28961:17472  133:D05BR:1:1101:28961:17472 2:N:0:CCGGCGTTCTCCAT
TTATTCTTAAGCCCTCTGGTTCAGGCCGAAGGCCTACAGGATCGGCTCACCGCTTTTTTTGCTAAGCAGCTGGAAG
+M_HWI-M01141:133:D05BR:1:1101:28961:17472  133:D05BR:1:1101:28961:17472 2:N:0:CCGGCGTTCTCCAT
]]]V]]]]]]]X[CV]ZZ]]]]]]Z]]]]Z]]]]]]]]]]]][]]]]TZZ]]Y]]C\\]]]\]\YFE]\]]]]R]R
@M_HWI-M01141:133:D05BR:1:1101:26739:17474  133:D05BR:1:1101:26739:17474 2:N:0:CCGGCGTTCTCCAT
CAGAGGGAGAAAAGAGGATATTGTCCCTTTTATATTTTTTACAGTCTCATGGTGGAGAGAAGTGTGATATGTCTTATTTGGAAATTCAGATTCTATGTTATGGAAGGAGAAGCAGAATTCATATTGAGTAGGGATGAAAAAAGAGAATGCTTCCCAAAGG
+M_HWI-M01141:133:D05BR:1:1101:26739:17474  133:D05BR:1:1101:26739:17474 2:N:0:CCGGCGTTCTCCAT
ABB@ABB@AA]]]]]]]]]]]]]][]]]]]]]]]]]]]]]]]]]]]]]]]]]]]]]]]]]]]]]]]]]]]]]]]]]]]]]]]]]]]]]]]]]]]]]]]]]]]]]]]]]]]]]]]]]]]]]]]]]]]]]]]]]]]]]]]]]]]]]]]]]]]FAAFFBAAAA
@M_HWI-M01141:133:D05BR:1:1101:14739:17483  133:D05BR:1:1101:14739:17483 2:N:0:CCGGCGCTCTCCAT
GCATCAGGGCCTGATGTACCACACGCTCGGCCAGCGTAAAGGTCTGGGTATCGGCGGTACCAAAGAAGGTAGCGAAGATCCGTGGT
+M_HWI-M01141:133:D05BR:1:1101:14739:17483  133:D05BR:1:1101:14739:17483 2:N:0:CCGGCGCTCTCCAT
]]]]]]]]]]]]]]]]]\]]]]]]]]]]]X[]]\]]]]]]]\]][]]]]]]]]]]]]Y\W]]]]]]]]]7Z]\]YYTQJ]]U]]]T
@M_HWI-M01141:133:D05BR:1:1101:22655:17489  133:D05BR:1:1101:22655:17489 2:N:0:CCGGCGTTCTCCAT
ATAAGGTACGTAATATTGCCTGCTCCTTCTATCCTGCAACATGCACCCAGCTTTGTTTGTATTCATCCAGTGTATCTTTACCTAGTTTGTATGCATCCTTCAAATCTTCAAGAATGCTTTCTGCTACGTCATAACTTTCGCAGTCTTCAATCAGCCCAC
+M_HWI-M01141:133:D05BR:1:1101:22655:17489  133:D05BR:1:1101:22655:17489 2:N:0:CCGGCGTTCTCCAT
AB@AADFFF]]]]]]]]]]]]W]W]]][]]]]]]]]]]]]]]]]]]]]]U]]]]]]]]]\][]]]]]]]Y]]]]]]]]]]]]]]Y]]]]]]]]]]XZW]]\]]]]]]]]]]]]]]]\]\]]]]]]]]]]]]]]K][\]]]]]]]]]]]]]11FA11>1>
@M_HWI-M01141:133:D05BR:1:1101:13334:17607  133:D05BR:1:1101:13334:17607 2:N:0:CCGGCGTTCTCCAT
GTTATGGCAGGTTTTACAACGCAGGTTACAGCCCTGAAGGAACAGCGCCAGGCAGCCGCC
+M_HWI-M01141:133:D05BR:1:1101:13334:17607  133:D05BR:1:1101:13334:17607 2:N:0:CCGGCGTTCTCCAT
]]]]]]]]]]]]]]]]]]]]]]]]]]]]]]]]]]]]]]]]]]]]]]]]][]]]]]]]]]]
@M_HWI-M01141:133:D05BR:1:1101:9806:17614  133:D05BR:1:1101:9806:17614 2:N:0:CCGGCGTTCTCCAT
TCCCACCAACAGTGTAAAAGTGTTCCTATTTCTC
+M_HWI-M01141:133:D05BR:1:1101:9806:17614  133:D05BR:1:1101:9806:17614 2:N:0:CCGGCGTTCTCCAT
]]]]U]]]]]]]\Y]]]W]]]W]]\]]]]]]]]Y
@F_HWI-M01141:133:D05BR:1:1101:17701:17633  133:D05BR:1:1101:17701:17633 2:N:0:CCGGCGTTCTCCAT
CGAAGAAGTGATTGCCGAGAACCCAGGCAAGAAACTGGTTCCTTTCTATACGGTTCAAGAGTTTGTTGAGTCCCTGGAAACGCCTCGTCGTATCCTGTTAATGGTGAAAGCGTGATCGGAAGAGCACACGTCTGAACTCCAGTCACCCGG
+F_HWI-M01141:133:D05BR:1:1101:17701:17633  133:D05BR:1:1101:17701:17633 2:N:0:CCGGCGTTCTCCAT
CCCCCCFFFFFFGGGGGGGGGGHGGHGHHHGHHHHHHHHHHHHHHHHHHHHHGHGGHHHHHHHHHHHHHHHHHHHHHHHHHGGGHGGHGGGHHHHHHHHHHHHGHHHHHHGGGGGHHGGGGGHHHHHHHGHHHGHHHHHHHHHHHHHHGG
@R_HWI-M01141:133:D05BR:1:1101:17701:17633  133:D05BR:1:1101:17701:17633 2:N:0:CCGGCGTTCTCCAT
CCCCCGCTTCCCCTTCCATCTTAACAAACCGGGTGCCTTCGCGCTGTTAACAAAAACAACTTAACATAAAAAAAAAAAAAAAATTTTTTTTTTTTTTTTGGCCTCTTCCTTTTTATTATTTTATTGTCTGGGGTGTGGGGAAGTAGATTG
+R_HWI-M01141:133:D05BR:1:1101:17701:17633  133:D05BR:1:1101:17701:17633 2:N:0:CCGGCGTTCTCCAT
1>>>1111>1110000013113D3B3100000////01A1/A////A1221D100//>>/1111112@B111//>>E/<B######################################################################
@M_HWI-M01141:133:D05BR:1:1101:23092:17660  133:D05BR:1:1101:23092:17660 2:N:0:CCGGCGTTCTCCAT
ATCTCCTGGTACAGCGCTTCGTCTTTGGTCACATGCTATGTATGCAATCTAAAATCAATTCACTG
+M_HWI-M01141:133:D05BR:1:1101:23092:17660  133:D05BR:1:1101:23092:17660 2:N:0:CCGGCGTTCTCCAT
]]]]]]]]]]]]]]]]]]]]]]]]]]]]]]]]]]]]]]]]]]]]]]]]]]]]]]]]]]]]]]]]]
@M_HWI-M01141:133:D05BR:1:1101:12170:17734  133:D05BR:1:1101:12170:17734 2:N:0:CCGGCGTTCTCCAT
CATTTCAGAAATAGCTGTAAATCTCCGTCTAAAACACAAAACGAACGTATCCTTCAAACTGCTCTGCTGTGCGTTCGCTTAACTAAGGGAGTTGA
+M_HWI-M01141:133:D05BR:1:1101:12170:17734  133:D05BR:1:1101:12170:17734 2:N:0:CCGGCGTTCTCCAT
]]]]]]]]]]]]]]]]]]]]]]]]]]]]]]]]]]]]]]]]]]]]]]]]]]]]]]]]]]]]]]]]]]]]]]]]]]]]]]]]]]]]]]]]]]]]]]]
@M_HWI-M01141:133:D05BR:1:1101:13518:17749  133:D05BR:1:1101:13518:17749 2:N:0:CCGGCGTTCTCCAT
GTATAAACATTCCCTAAGAACCAGTCAACCATTTTTTTCATAAATACCATGACTTTTAAATATTCTGTAAAAATCAATGTTTTACT
+M_HWI-M01141:133:D05BR:1:1101:13518:17749  133:D05BR:1:1101:13518:17749 2:N:0:CCGGCGTTCTCCAT
]]]]]]]]]]]]]]]]]]]]]]]]]]]]]]]]]]]]]]]]]]]]]]]]]]]]]]]]]]]]]]]]]]]]]]]]]]]]]]]]]]]]]]
@M_HWI-M01141:133:D05BR:1:1101:12634:17763  133:D05BR:1:1101:12634:17763 2:N:0:CCGGCGTTCTCCAT
GCCGCAAAACCGCTGTATTTATATTCAGCTCTGTATAATGAGCACCAGCAATTACGCCAGTCGGTGGCTATCATATTGGTCGCGGTTGGCAGACCGGTGGCACGACGGAATTCCGCCATCACTTCACGACCGGAGAACCCCTGCTCGGCACCGCACGGATCTTCTGCGTAGG
+M_HWI-M01141:133:D05BR:1:1101:12634:17763  133:D05BR:1:1101:12634:17763 2:N:0:CCGGCGTTCTCCAT
BBBBBBBBFFBBGGGGGGGGGG]]]]]]]]]]]]]]]]]]]]]]]]]]]]]]]]]]]]]]]]]]]]]]]]]]]]]]]]]]]]]]]]]]]]]]]]]]]]]]]]]]]]]]]]]]]]]]]]]]]]]]]]]]]]]]]]]]]]]]]]]]]]]]]]GGGGGGGGGGFFBBBBBBBAA3
@M_HWI-M01141:133:D05BR:1:1101:7204:17786  133:D05BR:1:1101:7204:17786 2:N:0:CCGGCGTTCTCCAT
CGTGGTGCTGGTGGTCGCGCTCTTCTACTTCCTGTTCCCCATC
+M_HWI-M01141:133:D05BR:1:1101:7204:17786  133:D05BR:1:1101:7204:17786 2:N:0:CCGGCGTTCTCCAT
]]]]]]]]]]]]]]]]]]]]]]]]]]]]]]]]]]]]]]]]]]]
@M_HWI-M01141:133:D05BR:1:1101:2314:17804  133:D05BR:1:1101:2314:17804 2:N:0:CCGGCGTTCTCCAT
CTGATTCTGGCGTCCGTTGTCACCTGGGCTATTTTCTTCAGCAAGAGCGTTGAGCTTATTTCGCAGAAGCGCCGCCTCAAGCGCGAGCAGCAGCAG
+M_HWI-M01141:133:D05BR:1:1101:2314:17804  133:D05BR:1:1101:2314:17804 2:N:0:CCGGCGTTCTCCAT
]]V]EV]WFCV]8ZC][FZ]]]]Y]]]V]V[[Y[[\]2][]]]]Y]]]]C]V]W\]][]Y]]]XZ]]Z[]]X]]YTB]]][VZUCC]]]]]]]]][
@M_HWI-M01141:133:D05BR:1:1101:24952:17810  133:D05BR:1:1101:24952:17810 2:N:0:CAGGCGTTCTCCAT
CCTGAAGTGCCTCCTTATCCAGCATGGCTTCGTCAAGTAGCTTCTTGAGTCTTGCGTTATTTTCCTCAAGCGACTTCAGGCGCTTAACCTCG
+M_HWI-M01141:133:D05BR:1:1101:24952:17810  133:D05BR:1:1101:24952:17810 2:N:0:CAGGCGTTCTCCAT
F]]]]]]]]ZCYZ]]]]XF][4\]XUBYB]]\]]]E][\Y[F[V]Z\]Y]U]ZU]Z]]%]ZZ[\Z]X[]VV\]UVY]]ZWEZ5Z]X7Z]]]\
@M_HWI-M01141:133:D05BR:1:1101:22616:17812  133:D05BR:1:1101:22616:17812 2:N:0:CCGGCGTTCTCCAT
CCACCACGGCAGCGACCACCGCCACCACCGGCAGACTGATAGCCCCCAGTGCCGCAACAATGGCACTGCCAG
+M_HWI-M01141:133:D05BR:1:1101:22616:17812  133:D05BR:1:1101:22616:17812 2:N:0:CCGGCGTTCTCCAT
]]V]]]]]]]]]]]]]]]]]]]]]]]]]]]]]]]]]]]]]]]]]]]]]]]]]]]]]]]]]]]]]]]]]]]]]
@M_HWI-M01141:133:D05BR:1:1101:22346:17845  133:D05BR:1:1101:22346:17845 2:N:0:CCGGCGTTCTCCAT
GCGTATCGCATTCCTGCCTTTTTTTTCGCCTTGATCCATAC
+M_HWI-M01141:133:D05BR:1:1101:22346:17845  133:D05BR:1:1101:22346:17845 2:N:0:CCGGCGTTCTCCAT
]]]]]]]]]]]]]]]]]]]]]]]]]]]]]]]]]]]]]]]]]
@M_HWI-M01141:133:D05BR:1:1101:18820:17879  133:D05BR:1:1101:18820:17879 2:N:0:CCGGCGTTCTCCAT
ATCGTAACCCACCAGATCTTCGGGGCTTGTCAGCTCTGTCGTGGCGAGC
+M_HWI-M01141:133:D05BR:1:1101:18820:17879  133:D05BR:1:1101:18820:17879 2:N:0:CCGGCGTTCTCCAT
]]]]]][]]]]]]]]]]]]]]]]]]]]]]]]]]]]]]]]]]]]]]]]]]
@M_HWI-M01141:133:D05BR:1:1101:23849:17886  133:D05BR:1:1101:23849:17886 2:N:0:CCGGCGTTCTCCAT
GACCACCTTTGTTGCCATTTCCCCCAGAGTTGCCGCCGGATCTGGATGAT
+M_HWI-M01141:133:D05BR:1:1101:23849:17886  133:D05BR:1:1101:23849:17886 2:N:0:CCGGCGTTCTCCAT
]]]]]]]]]]]]]]]]]]][]]]]]]]]]]]]]]]]]]]]]]]]]]]]]]
@M_HWI-M01141:133:D05BR:1:1101:23337:17960  133:D05BR:1:1101:23337:17960 2:N:0:CCGGCGTTCTCCAT
ATTGTGACCATTGCCTCAACGCTTCTTGAAAGCTCTGCGGCCACCAAAGATCCCATTCTGCTGACATCGGAC
+M_HWI-M01141:133:D05BR:1:1101:23337:17960  133:D05BR:1:1101:23337:17960 2:N:0:CCGGCGTTCTCCAT
]]]]]\][FFV]C]]Z]]]Z]]C1XYZF]F]]V]]UVVVC]UB]]W]UVCE]4]WF]][GYXWFE]TVZ]ZZ
@M_HWI-M01141:133:D05BR:1:1101:25081:17964  133:D05BR:1:1101:25081:17964 2:N:0:CCGGCGTTCTCCAT
CATAAGAGCGCCACGGCTGCCAGCGCTCAGCGTAGCGGCGGATCTGCGCGGGGGTCATGCCGCTGAACCGCTGTTTAATC
+M_HWI-M01141:133:D05BR:1:1101:25081:17964  133:D05BR:1:1101:25081:17964 2:N:0:CCGGCGTTCTCCAT
]]]]]]]]]]]]]]]]]]]]Z]]]]]]]]]]]]]]]]]]]]]]]]]]]Z]]]]][]]]]]]]Y]]]Z]]]]]]]]]]]]G
@M_HWI-M01141:133:D05BR:1:1101:17909:17966  133:D05BR:1:1101:17909:17966 2:N:0:CCGGCGTTCCCCAT
GCTGCCGGACTGCAATGTCGAAAGCGCCAGGTACATTGCCGGGCGCCTGATCCACGCCATCAACAACTATCACTTTATGTGGGAAGGC
+M_HWI-M01141:133:D05BR:1:1101:17909:17966  133:D05BR:1:1101:17909:17966 2:N:0:CCGGCGTTCCCCAT
]Z]]]]]]]]]W]]Z]]Z]]]YXTRC]]Y]E\]]]Z]]]VA]X]VZ]RZWTV]]]]YZ]]]][]]X]W]W\]]][]]]]G]X][]]]]
@M_HWI-M01141:133:D05BR:1:1101:25745:17970  133:D05BR:1:1101:25745:17970 2:N:0:CCGGCGTTCTCCAT
CTCACCGGGCTACTGCATGATATGGTCTGGCTGCTGGCGGAGTTTGTGAAGGAGCCTTATATAATGGCGCACTGAGGCGGGTGATGGGAGGCCGGGATTCTGCTGGGTAAAAAGCGGGATTTCGGCCTTGCGCAAAGTACAGCGCTGTTTGTTGAATGTCCGTTAAGAGTGAGAAGCGGAAGTTTGCAACGGTTC
+M_HWI-M01141:133:D05BR:1:1101:25745:17970  133:D05BR:1:1101:25745:17970 2:N:0:CCGGCGTTCTCCAT
BBBBBFA@22DFGGGGGGGBFFFFFGHHHGHGDFHHGGGG0EECH]]]]]]]]]Y]]]]]]]]]]]]][]]]]]]]X]]]]:[]]V]]]]]U]]]]]Y]Z]Y]]\]][]]]]]]W]]]]]Y]TYOVU]]]XVWX]]][]]ZZZ]]]]]]]HFBFHG?FECGGHHHHGFDDHHDEEFEGGGFFGFD?2A>BAAAAA
@M_HWI-M01141:133:D05BR:1:1101:28869:18015  133:D05BR:1:1101:28869:18015 2:N:0:CCGGCGTTCTCCAT
CCCGCAGGATTAAGCGTGGCGCGGGCGCTGTCCGAACCCTCATATTTGCTGTGAA
+M_HWI-M01141:133:D05BR:1:1101:28869:18015  133:D05BR:1:1101:28869:18015 2:N:0:CCGGCGTTCTCCAT
]]]]]]]]]I]]]]]]]]]]]]]Z]U]]]]]]]]]]]]]\]][]H]][]]]]]]]
@M_HWI-M01141:133:D05BR:1:1101:12227:18035  133:D05BR:1:1101:12227:18035 2:N:0:CCGGCGTTCTCCAT
CGGCGACCAGCGGATCGAAATAACCCTGCCACCAGGC
+M_HWI-M01141:133:D05BR:1:1101:12227:18035  133:D05BR:1:1101:12227:18035 2:N:0:CCGGCGTTCTCCAT
]]]]]]]]]]]]]]]]]]]]]]]]]]]]]]]]]]]]]
@M_HWI-M01141:133:D05BR:1:1101:22494:18095  133:D05BR:1:1101:22494:18095 2:N:0:CCGGCGTTCTCCAT
GGAAACGTATCTGGAGCACGGCCGCCCGTGGTTGTTGAACGGCGTTTCTATTGATGTGCTTTTCCCAGCGGCACCAGCCGTTCTTTGTTCCCTTTACCGATCACACGCACA
+M_HWI-M01141:133:D05BR:1:1101:22494:18095  133:D05BR:1:1101:22494:18095 2:N:0:CCGGCGTTCTCCAT
]]]]]]][]]]]]]]]Z]]]]]Z]]S]]]]]]]]]]]]]]]]A]]Y]]]\Z\]]]]]]]]]]Y]]Z]]]]Z]]XZ]]]]]]]]]]]\]]]]]]]]]]\]]Z]]]]]]]X]]
@M_HWI-M01141:133:D05BR:1:1101:18405:18129  133:D05BR:1:1101:18405:18129 2:N:0:CCGGCGTTCTCCAT
CGTTTCACCGCCGGTTCCAGCGCCTCGGTCACTGCCCCCTTCACTACCCTGCCGAATGCGCCGGTTATCGCCACCATCAACGATAACGCTGGCA
+M_HWI-M01141:133:D05BR:1:1101:18405:18129  133:D05BR:1:1101:18405:18129 2:N:0:CCGGCGTTCTCCAT
]]]]]]]]]]]]]]]]]]]]]]]]]]]]]]]]]]]]]]]]]]]]]]]]]]]]]]]]]]]]]]]]]]]]]]]]]]]]]]]]]]]]]]]]]]]]]]
@M_HWI-M01141:133:D05BR:1:1101:9855:18197  133:D05BR:1:1101:9855:18197 2:N:0:CCGGCGTTCTCCAT
CTCTATATCGTGCTGCTGGTCTCCGTGACCGTCGGCCCCCTGGGGCTGCTGCTGGGCGTCAC
+M_HWI-M01141:133:D05BR:1:1101:9855:18197  133:D05BR:1:1101:9855:18197 2:N:0:CCGGCGTTCTCCAT
FTTW]]]W]]]]]W]]][]YZ]YC]6]]]]]]]]]B]]BUUZ]]UZCYCVXW][Y]QZ]]TC
@M_HWI-M01141:133:D05BR:1:1101:23442:18199  133:D05BR:1:1101:23442:18199 2:N:0:CCGGCGTTCTCCAT
CTACGTGGCGATGATTCTGGTGCTGGCCTCTTTGTTCTTCCGTCCGGTAGGCTTCGACTACCGTTCCAAGATTGAAGACACCCGCTGGCGCAACATGTGGGACTGGG
+M_HWI-M01141:133:D05BR:1:1101:23442:18199  133:D05BR:1:1101:23442:18199 2:N:0:CCGGCGTTCTCCAT
]]]]]]]]]]]]]]]]]]]]]]]]]]]]]]]]]]]]]]]][]]]]]]]]]]]]]]]]]]]]\]]]]]]]]]]]]]]]]]]]]]]]]]]]]]]]]]]]]]]]]]]]]\
@M_HWI-M01141:133:D05BR:1:1101:5971:18206  133:D05BR:1:1101:5971:18206 2:N:0:CCGGCGTTCTCCAT
CCACTGGAAGCTGAGAGAGGCCAGGAAAGATCCTCC
+M_HWI-M01141:133:D05BR:1:1101:5971:18206  133:D05BR:1:1101:5971:18206 2:N:0:CCGGCGTTCTCCAT
]]]]]]]]]]]]]]]]]]]]]]]]]]]]]]]]]]]]
@M_HWI-M01141:133:D05BR:1:1101:22612:18207  133:D05BR:1:1101:22612:18207 2:N:0:CCGGCGTTCTCCAT
CCTGCGGCAGTTTGACGTGGTTGGTTTCCACCTGCACCGACAGTCCATGCAGCTTGTTGTGCGAGATTGCCCCGTAGAACT
+M_HWI-M01141:133:D05BR:1:1101:22612:18207  133:D05BR:1:1101:22612:18207 2:N:0:CCGGCGTTCTCCAT
]]]]]]]]]]]]]]]]]]]]]]]]]]]]]]]]]][]]]]]]]]]]]]]]]]]]]]]]]]]]]]]]]\]]]]]]]]]]]]]]
@M_HWI-M01141:133:D05BR:1:1101:26802:18212  133:D05BR:1:1101:26802:18212 2:N:0:CCGGCGTTCTCCAT
CGGACTCTTTGTCATAGTCGCGGTAGGGCAGCACGCTGGTCAGC
+M_HWI-M01141:133:D05BR:1:1101:26802:18212  133:D05BR:1:1101:26802:18212 2:N:0:CCGGCGTTCTCCAT
X]]]X]]]]]]]Z]]]]]]]]]]]]]]]]]]]]]]]]]]Y]]]]
@M_HWI-M01141:133:D05BR:1:1101:16452:18248  133:D05BR:1:1101:16452:18248 2:N:0:CCGGCGTTCTCCAT
CGTAACGGCGATCAGCTTAGGGCCGGTTTCAACCAGCAGGGGAATAGTCGATTTAACGGTAG
+M_HWI-M01141:133:D05BR:1:1101:16452:18248  133:D05BR:1:1101:16452:18248 2:N:0:CCGGCGTTCTCCAT
]]]]]]]]]]]]]]]]]]]]]]]]]]]]]]]U]]]]]]]]]]]]]]]]]]]]]]]]]]]]]]
@M_HWI-M01141:133:D05BR:1:1101:19807:18287  133:D05BR:1:1101:19807:18287 2:N:0:CCGGCGTTCTCCAT
TCATGTGTTAGGAAGTGTTTGTTCTATCAAGTAGTCAGGGTCAACCTCAAGGAGCTTACATGTCAGAGAAGACCCCTTTT
+M_HWI-M01141:133:D05BR:1:1101:19807:18287  133:D05BR:1:1101:19807:18287 2:N:0:CCGGCGTTCTCCAT
]]]]]]]]]]]]]]]]]]]]]]]]]]]]]]]]]]]]]]]]]]]]]]]]]]]]]]]]]]]]]]]]]]]]]]]]]]]]]]]]
@M_HWI-M01141:133:D05BR:1:1101:20057:18319  133:D05BR:1:1101:20057:18319 2:N:0:CCGGCGTTCTCCAT
CGCATCGCCTGCAGTTCAACAATATGGCGTTCGATCTCCGCC
+M_HWI-M01141:133:D05BR:1:1101:20057:18319  133:D05BR:1:1101:20057:18319 2:N:0:CCGGCGTTCTCCAT
]]]]]]]]]]]]]]]]]]]]]]]]]]]]]]]]]]]]]]]]]]
@M_HWI-M01141:133:D05BR:1:1101:20757:18367  133:D05BR:1:1101:20757:18367 2:N:0:CCGGCGTTCTCCAT
GGTTTTACCGTCGGCAGACAGCGCAAGGCTGTTCGGAT
+M_HWI-M01141:133:D05BR:1:1101:20757:18367  133:D05BR:1:1101:20757:18367 2:N:0:CCGGCGTTCTCCAT
]]]]]]]]]]]]]]]]]]]]]]]]]]]]]]]]]]]]]]
@M_HWI-M01141:133:D05BR:1:1101:7935:18372  133:D05BR:1:1101:7935:18372 2:N:0:CCGGCGTTCTCCAT
CCGGTATTTCTACGCTGGCATCCGCAGGGGTCATTATTGGCGGCACCCGAGTAATTTATTTAAGTGATAAACCTGACGCGACTATTACTATTAAGAATAATGAAGCGACGGTTCCTTATCTTATCCAGACGTGGATCGATCCGTTTAATAATATTCAAACAGCAAGAAAACCCCCTTTTACCGTAATTCCC
+M_HWI-M01141:133:D05BR:1:1101:7935:18372  133:D05BR:1:1101:7935:18372 2:N:0:CCGGCGTTCTCCAT
CCCDCBCFFFFFGGGGGGGGGGHGGGGGGGGGHHHHHGCHG]]]]]]]]]]]]]]]]]]]]]]]]]]]]]]]]]]]]]]]]]]]]]]]]]]]]]]]]]]]]]]]]]]]]]]]]]]]]]]]]]]]]]]]]]]]]]]]]]]]]]]]]]]]]]HHHHHHHHHHGHHHHHGGGEFGGGGGGFGFCCFFFFBAA?A
@M_HWI-M01141:133:D05BR:1:1101:11724:18428  133:D05BR:1:1101:11724:18428 2:N:0:CCGGCGTTCTCCAT
CTCCTGGTTTTCCAGCTTCACGTTCGCACCCAGGTTCTTTTTCCAGATCG
+M_HWI-M01141:133:D05BR:1:1101:11724:18428  133:D05BR:1:1101:11724:18428 2:N:0:CCGGCGTTCTCCAT
]]]]]]]]]]]]]]]]]]]]]]]]]]]]]]]]]]]]]]]]]]]]]]]]]]
@M_HWI-M01141:133:D05BR:1:1101:14950:18458  133:D05BR:1:1101:14950:18458 2:N:0:CCGGCGTTCTCCAT
AGCCAGCGCGGACAGCGTTTGCAGGCCTATTTCGGCTATCTGAACCAGGCGCGTCAGGAAACGATCGCGCAGCTGAAGCAGACGCGCGAAGAGGTCACCACGCAAAAAGCCGAGCTGG
+M_HWI-M01141:133:D05BR:1:1101:14950:18458  133:D05BR:1:1101:14950:18458 2:N:0:CCGGCGTTCTCCAT
]]]]]]]]]]]]]]]]]]]]]]]]]]]]]]]]]]]]]]]]]]]]]]]]]]]]]]]]]]]]]]]]]]]]]]]]]]]]]]]]]]]]]]]]]]]]]]]]]]]]]]]]]]]]]]]]]]]]]]
@M_HWI-M01141:133:D05BR:1:1101:7338:18479  133:D05BR:1:1101:7338:18479 2:N:0:CCGGCGTTCTCCAT
ACCCAACGTCTACTGCCATCTTCAAATCGCTGATCAGCCTGCAGAACGATATCATCTTCTCCCCGCACCCACGTGCGAAAG
+M_HWI-M01141:133:D05BR:1:1101:7338:18479  133:D05BR:1:1101:7338:18479 2:N:0:CCGGCGTTCTCCAT
]T]]]]]]]]]V]]]]]]][]]]]]]]]]]]]\]]]F]]]]]]]]]]]]]\\]]]\][[Z[\W]]]][]]Z\]]]]]]X]]
@M_HWI-M01141:133:D05BR:1:1101:28005:18521  133:D05BR:1:1101:28005:18521 2:N:0:CCGGCGTTCTCCAT
CGTAAACTCTGAACCACGACGCGGATAAATCTGATTATCAGTTGAATCCCTTTTCACATTTCACTGATTTACTCAAGCCACACCTGGCACGTTAACAGGGTGA
+M_HWI-M01141:133:D05BR:1:1101:28005:18521  133:D05BR:1:1101:28005:18521 2:N:0:CCGGCGTTCTCCAT
]]]]]]]]]]]]]\]]]]]]]]]]]\]]]]]]]]]]]]]]]]]L]]]]]]]]][]]]]]]]]]\]]]]]]]]]]]]]]]]]]]]]]]]]]]]]]]]]]]]S]]
@M_HWI-M01141:133:D05BR:1:1101:23750:18525  133:D05BR:1:1101:23750:18525 2:N:0:CCGGCGTTCTCCAT
TGACCGCGTCGGCAGGATCTGCTGATTTCTCGCCGCCGCGAGCCAGCTCGCGCACCGCATCTTCCGCACGC
+M_HWI-M01141:133:D05BR:1:1101:23750:18525  133:D05BR:1:1101:23750:18525 2:N:0:CCGGCGTTCTCCAT
]]]]]W]]]WV]]]]Z]Y]]]]]]]]]]]]]]]]W]]]]][]]]]]]]]]]][]]]]]]]]]]]]]]V]]]
@M_HWI-M01141:133:D05BR:1:1101:7165:18553  133:D05BR:1:1101:7165:18553 2:N:0:CCGGCGTTCTCCAT
AACAGATGAGGAAACTGAGTCTGATG
+M_HWI-M01141:133:D05BR:1:1101:7165:18553  133:D05BR:1:1101:7165:18553 2:N:0:CCGGCGTTCTCCAT
]]]]]]]]]]]]]]]]]]]]]]]Z]]
@M_HWI-M01141:133:D05BR:1:1101:6286:18561  133:D05BR:1:1101:6286:18561 2:N:0:CCGGCGTTCTCCAT
ATTTACGTCTACAGCGTGGACAAATACCCGATTGCACTGGCTCTGAAAATGTCCATCGACGTCACCGAAGG
+M_HWI-M01141:133:D05BR:1:1101:6286:18561  133:D05BR:1:1101:6286:18561 2:N:0:CCGGCGTTCTCCAT
]]]]]]]]]]]]]]]]]]]]]]]]]]]]]]]]]]]]]]]]]]Z]]]]]]]]]]]]]]\]]]]]]V]]]]]V
@M_HWI-M01141:133:D05BR:1:1101:18962:18574  133:D05BR:1:1101:18962:18574 2:N:0:CCGGCGTTCTCCAT
GAATCCTCGGAGCGGCTCTGATTGAACAGGGCGATGACGCGGTACCGGAAGTCTTGAATCTGTGGCCAGACGCCGACCGCCAGCAGCTGCGTTCTTTGATCCGCAATGCGAAGAAAGAGAAAGAAGGGAATAAGCCGCCGAAGTCTGCGCGCCTGATT
+M_HWI-M01141:133:D05BR:1:1101:18962:18574  133:D05BR:1:1101:18962:18574 2:N:0:CCGGCGTTCTCCAT
AAAAAFFF]]]]]]]]]]]]]]]\]\Z]]]]]]]]]]]]]]]]]]]]\\]]]]]]]]]]]]]\]\\]]Z[ZZZ]]]]]]]]]]]]]]]]]]]]]]]]]]]]]]]]]\]]]]]]]][]]]]]]]]]]]]Y]]]]]]]]]]]]]]]]]]]]]C4FA@BBB
@M_HWI-M01141:133:D05BR:1:1101:24100:18581  133:D05BR:1:1101:24100:18581 2:N:0:CCGGCGTTCTCCAT
AGCTTCTTCAACATCAACGAACCCGTCATCTTCGGCACGCCGATTGTGATGAACCCGGTGTTCTTTATTCCGTTCCTG
+M_HWI-M01141:133:D05BR:1:1101:24100:18581  133:D05BR:1:1101:24100:18581 2:N:0:CCGGCGTTCTCCAT
]]]]]]]]]]]]]]]]]]]]]]]]]]]]]]]]]]]]]]]]]]]]]]]]]]]]]]]]]]]]]]]]]]]]]]]]]]]]]]
@M_HWI-M01141:133:D05BR:1:1101:18640:18621  133:D05BR:1:1101:18640:18621 2:N:0:CCGGCGTTCTCCAT
GAGAAGCTCTGTTCACGGAGATCCACCACGAT
+M_HWI-M01141:133:D05BR:1:1101:18640:18621  133:D05BR:1:1101:18640:18621 2:N:0:CCGGCGTTCTCCAT
][]][]\]]Y]ZZ]]]F]]]W]]]]]]]]VRV
@M_HWI-M01141:133:D05BR:1:1101:15738:18720  133:D05BR:1:1101:15738:18720 2:N:0:CCGGCGTTCTCCAT
ACCATAGGCCAGGAAACTAGACAATGTCACAC
+M_HWI-M01141:133:D05BR:1:1101:15738:18720  133:D05BR:1:1101:15738:18720 2:N:0:CCGGCGTTCTCCAT
]]]]]]]]]]]]]]]]]]]]]]]]]]]]]]]]
@M_HWI-M01141:133:D05BR:1:1101:25787:18841  133:D05BR:1:1101:25787:18841 2:N:0:CCGGCGTTCTCCAT
CTGATGTGTGTTTGCAGGAGTTTCTAAACCCTTTCTGTGAAGAAGTGGAAAACGCATTTTCCC
+M_HWI-M01141:133:D05BR:1:1101:25787:18841  133:D05BR:1:1101:25787:18841 2:N:0:CCGGCGTTCTCCAT
]]]]]]]]]]]][]]\]]]]]]]]]]]]]]]]]]]]]]]]]]]]]]]]]]]]]]]]]]]]]\]
@M_HWI-M01141:133:D05BR:1:1101:11178:18897  133:D05BR:1:1101:11178:18897 2:N:0:CCGGCGTTCTCCAT
CCATTGCCGTGGTTTATCCGCACATGAACGGGCTGGGCGGCGATGGCTTCT
+M_HWI-M01141:133:D05BR:1:1101:11178:18897  133:D05BR:1:1101:11178:18897 2:N:0:CCGGCGTTCTCCAT
W]]]]]]]]]]]]]]]]]]]]]]]]]]]]]]][]]]]]]]]]]]]Z]]]]]
@M_HWI-M01141:133:D05BR:1:1101:13098:18907  133:D05BR:1:1101:13098:18907 2:N:0:CCGGCGTTCTCCAT
TCGATTCCGTCACCTATCGTTTTGCAGCGCAAGATTGGCGGAGTTGCTGTCTTTAGCGAAACG
+M_HWI-M01141:133:D05BR:1:1101:13098:18907  133:D05BR:1:1101:13098:18907 2:N:0:CCGGCGTTCTCCAT
]]]]]]]]]]]]]]]]]]]]]]]]]]]]]]]]]]]]]]]]]]]]]]]]]]]]]]]]]]]]]]]
@M_HWI-M01141:133:D05BR:1:1101:14344:18916  133:D05BR:1:1101:14344:18916 2:N:0:CCGGCGTTCTCCAT
AGCCGATTGATCGTGAAAATAGCACTCACTTTGCAGATGCGGCGCCACGCTGCACTTCCACGTGCCGGAAGGCTATACGCTGGTGGGGATGCTGGCGATCACGATGAT
+M_HWI-M01141:133:D05BR:1:1101:14344:18916  133:D05BR:1:1101:14344:18916 2:N:0:CCGGCGTTCTCCAT
]]]]]]]]]]]]]]]]]]]]]]]]]]]]]]]]]]]]]]]]]]]]]]]]]]]]]]]]]]]]]]]]]]]]]]]]]]]]]]]]]]]]]]]]]]]]]]]]]]]]]]]]]]]]
@M_HWI-M01141:133:D05BR:1:1101:14029:18953  133:D05BR:1:1101:14029:18953 2:N:0:CCGGCGTTCTCCAT
GGCTGCTGGCAAGCGTCAATAGCGCAAGGGTGC
+M_HWI-M01141:133:D05BR:1:1101:14029:18953  133:D05BR:1:1101:14029:18953 2:N:0:CCGGCGTTCTCCAT
U]]]]]]]]]RW][]X]\Z]]]]T]G]VG]]]W
@F_HWI-M01141:133:D05BR:1:1101:8491:18954  133:D05BR:1:1101:8491:18954 2:N:0:CCGGCGTTCTCCAT
CCAGCTGGCTCATGCCGATATTGTTGATGATGCTATTGGCAACATTCAGCAGGCGATAAACGATGCCTACAACCCCAGCAGCAGCCGAAACAGTGATGACGACGATCGCTATGACCGCAGTCGTCAAACCGATCGGAAGAGCACACGTCT
+F_HWI-M01141:133:D05BR:1:1101:8491:18954  133:D05BR:1:1101:8491:18954 2:N:0:CCGGCGTTCTCCAT
3AAABFFFBFFFGGFGGGGEEGHHHHHHHBGHHHGGFHHHHHHHHHHGEHHHEGGEGGGGHGGGGGHHFFHHFEGFFEFHGFHHHHGGFGFHHHHHHGHHFFGCCGHCGFGGGHHHGGGGGHGFGEGGFEG@CFGGGGGHHHFHHHGHHG
@R_HWI-M01141:133:D05BR:1:1101:8491:18954  133:D05BR:1:1101:8491:18954 2:N:0:CCGGCGTTCTCCAT
ATCATTCTCCCTCCGTTATTCCCACTGCATCCCTTCTTTTCTTCTTGGTGCTTTTGTTCTGTCGCACGTCGTTCCCATTCTCCTTGGCTTCTTTTTGTACTCTTCTCTTCCCTCTTTTTTCTCCTCTGGTTCCTCAATACTCATGAACAA
+R_HWI-M01141:133:D05BR:1:1101:8491:18954  133:D05BR:1:1101:8491:18954 2:N:0:CCGGCGTTCTCCAT
>11>1B@3@1111111111333B1001A113001A01A11A112A1111B1A11110012122A////B///ABB11F12D2@@111010011111/02@2121121B21B010011B1/01211<BB11111>1<1121>11112B1>B
@M_HWI-M01141:133:D05BR:1:1101:10904:18956  133:D05BR:1:1101:10904:18956 2:N:0:CCGGCGTTCTCCAT
TGTGACTAGTAACACTGGCATGAAATGTTCTTTTCCATCATTTTATTTTCAGTTTATGTGTATCTTTGCAGGTGAAAGTG
+M_HWI-M01141:133:D05BR:1:1101:10904:18956  133:D05BR:1:1101:10904:18956 2:N:0:CCGGCGTTCTCCAT
]]]]]]]]]]]]]]]]]]]]]]]]]]]]]]]]]]]]]]]]]]]]]\]]]]]]]]]]]]]]]]]]]]]]]\]]]]]]]]\]
@M_HWI-M01141:133:D05BR:1:1101:10773:18985  133:D05BR:1:1101:10773:18985 2:N:0:CCGGCGTTCTCCAT
CTATCTCACCCACAGATCGCCGCAG
+M_HWI-M01141:133:D05BR:1:1101:10773:18985  133:D05BR:1:1101:10773:18985 2:N:0:CCGGCGTTCTCCAT
]]]]]]]]]]]]]]]]]]]]]]]]]
@M_HWI-M01141:133:D05BR:1:1101:4189:18989  133:D05BR:1:1101:4189:18989 2:N:0:CCGGCGTTCTCCAT
CCGACCATGGTCTCCGAGCTGCTGGAGCTTATTCATCGCTACCGCATTCAGCCCGACACGCTGATACTCGAAGTCACGGAGAGCCGCCGCATCGACGATCCGAATGAAGCCGTGGCGATCCTGAAGCCGCTGCGTAATGCCGGGATCCGCATCGCGCTGGATGATTTTGGTATGGGTTACGCCGGGTTACGCCAGCTTCAGCACATGAAAACGCTGCCGGTGGACGTGCTTAAGATCGACAAAACCTTTGTTGAC
+M_HWI-M01141:133:D05BR:1:1101:4189:18989  133:D05BR:1:1101:4189:18989 2:N:0:CCGGCGTTCTCCAT
BBBBBBBFFFFFFGFCCFFEGGHGHHFHHHHHHHFHGHGFGGGGGGGGHHHHHGGFEFGGFGGDHHHGHG1BFGHHHGGGGFGHF?EGFGGGGD2C@CGGDFDGF]]]]]]]]Y]]]]Z]]]]]]]]]]]]]]]]]]]]]]]]]]]]V]]C?GCE0FFGEHHHGCHFHGHGGEGBGFE>EGGEEFGEEEEGGHHHHFHHF2HGHGGHGEEEGEE/GGFFHEFCHCHGHHHHGHGF1GGGGGGGFF>C?D@1AA1>
@M_HWI-M01141:133:D05BR:1:1101:17700:19009  133:D05BR:1:1101:17700:19009 2:N:0:CCGGCGTTCTCCAT
CCAAGAAATATCTCGCTACCGGAAATAACATCATGCTGAAAACGCTATCGATTCGTACCGGCTTGCTCTCTTTACTGGCCGTTATG
+M_HWI-M01141:133:D05BR:1:1101:17700:19009  133:D05BR:1:1101:17700:19009 2:N:0:CCGGCGTTCTCCAT
]]]]]]]]]]]]]]]]]]]]]]]]]]]]]]]]]]]]]]]]]]]]]]]]]]]]]]]]]]]]]]]]]]]]]]]]]]]]]]]]]]]]]]
@M_HWI-M01141:133:D05BR:1:1101:20857:19027  133:D05BR:1:1101:20857:19027 2:N:0:CCGGCGTTCTCCAT
GGCAGTAAAAACCGATATCCATAATCGAGCCGTTAGAGAAGGC
+M_HWI-M01141:133:D05BR:1:1101:20857:19027  133:D05BR:1:1101:20857:19027 2:N:0:CCGGCGTTCTCCAT
]W]]]V]]]W]]]]]]XZ]Z]]]][]]6]]]]]]]]]]]]]]]
@M_HWI-M01141:133:D05BR:1:1101:8022:19113  133:D05BR:1:1101:8022:19113 2:N:0:CCGGCGTTCTCCAT
CTTTTTCTTCTGGCGCGTTGTCGATTTGGTCAAATGC
+M_HWI-M01141:133:D05BR:1:1101:8022:19113  133:D05BR:1:1101:8022:19113 2:N:0:CCGGCGTTCTCCAT
\U]]]]]]]]]]]]]]]]V]]]\]]]]]]]]]]]]\]
@M_HWI-M01141:133:D05BR:1:1101:23495:19135  133:D05BR:1:1101:23495:19135 2:N:0:CCGGCGTTCTCCAT
GGCGGCGGTCGCTTCATCCAGCAGCGAAGCGGAGGCAATATCCATCCCGGTCAGATCCAGCGTCACCTGCTGGAAGTTCAGCAGCGCTTCCAGGCGG
+M_HWI-M01141:133:D05BR:1:1101:23495:19135  133:D05BR:1:1101:23495:19135 2:N:0:CCGGCGTTCTCCAT
]]]]]]]]]]E]Y]]]Z][]]RBY]]TX]X]EUT5]Y]\[]]]X]ZBW5][T]VF]]]]V]]ZZV]]VV[]]]G]\]]]]Z\]]]C]]\T]Y]]]]T
@M_HWI-M01141:133:D05BR:1:1101:13078:19177  133:D05BR:1:1101:13078:19177 2:N:0:CCGGCGTTCTCCAT
GGGTCTACCTTCTGCATGGTGACCCATAGGATTGTCCGGACCTGC
+M_HWI-M01141:133:D05BR:1:1101:13078:19177  133:D05BR:1:1101:13078:19177 2:N:0:CCGGCGTTCTCCAT
]]]]]]]]]]]]]]]]]]]]]]]I]]]]]X]]]]]]]]]]]]]]]
@M_HWI-M01141:133:D05BR:1:1101:23421:19189  133:D05BR:1:1101:23421:19189 2:N:0:CCGGCGTTCTCCAT
GGTAAAGCTCACCATATCGATATCCGGGTGCAGGCCAATCGGCTCTCCGACGGCTTTGCCGGTGCCGGTGACGATATTCAGCACGCCCGCCGGGATGCCTGCCTCAAAGGCCAACTCTGCGACGCGCAGCGCGGTGAGCGAAGTCTGCTCCGCCGGTTTAACGATGACCGAGCAGCCAGCCGCCAGCGCCGGGCCAATTTTCCAG
+M_HWI-M01141:133:D05BR:1:1101:23421:19189  133:D05BR:1:1101:23421:19189 2:N:0:CCGGCGTTCTCCAT
CCBBCFFFFFFFGGGGGGGGGGGHHGGGFGGHHGGGHHHHGGGGGHHHGGGGGGG]]]]]]]]]]]]]Y]]Z]]]]]]]]]]]]]]]]]]]]]]]]]]]]]]]]]]]]]]]]]]]]]]]]]]]]]]]]]]]]]]]]]]]]]]]]]]]]]]GGGGEHGGHHHHHHGGGGGHHGGHGGGGGGGGGGGGGGGGGGGFFFFFFFABBBB
@M_HWI-M01141:133:D05BR:1:1101:6662:19196  133:D05BR:1:1101:6662:19196 2:N:0:CCGGCGCTCTCCAA
CCCCCCTCGCACCATAATCCACGTTGATATTGCTC
+M_HWI-M01141:133:D05BR:1:1101:6662:19196  133:D05BR:1:1101:6662:19196 2:N:0:CCGGCGCTCTCCAA
]V]R]]]]S]]E]V[\Z]]]F[]]G]]GY[]WWTS
@M_HWI-M01141:133:D05BR:1:1101:2931:19208  133:D05BR:1:1101:2931:19208 2:N:0:CCGGCGCTCTCCAT
GGGAAAGACTCAGGAACGTGCAGTTTAACAAAC
+M_HWI-M01141:133:D05BR:1:1101:2931:19208  133:D05BR:1:1101:2931:19208 2:N:0:CCGGCGCTCTCCAT
]]]L]]]]]]]]][]]]]]]]]]]]]]]]]]]X
@M_HWI-M01141:133:D05BR:1:1101:19924:19298  133:D05BR:1:1101:19924:19298 2:N:0:CCGGCGTTCTCCAT
GCGCCGTTAGAGACGCGTTTTGTAAATCCGTTACAAATCACG
+M_HWI-M01141:133:D05BR:1:1101:19924:19298  133:D05BR:1:1101:19924:19298 2:N:0:CCGGCGTTCTCCAT
]]]]]]]]]]]]]]]]]]]]]]]]]]]]]]]]]]]]]]]]]]
@M_HWI-M01141:133:D05BR:1:1101:17463:19401  133:D05BR:1:1101:17463:19401 2:N:0:CCGGCGTTCTCCAT
GGGGGATAGGCAGGCCGTCCGGACCGATAATGACTGGCCAG
+M_HWI-M01141:133:D05BR:1:1101:17463:19401  133:D05BR:1:1101:17463:19401 2:N:0:CCGGCGTTCTCCAT
]]]]]]]]]]]]]]][[[]]]]]]]]]]]]]]]]]]]]]]]
@M_HWI-M01141:133:D05BR:1:1101:20831:19445  133:D05BR:1:1101:20831:19445 2:N:0:CCGGCGTTCTCCAT
ATATTCGCCATCCGCTGAAGGATCTCGATCAGCAGATGATCGACTGGGCTGTGGCGAGCGATATTGCCGTGC
+M_HWI-M01141:133:D05BR:1:1101:20831:19445  133:D05BR:1:1101:20831:19445 2:N:0:CCGGCGTTCTCCAT
]]]T]]]TT]TY]Z[]]]\]FTC]Y]]]\]]F]]][]\]]]]]][]]]]]V]]]]]UZ]]W]Z]]]]]]]%]
@M_HWI-M01141:133:D05BR:1:1101:14351:19452  133:D05BR:1:1101:14351:19452 2:N:0:CCGGCGTTCTCCAT
CCTGCTGACTGTGACCTTTAACGGGTTATCTAAAACCTACCGCGTAGCCGGTTTCCGCCAGGGCTGGATGGTGCTGAACGGTCCGAAGAAACATGCGAAAGGCTACATTGAAGGGCTCGAGATGCTGGCGTCGATGCGTCTGTGCGCTAACGTTCCCGC
+M_HWI-M01141:133:D05BR:1:1101:14351:19452  133:D05BR:1:1101:14351:19452 2:N:0:CCGGCGTTCTCCAT
BBBBBFFFF]]]]]]]]]]]]]]]]]]]]]]]]]]]]]]]]]]]]]]]]]]]]]]]]]]]]]]]]]]]]]]]]]]]]]]]]]]]]]]]]]]]]]]]]]]]]]]]]]]]]]]]]]]]]]]]]]]]]]]]]]]]]]]]]]]]]]]]]]]]]]AAAA3AAAA
@M_HWI-M01141:133:D05BR:1:1101:11465:19471  133:D05BR:1:1101:11465:19471 2:N:0:CCGGCGTTCTCCAT
GTTGAATTTTTTTACTCACCAGAGAGCCAGCGATAGCCATAACCCGGTAATGTTTATCGTCTGGATTGGGAGCGTGCTCACCAC
+M_HWI-M01141:133:D05BR:1:1101:11465:19471  133:D05BR:1:1101:11465:19471 2:N:0:CCGGCGTTCTCCAT
]]]]]]]]]]]]]]]]]]]]]]]]]]U]]]]]]]]]]]]]]]]]\]]]]]]]]]]]]]]]]]]]]]]]]][]]]]]]]]]]]]]
@M_HWI-M01141:133:D05BR:1:1101:6912:19495  133:D05BR:1:1101:6912:19495 2:N:0:CCGGCGTTCTCCAT
GTCGACCAGCAGGCGCCCCAGACCCGGCCAGTTGAAGACCTTTTCCACGATGATGGGGCTGCAGTTTGGCTTCCTGCTGGGCGGCTCTATCGTC
+M_HWI-M01141:133:D05BR:1:1101:6912:19495  133:D05BR:1:1101:6912:19495 2:N:0:CCGGCGTTCTCCAT
]]]]]]]]]]]]]]]]]]]]]]]]\X]]]]]]]]]]]]]]]]]]]]]]]]]]]]]]]]]]]]]]]]]]]]]]]]]]]]]]]]]]]]]]]]]]]]
@M_HWI-M01141:133:D05BR:1:1101:22739:19562  133:D05BR:1:1101:22739:19562 2:N:0:CCGGCGTTCTCCAT
CTCGCGTTAATTTTTCACCGCATTCTCTGATAAAGCGGCGGGAACAATCAAC
+M_HWI-M01141:133:D05BR:1:1101:22739:19562  133:D05BR:1:1101:22739:19562 2:N:0:CCGGCGTTCTCCAT
]]]]]]]]]]]]]]]]]]]]]]]]]]]]]]]]]]]]]]]]]]]]]]]]]]]]
@M_HWI-M01141:133:D05BR:1:1101:20415:19597  133:D05BR:1:1101:20415:19597 2:N:0:CCGGCGTTCTCCAT
ACCAGCTTTGTTCTTTTTGCCTAGGATTGTCTTGGCTATGTAGGCTTTTTTAGTTTCATATGAAGTTTAAAGTGTTTTTTTCCAGTTCTGTAAAGAAGGTCATTGGTAGCTTGATGGGGATAGGGTTAAATCTATATGGTCTGTTTACAATATTAAATCTTCCAATCCATGAGCATCAGATGCCTTTCTGTTTTTTGTGGGTCCTCTTCAGTAACTTTCATCAATGTT
+M_HWI-M01141:133:D05BR:1:1101:20415:19597  133:D05BR:1:1101:20415:19597 2:N:0:CCGGCGTTCTCCAT
BBCBCCFFFFFFGGGGGGGGGGHHHGHHHHHHHHHHHHHHHHGHHHHHHHGHGHHHHHHGHHBGGHHHHHHHHHHHHH]]]]]]]]]]]]]]]]]]]]]]]]]]]]]]]]]]]]]]]]]]]]]]]]]]]]]]]]]]]]]]]]]]]]]]]]HHHHHHHHHHHHHHHFGHHHHHGHHHHHHHHFHHHHHHHEGHHHHGGHGHHHHHHGGGGGGGGGG5FFFFFFFBAAAA
@M_HWI-M01141:133:D05BR:1:1101:24328:19613  133:D05BR:1:1101:24328:19613 2:N:0:CCGGCGTTCGCCAT
CCTGCTCCCAGATTAAATCATCCTGAGGCAGTTCCATCAGAAAGCGGCTCGGCTCAGGG
+M_HWI-M01141:133:D05BR:1:1101:24328:19613  133:D05BR:1:1101:24328:19613 2:N:0:CCGGCGTTCGCCAT
]]]]]]]]]]]]]]]]]]]]]]]]]]]]]]]]]]]]]]]]]]]]]]]]]]]]]]]]]]]
@M_HWI-M01141:133:D05BR:1:1101:8576:19661  133:D05BR:1:1101:8576:19661 2:N:0:CCGGCGTTCTCCAT
GCCATGACCCTGCAGGCCCAGCTCGGCA
+M_HWI-M01141:133:D05BR:1:1101:8576:19661  133:D05BR:1:1101:8576:19661 2:N:0:CCGGCGTTCTCCAT
]]]]]]]]]]]]]]]]]]]]]]]]]]]]
@M_HWI-M01141:133:D05BR:1:1101:26440:19672  133:D05BR:1:1101:26440:19672 2:N:0:CCGGCGTTCTCCAT
CCCTGAAAAATTGTTAGTAAAATTTATAAAAATAAGGAGAGATAGAAATGAAACATGTATTGTT
+M_HWI-M01141:133:D05BR:1:1101:26440:19672  133:D05BR:1:1101:26440:19672 2:N:0:CCGGCGTTCTCCAT
]]]]]]]]]]]]]]]]]]]]]]]]]]]]]]]]]]]]]]]]]]]]]]]]]]]]]]]]]]]]]]]]
@M_HWI-M01141:133:D05BR:1:1101:27367:19704  133:D05BR:1:1101:27367:19704 2:N:0:CCGGCGCTCTCCAT
AGCAACCGTCACTGGTTCGCACGCTGGACCAATTGGA
+M_HWI-M01141:133:D05BR:1:1101:27367:19704  133:D05BR:1:1101:27367:19704 2:N:0:CCGGCGCTCTCCAT
]W]WW]Z]]]]]]]]T]]]]]]]]]]]]]]]]]]]]]
@M_HWI-M01141:133:D05BR:1:1101:20636:19711  133:D05BR:1:1101:20636:19711 2:N:0:CCGGCGTTCTCCAT
CGTGGTTGTCGACTCGCTGGTGACGGTTTTCGCC
+M_HWI-M01141:133:D05BR:1:1101:20636:19711  133:D05BR:1:1101:20636:19711 2:N:0:CCGGCGTTCTCCAT
]]UU3]T]2]]U[W]]]]]]0]]Z]TV[T]Y]Z]
@M_HWI-M01141:133:D05BR:1:1101:9508:19730  133:D05BR:1:1101:9508:19730 2:N:0:CCGGCGTTCTCCAT
GATAACCAACTCCTTCACCGAGCAGCTGGCGAAACGGATGACGGTCGATACCGGCGTGCGCATGCTGGTGAGTTTTGGCGTGGTGCTGGTGCTGAAC
+M_HWI-M01141:133:D05BR:1:1101:9508:19730  133:D05BR:1:1101:9508:19730 2:N:0:CCGGCGTTCTCCAT
]]]]]]]]]]]]]]Z]]]]]]]]]]]]]]]]]]]]]]]]]]]]]]]]]]]]]]]]]]]]]]]]]]]]]]]]]]]]]]]]]]]]]]]]]]]]]]]]]]
@M_HWI-M01141:133:D05BR:1:1101:13770:19732  133:D05BR:1:1101:13770:19732 2:N:0:CCGGCGTTCTCCAT
GTCTCCAGTAACGGGCAGTATTATGCCGCGG
+M_HWI-M01141:133:D05BR:1:1101:13770:19732  133:D05BR:1:1101:13770:19732 2:N:0:CCGGCGTTCTCCAT
]]]]]]]]]]]]]]]]]]]]]]]]]]]]]]]
@M_HWI-M01141:133:D05BR:1:1101:25080:19738  133:D05BR:1:1101:25080:19738 2:N:0:CCGGCGTTCTCCAT
ACAACACCAAATTTCAACTCTATAGAATGCATTCCAGAAAAAAACGATCTATATCTTATAG
+M_HWI-M01141:133:D05BR:1:1101:25080:19738  133:D05BR:1:1101:25080:19738 2:N:0:CCGGCGTTCTCCAT
]]]]]YZ]]]]]]]]]]]]]]]]]]]]]]]]]]]]]]]]]]]]]]]]]]]]]]]]]]]]]]
@M_HWI-M01141:133:D05BR:1:1101:9348:19769  133:D05BR:1:1101:9348:19769 2:N:0:CCGGCGTTCTCCGT
TGGTGGCCGAGCGCCAGCTGTCCAACGTGGGAATGCCGCTGCCGTTCTCTTCACCAAACATGTCAAAAAACGC
+M_HWI-M01141:133:D05BR:1:1101:9348:19769  133:D05BR:1:1101:9348:19769 2:N:0:CCGGCGTTCTCCGT
]]]]]]]]]]]]]]]]]]]]]]]]]]]]]]]]]]]]]]]]]]]]]]]]]]]]]]]]]]]]]]]]]]]]]]]]]
@M_HWI-M01141:133:D05BR:1:1101:7449:19777  133:D05BR:1:1101:7449:19777 2:N:0:CCGGCGTTCTCCAT
CATCGTGCGATTCTTCTCCCAGCGTCGCCTTACCATCGATAGTCACGAAGTGATGCTCGCAGGTGCTGGTCAGCGTGATATCGCGTAC
+M_HWI-M01141:133:D05BR:1:1101:7449:19777  133:D05BR:1:1101:7449:19777 2:N:0:CCGGCGTTCTCCAT
]]]]]]]]]]]]]]]]]]]]]]]]]]]]]]]]]]]]]]]]]]]]]]]]]]]]]]]]]]]]]]]]]]]]]]]]]]]]]]]]]]]]]]]]
@M_HWI-M01141:133:D05BR:1:1101:18399:19801  133:D05BR:1:1101:18399:19801 2:N:0:CCGGCGTTCTCCAT
CGCCTGGGGAAGTAAAACTGCGTTAACGGATCTCTACG
+M_HWI-M01141:133:D05BR:1:1101:18399:19801  133:D05BR:1:1101:18399:19801 2:N:0:CCGGCGTTCTCCAT
]V]]]]]]]]]]]]]]]]]]]]]]]]]]]ZV]]]]]]]
@M_HWI-M01141:133:D05BR:1:1101:27006:19803  133:D05BR:1:1101:27006:19803 2:N:0:CCGGCGTTCTCCAT
GGATCCCTTCCGCCGTCGTGGCGTCCACTTCGCCCACCATAATAGATGAGCTACCTGGCAAGCCCGGGTGGCACAAGTGAACGCTCATCTATTATGG
+M_HWI-M01141:133:D05BR:1:1101:27006:19803  133:D05BR:1:1101:27006:19803 2:N:0:CCGGCGTTCTCCAT
]]]]U]]Y]]]]]]]]]]]]]]]]]]\]]]]][]]]]]]]]]]]]]]]]]]]]]]]]]]]]]]]]]]Z]]]]]]]]]]]]]]]]]]]]]]]]]]]]]
@M_HWI-M01141:133:D05BR:1:1101:22066:19805  133:D05BR:1:1101:22066:19805 2:N:0:CCGGCGTTCTCCAT
GGTATATTTCGGTATGACCGACAGCGGGTTACCGGTGTCTTTTTGCTCCGAGGTGATCATCCAGGTGGCATTGGTATT
+M_HWI-M01141:133:D05BR:1:1101:22066:19805  133:D05BR:1:1101:22066:19805 2:N:0:CCGGCGTTCTCCAT
]]]]]]]]]]]]]]]]]]]]]]]]]]]]]]]]]]]]]]]]]]]]]]]]]]]]]]]]]]]]]]]]]]]]]]]]]]]]]]
@M_HWI-M01141:133:D05BR:1:1101:13148:19816  133:D05BR:1:1101:13148:19816 2:N:0:CCGGCGTTCTCCAT
ACGGGGCTATTTTTTCTGCCCGATTTGAGGACCGTAATGCGGGGGGTAAACTGGTGCTCGCTCAGGACATGCTGTTCGCCGTTGTGCGCCATCACACACGCGACCTCGCAGGCACGACATCCAATACACTGC
+M_HWI-M01141:133:D05BR:1:1101:13148:19816  133:D05BR:1:1101:13148:19816 2:N:0:CCGGCGTTCTCCAT
]]]]]]]]]]]]]]]]]]]]]]]]]]]]]]]]]]]]]]]]]]]]]]]]]]]]]]]]]]]]]]]]]]]]]]]]]]]]]]]]]]]]]]]]]]]]]]]]]]]]]]]]]]]]]]]]]]]]]]]]]]]]]]]]]]][
@M_HWI-M01141:133:D05BR:1:1101:20368:19848  133:D05BR:1:1101:20368:19848 2:N:0:CCGGCGTTCTCCAT
TGCAGAAATGCTGGAATCATTACCTGCGGAGAT
+M_HWI-M01141:133:D05BR:1:1101:20368:19848  133:D05BR:1:1101:20368:19848 2:N:0:CCGGCGTTCTCCAT
]]]]]]]]]]]]]]]]]]]]]]]]]]]]]]]]]
@M_HWI-M01141:133:D05BR:1:1101:15481:19859  133:D05BR:1:1101:15481:19859 2:N:0:CCGGCGTTCTCCAT
CCCTGGTTTCTTTCGGTTCTTTCGCCCAGAGCGTTAGCGCGACCGGTTCAACTCTCGACCGTGCAGAAGCAAAAATTGCCGCTCAGGCTGCTGAACAGGGTTCGTCTTACAAAATCACCAGCGCACAGTTCAACAACCGCGTACACATGACTGCAGAACTGACTAAATAAGAACCTGGATTGCC
+M_HWI-M01141:133:D05BR:1:1101:15481:19859  133:D05BR:1:1101:15481:19859 2:N:0:CCGGCGTTCTCCAT
BBBABBCFFFFFGFFGGGGGGGHGGGGGFDHHGG]]]]]]]]]]]]]]]]]]]]]]]]]]]]]]]]]]]]]]]]]]]]]]]]]]]]]]]]]]]]]]]]]]]]]]]]]]]]]]]]]]]]]]]]]]]]]]]]]]]]]]]]]]]]]]]]]]]]HHHGHHHHHHHHGFGGGGGGGGFFFFFFFAAA3A
@M_HWI-M01141:133:D05BR:1:1101:19062:19863  133:D05BR:1:1101:19062:19863 2:N:0:CCGGCGTTCTCCAT
CAGCTGAGCGACAGCGTGTTCACGGTTAAAGCGCGTGACGTCCGGCGGCGTACCGGACAAATCCCCCGCGGCGAGCCGGTTGATATGCGTGATGACGCGA
+M_HWI-M01141:133:D05BR:1:1101:19062:19863  133:D05BR:1:1101:19062:19863 2:N:0:CCGGCGTTCTCCAT
]]]]]]]]]]]]]]]]]]]]]]]]]]]]]]]]]]]]]]]]]]]]]]]]]]]]]]]]]]]]]]]]]]]]]]]]]]]]]]]]]]]]]]]]]]]]]]]]]]]]
@M_HWI-M01141:133:D05BR:1:1101:20865:19897  133:D05BR:1:1101:20865:19897 2:N:0:CCGGCGCTCTCCAT
GCTGGTTAATCCGACTGAACACAGCTTTGTTGATGCGTCAAAAGCGAAAAGCGCATTGTAATTGATTCCTTATAAAAACAGTCGGTGGGTAATCAGCA
+M_HWI-M01141:133:D05BR:1:1101:20865:19897  133:D05BR:1:1101:20865:19897 2:N:0:CCGGCGCTCTCCAT
]]]]]]]]]]]]]]]]]]]]]]]]]]]]]]]]]]]]]]]]]]]]]]]]]]]]]]]]]]]]\]]]]]]]]]]]]]]]]]]]]]]]]]]]]]]]]]]]]]
@M_HWI-M01141:133:D05BR:1:1101:14958:19955  133:D05BR:1:1101:14958:19955 2:N:0:CCGGCGTTCTCCAT
GACACGATGGCCAGCTTCATCGGCCCGGGTAAAAAGTACCCCTCGCCGTACATGGCACTGCCGGTGTGGAACCAGTACGGCAGGG
+M_HWI-M01141:133:D05BR:1:1101:14958:19955  133:D05BR:1:1101:14958:19955 2:N:0:CCGGCGTTCTCCAT
U]]]]]]]]]]]]]]]]]]]]]Z]]]\]]]]Y]]]]H]]][]]]]]]]]]]]]]]]]]]]]]]]]]]]]]]]]]]]]]]]U]]]]
@M_HWI-M01141:133:D05BR:1:1101:9898:19961  133:D05BR:1:1101:9898:19961 2:N:0:CCGGCGTTCTCCAT
ATTCAATATAGTACTGGAAGTTCTAGCCAGAGCAATCAGGCAAGAAAAAGAAATAAAGGG
+M_HWI-M01141:133:D05BR:1:1101:9898:19961  133:D05BR:1:1101:9898:19961 2:N:0:CCGGCGTTCTCCAT
]]]]]]]]]]]]]]]]]]]]]]]]]]]]]]]]]]]]]]]]]]]]]]]]]]]]]]]]]]]]
@M_HWI-M01141:133:D05BR:1:1101:23514:20020  133:D05BR:1:1101:23514:20020 2:N:0:CCGGCGTTCTCCAT
GCAGGATACCGATGTGCACCCCCATCAGCCAGCGGGCCATGTGCGGCATCATCAGGCCGATAAAGG
+M_HWI-M01141:133:D05BR:1:1101:23514:20020  133:D05BR:1:1101:23514:20020 2:N:0:CCGGCGTTCTCCAT
]]]]]]]]]]]]]]]]]]]]]]]]]]]]]]]]]]]]]]]]]]]]]]]]]]]]]]]]]]]]]]]]]]
@M_HWI-M01141:133:D05BR:1:1101:16329:20054  133:D05BR:1:1101:16329:20054 2:N:0:CCGGCGTTCTCCAT
TACATGGTTGGCCCAAGCGGCGCGGTTGATCTGCAGATCATCGTGAACAATCTGTACG
+M_HWI-M01141:133:D05BR:1:1101:16329:20054  133:D05BR:1:1101:16329:20054 2:N:0:CCGGCGTTCTCCAT
]]]]]]]]]]]]]]]]]]]]]]]]]]]]]]]]]]]]]]]]]]]]]]]]]]]]]]]]]]
@M_HWI-M01141:133:D05BR:1:1101:10900:20062  133:D05BR:1:1101:10900:20062 2:N:0:CCGGTGTTCTCCAT
TCTGCACGTTAATGCCCTGATCGACAAATCTGCTTCAGGATTGCTGTAGCA
+M_HWI-M01141:133:D05BR:1:1101:10900:20062  133:D05BR:1:1101:10900:20062 2:N:0:CCGGTGTTCTCCAT
]]]]]]]]]]]]]]X]]]]]]]]]]]]]M]]]]]]]]]]]]]]]]]]ZZ]]
@M_HWI-M01141:133:D05BR:1:1101:18011:20112  133:D05BR:1:1101:18011:20112 2:N:0:CCGGCGTTCTCCAT
CGCTGTCGCGCTGCTGACAGGCTGTACGCCGCGTATTGAAGTTGCGGCGCCGAAAGAGCCGATAACCATCAACATGAACGTGAAAATCGAGCATGAAATCCATATTAAGGTCGATAAAGACGTTGAAACCCTGCTGAAATCCCGCAGCGATCTGTTCTGAGGATGCCATGAAACGATTAACAC
+M_HWI-M01141:133:D05BR:1:1101:18011:20112  133:D05BR:1:1101:18011:20112 2:N:0:CCGGCGTTCTCCAT
CDECDCFEDEEEGGGGGGGGGGHHHHHHGGGGG]]]]]]]]]]]]]]]]]]]]]]]]]]]]]]]]]]]]]]]]]]]]]]]]]]]]]]]]]]]]]]]]]]]]]]]]]]]]]]]]]]]]]]]]]]]]]]]]]]]]]]]]]]]]]]]]]]]]]HHHHGHHHHHHGGGGGGGGGGCCDFFFFCBAAA
@M_HWI-M01141:133:D05BR:1:1101:12720:20192  133:D05BR:1:1101:12720:20192 2:N:0:CCGGCGTTCTCCAT
GTGAGAACGCGGCAATGGTGCGTGAACTGTCCCTG
+M_HWI-M01141:133:D05BR:1:1101:12720:20192  133:D05BR:1:1101:12720:20192 2:N:0:CCGGCGTTCTCCAT
]]]]]]]]]]]]]]]]]]]]]]]]]]]]]]]]]]]
@M_HWI-M01141:133:D05BR:1:1101:15071:20201  133:D05BR:1:1101:15071:20201 2:N:0:CCGGCGTTCTCCAT
ATGCTGGCCTGGAAAATTGGCCCGGCCCTGGCGGCGGGTTGTTCGGTGGTGGTGAAACCGGCGGAACAG
+M_HWI-M01141:133:D05BR:1:1101:15071:20201  133:D05BR:1:1101:15071:20201 2:N:0:CCGGCGTTCTCCAT
]]]]]]]]]]]]]]]]]]]]]]]]]]]]]]]]]]]]]]]]]]]]]]]]]]]]]]]]]]]]]]]]]]]]]
@M_HWI-M01141:133:D05BR:1:1101:24358:20212  133:D05BR:1:1101:24358:20212 2:N:0:CCGGCGTTCTCCAT
GACGAACGGCGAGATGGCGCCGATGGTGGCGAGGAAGCCGT
+M_HWI-M01141:133:D05BR:1:1101:24358:20212  133:D05BR:1:1101:24358:20212 2:N:0:CCGGCGTTCTCCAT
]]]]]]]]]X]U]]V]]]YFYZ]]]]]][]]]]]]]]]]]]
@M_HWI-M01141:133:D05BR:1:1101:16726:20218  133:D05BR:1:1101:16726:20218 2:N:0:CCGGCGTTCTCCAT
GTGAAGCCTGGGATCTGCCGGTGCTGCGACACCCCGTTGCGGTAGCCGAG
+M_HWI-M01141:133:D05BR:1:1101:16726:20218  133:D05BR:1:1101:16726:20218 2:N:0:CCGGCGTTCTCCAT
]V]]]]][]]]]]]]]]]]]]]]Z]Y]]]]]]]]][]]]Z]\\]]]Y]EZ
@M_HWI-M01141:133:D05BR:1:1101:21227:20234  133:D05BR:1:1101:21227:20234 2:N:0:CCGGCGTTCTCCAT
GAATGTATATTTTGTGTATTTGAAGTGGAGAGCTCTATAAATATTTATTAAGTTTACTTGTTCC
+M_HWI-M01141:133:D05BR:1:1101:21227:20234  133:D05BR:1:1101:21227:20234 2:N:0:CCGGCGTTCTCCAT
]]]]]]]]]]]]]]]]]]]]]]]]]]]]]]]]]]]]]]]]]]]]]]]]]]]]]]]]]]]]]]]]
@M_HWI-M01141:133:D05BR:1:1101:19577:20317  133:D05BR:1:1101:19577:20317 2:N:0:CCGGCGTTCTCCAT
GTATGCGTGCACGCGAGCAGGTGCAGTAGTAGGAAAGCCCCCGATCGTAGAGCCAGGCCAGGCGTTCCCGGTAGGCGTCATGGCGCTGTGACTGCCAGAGTACCTCATCGTCCCAGTGAAGACCGTAATGTTCCAGCTGACGCAGAATGGT
+M_HWI-M01141:133:D05BR:1:1101:19577:20317  133:D05BR:1:1101:19577:20317 2:N:0:CCGGCGTTCTCCAT
C]]]]]]]]]]]]]]]]]]]]]]]]]]]]]]]]]]]]]]]]]]]]]]]]]]]]]]]]]]]]]]]]]]]]]]]]]]]]]]]]]]]]]]]]]]]]]]]]]]]]]]]]]]]]]]]]]]]]]]]]]]]]]]]]]]]]]]]]]]]]]]]]]]]]]C
@M_HWI-M01141:133:D05BR:1:1101:26902:20336  133:D05BR:1:1101:26902:20336 2:N:0:CCGGCGTTCTCCAT
GTTTTTGCCGGTTATGCGCAGTTTGCCGCGTTAGAACTTTGGACGTCTCACG
+M_HWI-M01141:133:D05BR:1:1101:26902:20336  133:D05BR:1:1101:26902:20336 2:N:0:CCGGCGTTCTCCAT
]]]]]]]]]]T]]]]]]\]]\7]]]]\]]Z]]]]]7[]][]UF1]]]]]]]\
@M_HWI-M01141:133:D05BR:1:1101:5385:20343  133:D05BR:1:1101:5385:20343 2:N:0:CCGGCGTTCTCCAT
GATAACGCCCTGCGTCGCCGACTGAAGCGAGAATTAAAACTAAACGCCGCATTTCGCCATTCTGGCTGCTGCCTGTTATCGCATTATTGATTGCAGGATGGCTTATCTGGACGAGCTATGAGGATCGCGGAAGTACCGTCACCATTGATTTCCAGACCGCCGACGTC
+M_HWI-M01141:133:D05BR:1:1101:5385:20343  133:D05BR:1:1101:5385:20343 2:N:0:CCGGCGTTCTCCAT
A?AAA11AAADCGEAAE]]]WB[Z]]ZBY]]]PZ[]]]][]]7]W]]T]U]]X]]]]]]Z]]\]X]C]]\]]][WZ]Y[]V]Z]]]]]]\G]]]]]][]]][]]]\]Y8COUZS]RT]]]]]]Y]]]]]X]]ZW]Z]]]]VQ][]]]E]\10GAA0A1@DD>1>111
@M_HWI-M01141:133:D05BR:1:1101:8682:20350  133:D05BR:1:1101:8682:20350 2:N:0:CCGGCGTTCTCCAT
ACATCCAGCAGCAGTTTGGGATGCACTATACCCAGGATGAGAGTTATTACATCCTGGAAGCCGAGCCGGGTGCCGTCGTCTGTCTGGGTACAAAAACCGGCACCGACC
+M_HWI-M01141:133:D05BR:1:1101:8682:20350  133:D05BR:1:1101:8682:20350 2:N:0:CCGGCGTTCTCCAT
]]]]]]]]]]]]]]]]]]]]]]]]]]]]]]]]]]]]]]]]]]]]]]]]]]]]]]]]]]]]]]]]]W]]]]Z]]]]]]]]]]]]]]]]]]]]]]]]]]]]]]]]]]]]]
@M_HWI-M01141:133:D05BR:1:1101:21893:20376  133:D05BR:1:1101:21893:20376 2:N:0:CCGGCGCTCTCCAT
CCCAGCTTTAACTCACCGATTGCCAAACTGGTGCAGGACTACCCCATCAAGTCCCGCTCGGTGATTGCGCACATCCGCCAGGCAAACCGCGGCGAAGTGGCGCTGGAAAACAC
+M_HWI-M01141:133:D05BR:1:1101:21893:20376  133:D05BR:1:1101:21893:20376 2:N:0:CCGGCGCTCTCCAT
]UFV[]VV]]]EZ]]VZVQV]Y]][\ZV%]]][\Y]][ZU]UBW]UX]]F]]8SUA]]]]YY]YE]XZ]C]]]]]]Z]]\]URX]ZZ][][]YWCW]CV[V]+]SF]]4]U]]
@M_HWI-M01141:133:D05BR:1:1101:3974:20378  133:D05BR:1:1101:3974:20378 2:N:0:CCGGCGTTCTCCAT
GTCATAGCCGGACAGCGGCAGCATCGAGATAAAGTTCAG
+M_HWI-M01141:133:D05BR:1:1101:3974:20378  133:D05BR:1:1101:3974:20378 2:N:0:CCGGCGTTCTCCAT
]]]]]]]]]]W]][]]]]]]]]]]]]]]]]]]]]]]][]
@M_HWI-M01141:133:D05BR:1:1101:27866:20383  133:D05BR:1:1101:27866:20383 2:N:0:CCGGCGTTCTCCAT
GGTACTGGTACCAAAACAGAGATATAGACCAATGGAACAAAACAGAGGCACCGG
+M_HWI-M01141:133:D05BR:1:1101:27866:20383  133:D05BR:1:1101:27866:20383 2:N:0:CCGGCGTTCTCCAT
]]]3]]]\]]VT][V]]]]]]]]]]]]]]]]X]]]]]]]]]]]]]V]]]\]]]]
@M_HWI-M01141:133:D05BR:1:1101:7408:20387  133:D05BR:1:1101:7408:20387 2:N:0:CCGGCGTTCTCCAT
CTCCGGCGACGCATTCGGCTTCGGCGATATCC
+M_HWI-M01141:133:D05BR:1:1101:7408:20387  133:D05BR:1:1101:7408:20387 2:N:0:CCGGCGTTCTCCAT
Z]]]][]]]]]]]]]]]]Y\Y]]]]]]]]]]]
@F_HWI-M01141:133:D05BR:1:1101:11053:20390  133:D05BR:1:1101:11053:20390 2:N:0:CCGGCGTTCTCCAT
CTCATGACGGAAGCGCAACGGCATCAAATCTTACTGGAACTCCTGGCGCAAACAGGTTTTATTACCGTCGAGAAAGCGATCGAGCGTCTGGGCATTTCTCCCGCAACGGCAAGGCGAGAGCACACGTCTGAACTCCAGTCACCCGGCGTA
+F_HWI-M01141:133:D05BR:1:1101:11053:20390  133:D05BR:1:1101:11053:20390 2:N:0:CCGGCGTTCTCCAT
CCCCCFFFCCCCGGGGGGGGGGGGHHGHHHHHHHHHHHHHHHHHHHHGGGGGHHHHHHHGGHHHHHGGGGGGHGHHGGGHGGGGGGGGGGHHHHHHHHHHHHFGGGGGGGGGGGHGGGGGHHHHHGHHHGHHHHHHHHHHHHHHGGGGGG
@R_HWI-M01141:133:D05BR:1:1101:11053:20390  133:D05BR:1:1101:11053:20390 2:N:0:CCGGCGTTCTCCAT
TCCAGGGGGCATTGGAGAGTATTGGAATGGGTCCCCATTTTCGCTGCGCTAGTAATAGCCCGACGCCTGAACGTTTGCTCATCAGTACTCTAACCATTTTTTGCCTAAAATTTTCCTAAGACATTTTTTCTTTTAGCTTACCCTTTTAGT
+R_HWI-M01141:133:D05BR:1:1101:11053:20390  133:D05BR:1:1101:11053:20390 2:N:0:CCGGCGTTCTCCAT
111111111>001B11A1012122111B11000/0/001222/////////B1222221B0>//>//0/B1BF/>0/1@111B212212121>10111221//1B11111>B1221>>101101@22@/01111101?111001011<0<
@M_HWI-M01141:133:D05BR:1:1101:11946:20518  133:D05BR:1:1101:11946:20518 2:N:0:CCGGCGTTCTCCAT
AAGAAAAAACCACGTTCGTCACCAAAAACTTTTGGCTCAAAAATAAGTACATCCGGGATATCTGTTTTAATAACGTTCATGACTTAGTAAC
+M_HWI-M01141:133:D05BR:1:1101:11946:20518  133:D05BR:1:1101:11946:20518 2:N:0:CCGGCGTTCTCCAT
]]]]]]]]]]]]]]]]]]]]]]]]]]]]]]]]]]]]]]]]]]]]]]]]]]]]]]]]]]]]]]]]]]]]]]]]]]]]]]]]]]]]]]]]]]]
@M_HWI-M01141:133:D05BR:1:1101:5385:20542  133:D05BR:1:1101:5385:20542 2:N:0:CCGGCGTTCTCCAT
GTCTGCGCGCCGCTATCTAGCGGATAGTTAAAGCGATAGAGACCATTTTCAGGCTGAACCACGAGGGTACGCGCCACCTGCCCGTCCGGGCGCAGCACGTCAAGCTTCACGGGCTGATCGGGAAGTGGCTTACCGTCGCTGTCGCGCAGCAGACCGTTAAGGATCACCGTTTCTCCCGGGCGATAGAGATCGCGCGGG
+M_HWI-M01141:133:D05BR:1:1101:5385:20542  133:D05BR:1:1101:5385:20542 2:N:0:CCGGCGTTCTCCAT
ABBBBFBBBBDBGGGGGGGGGGG?EDHHHGHHHHGGHFGGHGHDFHHG]]]]]]]]Y]Z]]]]]]]]W]]]]]]]]W]]]]]]]U]]]]]]]]]]]]]]]]]][]]]]Z]]]]]]]]]]]]]]]]]]]]]]][]]]]]]]]]]]]]]]]]GGGGFFFGGFGHFGHEGGHFHFE2GCGGGGCGGGGBFADDDDA3BAA3
@M_HWI-M01141:133:D05BR:1:1101:12504:20564  133:D05BR:1:1101:12504:20564 2:N:0:CCGGCGTTCTCCAT
GTATGTGGCGATACAGTTGATATTAAAGCAAATAGAACTGTACAAACCCG
+M_HWI-M01141:133:D05BR:1:1101:12504:20564  133:D05BR:1:1101:12504:20564 2:N:0:CCGGCGTTCTCCAT
]]]]]]]]]]]]]]]]]]]]]]]]]]]]]]]]]]]]]]]]]]]]]]]]\]
@M_HWI-M01141:133:D05BR:1:1101:6793:20600  133:D05BR:1:1101:6793:20600 2:N:0:CCGGCGTTCTCCAT
CCGGCCTACGATTAGAGTTTTGTAGGTCGGGTAAGCGCAGCGCCACCCGACACGCTAACTCCACTTTTCACGCGCATTCCGCGCAAAATCATCAGCC
+M_HWI-M01141:133:D05BR:1:1101:6793:20600  133:D05BR:1:1101:6793:20600 2:N:0:CCGGCGTTCTCCAT
]]]]V]]]]]]]]]]]]]]]]]]][]]]]]]]]]]]]]]]]]]]]]]]]]]]]]]]]]]]]]]]]]]]]]]]]]]]]]]]]]]]]]]]]]]]]]]]]
@M_HWI-M01141:133:D05BR:1:1101:23613:20638  133:D05BR:1:1101:23613:20638 2:N:0:CCGGCGTTCTCCAT
GTTGATAACTTTAGCCAGTGGTGCCAGGCAGTTGGTGGTGCAGGAT
+M_HWI-M01141:133:D05BR:1:1101:23613:20638  133:D05BR:1:1101:23613:20638 2:N:0:CCGGCGTTCTCCAT
]]Z]]]]]]]]]]]]]]]]]]]]]]]]]]]]]]]]]]]]]]]]]]]
@M_HWI-M01141:133:D05BR:1:1101:23528:20652  133:D05BR:1:1101:23528:20652 2:N:0:CCGGCGTTCTCCAT
GCAAAAACCGATGGTGTTGATTGGTGGCTGTACCAGCAGAGTTTTACCGCTG
+M_HWI-M01141:133:D05BR:1:1101:23528:20652  133:D05BR:1:1101:23528:20652 2:N:0:CCGGCGTTCTCCAT
]]]]]]]]]]]]]]]]]]]]]]]]]]]]]]]]]]]]]]]]]]]]]]]]]]]]
@M_HWI-M01141:133:D05BR:1:1101:13219:20659  133:D05BR:1:1101:13219:20659 2:N:0:CCGGCGCTCTCCAT
CCAGGAGATTCCCGGTGGAGAAGCCCCATGGGTCGCCAG
+M_HWI-M01141:133:D05BR:1:1101:13219:20659  133:D05BR:1:1101:13219:20659 2:N:0:CCGGCGCTCTCCAT
]]]U]U]]]]]Z][]W]Z]VE7]]\]]]]]]]\]]]]]]
@M_HWI-M01141:133:D05BR:1:1101:25557:20669  133:D05BR:1:1101:25557:20669 2:N:0:CCGGCGTTCTCCAT
GGACCAAATTCGAAACGGAAGCTATGAACCGGGCCGTTCAGGAACTGACGACCATAACCCGCGGTGAAGACATCGCGCTGGCGATAGCCATTGTAGCGGTCGGTTAACCAGCTTGCCT
+M_HWI-M01141:133:D05BR:1:1101:25557:20669  133:D05BR:1:1101:25557:20669 2:N:0:CCGGCGTTCTCCAT
]]]]]]]]]]]]]]]]]]]]]]]]]]]]]]]]]]]]]]]]]]]]]]]]]]]]]]]]]]]]]]]]]]]]]]]]]]]]]]]]]]]]]]]]]]]]]]]]]]]]]]]]]]]]]]]]]]]]]]
@M_HWI-M01141:133:D05BR:1:1101:17212:20711  133:D05BR:1:1101:17212:20711 2:N:0:CCGGCGTTCTCCAT
GGGAGAAGTGAAGTGGTGCTGATACCCAGAGTCGAACTGGGGACCTCACCCTTACCAAGGGTGCGCTCTACC
+M_HWI-M01141:133:D05BR:1:1101:17212:20711  133:D05BR:1:1101:17212:20711 2:N:0:CCGGCGTTCTCCAT
]]]]]]]]]]]]]]]]]]]]]]]]]]]]]]]]]]]]]]]]]]]]]]]]]]]]]]]]]]]]]]]]]]]]]]]]
@M_HWI-M01141:133:D05BR:1:1101:4610:20730  133:D05BR:1:1101:4610:20730 2:N:0:CCGGCGTTCTCCAT
GCCTGCGCCAAATCTTGCGACAGGGCATAGGTCGGCATAAAGGCGCCCGAGCCAACCTTCACGTCCATCACCAGCGCATCCAGCCCTTCCGCCAGTTTCTTGGCCAGAAT
+M_HWI-M01141:133:D05BR:1:1101:4610:20730  133:D05BR:1:1101:4610:20730 2:N:0:CCGGCGTTCTCCAT
]UUF]Y]]]]]][]ZZ]]Z]]][]X]]]]]]]]V]]]]]]]][]]]BBVZ]][]][Y]6F]]]]]]][VZ]]][]]]\B]V]]]Z]]]]]V]]]]]]]]]]]WZ]]]]EY
@M_HWI-M01141:133:D05BR:1:1101:16580:20744  133:D05BR:1:1101:16580:20744 2:N:0:CCGGCGTTCTCCAT
CTGACATCATTACGAATATCCTGAGCGTCGTCGTTAATTTCGTTTCGGTTCGGTCTGTTAAACATACGATCCTCCATAATTTGTGTTCCCGT
+M_HWI-M01141:133:D05BR:1:1101:16580:20744  133:D05BR:1:1101:16580:20744 2:N:0:CCGGCGTTCTCCAT
]]]]]]]]]]]]]]]]]]]]]]]]]]]]]]]]]]]]]]]]]]]]]]]]]]]]]]]]]]]]]]]]]]]]]]]]]]]]]]]]]]]]]]]]]]]]
@M_HWI-M01141:133:D05BR:1:1101:26986:20780  133:D05BR:1:1101:26986:20780 2:N:0:CCGGCGTTCTCCAT
CCGGACGTCCAGCCGGTCCACAGCCAGAACAGCGTGCCGAGCATACAGGCCAGCGTCGTGCGCCAGAAGTTAACCATTGCATGATGGCG
+M_HWI-M01141:133:D05BR:1:1101:26986:20780  133:D05BR:1:1101:26986:20780 2:N:0:CCGGCGTTCTCCAT
Z]]]]]XRT]]]]]]T]]][C]]]]]]]UB]]]]]]X][]]]]]]Z]ZYZ]ZX]]]XY]Y]]]]]]]]]]]]]]V]][]]]]]V]]]RZ
@M_HWI-M01141:133:D05BR:1:1101:9202:20812  133:D05BR:1:1101:9202:20812 2:N:0:CCGGCGTTCTCCAT
CACGCCGGCCTTTTTCATGGCGTTGATCGCGGAAACCTTGTCGCCCATC
+M_HWI-M01141:133:D05BR:1:1101:9202:20812  133:D05BR:1:1101:9202:20812 2:N:0:CCGGCGTTCTCCAT
]]]]]]]]]]]]]]]]]]]]]]]]]]]]]]]]]]]]]]]]]]]]]]]]]
@M_HWI-M01141:133:D05BR:1:1101:18664:20814  133:D05BR:1:1101:18664:20814 2:N:0:CCGGCGTTCTCCAT
GACCGGAGTCAATAATCAGCAGCGTTTTCATTATTCCTCTCCTGCTGTTAGTTAAAAGGTTTTAAGTCAACGCGCGCCATCATCGCGGCTGGTGGGTAAAAGTTGAAACGCGCGGCTCG
+M_HWI-M01141:133:D05BR:1:1101:18664:20814  133:D05BR:1:1101:18664:20814 2:N:0:CCGGCGTTCTCCAT
]]]]]]]]]]]]]]]]]]]]]]]]]]]]]]]]]]]]]]]]]]]]]]]]]]]]]]]]]]]]]]]]]]]]]]]]]]]]]]]]]]]]]]]]]]]]]]]]]]]]]]]]]]]]]]]]]]]]]]]
@M_HWI-M01141:133:D05BR:1:1101:26434:20818  133:D05BR:1:1101:26434:20818 2:N:0:CCGGCGTTCTCCAT
GTATAAAAGCACTATTTTCCCCAGGAAGTGAGAGTAGAGTAAGGGCATGGTAGGACCTTTATGGCTACACAAACCAATCTGATG
+M_HWI-M01141:133:D05BR:1:1101:26434:20818  133:D05BR:1:1101:26434:20818 2:N:0:CCGGCGTTCTCCAT
]]]]]]]]]]]]]][]]]]Y[]]]]]]]]]]]]]]]]]]]]][]]]]]]]]]]]]]]]]]]]]]]]]]]]]]]]]]]]]]]]8]
@M_HWI-M01141:133:D05BR:1:1101:22507:20819  133:D05BR:1:1101:22507:20819 2:N:0:CCGGCGTTCTCCAT
CCCGTGGAAAGGAATAATGACAGGTCCG
+M_HWI-M01141:133:D05BR:1:1101:22507:20819  133:D05BR:1:1101:22507:20819 2:N:0:CCGGCGTTCTCCAT
]]]]]]]]]]]]]]]]]]]]]]]]]]]]
@M_HWI-M01141:133:D05BR:1:1101:19446:20851  133:D05BR:1:1101:19446:20851 2:N:0:CCGGCGTTCTCCAT
GCCGAGCGTGAGCTGGCGGACATACAGAAAGTCATTAATGACGAGCA
+M_HWI-M01141:133:D05BR:1:1101:19446:20851  133:D05BR:1:1101:19446:20851 2:N:0:CCGGCGTTCTCCAT
]]]]]]]]]]]]]]]]]]]]]]]]]]]]]]]]]]]]]]]]]]]]]]]
@M_HWI-M01141:133:D05BR:1:1101:19588:20864  133:D05BR:1:1101:19588:20864 2:N:0:CCGGCGTTCTCCAT
ATCATGCCATTGCACTCCGGCCTGGGTAACAAGAGCAAAACTC
+M_HWI-M01141:133:D05BR:1:1101:19588:20864  133:D05BR:1:1101:19588:20864 2:N:0:CCGGCGTTCTCCAT
]]]]]]]]]]]]]]]]]]]]]]]]]]]]]]]]]]]]]]]]]]]
@M_HWI-M01141:133:D05BR:1:1101:20239:20864  133:D05BR:1:1101:20239:20864 2:N:0:CCGGCGTTCTCCAT
CAACATAACATAATGTGCTAAAGAATGGAGTCAAACCAGGACCTAAGGGGCATTCTGGACCCCTTACTCTTCTTTG
+M_HWI-M01141:133:D05BR:1:1101:20239:20864  133:D05BR:1:1101:20239:20864 2:N:0:CCGGCGTTCTCCAT
]]]]]]]]]]]]]]]]]]]]]]]]]]]]]]]]]]]]]]]]]]]]]]]]]]]]]]]]]]]]]]]]]]]]]]]]]]]]
@M_HWI-M01141:133:D05BR:1:1101:4575:20882  133:D05BR:1:1101:4575:20882 2:N:0:CCGGCGTTCTCCAT
GAATGATTTTGAGCAACGGGGAAGAGATTGCCGCGCAGGACTTTGGCTTACCCGTGCCTGCGTCGTTATCGCCCGTTTCCGCGGTCGACCTGATGCCAGCCTATCGCGAACAGCAGGCGACACCGGCCGCCATTGGCAACGTCAAGCTTCATGGCCGCATGGCGGAGTATCAGTACATCATTGAGTTACTCAAACGCCATAAGG
+M_HWI-M01141:133:D05BR:1:1101:4575:20882  133:D05BR:1:1101:4575:20882 2:N:0:CCGGCGTTCTCCAT
AABBBFFFFFFAFGGGGG2FCEGGHHHHHGHDEGGGGG?DEHHHHFFHHHGHHG]]]]]]]]]]]]]]]]]]]]]]]]]]]]]]]]\]]]]]]\]]]]]]][][]]]]]]]]]]]]]Z]Z]]]]]]]]]]]]]]]]]]]]]]]]]]]]]]FEGCEDHFGGGGGHFGDDHHHFHGFHFFHHHFGGBDFAF5CGDBD@FBF3>>33
@M_HWI-M01141:133:D05BR:1:1101:11865:20887  133:D05BR:1:1101:11865:20887 2:N:0:CCGGCGTTCTCCAT
CCGTAACGGGTGAAAAATGGGGAATGGCGTCAATCAGTTCACGGAGGAGTTCGCATG
+M_HWI-M01141:133:D05BR:1:1101:11865:20887  133:D05BR:1:1101:11865:20887 2:N:0:CCGGCGTTCTCCAT
]]]]]]]]]]]]]]]]]]]]]]]]]]]]]]]]]]]]]]]]]]]]]]]]]]]]]]]]]
@M_HWI-M01141:133:D05BR:1:1101:7757:20907  133:D05BR:1:1101:7757:20907 2:N:0:CCGGCGTTCTCCAT
GATTTATCGTCTGGCTCGCTGGGTGCCGCGTCTCTTGCCTGACGGCCGCCGCCTGCGTCCGATGGAAGTGGTGCGCGAATACGAGAAAACGCTGATTGATGAGCTGAACC
+M_HWI-M01141:133:D05BR:1:1101:7757:20907  133:D05BR:1:1101:7757:20907 2:N:0:CCGGCGTTCTCCAT
]]]]]]]]]]]]]]]]]]]]]]]]]]]]]]]]]]]]]]]]]]]]]]]]]]]]]]]]]]]]]]]]]]]]]]]]]]]]]]]]]]]]]]]]]]]]]]]]]]]]]]]]]]]]]]
@M_HWI-M01141:133:D05BR:1:1101:19941:20922  133:D05BR:1:1101:19941:20922 2:N:0:CCGGCGTTCTCCAT
CTCAGCTCAAGGACAAATCCGCACGCTATTCTGAAAACATCAACGCTGGTCTGTTTGATTACCCGGTACTGAT
+M_HWI-M01141:133:D05BR:1:1101:19941:20922  133:D05BR:1:1101:19941:20922 2:N:0:CCGGCGTTCTCCAT
]]]]]]]]]]]]]]]]]]]]]]]]]]]]]]]]]]]]]]]]]]]]]]]]]]]]]]]]]]]]]]]]]]]]]]]]]
@M_HWI-M01141:133:D05BR:1:1101:5162:20969  133:D05BR:1:1101:5162:20969 2:N:0:CCGGCGTTCTCCAT
GATTCTGAATCTTAGAAATAGAAACCTTTAAAAAATATTTAAATAAAATAAAAAATAAAACAAGAAACTTTACAACGAATCCCACAAATATTGAAAGGGACCTTAATAGTCTACTATCAGCAATACTGGGCCAAAAATGAATAATCT
+M_HWI-M01141:133:D05BR:1:1101:5162:20969  133:D05BR:1:1101:5162:20969 2:N:0:CCGGCGTTCTCCAT
]]]]]]]]]]]]]]]]]]]]]]]]]]]]]]]]]]]]]]]]]]]]]]]]]]]]]]]]]]]]]]]]]]]]]]]]]]]]]]]Z]]]]]]]]]]]]]]]]]]]]]]]]]]]]]]]]]]]]]]]]]]]]]]]]]]]]]]]]]]]]]]]]]]]
@M_HWI-M01141:133:D05BR:1:1101:17515:21000  133:D05BR:1:1101:17515:21000 2:N:0:CCGGCGTTCTCCAT
GCGAAACCGGAGGCCGCCGTCTGGAGTTCGATTTCCCGCCGGTGAATAAAGATCGCGCCTTCGACAGCGTGGACGTGATGCGCGTGATTGCCGTGCTGTTTATGCTG
+M_HWI-M01141:133:D05BR:1:1101:17515:21000  133:D05BR:1:1101:17515:21000 2:N:0:CCGGCGTTCTCCAT
]RU]]T]]]]V]U]V]]]]]]]]]]W]]]\Z]]]]]]]]]]]]]]]]]]]]]]]]]]]]]]]]]]]]]]]]]]]]]]]]]]]]]]]]]]]]]]]]]]]]]]]]]]]]
@M_HWI-M01141:133:D05BR:1:1101:25589:21118  133:D05BR:1:1101:25589:21118 2:N:0:CCGGCGTTCTCCAT
CTGCCTGCGTGTCTCGATTGCCTGGACGCGTATCTTCCCGAACGGGGATGAACAACAGCCAAACGAAGCGGGCCTGGCGTTTTACGACAAGCTTTTCGACGAACTGGCGGCGCACAACATCACGCCGTTGGTTACTCTGTCGCACTATGAAATGC
+M_HWI-M01141:133:D05BR:1:1101:25589:21118  133:D05BR:1:1101:25589:21118 2:N:0:CCGGCGTTCTCCAT
BB@BB]]]]]]]]]]]]]]]]]]]]]]]]]]]]]]]]]]]]]]]]]]]]]]]]]]]]]]]]]]]]]]]]]]]]]]]]]]]]]]]]]]]]]]]]]]]]]]]]]]]]\Z]]]]]]]]]]]]]]]]]]]]]]]]]]]]]]]]]]]]]]]]]]]BBAA?
@M_HWI-M01141:133:D05BR:1:1101:23252:21122  133:D05BR:1:1101:23252:21122 2:N:0:CCGGCGTTCTCCAT
CCGGCAACACTAATTTATTTTTCACCATGCATCCTTACTTAACAGGAATCACCTTCTACGCC
+M_HWI-M01141:133:D05BR:1:1101:23252:21122  133:D05BR:1:1101:23252:21122 2:N:0:CCGGCGTTCTCCAT
]]]]]]]]]]]]]]]]]]]]]]]]]]]]]]]]]]]]]]]]]]]]]]]]]]]]]]]]]]]]]]
@M_HWI-M01141:133:D05BR:1:1101:3096:21124  133:D05BR:1:1101:3096:21124 2:N:0:CAGGCGTTCTCCAT
GTTAGGGTTAATGAAAACCCTATGGAAACCGTCGAACTCAGGTATGAGAT
+M_HWI-M01141:133:D05BR:1:1101:3096:21124  133:D05BR:1:1101:3096:21124 2:N:0:CAGGCGTTCTCCAT
U]]]]]]]\]]]]]]ZU]]]]]]]]]H]]YV]]]]]]Z]]]]]\]]]]]]
@M_HWI-M01141:133:D05BR:1:1101:11705:21289  133:D05BR:1:1101:11705:21289 2:N:0:CAGGCGTTCTCCAT
AACTAATGTGCCGTTGATCTGGGCTTTACGGGCAGATGCCGACAGCCACAGCACAACGAGAG
+M_HWI-M01141:133:D05BR:1:1101:11705:21289  133:D05BR:1:1101:11705:21289 2:N:0:CAGGCGTTCTCCAT
]]]]]]]]]]][]]Z]]]]]]]]]]]]]Z]]Z]]]]]]]]]]]]]Y]]]]]T]]U]]]]X]]
@M_HWI-M01141:133:D05BR:1:1101:17686:21292  133:D05BR:1:1101:17686:21292 2:N:0:CCGGCGTTCTCCAT
CGCAGTCAGTTGCTCTGACTGAGTACCGCTCGCGAATTTATCCGGGTGATACTGACGCTGCAGATCCTGAAAGCGGATCGTCAGCGCCTGCAGATCGATCGGGTATTGAGCGGGTAATCCGAAGAGAGTGAAGTAATCCATAACAATCTCAG
+M_HWI-M01141:133:D05BR:1:1101:17686:21292  133:D05BR:1:1101:17686:21292 2:N:0:CCGGCGTTCTCCAT
CC]]]]]]]]]]]]]]]]]]]]]]]]]]]]]]]]]]]]]]]]]]]]]]]]]]]]]]]]]]]]]]]]]]]]]]]]]]]]]]]]]]]]]]]U]]]]]]]]]]]]]]]]]]]]]]]]]]]]]]]]]]]]]]]]]]]]]]]]]]]]]]]]]]]]AA
@M_HWI-M01141:133:D05BR:1:1101:22042:21292  133:D05BR:1:1101:22042:21292 2:N:0:CCGGCGTTCTCCAT
GTTTATGTTGTCCTTGAAGAGGTGCTTCACATCCCTTGTTAGTTGTATTTCTAGGTATTTTATTCTCTTTGTAGTAATTGGGAAAAAACATTAAATGTCATATGTGGAACCAAAGAAGAGCCC
+M_HWI-M01141:133:D05BR:1:1101:22042:21292  133:D05BR:1:1101:22042:21292 2:N:0:CCGGCGTTCTCCAT
][]]]]]]]]]]]]]]]]\]]]]]]]]]]]]]]]]]]]]]]]]]\[]]][]]]]]]]]]]\]]\]\][\]]]]\]Y]]]]]]]]Y]]]]]]]\]]]]]]]][]YI]\[\]]]]]]]Z]]]]]]
@M_HWI-M01141:133:D05BR:1:1101:27444:21298  133:D05BR:1:1101:27444:21298 2:N:0:CCGGTGTCCTCCAT
CCTTCAAGGTACGCTACGAGCAGATAAGCGATACCGTCACGCC
+M_HWI-M01141:133:D05BR:1:1101:27444:21298  133:D05BR:1:1101:27444:21298 2:N:0:CCGGTGTCCTCCAT
W]]W]]]]]]]]]S][]]5]]]]]]]]]\Z]W]]X]]\\G][]
@M_HWI-M01141:133:D05BR:1:1101:9121:21331  133:D05BR:1:1101:9121:21331 2:N:0:CCGGCGTTCTCCAT
CCATTGGCCAGAAGAACAGAACGGTCGCTTTACCGTTGGTGTGCTGCTTGAAGTAGAAGTTTTCAACGATTTCACCGTTGCCCAGAACTGCTGCAGCTGTAAAATCCGGAGCCGGACGAGTTACCAGAACCATATGATTCTCCTGTAGATACTAAGGTTATTTGGAACGCAACGCGGG
+M_HWI-M01141:133:D05BR:1:1101:9121:21331  133:D05BR:1:1101:9121:21331 2:N:0:CCGGCGTTCTCCAT
BBBBBFFFFFBFGGFGGGGGGGGGEGEG]]]]]]]]]]]]Y]]]]]]]]]]]]]]]]]]]]]]]]]]]]]]]]]]]]]]]]]]]]]]]]]]]]]]]]]]]]]]]]]]]]]]]]]]]]]]]]]]]]]]]]]]]]]]]]]]]]]]]]]]]]]DHFHGEAFGGGB5FGGBBBBBBDAAA>A
@M_HWI-M01141:133:D05BR:1:1101:18092:21379  133:D05BR:1:1101:18092:21379 2:N:0:CCGGCGTTCTCCAT
GAAGTTGCCCATAAAAAAAGTTTTACGAAAGCATCTAAATCCCTGCACATTAGCCAGCCTTTACTGATGGAAGGC
+M_HWI-M01141:133:D05BR:1:1101:18092:21379  133:D05BR:1:1101:18092:21379 2:N:0:CCGGCGTTCTCCAT
]]]]]]]]]]]]]]]]]]]]]]]]]]]]]]]]]]]]]]]]]]]]]]]]]]]]]]]]]]]]]]]]]]]]]]]]]]]
@M_HWI-M01141:133:D05BR:1:1101:23620:21380  133:D05BR:1:1101:23620:21380 2:N:0:CCGGCGTTCTCCAT
CAGGCAGTCAGCGACCGTCGCTTTTACCTGGTTGACCCGTGGTTCATCGTGG
+M_HWI-M01141:133:D05BR:1:1101:23620:21380  133:D05BR:1:1101:23620:21380 2:N:0:CCGGCGTTCTCCAT
]]]]]]]]]]]]]]]]]]]]]]]]]]]]]]]]]]]]]]]]]]]]]]]]]]6]
@M_HWI-M01141:133:D05BR:1:1101:16206:21415  133:D05BR:1:1101:16206:21415 2:N:0:CCGGCGTTCTCCAT
TCTGCTTGCGGCCGAGGAAGAAGATGACGCCGATAAAAATCAGCAGCGGCG
+M_HWI-M01141:133:D05BR:1:1101:16206:21415  133:D05BR:1:1101:16206:21415 2:N:0:CCGGCGTTCTCCAT
]]]]]]]]]]]]]]]]]]]]]]]]]]]]]]]]]]]]]]]]]]]]]]]]]]]
@F_HWI-M01141:133:D05BR:1:1101:27162:21450  133:D05BR:1:1101:27162:21450 2:N:0:CCGGCGTTCTCCAT
ATTTGCGGTGCAATTCTCAGAAGGTAATGTTATCTGTCTGCAGAGTCATTGTCTGCCAGGGGAGCACACGTCTGAACTCCAGTCACCCGGCGTATCTCGTATGCCGTCTTCTGCTTGAACAAAACATACTCCTAGCACTCCCGTTTCTTT
+F_HWI-M01141:133:D05BR:1:1101:27162:21450  133:D05BR:1:1101:27162:21450 2:N:0:CCGGCGTTCTCCAT
>AAAAFDD11>@DEGFGGBFBEFH13AFH3BF2EA2BA2FGB11GGFF2DGGHHDFH1C//EECFEGGHG0EGG@FFFFF1BDFGHGHGGEC>/EGDFGFEHG2F@AEGFH21BGG1011>BB0</<B111B111111<00?//00?111
@R_HWI-M01141:133:D05BR:1:1101:27162:21450  133:D05BR:1:1101:27162:21450 2:N:0:CCGGCGTTCTCCAT
GTCTTGCTGACGTTGCCTCCGAAACTCAGCTTCCGTTCCTCAACCCGCTTACCGTGGCTCCTGTGCTGCACTCGTCCCACTTCTCCCCGCACCTCGTCGCCAGCTCCCTCGTCGTCTCTATCCACGTTAGCCTCTACAACTCGTTCTAAG
+R_HWI-M01141:133:D05BR:1:1101:27162:21450  133:D05BR:1:1101:27162:21450 2:N:0:CCGGCGTTCTCCAT
1AAA111BB111A1AAB1BF0A000A1111A1BA0B10B2A1CB0E////A10/A///01A1B11D2110@10/0?//10F1B21B0>/////0B>/>/<///?11B<0F//<//?/<@2>20>1/?00??1?01?11F###########
@M_HWI-M01141:133:D05BR:1:1101:9449:21502  133:D05BR:1:1101:9449:21502 2:N:0:CCGGCGTTCTCCAT
AGCCTGAACTCAGACGACATCGACTATGGAGGATTTTTTATGAG
+M_HWI-M01141:133:D05BR:1:1101:9449:21502  133:D05BR:1:1101:9449:21502 2:N:0:CCGGCGTTCTCCAT
]]]]]]]]]]]]]]]]]]]]]]]]]]]]]]]]]]]]]]]]]]Y]
@M_HWI-M01141:133:D05BR:1:1101:27315:21509  133:D05BR:1:1101:27315:21509 2:N:0:CCGGCGTTCTCCAT
CCCTTTCTGTTGATGATGAAGCTATTTCTCTCTGTTTGTTAGATTTCTAACAGTCAGGCCCCTCTGCTAC
+M_HWI-M01141:133:D05BR:1:1101:27315:21509  133:D05BR:1:1101:27315:21509 2:N:0:CCGGCGTTCTCCAT
\\]]VZ][]H]]]]]]]]\]]]]]]]]]]]]]]]]]]]]]\]][]]]]]]]]]]]]]]\\]]]\]]]]7]
@M_HWI-M01141:133:D05BR:1:1101:25373:21597  133:D05BR:1:1101:25373:21597 2:N:0:CCGGCGTTCTCCAT
TGGGATGAAACCCCTCCAGGCGGCGAATTCCAGGTCTAAACCCAGCAGCCAGTTGTTGTCCGGATCGGTTTTGCGGATCTGC
+M_HWI-M01141:133:D05BR:1:1101:25373:21597  133:D05BR:1:1101:25373:21597 2:N:0:CCGGCGTTCTCCAT
]]]]]]]]]]]]]]]]]]]]]]]]]]]]]]]]]]]]]]]]]]]]]]]]]]]]]]]]]]]]]]]]]]]]]]]]]]]]]]]]]]
@M_HWI-M01141:133:D05BR:1:1101:10907:21624  133:D05BR:1:1101:10907:21624 2:N:0:CCGGCGTTCTCCAT
CGCAACGGCATCGCCCAGCTGGAAGTCGCCGAGAC
+M_HWI-M01141:133:D05BR:1:1101:10907:21624  133:D05BR:1:1101:10907:21624 2:N:0:CCGGCGTTCTCCAT
]]]]]]]]]]]]]]]]]]]]]]]]]]]]]]]]]]]
@M_HWI-M01141:133:D05BR:1:1101:15493:21651  133:D05BR:1:1101:15493:21651 2:N:0:CCGGCGTTCTCCAT
CTTCACGCTTTAACAGCCAGCTCACCTGCTCTGCCGTCTCCACGCCCTCGGCGATGGTTTTCAGGCGCAGGCTTTGCG
+M_HWI-M01141:133:D05BR:1:1101:15493:21651  133:D05BR:1:1101:15493:21651 2:N:0:CCGGCGTTCTCCAT
]]]]]]]]]]]]]]]]]]]]]]]]]]]]]]]]]]]]]]]]]]]]]]]]]]]]]]]]]]]]]]]]]]]]]]]]]]]]]]
@M_HWI-M01141:133:D05BR:1:1101:6763:21665  133:D05BR:1:1101:6763:21665 2:N:0:CCGGCGTTCTCCAT
GGGTAATTTTATACATCAGCGCGGCGTTCGGACTTAAACCATTTTCATCAACCTG
+M_HWI-M01141:133:D05BR:1:1101:6763:21665  133:D05BR:1:1101:6763:21665 2:N:0:CCGGCGTTCTCCAT
]]]]]]]]]]]]]]]]]]]]]]]]]]]]]]]]]]]]]]]]]]]]]]]]]]]]]]]
@M_HWI-M01141:133:D05BR:1:1101:16796:21668  133:D05BR:1:1101:16796:21668 2:N:0:CCGGCGTTCTCCAT
GTAAATTCATCAAGCGTACGACCAAACTGCACGTACATGACGAGAACAACGAATGTGGTATCGGCGACAAGGTTGAAATCCGTGAATGC
+M_HWI-M01141:133:D05BR:1:1101:16796:21668  133:D05BR:1:1101:16796:21668 2:N:0:CCGGCGTTCTCCAT
]]]]]]]]]]]]]]]]]]]]]]]]]]]]]]]]]]]]]]]]]]]]]]]]]]]]]]]]]]]]]]]]]]]]]]]]]]]]]]7]]]]]]]]]]
@M_HWI-M01141:133:D05BR:1:1101:21225:21696  133:D05BR:1:1101:21225:21696 2:N:0:CCGGCGTTCTCCAT
GCCGTGGCATGATCTCAGCTCACTGCAACCTCCAGCCTGGGTG
+M_HWI-M01141:133:D05BR:1:1101:21225:21696  133:D05BR:1:1101:21225:21696 2:N:0:CCGGCGTTCTCCAT
]]]]]]]]]]]]]]]]]]]]]]]]][]]]]]]]]]]]]]]]]\
@M_HWI-M01141:133:D05BR:1:1101:9885:21787  133:D05BR:1:1101:9885:21787 2:N:0:CCGGCGTCCTCCAT
GCCCATATGCAGACCTATACGGACAACCGGGACGGCTGGATGGCGCGCATTGAGCGGGCGGAAAAGCGCCTGACGGCACACGACCTGCTGCATGAGT
+M_HWI-M01141:133:D05BR:1:1101:9885:21787  133:D05BR:1:1101:9885:21787 2:N:0:CCGGCGTCCTCCAT
]]]]]]]]]]]]]]]]]]]]]]]]]]]]]Z][]]]]]\]]]]]]]ZW]\]]][\]]]]]]Y]]]]]]]]]]]]]]]]]]]]]]]]]]]]]]]]]]]]
@M_HWI-M01141:133:D05BR:1:1101:15876:21799  133:D05BR:1:1101:15876:21799 2:N:0:CCGGCGTTCTCCAT
TTGAGCCTTCGCGGCTCGGCTTAACAATAACCGGCAGGCCCAGTGCAGCAATGCGTGTATTAATG
+M_HWI-M01141:133:D05BR:1:1101:15876:21799  133:D05BR:1:1101:15876:21799 2:N:0:CCGGCGTTCTCCAT
]]]]]]]]]]]]]]]]]]]]]]]]]]]]]]]]]]]]]]]]]]]]]]]]]]]]]X]]]]]]]]]]]
@M_HWI-M01141:133:D05BR:1:1101:13465:21818  133:D05BR:1:1101:13465:21818 2:N:0:CCGGCGCTCTCCAT
GACAGAATCGCGGCCATACCAAAGCTCGCGGCGATAGCAAAAGAACGCTTAGCAAACGCGAAGTCAC
+M_HWI-M01141:133:D05BR:1:1101:13465:21818  133:D05BR:1:1101:13465:21818 2:N:0:CCGGCGCTCTCCAT
]]]]]]]]]]]]]]]]]]]]]]]][]]]]]R]]]]]]]]]]]]]]]]]]]]]]]\]]]]]]]]]]]]
@M_HWI-M01141:133:D05BR:1:1101:25708:21854  133:D05BR:1:1101:25708:21854 2:N:0:CCGGCGTTCTCCAT
CGAGCGTGGCGAAAGAACTCACCGGGCTACTGCATGATATGGTCTGGCTGCTGGCGGAGTTTGTGAAGGA
+M_HWI-M01141:133:D05BR:1:1101:25708:21854  133:D05BR:1:1101:25708:21854 2:N:0:CCGGCGTTCTCCAT
]]]]]]]]]U]]]]]]]]]][]W\\K]]]]]]]\]]]]]]]]]]]]]]]]]]]]V]]]]]]]]]]]]]]]
@M_HWI-M01141:133:D05BR:1:1101:11335:21865  133:D05BR:1:1101:11335:21865 2:N:0:CCGGCGTTCTCCAT
TCGCGTCCTTCTTTTAAAGCAGGACATATTACCAAAGATGAATTAAAAAATATCGAAGACAAAGC
+M_HWI-M01141:133:D05BR:1:1101:11335:21865  133:D05BR:1:1101:11335:21865 2:N:0:CCGGCGTTCTCCAT
]]]]]]]]W]]]]]]]]]]]]]]]]]]]]]]]]]]]]]]]]]]]]]]]]]]]]]]]]]]]]]]]\
@M_HWI-M01141:133:D05BR:1:1101:19570:21892  133:D05BR:1:1101:19570:21892 2:N:0:CCGGCGTTCTCCAT
GTGACCACCGTCCAGCCGTCTTTTTTAGTTTTGATGCGGCTGTCGCCCTGGTTGACCA
+M_HWI-M01141:133:D05BR:1:1101:19570:21892  133:D05BR:1:1101:19570:21892 2:N:0:CCGGCGTTCTCCAT
]]]]]]]]U]]]]]]]]]ZZ]]]]]]]]]]]]]]]]]]]]]]]]]]\]]]]]]]]]]]
@M_HWI-M01141:133:D05BR:1:1101:16100:21898  133:D05BR:1:1101:16100:21898 2:N:0:CCGGCGTTCTCCAT
TAATACGGAGGGTGCAAGCGTTAATCGGAATTACTGGGCGTAAAGCGCACGCAGGCGGTCTGTCAAGTCGGATGTGAAATCCCCGGGCTCAACCTGGGAACTGCATTCGAAACTGGCAGGC
+M_HWI-M01141:133:D05BR:1:1101:16100:21898  133:D05BR:1:1101:16100:21898 2:N:0:CCGGCGTTCTCCAT
]]]]]]]]]]]]]]]]]]]]]]]]]]]]]]]]]]]]]]]]]]]]]]]]]]]]]]]]]]]]]]]]]]]]]]]]]]]]]]]]]]]]]]]]]]]]]]]]]]]]]]]]]]]]]]]]]]]]]]]]]
@M_HWI-M01141:133:D05BR:1:1101:7701:21946  133:D05BR:1:1101:7701:21946 2:N:0:CCGGCGTTCTCCAT
CTATCGTTGTCTCTAAAATCAGCATAATCTCTTTATTTTGTCAATGTCTTTATTTGTCAATTATTCACGTATAATTTTCTTGTTGAAGAATATTTAGAAAAAAAAGTCAATTAAAAGATT
+M_HWI-M01141:133:D05BR:1:1101:7701:21946  133:D05BR:1:1101:7701:21946 2:N:0:CCGGCGTTCTCCAT
]]]]]]]]]]]]]]]]]]]]]]]]]]]]]]]]]]]]]]]]]]]]]]]]]]]]]]]]]]]]]]]]\]]]]]]]]]]]]]]]]]]]]]][]]]]]]]]]]]]]\]]]]]]]]]]]]]]]]5]
@M_HWI-M01141:133:D05BR:1:1101:25924:22035  133:D05BR:1:1101:25924:22035 2:N:0:CCGGCGTTCTCCAT
GTGGCCGGACGCGTTGAATACCAGATTGAAAAGTACAGCTTCACGGAAGCGAGCGAATCCGCTCGGCTGAGCCGCCAGTGGGCCGATGTGCTTGTTGAATGTCAGGAGAACAGAGCGGGCGCAGAAGAACGGCTGCGTATAGCGTTACTGAACGTGGACTATATTACCAGTTTTGAATTCCCACCGAACGCGGCCTGGTTCAGATTGAAGAGCTGCTGGTTGCAGCGGTCACATGGTGCATCAGCATGATGTTAGTCGGAG
+M_HWI-M01141:133:D05BR:1:1101:25924:22035  133:D05BR:1:1101:25924:22035 2:N:0:CCGGCGTTCTCCAT
BACCBFBCCCCCCGGGGGGFGGHHHHHGGHHHHGGHGGHHHHHHHGGGGHGGGGGGFGGHGGGGG?FGGHHHHGGGGGHEGHGHGCGFHHHHHGHHHHHHGHHHHGHGHHH]]]]]]]]]]]]]]]]]]]]]]]]]]]]]]]]]]]]]]]HHCHHHHHGGHHHHGEFFFGHDHHFBFHHGGGGGGGGGCFGGHGFGEHFGFHHFHHHHHHFHFFHHGHGHGGGGGGHHFHHGHHHHHHHGGGGGCGGGGBFFCBCCCCCBA
@M_HWI-M01141:133:D05BR:1:1101:19991:22070  133:D05BR:1:1101:19991:22070 2:N:0:CCGGCGTTCTCCAT
TTAAAAGCTGGGGGACCCTCATACAGGCTCCGTACAATATGAGAACTAC
+M_HWI-M01141:133:D05BR:1:1101:19991:22070  133:D05BR:1:1101:19991:22070 2:N:0:CCGGCGTTCTCCAT
W]]]]]]]]]]]Y]]]]]]]]]]]]]X[]]]]]]]]]]]]]]]][]]5]
@M_HWI-M01141:133:D05BR:1:1101:9921:22124  133:D05BR:1:1101:9921:22124 2:N:0:CCGGCGTTCTCCAT
CTGGAAGTGGAAAACCGCGAGTCTAAAGGCTCCATGTGGCACATCCGCTATCCGCTGGCTGACGGCGCGAAAACCGCAGAC
+M_HWI-M01141:133:D05BR:1:1101:9921:22124  133:D05BR:1:1101:9921:22124 2:N:0:CCGGCGTTCTCCAT
]]]]]]]]]]]]]]]]]]]]]]]]]]]]]]]]]]]]]]]]]]]]\\]]]][]]]]]]]]\]Z]]]]]]]]]]]]]]]]]]]
@M_HWI-M01141:133:D05BR:1:1101:3627:22194  133:D05BR:1:1101:3627:22194 2:N:0:CCGGCGTTCTCCAT
CAGTACCGCATTGATTCCAGATGTTAATGGGGATCTCCGGACGTTTTAATGCCTTTACAGACGGCTGAACCTTACC
+M_HWI-M01141:133:D05BR:1:1101:3627:22194  133:D05BR:1:1101:3627:22194 2:N:0:CCGGCGTTCTCCAT
]]]]]]]]]]]]\]]]]]]]]]]]]]]]]]]]]]]]]]]]]]]]]]]]][]]]]]]]][]]]]]]\\]]]]]]]]]
@M_HWI-M01141:133:D05BR:1:1101:22338:22269  133:D05BR:1:1101:22338:22269 2:N:0:CCGGCGTTCTCCAT
GTGTTAGAAAAAGCGGGTTTTGTACGTACGCAGGTGCTGGAAAAGGCGTATGAGATTGACGGGGTTCGGTATGACGACTGGGTATATCGGCTGGAGTGTAGTG
+M_HWI-M01141:133:D05BR:1:1101:22338:22269  133:D05BR:1:1101:22338:22269 2:N:0:CCGGCGTTCTCCAT
]]]]]]]]]]]]]]]]]]]]]]]]]]]]]]]]]]]]]]]]]]]]]]]]]]]]]]]]]]]]]]]]]]]]]]]]]]]]]]]]]]]]]]]]]]]]]]]]]]]]]]]
@M_HWI-M01141:133:D05BR:1:1101:25957:22301  133:D05BR:1:1101:25957:22301 2:N:0:CCGGCGTTCTCCAT
CCATTTGACCCAAAAATCCTGTTACTGG
+M_HWI-M01141:133:D05BR:1:1101:25957:22301  133:D05BR:1:1101:25957:22301 2:N:0:CCGGCGTTCTCCAT
]]]]V]]X]]]]]]\]\\]]]YW[]]]]
@M_HWI-M01141:133:D05BR:1:1101:24326:22361  133:D05BR:1:1101:24326:22361 2:N:0:CCGGCGTTCTCCAT
CTGGAGCTCATTTTCAAAGCTCACCATTTCCCCCGCCAAGGCCC
+M_HWI-M01141:133:D05BR:1:1101:24326:22361  133:D05BR:1:1101:24326:22361 2:N:0:CCGGCGTTCTCCAT
]]]]]]]]]]]]]]]]]]]]]]]]]]]]X]]]]]]]]]]]]]]]
@M_HWI-M01141:133:D05BR:1:1101:10548:22363  133:D05BR:1:1101:10548:22363 2:N:0:CCGGCGTTCTCCAT
CATCCGGTCCGACTCTTCACCGTTCGTTCTGCTGTAGCTGTAG
+M_HWI-M01141:133:D05BR:1:1101:10548:22363  133:D05BR:1:1101:10548:22363 2:N:0:CCGGCGTTCTCCAT
]]]]]]]]]]]]]]]]]]]]]]]]]]]]]]]]]]]]]]]]]]]
@M_HWI-M01141:133:D05BR:1:1101:23549:22367  133:D05BR:1:1101:23549:22367 2:N:0:CCGGCGTTCTCCAT
CTATTGGTTTCAGTTTTCAGATTGGCTTGATGAATAAAAGAGAATGTGAGAT
+M_HWI-M01141:133:D05BR:1:1101:23549:22367  133:D05BR:1:1101:23549:22367 2:N:0:CCGGCGTTCTCCAT
]]]]]]]]]]]]]]]]]]]]]]]]]]]]]]]]]]]]]]]]]]]]]]]]]]]]
@M_HWI-M01141:133:D05BR:1:1101:13612:22387  133:D05BR:1:1101:13612:22387 2:N:0:CCGGCGTTCTCCAT
GGTTGCGCTCGTTGCGGGACTTAACCCAACATTTCACAACACGAGCTGACGACAGCCAT
+M_HWI-M01141:133:D05BR:1:1101:13612:22387  133:D05BR:1:1101:13612:22387 2:N:0:CCGGCGTTCTCCAT
]]]]]]]U]]]E]]VZ]]]]]2]]]\W]]]]]]]][]]V][]]]]]]]]]]]]]]ZF]]
@M_HWI-M01141:133:D05BR:1:1101:8908:22403  133:D05BR:1:1101:8908:22403 2:N:0:CCGGCGTTCTCCAT
CCAGGCCGCGTCTGCAGTGAATAGCCAGAAGCTGATTAAACGGAATAAGATATTCGTGGCGTTCACCG
+M_HWI-M01141:133:D05BR:1:1101:8908:22403  133:D05BR:1:1101:8908:22403 2:N:0:CCGGCGTTCTCCAT
]]]]]]]]]]]]]]]]]]]]]]]]]]]]]]]]]]]]]]]]]]]]]]]]]]]]]]]]]]]]]]]]]]]]
@M_HWI-M01141:133:D05BR:1:1101:11527:22410  133:D05BR:1:1101:11527:22410 2:N:0:CCGGCGTTCTCCAT
GATAAAGACAAAGGTATTATCCGGGAACGGCAG
+M_HWI-M01141:133:D05BR:1:1101:11527:22410  133:D05BR:1:1101:11527:22410 2:N:0:CCGGCGTTCTCCAT
]]]]]]]]]]]]]]]]]]]]]]]]]]]]]]]]]
@M_HWI-M01141:133:D05BR:1:1101:25013:22484  133:D05BR:1:1101:25013:22484 2:N:0:CCGGTGTTCTCCAT
TGTGTCGTTTCAATTTTCAGCTTGATCCAGATTTTTAAAGAGCAAAACTTCGCAGTGCACCTTTTCAGGTTCACTCTGAAGTTTTCTTGTGTTTCGCAGTAAAA
+M_HWI-M01141:133:D05BR:1:1101:25013:22484  133:D05BR:1:1101:25013:22484 2:N:0:CCGGTGTTCTCCAT
]]]]T]V]]W]]\]\]]\][]]\W]]]]]]]]Y]]][[]]]]]]]5][]]U]XTG][]]]]\]]]\[]H]ZZ[]8]]][[]\\Z[I[]]]]XX]]]]]\]]]]]
@M_HWI-M01141:133:D05BR:1:1101:23355:22489  133:D05BR:1:1101:23355:22489 2:N:0:CCGGCGTTCTCCAT
CGCCTCTTCTTCCCCCACCGTCTCTTTCAGCACGTTCCACACCAGCTCGTTGTAGATATAGGCGTAGTG
+M_HWI-M01141:133:D05BR:1:1101:23355:22489  133:D05BR:1:1101:23355:22489 2:N:0:CCGGCGTTCTCCAT
]]X]]]]]]]]]]]]]]]]]]]]]]]]]]]]]]]]]]]]]]]]]]]]]]]]]]]]]]]]]]]Y]]]]]]
@M_HWI-M01141:133:D05BR:1:1101:25861:22514  133:D05BR:1:1101:25861:22514 2:N:0:CCGGCGTTCTCCAT
GAGTCAGCACGCTTGCGCTGTCGTGGTGGTATAAAGCGCCGGTGCTCACCGCCTGGTCAAC
+M_HWI-M01141:133:D05BR:1:1101:25861:22514  133:D05BR:1:1101:25861:22514 2:N:0:CCGGCGTTCTCCAT
]]]]]]]]]]]]]]]]]]]]]]]]]]]]]]]]]]]]]]]]]]]]]]]]]]]]]]]]]]]]]
@M_HWI-M01141:133:D05BR:1:1101:14911:22531  133:D05BR:1:1101:14911:22531 2:N:0:CCGGCGTTCTCCAT
ATCACGGGGATCAGAAGGAGTGCAGGAGCGATGACCGATGGATGACCAACAATCAATGCCGTATCCATACCGACGGTGATTTCGCGAT
+M_HWI-M01141:133:D05BR:1:1101:14911:22531  133:D05BR:1:1101:14911:22531 2:N:0:CCGGCGTTCTCCAT
]]]]]]]]]]]]\]]]]]]]]]]]]]]]]]]]]]]]]]]]]]]\[]]]]]]]]]]]]]]]]]]]\]\]]]]]]]]]]]]]]]]]]]]]
@M_HWI-M01141:133:D05BR:1:1101:19946:22606  133:D05BR:1:1101:19946:22606 2:N:0:CCGGCGTTCTCCAT
GTCGTCAGGCTCTGTCACTGAAGCTGGAAAATAGTGCACAATATTGGTTCAATGAAACCTTCGCCTCCCACCTCAAGTGATCTGCCCACCTCAGCCTCCCAAAGTG
+M_HWI-M01141:133:D05BR:1:1101:19946:22606  133:D05BR:1:1101:19946:22606 2:N:0:CCGGCGTTCTCCAT
]]]]]]]]]]]]]]]]]]]]]]]]]]]]]]]]]]]]]]]]]]]]]]]]]]]]]]]]]]]]]]]]]]]]]]]]]]]]]]]]]]]]]]]]]]]]]]]]]]]]]]]]]]
@M_HWI-M01141:133:D05BR:1:1101:19446:22609  133:D05BR:1:1101:19446:22609 2:N:0:CCGGCGTTCTCCAT
GTACTGAGCTTTGCCTGGGCAATGGCGTGGCTGATCTTCTATAAACACCCGCGTGACCAGAAAAAACTTTCTGAAGAAGAACGTGACTACATCATTAATGGTCAGGAATCTCAGCACCAGACCGACAACGGCAAAAAAATGTCCGTCTGGCAGATCCTGGGCACCCGTCAGTTCTGGGGTATCGCCCTGCCGCGCTTCCTGGCAGAACCGGCCTGG
+M_HWI-M01141:133:D05BR:1:1101:19446:22609  133:D05BR:1:1101:19446:22609 2:N:0:CCGGCGTTCTCCAT
ABBBBFFFFFFFFGGGGGGGFGFHFGGGGGGHGHHHHHFHHHFHHHGHGGGGGGGGGHHHHHHHHG]]]]]]]]]]]]]]]]]]]]]]]]]]]]]]]]]]]]]]]]]]]]]]]]]]]]]]]]]]]]]]]]]]]]]]]]]]]]]]]]]]]]GHHHHFEGHGFEGECAHFHHHFGFGHHHGGGGGEE/EGGGGGGHGBFAGGGGGGAADDDAAAA>>1
@M_HWI-M01141:133:D05BR:1:1101:11630:22639  133:D05BR:1:1101:11630:22639 2:N:0:CCGGCGTTCTCCAT
GGCGACAGCGACGGGTACTGTGCTTTCAGACGT
+M_HWI-M01141:133:D05BR:1:1101:11630:22639  133:D05BR:1:1101:11630:22639 2:N:0:CCGGCGTTCTCCAT
]X]]]]]]]]]]]\]]]]]]]]]]]]]]]]]]]
@M_HWI-M01141:133:D05BR:1:1101:22491:22658  133:D05BR:1:1101:22491:22658 2:N:0:CCGGCGTTCTCCAT
CCCTGCGCGTCGAGGTGGTGCTGGAGTGCGAGCA
+M_HWI-M01141:133:D05BR:1:1101:22491:22658  133:D05BR:1:1101:22491:22658 2:N:0:CCGGCGTTCTCCAT
\]]]]]]]X]]X]]]]]]]X]]]]]]]]\]]TZ]
@F_HWI-M01141:133:D05BR:1:1101:25953:22677  133:D05BR:1:1101:25953:22677 2:N:0:CCGGCGTTCTCCAT
CTGACCAGCTGGTCTTTCAGCTGCCAGAGATGTTCAAGCGGGGAACGGCGGTGGTACAGCACGCCCATTGAGAACACGGTATCAAACGCTTTCAGGGCGGGGAGCTGTTCGATGCCCAGCGGCAGCAAATGCGCGCGCTGGTCGTTGCCG
+F_HWI-M01141:133:D05BR:1:1101:25953:22677  133:D05BR:1:1101:25953:22677 2:N:0:CCGGCGTTCTCCAT
BB@ABFFFBFFFGGGGGGGGGGHGHHGFHGHHFHHHCGHGCGGGGGGFGGG>/E133B43FC/>FF/FF44B/FFC2EGCEFF4FF3?@/FEF22?FCC/CFDCDGHCH0.:G0.CG0:?@9--;;.;B9;C.DAD9-;-@BB-;A.9B#
@R_HWI-M01141:133:D05BR:1:1101:25953:22677  133:D05BR:1:1101:25953:22677 2:N:0:CCGGCGTTCTCCAT
GCATAGAGACGTTGATGCGCAACCTCATGCCGTGGCGCAAAGGGCCGTTTTCGCTTTACGGCGTGAACATTAATACTGAATGGCGTTCAGACTGGAAATGGGATCGCGTTCTGCCCCACCTGTCCGACCTGAGCGGCCGCACCATTCTGG
+R_HWI-M01141:133:D05BR:1:1101:25953:22677  133:D05BR:1:1101:25953:22677 2:N:0:CCGGCGTTCTCCAT
AAAA@DFFFFAAFGGGGGGGEGGHHHHHBEFEAE2EEECE?AFEFGGGGHEHGGGHFHHGGG?E/E?3FBG4FDGBF44B44F2E/EFBFGFGHHFFFHFFFF2?AADDG/?DDG<FEFGGFHGH?.DGFFB0F@-<CDDGGGFHGCGFB
@M_HWI-M01141:133:D05BR:1:1101:12065:22680  133:D05BR:1:1101:12065:22680 2:N:0:CCGGCGTTCTCCAT
ATGAGCTTGACGGCCTGACCATCAAAACCC
+M_HWI-M01141:133:D05BR:1:1101:12065:22680  133:D05BR:1:1101:12065:22680 2:N:0:CCGGCGTTCTCCAT
]]]]]]]]]]]]]]]]]]]]]]]]]]]]W]
@M_HWI-M01141:133:D05BR:1:1101:6877:22686  133:D05BR:1:1101:6877:22686 2:N:0:CCGGCGTTCTCCAT
AGATACACGTCAGACAATACCTGCATATAAAAAAGGCAACGCATGTTTAAACGTATAAAAGTCATA
+M_HWI-M01141:133:D05BR:1:1101:6877:22686  133:D05BR:1:1101:6877:22686 2:N:0:CCGGCGTTCTCCAT
]]]]]U6]V]]][]Y\W]]Y]]]]]\]]]KJ]I]GWU]WF]ZZ]]]]]][]]]H]]]][]]\]]]]
@M_HWI-M01141:133:D05BR:1:1101:24266:22748  133:D05BR:1:1101:24266:22748 2:N:0:CCGGCGTTCTCCAT
CGATAAGAATGATAATTCCGAGTGCCAGCACCCCAAGTCCCATTGAGACGGCAATGGCGCTGTCGTCGCGCCAGGCCAGCTGCAGATGATG
+M_HWI-M01141:133:D05BR:1:1101:24266:22748  133:D05BR:1:1101:24266:22748 2:N:0:CCGGCGTTCTCCAT
]]]]]]]]]]]]]]]]]]]]Y]CY[Y]]]]VX]]E]ZZXVG]]]]]]]]]Y]Z]]]]]]]]ZZ]]Z]]]]ZZ]]]]Z]]]]]]]]]]]]]]
@M_HWI-M01141:133:D05BR:1:1101:18369:22873  133:D05BR:1:1101:18369:22873 2:N:0:CCGGCGTTCTCCAT
GCACACACCTGTAATCCCAGCTACTCTGGAGGCTGAGGTAGGAAAATCACTTGAACCCAGGAGGCAGAGG
+M_HWI-M01141:133:D05BR:1:1101:18369:22873  133:D05BR:1:1101:18369:22873 2:N:0:CCGGCGTTCTCCAT
]]]]]]]]]]]]]]]]]]]]]]]]]]]]]]]]]]]]]]]]]]]]]]]]]]]]]]]]]]]]]]]]]]]]]]
@M_HWI-M01141:133:D05BR:1:1101:24642:22883  133:D05BR:1:1101:24642:22883 2:N:0:CCGGCGTTCTCCAT
AGTCGGCTTTTCTGCCGCGCCGGGCTGTAACGCGATTGCCGTTGTAGAATAT
+M_HWI-M01141:133:D05BR:1:1101:24642:22883  133:D05BR:1:1101:24642:22883 2:N:0:CCGGCGTTCTCCAT
]]]]]]]]]]]]]]]]]]]]]]]]]]]]]]]]]]]]]]]]]]]]]]]]]]]]
@M_HWI-M01141:133:D05BR:1:1101:22006:22921  133:D05BR:1:1101:22006:22921 2:N:0:CCGGCGTTCTCCAC
AGGAAGCTGAGGCAGGAGAATTGCCTGAACCTGGGAAGTGGAGG
+M_HWI-M01141:133:D05BR:1:1101:22006:22921  133:D05BR:1:1101:22006:22921 2:N:0:CCGGCGTTCTCCAC
]]]]]]]]]]]]]]]]]]]]]]]]]]]]]]]]]]]]]]]]]]]]
@M_HWI-M01141:133:D05BR:1:1101:21438:23020  133:D05BR:1:1101:21438:23020 2:N:0:CCGGCGTTCTCCAT
CAATCCACGGCTGCCAGTGGCGCTATGAAAAGCTGACCGCGCAGGAGCTGCTTTCTCCGCTAGCCGACGCCTCGAAATTCACCGG
+M_HWI-M01141:133:D05BR:1:1101:21438:23020  133:D05BR:1:1101:21438:23020 2:N:0:CCGGCGTTCTCCAT
]]]]]]]]]]]]]]]]]]]]]]]]]]]]]]]]]]]]]]]]]]]]]]]]]]]]]]]]]]]]]]]]]]]]]]]]]]]]]]]]]]]]]
@M_HWI-M01141:133:D05BR:1:1101:10337:23033  133:D05BR:1:1101:10337:23033 2:N:0:CCGGCGTTCTCCAT
GGCAGGAGAATTCCTTGAACCTGGGAGGCAGAGGTTGCAGTGAG
+M_HWI-M01141:133:D05BR:1:1101:10337:23033  133:D05BR:1:1101:10337:23033 2:N:0:CCGGCGTTCTCCAT
]]]]]]]]]]]]]]]]]]]]]]]]]]]]]]]]]]]]]]]]]][[
@M_HWI-M01141:133:D05BR:1:1101:13979:23107  133:D05BR:1:1101:13979:23107 2:N:0:CCGGCGTTCTCCAT
CTCATACCTGTAATCCAGCACTTTGGGTGGCTAAGGGGGGAGAATTACTTGAAGCCAAGAGTTCAAGAACAGCCTGGACAACATAGGGAGACCCTATCTCTACCAAAAAAGAAAAAAAAATAGCCGGTGTGGCACACGCCTGTAGTCCCAG
+M_HWI-M01141:133:D05BR:1:1101:13979:23107  133:D05BR:1:1101:13979:23107 2:N:0:CCGGCGTTCTCCAT
A]]VV[E]Y]]]]]]]]]]]]]]]]]]]]]E\]Z]YY]]W]]][]ZG]]]]]]8]]][]ZVT\]]HU]]]][]]\]]Z]]]]]]Y]]TRWS]U]]]Z]\]\[]][5]]]A]]Z]]]]]]\][]UWMSV/]]D]][]]]U]]]]]]C]]]]A
@M_HWI-M01141:133:D05BR:1:1101:7001:23136  133:D05BR:1:1101:7001:23136 2:N:0:CCGGCGTTCTCCAT
CGACAAGAACTGTAAATCACGCTTCTGAATTTATTAATATTCAATAACTTATTTGTCATTCAATTTTTTTG
+M_HWI-M01141:133:D05BR:1:1101:7001:23136  133:D05BR:1:1101:7001:23136 2:N:0:CCGGCGTTCTCCAT
]Y]]]]]]]]]]]]]]]]]]]]]]]]]]]]]]]]]]]]]]]]]]]]]]]]]]]]]]]]]]]]]]]]]]]]]
@M_HWI-M01141:133:D05BR:1:1101:12134:23153  133:D05BR:1:1101:12134:23153 2:N:0:CCGGCGTTCTCCAT
GCATAGATACCCTGCTGAGCAAACGTATATTCAGGTAAAAGCGAT
+M_HWI-M01141:133:D05BR:1:1101:12134:23153  133:D05BR:1:1101:12134:23153 2:N:0:CCGGCGTTCTCCAT
]]]]]]]]]]]]]]]]]]\]]]]]]]]]]]]]]]]]]]]]]]]]]
@M_HWI-M01141:133:D05BR:1:1101:18165:23197  133:D05BR:1:1101:18165:23197 2:N:0:CCGGCGTTCTCCAT
CACCGTGCTCCATGGCCGCTTTAGCCTCATTGATATACACCGTACCGACAAAAACGTTATCTGAAATAGACGACAG
+M_HWI-M01141:133:D05BR:1:1101:18165:23197  133:D05BR:1:1101:18165:23197 2:N:0:CCGGCGTTCTCCAT
]]]]]]]]]]]]]]]]]]]]]]]]]]]]]]]]]]]]]]]]]]]]]]]]]]]]]]]]]]]]]]]]]]]]]]]]]]]]
@M_HWI-M01141:133:D05BR:1:1101:17769:23239  133:D05BR:1:1101:17769:23239 2:N:0:CCGGCGTTCTCCAT
CGAGGCAAGCTCGCGCCGCCC
+M_HWI-M01141:133:D05BR:1:1101:17769:23239  133:D05BR:1:1101:17769:23239 2:N:0:CCGGCGTTCTCCAT
]]\]]]\V]C]Z]]]XU]]]]
@M_HWI-M01141:133:D05BR:1:1101:9963:23265  133:D05BR:1:1101:9963:23265 2:N:0:CCGGCGTTCTCCAT
GTCAACACCGTGGGTGAATGGCTGGCGAGTGTGTCGTCCGGCAAACACGGAAAGATTGCCCGGTTCATTGTGTAC
+M_HWI-M01141:133:D05BR:1:1101:9963:23265  133:D05BR:1:1101:9963:23265 2:N:0:CCGGCGTTCTCCAT
]]]]]]]T]W]V]]][\]]]]]]]Z]YS]]][[]]]Y]C]]]]]]]]]]]]]]]]]]]]\[]]Z]]]]]]\]]U\
@M_HWI-M01141:133:D05BR:1:1101:11266:23355  133:D05BR:1:1101:11266:23355 2:N:0:CCGGCGTTCTCCAT
TCTTAGACATCGTGCAAAAAGGGAACTTAAAAATACGTTAACAAAGAGCGTCTAAAAAATACAG
+M_HWI-M01141:133:D05BR:1:1101:11266:23355  133:D05BR:1:1101:11266:23355 2:N:0:CCGGCGTTCTCCAT
V]]]]]]]]Y]]]]]]]]]]]]]]]]]]]]]]]]]]]]]]]]]]]]]]]]]]]]]]]]]]]]\]
@M_HWI-M01141:133:D05BR:1:1101:15668:23372  133:D05BR:1:1101:15668:23372 2:N:0:CCGGCGTTCTCCAT
GCTGAAAGACAAATACGCACAGTTCGTTTCCCTGCAGTCTGACCTGGAAAACGGCGTAAACCTGGAAG
+M_HWI-M01141:133:D05BR:1:1101:15668:23372  133:D05BR:1:1101:15668:23372 2:N:0:CCGGCGTTCTCCAT
]]]]]]]]]]]]]]]]]]]]]]][]]]]]]]]]]]]]]]]]]]]]]]]]]]]]]]]]]]]]]]]]]X]
@M_HWI-M01141:133:D05BR:1:1101:25504:23376  133:D05BR:1:1101:25504:23376 2:N:0:CCGGCGTTCTCCAT
GGGCTGAAGGTTGGCCTGGTGGAAGATAATAATGACGAGCTTACGCAAAACCTGATTGCCCTTTATGCCTATATGGTACGTCGACTCCTGCACGCCAACGTGAATAACGACGCCAGCGCCATCGAAGA
+M_HWI-M01141:133:D05BR:1:1101:25504:23376  133:D05BR:1:1101:25504:23376 2:N:0:CCGGCGTTCTCCAT
]]]]]]]\]]]CUX\U]5F\E]\[Z][G\]]]Z]Z]Z]]]]]]]CUACZ[]]]]]]]]U][[]][]]]]]\]]]]S]T]TY]]]]][]]YY]Z[B]]][]XYU]Z]VZ]ZBXPX]][]]]]]]\]R]C
@M_HWI-M01141:133:D05BR:1:1101:15780:23399  133:D05BR:1:1101:15780:23399 2:N:0:CCGGCGTTCTCCAT
CCGGCGCACAACGGCAAGGCCGCCGCCGACGCGCAGACCCGCCAGTTCTATCGGCTGCTGGACGTGCTGG
+M_HWI-M01141:133:D05BR:1:1101:15780:23399  133:D05BR:1:1101:15780:23399 2:N:0:CCGGCGTTCTCCAT
@@AC@BF@@FE@GEFEFIIIIEGFIFDC2GEDEFFGFJ]]TYZZ]]]]]]]\]]\]]]]]]]\]]]]\[]
@M_HWI-M01141:133:D05BR:1:1101:21939:23410  133:D05BR:1:1101:21939:23410 2:N:0:CCGGCGTTCTCTAT
GTGCAAATGACGCTTTAATGCTGGATATTTAACCGCAGCCAGTGGGCTGCTCTGCGTGACT
+M_HWI-M01141:133:D05BR:1:1101:21939:23410  133:D05BR:1:1101:21939:23410 2:N:0:CCGGCGTTCTCTAT
]W]]]][U]]Y]][X]]]G]]]]]]]]]]]X7[]]Y]]]]]]]]WC2[]C]1\]]]0]Z]]
@M_HWI-M01141:133:D05BR:1:1101:6534:23412  133:D05BR:1:1101:6534:23412 2:N:0:CAGGCGTTCTCCAT
CCTGAGATGATCATTTCATTAGAAACAAAATTATCAGTGAAAC
+M_HWI-M01141:133:D05BR:1:1101:6534:23412  133:D05BR:1:1101:6534:23412 2:N:0:CAGGCGTTCTCCAT
VHH/]Z]]Y]]]]]\]XJ]]]]Y[6Y]][Y]][V[Y[[]V[2]
@M_HWI-M01141:133:D05BR:1:1101:11552:23418  133:D05BR:1:1101:11552:23418 2:N:0:CCGGCGTTCTCCAT
CTACCCGCCCACAGTCTGCGGCGTTTTCTGGAGATGATGCG
+M_HWI-M01141:133:D05BR:1:1101:11552:23418  133:D05BR:1:1101:11552:23418 2:N:0:CCGGCGTTCTCCAT
ZT]]3]]]E]]]]]]]]]]]]]Z]]]]]]]]]]ZXY]]]]\
@M_HWI-M01141:133:D05BR:1:1101:26482:23446  133:D05BR:1:1101:26482:23446 2:N:0:CCGGCGTTCTCCAT
TCACCAACATCGGGCTCTGGCAACTCAGAAATCAGTCTAATTATCGC
+M_HWI-M01141:133:D05BR:1:1101:26482:23446  133:D05BR:1:1101:26482:23446 2:N:0:CCGGCGTTCTCCAT
]]]]]]]]]]]]]]]]]]]]]]]]]]]]]]]]]]]]]]]]]]]]]]]
@F_HWI-M01141:133:D05BR:1:1101:12235:23456  133:D05BR:1:1101:12235:23456 2:N:0:CCGGCGTTCTCCAT
CGTCTGAACTCCAGTCACAACCATGATCTCGTATGCCGTCTTCTGCTTGAAAAAAAAACCCAAAAGCCTCAACTAAAGCCGATTCTGTTGTTCCTGCCATCGAGTGTTCTTTCCTCTCGTCCCTCACTTCCTCCGTTCATTTTACCATTC
+F_HWI-M01141:133:D05BR:1:1101:12235:23456  133:D05BR:1:1101:12235:23456 2:N:0:CCGGCGTTCTCCAT
BBAB3AFBCFFBFFGGGGGFE?FFHCF5FHFFEHFGGGEEHGHHHHHHBGH5D2A0001>>B11131B3233B433B331///14444431?4?4BB0343/3??/4B444FG3434?/?<CA100/1>@11@0??1012@11111111@
@R_HWI-M01141:133:D05BR:1:1101:12235:23456  133:D05BR:1:1101:12235:23456 2:N:0:CCGGCGTTCTCCAT
CTTGCTCACTTAATCTTAACTTGATTCCCATTCTGCCTGCTTCCTCGGGCAACTGCTTCTTTTCCTCCTTGATCTTTCCTTTGTTGTCTTTGTTCACTTCCTCTACTAGCATTCATCCCAGCCTCTCTTCTTCGTACTCTGCCCTTATGC
+R_HWI-M01141:133:D05BR:1:1101:12235:23456  133:D05BR:1:1101:12235:23456 2:N:0:CCGGCGTTCTCCAT
11>11113111B133BA3313B1113D3B1A133311A10A11B11A00A//F001A11111A21D100B11D12DBA112212000B2221D01@12111B11112110122222B1/1@B/>>F01F1B12/B>EGE21B########
@M_HWI-M01141:133:D05BR:1:1101:11699:23480  133:D05BR:1:1101:11699:23480 2:N:0:CCGGCGTTCTCCAT
GATTGAAGTTATTTTCACATTTTCCAGGAGGAAATTAAAATATTCCTGTTCGAAACCCGCCTCATTAATCTGATACATCTTAATGGTGGCTGACTGGAG
+M_HWI-M01141:133:D05BR:1:1101:11699:23480  133:D05BR:1:1101:11699:23480 2:N:0:CCGGCGTTCTCCAT
11]WW\]]]]HY][\\[37F8]9ZC&WFV][W%G]]]IIWFWW&Y\G]W333R]7X]]]]CX]]]G][]]X[Z]]]Y\WXI]X\X]\WCWE]]E]V]U]
@M_HWI-M01141:133:D05BR:1:1101:22604:23520  133:D05BR:1:1101:22604:23520 2:N:0:CCGGCGTTCTCCAT
CATGGCGCTTTGGCCTGTCGTTTATCGGCGGATTGATTG
+M_HWI-M01141:133:D05BR:1:1101:22604:23520  133:D05BR:1:1101:22604:23520 2:N:0:CCGGCGTTCTCCAT
]]]]]]]]]]]]]]]]]]]]Z]]W]]]]]]]Z]VWX]]Z
@M_HWI-M01141:133:D05BR:1:1101:23752:23545  133:D05BR:1:1101:23752:23545 2:N:0:CCGGCGTTCTCCAT
CGGGTAAGGCGTAGCCGCCACCCGGCCTGTAAAAACGCGCCTGACATCGTTATGGCTTTCTCGCCACCGGCACAC
+M_HWI-M01141:133:D05BR:1:1101:23752:23545  133:D05BR:1:1101:23752:23545 2:N:0:CCGGCGTTCTCCAT
]VU]V]Z]]]]Y]]]]]]]]]]]]]]]]]ZH]]]]]]]]Z]]]]]]\]]]]]]]]]]]]]]]]\]\]]]]]Z][]
@M_HWI-M01141:133:D05BR:1:1101:24210:23599  133:D05BR:1:1101:24210:23599 2:N:0:CCGGCGCTCTCCAT
GTAAAACCGTTCCGGTAATTTACGCCCTGGCGAAAACCGGGAACATCTTCGTGCTGGATCGCAGCAACGGCAAGCTGGTTGTGCCTGCGCCGGAAAAACCGGTTCCGCAG
+M_HWI-M01141:133:D05BR:1:1101:24210:23599  133:D05BR:1:1101:24210:23599 2:N:0:CCGGCGCTCTCCAT
[]]]]8W]]]]Y]]]]]]]]]]]]]]]E][]]]]]9]]]][]]]]]]]W]SVS[]]]]][]]]]]]Y]]]]]]]][]]]]]X]]]]]]]Y]]]]]WZ]]]]]]]Z\]]]U
@M_HWI-M01141:133:D05BR:1:1101:12079:23618  133:D05BR:1:1101:12079:23618 2:N:0:CCGGCGTTCTCCAT
CCACCCGGCATTTCTTCCCCAATCCCCATAAAGTGAACTCCCTCGCATCTCAAGCGAAGCGGCAATG
+M_HWI-M01141:133:D05BR:1:1101:12079:23618  133:D05BR:1:1101:12079:23618 2:N:0:CCGGCGTTCTCCAT
]]]]]]]]]]]]]]]]]]]]]]]]]]]]]]]]]]]]]]]]]]]]]]]]]]]]]]]]]]]]]]]]]]]
@M_HWI-M01141:133:D05BR:1:1101:24928:23626  133:D05BR:1:1101:24928:23626 2:N:0:CCGGCGCTCTCCAT
GCGCCCTTCACGCCCGCCGCCACGTCTTCCGTCAGGGTGACTTTATCTATACCGACGTCTGGGTGTCGATGGGCGAAGCCAAAGAGAAGTGGGCGGAGCGGATTGCGCTGCTGCGCGGGTATCAGGTGAACGCGCAGATGATGGCGCTGACCGGCAACCCGGACGTGAAGTTCCT
+M_HWI-M01141:133:D05BR:1:1101:24928:23626  133:D05BR:1:1101:24928:23626 2:N:0:CCGGCGCTCTCCAT
BBBBB?DFF4FAAFGGCFGGCEGGG]]]]]]]]]]]]]]]]]]]]]]]]]W]]]]]]]]]]]]]]]]]]]]]]]]]]]]]]]]]]]]]]]]ZRXT]]XX]]]]]]]]]]U]]]]]]]]]Y]]]][]]]]]]]@]R]]]]]]]]]]]]]Z]EA1CEF0ACGFAGA1BFFFC1A>1A
@M_HWI-M01141:133:D05BR:1:1101:21231:23647  133:D05BR:1:1101:21231:23647 2:N:0:CAGGCGTTCTCCAT
GTGATTGTCCGCCCAATCAAGAGCGATTTCCCGCCGTCACTGAGCACTCAGGATGGCCTGTAC
+M_HWI-M01141:133:D05BR:1:1101:21231:23647  133:D05BR:1:1101:21231:23647 2:N:0:CAGGCGTTCTCCAT
X]]X]]]Z]]VY]]][]]\TV]8]Z]]]C]W]]]]]]]]]]]]]]]]][]]]]]]]]]]]]]]
@M_HWI-M01141:133:D05BR:1:1101:26246:23793  133:D05BR:1:1101:26246:23793 2:N:0:CCGGCGTTCTCCAT
CGGTATCGACGATGCGGCGCGGGCGCTGAGCAAGTCGCTGTCGGACGTGAACGTGAAGTGCGACTTCG
+M_HWI-M01141:133:D05BR:1:1101:26246:23793  133:D05BR:1:1101:26246:23793 2:N:0:CCGGCGTTCTCCAT
ZU]]]]]]]]]]]]]][]]]][]]]]]]Y]]]]]]]]]]]]]]]]]]]]]]]]]]Z]]]W]]]]]]]]
@M_HWI-M01141:133:D05BR:1:1101:13839:23817  133:D05BR:1:1101:13839:23817 2:N:0:CCGGCGTTCTCCAT
CGTGAAAAATTGCTGCGCTATGGCGTCACCTTGTTGAGAGATGACGAGCTG
+M_HWI-M01141:133:D05BR:1:1101:13839:23817  133:D05BR:1:1101:13839:23817 2:N:0:CCGGCGTTCTCCAT
\]]]]]]]]]Z]]]]Z]]]]]]\]]]][]]]]]]]]]]]]]]]]]]]]]Z[
@M_HWI-M01141:133:D05BR:1:1101:17611:23827  133:D05BR:1:1101:17611:23827 2:N:0:CCGGCGTTCTCCAT
TCTGCAAGTAGCTGGGAATCAAATGAAGGGGCAGTCTATAG
+M_HWI-M01141:133:D05BR:1:1101:17611:23827  133:D05BR:1:1101:17611:23827 2:N:0:CCGGCGTTCTCCAT
]]]]]]]]]]]]\]]]]]]]]]]]]]]]]]]]\]]]]]]]]
@M_HWI-M01141:133:D05BR:1:1101:11118:23854  133:D05BR:1:1101:11118:23854 2:N:0:CCGGCGTTCTCCAT
GCTTTAGATTTAATATTAGACAATAAAGCCGCACCCTGCCCCGGGCCATAGAGATAAAGATTATCCTGTAACTTTAATTGCCCATCAAACCTAACACAC
+M_HWI-M01141:133:D05BR:1:1101:11118:23854  133:D05BR:1:1101:11118:23854 2:N:0:CCGGCGTTCTCCAT
V]]]]]][Y]ZZ]]]]]]WI\]]]\]]Z]]]]]Y]]]Y][]]]SAV][]]]]W]]]]]]]]]]X]]]]]]]]WWG\]F]ZXV]F[\$]7]]]]]ZX\8C
@M_HWI-M01141:133:D05BR:1:1101:21586:23917  133:D05BR:1:1101:21586:23917 2:N:0:CCGGCGTTCTCCAT
GGCCTCCGCCGTGCCGGACAGCATCGGGGTGGC
+M_HWI-M01141:133:D05BR:1:1101:21586:23917  133:D05BR:1:1101:21586:23917 2:N:0:CCGGCGTTCTCCAT
\]]U]]]]]]]]]]]]]]]]]]]]]]]]]]]]]
@M_HWI-M01141:133:D05BR:1:1101:21433:23926  133:D05BR:1:1101:21433:23926 2:N:0:CCGGCGTTCTCCAT
GGTGGTAAACAGCGGCTGGCTGCCAAACTGCAGGAATACGCGCTTTTTTGTGGGGGTGTCGTACCGCGTTTTCAGGGCGGCAGCGTCGCTGAG
+M_HWI-M01141:133:D05BR:1:1101:21433:23926  133:D05BR:1:1101:21433:23926 2:N:0:CCGGCGTTCTCCAT
\]]]]]U]]]]YZZV]]Y]]]VT\WF]]]]]\\YZTSYZ]Y]]AQB]]]][]]]]Z7XV]]X]OYXQTU]W]]]RZ]B]XPQ]X]]]]]]SSB
@M_HWI-M01141:133:D05BR:1:1101:17577:23947  133:D05BR:1:1101:17577:23947 2:N:0:CCGGTGTTCTCCAT
CAGTGCAAAACCATCAACGAAAAAGCGATTGCCCATGC
+M_HWI-M01141:133:D05BR:1:1101:17577:23947  133:D05BR:1:1101:17577:23947 2:N:0:CCGGTGTTCTCCAT
UV]XV]]][[[]]][[]]]]]Z]]\]]]4]XY][]]]]
@M_HWI-M01141:133:D05BR:1:1101:11719:24001  133:D05BR:1:1101:11719:24001 2:N:0:CCGGCGTTCTCCAT
CAATGTGGCGCACAGCGCCGGCGCCAGGGTCAACGCCAGC
+M_HWI-M01141:133:D05BR:1:1101:11719:24001  133:D05BR:1:1101:11719:24001 2:N:0:CCGGCGTTCTCCAT
]]]]]]]]]]]]]]]]]]]]]]]]]]]]]]]]]]]]]]]]
@M_HWI-M01141:133:D05BR:1:1101:9349:24005  133:D05BR:1:1101:9349:24005 2:N:0:CCGGCGTTCTCCAT
CTGATCGGCAAGCGAACGGGTGATCCACGTAGACCAGCCCACCGGGATCAGCGCAAAGGCAAAGCCCCAGATA
+M_HWI-M01141:133:D05BR:1:1101:9349:24005  133:D05BR:1:1101:9349:24005 2:N:0:CCGGCGTTCTCCAT
]]]]]]]]]]]U]]]]]]]]]]]]][]]]]]]]]]]]]]]]]]]]]]]]]]]]]]]]]]]]]]]]]]]]]]]]
@M_HWI-M01141:133:D05BR:1:1101:25650:24043  133:D05BR:1:1101:25650:24043 2:N:0:CCGGCGTTCTCCAT
GGCATCAAAGGTGCGTCTGCGAGTGCGCGCAACAAACCGGCTACCCTGACCACCGG
+M_HWI-M01141:133:D05BR:1:1101:25650:24043  133:D05BR:1:1101:25650:24043 2:N:0:CCGGCGTTCTCCAT
S]]]]UF]]YYS]USYZXXU]UUTYZ]YZ]BTY]Z\]]VZ\X[]]]]Z[XWZC]ZC
@M_HWI-M01141:133:D05BR:1:1101:14177:24074  133:D05BR:1:1101:14177:24074 2:N:0:CCGGCGTTCTCCAT
GTGAAGAATTAACTATGTATTTACGGATCCTGTTTCAAAAAAATCTTACCTTTATTGGGGAAACGGTTATATGGCCGGAGCCGAATTAAAAGCCGATATGAAGACAGTGAAGAAAAAGACCATCACTGTAATGACTCCTAAAGGT
+M_HWI-M01141:133:D05BR:1:1101:14177:24074  133:D05BR:1:1101:14177:24074 2:N:0:CCGGCGTTCTCCAT
]]]]]]]]]]]]]]]]]]]]]]]]]]]]W]]]]]]]]]]]]]]]]]]]]]]]]]\]]]Z]]]]]]]]]]]]]]Y]]]\Y]]]]]]]]]]]]]]]]]]]]]]]]]]]]]]]]]]]]]]]]]]]]]]]]]]]]]]]]]]]]]]]]]W
@M_HWI-M01141:133:D05BR:1:1101:22612:24252  133:D05BR:1:1101:22612:24252 2:N:0:CAGGCGTTCTCCAT
CTGAAACCTGCGCTATCAGCATAAAAACCTTATACCATGGTCGCGAAAATATGAAATTTGAAACCGGATTC
+M_HWI-M01141:133:D05BR:1:1101:22612:24252  133:D05BR:1:1101:22612:24252 2:N:0:CAGGCGTTCTCCAT
]]]]][]]]]]]]]]]]]]]]]]]]]]]]]]]]]]]]]]]]]]]]]]]]]]]]]]]]]]]]]]]]]]]]]]
@M_HWI-M01141:133:D05BR:1:1101:24647:24344  133:D05BR:1:1101:24647:24344 2:N:0:CCGGCGTTCTCCAT
GGATTCATCTGCAAGAGATCCCAGGAAATAGGGTTCCTATGCTGGAGATGTCTCAATGACTTGGTAAGGATTTCCTTTAGGCTTATTGCAGG
+M_HWI-M01141:133:D05BR:1:1101:24647:24344  133:D05BR:1:1101:24647:24344 2:N:0:CCGGCGTTCTCCAT
]]]]]]]]]]]]]]]]]]]]]]]]]]]]]]]]]]]]]]]]]]]]]]]]]]]]]]]]]]]]]]]]]]]]]]]]]]]]]]]]]]]]]]]]]]]]
@M_HWI-M01141:133:D05BR:1:1101:10775:24348  133:D05BR:1:1101:10775:24348 2:N:0:CCGGCGTTCTCCAT
CTTTGGTGGTGAAGAAGCAGAACGCCAGC
+M_HWI-M01141:133:D05BR:1:1101:10775:24348  133:D05BR:1:1101:10775:24348 2:N:0:CCGGCGTTCTCCAT
UU]]]]F][X][]W]]X\]]]]]]]]]]]
@M_HWI-M01141:133:D05BR:1:1101:23560:24395  133:D05BR:1:1101:23560:24395 2:N:0:CCGGTGTTCTCCAT
GGACCTTGAGTGCGGTTAATTTAGGTACAAGATCTTTGCCAAGATGTGTTGCATCTATATAC
+M_HWI-M01141:133:D05BR:1:1101:23560:24395  133:D05BR:1:1101:23560:24395 2:N:0:CCGGTGTTCTCCAT
]]Y]U]]]]]]]]]]]]]]]]]]\]]]]]]]]]]]]]]]]]]]]]]]]]]]]]]]]]]]W[]
@M_HWI-M01141:133:D05BR:1:1101:10249:24425  133:D05BR:1:1101:10249:24425 2:N:0:ACGGCGTTCTCCAT
CTGCGTTCGCGTTGTTCACATAGGTCTGGTGATGTTTAGTGTGATGGATTTCCATCGTCTGCTTGTCGAAATGCGGTTCCAGTGCGTCGTAGGCATACGGCAAGGAT
+M_HWI-M01141:133:D05BR:1:1101:10249:24425  133:D05BR:1:1101:10249:24425 2:N:0:ACGGCGTTCTCCAT
C]]]]C]T]]]]]]]]]]]]]]]Z]WVU]V]F]]]]]]]V]]]]]][[]]]]][]]]]\]]X]YYBZ]E]Z[]\8]Z]]Z\]]\V]ZYX]V[]]\]\]]]CS%]Z6]
@M_HWI-M01141:133:D05BR:1:1101:19877:24479  133:D05BR:1:1101:19877:24479 2:N:0:CCGGCGTTCTCCAT
ATTAGCACAAACACACACACAC
+M_HWI-M01141:133:D05BR:1:1101:19877:24479  133:D05BR:1:1101:19877:24479 2:N:0:CCGGCGTTCTCCAT
]]]]]]]]]]]]]]]]]]\]]]
@M_HWI-M01141:133:D05BR:1:1101:19394:24510  133:D05BR:1:1101:19394:24510 2:N:0:CCGGCGTTCTCCAT
ATCAGGGAGTCACGCCAACACATGGCTGTAGCGAAAAAAATCACC
+M_HWI-M01141:133:D05BR:1:1101:19394:24510  133:D05BR:1:1101:19394:24510 2:N:0:CCGGCGTTCTCCAT
]]]]]]]]]]]]Z]]][]]]]]]]]]]]]]]]]]]]]]]][HZ6]
@M_HWI-M01141:133:D05BR:1:1101:17192:24514  133:D05BR:1:1101:17192:24514 2:N:0:CCGGCGTTCTCCAT
GTGCTGAATTACAACGGCAAACTGCTGATTGTGAAAG
+M_HWI-M01141:133:D05BR:1:1101:17192:24514  133:D05BR:1:1101:17192:24514 2:N:0:CCGGCGTTCTCCAT
]]]]]]]]]]]]]]]]]]]]]]]]]]]]]]]]]Z]]]
@M_HWI-M01141:133:D05BR:1:1101:22484:24516  133:D05BR:1:1101:22484:24516 2:N:0:CCGGCGTTCTCCAT
GTAGGAAACAACATTCTAGTACATGTTTTTGAACATTTTTGGTGAACATAGCATAGCAC
+M_HWI-M01141:133:D05BR:1:1101:22484:24516  133:D05BR:1:1101:22484:24516 2:N:0:CCGGCGTTCTCCAT
]]]]]]]]]]]]]]]]]]]]]]]]]]]]]]]]]]]]]]]]]]]]]]]]]]]]]]]]]]]
@M_HWI-M01141:133:D05BR:1:1101:20626:24534  133:D05BR:1:1101:20626:24534 2:N:0:CCGGCGTTCTCCAT
GGAAGGATCCTTAATCAGCTGCATGGTCGCATTGTCGATATACATGTGCGACAGCTCAACGTCCGGGTATTGTTTAGCAATTTCGCCGACGATTTCACGCCACAATATGGACGACTGTAGCACGTTCGCTTTAT
+M_HWI-M01141:133:D05BR:1:1101:20626:24534  133:D05BR:1:1101:20626:24534 2:N:0:CCGGCGTTCTCCAT
]]]]\E]]]]]]]]]]]]]]]F[]]5]Z]Z]]X]Z]]]]]]X]]YV0[UZ]VY]UT][]UX]Y]]ZZ]]Y[YU][]F]]C]CX]ZY]Y[Z5]\XY]][]]][]]Y]]\ZEZE]]\]]WT]W[]]]]]]]]]]]]
@M_HWI-M01141:133:D05BR:1:1101:10022:24544  133:D05BR:1:1101:10022:24544 2:N:0:CCGGCGTTCTCCAT
CCAACTGTGTATACAAAAATGTTGTAAGTGTGGATGCTACAACTTCTAATTCAACTGGTAGA
+M_HWI-M01141:133:D05BR:1:1101:10022:24544  133:D05BR:1:1101:10022:24544 2:N:0:CCGGCGTTCTCCAT
]][]]]]]]]]]]]]]]]]]]]]]]]]]]]]]]]]]]]]]]]]]]]]]]]]]]]]]]]]]]]
@M_HWI-M01141:133:D05BR:1:1101:19857:24553  133:D05BR:1:1101:19857:24553 2:N:0:CCGGCGTTCTCCAT
CTCAAAAAAATAAAATAAAATAAAAAGAGATCGAGACCATCCTGGCCAACACAGTGAAACCTCCATTTCTACTAAAAATACAGAACTTAGCTGGATGTGCTTCTTGGG
+M_HWI-M01141:133:D05BR:1:1101:19857:24553  133:D05BR:1:1101:19857:24553 2:N:0:CCGGCGTTCTCCAT
]]]]]]]]]]]]]]]]]]]]]]]]]]]]]]]]]]]]]]]]]]]]]]]]]]]]]]]]]]]]]]]]]]]]]]]]]]]]]]]]]]]]]]]]]]]]]]]]]]]]]]]]]]]]
@M_HWI-M01141:133:D05BR:1:1101:23624:24721  133:D05BR:1:1101:23624:24721 2:N:0:CCGGCGTTCTCCAT
TAGAGAAATTTGCGGGTTATGGGTTTAACAAATCTCACTCTGCCGCCTATGCTTTGGTCTCGTATCAGACGCTGTGGCTGAAGGCGCACTATCCTGCTGAGTTTATGGCGGCGGTAATTACCGCCGC
+M_HWI-M01141:133:D05BR:1:1101:23624:24721  133:D05BR:1:1101:23624:24721 2:N:0:CCGGCGTTCTCCAT
C@CCDEEHHHHHIIIEGHFHHIEAEGJGGGGGGJJGGJJJHHGGIFFIFJJGGGGGJGJGGJFIJGJGFJIEEIFJFGGFGHJJHFIFIIFGEEGJGGFFJJGJIHGFJ]][W]1B4@@FCF@CCCA
@M_HWI-M01141:133:D05BR:1:1101:9460:24778  133:D05BR:1:1101:9460:24778 2:N:0:CAGGCGTTCTCCAT
TGGCCAATTAGGGCATTGATGACCGCCACGCCGAGAATAACCAGCGTATCG
+M_HWI-M01141:133:D05BR:1:1101:9460:24778  133:D05BR:1:1101:9460:24778 2:N:0:CAGGCGTTCTCCAT
Y]Y][]Z\\]]]]]]]]][]]]]]]]]]]]W]]]]]]]]]]]\]]]]]]]]
@M_HWI-M01141:133:D05BR:1:1101:21317:24785  133:D05BR:1:1101:21317:24785 2:N:0:CCGGCGTTCTCCAT
CCCTCTCACCAAGAGAAGAGGGATTGAGCATGTTAACGATGCAATAAGAAAAAAATAT
+M_HWI-M01141:133:D05BR:1:1101:21317:24785  133:D05BR:1:1101:21317:24785 2:N:0:CCGGCGTTCTCCAT
]]W]V]]]][]]]]]]]]]]]]]]]]]]]]]]]]]]]]]]]]]]]]]]]]]\ZZ]]8]
@M_HWI-M01141:133:D05BR:1:1101:25004:24798  133:D05BR:1:1101:25004:24798 2:N:0:CCGGCGTTCTCCAT
GTCGTTAAAATTCACGCGCGGATCCTGCACCCGTTTGGTGGTGAGATCGTCATTGTGGTTACGGTTGACGATGTTCCC
+M_HWI-M01141:133:D05BR:1:1101:25004:24798  133:D05BR:1:1101:25004:24798 2:N:0:CCGGCGTTCTCCAT
]]]]]]]]]]]]]]]]]]]]]]]]]]]]]]]]]]]]]]]]]]]]]\]]]]]]]]]]]]]]]]]]]]]]]]]]]]]]]]
@M_HWI-M01141:133:D05BR:1:1101:22631:24839  133:D05BR:1:1101:22631:24839 2:N:0:CCGGCGTTCTCCAT
CAACGATAAAAATAAAGTGTTGTAATTCATACAGTCATTATTGTCAGGG
+M_HWI-M01141:133:D05BR:1:1101:22631:24839  133:D05BR:1:1101:22631:24839 2:N:0:CCGGCGTTCTCCAT
T]I]]]]]]]]]]]]]]]]]]]\]]]]]]]]]]]]]]]]]]]]]]]]]]
@M_HWI-M01141:133:D05BR:1:1101:19611:24866  133:D05BR:1:1101:19611:24866 2:N:0:CCGGCGTTCTCCAT
GCACGTAGCGAAAGTTATCGATATCGGTTTTCGGCTCGCCGAAGACG
+M_HWI-M01141:133:D05BR:1:1101:19611:24866  133:D05BR:1:1101:19611:24866 2:N:0:CCGGCGTTCTCCAT
]]]]]]]]]]]]]]]]]]]]]]]]]]]]]]]]]]]]]]]]]]]]]]]
@M_HWI-M01141:133:D05BR:1:1101:7700:25035  133:D05BR:1:1101:7700:25035 2:N:0:CCGGCGCTCTCCAA
CCAATCCCGAATGCCTTTGACAAGCTGGTTCCTCCCTTGAATACGGTTTTGCCGTCTTTATCCCCGGTGGACATGAGTCTCAGCGCACGGCAAATCCAATAATCCTTCTCGATAAA
+M_HWI-M01141:133:D05BR:1:1101:7700:25035  133:D05BR:1:1101:7700:25035 2:N:0:CCGGCGCTCTCCAA
UU]]TY]\]]YT]W]5]]TZZ7W]Z][WZQWUZC[\]]YF]]U[]Y]]]]VCYY]]]XZZ]TWZTYZ3U]E]Y][]8EU%U][]SY6]]Z]5BU7]Y[]]]F[]]]][[[]]]]TF
@F_HWI-M01141:133:D05BR:1:1101:16161:25052  133:D05BR:1:1101:16161:25052 2:N:0:CCGGCGTTCTCCAT
GTTTTGTCGTGCGCGGTCTGTAAACCTAACTGATCGGAAGAGCACACGTCTGAACTCCAGTCACCCGGCGTATCTCGTATGCCGTCTTCTGCTTGAAAAAAAAAAAACTTTCTTCCGTTTCATCTCCTCTACCTGCTCTCCCATATTGAT
+F_HWI-M01141:133:D05BR:1:1101:16161:25052  133:D05BR:1:1101:16161:25052 2:N:0:CCGGCGTTCTCCAT
BBBBBFFFBBBBGGGGEEEGGGBFHGGHHGHHH5FFGGGGFHCHGBGGGHHGBEGHFHHHHHFFHHGGGFGGAGHFGFEFHHEEEEH/FGGHFFHFFHBGE?B###############################################
@R_HWI-M01141:133:D05BR:1:1101:16161:25052  133:D05BR:1:1101:16161:25052 2:N:0:CCGGCGTTCTCCAT
GGTGCTAACTCCGCTTCGCACCCCCGTCCATCTCCCCTGCCCGTGGGTCACCACCTCGACCTGAAAAGCGACGTACAGGTCATGTGCGTGAGTGGTGTGGACCGAGAGATAGGGTAAAAATTAGTGCTAAAAAACTTGTATTTTATGATA
+R_HWI-M01141:133:D05BR:1:1101:16161:25052  133:D05BR:1:1101:16161:25052 2:N:0:CCGGCGTTCTCCAT
>A11>13BBB1B1111A1000000A000//2D1D10/B################################################################################################################
@M_HWI-M01141:133:D05BR:1:1101:14371:25250  133:D05BR:1:1101:14371:25250 2:N:0:CCGGCGTTCTCCAT
TATTTGGTGAATTACATATTCCCTATTAATATGTGAACATTTTTGTTCTCATCCCATCCAGAACCAATTGACTTTTAGGCAGATAAGTTTTTGTTTTTGTTTTTAGCATCACC
+M_HWI-M01141:133:D05BR:1:1101:14371:25250  133:D05BR:1:1101:14371:25250 2:N:0:CCGGCGTTCTCCAT
]]]]]]]]]]]]]]]]]]]]]]]]]]]]]]]]]]]]]]]]]]]]]]]]]]]]]]]]]]]]]]]]]]]]]]]]]]]]]]]]]]]]]]]]]]]]]]]]]]]]]]]]]]]]]]]]]
@M_HWI-M01141:133:D05BR:1:1101:12885:25271  133:D05BR:1:1101:12885:25271 2:N:0:CCGGCGTTCTCCAT
AACTGCTCTGCTGGGTGTTCGCTCAGCTAAGGGAGTTGAATCCGCCTTTAGAATCAGAGAGTGAGAAGCACGGTTCTTCCAGGAGCTGAGTTTCGTTATACC
+M_HWI-M01141:133:D05BR:1:1101:12885:25271  133:D05BR:1:1101:12885:25271 2:N:0:CCGGCGTTCTCCAT
]V][[[G]Z]]]S]]]Z]]W]]]]]]\]]][]]]]]]]]]]]]]]]]]]]]]XY\\F]]]]]]]]]]]]]]]YZ]]]VF]F][XU[]]V]]\]]]]]]]]]]
@M_HWI-M01141:133:D05BR:1:1101:20617:25328  133:D05BR:1:1101:20617:25328 2:N:0:CCGGCGTTCTCCAT
CAGTTACTAACCATGCGGCAAGATAGAGAAGGGTC
+M_HWI-M01141:133:D05BR:1:1101:20617:25328  133:D05BR:1:1101:20617:25328 2:N:0:CCGGCGTTCTCCAT
]]]]]]]][W]]]]ZVZ]]]]]ZY]\]]]]]]]R]
@M_HWI-M01141:133:D05BR:1:1101:16377:25357  133:D05BR:1:1101:16377:25357 2:N:0:CCGGCGTTCTCCAT
CCGCTGTCCATGGCAAAGCTGCCCAGCCCCTGACGGATACCGTTCATCAC
+M_HWI-M01141:133:D05BR:1:1101:16377:25357  133:D05BR:1:1101:16377:25357 2:N:0:CCGGCGTTCTCCAT
]]]]]]]]]]]]\]]]]]]]]]]]]]][]]]]]]]]]]]]]]]]]]]]]]
@M_HWI-M01141:133:D05BR:1:1101:24490:25373  133:D05BR:1:1101:24490:25373 2:N:0:CCGGCGTTCTCCAT
GCAGAAGCCGGGTGCTTCTGCCCGTTTTTAGCCGGTCAACTC
+M_HWI-M01141:133:D05BR:1:1101:24490:25373  133:D05BR:1:1101:24490:25373 2:N:0:CCGGCGTTCTCCAT
]]]]]]]]]]WX\]V[]][][]]]]]]]]]]]]]]\]]]]]\
@M_HWI-M01141:133:D05BR:1:1101:23441:25386  133:D05BR:1:1101:23441:25386 2:N:0:CCGGCGTTCTCCAT
GTCCCTGCCAGCCCGTATAAAAACGCTGAAGCCGCATTCATTGCAGATCGGAAGAG
+M_HWI-M01141:133:D05BR:1:1101:23441:25386  133:D05BR:1:1101:23441:25386 2:N:0:CCGGCGTTCTCCAT
C]]]Q]]]]]]T]][WV]]F]][]]Z]Y]V]]CV\]\\]][]]]]]]]\]SCQ]EW
@M_HWI-M01141:133:D05BR:1:1101:19772:25443  133:D05BR:1:1101:19772:25443 2:N:0:CCGGCGTTCTCCAT
CACGACGCAGGTATTGGGAACGGTGAAGAGGTCGTGGATACGGCGGGCGAACTCTGCCTCGTTAACCCCTTTGTCCCGCGCTTCCTGAGGCGTATT
+M_HWI-M01141:133:D05BR:1:1101:19772:25443  133:D05BR:1:1101:19772:25443 2:N:0:CCGGCGTTCTCCAT
T]]]]S]]]Y]\]]]][]]]BZ]]]\]]TYYT]]]]]]C]\]X]D@DDIFAGHFFFFIE.JE.@@@.AE2H1DDEIIDGF3BFFEE0=CC@@@=00
@M_HWI-M01141:133:D05BR:1:1101:21898:25471  133:D05BR:1:1101:21898:25471 2:N:0:CCGGCGTTCTCCAT
GCCTTATTACCTCACCACTATCAACGTGAAGGTCGACGGTGTACCCGTTAAGCCCGTAATGGTGCCG
+M_HWI-M01141:133:D05BR:1:1101:21898:25471  133:D05BR:1:1101:21898:25471 2:N:0:CCGGCGTTCTCCAT
]]]]Z]]]]]]]]]]]]]]][]]]]]]]]]]]]]]]]]]]]]]]]]]]]]]]]]]]]]]]]]]]]]]
@M_HWI-M01141:133:D05BR:1:1101:19357:25543  133:D05BR:1:1101:19357:25543 2:N:0:CAGGCGTTCTCCAT
CTGAAGTGGGTGGATCACAAGGTCAAGAGATCAAGACCATCCTGGCTAGACCCTGACCATCATGGTGAAACCCCCTCTCTACTAAAAATACAAAAATCAG
+M_HWI-M01141:133:D05BR:1:1101:19357:25543  133:D05BR:1:1101:19357:25543 2:N:0:CAGGCGTTCTCCAT
]]]]]]]][]]Y]]]]]]]]]]]]]]]]]]]]]]]]]]]]]]]]]]]]]]]]]]]]]]]]]]]]]]]]]]]]\]]]]]]]]]]]]]]]]]]]]]]]]]]]
@M_HWI-M01141:133:D05BR:1:1101:19157:25563  133:D05BR:1:1101:19157:25563 2:N:0:CCGGCGTTCTCCAT
TTCATATAAGCAAAATAACAATAAGCTTCAAGTAATCCACCCCATACTATAAATAATTGGACTATTGGGGCCATTCAGTCTTCTTAATTGGGTATTTTAGTTGAATACAAATGGGTTATGTATGT
+M_HWI-M01141:133:D05BR:1:1101:19157:25563  133:D05BR:1:1101:19157:25563 2:N:0:CCGGCGTTCTCCAT
G]YW[]][]]]\]]\]GW\\[]][W]FV]]\YYH]Y]]Y][]]]]]]]]\]H]]W[Z]]\X]Z]][[][[4]]]]2WV]W]]\Y]]]]W\][]HUY]]]]W]]]]IIH]\W][]]]YVW]]WTW[
@M_HWI-M01141:133:D05BR:1:1101:13364:25644  133:D05BR:1:1101:13364:25644 2:N:0:CCGGCGTTCTCCAT
GAGTTTCCTGAACTCTAAGGCCCAAGTACAAATAAGGCTTTCTTTAACAAACCAGAAGATAATTTATTTTTCCCCAAAAACTCCAGGTTTACTGATGATGAACAAGTCCTACATTCTTTTCTTAACTCAGAGATGCAGATATTGTC
+M_HWI-M01141:133:D05BR:1:1101:13364:25644  133:D05BR:1:1101:13364:25644 2:N:0:CCGGCGTTCTCCAT
][]]]F]]]]]\]]]]][]EV]][]]]]][[]W[\]Z]Z]]]]]]][]]]]]]]][[]]\]][\]]\]]]ZUZ[]]Z[]]YV]ZW]E]]]]]]][][]]YX$]]Z[[]Y]]\\]]]]]]]]]]]\]]WW]]\]]]]]]]]]]]]][
@M_HWI-M01141:133:D05BR:1:1101:13696:25690  133:D05BR:1:1101:13696:25690 2:N:0:CCGGCGTTCTCCAT
AAATTGACAGAATCGATTTCCTTTCCTGCCTGATG
+M_HWI-M01141:133:D05BR:1:1101:13696:25690  133:D05BR:1:1101:13696:25690 2:N:0:CCGGCGTTCTCCAT
]]]]]]]]]]]]]]]]]]]]]]]]]]]]]]]]]]]
@M_HWI-M01141:133:D05BR:1:1101:24534:25773  133:D05BR:1:1101:24534:25773 2:N:0:CCGGCGTTCTCCAT
AATGAGAATATTCGCTTTGCAGAACAG
+M_HWI-M01141:133:D05BR:1:1101:24534:25773  133:D05BR:1:1101:24534:25773 2:N:0:CCGGCGTTCTCCAT
]]]]]]]]]]]]]]]]]]]]]]]]]*]
@M_HWI-M01141:133:D05BR:1:1101:18300:25863  133:D05BR:1:1101:18300:25863 2:N:0:CCGGCGTTCTCCAT
GCACGAAGTCCATGACGATGACGCCGAACTCAAGCCTCTGCTGGCGGACAT
+M_HWI-M01141:133:D05BR:1:1101:18300:25863  133:D05BR:1:1101:18300:25863 2:N:0:CCGGCGTTCTCCAT
]]]]]]]]]]]]\]]]]]]]]\]]]]]]]]]]]]]]]]]]]]]]]]]]]]]
@M_HWI-M01141:133:D05BR:1:1101:17719:25877  133:D05BR:1:1101:17719:25877 2:N:0:CCGGCGTTCTCCAT
GATGAAAGCAGACCTTCCGCCGGAGGTCTTTACGCAGGTGTTCGAACCCGTTACCGTCGG
+M_HWI-M01141:133:D05BR:1:1101:17719:25877  133:D05BR:1:1101:17719:25877 2:N:0:CCGGCGTTCTCCAT
]]]V]]]]][[]]]]]]]]]]]]]]]]]]YYU]]]]]]]]]]]]]7]Y]Z]\]]]]]]\7
@M_HWI-M01141:133:D05BR:1:1101:12405:26014  133:D05BR:1:1101:12405:26014 2:N:0:CCGGCGTTCTCCAT
GATAATTATACATCATAAAATTGTTATAAGGATTACATATG
+M_HWI-M01141:133:D05BR:1:1101:12405:26014  133:D05BR:1:1101:12405:26014 2:N:0:CCGGCGTTCTCCAT
]]]]]]]]]]]]]]]]]]]]]]]]]]]]]]]]]]]]]]]]]
@M_HWI-M01141:133:D05BR:1:1101:24550:26060  133:D05BR:1:1101:24550:26060 2:N:0:CCGGCGTTCTCCAT
GGCATGAACGAGCTTGAGAGCACCGCGGTGGTCGACTGGCTGCATCTGGCCGCGCCGCATGCCCGGCGGATCGCCTCCATCTGCGGCGGCGCGATGCTGCTGGCGCAGAC
+M_HWI-M01141:133:D05BR:1:1101:24550:26060  133:D05BR:1:1101:24550:26060 2:N:0:CCGGCGTTCTCCAT
]]]]V]]]]]]]]]]]]]]]]]]]]]]]]]]]]]]]]]]]]]]]]]]]]]]]]]]]]]]]]]]]]]]]]]]]]]]]]]]]]]]]]]]]]]]]]]]]]]]]]]]]]]]]]]
@M_HWI-M01141:133:D05BR:1:1101:12117:26130  133:D05BR:1:1101:12117:26130 2:N:0:CCGGCGTTCTCCAT
CCAGATGATGGTAAAGATCAGCAGCAGGCCCATAAAGCGCTGATACCGTTGCTCATGACGTTGCCGGCTTTGTTGCGCGCATTGATGCGCTGGTCTCCTCGTTCGACCAAACGACCGAAAT
+M_HWI-M01141:133:D05BR:1:1101:12117:26130  133:D05BR:1:1101:12117:26130 2:N:0:CCGGCGTTCTCCAT
]]]]]]]]][]]]]W\]\]]]]]]]]]]]]]]]]U]]]]]]]]][]]]\]4]]]]YY]V]]]]]]][][Z\]]]][9]\]]]]]][]X]]]]]]Y\]\Z]]][\]\]]\]]][Z]Y]]]]X
@M_HWI-M01141:133:D05BR:1:1101:19313:26161  133:D05BR:1:1101:19313:26161 2:N:0:CCGGCGTTCTCCAT
GGTTTTCCAGTAAGTCGCGGCAGCTGATGGAAATGATGGATTTTATTGCT
+M_HWI-M01141:133:D05BR:1:1101:19313:26161  133:D05BR:1:1101:19313:26161 2:N:0:CCGGCGTTCTCCAT
]]]]]]]]]]]]]]]]]]]]]Z]]]]]]]]]]]]]]]]]]]]]]]]]]]]
@M_HWI-M01141:133:D05BR:1:1101:17488:26196  133:D05BR:1:1101:17488:26196 2:N:0:CCGGCGTTCTCCAT
GTCATGGCCGCTTAAGGCTGCGCTGCTGGCCATTATTC
+M_HWI-M01141:133:D05BR:1:1101:17488:26196  133:D05BR:1:1101:17488:26196 2:N:0:CCGGCGTTCTCCAT
]VV]]]]]]YT]Z]]]]UZS]][]Z[][]]][]]]]GT
@M_HWI-M01141:133:D05BR:1:1101:15208:26293  133:D05BR:1:1101:15208:26293 2:N:0:CCGGCGTTCTCCAT
GGTTCTGTCTCTGCTGTTGTTGTTGGTTACATTTTTGGAAGCC
+M_HWI-M01141:133:D05BR:1:1101:15208:26293  133:D05BR:1:1101:15208:26293 2:N:0:CCGGCGTTCTCCAT
]]]]]]]]]]]]]]]]]]]]]]]]]]]]]]]]]]]]]]]]]]]
@M_HWI-M01141:133:D05BR:1:1101:23907:26308  133:D05BR:1:1101:23907:26308 2:N:0:CCGGCGTTCTCCAT
AAAAGCTGCTAACGCCAACGGGCGTGATCCCGGCGGCAAAGGCCAGCTCGGTGTTGGCGGGGGAGAGGGTAATCACAC
+M_HWI-M01141:133:D05BR:1:1101:23907:26308  133:D05BR:1:1101:23907:26308 2:N:0:CCGGCGTTCTCCAT
]]]]]]]]]]]]]Z]X]]Z]]]]]Y]]]]]]]]]]]]]]]]]]]]]]]][]]]]]]\]]]]]]]]]]]]]]]]]]TY]
@M_HWI-M01141:133:D05BR:1:1101:12485:26587  133:D05BR:1:1101:12485:26587 2:N:0:CCGGCGTTCGCCAT
GATCATCGCTGGAGCGCTGGCTGGAAGAACACGAAG
+M_HWI-M01141:133:D05BR:1:1101:12485:26587  133:D05BR:1:1101:12485:26587 2:N:0:CCGGCGTTCGCCAT
]IV]]ZX]][]]]]]]]]3]Z]]]][][]]]]]]\]
@M_HWI-M01141:133:D05BR:1:1101:20695:26833  133:D05BR:1:1101:20695:26833 2:N:0:CCGGCGTTCTCCAT
GTCGTCATGGTGCGCTCCAGATCTTACGTTTAGTAGACGGATTTATTGTTATTCACTGACGTAGCC
+M_HWI-M01141:133:D05BR:1:1101:20695:26833  133:D05BR:1:1101:20695:26833 2:N:0:CCGGCGTTCTCCAT
]]]]]]]]]]]]]]]]]]]]]]]]]]]]]]]]]]]]]]]]]]]]]]]]]]]]]]]]]]]]]]]]]]
@M_HWI-M01141:133:D05BR:1:1101:8733:27083  133:D05BR:1:1101:8733:27083 2:N:0:CCGGCGTTCTCCAT
GACATATTGGTAATTGTTCTCACTTGAAATAAAGCTTGGCCCAAAGAAGGAAAAGCCT
+M_HWI-M01141:133:D05BR:1:1101:8733:27083  133:D05BR:1:1101:8733:27083 2:N:0:CCGGCGTTCTCCAT
]]]WV]]]]][JJ[]]]]]]]]]]]]]]]]]]]Z]]]]\]]]]]]]]Z]]\]]]]]]]
@M_HWI-M01141:133:D05BR:1:1101:15276:27499  133:D05BR:1:1101:15276:27499 2:N:0:CAGGCGTTCTCCAT
GGAGTAATTTTAGTAAATCTATTTCCAAGACCTTAGGACAGCCCTCTTGACCTTTTCCTCCTGTATACAACATGGCATAGTCATTGTGTA
+M_HWI-M01141:133:D05BR:1:1101:15276:27499  133:D05BR:1:1101:15276:27499 2:N:0:CAGGCGTTCTCCAT
]]][[]]]]]]]]]]]]]]]]]]]]]]]]]]]]]]]]]]]]]]]]]]]]]]]]]]]]]]]]]]]]]]]]]]]]]]]]]]]]]]]]]]]]]
@M_HWI-M01141:133:D05BR:1:1101:20248:27851  133:D05BR:1:1101:20248:27851 2:N:0:CCGGCGTTCTCCAT
CCTGAGTAGCTGGGATTACAGATACCTGCC
+M_HWI-M01141:133:D05BR:1:1101:20248:27851  133:D05BR:1:1101:20248:27851 2:N:0:CCGGCGTTCTCCAT
]]]]]]]]]]]]]]]]]]]][][]]]V]G]
@M_HWI-M01141:133:D05BR:1:1101:18466:27927  133:D05BR:1:1101:18466:27927 2:N:0:CCGGCGTTCTCCAT
GACGGCATCGATTTCCTGGAAAAATTAATGCGCCTGCGTCCGATGCCGGTGGTGATGGTTTCCTCCCTGACCGGTAAAGGTTCGGAAATTACCCTGCGCGCGCTTGAGCTGGGGGCGGTGGATTTTGTCACCAAGCCTCAGCTGGGCATTCGTGAAGGGATGCTGGCATAC
+M_HWI-M01141:133:D05BR:1:1101:18466:27927  133:D05BR:1:1101:18466:27927 2:N:0:CCGGCGTTCTCCAT
AABBBBBBFBFBGGGGGGGFF]]]]]]]]]]]]]]]]]]]]]]]]]]]]]]]]]]]]]]]]]]]]]]]]]]]]]]]]]]]]]]]]]]]]]]]]]]]]]]]]]]]]]]]]]]]]]]]]]]]]]]]]]]]]]]]]]]]]]]]]]]]]]]]]]GGCGGGGGGFFAFFFD1A>11
@M_HWI-M01141:133:D05BR:1:1101:21609:28023  133:D05BR:1:1101:21609:28023 2:N:0:CCGGCGTTCTCCAT
GGATGCTCTGCTCCGGGTTGTCGGCTTCAG
+M_HWI-M01141:133:D05BR:1:1101:21609:28023  133:D05BR:1:1101:21609:28023 2:N:0:CCGGCGTTCTCCAT
[V]]U]]X]]]]]]]]]]]]]]]]]]]][Z
@M_HWI-M01141:133:D05BR:1:1101:20185:28034  133:D05BR:1:1101:20185:28034 2:N:0:CCGGCGTTCTCCAT
GGGGAAACTAGCAGATTTTGAGAAGAAACTTGGTTTTGAAGGAGAGAGATGCCATTGACATTTTAAGAAGGGAGAAGATATTCAGCTTC
+M_HWI-M01141:133:D05BR:1:1101:20185:28034  133:D05BR:1:1101:20185:28034 2:N:0:CCGGCGTTCTCCAT
]]]]]]]]]]]]]]]]]]]]]]]]]]]]]]]]]]]]]]]]]]]]]]]]]]]]]]]]]]]]]]]]]]]]]]]]]]]]]]]]]]]][]]]]
@M_HWI-M01141:133:D05BR:1:1101:15576:28039  133:D05BR:1:1101:15576:28039 2:N:0:CCGGCGTTCTCCAT
ATTATCAGCAGGAGCTGATGGACGGCAAGCCTAAGCCCAATAACAGCGAGCTGGTGGTTCG
+M_HWI-M01141:133:D05BR:1:1101:15576:28039  133:D05BR:1:1101:15576:28039 2:N:0:CCGGCGTTCTCCAT
\]]]]]]Z]]]V][\]\]Z]ZV]]]]]Z]]]]]]]]]]]]]]]Z]]]]]]]]]W]U]]]\]
@M_HWI-M01141:133:D05BR:1:1101:14597:28092  133:D05BR:1:1101:14597:28092 2:N:0:CAGGCGTTCTCCAT
TGAAACAATGGAAGTAATCGTAAACGGCATGCGTTTTGATATTGGTGATAACAAGCCTTTAGCAGATGCCTTAAAAATTCAACAACAGCAGTTAGATAGCTTAAAGGCT
+M_HWI-M01141:133:D05BR:1:1101:14597:28092  133:D05BR:1:1101:14597:28092 2:N:0:CAGGCGTTCTCCAT
]]]]]]]]]]]]]]]]]]]]]]]]ZZ]]]][]Y]]]]]]]]]]V\]]]][Y]]]]]]]]]][]]]]]]]]]]]]]]]]]]\\]]Z]][]]]]]]]]]]\\]]]]\]]X]
@M_HWI-M01141:133:D05BR:1:1101:20080:28096  133:D05BR:1:1101:20080:28096 2:N:0:CCGGCGTTCTCCAT
CAGTTCATCAAGAGCGGCAGCAATCTTGCCACGCAGCGCCACGGAAACCTGTAC
+M_HWI-M01141:133:D05BR:1:1101:20080:28096  133:D05BR:1:1101:20080:28096 2:N:0:CCGGCGTTCTCCAT
]]]]]]]]]]]]]]Y]]]]]]\]]]]]]]]]]]]]]]]]]]]]V]]]]]]]][]
@M_HWI-M01141:133:D05BR:1:1101:11275:28106  133:D05BR:1:1101:11275:28106 2:N:0:CCGGCGTTCTCCAT
TATGAGACGTGATGAGCAAATAGAATGGCAGAAAGCAACGCGATATCA
+M_HWI-M01141:133:D05BR:1:1101:11275:28106  133:D05BR:1:1101:11275:28106 2:N:0:CCGGCGTTCTCCAT
FVWTTC%]]TW]]XHF][W2]]]6\V[\]]]]]FZ]]2]Z]T]]]]\T
@M_HWI-M01141:133:D05BR:1:1101:12878:28266  133:D05BR:1:1101:12878:28266 2:N:0:CCGGCGTTCTCCAT
GACCAGGGATGCAGACCAAAGCCATCACGGATGAGAAACTGAGCGATACGGAGAAAAAGCTTATCAACAGCACCTCCATTCCCCTGCTCGCCTGGATTATCG
+M_HWI-M01141:133:D05BR:1:1101:12878:28266  133:D05BR:1:1101:12878:28266 2:N:0:CCGGCGTTCTCCAT
]]]V]]]\]%]]\]]]]]]]]]]W]U]]]VW[]]]]X]]WY]Y]]]]]]]]]]]]]]]TXY]]\]]]]]]]]]]]\]C]]]]]]]]][V]]\]]]]\]SS[5
@M_HWI-M01141:133:D05BR:1:1101:18721:28505  133:D05BR:1:1101:18721:28505 2:N:0:CCGGCGTTCTCCAT
ACTCGGCAAAAAGCTCGATGGCGCTGTGAAAAATTTTATCCTTCAGGCTGCCTTCATTGTGGTCGGGGAATTCGCTGCCAGGGTTAGCCACTTCATTTCCTTATCGTCACCAAACGGAATGCA
+M_HWI-M01141:133:D05BR:1:1101:18721:28505  133:D05BR:1:1101:18721:28505 2:N:0:CCGGCGTTCTCCAT
]]]]V]]]]]]]]]]]]]]]]]]]]]]]]]]]]]]]]]]]]]]]][]]]]]]]]]]]]]Y]X]]]]]]]]]]]]V][]]]]]]]]]]]]]]]]]]]]]]]]]ZI]]]]]]]]]]]]]]]]]][
@M_HWI-M01141:133:D05BR:1:1101:17656:28559  133:D05BR:1:1101:17656:28559 2:N:0:CCGGCGCTCTCCAT
GCAGGCGTTCGCACCATCCAGCTGCGCATCAAAGATAAACGTGATGAAGAGGTGGAAGCCGATGTGGTCGCTGC
+M_HWI-M01141:133:D05BR:1:1101:17656:28559  133:D05BR:1:1101:17656:28559 2:N:0:CCGGCGCTCTCCAT
UTU]TT]ZT]]X6Y]]E]][ZZ[][]]]Z]]]]\]]YZ]]W]]VE[4[]]]2]4Z]Z]YZY8Z]]\]]]]]CCT
@M_HWI-M01141:133:D05BR:1:1101:18341:28593  133:D05BR:1:1101:18341:28593 2:N:0:CCGGCGTTCTCCAT
GTATAGCGCTGCGGGCTGCCGTCTTTCTCTTCGAC
+M_HWI-M01141:133:D05BR:1:1101:18341:28593  133:D05BR:1:1101:18341:28593 2:N:0:CCGGCGTTCTCCAT
V]]T]]]]]]]]]]C]Y]]]]]]Z]]]]][]]XZ]
@F_HWI-M01141:133:D05BR:1:1101:13329:28638  133:D05BR:1:1101:13329:28638 2:N:0:CCGGCGTTCTCCAT
CGAGCCGATCCACAGCAGGTAAAGCGCGCCGGACAGTTTGATAAGCGCAAAAAGCCACGAAAACTGGCGCAGCGCGCTCCATCCCGCAATCATCAGCAAAATGTACAGCCCGTTTCCCGCCGTTATCCCAATGCACACGTCTGAACTCCA
+F_HWI-M01141:133:D05BR:1:1101:13329:28638  133:D05BR:1:1101:13329:28638 2:N:0:CCGGCGTTCTCCAT
>>?AA3>>DBAF4EGEFGCBB5GFHGCAEGGG?AEAAF5D5FGFGH?0EEEHH11?EGEGGGEFGBFFEGEEGG?/@D?<FHBGGF?/BD1?1<1FGGHCGHBFB<<<G..<AGHHHFFD<CC?EGGH/;GFHFC00.-CEFEFF/FFGF
@R_HWI-M01141:133:D05BR:1:1101:13329:28638  133:D05BR:1:1101:13329:28638 2:N:0:CCGGCGTTCTCCAT
TCGATCTCTCCGGCGCCCCCCGCTTTTCACGCTGCATCATCCACAGCATGTACTCCGGACCCTCCTCGCTCGATCTGGCAGCCCCCCTCACCCCCTCATACACCCCGCATTTATTGTCGCCAACCAATCTGGAGTTCCCTATCATTACCC
+R_HWI-M01141:133:D05BR:1:1101:13329:28638  133:D05BR:1:1101:13329:28638 2:N:0:CCGGCGTTCTCCAT
11>1>11331B11100A000/////B1222/B/AB01112D11BB>/011@2@2B1//>//?0//>0>//?//00011B0/<///////??0<CC//0111??F?C############################################
@M_HWI-M01141:133:D05BR:1:1102:13639:1941  133:D05BR:1:1102:13639:1941 2:N:0:CCGGCGTTCTCCAT
GTGGCATGTTCTCGCCTCCAACGAAACCGGTTCGACCATGACAATCGTGGACGCGCCGCAGGCCGAGGGGCTGATGGTGAAC
+M_HWI-M01141:133:D05BR:1:1102:13639:1941  133:D05BR:1:1102:13639:1941 2:N:0:CCGGCGTTCTCCAT
Y]]]]]]]]]]Y]]T\]]]]]]]]]Z]]]]]]]\4]]]]]]]]]\]]]]]]]]]]]]]]]]]]]]Z][]]]]]Z]]]]]]]]
@M_HWI-M01141:133:D05BR:1:1102:18156:2079  133:D05BR:1:1102:18156:2079 2:N:0:CCGGCGTTCTCCAA
CCGAGCGCAACAGCAAAAACAGCGCTGACCTCACCGGCATCTATCTTGAGGACAATATTGAAGCGCGCCAGGGCACCAGC
+M_HWI-M01141:133:D05BR:1:1102:18156:2079  133:D05BR:1:1102:18156:2079 2:N:0:CCGGCGTTCTCCAA
]TTZ]]Y[VT][EBBC[W]]]U]E]VUY]]]XZ]]]C][X]]]\]\]]]7]]]][]V]GFWZTZ]]]]]CZ]Y][]\]%]
@M_HWI-M01141:133:D05BR:1:1102:18020:2125  133:D05BR:1:1102:18020:2125 2:N:0:CCGGCGTTCTCCAT
GTAGCGCATCTTTCTTTATGGTGGTAGCGACGAAAAAATGGTCTAAAACGTGATCAATTTAACACCTTGC
+M_HWI-M01141:133:D05BR:1:1102:18020:2125  133:D05BR:1:1102:18020:2125 2:N:0:CCGGCGTTCTCCAT
]]]]]]\]]][]]]]]]]]]]XXY]\Z]]]YX]]]]]]]]]]\]]\]V]]]]Z]]]\]]\]\[]]U]]]V
@M_HWI-M01141:133:D05BR:1:1102:19071:2209  133:D05BR:1:1102:19071:2209 2:N:0:CCGGCGTTCTCCAT
GCAATGGGTCGAGACTTTGGCCACTTTCCCGCAAT
+M_HWI-M01141:133:D05BR:1:1102:19071:2209  133:D05BR:1:1102:19071:2209 2:N:0:CCGGCGTTCTCCAT
]]]]]]]]]]Y]]]]]]]]Y]]]]]\]]]]]]]]]
@M_HWI-M01141:133:D05BR:1:1102:13628:2366  133:D05BR:1:1102:13628:2366 2:N:0:CCGGCGTTCTCCAT
GCAATCCCGGCGTTCACACCGAGCATCGCCGCCGTCACCGCGCGGGTGCGCTGGCCGGAGTCGTTGGTCATCACCGACGACATCGACCAGAACGGGATATCGGAGATGGCGTACAGCGTCCCCCACAGGATGTACGTCA
+M_HWI-M01141:133:D05BR:1:1102:13628:2366  133:D05BR:1:1102:13628:2366 2:N:0:CCGGCGTTCTCCAT
]]]]R]]V]]]]][Y]Y]]]][]]]]]]]]]]]]]]]Z]]]]]]]]]]Z]]]]]]]]]]]]]]]]]]]]]]]]Z]]]]]]]]]]]]]]]]]]]]]]]]]]]]]]]]]]]]]]]]]]]]]]]]]]]]]]]]]]]]]]]]]
@M_HWI-M01141:133:D05BR:1:1102:15647:2388  133:D05BR:1:1102:15647:2388 2:N:0:CCGGCGTTCTCCAT
CGGAAACCATCCACGTGCTGAAGTGGCACGCGGAAGCCATCGACAAACTTTATGACCACACCGCCCCGGTCGGTAACGGCGCAATGGCGCTGGTAGTGCGCGAGCCGATTGGTGTAGTGGG
+M_HWI-M01141:133:D05BR:1:1102:15647:2388  133:D05BR:1:1102:15647:2388 2:N:0:CCGGCGTTCTCCAT
\UU]]V]]W]]]Y]Y]W[Z[]]\]]Z]]]]]\]][]]]]]]]]]]]]]]]]]]]]]][[]]]]]]]]]Z[]]]]]]]]]]]]]]]]\]]]]]]]]]]]]]]]]]]]]]]]]]]]]]]]]]]
@M_HWI-M01141:133:D05BR:1:1102:18656:2420  133:D05BR:1:1102:18656:2420 2:N:0:CCGGCGTTCTCCAT
GCGGCTGCACATCAGAATTAGCGAATTTAGTGGTAACTTTTTTATACTCTTTTAACGTGAGATAGCCCTGTTGGCC
+M_HWI-M01141:133:D05BR:1:1102:18656:2420  133:D05BR:1:1102:18656:2420 2:N:0:CCGGCGTTCTCCAT
]]]]]]]]]]]]]]]]]]]]]]]]]]]]]]]]]]]]]]]]]]]]]]]]]]]]]]]]]]]]]]]]]]]]]]]]]]]]
@M_HWI-M01141:133:D05BR:1:1102:10624:2434  133:D05BR:1:1102:10624:2434 2:N:0:CCGGCGTTCTCCAT
GGCTGAGCAGGCCAATGCCATGGCCGTGCGTATTGAAGGGATTGCAAATTTGCAGGCCGCGCGTCCGCTGCTCAGGATCCC
+M_HWI-M01141:133:D05BR:1:1102:10624:2434  133:D05BR:1:1102:10624:2434 2:N:0:CCGGCGTTCTCCAT
UH]V]]]]]]]]]]]]]]]]]Z]]]]E]]]]\]]]]]]Z]]W]]\]]]]]]]]]XXX]]]]CYX]]]]]]XH]\]W]X]]]
@M_HWI-M01141:133:D05BR:1:1102:11961:2479  133:D05BR:1:1102:11961:2479 2:N:0:CCGGCGTTCTCCAT
GCTGGCGAAGTTTGACGGCGTATTGCGCGCCGCCCGTCATGCAGGGATCGAGGCCAGCAGGCTTGAGATCCGCCCGGCAAGAATGCCTGGTCAGGCCTGGACGGTAACGGAAATCGAT
+M_HWI-M01141:133:D05BR:1:1102:11961:2479  133:D05BR:1:1102:11961:2479 2:N:0:CCGGCGTTCTCCAT
D]]]]]X]]V]X]]]]]]]]\]]]]]]]ZZZ]]]]]]]]]]]]]]][]Z]]]]Z]]]]]]]]]]]]]][]]]]WZ]]C]]]]]]ZY]]]]]]]]]]]]]]]]]]]]]]]]\]][\][Z
@M_HWI-M01141:133:D05BR:1:1102:10231:2493  133:D05BR:1:1102:10231:2493 2:N:0:CCGGCGTTCTCCAT
CGGCACGTCTGTCTCATCAAAGCTGAAGATCTTCGGAATGATGCGCATAGGGCAAGTGGCGATGTAGAATGGTCGTCCAGCCTGGACACCCCTTACAGCGGGGAAAGAGTAGCAATAGTCTGCATCAAAGTTAGCCATGATCTAGTCCCTGTTTTAAATACGCTATTACGTTACATTTTACGTAAAAAATTTCTCAAAACGAAATTTTTATGATGATAAAACACGAATTGTTAAAGATTTACGTATGATTTAACGTAACTCTTTGCTCGAGGTTTACATT
+M_HWI-M01141:133:D05BR:1:1102:10231:2493  133:D05BR:1:1102:10231:2493 2:N:0:CCGGCGTTCTCCAT
AA@ACDBFBFBFGGGGGGGGGGHHHGHGHHHHHHGGGGGHHHHHGGGGFHHHGGGGHHGGFGGGFHHHHHHGHHGGGGGHHGFHHHHHHGGGFHHHFHGCEEGDGGHBHHHFHFHHHHHEHHGGHHHHHH]]]]]]]]]]]]]]]][]]]HHGHHHGGGE/HEHGHGHGHHHHFGFEHHHGHHGHFHFHHHHGGHFFGGEHHGHHHHHHHHHHHHHHHHGGGGGHHHHFFBHHHHFHHHHHHHHHHFHGGHFHGHGHHGGGGGGGGGGFFFFFFFACBBA
@M_HWI-M01141:133:D05BR:1:1102:18690:2757  133:D05BR:1:1102:18690:2757 2:N:0:CCGGCGTTCTCCAT
CTGAGCGAACACCCAGCAGAGCAGTTTGCAAGATACGTTCTTTTTGTGTTTTAAACGGAGATTTCC
+M_HWI-M01141:133:D05BR:1:1102:18690:2757  133:D05BR:1:1102:18690:2757 2:N:0:CCGGCGTTCTCCAT
]]]]]]]]]]]]]]]]]]]]]]]]]]]]]]]]]]]]]]]]]]]]]]]]]]]]]]]]]]]]]]]]]]
@M_HWI-M01141:133:D05BR:1:1102:15533:2978  133:D05BR:1:1102:15533:2978 2:N:0:CCGGCGTTCTCCAT
ATTTTAACCAGCGCATTCAGCGTGGCGAACAACG
+M_HWI-M01141:133:D05BR:1:1102:15533:2978  133:D05BR:1:1102:15533:2978 2:N:0:CCGGCGTTCTCCAT
]]]]]]Z]Z]]]]]]\[]]J][]\]\]G]]]]][
@M_HWI-M01141:133:D05BR:1:1102:13618:2985  133:D05BR:1:1102:13618:2985 2:N:0:CCGGCGTTCTCCAT
TACCAGGAAAACGTTCCGCCGGGACAGTTCACGCTCGACAGCATCCAGC
+M_HWI-M01141:133:D05BR:1:1102:13618:2985  133:D05BR:1:1102:13618:2985 2:N:0:CCGGCGTTCTCCAT
]Y]]]]]]]]]][]]]]]]]]]]]]]]]]]]]]]]]]]]]]]]]]]]]]
@M_HWI-M01141:133:D05BR:1:1102:9562:3114  133:D05BR:1:1102:9562:3114 2:N:0:CCGGCGTTCTCCAT
CCCGAATCCTTTTGGGGGTTGGGTGTCGTTGTGAAGGGCGTATGGTGGATGCCTTG
+M_HWI-M01141:133:D05BR:1:1102:9562:3114  133:D05BR:1:1102:9562:3114 2:N:0:CCGGCGTTCTCCAT
\]]]]]]]]]]]]]ZXU]]]]]]]]]]]]]]]]]]]]]]]]]]]]]]]]]]]]]]]
@M_HWI-M01141:133:D05BR:1:1102:13152:3130  133:D05BR:1:1102:13152:3130 2:N:0:CCGGCGTTCTCCAT
GGCTGAGGCGATGGGGTCTTCTAGGTGTACAATCATGTCATCTGCAAATAGAGACAATTTGGCTTCCTCTTTCCCTATTTGAATACTCTTCATTTCTTTTTCT
+M_HWI-M01141:133:D05BR:1:1102:13152:3130  133:D05BR:1:1102:13152:3130 2:N:0:CCGGCGTTCTCCAT
]]]]]]]]]]]]]]]]]]]]]]]]]]]]]]]]]]]]]]]]]]]]]]]]]]]]]]]]]]]]]]]]]]]]]]]]]]]]]]]]]]]]]]]]]]]]]]]]]]]]]]]
@M_HWI-M01141:133:D05BR:1:1102:10991:3156  133:D05BR:1:1102:10991:3156 2:N:0:CCGGCGTTCTCCAT
CCAGTGATAAAGAAAACATCTTGAAAGTGGCCAGGAATGAAGCCAATTCTGACATACAGAGGAACAAAGATTAAAAACAACAGTAAACTTCTCACTAGAAAGAAAACAGTGAAACAAA
+M_HWI-M01141:133:D05BR:1:1102:10991:3156  133:D05BR:1:1102:10991:3156 2:N:0:CCGGCGTTCTCCAT
]]]]]\]]]]]]]]]]]]]]]]]]]]]]]]]]]]]]]]\]]]][]]]]]]]]]]]]]]]]]]]]]]]]]]\]]]]]]]]]]]]]]]]]]]]]]]]]]]]]]]]]]]]]]]]][]]]]]
@M_HWI-M01141:133:D05BR:1:1102:20152:3508  133:D05BR:1:1102:20152:3508 2:N:0:CCGGCGTTCTCCAT
GATAAAACCTGGCGAATTTAATTTGCCAGCACGACATGATGTGAAAATTCTTTTTCACAATATTTGCACTTCAGCGCGATATCGTTTTCGCGTTTCTTCACCGCAAAGCTGG
+M_HWI-M01141:133:D05BR:1:1102:20152:3508  133:D05BR:1:1102:20152:3508 2:N:0:CCGGCGTTCTCCAT
]]]]]]]]]]]]]]]]]]]]]]]]]]]]]]]]]]]]]]]]]]]]]]]]]]]]]]]]]]]]]]]]]]]]]]]]]]]]]]]]]]]]]]]]]]]]]]]]]]]]]]]]]]]]]]]]
@M_HWI-M01141:133:D05BR:1:1102:16436:3544  133:D05BR:1:1102:16436:3544 2:N:0:CCGGCGTTCTCCAT
CATGAATAAGATAACGGGACCGTACGCAGTTACGCTTGCG
+M_HWI-M01141:133:D05BR:1:1102:16436:3544  133:D05BR:1:1102:16436:3544 2:N:0:CCGGCGTTCTCCAT
]]W]W\]]]\\]E\Z]]]EY]C]EYZ]\\]SV]]][]R]X
@M_HWI-M01141:133:D05BR:1:1102:16959:3547  133:D05BR:1:1102:16959:3547 2:N:0:CCGGCGTTCTCCAT
CTTATTACAGGTACACAACCACATGTTGACTGAATTTTTAGTGGAGACGTTTAGATGGGTAAAATTATTGGTATC
+M_HWI-M01141:133:D05BR:1:1102:16959:3547  133:D05BR:1:1102:16959:3547 2:N:0:CCGGCGTTCTCCAT
]]]]]]]]]]]]]]]]]]]]]]]]]]]]]]]]]]]]]]]]]]]]]]]]]]]]]]]]]]]]]]]]]]]]]]]]]]]
@M_HWI-M01141:133:D05BR:1:1102:11645:3554  133:D05BR:1:1102:11645:3554 2:N:0:CCGGCGTTCTCCAT
GGTCGCCAGAATCAGCGGGGCGGC
+M_HWI-M01141:133:D05BR:1:1102:11645:3554  133:D05BR:1:1102:11645:3554 2:N:0:CCGGCGTTCTCCAT
]]]]]]]]]]]]]]]]]]]]]]]]
@M_HWI-M01141:133:D05BR:1:1102:22470:3577  133:D05BR:1:1102:22470:3577 2:N:0:CCGGCGTTCTCCAT
GTTGCTGGTTTCAAACAGGATAGCGCCTGAAGAAATCAGAATAAACACGGCGCTGATTGCCAGGTGCAGCGCGGGCAGCTGCAGGAAGATGTTTGCCACCAT
+M_HWI-M01141:133:D05BR:1:1102:22470:3577  133:D05BR:1:1102:22470:3577 2:N:0:CCGGCGTTCTCCAT
]]]]]]]]]]]]]]]]]]]]]]]]]]\]]]]]]]]]]]]]]]]]]]]]]YV]]]]]]]]]]]]]]]]]]]]]]]]]]]]]]]]]]]]]]]]]]]]]]]]]]]
@M_HWI-M01141:133:D05BR:1:1102:13046:3627  133:D05BR:1:1102:13046:3627 2:N:0:CCGGCGTTCTCCAT
CAGCAGCAAGTTGCGGAACTGACGCTCGTCGCGGCCAAAGGCCAGCGTGTCTTCATCACCCTCACCTTCACGCTCTGCGGCGTAGGTCAGGAAGTTGCGCGCCTGCCC
+M_HWI-M01141:133:D05BR:1:1102:13046:3627  133:D05BR:1:1102:13046:3627 2:N:0:CCGGCGTTCTCCAT
]]]]]]]]]]]]]]]]X\]]Z]]]]W]]]]]]]]]]]]]]]]]\]]]]]]]]]]]]]]]]]]]8]]]]]]]]]]]]]]]]\]]]]]]]]]]]]]]]\]]]]]]]]]]]
@M_HWI-M01141:133:D05BR:1:1102:16784:3718  133:D05BR:1:1102:16784:3718 2:N:0:CCGGCGTTCTCCAT
GTACGGCGGCGAGCTGAACGGTCTGACCTCCGGCACGGTGCGTGCGCCGCTGCAGGATCTGAATGAAGAAGAGAAAGC
+M_HWI-M01141:133:D05BR:1:1102:16784:3718  133:D05BR:1:1102:16784:3718 2:N:0:CCGGCGTTCTCCAT
]]]]]]]]]]]]]]]]]]]]]]]]]]]]]]]]]]]]]]]]]]]]]]]]]]]]]]]]]]]]]]]]]]]]]]]]]]]]]]
@M_HWI-M01141:133:D05BR:1:1102:17697:3767  133:D05BR:1:1102:17697:3767 2:N:0:CCGGCGTTCTCCAT
ATGATGGCGACTGGCACCAGGCAGAAGAAGGCGCCCCGCCAGCCAACAACCGATCCGAGCCAGCTGCCCCTCTGGGCA
+M_HWI-M01141:133:D05BR:1:1102:17697:3767  133:D05BR:1:1102:17697:3767 2:N:0:CCGGCGTTCTCCAT
]]]]]]Y]]]]]Z]]]]]]]]]]]]]]]]]]]Z]]]]]]]]]]\]]]]]]]]]]]]]]]]]]]]]]]]]]]]]]]]]]
@M_HWI-M01141:133:D05BR:1:1102:19296:3846  133:D05BR:1:1102:19296:3846 2:N:0:CCGGCGTTCTCCAT
ATAGATCACTTTCCAGAAGCGGTTTTCACTTCGCCCATCCTGGAAACC
+M_HWI-M01141:133:D05BR:1:1102:19296:3846  133:D05BR:1:1102:19296:3846 2:N:0:CCGGCGTTCTCCAT
]]]][Z][Z]\]]]]]]]]E]Y]Z]]]]]]]]]]]]]]][]]X]]]]V
@M_HWI-M01141:133:D05BR:1:1102:14945:3847  133:D05BR:1:1102:14945:3847 2:N:0:CCGGCGTTCTACAT
GCCGCCGTTCATCACCAGCGTCAGGCCGCGCCAGATGGTCATCCCGCCGAGAGT
+M_HWI-M01141:133:D05BR:1:1102:14945:3847  133:D05BR:1:1102:14945:3847 2:N:0:CCGGCGTTCTACAT
@CCD]]U]]]]]]]]]]]]]]]X]Y]YV]]]]]]]]]]H]]]]]]]]]]]]R]]
@M_HWI-M01141:133:D05BR:1:1102:13108:3880  133:D05BR:1:1102:13108:3880 2:N:0:CCGGCGTTCTCCAT
TCGGATCTCCTGAAACAGAAAACATTGCGTTAGCACATTATTGCCAGCGAGAAATTTCAATCACCTTTCCACCGGGCGGAACGTCCTCTTCGTCATGCG
+M_HWI-M01141:133:D05BR:1:1102:13108:3880  133:D05BR:1:1102:13108:3880 2:N:0:CCGGCGTTCTCCAT
]]]]]]]]]]]]]]]]]]]]]]]]]]]]]]]]]]]]]]]]]]]]]]]]]]]]]]]]]]]]]]]]]]]]]]]]]]]]]]]]]]Z]]]]]]]]]]]]]]]]
@M_HWI-M01141:133:D05BR:1:1102:20085:3903  133:D05BR:1:1102:20085:3903 2:N:0:CCGGCGTTCTCCAT
CCATGCGGACATTGTCTTCTCGCCTGCGCCGGCGGATGTGTATC
+M_HWI-M01141:133:D05BR:1:1102:20085:3903  133:D05BR:1:1102:20085:3903 2:N:0:CCGGCGTTCTCCAT
]]]]]]]]]]]]]]]]]]]]]]]]]]]]]]]]]]]]]]]]]]]]
@M_HWI-M01141:133:D05BR:1:1102:18019:3905  133:D05BR:1:1102:18019:3905 2:N:0:CCGGCGTTCTCCAT
GACAGTTCCTTCTTTTATCCACGCCACAAAATCATCATTTTTTCTGATTAATTTCAGCCTTTAG
+M_HWI-M01141:133:D05BR:1:1102:18019:3905  133:D05BR:1:1102:18019:3905 2:N:0:CCGGCGTTCTCCAT
]]]]V]]]]][]]]]]]]]X]]]]]]]]]]]]]]]]]]]]]]]]]]]]]]]]]]]]]]]]]]]]
@M_HWI-M01141:133:D05BR:1:1102:11188:3912  133:D05BR:1:1102:11188:3912 2:N:0:CCGGTGTCCTCCAT
GTCATCGTCTGGGATATTCGCCTGCCGTTCGCCCTGATGGCCGTCGCCGTCGGTATGGCGCTG
+M_HWI-M01141:133:D05BR:1:1102:11188:3912  133:D05BR:1:1102:11188:3912 2:N:0:CCGGTGTCCTCCAT
]Z]T]]]]]]]]]]]]]YZ[]X]]]V]]]\]]]]]]]]]]][]]]]]]]]]]]]]]]]]]]]\
@M_HWI-M01141:133:D05BR:1:1102:10128:3972  133:D05BR:1:1102:10128:3972 2:N:0:CCGGCGTTCTCCAT
CGGCGGCGGGGTAACCTACTACCTCGAACA
+M_HWI-M01141:133:D05BR:1:1102:10128:3972  133:D05BR:1:1102:10128:3972 2:N:0:CCGGCGTTCTCCAT
]]]]]]]]]]][]]]]]]]]]]]]]]]ZV]
@M_HWI-M01141:133:D05BR:1:1102:14027:4027  133:D05BR:1:1102:14027:4027 2:N:0:CCGGCGCTCTCCAT
GCTACCATTTCGATCTCAAAGAGGGCGAATGGGTTTGCGACCGTAGCGGTGA
+M_HWI-M01141:133:D05BR:1:1102:14027:4027  133:D05BR:1:1102:14027:4027 2:N:0:CCGGCGCTCTCCAT
]]]]]]]]][]]]]\]]]]]]]]Y]I]]]]]]][]]]]]TW]]]]]]]T]]]
@M_HWI-M01141:133:D05BR:1:1102:15881:4047  133:D05BR:1:1102:15881:4047 2:N:0:CCGGCGTTCTCCAT
TACGCGCCGACAGGCGAATCAGTGAGTGACCGTTCACATCGCTGATACCGAGCGTTTCGCCGGTAACGTCCG
+M_HWI-M01141:133:D05BR:1:1102:15881:4047  133:D05BR:1:1102:15881:4047 2:N:0:CCGGCGTTCTCCAT
]]]]]Z]][]]]]]]]]]]]]]]]]]]]]]]]]]]]]]]]]]]]]]]]]]]]]]]]]]]]]]]]]]]]]]]]
@M_HWI-M01141:133:D05BR:1:1102:7616:4139  133:D05BR:1:1102:7616:4139 2:N:0:CCGGCGTTCTCCAT
AGAAGCTGCTGCGCTTCCTGGCGACCAAACAGTTC
+M_HWI-M01141:133:D05BR:1:1102:7616:4139  133:D05BR:1:1102:7616:4139 2:N:0:CCGGCGTTCTCCAT
]]]]V]]W]]Z]]]]]]]]]]]]Z]X]]]]]]Z]]
@M_HWI-M01141:133:D05BR:1:1102:15267:4144  133:D05BR:1:1102:15267:4144 2:N:0:CCGGCGTTCTCCAT
CCCTACGATATTGAGCGTATTTACGGCAAACCTTTTGGCGAGCGCAAAGGT
+M_HWI-M01141:133:D05BR:1:1102:15267:4144  133:D05BR:1:1102:15267:4144 2:N:0:CCGGCGTTCTCCAT
]]]]]]]]]]]]]]]]]]]]]]]]]]]]]]]]]]]]]]]]]]]]]]]]]]]
@M_HWI-M01141:133:D05BR:1:1102:18423:4222  133:D05BR:1:1102:18423:4222 2:N:0:CCGGCGTTCTCCAT
GACTTACCCTATCTGGCGCGTTCGCCGGGTAACCACGAGTGGTATCACCTGCGTCATCAGGAGGCGCTTTCAATCTCTTGCTCGCCCGG
+M_HWI-M01141:133:D05BR:1:1102:18423:4222  133:D05BR:1:1102:18423:4222 2:N:0:CCGGCGTTCTCCAT
]]]]]]]]]]]]]]]]]]]]]]]T]]]]]]]]]]]]]Y]]]]]]]]]][]]]]]][]]]]]\]]]]Z]]]]]]]]]]]]]]]]F]]]]]
@M_HWI-M01141:133:D05BR:1:1102:18762:4303  133:D05BR:1:1102:18762:4303 2:N:0:CCGGCGTTCTCCAT
CAGAACAATAATAATTTTCAACCTCAGGGGTTTTCGTCATGGCAATTAAAAAACGCAGTGCGGTTC
+M_HWI-M01141:133:D05BR:1:1102:18762:4303  133:D05BR:1:1102:18762:4303 2:N:0:CCGGCGTTCTCCAT
]]]]]]]]]]]]]]]]]]]]]]]]]]]]]]]]]]]]]]]]]]]]]]]]]]]]]]]]]]]]]]]]]]
@M_HWI-M01141:133:D05BR:1:1102:19341:4304  133:D05BR:1:1102:19341:4304 2:N:0:CCGGCGTTCTCCAT
CAACAACTGTTTAGCGCTATGAAGCCTTCAACTGTATAGATG
+M_HWI-M01141:133:D05BR:1:1102:19341:4304  133:D05BR:1:1102:19341:4304 2:N:0:CCGGCGTTCTCCAT
]]]W]VU]]]]]]][]]]]]]]\]]]]]]]]]]]]]]]]]]]
@M_HWI-M01141:133:D05BR:1:1102:15115:4433  133:D05BR:1:1102:15115:4433 2:N:0:CCGGCGTTCTCCAT
CTTCCAGTTTATCGCCCACCATATAAGAAGCAGAGAATGCAGCGGATTGGGT
+M_HWI-M01141:133:D05BR:1:1102:15115:4433  133:D05BR:1:1102:15115:4433 2:N:0:CCGGCGTTCTCCAT
]]YY]]]]\]\]]]WH]]]]]]]]]]]]]]]]]]]]]]]]][Y]]]]]]]]]
@M_HWI-M01141:133:D05BR:1:1102:13203:4491  133:D05BR:1:1102:13203:4491 2:N:0:CCGGCGTTCTCCAT
GTTCAGCGAGAAGGTGAAACGGTTGGTCATTAACCCCATCT
+M_HWI-M01141:133:D05BR:1:1102:13203:4491  133:D05BR:1:1102:13203:4491 2:N:0:CCGGCGTTCTCCAT
]]]]]]]]V]]]\]]]][Z]]F]GZ]]][]]][W\]]]]\[
@M_HWI-M01141:133:D05BR:1:1102:7833:4520  133:D05BR:1:1102:7833:4520 2:N:0:CCGGCGTTCTCCAT
TTTAAACCTGTGCATACTTCTCGGAGTTCCTGTATTGTATTCTTCAGTTCCATTAATTCACTCATACTCCGCTCTAAGTTGTCTATTCTCAATAGGATTTCATCAAACCTTTTTTCAAAGTTCCTAGTTTCTTTACGTTGGG
+M_HWI-M01141:133:D05BR:1:1102:7833:4520  133:D05BR:1:1102:7833:4520 2:N:0:CCGGCGTTCTCCAT
V]V]]Y]]]]\]]]]]]]]]]Y][X]]]]]]]]]]]\]]]]]]]]]]]]Y]]J]Y]]]]]]]]]]W]Y]]]ZZ]]]]3]]]]]]]]]]]]]]]W\]]]]]]]]]]]]ZZ]]]]]]]]]]]]]]]]]]]][]]]]]X]]]]ZC
@M_HWI-M01141:133:D05BR:1:1102:10574:4547  133:D05BR:1:1102:10574:4547 2:N:0:CCGGCGTTCTCCAT
ACAGGCTTGCTCAAGCTGGGCTTTCAAAT
+M_HWI-M01141:133:D05BR:1:1102:10574:4547  133:D05BR:1:1102:10574:4547 2:N:0:CCGGCGTTCTCCAT
]]]]]]]]]]]]]]]]]]]]M]]]]]Z]]
@M_HWI-M01141:133:D05BR:1:1102:14312:4580  133:D05BR:1:1102:14312:4580 2:N:0:CCGGCGTCCTCCAT
GTGCAGCCTGATACTTAAGCGTAACCTGGAACCTTTCAGGCCGGATCAATCCGTCTTGATTTTTTGAATGATAAAATAAGTTTTCGCTGTTAGCCAGTGAAAGGGAGGGGGGATTACGATATTTGGTGACAAAAATCACAAAAAATGGG
+M_HWI-M01141:133:D05BR:1:1102:14312:4580  133:D05BR:1:1102:14312:4580 2:N:0:CCGGCGTCCTCCAT
]]]U]]]]]]]W]]]]Z]]]]]]]Y]]]]]]YZ]]\V]Z][]]]]X[]]Y]]]]]\]]]]]\]]]][X]]]]]]]]]]]\]]]Y[]\]]]]]]]]]]\]]]]]X]V]]T]]]]]]]]]]]]]]]]X]]][]]]]]][6W]]]XX]]]][
@M_HWI-M01141:133:D05BR:1:1102:12601:4689  133:D05BR:1:1102:12601:4689 2:N:0:CCGGCGTTCTCCAT
GCATCGCCAGCAGCGATAAAAACGGTCACGATGGGCAGCTTAA
+M_HWI-M01141:133:D05BR:1:1102:12601:4689  133:D05BR:1:1102:12601:4689 2:N:0:CCGGCGTTCTCCAT
]]]]]]]]]]]5]]]]]]]]]]]]]]]]]]]]]]]]]]]]]]]
@M_HWI-M01141:133:D05BR:1:1102:13103:4764  133:D05BR:1:1102:13103:4764 2:N:0:CCGGCGTTCTCCAT
CTCTGCTGCGTGTTCGCCTAACTAAGGTAGTTGAATCCGCGTTTAGACGCAGAGAGTGAGAAGCACAATTCTTCCAGGAGCTGTGTTTCGTTATAC
+M_HWI-M01141:133:D05BR:1:1102:13103:4764  133:D05BR:1:1102:13103:4764 2:N:0:CCGGCGTTCTCCAT
]]]]TY]]]]]]]]Z]]]]]]]]]]]]]]]]]]]]][]]]]]]]]]]]]]]]]]]]]]]]]]]]]]]]]]]]\]]]]]]]]]]]]]]]]]]]]]]\
@M_HWI-M01141:133:D05BR:1:1102:17866:4824  133:D05BR:1:1102:17866:4824 2:N:0:CCGGCGTTCTCCAT
GGTCGGTCATGATAGTTGCCGGGTTAGAGTTCACCAGGATAACGCGGTAACCCTCTTCGCGCAGGCGTGTAAAGC
+M_HWI-M01141:133:D05BR:1:1102:17866:4824  133:D05BR:1:1102:17866:4824 2:N:0:CCGGCGTTCTCCAT
]]\]]]]]]]]]]]]]]]]]]]]]]]]]]]]]]]]]]]]]]]]]]]]]]]]]]]]]]]]]]]]]]]]]]]]]]]]
@M_HWI-M01141:133:D05BR:1:1102:15904:4949  133:D05BR:1:1102:15904:4949 2:N:0:CCGGCGTTCTACAT
GCATCAGATGACGCTTTTCTGCATAAGCAGATTCGCTGAT
+M_HWI-M01141:133:D05BR:1:1102:15904:4949  133:D05BR:1:1102:15904:4949 2:N:0:CCGGCGTTCTACAT
]]]]]]]]]]]]]]]]]]]]]]]]]]]]]]]]]]]]]]]]
@M_HWI-M01141:133:D05BR:1:1102:10029:4977  133:D05BR:1:1102:10029:4977 2:N:0:CCGGCGTTCTCCAT
GTTCGTAGGCTTCGCGCAGTTCCGGGTTGTTTTTCACCGAGTTCAGGTGGCTGACCGGGGAGAAGATACGCCCCAGCACGTCGTCCACTTCGGCCAGCGGCTGACACAGATTTTCCCAGGTGTACGGCGCGCCCTGCGCTACCACGCTTTCTACCGCCGCGCGGCAGTTGTCCAGCGATTGCGTAAC
+M_HWI-M01141:133:D05BR:1:1102:10029:4977  133:D05BR:1:1102:10029:4977 2:N:0:CCGGCGTTCTCCAT
AABBAAF3ADCCGGGCGFGGGGHGFGEFGEGCGFHHH]]]]]]]]]]]]]]]]]]]]]]]]]]]]]]]]]]]]]]]]]]]]]]]]]]]]]]]]]]]]]]]]]]]]]]]]]]]]]]]]]]]]]]]]]]]]]]]]]]]]]]]]]]]]]]]]]EAEFGGGGGGGFHGHGGGGFGEEFF>CA@BBBBAAAA
@M_HWI-M01141:133:D05BR:1:1102:6530:5006  133:D05BR:1:1102:6530:5006 2:N:0:CCGGCGTTCTCCAT
TGTTTTTCCCCCAGGATTTGCCGATTGCCGGCATCTTTATAACGTAAGGCCATTTCATGAAAATCAAAACTCGCTTCGCGCCTAGCCCG
+M_HWI-M01141:133:D05BR:1:1102:6530:5006  133:D05BR:1:1102:6530:5006 2:N:0:CCGGCGTTCTCCAT
]]]]]]UYY]]]]]Z]]]]]]]]]]S]]]]]]]]]]]]]]]]]]]]]\]\]]4]]]]]]]]]]X]]]]]]]]]]]]]]]]]]]]]]]]]
@M_HWI-M01141:133:D05BR:1:1102:16281:5027  133:D05BR:1:1102:16281:5027 2:N:0:CCGGCGTTCTCCAT
GATAAAAACGAACTGTATAGCAAATGAGTTATTGCTTATGACAACCAGTAATATTCTGTCTTTCAAAGATTTTGAGGATTTAAAAAATAAAATCC
+M_HWI-M01141:133:D05BR:1:1102:16281:5027  133:D05BR:1:1102:16281:5027 2:N:0:CCGGCGTTCTCCAT
]\]]U][]]3[]]]Z]W]]]]\]]]]\F%]]G]]]]%]]WWC[V][]]GYH][\\]]]]]]]]]]]]\ZVV[]GWU]]]]]V]U]]Y]]F]]]]]
@M_HWI-M01141:133:D05BR:1:1102:23062:5057  133:D05BR:1:1102:23062:5057 2:N:0:CCGGCGTTCTCCAT
AGCTGTGTGTCTGCGTTCGCTGGATATTGATGAGCGGGCGTTGAAATCGGTGC
+M_HWI-M01141:133:D05BR:1:1102:23062:5057  133:D05BR:1:1102:23062:5057 2:N:0:CCGGCGTTCTCCAT
]]]]]]]]]]]]]]]]]Y]]]]]]]]]]]]]]\]]][]]]]]]]]]\]]]]]V
@M_HWI-M01141:133:D05BR:1:1102:16560:5120  133:D05BR:1:1102:16560:5120 2:N:0:CCGGCGTTCTCCAT
CGCTGTGGGACTACTTCGTTCGCAGCTATGGCGAAACGGCAGGTGAGATTGAGGATGACTTCCATACCCTGTTTGGCGAAGCC
+M_HWI-M01141:133:D05BR:1:1102:16560:5120  133:D05BR:1:1102:16560:5120 2:N:0:CCGGCGTTCTCCAT
]]]]]]]]]]Y]YZ]]]]]]]]]]]]]]]]]]]F]]XU]]]]]\]]]]]]]]]]]]]]]]]]]][I]]]]]]]]X]\]T]T]]
@M_HWI-M01141:133:D05BR:1:1102:9999:5156  133:D05BR:1:1102:9999:5156 2:N:0:CCGGCGTTCTCCAT
CCGAAATATTGGCGATGGCGCTTTCCAGCTTGAACAGGAAGGCGTTCAGGTCGATG
+M_HWI-M01141:133:D05BR:1:1102:9999:5156  133:D05BR:1:1102:9999:5156 2:N:0:CCGGCGTTCTCCAT
]]]]]]]]]YYU]]][]][][]]]]]]]]]]]]6]]]GG][[]]]]]]]]]8Z]]]
@M_HWI-M01141:133:D05BR:1:1102:24766:5227  133:D05BR:1:1102:24766:5227 2:N:0:CCGGCGTTCTCCAA
CACAGGAAGTTCTGCACTTCGGCTTTCACGTCATAATCGCTGTCCGCGCGAACGACCTTAACATCATGCCCGGCGTCGCGCAGGAAACCG
+M_HWI-M01141:133:D05BR:1:1102:24766:5227  133:D05BR:1:1102:24766:5227 2:N:0:CCGGCGTTCTCCAA
]V]]]\]]\]]]]]]]]]]]]]]]]]]]]]]]]]]Y]]]]]]Z]]]]]]]]]]]]]]]]]]]]]\]]]Z]]Y]]]]]V]]]]]]]]][]]
@M_HWI-M01141:133:D05BR:1:1102:8393:5262  133:D05BR:1:1102:8393:5262 2:N:0:CCGGCGTTCTCCAT
CGGCCAAAGTTCTCCCGGTCAGGAAAGCTCGGATGGGCGCCTATCGCGACGCCATTTTTAACGGCATTACGCACGCTTGTGAGCATGGTGGGCGCGTCGCCCGCGTGGAACTGATGAC
+M_HWI-M01141:133:D05BR:1:1102:8393:5262  133:D05BR:1:1102:8393:5262 2:N:0:CCGGCGTTCTCCAT
]]]]]]]]]]]]]]]]]]]]]]]]]]]]]]]]]]]Z]]]]Z]]]]]]]]Z]]]]]]]]]]]]]]]]]]]]]]]]]]]]]]]]]]]]]]]]]]]]]]]]]]]]]]]]]]]]]]]]]]]]
@M_HWI-M01141:133:D05BR:1:1102:19505:5309  133:D05BR:1:1102:19505:5309 2:N:0:CCGGCGTTCTCCAT
GTGGGAGAGGGACGGGGTGAGGGCATCGGGCCGCAGAGGTATCC
+M_HWI-M01141:133:D05BR:1:1102:19505:5309  133:D05BR:1:1102:19505:5309 2:N:0:CCGGCGTTCTCCAT
]]]Y]]]]]]]]]]]Y]]]]]]]]]]]]Y]]]]]]]]]]]]]]]
@M_HWI-M01141:133:D05BR:1:1102:24511:5311  133:D05BR:1:1102:24511:5311 2:N:0:CCGGCGTTCTCCAT
CATACAGGGAACCTGAATGAGTTCACTAATGGCACGCGGCTGGGTTGAGGTGAATGAAAG
+M_HWI-M01141:133:D05BR:1:1102:24511:5311  133:D05BR:1:1102:24511:5311 2:N:0:CCGGCGTTCTCCAT
]]]]]]]]]]]]]]]]]]]]]]]]]]]]]]]]]]]]]]]]]]]]]]]]]]]]]]]]]]]]
@M_HWI-M01141:133:D05BR:1:1102:13717:5376  133:D05BR:1:1102:13717:5376 2:N:0:CCGGCGTTCTCCAT
TTATCCCATGCTTGCAGCGTCGTTAACGCATCGATGGTAATTTTCAG
+M_HWI-M01141:133:D05BR:1:1102:13717:5376  133:D05BR:1:1102:13717:5376 2:N:0:CCGGCGTTCTCCAT
]]]]]]]]]]]]]]]]]]]]]]]]]]]]]]]]]]]]]]]]]]]]]]]
@M_HWI-M01141:133:D05BR:1:1102:14433:5392  133:D05BR:1:1102:14433:5392 2:N:0:CCGGCGTTCTCCAT
GCACCACACGCTATATATGTCGGCGATGCTGGCTGTCATCCTCTCTGTCGGCGGTCTGTCGCCGTTCTGGGTAGTACTGGTGGGAGCGGTGATCCTCGGCATCATGATG
+M_HWI-M01141:133:D05BR:1:1102:14433:5392  133:D05BR:1:1102:14433:5392 2:N:0:CCGGCGTTCTCCAT
]]]]]]]U]]]]]]]]]]]]]]]]]]]]]]]]]]]]]]]]]]]]]]]]]]]]]]]]]]]]]]]]]]]]]]]]]]]]]]]]]]]]]]]]]]]]]]]]]]]]]]]]]]]]]
@M_HWI-M01141:133:D05BR:1:1102:11521:5421  133:D05BR:1:1102:11521:5421 2:N:0:CCGGCGTTCTCCAT
GTCTACGACAGCCGCTGCGCCTGCTCAAG
+M_HWI-M01141:133:D05BR:1:1102:11521:5421  133:D05BR:1:1102:11521:5421 2:N:0:CCGGCGTTCTCCAT
]]]]]]]]]]]]]]]]]]]]]]]]]]]]]
@M_HWI-M01141:133:D05BR:1:1102:15092:5437  133:D05BR:1:1102:15092:5437 2:N:0:CCGGCGTTCTCCAT
CCAGACCCATCTCTTCCATGATCAGACACATGGTAGAAC
+M_HWI-M01141:133:D05BR:1:1102:15092:5437  133:D05BR:1:1102:15092:5437 2:N:0:CCGGCGTTCTCCAT
]V]]]]]]]]]]]]\]]]]]]]]]]]]]]]]]]]]]]]\
@M_HWI-M01141:133:D05BR:1:1102:17616:5438  133:D05BR:1:1102:17616:5438 2:N:0:CCGGCGTTCTCCAT
ATGTTGGTGTCGGAGATATCGCTATATCCCATCATCTGCGGCAGGAACCCGCACGCCAGGCCCGAGG
+M_HWI-M01141:133:D05BR:1:1102:17616:5438  133:D05BR:1:1102:17616:5438 2:N:0:CCGGCGTTCTCCAT
]]]]]]]]]]]]]]]]]]]]]]]]]]]]]]]]]]]]]]]]]]]]]]]]]]]]]]]]]]]]]]]]]]]
@M_HWI-M01141:133:D05BR:1:1102:17330:5440  133:D05BR:1:1102:17330:5440 2:N:0:CCGGCGTTCTCCAT
GGCATTATTCCAAACAATGAAGCCATTGTGTCGATTGCGCTGGAAAAATACGGCGC
+M_HWI-M01141:133:D05BR:1:1102:17330:5440  133:D05BR:1:1102:17330:5440 2:N:0:CCGGCGTTCTCCAT
]]]]]]]]]]]]]]]]]]]]]]]]]]]]]]]]]]]]]]]]]]]]]]]]]]]]]]]]
@M_HWI-M01141:133:D05BR:1:1102:9531:5448  133:D05BR:1:1102:9531:5448 2:N:0:CCGGCGTTCTCCAT
TCCTCTGTCAAATTGATGGAAGTATAAATGGGGTCAGACATGGTGGCTCACGCCTTTAAT
+M_HWI-M01141:133:D05BR:1:1102:9531:5448  133:D05BR:1:1102:9531:5448 2:N:0:CCGGCGTTCTCCAT
]]]]V[[]]]Z[\][]]\]]]]]]]]]]]]]H\Z/]]]]]\]][]G[][X]TW[]]]]]]
@M_HWI-M01141:133:D05BR:1:1102:17646:5457  133:D05BR:1:1102:17646:5457 2:N:0:CCGGCGTTCTCCAT
GGACGATGCCGCCATTGCCGGTCTGGAATACACGCTGCCTGACAGCTGGAAAACGTTG
+M_HWI-M01141:133:D05BR:1:1102:17646:5457  133:D05BR:1:1102:17646:5457 2:N:0:CCGGCGTTCTCCAT
]]]]]]]]]]]]]]]]]]]]]]]]]]]]]]]]]]]]]]]]]]]]]]]]]]]]]]]]]]
@M_HWI-M01141:133:D05BR:1:1102:11654:5507  133:D05BR:1:1102:11654:5507 2:N:0:CCGGCGTTCTCCAT
GTATAGAGATCGGAGTAATTCACGTCAACGTGAATCAGCGAAACTTTCGCGTTGTAGG
+M_HWI-M01141:133:D05BR:1:1102:11654:5507  133:D05BR:1:1102:11654:5507 2:N:0:CCGGCGTTCTCCAT
]]]]]]]]]]]]]]]]]]]]]]]]]]]]]]]]]]]]]]]]]]]]]]]]]]]]]]]]]]
@M_HWI-M01141:133:D05BR:1:1102:23557:5563  133:D05BR:1:1102:23557:5563 2:N:0:CCGGCGTTCTCCAT
GTGCCTGTAGTCCCAGCTACCTGGGAGACTGAGGCAGGAGAATTGCTTGAACCCGGGAGGCGGAGGTTGCAGTGAGCTGAGATCGTGCCACTGTACTCTAGCCTGGTGCCTGGGAGACAGAGTGAGAC
+M_HWI-M01141:133:D05BR:1:1102:23557:5563  133:D05BR:1:1102:23557:5563 2:N:0:CCGGCGTTCTCCAT
]]]]]]]]]]]]]]]]]]]]]]]]]]]]]]]]]]]]]]]]]]]]]]]]]]]]]]]]]]]]]]]]]]]]]]]]]]]]]]]]]]]]]]]]]]]]]]]]]]]]]]]]]]]]]]]]]]]]]]]]]]]]]]]]
@M_HWI-M01141:133:D05BR:1:1102:14370:5608  133:D05BR:1:1102:14370:5608 2:N:0:CCGGCGTTCTCCAT
GTAAAAATCCATAAAATGCAAAGTTCAGTCTCCAATTAAACTTTATTTAT
+M_HWI-M01141:133:D05BR:1:1102:14370:5608  133:D05BR:1:1102:14370:5608 2:N:0:CCGGCGTTCTCCAT
]]]]]]]]]]]]]]]]]]]]]]]]]]]]]]]]]]]]]]]]]]]]]]]]]]
@M_HWI-M01141:133:D05BR:1:1102:11547:5626  133:D05BR:1:1102:11547:5626 2:N:0:CCGGCGTTCTCCAT
TGCGTTTAGGCATTGGTAATGGGGAATATCTCATTCACGGCACCAGCGCGCCGGACAGCGTGGGCCTGAGGGTTATTTGGC
+M_HWI-M01141:133:D05BR:1:1102:11547:5626  133:D05BR:1:1102:11547:5626 2:N:0:CCGGCGTTCTCCAT
]]]]]]]]]]]]]]]]]]]]]]]]]]]]]]]]]]]]]]]]]]]]]]]]]]]]]]]]]]]]]]]]]]]]]]]]]]]]]]]]]
@F_HWI-M01141:133:D05BR:1:1102:21606:5643  133:D05BR:1:1102:21606:5643 2:N:0:CCGGCGTTCTCCAT
TTCAACCATGCTGCACTTGCGGCCCGTGTTGGTATTGGTGATTACCCAGTACGGTGTGCCCGGGACGTGTTTGGGTTTGGTTTGATTGCCATTTTGCAGCAGCGTCTGCTACCCCAGCCACAAAAGATGTCGCGTCTCAGCCGAGCGTTG
+F_HWI-M01141:133:D05BR:1:1102:21606:5643  133:D05BR:1:1102:21606:5643 2:N:0:CCGGCGTTCTCCAT
CCDDDFFCFFFFGGGGGGGGGGGGGGEDGFHH?GFHHHGFHHHHHHHHHHFHGEHHGGHFHGGGGGG>EFGHFGGEFGGGGHHGHHHHHHHFHHHHHHGHHHHG?DGGHHHHHGHGGHGHHGHGHFGHGHHGHGGGGHHHHHGGCGGGGG
@R_HWI-M01141:133:D05BR:1:1102:21606:5643  133:D05BR:1:1102:21606:5643 2:N:0:CCGGCGTTCTCCAT
CAGCTGCCCGCGCTGCACCTGGCCATCAGCATGCCGCCGAGGAAGGACATATCCTTGCGGGTGGTCAGCACGTAGGCTCATCGCCCGCGAAATACACGCGTGTGCGACCGTGCAGCGACTCGGTCGCTTCAGCAAACGCGTTGTTATCGA
+R_HWI-M01141:133:D05BR:1:1102:21606:5643  133:D05BR:1:1102:21606:5643 2:N:0:CCGGCGTTCTCCAT
ABCCAFFFCBCCGGGGGFGGGGGGHHHHFHGHHHHGGGGGGGGHEGHHGFHGHHHHFHGGCEGGGHHGHHHGAGEFHGFHHHEGFGGGGGGGHGHHHGF@<<<FGDDGGGFHGHHHGGGGGFDGGGGGGGG0FFGGGB?D?CFFFFFFAF
@F_HWI-M01141:133:D05BR:1:1102:12032:5712  133:D05BR:1:1102:12032:5712 2:N:0:CCGGCGTTCTCCAT
GGTTTTCAACTGATGCCCTGAGAACCTTGTGAAAATGAAGGTTAAGACAGGATGACTTAAATTCAAAAGATCTATGAAGTTATAAGATCGGAAGAGCAGTCTGAACTCCAGTCACCCGGCGTATCTCGTATGCCGTCTTCTGCTTGAAAA
+F_HWI-M01141:133:D05BR:1:1102:12032:5712  133:D05BR:1:1102:12032:5712 2:N:0:CCGGCGTTCTCCAT
3>>>AAD5DFFFGCDGFGGGBGBBBCGHHHHFHCFHGHFFCAFEFFFFHHGH3C3FDDGH5B5GGFEFGEFHDBDHFEFFGFGF5BAAGGEEFEHFFHHEGFFFDFDGGHHGHHFHHGGEG/EEHGGG/E?3GGCBDFFBDGFFDGFGBF
@R_HWI-M01141:133:D05BR:1:1102:12032:5712  133:D05BR:1:1102:12032:5712 2:N:0:CCGGCGTTCTCCAT
TACAACTTCCAAGATCCTTTGAATTTAACTTACCCTCTCTTAACCTTCATTTTCACATGGCATTTAGGCCACAACTTGTCACCCTGATCGTACTGATGTAGAGTAGGGAAAGTGTGTATAGAGAGTGCGAAGAGAAGTGGTCTGTGCGTG
+R_HWI-M01141:133:D05BR:1:1102:12032:5712  133:D05BR:1:1102:12032:5712 2:N:0:CCGGCGTTCTCCAT
1111>1C13113111A11A31BA333A3133A10BF000121BE11AAB22D22FFH2A000BBBA2111B/BA/11A11DB10/A0BAA0B//222122D2112@1/00/011B1BB22F2@@/B########################
@M_HWI-M01141:133:D05BR:1:1102:9132:5727  133:D05BR:1:1102:9132:5727 2:N:0:CCGGCGTTCTCCAT
AGTTTTCTCAGGATCCGGGTTCTGCAGCCCAGCCCAGATCGCC
+M_HWI-M01141:133:D05BR:1:1102:9132:5727  133:D05BR:1:1102:9132:5727 2:N:0:CCGGCGTTCTCCAT
]]]]W[][]]]Y]][]]]]]]]]]]]]]]\]]]]]]]][]]]\
@M_HWI-M01141:133:D05BR:1:1102:6330:5742  133:D05BR:1:1102:6330:5742 2:N:0:CCGGCCTTCTCCAT
CCCGGAATTCAAAGAGATCGCGTAAGCGCCTATCTTTTTTTTGACATCCCTGTAGCC
+M_HWI-M01141:133:D05BR:1:1102:6330:5742  133:D05BR:1:1102:6330:5742 2:N:0:CCGGCCTTCTCCAT
QT]]]Y]S\[]X]]]]Z]]]]]]]Y]]ZY]X]]]]]\]\]]]]]][\]]]]]]]]Z\
@M_HWI-M01141:133:D05BR:1:1102:15878:5749  133:D05BR:1:1102:15878:5749 2:N:0:CCGGCGTTCTCCAT
CTCACCGCATGGTCCTGACTAACAACGATCTCATCATTCTCCC
+M_HWI-M01141:133:D05BR:1:1102:15878:5749  133:D05BR:1:1102:15878:5749 2:N:0:CCGGCGTTCTCCAT
]T]2V]]]VVV]5]]]]]]]]]]]]]]ZG[]6]]]][[]J]]]
@M_HWI-M01141:133:D05BR:1:1102:11850:5797  133:D05BR:1:1102:11850:5797 2:N:0:CCGGCGTTCTCCAT
GAAGAAGATCGGCGCTGGAGATAAAGTAAGCGCCGCTGCGTTGCGTCACCGGC
+M_HWI-M01141:133:D05BR:1:1102:11850:5797  133:D05BR:1:1102:11850:5797 2:N:0:CCGGCGTTCTCCAT
]]]]]]]]]]]]]]]]]]]]]]]]]]]]]]]]]]]]]]]]]]]]]]]]]]]]]
@M_HWI-M01141:133:D05BR:1:1102:14961:5811  133:D05BR:1:1102:14961:5811 2:N:0:CCGGCGTTCTCCAT
CCGGTAATACGCGCAGGACCGCGTGCTGACCATCCGCAATATTATTAGTG
+M_HWI-M01141:133:D05BR:1:1102:14961:5811  133:D05BR:1:1102:14961:5811 2:N:0:CCGGCGTTCTCCAT
]]]]]]]YY]UU]]]]]]]]]]]]]]]]]]]]]]]]]]]]]]]]]]]][]
@M_HWI-M01141:133:D05BR:1:1102:17322:5855  133:D05BR:1:1102:17322:5855 2:N:0:CCGGCGTTCTCCAT
GATCAGCAAAATACGGTTCGCGGGCGAGTTCGAGCCCATCACTTTACGCAGATCGTCAGGCGCAAGATACGGCGAAAGCTGTTCAGCGTCGGTTTCCCGGCGCAGCGTCATGCGCAGGCAGTTTGCAAAGGCAATCTGCA
+M_HWI-M01141:133:D05BR:1:1102:17322:5855  133:D05BR:1:1102:17322:5855 2:N:0:CCGGCGTTCTCCAT
]]]]]]]]]]]]]]]]]]]]]]]]]]]]]]]]]]]]]]]]]]]]]]]]]]]]]]]]]]]]]]]]]]]]]]]]]]]]]]]]]]]]]]]]]]]]]]]]]]]]]]]]]]]]]]]]]]]]]]]]]]]]]]]]]]]]]]]]]]]]
@M_HWI-M01141:133:D05BR:1:1102:24082:5914  133:D05BR:1:1102:24082:5914 2:N:0:CCGGCGTTCTCCAT
GTTTTCCTTTTTATATCGGCAAAATGGCACGTTTCCAACGGGCTTTGGAAGCTTTCTTTCTGG
+M_HWI-M01141:133:D05BR:1:1102:24082:5914  133:D05BR:1:1102:24082:5914 2:N:0:CCGGCGTTCTCCAT
]]]]]]]]]]]]]]]]]]]]]]]]]]]]]]]]]]]]]]]]]]]]]]]]]]]]]]]]]]]]]]]
@M_HWI-M01141:133:D05BR:1:1102:17575:5952  133:D05BR:1:1102:17575:5952 2:N:0:CCGGCGTTCTCCAT
GTCGTACCGAGGACGATGAGCTCGTTGGCCTCGGCGATAATCGCCTCCTTGACCTCTTTCG
+M_HWI-M01141:133:D05BR:1:1102:17575:5952  133:D05BR:1:1102:17575:5952 2:N:0:CCGGCGTTCTCCAT
]]]]]]]]]]]]]]]]]]]]]]]]]]]]]]]]]]]]]]]]]]]]]\]]]]]]]]]]]]]]]
@M_HWI-M01141:133:D05BR:1:1102:17172:5961  133:D05BR:1:1102:17172:5961 2:N:0:CCGGCGCTCTCCAT
TAAGGGTTCTGCGCGCTTCCCGGAATTCCGCGACGAACGCGTTCGTGAAGTGGCTATCGAAAACATGAAGAAACGCGGCCTGGACGC
+M_HWI-M01141:133:D05BR:1:1102:17172:5961  133:D05BR:1:1102:17172:5961 2:N:0:CCGGCGCTCTCCAT
V]]]]QW8]]]Y]ZTTBXT][]\T]]UZZ]]]X]TRX]]Y]SX]]5]V[[]][Z[]X]]]][]]\X]]]]]W]]]C]S]]X]T]]]X
@M_HWI-M01141:133:D05BR:1:1102:10203:5980  133:D05BR:1:1102:10203:5980 2:N:0:CCGGTGTCCTCCAT
CCGAAGGCTCTGCTAACGACTGGCTGCCGCTGCATATCCCGGTAAAACGGCAGC
+M_HWI-M01141:133:D05BR:1:1102:10203:5980  133:D05BR:1:1102:10203:5980 2:N:0:CCGGTGTCCTCCAT
]TV]]]]]]]]]]Z]]]]]][]]]B]W]]Z]]]]]]Y]]]]]]]Z]]]]]ZT]\
@M_HWI-M01141:133:D05BR:1:1102:9589:5985  133:D05BR:1:1102:9589:5985 2:N:0:CCGGCGTTCTCCAT
GAAGTTGCCCATAAAAAAAGTTTTACGAAAGCATCTAAATCCCTGCACATTAGCCAGCCTTTACTGATGGAAGGC
+M_HWI-M01141:133:D05BR:1:1102:9589:5985  133:D05BR:1:1102:9589:5985 2:N:0:CCGGCGTTCTCCAT
]]]]]]]]]]]]]]]]]]]]]]]]]]]]]]]]]]]]]]]]]]]]]]]]]]]]]]]]]]]]]]]]]]]]]]]]]]]
@M_HWI-M01141:133:D05BR:1:1102:25832:6009  133:D05BR:1:1102:25832:6009 2:N:0:CCGGCGTTCTCCAA
CCTGGCTGACGATGAAATCCTGCGTCTGGAGCCGATGCTGACCGATTCGCTGCTGCAGGACCTGGC
+M_HWI-M01141:133:D05BR:1:1102:25832:6009  133:D05BR:1:1102:25832:6009 2:N:0:CCGGCGTTCTCCAA
]]U]WQVQV[HH]]J][T]]Y][E]]]Y](Z]]G]]G]]I]Z]]]W]]]]]Z]]]]W[[F]]]TST
@M_HWI-M01141:133:D05BR:1:1102:21519:6075  133:D05BR:1:1102:21519:6075 2:N:0:CCGGCGTTCTCCAT
GATCCTGACGCTTGGAAATGACGTCTCCACCACCACGCTGCATTTTGAAAACCCGTCACG
+M_HWI-M01141:133:D05BR:1:1102:21519:6075  133:D05BR:1:1102:21519:6075 2:N:0:CCGGCGTTCTCCAT
]]]]]]]]]]Y]]]]]]]]]]]]]]]]]]]]]]]]]]]]]]]]]]]]]]]]]]]]]]]]]
@M_HWI-M01141:133:D05BR:1:1102:22724:6145  133:D05BR:1:1102:22724:6145 2:N:0:CCGGCGTTCTCCAT
CCCGGCGTCGGCACTGCTGGAGGTGCGCCGGGTGCTGGGACGCGCTTTCGTCCCGATCGTCCTGG
+M_HWI-M01141:133:D05BR:1:1102:22724:6145  133:D05BR:1:1102:22724:6145 2:N:0:CCGGCGTTCTCCAT
]]]]]]UW]]]]\[]]]]]]]]]]]]]Z]]]]]]]]]]Z]]]]]]]]]][]]]]]]]]]]]\Z]]
@F_HWI-M01141:133:D05BR:1:1102:7993:6166  133:D05BR:1:1102:7993:6166 2:N:0:CCGGCGCCCTCCAT
CTATTTGCCGGGCGATGAAGAACGCAATTGCGACGAAAGCGAACGGCGGGTGAAGGCGCACGTCTGAACTCCAGTCACCCGGCGGATTTCGTATTGCGTCTTCTTCTTTAAAAAAAAAAATAATCAAGTTCCGATTGCTCTACCCCTCAT
+F_HWI-M01141:133:D05BR:1:1102:7993:6166  133:D05BR:1:1102:7993:6166 2:N:0:CCGGCGCCCTCCAT
BBCCCBFFFCBBGGGGGGGGGGHGGGCFGFHGGGGGGGGHGDGEGGGGGE/>/B33/>>///0<<?F222222<>B111?/><D##################################################################
@R_HWI-M01141:133:D05BR:1:1102:7993:6166  133:D05BR:1:1102:7993:6166 2:N:0:CCGGCGCCCTCCAT
TAAGCCATCACCAAAATTTCCCCAGCTGGTGCCGTCCCTCTCGCCCTCCGTCCACCTCTTCAACTGCTTTCTCATCACCAACCATCAATCCGGGTACTTCTCCTTGATCGTAATCCGCGTCGAACTGCCGAACTTGCCCCGCAGGACACA
+R_HWI-M01141:133:D05BR:1:1102:7993:6166  133:D05BR:1:1102:7993:6166 2:N:0:CCGGCGCCCTCCAT
1>11>C111BDF11A1BA1B31C00BCB0F0BBA0AAE1B0A//AE/BE/BE//10ABBFFG1DF01D111222@B2@>@/BE>11111BB/////@12BF1BF111BG/B00/BB##################################
@M_HWI-M01141:133:D05BR:1:1102:14920:6171  133:D05BR:1:1102:14920:6171 2:N:0:CCGGCGTTCTCCAT
GGTAATACTGACCTGTTCCGCGCGGATTTTGCCATCACGCGTCCAGGGCGACTGCATGTAAAAATTCCACAGCCACC
+M_HWI-M01141:133:D05BR:1:1102:14920:6171  133:D05BR:1:1102:14920:6171 2:N:0:CCGGCGTTCTCCAT
]]]]]]\]]]]]]]]]]]]]]]]]]\]]]]]]]]]]]]]]]]]]\]]]]]]]]]]]]]]]]]]]]]]]]]]]]]]]]
@M_HWI-M01141:133:D05BR:1:1102:11036:6226  133:D05BR:1:1102:11036:6226 2:N:0:CCGGCGTTCTCCAT
CTTGGGGTCGCGCTAGGGATGGACAGCGTTGAAAGTTCCATCTCATCAAACGC
+M_HWI-M01141:133:D05BR:1:1102:11036:6226  133:D05BR:1:1102:11036:6226 2:N:0:CCGGCGTTCTCCAT
]]]]]]]]]]]]]]]]]]]]]]]]]]]]]]]]]]]]]]]]]]]]]]]]]]]]]
@M_HWI-M01141:133:D05BR:1:1102:10346:6227  133:D05BR:1:1102:10346:6227 2:N:0:CCGGCGTCCTCCAT
GGTTAAGTGCAGAAAATCACCGGGTTTGAACTCGGCCAGTTTGTAAGGGCCGGTGCCAATTAGCTCGGTCACGGGCTTCTTGCTGCTGTTGGCCTCATCAATAATGCGTTTCGGCATAATAG
+M_HWI-M01141:133:D05BR:1:1102:10346:6227  133:D05BR:1:1102:10346:6227 2:N:0:CCGGCGTCCTCCAT
]]]]]]]]]]]]]]]ZX]]]]]]]]]]]]]]]]]]]]]]]]]]]]]]]]]]]]]]\]]]\]]]][]]]Z]]]]]]]]]]]]]]]]]]]]]]]]]]]]]]]]]]]Z]]]]]]]]]]]]]]\]]
@M_HWI-M01141:133:D05BR:1:1102:16149:6267  133:D05BR:1:1102:16149:6267 2:N:0:CCGGCGTTCTCCAT
CCTTCCAGGCCCATTTCTTTACCCCTTTGCTTTTGGGCAGTGATGCTTGTGCAGAGCC
+M_HWI-M01141:133:D05BR:1:1102:16149:6267  133:D05BR:1:1102:16149:6267 2:N:0:CCGGCGTTCTCCAT
]]WU]]]]]]V]VZZ]][[[8]]W]\W]]\Z]\[]]X]]]]Z]V]]]7]][]Y]J]XX
@M_HWI-M01141:133:D05BR:1:1102:8152:6279  133:D05BR:1:1102:8152:6279 2:N:0:CCGGCGTCCTCCAT
CGCAGGATACGACCTTTACGGCCAGTACCTTTGACTTTCGCCAGGTTCACACCGAATTCGCGCGCCAGGCGACGAATCAGTG
+M_HWI-M01141:133:D05BR:1:1102:8152:6279  133:D05BR:1:1102:8152:6279 2:N:0:CCGGCGTCCTCCAT
]]]]]]]]]]]]]]]]]]]]]]]]]]]]]]]]]]]]]]]\]]]]]]]]]]]]]]]]]]]]]]]]]]]]]]]]]]]]]]]]]]
@M_HWI-M01141:133:D05BR:1:1102:19953:6280  133:D05BR:1:1102:19953:6280 2:N:0:CCGGCGTTCTCCAT
CTTGTTGAAACGGTATTTCCCGCAGGCCAGGGTCAGGATC
+M_HWI-M01141:133:D05BR:1:1102:19953:6280  133:D05BR:1:1102:19953:6280 2:N:0:CCGGCGTTCTCCAT
]]Y][]]]]]]]]]]\]]]]]]]]]]]]]]]\]]]]]]]]
@M_HWI-M01141:133:D05BR:1:1102:18851:6296  133:D05BR:1:1102:18851:6296 2:N:0:CCGGCGTTCTCCAT
GGCAAGGGATCTGGCTGGGAGAACATCGCATTCACGGTGGTTCGCGTAAAATTATCGCAACGCTACAAGG
+M_HWI-M01141:133:D05BR:1:1102:18851:6296  133:D05BR:1:1102:18851:6296 2:N:0:CCGGCGTTCTCCAT
]]]]]]]]]]]]]]]]]]]]\]]]][]]]]]]]F]]]]]V]Z]]]]]]]]]]Z]]]]Z]]]]]]]]]]]]
@M_HWI-M01141:133:D05BR:1:1102:17740:6305  133:D05BR:1:1102:17740:6305 2:N:0:CCGGCGTTCTCCAT
ATCCCGTGTATGGCTTTACTCAGGGATGAGTCGTGGATGGTGCGCGGCTCGTAGAAC
+M_HWI-M01141:133:D05BR:1:1102:17740:6305  133:D05BR:1:1102:17740:6305 2:N:0:CCGGCGTTCTCCAT
]]]]]]]]]]]]]]]\]J]]\]]]]]]]]]]]][[]]]]]]]]]]]]ZZV]]]]\]]
@M_HWI-M01141:133:D05BR:1:1102:19752:6336  133:D05BR:1:1102:19752:6336 2:N:0:CCGGCGTTCTCCAT
CAGCGCGCGCCATCATTGACGCGCCGCCGGTCTTAGTGCGCGATG
+M_HWI-M01141:133:D05BR:1:1102:19752:6336  133:D05BR:1:1102:19752:6336 2:N:0:CCGGCGTTCTCCAT
]]]]]]]]]]Z]]]]]]]]]]]]]]]]]]]]]]]]]]]]]]]]]]
@M_HWI-M01141:133:D05BR:1:1102:19505:6387  133:D05BR:1:1102:19505:6387 2:N:0:CCGGCGTTCTCCAT
CGATGGTACTGGAGGCGAACCGTCAGATTAAATGCTGAAATCATGTCCATTATT
+M_HWI-M01141:133:D05BR:1:1102:19505:6387  133:D05BR:1:1102:19505:6387 2:N:0:CCGGCGTTCTCCAT
]]]1V]Z]]]]]]]Y]]]]Y[]\]]]]]]]]]]]]]]W]]]]Y[]]]]]]Y]][
@M_HWI-M01141:133:D05BR:1:1102:16136:6439  133:D05BR:1:1102:16136:6439 2:N:0:CCGGCGTTCTCCAT
CTGATAAGTGCAGGTCTTCAATAAT
+M_HWI-M01141:133:D05BR:1:1102:16136:6439  133:D05BR:1:1102:16136:6439 2:N:0:CCGGCGTTCTCCAT
]]]]]]]]]]]]]]]]]]]]]]]]]
@M_HWI-M01141:133:D05BR:1:1102:9157:6483  133:D05BR:1:1102:9157:6483 2:N:0:CCGGCGTTCTCCAT
CAAGCTAAGTTTTGCATTTTTTAATTGACATAGGTTTCACTG
+M_HWI-M01141:133:D05BR:1:1102:9157:6483  133:D05BR:1:1102:9157:6483 2:N:0:CCGGCGTTCTCCAT
]]]]]]]]]]]]]]]]]]]]]]]]]]]]]]]]]]]]]]]]]]
@M_HWI-M01141:133:D05BR:1:1102:18133:6485  133:D05BR:1:1102:18133:6485 2:N:0:CCGGCGTTCTCCAT
CTGGGGAGAATGGGTTGAGCTTGATCGACGC
+M_HWI-M01141:133:D05BR:1:1102:18133:6485  133:D05BR:1:1102:18133:6485 2:N:0:CCGGCGTTCTCCAT
]]]]]]]]]]]]]]][]]]]\\][]]]]]]]
@M_HWI-M01141:133:D05BR:1:1102:20138:6486  133:D05BR:1:1102:20138:6486 2:N:0:CCGGCGTTCTTCAT
ATCGCTAAGCTCAATCAGCAGCTCGTTCATGTGGGTGATGACGCTCTCTTCT
+M_HWI-M01141:133:D05BR:1:1102:20138:6486  133:D05BR:1:1102:20138:6486 2:N:0:CCGGCGTTCTTCAT
]\]]V[]]]]]]]]]]]]]]WZ\]]]]]]]]]]][]]]\]]]]]]]]]]Z]]
@M_HWI-M01141:133:D05BR:1:1102:13684:6489  133:D05BR:1:1102:13684:6489 2:N:0:CCGGCGTTCGCCAT
TGAAGAGGGTGATGAAGTTCTTCTTCGGCATTTTGCACTG
+M_HWI-M01141:133:D05BR:1:1102:13684:6489  133:D05BR:1:1102:13684:6489 2:N:0:CCGGCGTTCGCCAT
]]]]]]]]]]]]]]]]]]]]]]]]]]]]]]]]]]]]]]]]
@M_HWI-M01141:133:D05BR:1:1102:22886:6501  133:D05BR:1:1102:22886:6501 2:N:0:CCGGCGTTCTCCAT
GTACTTTGACGAAGCGTGTTTTCAACGTCGTTACGGTAGCTCTCGCGTTCCGAAATCAGGT
+M_HWI-M01141:133:D05BR:1:1102:22886:6501  133:D05BR:1:1102:22886:6501 2:N:0:CCGGCGTTCTCCAT
]WV]]]Y]]]]]]]]]]]]\]]]]]VW]]YW]]]]]]]]]X]]]]Z]]]U]]]]]]]]]]V
@M_HWI-M01141:133:D05BR:1:1102:10267:6539  133:D05BR:1:1102:10267:6539 2:N:0:CCGGTGTCCTCCAT
GTACGGGATGCAGAAAACCCGAGCAGCGTGGTAAAGCCGGTAAA
+M_HWI-M01141:133:D05BR:1:1102:10267:6539  133:D05BR:1:1102:10267:6539 2:N:0:CCGGTGTCCTCCAT
]U]]]]]]]]]]]]]]]]]]]]]]]]]]]]XZ]]]]]]]]]]]]
@M_HWI-M01141:133:D05BR:1:1102:21462:6593  133:D05BR:1:1102:21462:6593 2:N:0:CCGGCGTTCTCCAT
CCCTTTGGCTTGTGGAACGACATCACATCGCCCAGCTCGGCTTCCAGCTCATTCGCAAACGTCTGGTATTTCAGGCGATACGCTTCGCGGATCATCGTAATTTGCCCGGCCAGACGCCCCGTTTTCAGGTACTCATAG
+M_HWI-M01141:133:D05BR:1:1102:21462:6593  133:D05BR:1:1102:21462:6593 2:N:0:CCGGCGTTCTCCAT
]]]]]]]]]]]]]]]]]]]]]]]]]]]]]]]]]]]]]]]]Z]]]]]]]]]][]]]]]]]]]]]]]]Z]]]]]]]]]]]]]]]]]]]]]]]]]]]]]]]]]]Z[Y]]]]]]]]X]]]]]]]]]\]]]]]]H]Y]]S]\]
@M_HWI-M01141:133:D05BR:1:1102:19091:6703  133:D05BR:1:1102:19091:6703 2:N:0:CCGGCGTTCTCCAT
TGATAGATTTCTCTCTTTCTGCAAACAATGTCCAGATTATTTGTGTTTTGAC
+M_HWI-M01141:133:D05BR:1:1102:19091:6703  133:D05BR:1:1102:19091:6703 2:N:0:CCGGCGTTCTCCAT
]]]]]]]]]]]]]]]]]]]]]]]]]]]]]]]]]]]]]]]]]]]]]]]]]]]]
@M_HWI-M01141:133:D05BR:1:1102:26075:6742  133:D05BR:1:1102:26075:6742 2:N:0:CCGGCGTTCTCCAT
CGCTATCCCTGCGCCCGTTGATTCACGCGCATTTAGCGATGAACTGAGCACGGCACGTCGCCACGTTCTCGACCTGATCAGCCGTCATTTAACGGAATTTGGCGAGCAGTTCCCGGCGGAAACCTGTAAGGA
+M_HWI-M01141:133:D05BR:1:1102:26075:6742  133:D05BR:1:1102:26075:6742 2:N:0:CCGGCGTTCTCCAT
]]]]]]]]]]]]\]]][]]]Z]]]F]]]]]]]Z]]]]]]]]]]]]]]][]]Z]]]Z]]]]X]]]][[]]]]]]]]]]]]]]]]]]]]]]]]]]]]]]]]]]]]]]]]]]]]]]]]]]]]]V]]]]]]]]]]]
@M_HWI-M01141:133:D05BR:1:1102:24207:6751  133:D05BR:1:1102:24207:6751 2:N:0:CCGGCGTTCTCCAT
GGCGTATCGCTGGAAGGGTTAACGTCGCTGCTGCCGGTCGGGATTGCGGCAGGGCTGTTTATCGGCAAGCCGCTGGGGATTTTCCTCT
+M_HWI-M01141:133:D05BR:1:1102:24207:6751  133:D05BR:1:1102:24207:6751 2:N:0:CCGGCGTTCTCCAT
]]]]]]]]Y]]]]]]]]]]]]]Y]]]]]]]]]]]]]]]]\]]]]]]]]]]]]]]]]]]]]]]]]]]]]]]]]]]]]]]]Y]]]]]]]]
@M_HWI-M01141:133:D05BR:1:1102:13522:6753  133:D05BR:1:1102:13522:6753 2:N:0:CCGGCGTTCTCCAT
CAACGCCCTGCTGTTTGCCACCCTGGCGGCAATGACGGCCATCATGCCCTTCGACCAGATAGATGGGTTAGTGTGCACTGACTCACGCATTTTGCTGTTCCGCCTCTTC
+M_HWI-M01141:133:D05BR:1:1102:13522:6753  133:D05BR:1:1102:13522:6753 2:N:0:CCGGCGTTCTCCAT
]]]]]]]]]]]]]]]]]]]]]]]]]]]]]]]]]]]]]]]]]]]]]]]]]]]]]]]]]]]]]]]]]]]]]]]]]]]]]]]]]]]]]]]]]]]]]]]]]]]]]]]]]]]]]
@M_HWI-M01141:133:D05BR:1:1102:23965:6766  133:D05BR:1:1102:23965:6766 2:N:0:CCGGCGTTCTCCAA
CACCGGGCGTCAGGCCCTGGGTGAACAGCTTTACGG
+M_HWI-M01141:133:D05BR:1:1102:23965:6766  133:D05BR:1:1102:23965:6766 2:N:0:CCGGCGTTCTCCAA
]]]]]]]]]Y]]]]]]]]]]]]]\]]]]]]]]]]]]
@M_HWI-M01141:133:D05BR:1:1102:13591:6792  133:D05BR:1:1102:13591:6792 2:N:0:CCGGCGTTCTCCAT
CGCCGGCGCTTATCGCAGATTAGCACGTCCTTCATCGCCTCTGACTGCCAGGGCATCCACCGTGTACG
+M_HWI-M01141:133:D05BR:1:1102:13591:6792  133:D05BR:1:1102:13591:6792 2:N:0:CCGGCGTTCTCCAT
]]]]]]]]]]]]]]]]]]]]]]]]]]]]]]]]]]]]]]]]]]]]]]]]]]]]]]]]]]]]]]]]]]]]
@M_HWI-M01141:133:D05BR:1:1102:12535:6846  133:D05BR:1:1102:12535:6846 2:N:0:CCGGCGTTCTCCAT
CAATGGCGCAATCTCGGCTCACCGCAACCTCCGCCTCCTGGGTTCAAGCAATTTTTTAGTAGAAACAGGGTTTCACCG
+M_HWI-M01141:133:D05BR:1:1102:12535:6846  133:D05BR:1:1102:12535:6846 2:N:0:CCGGCGTTCTCCAT
]]]]]]]]]]]]]]]]]]\]]]]]]]]]]]]]]]]]]]]]]]]]]]]]]]]]]]]]]]]]]]]]]]]]]]]]]]]]]]
@M_HWI-M01141:133:D05BR:1:1102:20595:6879  133:D05BR:1:1102:20595:6879 2:N:0:CCGGCGTCCTCCAT
CCTCAGGTCCACCTGCCTCTTCCATGTGGCCCCCTTTTACTGCTTAACCAGGTG
+M_HWI-M01141:133:D05BR:1:1102:20595:6879  133:D05BR:1:1102:20595:6879 2:N:0:CCGGCGTCCTCCAT
]]UU][[]]YW]]]Z]]]]]]]]]X]]]]]\]]X\]Z]]]\]]]\]]]]]]]2]
@M_HWI-M01141:133:D05BR:1:1102:6192:6882  133:D05BR:1:1102:6192:6882 2:N:0:CCGGCGTTCTCCAT
GCTGCGAACGGTCTTCACGCCTGCGGCTTCCAGCGCTGCGAATTTCTCATCAGCCGTACCTTTACCGCCCGCGATGATTGCGCCTGCGTGGCCCATACGTTTGCCTTTCGGCGCAGTGACGCCCGCGATGTAGCCCACTACAGGCTTAGTCACGTGATCTTTGATGTAAGCAGCGGCTTCTTCTTCTGCGCTACCGCCGATTTCACCGATCATGACGATC
+M_HWI-M01141:133:D05BR:1:1102:6192:6882  133:D05BR:1:1102:6192:6882 2:N:0:CCGGCGTTCTCCAT
BBB?AB@DBBABGGGGGGGGGGHAE?EEEHHHHHGGGGGGCAGHHHHHHHHHHHHGGGGGHHHHHHGGGG]]]]WY]X]XX]]]O]]]]]]]]][]]]]]]]]]Z]]X]]]]]X]ZZY]]]]Z]]Z]]]]\]]]]]]]]]]]]]]]]]]]E?GGGFDBF3HFBGFE5F3B000CGGCFE333F300A0A322EGGE2DGFDGCAEFGGFFFFAACAAA?A
@M_HWI-M01141:133:D05BR:1:1102:10671:6900  133:D05BR:1:1102:10671:6900 2:N:0:CCGGCGTTCTCCAT
CCCAACGACCAGACAGTCGATCAACTACGGTAAAATCATCATTAAAAACAATG
+M_HWI-M01141:133:D05BR:1:1102:10671:6900  133:D05BR:1:1102:10671:6900 2:N:0:CCGGCGTTCTCCAT
]]]]]]]]]]]]]]]]]]]]]]]]]]]]]]]]]]]]]]]]]]]]]]]]]]]]]
@M_HWI-M01141:133:D05BR:1:1102:21582:6923  133:D05BR:1:1102:21582:6923 2:N:0:CCGGCGTTCTCCAT
CCGACGCACCAGACGCTGGGCAATGACACCGAGCAACGATGAACCGATTAAAAAGGATTC
+M_HWI-M01141:133:D05BR:1:1102:21582:6923  133:D05BR:1:1102:21582:6923 2:N:0:CCGGCGTTCTCCAT
]]]]]]]]]]]]]]]]]]]]]]]]]]]]]]]]]]]]]]]]]]]]]]]]]]]]]]]]]]]]
@M_HWI-M01141:133:D05BR:1:1102:19261:6947  133:D05BR:1:1102:19261:6947 2:N:0:CCGGCGTTCTCCAT
GCCTCCCTCACGCTGGAGTATGCCCTGAAGCAGGCGGCGCTGATGGCTCGCCATTCGCCGCTGGCGCTGCAGGCCGCGAAGCAGGCGCTGCGCCAGTCGCAGG
+M_HWI-M01141:133:D05BR:1:1102:19261:6947  133:D05BR:1:1102:19261:6947 2:N:0:CCGGCGTTCTCCAT
]]]]]]]]]]]]]]]]]]]]]]]]]]]]]]]]]]]]]]]]]]]]]]]]]]]]]]]]]]]]]Y]]]]]]]]]][]]]][Y][]\[]]]T]]]]]]]]]]]]]]]
@M_HWI-M01141:133:D05BR:1:1102:9276:6965  133:D05BR:1:1102:9276:6965 2:N:0:CCGGCGTTCTCCAT
GAACCCGATGCACCTTATGGGCGGCCAGGGTTTCGCCCGTCGCCGGGTTAACCGAGAGGGCATGTGTAGCAGATGAATAAGTCATGATGTTCTCCACGTAATTAGGGTTGAT
+M_HWI-M01141:133:D05BR:1:1102:9276:6965  133:D05BR:1:1102:9276:6965 2:N:0:CCGGCGTTCTCCAT
]]]]]]]]]]]]]]]]]]]]]]]]]]]]]]]]]]]]]]]]]]]]]]]]]]]]]]]]]]]]]]]]]]]]]]]]]]]]]]]]]]]]]]]]]]]]]]]]]]]]]]]]]]]]]]]]
@M_HWI-M01141:133:D05BR:1:1102:21805:7112  133:D05BR:1:1102:21805:7112 2:N:0:CCGGCGTTCTCCAT
ATTGGCCTGCCGCTGCTTAACGGCCTGGTGGATCTGCCGAAGAGCGACGCATTTGACGTTAACGATCCGCCGATTTCT
+M_HWI-M01141:133:D05BR:1:1102:21805:7112  133:D05BR:1:1102:21805:7112 2:N:0:CCGGCGTTCTCCAT
]]]]]]]]]]]]]]]]]]]]]]]]]]]]]]]]]]]]]]]]]]]\]]]]]]]]]]]]]]]]]]]]]]]]]]]]]]]]]]
@M_HWI-M01141:133:D05BR:1:1102:9578:7115  133:D05BR:1:1102:9578:7115 2:N:0:CCGGCGTTCTCCAT
TCCGTTGGCAATGGCTGTATAAAGAATGGCTTTACTGGTTCCGTCC
+M_HWI-M01141:133:D05BR:1:1102:9578:7115  133:D05BR:1:1102:9578:7115 2:N:0:CCGGCGTTCTCCAT
]]]]]]]]]]]]]]]]]]]]]]]]]]]]]]]]]\]]]]]]]]]]]]
@M_HWI-M01141:133:D05BR:1:1102:25344:7136  133:D05BR:1:1102:25344:7136 2:N:0:CCGGCGTTCTCCAT
ACATCAACTACTCCACCACTTTTTAGTGTGATGCTACCAGAATTTAAT
+M_HWI-M01141:133:D05BR:1:1102:25344:7136  133:D05BR:1:1102:25344:7136 2:N:0:CCGGCGTTCTCCAT
]]]]]]]]]]]]]]]]]]]]]]]]]]]]]]]]]]]]]]]]]]]]]]]]
@M_HWI-M01141:133:D05BR:1:1102:16381:7151  133:D05BR:1:1102:16381:7151 2:N:0:CCGGCGTTCTCCAT
CGCTGGTTTGGCTATCGTAAAACGCTGGTTGGCGTGACGGTCTTTATCGGCCTGATGATTG
+M_HWI-M01141:133:D05BR:1:1102:16381:7151  133:D05BR:1:1102:16381:7151 2:N:0:CCGGCGTTCTCCAT
]]]]]][]]]]]]]]]]]]]]\]]]]]]]]]]]]][]]]]]]]]]]]]]]]]]]]]]]]W]
@M_HWI-M01141:133:D05BR:1:1102:11608:7168  133:D05BR:1:1102:11608:7168 2:N:0:CCGGCGTTCTCCAT
CCGCATCCAGGGCGTTTCGCACCAGCCACTCAGGCAGTAGCGCTACTCCACCGCCCGCCAGGGCGAAAGCCATCAGCACCTGCGCGCTGTCTGCATACAGGCGCGGTGCGTGCTTAATCTCAAAGGAAACCGGTCTTTCATCGGCGTCCTTTACCTGCCAGCGCAGCGGCGAAGCCAGG
+M_HWI-M01141:133:D05BR:1:1102:11608:7168  133:D05BR:1:1102:11608:7168 2:N:0:CCGGCGTTCTCCAT
AAABBBBFFFCAGGEEGGGGGGGHHHGHHJJJJIJCHIFG]]]]]]]]X]]X]WW]]Y]]]]]]]][]]]]]]]]]]]]]]]]]Z]]]]]]]]]]]][]][Z]]]]]]]]]]]]]]]]]]]]]]]]W]]]]]]]]]]]]]]\]]]]]]]]FFFGGHGGGGGGGECGGBBDFFFF??AAA
@M_HWI-M01141:133:D05BR:1:1102:4774:7207  133:D05BR:1:1102:4774:7207 2:N:0:CCGGCGTTCTCCAT
GTTGTTATTAAGGGCAGTGGATTCCAGACCAACATACCCGCCCTTAATCTGACCGTTGCTGTTGTTCAGGGTGCCGGTTTTCGGCGCCACGATACCCGCTTCGATACCCACAGTGTTGCCTTTGCCTG
+M_HWI-M01141:133:D05BR:1:1102:4774:7207  133:D05BR:1:1102:4774:7207 2:N:0:CCGGCGTTCTCCAT
]]]]]]]]]]]]]]]]]]]]]]]]]]]]]]]]]]]]]]]]]]]]]]]]]]]]]]]]]]]]]]]]]]]]]]]]]]]]]]]]]]]\]]]]]]]]]]]]]]]]]]]]]]]]]]]]]]]]]]]]]]]]]]]]
@M_HWI-M01141:133:D05BR:1:1102:8759:7236  133:D05BR:1:1102:8759:7236 2:N:0:CCGGCGTTCTCCAT
ACTCTGATTTTGAGGACAAGAAAAGAACTTTGATCTCTTTATTTAAGTTCCTGATTCTCTTAAGCAATGAGAACCCGTCAGTGCCTGTCATTTCGATATCGAGGATCACCAGGTCGATCGTATGGTTACGTATGCAATCAAGCACTTCGTGACTATC
+M_HWI-M01141:133:D05BR:1:1102:8759:7236  133:D05BR:1:1102:8759:7236 2:N:0:CCGGCGTTCTCCAT
?AAABFF]]]]]]]]]]]]]]]]]]]]]]]]]]]]]]]]]]]]]]]]]]]]]]]]]]]]]]]]]]]]]]]]]]]]]]]]]]]]]]]]]]]]]]]]]]]]]]]]]]]]]]]]]]]]]]]]]]]]]]]]]]]]]]]]]]]]]]]]]]]]]]]FFB@BBB
@M_HWI-M01141:133:D05BR:1:1102:8589:7262  133:D05BR:1:1102:8589:7262 2:N:0:CCGGCGTTCTCCAT
CGATGGTTGTCGAGTTGAAGGTGTTAGTTTCAACAATATCCG
+M_HWI-M01141:133:D05BR:1:1102:8589:7262  133:D05BR:1:1102:8589:7262 2:N:0:CCGGCGTTCTCCAT
]]]]E]]]]]Z]]][]]]][][]W]]]]]]]]]]]]]X]]]U
@F_HWI-M01141:133:D05BR:1:1102:9667:7276  133:D05BR:1:1102:9667:7276 2:N:0:CCCGCGTCCTCCAT
ACGTCTGAACTCCAGTCACAACCATGATCTCGTATGCCGTCTTCCGCTTGAAAAAAAAACCTTCATGCAAAACATCTTCCTCTGCATCCGCCTGCTCTCCCCCTCTTGTCCCCTCAGTTACACCTCCTCCTCCTCCACCATCTTCTCTAT
+F_HWI-M01141:133:D05BR:1:1102:9667:7276  133:D05BR:1:1102:9667:7276 2:N:0:CCCGCGTCCTCCAT
AABBBFBFFFBFGGC5BFGFGGGGF54555DC22A3AGGAAG255BEEGA23BA10000113B@35@53332113344B43@433444B111//?3B4BF3?EE/2?3B333?2?02B33B3222B?2<2222@22220/?1D1F?FF11
@R_HWI-M01141:133:D05BR:1:1102:9667:7276  133:D05BR:1:1102:9667:7276 2:N:0:CCCGCGTCCTCCAT
AATCGGAAGAGCGTCGTGTAGGGAAAGAGTGTGCAAGACGTGGTGAAACCTGTGGTTGTGTTCTTACTTCAAAACAACTACAGCTTCTCGTTTTGTCTACCCTCTCCCTTCACACCGCTGTCTCAGCAGCTTTTGCTTCTGCTTTCAACC
+R_HWI-M01141:133:D05BR:1:1102:9667:7276  133:D05BR:1:1102:9667:7276 2:N:0:CCCGCGTCCTCCAT
11>A111>>1111AE0E?0B1BA0000A0FE1A1A1100AAA///DB110001100///A0A22121D21212B0B?/1@111@1BF11////?0>2221B01?00000101121//<<//12>2B1100<11B11111@>111@122@0
@M_HWI-M01141:133:D05BR:1:1102:13685:7307  133:D05BR:1:1102:13685:7307 2:N:0:CCGGCGTTCTCCAT
TAGATTTTCTCCTTGTCAAAGACAGGGTTGCCCGTGTGTG
+M_HWI-M01141:133:D05BR:1:1102:13685:7307  133:D05BR:1:1102:13685:7307 2:N:0:CCGGCGTTCTCCAT
]]]]]]]]]]]]]]]]]]]]]]]]]]]]]]]]]]]]]]]]
@M_HWI-M01141:133:D05BR:1:1102:16766:7366  133:D05BR:1:1102:16766:7366 2:N:0:CCGGCGTTCTCCAT
GGCTTGTTGTTCGATCCGGAAGTCGCCAAAGCATTCATTGATACGTTAGGG
+M_HWI-M01141:133:D05BR:1:1102:16766:7366  133:D05BR:1:1102:16766:7366 2:N:0:CCGGCGTTCTCCAT
]]]]]]]]]]]]]]]]]]]]]]]]]]]]]]]]]]]]]]]]]]]]]]]]]]]
@M_HWI-M01141:133:D05BR:1:1102:14565:7408  133:D05BR:1:1102:14565:7408 2:N:0:CCGGCGTTCTCCAT
CTGTATCCCGGATTCAAAGGTCGCAAATTATAACACAGCCGCGGTGATTGAGGTAAACCAATAAGCTTTATTCACCCGCGCGGGCTGATATACTCCGAAGTCTTGCTAAATAAAG
+M_HWI-M01141:133:D05BR:1:1102:14565:7408  133:D05BR:1:1102:14565:7408 2:N:0:CCGGCGTTCTCCAT
]]]X]YYW]QY]WW]]]]\]ZT]]]]]]X]X]]]]ZYYUYX]]C]]][]]]ZX]]T[W[]]]]]]FZ]]VYY]EUVZ]]]]]]Y]]]]]W]]\Y]]]]Z]Z]]]]]]]]]]]]F]
@M_HWI-M01141:133:D05BR:1:1102:8903:7448  133:D05BR:1:1102:8903:7448 2:N:0:CCGGCGTTCTCCAT
GCTGAGGCAGGAGAATCACTTGAACCCAGTAGGCAGAGGTTGCAGTGAGCAGAGATCGTGTCA
+M_HWI-M01141:133:D05BR:1:1102:8903:7448  133:D05BR:1:1102:8903:7448 2:N:0:CCGGCGTTCTCCAT
]]]]]]]]]]]]]]]]]]]]]]]]]]]]]]]]]]]]]]]]]]]]]]]]]]]]]]]]]]]]]]]
@M_HWI-M01141:133:D05BR:1:1102:18548:7449  133:D05BR:1:1102:18548:7449 2:N:0:CCGGCGTTCTCCAT
CCAGAGCCCTTCGGCGTGAATAAACGGCAGCATGGCCATCCAGTTGCGAAACTGCATGTAGTCAGGCGAAATCAGCTCAATACCGTTCTTGCGGAAGGTGTTGAG
+M_HWI-M01141:133:D05BR:1:1102:18548:7449  133:D05BR:1:1102:18548:7449 2:N:0:CCGGCGTTCTCCAT
H]]]]]]Y]]Y]]]]]]]]\]]]]]]]\TZV][]]]\HU]]]]]]Z]]V]]]]]XY]]]]]]]]][Z]]]\]U][]Z]]][]YXY][]X[]]]]CVT][]][]]]
@M_HWI-M01141:133:D05BR:1:1102:21952:7460  133:D05BR:1:1102:21952:7460 2:N:0:CCGGCGTTCTCCAT
CTCAGCTTAACCAAACCTCTGTGAACGTGTAGTATTTGTTAAACAGCATAGCCAGAACTCATGGACTACATTAAG
+M_HWI-M01141:133:D05BR:1:1102:21952:7460  133:D05BR:1:1102:21952:7460 2:N:0:CCGGCGTTCTCCAT
]]]]]]]]]]]]]]Z]]]]]]]]]]]]]]]]]]]]]]]]]]]]]]]]]]]]]]]]]]]]]]]]]]]]]]]]]]]]
@M_HWI-M01141:133:D05BR:1:1102:19338:7590  133:D05BR:1:1102:19338:7590 2:N:0:CCGGCGTTCTCCAT
CTCAAGCAGCTGCAGCGTGAGGTAAAGATTACGCTCGAGGTTGATCGGAAGAGCA
+M_HWI-M01141:133:D05BR:1:1102:19338:7590  133:D05BR:1:1102:19338:7590 2:N:0:CCGGCGTTCTCCAT
]]]]]]]]]]]]]]]]]]]]]]]]]]]]]]]]]]]]]]]]]]]]]]]]]]]]]]]
@M_HWI-M01141:133:D05BR:1:1102:7729:7617  133:D05BR:1:1102:7729:7617 2:N:0:CCGGCGTTCTCCAT
CTCATCAGCAGCAGTGAGCATGGGGGAGGTAACAGACTCCTCTCCTTCCAGAGACCTG
+M_HWI-M01141:133:D05BR:1:1102:7729:7617  133:D05BR:1:1102:7729:7617 2:N:0:CCGGCGTTCTCCAT
]]]]]]]]]]]]]]]]]]]]]]]]]]]]]]]]]]]]]]]]]]]]]]]]]]]]]]]]]]
@M_HWI-M01141:133:D05BR:1:1102:10634:7633  133:D05BR:1:1102:10634:7633 2:N:0:CCGGCGTTCTCCAT
GCTTAAAAATAACCAAAAATCGTCTTTGTAATGTTTGTTATTGAGAACTAACAATAGAAGCACTGCAAATGAAAATATAGCAATAATTACCTTGCATGATATTATTGCACTAAAAATATCCGATACCTTTTTTTTATTTTCAATATTAAGTGGGATC
+M_HWI-M01141:133:D05BR:1:1102:10634:7633  133:D05BR:1:1102:10634:7633 2:N:0:CCGGCGTTCTCCAT
AAAA>@@]]]]]]Z]]]ZX]YY\\]X]]]]H]]Z]X]Z]]]]]Y]]][Z]]]\\]][Z]Y]X]]]]]]]]WG]]]]Z]HGYV]X]YV]Y3V[][]]]][][]U]Y]\]]X]ZX]]][]Z]]]]]Z]F%]]][]]5][][]]]]]]]][Y]B11111A
@M_HWI-M01141:133:D05BR:1:1102:26052:7683  133:D05BR:1:1102:26052:7683 2:N:0:CCGGCGTTCTCCAT
GTGGCATAAAAATCAGGACTACTCGTCTTCTTTACCTTAGTAAAGCTTAC
+M_HWI-M01141:133:D05BR:1:1102:26052:7683  133:D05BR:1:1102:26052:7683 2:N:0:CCGGCGTTCTCCAT
]]]Z]]]]]]]]]]]]]]]]]]Z]]]]]]]]]]]]]]]]]]]]]]]]]]]
@M_HWI-M01141:133:D05BR:1:1102:18296:7693  133:D05BR:1:1102:18296:7693 2:N:0:CCGGCGTTCTCCAT
GTCGACATAATCAGCAGACTCGAACCACCATAGCTTATCAGCAGG
+M_HWI-M01141:133:D05BR:1:1102:18296:7693  133:D05BR:1:1102:18296:7693 2:N:0:CCGGCGTTCTCCAT
]]]\]][]]]]]][]]]]][]]XY]]]][]]]]]]]]]]]]]]]]
@M_HWI-M01141:133:D05BR:1:1102:5331:7761  133:D05BR:1:1102:5331:7761 2:N:0:CAGGCGTTCTCCAT
GTTGTTTTGCGTCAGCAGATGCCCGCTCTGATCGACTAACGTCACGTTA
+M_HWI-M01141:133:D05BR:1:1102:5331:7761  133:D05BR:1:1102:5331:7761 2:N:0:CAGGCGTTCTCCAT
U]]]UR]Y8U]S][]]]7[YY[]]Y]]]]Z]]]\[0V]\ZZ]]4]]]]]
@M_HWI-M01141:133:D05BR:1:1102:8179:7773  133:D05BR:1:1102:8179:7773 2:N:0:CCGGCGTTCTCCAT
TCGCCTTTGCCGTAGCAGGCCTGGCAATGGCATTTATCCTGCCGCAAAAGTGGACCAGTAAAGCGGTTATTACAC
+M_HWI-M01141:133:D05BR:1:1102:8179:7773  133:D05BR:1:1102:8179:7773 2:N:0:CCGGCGTTCTCCAT
Z]]U\]Z]\]]]F]]]]ZU]]]]]]]]\\]]]]]]]YY]]\]]]]]\]]]]Y[\]]Z]]]]]]]]]]]]]]]]]V
@M_HWI-M01141:133:D05BR:1:1102:11963:7780  133:D05BR:1:1102:11963:7780 2:N:0:CCGGCGTTCTCCAT
GTTCGTAAGCAAAATGCAAATGCCCGTCTCAA
+M_HWI-M01141:133:D05BR:1:1102:11963:7780  133:D05BR:1:1102:11963:7780 2:N:0:CCGGCGTTCTCCAT
]]]]]H]Z]]VZ]]]W]\[]7]]\]]E]ER]1
@M_HWI-M01141:133:D05BR:1:1102:25576:7787  133:D05BR:1:1102:25576:7787 2:N:0:CCGGCGTTCTCCAT
CATCCCGAGCAGGACGCTTTTACCGACGCCGCTGCCCGCCATCAGCCCCACGCGCTGCCCTTTGCCGATGGTCAGCAGACCGTTAATCGCC
+M_HWI-M01141:133:D05BR:1:1102:25576:7787  133:D05BR:1:1102:25576:7787 2:N:0:CCGGCGTTCTCCAT
]]]]]]]]]]]]]]]]]]]]]]]]]]]]]]]]]]]]]]]]]]]]]]]]]]]]]]]]]]]]]]]]]]]]]]]]]]]]]]]]]]]]]]]]]]]
@M_HWI-M01141:133:D05BR:1:1102:15249:7854  133:D05BR:1:1102:15249:7854 2:N:0:CCGGCGTTCTCCAT
ACAGACTCACGTTAAAGTACGGAAAGAAAGAGGTTAAGCAGAGAGCGGATA
+M_HWI-M01141:133:D05BR:1:1102:15249:7854  133:D05BR:1:1102:15249:7854 2:N:0:CCGGCGTTCTCCAT
]]]]]]]]]]]]]]]]]]]]]]]]]]]]]]]]]]]]]]]]]]]]]]]]]]]
@M_HWI-M01141:133:D05BR:1:1102:19665:7873  133:D05BR:1:1102:19665:7873 2:N:0:CCGGCGTTCTCCAT
GTACTTTTTTACCCATATACATGAAAGTATCCTTTTTCAAATGAATTCATACTTTGAATAATAATTAAAACATCAATT
+M_HWI-M01141:133:D05BR:1:1102:19665:7873  133:D05BR:1:1102:19665:7873 2:N:0:CCGGCGTTCTCCAT
]]]]]]]]]]]]]]]]]]]]]]]]]]]]]]]]]]]]]]]]]]]]]]]]]]]]]]]]]]]]]]]]]]]]]]]]]]]]]]
@M_HWI-M01141:133:D05BR:1:1102:9087:7889  133:D05BR:1:1102:9087:7889 2:N:0:CCGGTGTTCTCCAT
GGATATTACCTGTCGCTTGCCGGATAGCCGCGCTCCACTAAGCTTAGTTTTACGCGGCACAGATAAAGGC
+M_HWI-M01141:133:D05BR:1:1102:9087:7889  133:D05BR:1:1102:9087:7889 2:N:0:CCGGTGTTCTCCAT
VU]]]]]]U]]]CTYY]ZZTX[C]X]]]]Y[Y]]]][\]][WZ\[W]]]]]]]]]]Y\UU]X]]ZVSSSC
@M_HWI-M01141:133:D05BR:1:1102:19774:7938  133:D05BR:1:1102:19774:7938 2:N:0:CCGGCGTTCTCCAT
CTGGTTTATGCGGCCACAACCTTTAAATACGTCTTCGACTACCATC
+M_HWI-M01141:133:D05BR:1:1102:19774:7938  133:D05BR:1:1102:19774:7938 2:N:0:CCGGCGTTCTCCAT
TCU]S]ZY]F][Y]VC]Z]]]]]]]]]]7]EVE][G]]]]\]]]]]
@M_HWI-M01141:133:D05BR:1:1102:22795:7945  133:D05BR:1:1102:22795:7945 2:N:0:CCGGCGTTCTCCAT
CCGCCATCTGATAGATTTTTACCGATGGCTGCAATTTTCCCATTTTTGACAAGTACATCTGTTTCTTTTAAAATACCTTCTTTTTCATTTGTCCAAACAGTGGCATTTTTAAATAAAACATTTTCTTGTTTTGGTAGAGAATCCCATCCATAT
+M_HWI-M01141:133:D05BR:1:1102:22795:7945  133:D05BR:1:1102:22795:7945 2:N:0:CCGGCGTTCTCCAT
ABC]]]]]]]]]]]]]]]]]]]]]]]]]]]]]]]]]]]]]]]]]]]]]]]]]]]]]]]]]]]]]]]]]]]]]]]]]]]]]]]]]]]]]]]]]]]]]]]]]]]]]]]]]]]]]]]]]]]]]]]]]]]]]]]]]]]]]]]]]]]]]]]]]]]BBB
@M_HWI-M01141:133:D05BR:1:1102:15503:7952  133:D05BR:1:1102:15503:7952 2:N:0:CCGGCGTTCTCCAT
GTTACGGCCCGGTTCCGGCCTCGAAGCTGGCGCTGAAAAAAGCGGG
+M_HWI-M01141:133:D05BR:1:1102:15503:7952  133:D05BR:1:1102:15503:7952 2:N:0:CCGGCGTTCTCCAT
]]]V]]]]]]]]]]]]]]]]]]]]]]]]]]]]]]]]]]]]XWWW]]
@M_HWI-M01141:133:D05BR:1:1102:21701:7980  133:D05BR:1:1102:21701:7980 2:N:0:CCGGCGTTCTCCAT
GCTATCGGCTGTTTTCAGCTCTATCGTACCATTCTCAATTTTCCCGCTAATTGCACTGGTGCTGACGGTCTACTGTCTGCATCAACGCTATCTGAACCGCAC
+M_HWI-M01141:133:D05BR:1:1102:21701:7980  133:D05BR:1:1102:21701:7980 2:N:0:CCGGCGTTCTCCAT
]]]]]]]]]]]]]]]]]]]]]]]]]]]]]]]]]]]]]]]]]]]]]]]]]]]]]]]]]]]]]]]]]]]]]]]]]]]]]]]]]]]]]]]]]]]]]]]]]]]]]]
@M_HWI-M01141:133:D05BR:1:1102:5494:8027  133:D05BR:1:1102:5494:8027 2:N:0:CCGGCGTTCTCCAT
GTATTACGCGCAGAATGGCTCGCCGATGCTGGTGGACTACACCCAACGCGAGCTGGCTGATGGCAGCCGTACCGTGGTCGAAACCGAACACTGGCTGGCCGTTGTGCCGTACTGGGCTGCCTGGCCATTTGAAACGTTGC
+M_HWI-M01141:133:D05BR:1:1102:5494:8027  133:D05BR:1:1102:5494:8027 2:N:0:CCGGCGTTCTCCAT
]]]]]]R]]X]]]]]]]]]]]]]]]]]X]]\]]]]]]]]]]]G]]]]]]]]]]]]]]]]]]]]][ZY]]]]]]]][]Y[]]]][]]]]]]]]]]]]]]]]]]]]]]]]]]]]]\]]]]]]]]]]]]]]]]]]]]]]]]][
@M_HWI-M01141:133:D05BR:1:1102:25287:8047  133:D05BR:1:1102:25287:8047 2:N:0:CCGGCGTTCTCCAT
GTTATCTATGAAGAAGCCAATCCGGCAGGTGAAGTGACTATCGGTATGGTCGGCAAGTACATTGAACTGCCGGATGCCTATAA
+M_HWI-M01141:133:D05BR:1:1102:25287:8047  133:D05BR:1:1102:25287:8047 2:N:0:CCGGCGTTCTCCAT
]]]]]]]]]]]]]]]]]]]]]]]]]]]]]]]]]]]]]]]]]]]]]]]]]]]]]]]]]]]]]]]]]]]]]]]]]]]]]]]]]]]
@M_HWI-M01141:133:D05BR:1:1102:9199:8055  133:D05BR:1:1102:9199:8055 2:N:0:CCGGCGTTCTCCAT
TGTTACTGCATGAGGAGAATTTGGAGACAGTCATGTGGACAGACAGCAGGGGCTGCTTCAGGCGCCGCTCACTCAGCCATGAC
+M_HWI-M01141:133:D05BR:1:1102:9199:8055  133:D05BR:1:1102:9199:8055 2:N:0:CCGGCGTTCTCCAT
]V]]]]]]]\]]]]]]]]\]][]\]]]]\]W]]W]]]]]]][\]]]]]]]]]]]]]]]]]]\]]]]]]]\][]]][]]V\]V]
@M_HWI-M01141:133:D05BR:1:1102:17186:8064  133:D05BR:1:1102:17186:8064 2:N:0:CCGGCGTTCTCCAT
GTTATCAGCCTGACAAAAATCGTTATCAGACAATGCAGTACCGTCGCCGAAGTTATGCCATAGCCCAAGAGAG
+M_HWI-M01141:133:D05BR:1:1102:17186:8064  133:D05BR:1:1102:17186:8064 2:N:0:CCGGCGTTCTCCAT
]]]]]]]]]]]]]]]]]]]]]]]]]]]]]]]]]]]]]]]]]]]]]]]]]]]]]]]]]]]]]]]]]]]]]]]]]
@M_HWI-M01141:133:D05BR:1:1102:12042:8162  133:D05BR:1:1102:12042:8162 2:N:0:CCGGCGTTCTCCAT
CGCTGATCCGCACCTTCAAGCAGGACACCGGGCTAACGCCGGGCAGCTTCCTCAACGTCTCGCGCGTGGAATATGCCAAAGCGCGCCTGCGTGCCGGAGATGAGATCGCCGACGTCGG
+M_HWI-M01141:133:D05BR:1:1102:12042:8162  133:D05BR:1:1102:12042:8162 2:N:0:CCGGCGTTCTCCAT
]]]]]]]]]]]]]]]]]]]]]]]]]]]]]]]]]]]]]]]]]]]]]]]]]]]]]]]]]]]]]]]]]]]]]]]]]]]]]]]]]]]]]]]]]]]]]]]]]]]]]]]]]]]]]]]]]]]]]]
@M_HWI-M01141:133:D05BR:1:1102:22977:8227  133:D05BR:1:1102:22977:8227 2:N:0:CCGGCGTTCTCCAT
ATTCACAATTGCTACAAAGAGAATAAAATACCTAGGAATACAACTCACAAG
+M_HWI-M01141:133:D05BR:1:1102:22977:8227  133:D05BR:1:1102:22977:8227 2:N:0:CCGGCGTTCTCCAT
]]]]]]]]]]]]]]]]]]]]]]]]]]]]]]]]]]]]]]]]]]]]]]]]]]]
@M_HWI-M01141:133:D05BR:1:1102:7866:8248  133:D05BR:1:1102:7866:8248 2:N:0:CCGGCGTTCTCCAT
ATTACGAACTAAATGCTTAAATCTTCTAAGAAATGTTTCTAAAGCACAAAAACTGAGAAGA
+M_HWI-M01141:133:D05BR:1:1102:7866:8248  133:D05BR:1:1102:7866:8248 2:N:0:CCGGCGTTCTCCAT
CR]TR]]]][]]\]]]Z\]]]H]]]J]]]]]]]]]]]X\]]Y]W]]]]Y]]SF]]]]]]]]
@M_HWI-M01141:133:D05BR:1:1102:6850:8276  133:D05BR:1:1102:6850:8276 2:N:0:CCGGCGTTCTCCAT
GTTGTGTCTGCATAGTGCAACAAAAACCAGTATTCTACGGAAGGCAGGCTGTCACAGATAAGGACATGGGCATTCTTGCCGTATTTTGACTTGAAGGAGATCAGC
+M_HWI-M01141:133:D05BR:1:1102:6850:8276  133:D05BR:1:1102:6850:8276 2:N:0:CCGGCGTTCTCCAT
]]UR]]XYZ[]]]]]][VV]U]CVVUVVZ]][]9W5[W]T]V]CUZTTVZ]WGZ]]YYX]\]WGVC[EVCW]Z]F[]EE[]]]]HX[]V]Z]\YW[[XCUWVVSF
@M_HWI-M01141:133:D05BR:1:1102:8568:8285  133:D05BR:1:1102:8568:8285 2:N:0:CCGGCGTTCTCCAT
CAGCATGACCGGAATGATCGCGTGGTCAGCACCGGCCAGGGTAAACCCTGCTGCG
+M_HWI-M01141:133:D05BR:1:1102:8568:8285  133:D05BR:1:1102:8568:8285 2:N:0:CCGGCGTTCTCCAT
]]]]]]]]]]]]]][][[]]]]]]]]]]]]]]]]]]]]]]]]]]]]]]]]]]]]]
@M_HWI-M01141:133:D05BR:1:1102:12897:8286  133:D05BR:1:1102:12897:8286 2:N:0:CCGGCGTTCTCCAT
GGTGATGCGCAACGGACAAATCCTGTTTTACG
+M_HWI-M01141:133:D05BR:1:1102:12897:8286  133:D05BR:1:1102:12897:8286 2:N:0:CCGGCGTTCTCCAT
]]]]]]]]]]]]]]]]]]]]]]][]]]]]]]]
@M_HWI-M01141:133:D05BR:1:1102:6687:8287  133:D05BR:1:1102:6687:8287 2:N:0:CCGGCGTTCTCCAT
CAATCGGTTCCGCCAGAACGTCAATATGCCAACCCTTATGCGCAAGCCGGGCC
+M_HWI-M01141:133:D05BR:1:1102:6687:8287  133:D05BR:1:1102:6687:8287 2:N:0:CCGGCGTTCTCCAT
]]]]]]]TR]]]\]]]]]]]]]]]]]]]]]]]]]]]]]]]]]\]]]]]]]]]]
@M_HWI-M01141:133:D05BR:1:1102:21087:8325  133:D05BR:1:1102:21087:8325 2:N:0:CCGGCGTTCTCCAT
GGATGCTTATCCCGATCCTCCTTAGCATCGGAATGGCGCTGGCGGCAGGGGGAAATATCCTCGGCCACGGTGTAAAACAGCGGG
+M_HWI-M01141:133:D05BR:1:1102:21087:8325  133:D05BR:1:1102:21087:8325 2:N:0:CCGGCGTTCTCCAT
]]]]]]]]\]W[\]]]\]]]]]]]]]]Y]]]\]]]]]]]]]]]]Y]]]]]Y]H]'][]]]]]]]]]Z]]W]]]]]]]Y]]]]]]
@M_HWI-M01141:133:D05BR:1:1102:5800:8336  133:D05BR:1:1102:5800:8336 2:N:0:CCGGCGTTCTCCAT
CTCTAATTGAAAGTCACTAATGAATAAATGGATGTTGAAATGATCCCTGGTG
+M_HWI-M01141:133:D05BR:1:1102:5800:8336  133:D05BR:1:1102:5800:8336 2:N:0:CCGGCGTTCTCCAT
]]]]]]]]]]]]]]]]]]]]]]]]]]]]]]]]]]]]]]]]]]]]]]]]]]]]
@M_HWI-M01141:133:D05BR:1:1102:9431:8344  133:D05BR:1:1102:9431:8344 2:N:0:CCGGCGCTCTCCAT
GAACTCCAGTCACAACCATGATCTCGTATGCCGTCTTCTGCTTGAAAAAAATACTTGGACAATGCCTAGATCTCATCGGTCCACACGCCGGTCGCGTTGACCACCACATGCCCGCGGACCTCGGTGACCGAGCCGTCTTCGGAGTCGCGCAACCGCACCTCGGTATACAGGGAGCCATCTCGCAGAAGGGAGACAACCTGGGTGGAGTTGATCACCCCCAAGACGTAGTGCGCGGCAGCTCGCGCGCCGGTCAGGGAGACGAGGGCCTTGCCATC
+M_HWI-M01141:133:D05BR:1:1102:9431:8344  133:D05BR:1:1102:9431:8344 2:N:0:CCGGCGCTCTCCAT
A?A1>FFFF3DFFFGGGGBEGG3FHCFFBFHD0AA0B2BEDG1GC11BA//0112AB1BBAA111A11BF2EDGFHF1>>?>EC1A/>/>/>E/>/ECEHFBFGGEGHG1<F0/<///A/01<..00=@/B/,BEIIJGH<<E$$$$$$$###############################?1?01FCF?2?/011/??<001B1B01>22///>//1@/00B/01//>/E/>01B/A///A///00000A10010001111A11111B1111>1
@M_HWI-M01141:133:D05BR:1:1102:16571:8348  133:D05BR:1:1102:16571:8348 2:N:0:CCGGCGTTCTCCAT
CATTTCAGAAATAGCTGTAAATCTCCGTCTAAAACACAAAACGAACGTATCCTTCAAACTGCTCTGCTGTGCGTTCGCTTAACTAAGGGAGTTGA
+M_HWI-M01141:133:D05BR:1:1102:16571:8348  133:D05BR:1:1102:16571:8348 2:N:0:CCGGCGTTCTCCAT
]]]]]]]]]]]]]]\]]]]]]]]Z[]]]]\]][]]]]]]]]]]]]]]]]]\]]]]]]]]]]G]]]]]]]]W[]]]]]]]]]]]]]]X]]H]ZV]]
@M_HWI-M01141:133:D05BR:1:1102:4923:8353  133:D05BR:1:1102:4923:8353 2:N:0:CCGGCGTTCTCCAT
CTACGGACACCATGCTGCCGAAGGCAAAGAGGTCGATGTAATGCGCTAGCTCGCGCTGCTCGGCGCGCGGCAGATAGGGCAGCTCGCCGACCAACGGCCCGGGCAGCTTTTTGCTCAAAACGTCGATAATTTCAGCGTAGTGCGCCAGACCCGGGTTGATGCGGTTCGCGACCCAGCCAACCAGCGGCAGAC
+M_HWI-M01141:133:D05BR:1:1102:4923:8353  133:D05BR:1:1102:4923:8353 2:N:0:CCGGCGTTCTCCAT
AAAAAA1D@FAABDGGG1GAAAEGCG0EHFG010AEFGGFHH]]]]]]]]]]R]]Z]]]RUR]]]]]U]]]]]]]]\ZV]]]]]VVWW]]]Y]]]]]]V]]]\]]W]]]]]]]]]]]]Y]]]]]]]]]]]]Z]Y]Z[]]]Y]]]]]]R]]?EFFGDGGEEEA/AEEEGEHGE?CGGGGGFD1>>11FAAA>1
@M_HWI-M01141:133:D05BR:1:1102:22962:8376  133:D05BR:1:1102:22962:8376 2:N:0:CCGGCGCTCTCCAT
GCCTCAGCCTCTTGAGTAGCTGGGATTACAGGCATCTGCCAC
+M_HWI-M01141:133:D05BR:1:1102:22962:8376  133:D05BR:1:1102:22962:8376 2:N:0:CCGGCGCTCTCCAT
]]]]]\\]][]]W]]]]]]]]]V]J]]]]]]]]]]]]]V]]]
@M_HWI-M01141:133:D05BR:1:1102:12525:8393  133:D05BR:1:1102:12525:8393 2:N:0:CCGGCGTTCTCCAT
CTGATCTTCCTCGACGCCGGCAGCACCCACCTGTATCTGGCGGATCTGTTGCCGCG
+M_HWI-M01141:133:D05BR:1:1102:12525:8393  133:D05BR:1:1102:12525:8393 2:N:0:CCGGCGTTCTCCAT
]]]]]]]]]]]]]]]]]]]]]]]]]]]]]]]]]]]]]]]]]]]]]]]]]]]]]]]]
@M_HWI-M01141:133:D05BR:1:1102:18858:8394  133:D05BR:1:1102:18858:8394 2:N:0:CCGGCGTTCTCCAT
AACAAGTTTCTCAAAAACCCGCAGTTCACCGCCGGTGAACCCTGGCTGCTGCGCTTCTTCGATCAGGTGCGCTTCTATCCGGTCAGCGAGCAAGAGTTGGACGAGCAGCGCGAAGCGTTCCGTGAAGG
+M_HWI-M01141:133:D05BR:1:1102:18858:8394  133:D05BR:1:1102:18858:8394 2:N:0:CCGGCGTTCTCCAT
]]]]V]]]]]]V]]]]]]]Y\\]X]]]]]]]]]]]]]]]]]]]]]]]]]]]]]]]]]]]]]]]]]]]]]]\]]]]]]]\]]]]]]]]]]]]]]]]]]]]]]]]]]]]]]]]]]]]]]]]]]]]]]]]]
@M_HWI-M01141:133:D05BR:1:1102:5183:8419  133:D05BR:1:1102:5183:8419 2:N:0:CCGGCGTTCTCCAT
GCTCATTGAGTTCATCCATGTGTTGAAATACTTCTTTCATCATTTTTTGTTGAAGGGGAGATACGAATCCATTATATGAATAATGAAGAATGAGACTGTGCCGAAAGATTTCTTGTGGAAATGATCT
+M_HWI-M01141:133:D05BR:1:1102:5183:8419  133:D05BR:1:1102:5183:8419 2:N:0:CCGGCGTTCTCCAT
]][]][]]F]][]]Z]]]]]]3]]Y]WW]Y[]]]][]]WYH]]][]]]]]]]%Y]5]]YY]]EY][]CVW]W\W]W]]]5]\[]]][]]]]]]]]]]]]]]]]]]]]]%W[]]]][]][UWY]]]\]
@M_HWI-M01141:133:D05BR:1:1102:8481:8425  133:D05BR:1:1102:8481:8425 2:N:0:CCGGCGTTCTCCAT
CGCTGTACGGGAAATTGTGGATGAAAACCTGCCGCCGGAAGATTTTCAGGGGGCGGTGATCT
+M_HWI-M01141:133:D05BR:1:1102:8481:8425  133:D05BR:1:1102:8481:8425 2:N:0:CCGGCGTTCTCCAT
]]]]]]]]]]]]]]]]]]]]]]]]]]]]]]]]]]]]]]]]]]]]]]]]]]]]]]]]]]]]]]
@M_HWI-M01141:133:D05BR:1:1102:22965:8488  133:D05BR:1:1102:22965:8488 2:N:0:CCGGCGTTCTCCAT
GGCGCGCGGACGAGCTGACCGTGCAGGAGATGGATCGCGCGAGCTATGCGCAATACGTCGCCCGCGAGAACGCCATCTTCAGCGATCTGGACGCGACGGTAACGGCAAAGACGGCAGGGGATGAGCGTACGCCGCTGAACCGGTACTACCGCCAGAGCCTGGTGTGGCCGGGGAAATCCTCACC
+M_HWI-M01141:133:D05BR:1:1102:22965:8488  133:D05BR:1:1102:22965:8488 2:N:0:CCGGCGTTCTCCAT
B@AABBDBDBB>EGGGFFFGGGHGHHHGCFHFHH]]]]]]]]]Z]]]]Z]]]]]]]]]]]]]]]Y]]]]]]]\]]]]]]]]]]][]]]]]]]]V]]]]]]]]]]X]]]]]]]]]]]]]X]\]]\]]]]]N]Z]]]]]]]]]]]]]]]Z]]HGF3GE22FHGGGFGGGEGGGGFFFCBFC>>3>A
@M_HWI-M01141:133:D05BR:1:1102:19419:8517  133:D05BR:1:1102:19419:8517 2:N:0:CCGGCGTTCTCCAT
ATCGTTGGCACGCATACGCTTCGCCAGGCGCTCAGCAAACAGCGACAGGCTGCGCCGGCCCTGGAC
+M_HWI-M01141:133:D05BR:1:1102:19419:8517  133:D05BR:1:1102:19419:8517 2:N:0:CCGGCGTTCTCCAT
]]]]]]]]]]]]]]]]]]]]]]]]]]]]]]]]]]]]]]]]]]]]]]]]]]]]]]]]]]]]]]]]]]
@M_HWI-M01141:133:D05BR:1:1102:9297:8598  133:D05BR:1:1102:9297:8598 2:N:0:CCGGCGTCCTCCAT
GCCTTAACTGAAAGTACTTGTTTCTCTTTCTCATTCGACTTGAATTTAGGGGTTTATCCTC
+M_HWI-M01141:133:D05BR:1:1102:9297:8598  133:D05BR:1:1102:9297:8598 2:N:0:CCGGCGTCCTCCAT
]]]]]Z]\\]]]]]]\[]][]]Z\]]]]\]]]]]]]]]]]]]]]][]]]]]]]V]]]]]]]
@M_HWI-M01141:133:D05BR:1:1102:18511:8619  133:D05BR:1:1102:18511:8619 2:N:0:CCGGCGTTCTCCAT
ATCCTCTTGTCTTTGCAACCTTCTGAGATGTCTG
+M_HWI-M01141:133:D05BR:1:1102:18511:8619  133:D05BR:1:1102:18511:8619 2:N:0:CCGGCGTTCTCCAT
]]]]Z]]]]]]]]]]]]]]]]]]]]]]]]]]]]]
@M_HWI-M01141:133:D05BR:1:1102:17396:8633  133:D05BR:1:1102:17396:8633 2:N:0:CCGGCGTTCTCCAT
CGCTTTGCCGTGGATCAGCTGGCCCGCATCGAAATCGATCCAGTGTTTTTTCTTCGCCGCCAGCTCGCTGTTGGTGGCGATTTTCACCGTCGGCACAAACCCGCCGTACGGCGTGCCGCGCCCGGTGCTGAACAGCACCATGTGACAACCGGCACCGGCCAGCGCGCTGGTGGCAACCGCATCGTTACCCGGTGCGCTC
+M_HWI-M01141:133:D05BR:1:1102:17396:8633  133:D05BR:1:1102:17396:8633 2:N:0:CCGGCGTTCTCCAT
CCBBCCFFFCBCGGGGGGGGGGGHHGGGGGGFHFHHGGHHGHGGHHHHHIIJJJJIIIIIIIIIHJIIIIIJJJFIIJIIIJIJJGJJIJGIAFFI]]W]]]]]]]]]]]]]]]]]]]]]]]]]]]]]]]]]]]]]]]]]]]]]]]]]]]HEGGGGHGGGGGGGGHFDGFFFGGGGGGGFGGGGGGFCCCCCCBBABCB
@M_HWI-M01141:133:D05BR:1:1102:11354:8635  133:D05BR:1:1102:11354:8635 2:N:0:CCGGCGTTCTCCAT
CTCGATCCCATCGTTGATCTCTATAATGCCGTCAGCCTCCGCTACGCCGTTCCGGTTGGTGGAGAGAATATCGCTGCCTATCAGGGGTCACCACGTCTGACGGTGGCAAAAGGAATTGAGCCTTTTGATACCGTCAAAGAGG
+M_HWI-M01141:133:D05BR:1:1102:11354:8635  133:D05BR:1:1102:11354:8635 2:N:0:CCGGCGTTCTCCAT
]]]]]]]]]]]]]]]]]]]]]]]]]]]]]]]]]]]]]]]]]]]]]]]]]]]]]]]]]]]]]]]]]]]]]]]]]]]]]]]]]]]]]]]]]]]]]]]]]]]]]]]]]]]]]]]]]]]]]]]]]]]]]]]]]]]]]]]]]]]]]]
@M_HWI-M01141:133:D05BR:1:1102:19008:8676  133:D05BR:1:1102:19008:8676 2:N:0:CCGGCGTTCTCCAT
GTGCAGCGGCGCATGGGTGAGCTGCTCCCACTCGCGGCACAGCTCGGTCGGCAGCGCTTCGCCGCTGCAGAACACCTGCTTGAGGGTGTTGCAGCACGCCGCGTTTTCCGGCGTCAGCGAGGCGACAAACGCCGCCAGCATCGAGGGCACGAAGTGAGTG
+M_HWI-M01141:133:D05BR:1:1102:19008:8676  133:D05BR:1:1102:19008:8676 2:N:0:CCGGCGTTCTCCAT
BCCCCFFDED]]]]]]]]]]]]]]]]]]]]]]]]]]]]]]]]]]]]]]]]]]]]]]]]]]]]]]]]]]]]]]]]]]]]]]]]]]]]]]]]]]]]]]]]]]]]]]]]]]]]]]]]]]]]]]]]]]]]]]]]]]]]]]]]]]]]]]]]]]]]FFFFFDCBAB
@M_HWI-M01141:133:D05BR:1:1102:13466:8681  133:D05BR:1:1102:13466:8681 2:N:0:CCGGCGTTCTCCAT
TTATAATATCTCCAGGTTTATCTTTTCGCAAAGATGTTGGTTTGGGAAAGATGGATAAACTGAGCCTCGCTTGC
+M_HWI-M01141:133:D05BR:1:1102:13466:8681  133:D05BR:1:1102:13466:8681 2:N:0:CCGGCGTTCTCCAT
]]]]]]]]]]]]]]]]]]]]]]]]]]]]]]]]]]]]]]]]]]]]]]]]]]]]]]]]]]]]]]]]]]]]]]]]]]
@M_HWI-M01141:133:D05BR:1:1102:22426:8703  133:D05BR:1:1102:22426:8703 2:N:0:CCGGCGTTCTCCAT
CCGCGCAGGGCCGTATAGGTGCCA
+M_HWI-M01141:133:D05BR:1:1102:22426:8703  133:D05BR:1:1102:22426:8703 2:N:0:CCGGCGTTCTCCAT
\]]]]]]]]]]]]]]]]]]]]]]]
@M_HWI-M01141:133:D05BR:1:1102:24873:8732  133:D05BR:1:1102:24873:8732 2:N:0:CCGGCGTCCTCCAT
TTACGGCCTGCCAGCGTTCCGGGATGCATACGCTTGTTTTTGGTGGCGGACATGAAACGGCCTGG
+M_HWI-M01141:133:D05BR:1:1102:24873:8732  133:D05BR:1:1102:24873:8732 2:N:0:CCGGCGTCCTCCAT
]]Z]]T]]\]]Y\]]XY]]]]]]]]]]][]]]]]]]]]]]]]]X]]]]\]]]]]]]]]]]]]]]]
@M_HWI-M01141:133:D05BR:1:1102:20885:8732  133:D05BR:1:1102:20885:8732 2:N:0:CCGGCGTTCTCCAT
CGCGAGCTGGGTTTAGAACGTCGTGAGACAGTTCGGTCCCTATCTGCCGTGGGCGCTGGAGAATTGAGGGGGGCTGCTCCTAGTACGAGAGGACCGGAGTGG
+M_HWI-M01141:133:D05BR:1:1102:20885:8732  133:D05BR:1:1102:20885:8732 2:N:0:CCGGCGTTCTCCAT
]W]]]]]]]]]]]]]]]]]]]]]]]]Z]]]]]]]]]]]X[]]]]]]]]ZT]]]]]]]]]]]][]]]]]]]]]]]]]]]]]]]\]]]]]]]]]]]]]]U]Y]]
@M_HWI-M01141:133:D05BR:1:1102:14093:8734  133:D05BR:1:1102:14093:8734 2:N:0:CCGGCGTTCTCCAT
GCATTCTCGCAGGATTGCCGCTGGGACACTCTGGATGACGATCGTGCTGAAGGCTGCATCCGATCGCTTGAGCACGCGTACAGCAAAGACGGCGGTCTGGCTGTCCTTTACGGCAATTTCGCTGAAAACGGCTGTATCGTCAAAACCGCGGGTGTGGACGAC
+M_HWI-M01141:133:D05BR:1:1102:14093:8734  133:D05BR:1:1102:14093:8734 2:N:0:CCGGCGTTCTCCAT
CCCCDFFFCCCD]]]]]]]]]]]]]]]]]]]]]]]]]]]]]]]]]]]]]]]]]]]]]]]]]]]]]]]]]]]]]]]]]]]]]]]]]]]]]]]]]]]]]]]]]]]]]]]]]]]]]]]]]]]]]]]]]]]]]]]]]]]]]]]]]]]]]]]]]]DCFFDCCCBCCC
@F_HWI-M01141:133:D05BR:1:1102:27176:8735  133:D05BR:1:1102:27176:8735 2:N:0:CCGACGTTCTCCAT
CGTCTGAACTCCAGTCACAACCATGATCTCGTATGCCGTCTTCTGCTTGAAAAAAAAAAAAAGCAACAGGGATGCGCCCACACGGTCGAGCACCGGCACGAACATGACCATATGGCAGAGCACAGCGAACCAACGCGACACGCTGTACAG
+F_HWI-M01141:133:D05BR:1:1102:27176:8735  133:D05BR:1:1102:27176:8735 2:N:0:CCGACGTTCTCCAT
BBABAAFFFFFFGGFGGGGGEFFHHHHCFHGFEBGDGEEEHFFHHHHHGCFD5C0A00>0//1BB311211121?###########################################################################
@R_HWI-M01141:133:D05BR:1:1102:27176:8735  133:D05BR:1:1102:27176:8735 2:N:0:CCGACGTTCTCCAT
TATGAATACCGCTTAGGACCACCAACCACCCGGAAGAGATCGACAACGCACAACCATTCGAGCTCACCCACCAGTCAGTGGAGAACACACAGTAGGAAAACTTCAGCGTCTCACAGATCCACCAAAGGACACCAATGATAGCCGTCCGCA
+R_HWI-M01141:133:D05BR:1:1102:27176:8735  133:D05BR:1:1102:27176:8735 2:N:0:CCGACGTTCTCCAT
111113331111A111111A000A0000A0B00///0B01B///////////0///112220//1B1B0>///0B1@@B2B1/B0B00///0B2B1B1000112211//</021<111111B@/?#########################
@M_HWI-M01141:133:D05BR:1:1102:5539:8736  133:D05BR:1:1102:5539:8736 2:N:0:CCGGCGTTCTCCAT
TTTCGTCTTGGGCCATGGTCATGTAAAAGAAATAGATAAGCCCTATCTC
+M_HWI-M01141:133:D05BR:1:1102:5539:8736  133:D05BR:1:1102:5539:8736 2:N:0:CCGGCGTTCTCCAT
F]U]]]]]]Z]]Z\]]]]]]]]]]]]]]]]]]]]]]]]]][]]][]]]]
@M_HWI-M01141:133:D05BR:1:1102:5061:8737  133:D05BR:1:1102:5061:8737 2:N:0:CCGGCCTCCTCCAT
CATGTTGGAGGTGATCCCCCAGTAGAGCGACACCAGCACCGCGGTA
+M_HWI-M01141:133:D05BR:1:1102:5061:8737  133:D05BR:1:1102:5061:8737 2:N:0:CCGGCCTCCTCCAT
&%Q]FGFU[]U][]WFV3VZEU]]F&CC]6]$VV[Z[[R\]QVVZ%
@M_HWI-M01141:133:D05BR:1:1102:22174:8850  133:D05BR:1:1102:22174:8850 2:N:0:CCGGCGTTCTCCAT
GTTAATACGTTTAAAAATAAATAAAGCTGGCCTGCAAAATACCCATATTGTCCTTCAACCTCTCCTTGCGGGTTAAATGTTAAAAAGCCCGGCTACTGACGCAGCCGGGCTTTTTAACAACGAGAATGCAAAAAATATTATTCGTGCTGACCGAAG
+M_HWI-M01141:133:D05BR:1:1102:22174:8850  133:D05BR:1:1102:22174:8850 2:N:0:CCGGCGTTCTCCAT
BABCCF]]]]]]]]]]]]]]]]]]]]]]]]]]]]]]]]]]]]]]]]]]]]]]]]]]]]]]]]]]]]]]]]]]]]]]]]]]]]]]]]]]]]]]]]]]]]]]]]]]]]]]]]]]]]]]]]]]]]]]]]]]]]]]]]]]]]]]]]]]]]]]]]BBBBAA
@M_HWI-M01141:133:D05BR:1:1102:20278:8866  133:D05BR:1:1102:20278:8866 2:N:0:CCGGCGTTCTCCAT
CTATGGAAGTGCCGTCTCCTCAGGCTGGCATCGTTAAAGAGATCAAAGTCTCTGTTGGCGATAAAACCGAGACC
+M_HWI-M01141:133:D05BR:1:1102:20278:8866  133:D05BR:1:1102:20278:8866 2:N:0:CCGGCGTTCTCCAT
]]]]]]]]]]]]]]]]]]]]]]]]]]]]]]]]]]]]]]]]]]]]]]]]]]]]]]]]]]]]]]]]]]]]]]]]]]
@M_HWI-M01141:133:D05BR:1:1102:19739:8911  133:D05BR:1:1102:19739:8911 2:N:0:CCGGCGTTCTCCAT
GTGTTAACCGCCTTTTCTAAGGCTTGTTCCGATGCAGCTGAGCAACTGGAACTCTTTGCCCGAGGTGATTTTGCTTTTTAATGCGAATAAC
+M_HWI-M01141:133:D05BR:1:1102:19739:8911  133:D05BR:1:1102:19739:8911 2:N:0:CCGGCGTTCTCCAT
]]]]]]]]]]]]]]]]]]]]]]]]]]]]]]]]]]]]]]]]]]]]]]]]]]]]]]]]]]]]]]]]]]]]]]]]]]]]]]]]]]]]]]]]]]]
@M_HWI-M01141:133:D05BR:1:1102:8360:8945  133:D05BR:1:1102:8360:8945 2:N:0:CCGGCGTTCTCCAT
TGGGGCAGCTGGTCATTATGCTGAACCTGCTGCTTATTGCCGTTCTGATGTGGCCAATGTGCCGCGATAGCTGGCGTGATAAAGAGTCCCACAATCTTCGTCTTGTCACCGTGACGGTGCTGGCGATCATTCCGCTGGCGCTGATGGTGCTGACGGCAACGGGCTATTTCTAT
+M_HWI-M01141:133:D05BR:1:1102:8360:8945  133:D05BR:1:1102:8360:8945 2:N:0:CCGGCGTTCTCCAT
AAAAA?>AACFFGGGGGGGGGGHDJ]]]]]]]]]]]]]]]]]]]]]]]]]]]]]]]]]]][X[]]]]]]]]]]]X]][]]]]]]]]Y]]]]]]]]]]]]]]]]]]]]]]]]]]]]]]]]]]Y]]\]]]]]]]]]]]]ZZ]]]]]]]]]]]?AEGGGEGEECC@1DBFFA?AA1
@M_HWI-M01141:133:D05BR:1:1102:10810:8947  133:D05BR:1:1102:10810:8947 2:N:0:CCGGCGTTCTCCAT
CAGCGGTCAGGATCAGAATGTCATCTTCACCCACC
+M_HWI-M01141:133:D05BR:1:1102:10810:8947  133:D05BR:1:1102:10810:8947 2:N:0:CCGGCGTTCTCCAT
]]]]]]]]]]]]]]]]]]]]]]]]]]]]]]]]]]]
@M_HWI-M01141:133:D05BR:1:1102:8931:8959  133:D05BR:1:1102:8931:8959 2:N:0:CCGGCGTTCTCCAT
GTCTATCATTGATGGGCATTTGGGTTGGTTCCAGGTCTTTGCTATTATAAAGACACATGCAC
+M_HWI-M01141:133:D05BR:1:1102:8931:8959  133:D05BR:1:1102:8931:8959 2:N:0:CCGGCGTTCTCCAT
]]]]]]]]]]]]]]]]]]]]]]]]]]]]]]]]]]]]]]]]]]]]]]]]]]]]]]]]]]]]]]
@M_HWI-M01141:133:D05BR:1:1102:19006:8987  133:D05BR:1:1102:19006:8987 2:N:0:CCGGCGTTCTCCAT
CGTCCCCGTAGCAGCACACGTCCCCCTCTCCGGCTTTCTGCATCAGCAGCGGCAGCAGGCTGGCCTCCATCTCTCCAGTGGCACGCCTGCCGCGTCACGCTCCTGCATGGTGAATTCAGCG
+M_HWI-M01141:133:D05BR:1:1102:19006:8987  133:D05BR:1:1102:19006:8987 2:N:0:CCGGCGTTCTCCAT
]]]]]]]]]]]]]]]]]]]]]]]]]]]]]]]]]]]]]]]]]]]]]]]]]]]]]]]]]]]]]]]]]]]]]]]]]]]]]]]]]]]]]]]]]]]]]]]]]]]]]]]]]]]]]]]]]]]]]]]]]
@M_HWI-M01141:133:D05BR:1:1102:7575:9043  133:D05BR:1:1102:7575:9043 2:N:0:CCGGCGTCCTCCAT
GGGCGCTTGTTTTAAGACGATTTACGCACGCGCAGATAC
+M_HWI-M01141:133:D05BR:1:1102:7575:9043  133:D05BR:1:1102:7575:9043 2:N:0:CCGGCGTCCTCCAT
]T]U]TW]]]]]]]Z][Z]]]]]Z]]]\]]]]\\]]]Y]
@M_HWI-M01141:133:D05BR:1:1102:20100:9047  133:D05BR:1:1102:20100:9047 2:N:0:CCGGCGTTCTCCAT
CCTTTGACGCAAAGGTGCAGCAGCATGCCACCACGGAGATGCAGGCCACCGCGTCCGATATGAAAAAACAGTACGAACAGATGCGCAGCGAGCTTGATCTCCTCAGTGAG
+M_HWI-M01141:133:D05BR:1:1102:20100:9047  133:D05BR:1:1102:20100:9047 2:N:0:CCGGCGTTCTCCAT
]]]]]]]]]]]]]]]]]]]]]]]]]]\][]]]]]]]]]]]]]]]]Z]]]]]]]]]]]]]]]]]]]]]]]]]]\]]]]]]]]]]]]]]]]]ZZ]]]]]]]]]]]]]]]]X]
@M_HWI-M01141:133:D05BR:1:1102:11192:9069  133:D05BR:1:1102:11192:9069 2:N:0:CCGGCGTTCTCCAT
CCCCACCACCTGCTGCAGTTCGTTTTGCGCATTCAGATAGTAAATGGCCGGGGATGCCGAACGAGAAACAGCTCGTGGAGATGTTCGGGCCGAAACCCTGACATCGCGGG
+M_HWI-M01141:133:D05BR:1:1102:11192:9069  133:D05BR:1:1102:11192:9069 2:N:0:CCGGCGTTCTCCAT
]]]]]]]]]]]]]]]]]]]]]]]]]]]]]]]]]]]]]]]]]]]]]]]]]]]]]]]]]]]]]]]]]]]]]]]]]]]]]]]]]]]]]]]]]]]]]]]]]]]]]]]]]]]]]]
@M_HWI-M01141:133:D05BR:1:1102:6926:9117  133:D05BR:1:1102:6926:9117 2:N:0:CCGGCGCCCTCCAT
CGGAAGATGAACGAAGAGATGAAACTGGCGGCCGTTCACGCCATTGCTGA
+M_HWI-M01141:133:D05BR:1:1102:6926:9117  133:D05BR:1:1102:6926:9117 2:N:0:CCGGCGCCCTCCAT
]]]]]WV[]]IY]]\]\]]\]]][]]]]]U]Y]]ZZWZ]]][\][]]]]X
@M_HWI-M01141:133:D05BR:1:1102:15325:9143  133:D05BR:1:1102:15325:9143 2:N:0:CCGGCGTTCTCCAT
GGGTGACATTTGAGCTGGGACTTGGAATTCCTGACAGGCCTCAGCCAGGCTAAAAAG
+M_HWI-M01141:133:D05BR:1:1102:15325:9143  133:D05BR:1:1102:15325:9143 2:N:0:CCGGCGTTCTCCAT
]]]]]]]]]]]]]]]]]]]]]]]]]]]]]]]]]]]]]]]]]]]]]]]]]]]]]]]]]
@M_HWI-M01141:133:D05BR:1:1102:13425:9244  133:D05BR:1:1102:13425:9244 2:N:0:CCGGCGTTCTCCAT
CTCGTCGGTTGAACAGGAGCGGCAGGCGGTTATTACAAAACTGATTGAGAAGTTTGAGAAAGAGAATCCCACCATCACAGTGAAACAGGTGCCGGTGGAAGAAGAC
+M_HWI-M01141:133:D05BR:1:1102:13425:9244  133:D05BR:1:1102:13425:9244 2:N:0:CCGGCGTTCTCCAT
]]]]]]]]]]]]]]]]]]]]]]]]]]]]]]]]]]]]]]]]]]]]]]]]]]]]]]]]]]]]]]]]]]]]]]]]]]]]]]]]]]]]]]]]]]]]]]]]]]]]]]]]]]
@F_HWI-M01141:133:D05BR:1:1102:18253:9256  133:D05BR:1:1102:18253:9256 2:N:0:CCGGCGTTCTCCAT
CCGGTATCATCGTAGCTGGCGCCGAAGAGATCGGGATAAAAGACGCTCGGCACGCCGTTTTCGCGCAGCAGAATTAACGCATAGGCGAGCGGTTTAAACCAGGCTTCCACCGGTGCTTCAAGCGCCTGCAGGGGCTGAGTGTCATGGTTC
+F_HWI-M01141:133:D05BR:1:1102:18253:9256  133:D05BR:1:1102:18253:9256 2:N:0:CCGGCGTTCTCCAT
CBABCBCFFFFFGGGCGGGGGGGGG?EGFFHHHGGFGHGFGGFFFGFEGCGGGGGGGGGHGHGGGGGCGGFFGGGHGHGGFGGEC2DGC@FGGGGHHHGBHHFHGHHHHHHGGGGGHHHHHFFGGDFHHHHF@DFGGHGFGGGGGGFFGG
@R_HWI-M01141:133:D05BR:1:1102:18253:9256  133:D05BR:1:1102:18253:9256 2:N:0:CCGGCGTTCTCCAT
GGCGAAGCGCTGGCGGGCCAGTATCAGCTCGTGGAGCTGTTCGATAACGGGCATATCGATCAGGTCGAGGGCAAAACCATGCTCTTCGATGCACCGCTGCAGATGAAATTCCATGAAGCCTCGCGCCAGGGCCGCGACTACGACATGAGC
+R_HWI-M01141:133:D05BR:1:1102:18253:9256  133:D05BR:1:1102:18253:9256 2:N:0:CCGGCGTTCTCCAT
AAAA@DDDDDA1EE00/AEAG1DED2DGHFGEFC?GCE1@FGC/DFFB?EGECGBGHEEAFEH1BF/>>/ECFGGFGF/F11FGHH1//FGCG1??@/<<0B1GFF1FFHGHFEHHGGFHFFC@--@A@EF?CCC-AGGGGBAA?99F0F
@M_HWI-M01141:133:D05BR:1:1102:10959:9276  133:D05BR:1:1102:10959:9276 2:N:0:CCGGCGTTCTCCAT
GCTTCGGATAGATGCCGCAGCGCAGGGTGCCGCCGCAGTCGATC
+M_HWI-M01141:133:D05BR:1:1102:10959:9276  133:D05BR:1:1102:10959:9276 2:N:0:CCGGCGTTCTCCAT
]]]]]]]]]]]]]]]]]]]]]]]]]]]]]]]]]]]]]]]]]]]]
@M_HWI-M01141:133:D05BR:1:1102:8416:9306  133:D05BR:1:1102:8416:9306 2:N:0:CCGGCGTTCTCCAT
CTACCCGCCAGCTCCAGTCCGACGGTGAGCGCCAGGCTTTTCAGTGCCGCTTTTGACGCGCCATACGCGCTCATGCCGATACGCGGGGTATGCGCCGCGTCAGATGCAACGGTAACAATCACCCCGCCCTGCTGA
+M_HWI-M01141:133:D05BR:1:1102:8416:9306  133:D05BR:1:1102:8416:9306 2:N:0:CCGGCGTTCTCCAT
DDA]]]]]]]]]]]]]]]]]]]]Y]]]]]]]]]]]]]]]]]]]X]]]]]]]]]]]]]]]]]]]]]]]]]]][]]]]]]]]]]]]]]]]]]]]]]]]]]]]]]]]]]]]]]]]]]]]]]]]]]]]]]]]]]]]]]]
@M_HWI-M01141:133:D05BR:1:1102:6813:9325  133:D05BR:1:1102:6813:9325 2:N:0:CCGGCGTTCTCCAT
CACAATGTTAACATTCCACTGGCTTCGCAGCTTTTGTTCCGTCTGCGCCAGCACGTCCGGCTTACCGCCGATCAGGAATAC
+M_HWI-M01141:133:D05BR:1:1102:6813:9325  133:D05BR:1:1102:6813:9325 2:N:0:CCGGCGTTCTCCAT
]]]]]]]]]]]]]]]]]]]]]Z[]]]]]]]]]]]]]]]]]]]]]]]]]]]]]]]]]]]]]]]]]]]]]]]]]]]]]]]]]]
@M_HWI-M01141:133:D05BR:1:1102:21929:9406  133:D05BR:1:1102:21929:9406 2:N:0:CCGGCGTTCTCCAT
CGGTCAGCACCGAAATTACCGCCCAGGTTCCCGGCGGCAAGATTGCCGTTCACGGCAGCGGCAAGAAGTT
+M_HWI-M01141:133:D05BR:1:1102:21929:9406  133:D05BR:1:1102:21929:9406 2:N:0:CCGGCGTTCTCCAT
]]]]]]]]]]]]]]]]]]]]]]]]]]]]]]]]]]]]]]]]]]]]]]]]]]]]]]]]]]]]]]]]]]]]]]
@M_HWI-M01141:133:D05BR:1:1102:9274:9433  133:D05BR:1:1102:9274:9433 2:N:0:CCGGCGTTCTCCAT
GGGCAGACTCAGCCAGTTGACAAGATATTCCGCGAAAACAAAGAGGCCCGCATAGAGCAGTACCTGAAC
+M_HWI-M01141:133:D05BR:1:1102:9274:9433  133:D05BR:1:1102:9274:9433 2:N:0:CCGGCGTTCTCCAT
]]]]]]]]]]]]]]]]]]]]]]]]]]]]]]]]]]]]]]]]]]]]]]]]]]]]]]]]]]]]]]]]]]]]]
@M_HWI-M01141:133:D05BR:1:1102:6269:9449  133:D05BR:1:1102:6269:9449 2:N:0:CCGGCGTTCTCCAT
CTCGAAACCGAGCTGATGGGTACCGTACGCGAGCGCGCCGAAGACGAAGCGATTAACGTATTTGCCCGTAACCTGCACGACCTGCTGATGGCCGCACCTGCGGGCC
+M_HWI-M01141:133:D05BR:1:1102:6269:9449  133:D05BR:1:1102:6269:9449 2:N:0:CCGGCGTTCTCCAT
]U]]]]]]]]]]]]]]]]]]]]]]]]]]]]]]]]]]]]]]]]]]]]]]]]]]]]]]]]]]]]]]]]]]]]]]]]]]]]]]]]]]]]]]]]]]]]]]]]]]]]]]]]
@M_HWI-M01141:133:D05BR:1:1102:15398:9463  133:D05BR:1:1102:15398:9463 2:N:0:CCGGCGTTCTCCAT
GTCTAATCGAGGTGTTTTCATCGTCATCTTTTAGAGTTCTCACGTCGCGAGACACTCTTTTTAACCAGG
+M_HWI-M01141:133:D05BR:1:1102:15398:9463  133:D05BR:1:1102:15398:9463 2:N:0:CCGGCGTTCTCCAT
]]]]]]]]]]]]]]]]]]]]]]]]]]]]]]]]]]]]]]]]]]]]]]]]]]]]]]]]]]]]]]]]]]]]]
@M_HWI-M01141:133:D05BR:1:1102:12246:9465  133:D05BR:1:1102:12246:9465 2:N:0:CCGGCGTTCTCCAT
CTCAAATGTCTAAGTTCTGATGCATCACTTAATGATTTAATAGTCCACAAAGCCCTTGAGTTTTATTCCC
+M_HWI-M01141:133:D05BR:1:1102:12246:9465  133:D05BR:1:1102:12246:9465 2:N:0:CCGGCGTTCTCCAT
]]]]]]]]]]]]]]]]]]]]]]]]]]]]]]]]]]]]]]]]]]]]]]]]]]]]]]]]]]]]]]]]]]]]]]
@M_HWI-M01141:133:D05BR:1:1102:5905:9509  133:D05BR:1:1102:5905:9509 2:N:0:CCGGCGTTCTCCAT
CGAAAGCCGCCTTCAGCAATGACATGGTGTACATGGAAAAATACCTGGAAAACCCACGCCACATCGAAATTCAGGTGCTGGCTGACGGTCAG
+M_HWI-M01141:133:D05BR:1:1102:5905:9509  133:D05BR:1:1102:5905:9509 2:N:0:CCGGCGTTCTCCAT
]]]]]]]]]Z]]]]]]]]]]]]]]]]]]]]]]]]]]]]]]]]]]]]]]]]]]]]]]]]]]]]]]]]]]]]]]]]]]]]]]]]]]]]]]]]]]
@M_HWI-M01141:133:D05BR:1:1102:13708:9510  133:D05BR:1:1102:13708:9510 2:N:0:CCGGCGTTCTCCAT
GTCAGCGGGCGCTGAACTTCCCGGATGATGAAGTGGTGCTGATTGAGGCGCAGGA
+M_HWI-M01141:133:D05BR:1:1102:13708:9510  133:D05BR:1:1102:13708:9510 2:N:0:CCGGCGTTCTCCAT
]]]]]]]]]]]]]]]]]]]]]]]]]]]]]]]]]]]]]]]]]]]]]]]]]]]]]]]
@M_HWI-M01141:133:D05BR:1:1102:17490:9512  133:D05BR:1:1102:17490:9512 2:N:0:CCGGCGTTCTCCAT
CTATAAAATTAACCTGCTAAAAGCGTGATGAATACGCAATTTTCAAGACGCGATATTAAATGATATGAATTTTTAAG
+M_HWI-M01141:133:D05BR:1:1102:17490:9512  133:D05BR:1:1102:17490:9512 2:N:0:CCGGCGTTCTCCAT
]]]]]]]]]]]]]]]]]]]]]]]]]]]]]]]]]]]]]]]]]]]]]]]]]]]]]]]]]]]]]]]]]]]]]]]]]]]]]
@M_HWI-M01141:133:D05BR:1:1102:6206:9513  133:D05BR:1:1102:6206:9513 2:N:0:CCGGCGTTCTCCAT
ACGGCCACGGCCTGTTTGGGCTCACACGCATCGTCAC
+M_HWI-M01141:133:D05BR:1:1102:6206:9513  133:D05BR:1:1102:6206:9513 2:N:0:CCGGCGTTCTCCAT
]]]]]]]V]S]XY]]]]]]\]]]]]][WZZ]]]Z][]
@M_HWI-M01141:133:D05BR:1:1102:14510:9556  133:D05BR:1:1102:14510:9556 2:N:0:CCGGCGTTCTCCAT
GTAAAAGCCCTTTTGTTATGCATAATTGTAGAACACCAGGGGAAGTATTCTTGCTGGCAAATGGATCCTATGAGCCCAGTGAAAGGTAGCAAATAAATGAATGGAGAAATAG
+M_HWI-M01141:133:D05BR:1:1102:14510:9556  133:D05BR:1:1102:14510:9556 2:N:0:CCGGCGTTCTCCAT
]]]]]]]]]]]]]]]]]]]]]]]]]]]]]]]]]]]]]]]]]]]]]]]]]]]]]]]]]]]]]]]]]]]]]]]]]]]]]]]]]]]]]]]]]]]]]]]]]]]]]]]]]]]]]]]]
@M_HWI-M01141:133:D05BR:1:1102:25746:9596  133:D05BR:1:1102:25746:9596 2:N:0:CCGGCGTTCTCCAT
CTTGCTGACCAAAATACTATTCATGGGTTCGAGGCGCTTCTGCGCTGGCGCCATCCGGAACAGGGGGTTCTG
+M_HWI-M01141:133:D05BR:1:1102:25746:9596  133:D05BR:1:1102:25746:9596 2:N:0:CCGGCGTTCTCCAT
]UW]]]]W]JXW]]]]]]]]]]]ZU]\]]]]]ZRW\G]E]Z]]]]]UUX]]S]]]][]]UZGUTVZ]T]]]]
@F_HWI-M01141:133:D05BR:1:1102:27173:9600  133:D05BR:1:1102:27173:9600 2:N:0:CAGGCGTTCTCCAT
CACACGTCTGAACTCCTGTCACAACCATGATCTCGTATGCCGTCTTCTGCTTGAAAAAAAAAAACATGCGGAACTCTAGGTACGAAGGCCACGGATGGCCAACACCAATTCAGATCGGAAGAGGAAACGTCCGAACCTCAAACACACAGA
+F_HWI-M01141:133:D05BR:1:1102:27173:9600  133:D05BR:1:1102:27173:9600 2:N:0:CAGGCGTTCTCCAT
>3AA3>F44A5DG5GGGGFCFGBFEFAFHFFBFEBBEFHFFEEEHAB5BF55FH3551A0000/1133@1/>>E334@3?3B3//?//?/?/>E////0?B/?//?<??#########################################
@R_HWI-M01141:133:D05BR:1:1102:27173:9600  133:D05BR:1:1102:27173:9600 2:N:0:CAGGCGTTCTCCAT
CACGAGCACATGAGAGTAGTTTAACTGGGAGTAGAGAAGGTAGAACAAACAGCGAATAACCGTTCGAAACGGAGAGTCAAGAACAGCAAGTATAGAGTACAGGAATACACCTCACAAAGAAAGGAAAGGGTACGGATCGACATATAGCCT
+R_HWI-M01141:133:D05BR:1:1102:27173:9600  133:D05BR:1:1102:27173:9600 2:N:0:CAGGCGTTCTCCAT
1111>>11111111111313BA3313A00000012D110011B1D1000/B00///AA111/A/0B/0/>/B////B11B110B00>00BB222221121220BC1>111000B/B100000100<00B/0B##################
@M_HWI-M01141:133:D05BR:1:1102:15090:9627  133:D05BR:1:1102:15090:9627 2:N:0:CCGGCGTTCTCCAT
CTCCGTCCTCGCGCGTAGAATACCCGGCATACTCTCAACACCGAGGACAAATAATGAGCAACATTCTGATTATCAACGGCGCGAAAGAATTCGCACACTCAAAAGGCCAGCTGAAT
+M_HWI-M01141:133:D05BR:1:1102:15090:9627  133:D05BR:1:1102:15090:9627 2:N:0:CCGGCGTTCTCCAT
]]]]]]]]]]]]]]]]]]]]]]]]]]]]]]]]]]]]]]]]]]]]]]]]]]]]]]]]]]]]]]]]]]]]]]]]]]]]]]]]]]]]]]]]]]]]]]]]]]]]]]]]]]]]]]]]]]]]
@M_HWI-M01141:133:D05BR:1:1102:19359:9676  133:D05BR:1:1102:19359:9676 2:N:0:CCGGCGTTCTCCAT
GTCGCGGCGCGGTCGTCGGCGGCGGCTTCGACGGG
+M_HWI-M01141:133:D05BR:1:1102:19359:9676  133:D05BR:1:1102:19359:9676 2:N:0:CCGGCGTTCTCCAT
]]]]]]]]]]]]]]]]]]]]]]]]U]]]]]]]]]]
@M_HWI-M01141:133:D05BR:1:1102:10059:9741  133:D05BR:1:1102:10059:9741 2:N:0:CCGGCGTTCTCCAT
GAGGGGCAGGGCATTATTTCGCCAGAACTTCCTGCGCAGTACGCTCAACCAGAGACAGC
+M_HWI-M01141:133:D05BR:1:1102:10059:9741  133:D05BR:1:1102:10059:9741 2:N:0:CCGGCGTTCTCCAT
]]]]]]]]]]]]]]]]]]]]]]]]]]]]]]]]]]]]]]]]]]]]]]]]]]]]]]]]]]]
@M_HWI-M01141:133:D05BR:1:1102:13974:9763  133:D05BR:1:1102:13974:9763 2:N:0:CCGGCGTTCTCCAT
GCTAATTTTCCGTCTGACAGTTACGTTGCTGAAGGTC
+M_HWI-M01141:133:D05BR:1:1102:13974:9763  133:D05BR:1:1102:13974:9763 2:N:0:CCGGCGTTCTCCAT
]]]]Z\X]XZ]]J]]]]]]]]]]]]]]]]]]]]]]]]
@M_HWI-M01141:133:D05BR:1:1102:27426:9782  133:D05BR:1:1102:27426:9782 2:N:0:CCGGCGTTCTCCAT
CGTCGTGGTCAGCCAACCTGCCACATCAAGTTTGGCGAAGCGAATGCC
+M_HWI-M01141:133:D05BR:1:1102:27426:9782  133:D05BR:1:1102:27426:9782 2:N:0:CCGGCGTTCTCCAT
03TT]]1]]]][[]]]EE]]XW]]]]]]]Z]8]]]]\]]T]]]]]]]V
@M_HWI-M01141:133:D05BR:1:1102:12511:9785  133:D05BR:1:1102:12511:9785 2:N:0:CCGGCGTTCTCCAT
CCAGTTTAGCGGTACTCATAATCTCATATCCTCTTGATGTTTGTGTCCCAGGTAATTAACGAAAATGAGTATAGCACCCATTCAGGATTTTGCGGCTTCGGTCCTG
+M_HWI-M01141:133:D05BR:1:1102:12511:9785  133:D05BR:1:1102:12511:9785 2:N:0:CCGGCGTTCTCCAT
S]]V]]]]W]U]]]]\]]][]\]]Z]\V\]]]\]]]]]]]]][]]][\]]]]9]]]Y]]]]]]]Y]]]]XZ]]]Z]\]]]]]]]]]]]]]]]]]]]\\]]T]]]]]
@M_HWI-M01141:133:D05BR:1:1102:24514:9827  133:D05BR:1:1102:24514:9827 2:N:0:CCGGCGTTCTCCAT
TCCCCGGTGTGGATCTCGTCCGGGTTCATG
+M_HWI-M01141:133:D05BR:1:1102:24514:9827  133:D05BR:1:1102:24514:9827 2:N:0:CCGGCGTTCTCCAT
]]]]]]]]]]]]]]]]]]]]]]]]]]]]]]
@M_HWI-M01141:133:D05BR:1:1102:27218:9861  133:D05BR:1:1102:27218:9861 2:N:0:CCGGCGTTCTCCAT
GATAAAATCACGCACGACCGGCAGCGCCACGTCGGCTTCGAGCAGCGCCATGCGAACTTCGCGCAGCGTCTC
+M_HWI-M01141:133:D05BR:1:1102:27218:9861  133:D05BR:1:1102:27218:9861 2:N:0:CCGGCGTTCTCCAT
]]]]]]]]]]]]]]]]]]]]]]]]]]]]]]]]]]]]]]]]]]]]]]]]]]]]]]]]]]]]]]]]]]]]]]]]
@M_HWI-M01141:133:D05BR:1:1102:28380:9872  133:D05BR:1:1102:28380:9872 2:N:0:CCGGCGTTCTCCAT
TGCAGCAGCTCAAGCGCCAGCGTGCCCTGCCCGGCAATCACCATCGGGTGATCGAACGGCGGCACC
+M_HWI-M01141:133:D05BR:1:1102:28380:9872  133:D05BR:1:1102:28380:9872 2:N:0:CCGGCGTTCTCCAT
]]]]]]]]]]]]]V]]]]Z]]]]]Z[]]]]]]]]]]]]]]]]][]]][]]]]][Z]]]]\]]]\]]
@M_HWI-M01141:133:D05BR:1:1102:8870:9874  133:D05BR:1:1102:8870:9874 2:N:0:CCGGCGTTCTCCAT
AGGCCATCAAAGAGGCGGGCCTGAAGCCGGGCAAAGATATCCTCACCGGCTCTATCGA
+M_HWI-M01141:133:D05BR:1:1102:8870:9874  133:D05BR:1:1102:8870:9874 2:N:0:CCGGCGTTCTCCAT
]]]]]]]]]]]]]]]]]]]]]]]\]]]]\[]]]]]]]]]]]]]]]]]]]]8]]]]]]W
@M_HWI-M01141:133:D05BR:1:1102:25298:9903  133:D05BR:1:1102:25298:9903 2:N:0:CCGGCGTTCTCCAT
TTGATGAGAAGGACAGCAGAAGAGGGAGGTGTGTTTGGATCTCACATCCAT
+M_HWI-M01141:133:D05BR:1:1102:25298:9903  133:D05BR:1:1102:25298:9903 2:N:0:CCGGCGTTCTCCAT
]]]]]]]]]]]]]]]]]]]]]]]]]]]]]]]]]]]]]]]]]]]]]]]]]]]
@M_HWI-M01141:133:D05BR:1:1102:24384:9936  133:D05BR:1:1102:24384:9936 2:N:0:CCGGCGTTCTCCAT
CCTGAGTAGCTGGGATTACAGGCATGCACTAACATACACAGCTAATTTTTTATTTTTAGTAGAGACAAGGTTTCACC
+M_HWI-M01141:133:D05BR:1:1102:24384:9936  133:D05BR:1:1102:24384:9936 2:N:0:CCGGCGTTCTCCAT
]]]]]]]]]]]]]]]]]]]]]]]]]]]]]]]]]]]]]]]]]]]]]]]]]]]]]]]]]]]]]]]]]]]]]]]]]]]]]
@M_HWI-M01141:133:D05BR:1:1102:9244:9972  133:D05BR:1:1102:9244:9972 2:N:0:CCGGCGTTCTCCAT
CGTAGCGACGTTTTGCGTTGAAAAA
+M_HWI-M01141:133:D05BR:1:1102:9244:9972  133:D05BR:1:1102:9244:9972 2:N:0:CCGGCGTTCTCCAT
]]]]]]]]]]]]]]]]]]]]]]]]]
@M_HWI-M01141:133:D05BR:1:1102:15908:9972  133:D05BR:1:1102:15908:9972 2:N:0:CCGGCGTTCTCCAT
GTAAAATGCGCCACGCCTTCACCTGTATCCTGCACGCGCCAGG
+M_HWI-M01141:133:D05BR:1:1102:15908:9972  133:D05BR:1:1102:15908:9972 2:N:0:CCGGCGTTCTCCAT
][]]]]]]]]]]]]]]]]]]]]]]V]]Z]]]]]]]]]]]]]]]
@M_HWI-M01141:133:D05BR:1:1102:10117:10038  133:D05BR:1:1102:10117:10038 2:N:0:CCGGCGTCCTCCAT
AAATAAAAGCAGAGCAGAGTGAGGCGTAGAGGTGGCTAATAC
+M_HWI-M01141:133:D05BR:1:1102:10117:10038  133:D05BR:1:1102:10117:10038 2:N:0:CCGGCGTCCTCCAT
]W]]F[W]]\[][]]]]]XV]]6]EZ]]VV]]]VE5G]]]]]
@M_HWI-M01141:133:D05BR:1:1102:21898:10057  133:D05BR:1:1102:21898:10057 2:N:0:CCGGCGTTCTCCAT
TGTACTGTCCTTCCCCGGTAAGATAGCCCGCCAGATCCACTTCGCGAATACCCGGCTCGACGGCGTTCATCGCGTTAAGCATGCAGGTTGAAGCAAGATTCGCACCGTACTCATAATGGGCGATTTCGTTGGCGGTATTAGTGATGCGCGCGCCGTTATCCCCACCGATGAAAATATGCGCCGCGTTTTCAAGAACGGCCGTCGCCGGGACGCTGTTGCGGAT
+M_HWI-M01141:133:D05BR:1:1102:21898:10057  133:D05BR:1:1102:21898:10057 2:N:0:CCGGCGTTCTCCAT
BBBBBFFFFFFFGFGGGGEEGEHFGFFHHGGGGGGHHHFHGHHCEGF?EEHHFEEEGGGEGG?EFEEFHHHHE]]]]]]]]]]]]]]]]]]]]]]]]]]]]]]]]]]]]]]]]]]]]]]]]]]Y]]]]]X]]]]]]]]]]]]]]]]]]]]@GD?HEHGGGCDEECHHFFHFFGHDGEEGGGGGGHHHHHGHGHGGGGGE?GGEEE2GCGGGFF@DA?BABBBA
@M_HWI-M01141:133:D05BR:1:1102:17716:10067  133:D05BR:1:1102:17716:10067 2:N:0:CCGGCGTTCTCCAT
GGCCCTCTTCCATGCCCACCAGGAACACATAAGGGAACTCCAGCCCCTTTG
+M_HWI-M01141:133:D05BR:1:1102:17716:10067  133:D05BR:1:1102:17716:10067 2:N:0:CCGGCGTTCTCCAT
]]]]]]]]]]]]]]]]]]]]]]]]]]]]]]]]]]]]]]]]]]]]]]]]]]]
@M_HWI-M01141:133:D05BR:1:1102:18033:10097  133:D05BR:1:1102:18033:10097 2:N:0:CGGGCGTTCTCCAT
GACGGAAAAATAAAAACCGAGATTTCCACCGATGGAAAA
+M_HWI-M01141:133:D05BR:1:1102:18033:10097  133:D05BR:1:1102:18033:10097 2:N:0:CGGGCGTTCTCCAT
]]U]]]]]]]]\]]X]]]]]]][Z]]]\F]]]]]T]VVU
@M_HWI-M01141:133:D05BR:1:1102:11600:10185  133:D05BR:1:1102:11600:10185 2:N:0:CCGGCGTTCTCCAT
CCAATTCTAGTACTACTAGGTCATACCTTAGGCAAGCTGTTTAATGAATCTCTGGCGGCTCATACCCGTAATCCTAACTGCTTGAGCGGATG
+M_HWI-M01141:133:D05BR:1:1102:11600:10185  133:D05BR:1:1102:11600:10185 2:N:0:CCGGCGTTCTCCAT
]]]]]]]]]]]]]]]]]]]]]]]]]]]]]]]]]]]]]]]]]]]]]]]]]]]]]]]]]]]]]]]]]]]]]]]]]]]]]]]]]]]]]]]]]]]]
@M_HWI-M01141:133:D05BR:1:1102:16008:10185  133:D05BR:1:1102:16008:10185 2:N:0:CCGGCGTTCTCCAT
CCCAGCATGATTTGGCTGCGCAATGCTGCAATATTACGCTGCACGTAGGTACTAATTGAATGGTAACTGGAG
+M_HWI-M01141:133:D05BR:1:1102:16008:10185  133:D05BR:1:1102:16008:10185 2:N:0:CCGGCGTTCTCCAT
]]]]]]]]]]]]]]]]]]]]]]]]]]]]]]]]]]]]]]]]]]]]]]]]]]]]]]]]]]]]]]]]]]]]]]]]
@M_HWI-M01141:133:D05BR:1:1102:18163:10186  133:D05BR:1:1102:18163:10186 2:N:0:CCGGCGTTCTCCAT
GCAGCCGATACCGCCAGGTTCAAGCCAGACATCGCCAGATTGGCATATTGTAAATTTTGCAAT
+M_HWI-M01141:133:D05BR:1:1102:18163:10186  133:D05BR:1:1102:18163:10186 2:N:0:CCGGCGTTCTCCAT
]]]]]]]]Y]]]]]]]]]]]]]]]]]]]]]]]]]]]]]]]]]]]]]]]]]]]]]]]]]]]]]]
@M_HWI-M01141:133:D05BR:1:1102:12441:10200  133:D05BR:1:1102:12441:10200 2:N:0:CCGGCGTTCTCCAT
TAGCCACTCGTCGGTTTTGTCTCCCGCGATAGTCCGCCCGGCACGGTCGCGAAAACCTACC
+M_HWI-M01141:133:D05BR:1:1102:12441:10200  133:D05BR:1:1102:12441:10200 2:N:0:CCGGCGTTCTCCAT
]]]]]]]]]]]]]]]]]]]]]]]]]]]]]]]]]]]]]]]]]]]]]]]]]]]]]]]]]]]]]
@M_HWI-M01141:133:D05BR:1:1102:10420:10206  133:D05BR:1:1102:10420:10206 2:N:0:CCGGCGTTCTCCAT
GGCGCGAGTGCGTCCATGTATGGTCAGGGCCTGAATGCCACAGTCTTCGGCCAGTTGGGCAATCTCTACAC
+M_HWI-M01141:133:D05BR:1:1102:10420:10206  133:D05BR:1:1102:10420:10206 2:N:0:CCGGCGTTCTCCAT
]]]]]]]]]]]WX][[\]]]]X]]]]Y\]]]]]]]]]]]]]]]Z]Z9]]]]]\]][[[]]]]]]]]]]]ZZ
@M_HWI-M01141:133:D05BR:1:1102:19628:10243  133:D05BR:1:1102:19628:10243 2:N:0:CCGGCGTTCTCCAT
GTTAGATAATTTCACAGAGTTGTTTAGAAACCATTTCAATTAGATCGGAAGAGCA
+M_HWI-M01141:133:D05BR:1:1102:19628:10243  133:D05BR:1:1102:19628:10243 2:N:0:CCGGCGTTCTCCAT
]]]]]]]]]]]]]]]]]]]]]]]]]]]]]]]]]]]]]]]]]]]]]]]]]]]]]]]
@M_HWI-M01141:133:D05BR:1:1102:26055:10338  133:D05BR:1:1102:26055:10338 2:N:0:CCGGCGTTCTCCAT
ATGCAAAACGCCAGTGGTTCAGCTCCTTCATGCTGCGTATCAACG
+M_HWI-M01141:133:D05BR:1:1102:26055:10338  133:D05BR:1:1102:26055:10338 2:N:0:CCGGCGTTCTCCAT
]]]]]]]]]]]]]]]]]]]]]]]]]]]]]]]]]]]]]]]]]]]]]
@M_HWI-M01141:133:D05BR:1:1102:14531:10355  133:D05BR:1:1102:14531:10355 2:N:0:CCGGCGTTCTCCAT
CCAAAAGACCAAGAATGTTTCTTAGTTCCTCCCACACCACAGAGGCTCCCAACAGAGATCAGAT
+M_HWI-M01141:133:D05BR:1:1102:14531:10355  133:D05BR:1:1102:14531:10355 2:N:0:CCGGCGTTCTCCAT
]]]]]]]\]]]]]]X]]]]]]]]]]]]]\W]][W]]]]]]]]]]]]]]\]]]]]Z]]]]]]]\Y
@M_HWI-M01141:133:D05BR:1:1102:21877:10484  133:D05BR:1:1102:21877:10484 2:N:0:CCGGCGTTCTCCAC
CCGGGCCAGGCGAATGGGCGCGCCGTTTTGCGGCGGAAGCGCTTTGCCGTAAACCC
+M_HWI-M01141:133:D05BR:1:1102:21877:10484  133:D05BR:1:1102:21877:10484 2:N:0:CCGGCGTTCTCCAC
]]UU4UUU]]]]]]]YZ]]ZZZZ]]]]]ZY]]]]]]]]]]]\]]]]]]]]]]]W\]
@M_HWI-M01141:133:D05BR:1:1102:19858:10514  133:D05BR:1:1102:19858:10514 2:N:0:CCGGCGTTCTTCAT
CCCGTGTTCCCAGTCCGTCCGTCCTGCCGTCCGGTGAAACGTAGAGCACTGATGTATCTATGCCGCTTAC
+M_HWI-M01141:133:D05BR:1:1102:19858:10514  133:D05BR:1:1102:19858:10514 2:N:0:CCGGCGTTCTTCAT
]]]]]]]]]]]]]]]]]]]]]]]]]]]]]]]]]]]]]]]]]]]]]]]]]]]]]]]]]]]]]]]]]]]]]]
@M_HWI-M01141:133:D05BR:1:1102:21744:10552  133:D05BR:1:1102:21744:10552 2:N:0:CCGGCGTTCTCCAT
AACTGGTGGTAATCAATAGCACCTTCACAGGTTGGAGGATTGAGTAATACATGAAAAGCACCAAGCACGGTGTGCTAATGTGGCATGTGGTAAGATCTCAACGCCCGTTAGCTGCTATT
+M_HWI-M01141:133:D05BR:1:1102:21744:10552  133:D05BR:1:1102:21744:10552 2:N:0:CCGGCGTTCTCCAT
]]]]]]]]]]]]]]]]]]]]]]]]]]]]]]]]]]]]]]]]]]]]]]]]]]]]]]]]]]]]]]]]]]]]]]]]]]]]]]]]]]]]]]]]]]]]]]]]]]]]]]]]]]]]]]]]]]]]]]]
@M_HWI-M01141:133:D05BR:1:1102:21720:10561  133:D05BR:1:1102:21720:10561 2:N:0:CCGGCGTTCTCCAT
GAAAATAAAGATCGCCGTAGTCGAGTCGGCGTTCGGTCAGTTGACCAAGAATG
+M_HWI-M01141:133:D05BR:1:1102:21720:10561  133:D05BR:1:1102:21720:10561 2:N:0:CCGGCGTTCTCCAT
]]]]]]]]]]]]]]]]]]]]]]]]]]]]]]]]]]]]]]]]]]]]]]]]]]]]]
@M_HWI-M01141:133:D05BR:1:1102:19869:10596  133:D05BR:1:1102:19869:10596 2:N:0:CCGGCGTTCTCCAT
TACCGGCCTTTTTAATGTATTTCATGCAAGCTACCCGGAAAAAGGGACAGTACCACCGCCCACCGCAATATATAAAGTGGACAGATTAGATATACGCTCAGGGGATCGTTATAAGAAACGTCTACAAGCGTGGTAAGTAGAC
+M_HWI-M01141:133:D05BR:1:1102:19869:10596  133:D05BR:1:1102:19869:10596 2:N:0:CCGGCGTTCTCCAT
]]]]]]]]]]]]]]]]]]]]]]]]]]]]]]]]]]]]]]]]]]]]]]]]]]]]]]]]]]]]]]]]]]]]]]]]]]]]]]]]]]]]]]]]]]]]]]]]]]]]]]]]]]]]]]]]]]]]]]]]]]]]]]]]]]]]]]]]]]]]]]
@M_HWI-M01141:133:D05BR:1:1102:5061:10668  133:D05BR:1:1102:5061:10668 2:N:0:CCGGCGTTCTCCAT
CTGTTTGAACAGTCCACCATCGAAAGTCTTTCAGCCGAACGCATCAACCGCGTGCTGGCGACATAC
+M_HWI-M01141:133:D05BR:1:1102:5061:10668  133:D05BR:1:1102:5061:10668 2:N:0:CCGGCGTTCTCCAT
RU]]W]]]]]]]]Z]\]Y]]]]]]]]]]]]]]]]]]]]]]V]]Y]]]\\]]]]\]]]UZ]]]]]][
@M_HWI-M01141:133:D05BR:1:1102:23688:10678  133:D05BR:1:1102:23688:10678 2:N:0:CCGGCGTTCTCCAT
ATCAAGACATACTCAGGCAAATTTAGGCATCCGTCAGGATC
+M_HWI-M01141:133:D05BR:1:1102:23688:10678  133:D05BR:1:1102:23688:10678 2:N:0:CCGGCGTTCTCCAT
]]]]]]]]]]]]]]]]]]]]]]]]]]]]]]]]]]]]]]]]]
@M_HWI-M01141:133:D05BR:1:1102:21805:10681  133:D05BR:1:1102:21805:10681 2:N:0:CCGGCGTTCTCCAT
TTCTTGCCGCTGGCAAAGGCACCCGCATGTATTCCGATCTTCCGAAGGTGCT
+M_HWI-M01141:133:D05BR:1:1102:21805:10681  133:D05BR:1:1102:21805:10681 2:N:0:CCGGCGTTCTCCAT
VV]]]]]]]T]]]]]]]]]]]]]]]]]]]]]]\]]]]]]Z]]]]]]U]]]]]
@M_HWI-M01141:133:D05BR:1:1102:20825:10714  133:D05BR:1:1102:20825:10714 2:N:0:CCGGCGTTCTCCAT
CTTCTAAACATTCATTTGTTCTTTCCAATACTTATTAAGCACCTACTAAGTGCCAAGTATTGTTCCATGCATTCAAAATACAGCAGTGAACAAAAAGAAAAGTCTCTATATTCATTTATTTATTTTTACTTATATTTACTTATTAACTTAGTATATGTCTTCCCTCTGTAAAATATA
+M_HWI-M01141:133:D05BR:1:1102:20825:10714  133:D05BR:1:1102:20825:10714 2:N:0:CCGGCGTTCTCCAT
3AABBFFFFFFFGGGGGGFGGGHHHHH]]]]]]]]]]]]]]]]]]]]]]]]]]]]]]]]]]]]]]]]]]]]]]]]]]]]]]]]]]]]]]]]]]]]]]]]]]]]]]]]]]]]]]]]]]]]]]]]]]]]]]]]]]]]]]]]]]]]]]]]]]]GBHHHGGFEGEGFGD4BFFFFFA?AAA
@M_HWI-M01141:133:D05BR:1:1102:18180:10716  133:D05BR:1:1102:18180:10716 2:N:0:CCGGCGTTCTCCAT
CAATATGGCCGTTCACCCGGCGCTGACGCTGCAAAGCAGCCTGTATGCACTGCTGA
+M_HWI-M01141:133:D05BR:1:1102:18180:10716  133:D05BR:1:1102:18180:10716 2:N:0:CCGGCGTTCTCCAT
]]]]]Y]]]]]]]]]]]]]]]]]Y]][]]]]]Y]]]]]]][]]]]\]]J]]]]Y]Z
@M_HWI-M01141:133:D05BR:1:1102:8158:10743  133:D05BR:1:1102:8158:10743 2:N:0:CCGGCGTTCTCCAT
CAGGGTAGCGGAGAACAGCATGTTCAGGCGTTGATCGGCCGCTGGCATGCGGCGGAACAGCCAACGGATGTCTTTGATAAAGCCAAGATCGTACATGCG
+M_HWI-M01141:133:D05BR:1:1102:8158:10743  133:D05BR:1:1102:8158:10743 2:N:0:CCGGCGTTCTCCAT
]]]]]]]]]]]]]]]]]]]]]]]]]]]]]]]]]]]]]]]]]]]]]]]]]]]]]]]]]]]]]]]]]]]]]]]]]]]]]]]]]]]]]]]]]]]]]]]]]]]
@M_HWI-M01141:133:D05BR:1:1102:16633:10788  133:D05BR:1:1102:16633:10788 2:N:0:CCGGCGTTCTCCAT
CAGGCCTGAACAAACTGCGGATGGAGGACAAGCGCGGTGAAGAGCACATTAAGCTCAGT
+M_HWI-M01141:133:D05BR:1:1102:16633:10788  133:D05BR:1:1102:16633:10788 2:N:0:CCGGCGTTCTCCAT
]]]]]]]]]]]]]]]]]]]]]]]]]]]]]]]]]]]]]]]]]]]]]]]]]]]]]]]]]]]
@M_HWI-M01141:133:D05BR:1:1102:18751:10811  133:D05BR:1:1102:18751:10811 2:N:0:CCGGCGTTCTCCAT
TTTTTTCTTTTTTTTTAATTGCATTTTAGGTTTTGGG
+M_HWI-M01141:133:D05BR:1:1102:18751:10811  133:D05BR:1:1102:18751:10811 2:N:0:CCGGCGTTCTCCAT
]]]]]Z]]]]][]\]]]]]]]]]]]]]X]]Y]]]]TT
@M_HWI-M01141:133:D05BR:1:1102:15849:10831  133:D05BR:1:1102:15849:10831 2:N:0:CCGGCGTTCTCCAT
ATCAAATTCATATCTCAAGTCAGTTATAGATCAC
+M_HWI-M01141:133:D05BR:1:1102:15849:10831  133:D05BR:1:1102:15849:10831 2:N:0:CCGGCGTTCTCCAT
XX]]]]]]]]]]]]\]]]]]]][]]]]]]]]]]]
@M_HWI-M01141:133:D05BR:1:1102:9516:10841  133:D05BR:1:1102:9516:10841 2:N:0:CCGGCGTTCTCCAT
GGAGCAGAACATGCTGATTGTTGACATCCTTTACTGCTCAGTTCTTTGCAAATCTGAAC
+M_HWI-M01141:133:D05BR:1:1102:9516:10841  133:D05BR:1:1102:9516:10841 2:N:0:CCGGCGTTCTCCAT
]]]]]]]]]]]]]]]]]]]]]]]]]]]]]]]]]]]]]]]]]]]]]]]]]]]]]]]]]]]
@M_HWI-M01141:133:D05BR:1:1102:14361:10848  133:D05BR:1:1102:14361:10848 2:N:0:CCGGCGTTCTCCAT
CCCTGAAGGCGGTTCTGGCCATATCC
+M_HWI-M01141:133:D05BR:1:1102:14361:10848  133:D05BR:1:1102:14361:10848 2:N:0:CCGGCGTTCTCCAT
]]]]]]]]]]]]]]]]]]]]]]]]]]
@M_HWI-M01141:133:D05BR:1:1102:11768:10894  133:D05BR:1:1102:11768:10894 2:N:0:CCGGCGTTCTCCAT
GGTTGGCGTCATACGCTGCAGGAAGTAACCCTGCTGCCCTTCCGCCTTCACCCATGTCCCTTCAAGACGCAGATCAACCTGGCCCACTTTGTAGCCGAAGGTCAGCGCCTGCAGCCATGCGGTGCCGTCATAGATATCGTTGACGGTGCCATTGCTCGCTTTATCAC
+M_HWI-M01141:133:D05BR:1:1102:11768:10894  133:D05BR:1:1102:11768:10894 2:N:0:CCGGCGTTCTCCAT
BBAABBFBBBBFGGGGG]]]]]]]]]]]]]]]]]]]]]]]]]]]]]]]]]]]]]]]]]]]]]]]]]]]]]]]]]]]]]]]]]]]]]]]]]]]]]]]]]]]]]]]]]]]]]]]]]]]]]]]]]]]]]]]]]]]]]]]]]]]]]]]]]]]]]GGGGFCCFFFFFCBCBC
@M_HWI-M01141:133:D05BR:1:1102:26082:10928  133:D05BR:1:1102:26082:10928 2:N:0:CCGGCGCCCTCCAT
CTGTGTGTCGTCAGTACCATCCAGCTGCACGGACGTCCAGAATGCCAGTGAACTGTACACTGAAAAATGGTGACGATGC
+M_HWI-M01141:133:D05BR:1:1102:26082:10928  133:D05BR:1:1102:26082:10928 2:N:0:CCGGCGCCCTCCAT
]TZ]]]]Y]]]][]]]]]]]]\]]]]]][]]]]][]]Z]]]]]]]]][Y]]]]]]]]]]]]]]]]]]]]]][\]QT]]]
@M_HWI-M01141:133:D05BR:1:1102:11243:10986  133:D05BR:1:1102:11243:10986 2:N:0:CCGGCGTTCTCCAT
GTAGGCGTATTTATGGTCACCGATGGCAAGGTTCC
+M_HWI-M01141:133:D05BR:1:1102:11243:10986  133:D05BR:1:1102:11243:10986 2:N:0:CCGGCGTTCTCCAT
1U]V]]]][]]]\]]]]]]]]]]]]X][]]]]]]]
@M_HWI-M01141:133:D05BR:1:1102:20221:11001  133:D05BR:1:1102:20221:11001 2:N:0:CCGGCGTTCTCCAT
GCCGTGACTGGCATTACTACGCTTTTGCTATTGGCCTGATCTTTATTCTTAACGGTGTTGTGGGGCTGCTGGGGTTCGAAGCGAAAGGCTGGCAAACCTATGCCGTTGGCCTGGTGACCTGGGTGATTAGCTTCTGGCTGGCGGGATTTATCATCCGCCGCCGCCCGGAAGAGGCG
+M_HWI-M01141:133:D05BR:1:1102:20221:11001  133:D05BR:1:1102:20221:11001 2:N:0:CCGGCGTTCTCCAT
BBBBBBBBFFBBGGGGGGGGGGGGGH]]]]]]]]]]]]]]]]]]]]]]]]]]]]]]]]]]]]]]]]]]]]]]]]]]]]]]]]]]]]]]]]]]]]]]]]]]]]]]]]]]]]]]]]]]]]]]]]]]]]]]]]]]]]]]]]]]]]]]]]]]]]HGGGGGGGGGGGGGBBFFFFBBBBBB
@M_HWI-M01141:133:D05BR:1:1102:26522:11051  133:D05BR:1:1102:26522:11051 2:N:0:CCGGCGTTCTCCAT
CACTTTGTCGCCCATCAGGCGGATAGTGTCAGCTTTCGGGCCGATGAAGATAAAGCCAGAGCGTTCAACCTGCTCAGCAAAGTTGGCGTTCTCAGAGAGGAAG
+M_HWI-M01141:133:D05BR:1:1102:26522:11051  133:D05BR:1:1102:26522:11051 2:N:0:CCGGCGTTCTCCAT
]]]W]]]]]]W]]]]]]]]]]]]]]]]]]]]]]]\]]]]]]]]]]]]]]]]]]]]]]]]]]]]]]]]]]]]]]]]]]]]]]]]]]\]]]]]]]]]]]]]]U]]
@M_HWI-M01141:133:D05BR:1:1102:9291:11081  133:D05BR:1:1102:9291:11081 2:N:0:CCGGCGTTCTCCAT
CGAAGATATATGGGTGGTGCTGGGGACACAGCTCCTGG
+M_HWI-M01141:133:D05BR:1:1102:9291:11081  133:D05BR:1:1102:9291:11081 2:N:0:CCGGCGTTCTCCAT
]]]]]]]]]]]]]]]]]]]]]]]]]]]]]]]]]]]]]]
@F_HWI-M01141:133:D05BR:1:1102:14771:11120  133:D05BR:1:1102:14771:11120 2:N:0:CCGGCGTCCTCCAT
GTATCCCATCACGTTCCGCCGCGCTGCTCTCGCTGAGATCGGAAGAGCACACGTCTGAACTCCAGTCCGACGCCCAGGTGTACTCACCCTTGTTAGCGTCCACAGATCGGAAGAGCACACGTCTGAACTCCAGTCACCCGGCGTATCTCG
+F_HWI-M01141:133:D05BR:1:1102:14771:11120  133:D05BR:1:1102:14771:11120 2:N:0:CCGGCGTCCTCCAT
BABCBFFFFFFFGGGGGGGGGGGGGGGGHGHGGGGGHGHHHGGGGHHGHGHHGHHFEHHHHHHHHHHHGCGGGGGGHEFGHHHHHHHHHHHHHHHHHGGGGGHHHHHFHFDADHC2GHGHCFHHGHHHHHHHHHHHHHHGFGGFCDAFGF
@R_HWI-M01141:133:D05BR:1:1102:14771:11120  133:D05BR:1:1102:14771:11120 2:N:0:CCGGCGTCCTCCAT
CAGCGCGCTCAGCAGGGCGAGTAGAGATGGGCGACAGACCGGAGGTGAGTCGTGTAGGGAACCAGTGTATGGAGAAGCAAAGCCTCGGGGGGCGCCGGATTATTTAAAAAAAAAACAGCCCTATGACCACCTCTATGTGCTCTTTCATCT
+R_HWI-M01141:133:D05BR:1:1102:14771:11120  133:D05BR:1:1102:14771:11120 2:N:0:CCGGCGTCCTCCAT
11>111>110>0110AE0A00/012B1DGHG0//A/AF0/AEG////1B1BEFGH011/00//0/B1F>2F01B1001B010001</E##############################################################
@M_HWI-M01141:133:D05BR:1:1102:26802:11124  133:D05BR:1:1102:26802:11124 2:N:0:CCGGCGTTCTCCAT
GACCTTGCTCATCCAGATAAAGATCGCCTGCAGCACC
+M_HWI-M01141:133:D05BR:1:1102:26802:11124  133:D05BR:1:1102:26802:11124 2:N:0:CCGGCGTTCTCCAT
]]]]]]]]]]]]]]]]]]]]]]]]]]]]]]]]]]]]]
@M_HWI-M01141:133:D05BR:1:1102:8379:11147  133:D05BR:1:1102:8379:11147 2:N:0:CCGGCGTTCTCCAT
GTTCTTCGTGAACCATCGCTGGTTGGG
+M_HWI-M01141:133:D05BR:1:1102:8379:11147  133:D05BR:1:1102:8379:11147 2:N:0:CCGGCGTTCTCCAT
]]]]]]]]]][]]]X]]]]]]Z]]Z]V
@M_HWI-M01141:133:D05BR:1:1102:24223:11218  133:D05BR:1:1102:24223:11218 2:N:0:CCGGCGTTCTCCAT
GCGAAATTGACATCGCTAAACGCATCGAAGACGGGATCAACCAGGTTCAGTGCTCTGTTGCTGAATACCCGGAAGCGATCAC
+M_HWI-M01141:133:D05BR:1:1102:24223:11218  133:D05BR:1:1102:24223:11218 2:N:0:CCGGCGTTCTCCAT
]]]]]]]]]]]]]]]]]]]]]]]]]]]]]]]]]]]]]]]]]]]]]]]]]]]]]]]]]]]]]]]]]]]]]]]]]]]]]]]]]]
@M_HWI-M01141:133:D05BR:1:1102:18838:11233  133:D05BR:1:1102:18838:11233 2:N:0:CCGGCGTTCTCCAT
ATAGCAGTCGCCCAAATGTATGGAGAAGCCAAATACGAATAGCATCTAAATACACCATTGCTCTTAAGCATTTGGCTTCT
+M_HWI-M01141:133:D05BR:1:1102:18838:11233  133:D05BR:1:1102:18838:11233 2:N:0:CCGGCGTTCTCCAT
]]]]]]Y]]]]]]]\]]]]]]]]]]]]]]]]]]]]]]\Z]]]]]]]]]]Y[]]]]]]]]]][][]]]]]]]\\]]]]\]]
@M_HWI-M01141:133:D05BR:1:1102:12837:11234  133:D05BR:1:1102:12837:11234 2:N:0:CCGGCGTTCTCCAT
CCCGTGAAGACGCTGGTTGCGTCAAATAGCCTGCTCACCTGGCAGCTGAAAAGCGACATGTTCTTTGACTCTGCCCGTTTCCTCTTG
+M_HWI-M01141:133:D05BR:1:1102:12837:11234  133:D05BR:1:1102:12837:11234 2:N:0:CCGGCGTTCTCCAT
]]]]]]]]]]]]]]]]]]]]]]]]]]]]]]]]]]]]]]]]]]]]]]]]]]]]]]]]]]]]]]]]]]]]]]]]]]]]]]]]]]]]]]]
@M_HWI-M01141:133:D05BR:1:1102:18980:11256  133:D05BR:1:1102:18980:11256 2:N:0:CCGGCGTTCTCCAT
TGGTCTTGAACTCCTGGCCACAAGTGATCCACCCATCTCAGCCTCCCAAAGTGCTGGGATTACAGGTG
+M_HWI-M01141:133:D05BR:1:1102:18980:11256  133:D05BR:1:1102:18980:11256 2:N:0:CCGGCGTTCTCCAT
]]]V]]]UX]C]]]WE]ZVF]]]]]]]]]]ZX\]][]]][Z]]]]]]\][][]]]]]]Z]]]][]]VV
@M_HWI-M01141:133:D05BR:1:1102:4745:11271  133:D05BR:1:1102:4745:11271 2:N:0:CCGGCGTTCTCCAT
GTCGAGCGAGATGTTCTGCACGGGGTTCCCGGCACGGCCGACTCATGCAACGCGGACCCCTGCGACGTGACCGGCACCATTCCGACCCCGAAC
+M_HWI-M01141:133:D05BR:1:1102:4745:11271  133:D05BR:1:1102:4745:11271 2:N:0:CCGGCGTTCTCCAT
]]]]]]]]]]]]][]]]]]]]]]]]]]]]]Z]]]]]]]]]]]\]]]]]]]]V]]]R]ZZZZ]]]]]]]]]]]]]]]X[]]]]]]]]\]]\]]]
@M_HWI-M01141:133:D05BR:1:1102:20853:11307  133:D05BR:1:1102:20853:11307 2:N:0:CCGGCGTTCTCCAT
CTGCAAGTTCCCGGACATTGCGCTCTCCTGCGGCTGGGACGATC
+M_HWI-M01141:133:D05BR:1:1102:20853:11307  133:D05BR:1:1102:20853:11307 2:N:0:CCGGCGTTCTCCAT
]]]T]]]]]]]]]]]\]]]]]]][X\]]]]]]]]]]]]\]]]]]
@M_HWI-M01141:133:D05BR:1:1102:6186:11317  133:D05BR:1:1102:6186:11317 2:N:0:CCGGCGTTCTCCAT
GTCTGGGTGGGTCCTCAGCTTGATCTGTGCCATCACCTGGTTGGTGAAGTAGTTACTCATCACAAAGCTGAGGTGGCCCATGGCACAACCCAAGTTGACCAGCCGACCCTTAGCCAGCAGGATG
+M_HWI-M01141:133:D05BR:1:1102:6186:11317  133:D05BR:1:1102:6186:11317 2:N:0:CCGGCGTTCTCCAT
]]]]]]]]]]]]]]]]]]]]]]]]]]]]]]]]]]]]]]]]]]]]]]]]]]]]]]]]]]]]]]]]]]]]]]]]]]]]]]]]]]]]]]]]]]]]]]]]]]]]]]]]]]]]]]]]]]]]]]]]]]]]
@M_HWI-M01141:133:D05BR:1:1102:3044:11334  133:D05BR:1:1102:3044:11334 2:N:0:CCGGCGTTCTCCAT
GTCCACGTAATCCATGTTCAGGCGGCGAAGGCTGTCGTCAATAGAGCGCAGGAAGCGCTGAACGACG
+M_HWI-M01141:133:D05BR:1:1102:3044:11334  133:D05BR:1:1102:3044:11334 2:N:0:CCGGCGTTCTCCAT
W]]]]]X]]]]]]]]]]]]]]]\T]]]]\]3Z]]]]]]]]]]]]]]]]]]]]]]]]X]]]]]]]]]]
@M_HWI-M01141:133:D05BR:1:1102:27764:11372  133:D05BR:1:1102:27764:11372 2:N:0:CCGGCGTTCTCCAT
GCATTGGCAAATTTGTAACCATTATTATTCGCCCCGCCTGTTGGCGTTTAAATGGATTGCATGGAATGACTATTAAAAAGAATTTACTTATCGCTGCTACGTTATTTACA
+M_HWI-M01141:133:D05BR:1:1102:27764:11372  133:D05BR:1:1102:27764:11372 2:N:0:CCGGCGTTCTCCAT
]]]]]\]]]]]]]]]]]]]]]]]]]]]]]]]]]]]]]]]]]]]]]]]]]]]]]]]]]]]]]]]]]]]]]]]]]]]]]]]]]]]]]]]]]]]]]]]]]]]]]]]]]]]]]]
@M_HWI-M01141:133:D05BR:1:1102:25386:11391  133:D05BR:1:1102:25386:11391 2:N:0:CCGGCGTTCTCCAT
GCGGAAGCTAATCGTGAGCTGGCTCAGCTGGCGCTGCATGACACGCTGACGCG
+M_HWI-M01141:133:D05BR:1:1102:25386:11391  133:D05BR:1:1102:25386:11391 2:N:0:CCGGCGTTCTCCAT
]]]]]]]]]]]]]]]]]]]]]]]]]]]]]]]]]]]]]]]]]]]]]]]]]]]]]
@M_HWI-M01141:133:D05BR:1:1102:11551:11475  133:D05BR:1:1102:11551:11475 2:N:0:CCGGCGTTCTCCAT
AAGCATCCTGATTGTCGCCCGGCAAGTAATAGGGCTTGTTTTATCACAGGTAAGTTTGCATGGAGTGGTTCAGTGGATAATCAACATCTGAGTTTTGCCAAAAGCCAGTTTACTGTCACAACC
+M_HWI-M01141:133:D05BR:1:1102:11551:11475  133:D05BR:1:1102:11551:11475 2:N:0:CCGGCGTTCTCCAT
]]]]]]]]]]]]]]]]]]]]]]]]]]]]]]]]]]]]]]]]]]]]]]]]]]]]]]]]]]]]]]]]]]]]]]]]]]]]]]]]]]]]]]]]]]]]]]]]]]]]]]]]]]]]]]]]]]]]]]]]]]]
@M_HWI-M01141:133:D05BR:1:1102:8731:11475  133:D05BR:1:1102:8731:11475 2:N:0:CCGGCGTTCTCCAT
GGTTTTTATTGGCGGCAAGCATGTGTAGCTGCTGATAGCACTGGCTGATTAAATCGACCACCTTTTGCTGACGGGCGAGCAGAGGCGGCAACGAT
+M_HWI-M01141:133:D05BR:1:1102:8731:11475  133:D05BR:1:1102:8731:11475 2:N:0:CCGGCGTTCTCCAT
]]]]]]]]]]]]]]]2]]]]]]]]]Z]]]]]L]]]]]]]]]\]]]]]Y]]]]]]]]]]]]]]]]]]]]]]]]]]]]]U]]]]]]]]]]]]]T]]]
@M_HWI-M01141:133:D05BR:1:1102:19953:11483  133:D05BR:1:1102:19953:11483 2:N:0:CCGGCGTTCTCCAT
ATAACCGCCTGCCGCTCCTGTTCAACCGACGAGTGCATAAATTCAATGGTGACAGCTGATTTCTTGTCATCCTTGCAGCCTGACAGCAGGGCGCACGAAACCAGTGCTGATAACAGCACAATTTGGGGCATTTTCATTTTTAAGGTCCTTTTTTAGTTTTCTTTAATCCACATAACCTGCCA
+M_HWI-M01141:133:D05BR:1:1102:19953:11483  133:D05BR:1:1102:19953:11483 2:N:0:CCGGCGTTCTCCAT
BBBBBFBBBBAFGGGGGGGGGFHGHHGGGGGG]]]]]]]]]]]]]]]]]]]]]]]]]]]]]]]]]]]]]]]]]]]]]]]]]]]]]]]]]]]]]]]]]]]]]]]]]]]]]]]]]]]]]]]]]]]]]]]]]]]]]]]]]]]]]]]]]]]]]]HHGHHHHHGHGGGGGFCGGGFFFFFBA?BBBA
@M_HWI-M01141:133:D05BR:1:1102:15901:11536  133:D05BR:1:1102:15901:11536 2:N:0:CCGGCGCTCTCCAT
CATAATACGCTCGACGAGGGGCTGCCCGCACGCGAAGCGACCGAAAAATCGATGGGCGAAATCTCCGGC
+M_HWI-M01141:133:D05BR:1:1102:15901:11536  133:D05BR:1:1102:15901:11536 2:N:0:CCGGCGCTCTCCAT
]]W]TY]C]]SQ[]TXU[]X]TYXA]TTA$T]A]TX]]S]TB]TC]FCC]]ZB[X]S]]Y]6]$]T]]X
@M_HWI-M01141:133:D05BR:1:1102:23381:11546  133:D05BR:1:1102:23381:11546 2:N:0:CCGGCGTTCTCCAT
GTGCTTCCTATTCACAGGGAAGCGGCTATAAACAGTTGGGGCTGGGAACCTCAGGAACGTTGGTGGTGCATTCCGGGGGGCTGACTTACGGCCCTTACGTCAGCGACACATTTGCGCTAGTTC
+M_HWI-M01141:133:D05BR:1:1102:23381:11546  133:D05BR:1:1102:23381:11546 2:N:0:CCGGCGTTCTCCAT
]]]]]]]]]]]]]]]]]]]]]]]]]]]]]]]]]]]]]]]]]]]]]]]]]]]]]]]]]]]]]]]]]]]]]]]]]]]]]]]]]]]]]]]]]]]]]]]]]]]]]]]]]]]]]]]]]]]]]]]]]]]
@M_HWI-M01141:133:D05BR:1:1102:15457:11555  133:D05BR:1:1102:15457:11555 2:N:0:CCGGCGTTCTCCAT
GTCGTCAACGCTCATGCCCAGGGTGTCGTGCAGGTGGAAGATAATCGCCGGGTCGATGGGGCTGCCGCTGCAGTTCAGCGGTAAT
+M_HWI-M01141:133:D05BR:1:1102:15457:11555  133:D05BR:1:1102:15457:11555 2:N:0:CCGGCGTTCTCCAT
]]]]U]]]]]]][]]]ZZ]]]]]X][]]]]]]]X]]]]]]]]]]Z]]]]]]]]X]]]]]]Y]]]]\\]UY]]Z]]]\]]]]]]]\
@M_HWI-M01141:133:D05BR:1:1102:15261:11668  133:D05BR:1:1102:15261:11668 2:N:0:CCGGCGTTCTCCAT
CTTATGGTCGACCACCATCTGCATAAAGCGGCCAATCTGTTCACGCTCCTGAAGCAGTTCGGTCTGGAAAAAGAGATCAAAGTGAACATTGAGGCCAACCACGCGACGCTGGCGGGCCACTCTTTCCACCACGAAATTGCCTCCGCCATTGCGCTGGGCATCTTTGGTTC
+M_HWI-M01141:133:D05BR:1:1102:15261:11668  133:D05BR:1:1102:15261:11668 2:N:0:CCGGCGTTCTCCAT
ACBBCFFFFCCCGGCGGGGG]]]]]]]]]]]]]]]]]]]]]]]]]]]]]]]]]]]]]]]]]]]]]]]]]]]]]]]]]]]]]]]]]]]]]]]]]]]]]]]]]]]]]]]]]]]]]]]]]]]]]]]]]]]]]]]]]]]]]]]]]]]]]]]]]]GGGGGGGGFFFFCCFCCBBA
@F_HWI-M01141:133:D05BR:1:1102:14405:11679  133:D05BR:1:1102:14405:11679 2:N:0:CCGGCGTTCTCCAT
GAACTCCAGTCACAACCATGATCTCGTATGCCGTCTTCTGCTTGAAAAAAAAAAATCTATTCTTCTAAAAACACACCTCATTCCCATTACTCCTCGATCCTTCTCCCGCCAGATCCACCTCGCTTCGTCTTGTCTCACACAATTTCACTC
+F_HWI-M01141:133:D05BR:1:1102:14405:11679  133:D05BR:1:1102:14405:11679 2:N:0:CCGGCGTTCTCCAT
BBBBBFFFFFFFGDGGGGGGCGBHHHFDHHHHGAFGFHHHGHHFCHFD2EEE0001355555D5D54@433?1111131334B@B#################################################################
@R_HWI-M01141:133:D05BR:1:1102:14405:11679  133:D05BR:1:1102:14405:11679 2:N:0:CCGGCGTTCTCCAT
CATCGAACGAGCGTTTTGTATGTAAAGCATGTACAAGATTTGGCTCTCACTGCTGATGGCCTATCCTTTACAATATTTCACTCGCCGATTAATTCTCTATGTTATCTAAGTATTAATCTTCACAATTTCCTGCAATTAGCTTGTGTATTC
+R_HWI-M01141:133:D05BR:1:1102:14405:11679  133:D05BR:1:1102:14405:11679 2:N:0:CCGGCGTTCTCCAT
AAA1111B>1111A00A0BA3AB222211A1122211BB1D1D111011A111111A11BABABB02A2BB211122A2B22B/>//////122B@222222B2B2221222>222222BB212111>2>11<0DB111<B200102>BB
@M_HWI-M01141:133:D05BR:1:1102:4751:11682  133:D05BR:1:1102:4751:11682 2:N:0:CCGGCGTTCTCCAT
CGTCGGCCACGATGACGTCCGGGCGCAGGGCAATGGCGATGGCAATCAGCACGCGCTGCTTCATGCCGCCAGAAAGCTGATGGGGATACTGCTCGACGTGCT
+M_HWI-M01141:133:D05BR:1:1102:4751:11682  133:D05BR:1:1102:4751:11682 2:N:0:CCGGCGTTCTCCAT
]]]]]]]]]]]]]]]]]]]X]]]]]]]]]]]]]]]]]]]]]]]]]]]]]Z]]]]]]]]]]]]]]]]]]]]]]]]]]]]]]]]]]]Z[]]]]]]]]]]]]]]]
@M_HWI-M01141:133:D05BR:1:1102:16645:11725  133:D05BR:1:1102:16645:11725 2:N:0:CCGGCGTCCTCCAT
CGCTGGTGCAACTGGGCCAGCTGATTATCTGCTTCT
+M_HWI-M01141:133:D05BR:1:1102:16645:11725  133:D05BR:1:1102:16645:11725 2:N:0:CCGGCGTCCTCCAT
]U]]]\]]\]Y]]]]]]]]]]]][]]]]]]]]]]]]
@M_HWI-M01141:133:D05BR:1:1102:5342:11727  133:D05BR:1:1102:5342:11727 2:N:0:CCGGCGTTCTCCAT
GGATCGGTGACAATTAGCTTGTTGTGCCTGATTTTTTGACGGTATTTTTCCCCGGTTTTTCCCCAGTGATTCCCCGTACAAAAAATAGACATTTAAAACCAGCCGTAAAAGGCTGGTTTTGTTTGGTCG
+M_HWI-M01141:133:D05BR:1:1102:5342:11727  133:D05BR:1:1102:5342:11727 2:N:0:CCGGCGTTCTCCAT
]]]]]]]]]]]]]]]]]]]]]]]]]]]]]]]]]]]]]]]]]]]]]]]]]]]]]]]]]]]]]]]]]]]]]]]]]]]]]]]]]]]]]]]]]]]]]]]]]]]]]]]]]]]]]]]]]]]]]]]]]]]]]]]]]
@M_HWI-M01141:133:D05BR:1:1102:6813:11745  133:D05BR:1:1102:6813:11745 2:N:0:CCGGCGTTCTCCAT
TCAAAACGGTCGCTGTCAAACTGATGGCTTGCGCCATCAAAGAACACGTGCCCCT
+M_HWI-M01141:133:D05BR:1:1102:6813:11745  133:D05BR:1:1102:6813:11745 2:N:0:CCGGCGTTCTCCAT
W]]]]]]]V]]]]]]]]\]]]]]]]]][Y]]]]]]]]]]]]]]]]]]]]]]]]]]
@M_HWI-M01141:133:D05BR:1:1102:9933:11756  133:D05BR:1:1102:9933:11756 2:N:0:CCGGCGTTCTCCAT
GCCACCGTTCCGTTGCTGTGGGTGTTGATGATTTGCGTAGCGTTAGCCAGAAGTGATCCTG
+M_HWI-M01141:133:D05BR:1:1102:9933:11756  133:D05BR:1:1102:9933:11756 2:N:0:CCGGCGTTCTCCAT
]W]]]]]]]]]]]]]]]]]]]]]]]]]]]]]]]]]]]]]]]]]]]W]]]]]]]]]]]]]]]
@M_HWI-M01141:133:D05BR:1:1102:28586:11771  133:D05BR:1:1102:28586:11771 2:N:0:CCGGCGTTCTCCAT
CACTCATTTCCGGCGCATCTGCCAGTACGCACCAGACCATAAACAAGTCCAGGAAACGCACCTGCTGTTCATCAACGCCAATTGGTGAGAACGGGTTGATATCCAG
+M_HWI-M01141:133:D05BR:1:1102:28586:11771  133:D05BR:1:1102:28586:11771 2:N:0:CCGGCGTTCTCCAT
]]]]]]]]]]]]V]]X]][]]X]]]C]]]]X]U]]]]]]]]YYWWYZ]\]]]]]]Z]V[]]]]V]]]]]]]\]]]]WZUYS]]]]]][]]V]]ZZ]UYZ]]]V]]]
@M_HWI-M01141:133:D05BR:1:1102:24244:11798  133:D05BR:1:1102:24244:11798 2:N:0:CCGGCGTTCTCCAT
AGGAGTCTTCGTACAGTGGAACAACTTTGTTCTGGCTGTCAGAG
+M_HWI-M01141:133:D05BR:1:1102:24244:11798  133:D05BR:1:1102:24244:11798 2:N:0:CCGGCGTTCTCCAT
]]]]]]\]]]]]]]]]]]][]]]]]]]]]]]]]]]]]]]]]]]]
@M_HWI-M01141:133:D05BR:1:1102:18038:11801  133:D05BR:1:1102:18038:11801 2:N:0:CCGGCGTTCTCCAT
CTCACCTGGCGGGCGTTGCGGCTCGCTTCGGAGGTGCCCTTCTTGCCGTTGTCCAGCTCCTCGATCACCTGCATGGGCAGGTAGACGTCGTGCTCTTCGAATTTGAACAGCGCGGTGGGATCGTGCATCAGCACGTTGGTATCCAGCACGTAGATGCGCTTGCCTCGGGTCATCGTCGATTCCTGGTTACGGACAGGGAAAAACCACCACGGCCTGCTGCG
+M_HWI-M01141:133:D05BR:1:1102:18038:11801  133:D05BR:1:1102:18038:11801 2:N:0:CCGGCGTTCTCCAT
B@AABFFF4CBDGGEEEEFE?EEEEECGGGEE/E1?3GGHFHFGGFFE>E?FGGG3F33BE0//BBEFH33]]]]]]][]]]]]]]V]T]][]]]Z]]]]]]]]][\]]]]]]]]]]]X]]]ZY]]]][]]]]TW]]Y]]]]]]]]]]]]HHE?/EDAGHFE@@?EF3GBEF?ECGHHG2EEHGHGDGHCHHHHGHGHDGGGGEFAEEEDAA4FFDA?AAA
@M_HWI-M01141:133:D05BR:1:1102:15915:11818  133:D05BR:1:1102:15915:11818 2:N:0:CCGGCGTTCTCCAT
CGATGCTGTACCCACCGTATGCCGCCAGACCTGATACGGCAGC
+M_HWI-M01141:133:D05BR:1:1102:15915:11818  133:D05BR:1:1102:15915:11818 2:N:0:CCGGCGTTCTCCAT
]]]]]]]]]]]]]]]]]]]]]]]]]]]]]]]]]]]]]]]]]]]
@M_HWI-M01141:133:D05BR:1:1102:3832:11846  133:D05BR:1:1102:3832:11846 2:N:0:CCGGCGTTCTCCAT
TTATCATTCTGAGTTGTTGAGAGTATGGGTTTCCTAC
+M_HWI-M01141:133:D05BR:1:1102:3832:11846  133:D05BR:1:1102:3832:11846 2:N:0:CCGGCGTTCTCCAT
]]]]]Y]]]]]]]]]]]\]]\F]]]]]EZZV]V\]]]
@M_HWI-M01141:133:D05BR:1:1102:15507:11847  133:D05BR:1:1102:15507:11847 2:N:0:CCGGCGTTCTCCAT
CAGAGTGAGACTCCATCTCAAAAGAAAGAGAGAAAGAAAGGAAGGAAAGGAAGAAAAGAAGGAAGGAAGAAAGGAAGGAGAGAGAGAGAGAGAGAGAAAGAAAGAAAAGAAAAGAAAGGAAGGAAGGAAGGAAGGA
+M_HWI-M01141:133:D05BR:1:1102:15507:11847  133:D05BR:1:1102:15507:11847 2:N:0:CCGGCGTTCTCCAT
]]]]]]]]]][]]]]\]]]]]]]]]]]]]]]]]]]]]]]]]]]]]]]]]]]]]]]]]]]]]]]]]]]]]]]]]]]]]]]]]]]]]]]]]]]]]]]]]]]]]]]]]]]]]]]]]]]]]]]]]]]]]]]]]]3]]6]]
@M_HWI-M01141:133:D05BR:1:1102:12067:11855  133:D05BR:1:1102:12067:11855 2:N:0:CCGGCGTTCTCCAT
ATGGCAATCGACGGCAAAGATAAGGGCGAAGCAGAGAACGAAGCCAAGCCTATCGACGTCAAGA
+M_HWI-M01141:133:D05BR:1:1102:12067:11855  133:D05BR:1:1102:12067:11855 2:N:0:CCGGCGTTCTCCAT
]]]]]]]]]]]]]]]]]]]]]]]]]]]]]]]]]]]]]]]]]]]]]]]]]]]]]]]]]]]]]]]]
@M_HWI-M01141:133:D05BR:1:1102:23506:11876  133:D05BR:1:1102:23506:11876 2:N:0:CCGGCGTTCTCCAT
GCGGCCCCCTGGACAAAGACTGACGCTCAGGTGCGAAAGCGTGGGGAGCAAACAGGATTAGATACCC
+M_HWI-M01141:133:D05BR:1:1102:23506:11876  133:D05BR:1:1102:23506:11876 2:N:0:CCGGCGTTCTCCAT
]]]]]]]]]]]]]]]]]]]]]]]]]]]]]]]]]]]]]]]]]]]]]]]]]]]]]]]]]]]]]]]]]]]
@M_HWI-M01141:133:D05BR:1:1102:8639:11880  133:D05BR:1:1102:8639:11880 2:N:0:CCGGCGTTCTCCAT
GGGCGCGTCGCATGAAGCGATTAAAACGG
+M_HWI-M01141:133:D05BR:1:1102:8639:11880  133:D05BR:1:1102:8639:11880 2:N:0:CCGGCGTTCTCCAT
T]]]]]]]]]]]X]]]]]3\]]]X]\]]]
@M_HWI-M01141:133:D05BR:1:1102:7328:11896  133:D05BR:1:1102:7328:11896 2:N:0:CCGGCGTTCTCCAT
CTGGTGCCGGGCGATGTTGTGGTGATCCGCGCAGATC
+M_HWI-M01141:133:D05BR:1:1102:7328:11896  133:D05BR:1:1102:7328:11896 2:N:0:CCGGCGTTCTCCAT
]W]]]]]]]]]]]]]]]]]]]]]]]]]]]]]]]]]]]
@M_HWI-M01141:133:D05BR:1:1102:19821:11911  133:D05BR:1:1102:19821:11911 2:N:0:CCGGCGTTCTCCAT
AGCCGTGCGCCCATCGACCGCACAATGAAAACCATAGACCCGATTATCCTCCGTCAGATTATTGAAACGGAG
+M_HWI-M01141:133:D05BR:1:1102:19821:11911  133:D05BR:1:1102:19821:11911 2:N:0:CCGGCGTTCTCCAT
]]]]]]]]]]]]]]]]]]]]]]]]]]]]]]]]]]]]]]]]]]]]]]]]]]]]]]]]]]]]]]]]]]]]]]]]
@M_HWI-M01141:133:D05BR:1:1102:18328:11925  133:D05BR:1:1102:18328:11925 2:N:0:CCGGCGTTCTCCAT
GAATGCAAGTGATTCTCCTGCTTCAGCCTCCCGAGTAGCTGGGATTACAGGCACATGCCATCACTCCCAGCAAATTTTTGTATTTTTAGTGGAAATTGGGTTCACCATGAT
+M_HWI-M01141:133:D05BR:1:1102:18328:11925  133:D05BR:1:1102:18328:11925 2:N:0:CCGGCGTTCTCCAT
]]]]]]]]]]]]]]]]]]]]]]]]]]]]]]]]]]]]]]]]]]]]]]]]]]]]]]]]]]]]]]]]]]]]]]]]]]]]]]]]]]]]]]]]]]]]]]]]]]]]]]]]]]]]]]]
@M_HWI-M01141:133:D05BR:1:1102:8553:11938  133:D05BR:1:1102:8553:11938 2:N:0:CCGGCGCTCTCCAT
GCTTCCTGGCGCTGATCCTGGCCCCGGAATTTTTCCAGCGCGCCGAGGTAGGAAAAGCCAAAGTAGACGGCTACCAGCGCAATCGACAACGACGTAAAGAATTCAAGCACGCCGGACGACAGGAACGCCAGACGCAGCACT
+M_HWI-M01141:133:D05BR:1:1102:8553:11938  133:D05BR:1:1102:8553:11938 2:N:0:CCGGCGCTCTCCAT
]]]]T]X]]PR]]X]]]]]]]WWX]]]]]]]\]]]]]]]]]]]]]\]]]]]]]]]]]\]]]]]]]]]]]]]]]]]]]\\]]\]]]]]]]]]]]]]]]]]]]]]]]]\]]]]]]]Y]]]]]]]]]]]]]]]]]]]]]]]]]]
@M_HWI-M01141:133:D05BR:1:1102:15770:11945  133:D05BR:1:1102:15770:11945 2:N:0:CCGGCGTTCTCCAT
CTGATTACGTCGCCAAACATTCTGCTGCTGGATGAGCCTACCGCCTGGCTGGATGAAGTCAGCGAGAAGCAGTTTATCCAGCATCTTCACCAGTGGCTGGGTAAGCGCCGAACGCTGGTGGTGGCGACGCATCGTCTGCCTATTCTGGACCTG
+M_HWI-M01141:133:D05BR:1:1102:15770:11945  133:D05BR:1:1102:15770:11945 2:N:0:CCGGCGTTCTCCAT
ABB]]]]]]]]]]]]]]]]]]]]]]]]]]]]]]]]]]]]]]]]]]]]]]]]]]]]]]]]]]]]]]]]]]]]]]]]]]]]]]]]]]]]]]]]]]]]]]]]]]]]]]]]]]]]]]]]]]]]]]]]]]]]]]]]]]]]]]]]]]]]]]]]]]]BBB
@M_HWI-M01141:133:D05BR:1:1102:13180:11986  133:D05BR:1:1102:13180:11986 2:N:0:CCGGCGTTCTCCAT
GGCAATTCAGTTACACGCCAAACTCTTCGCGATACTGACGTACCGCTTACCGGGCC
+M_HWI-M01141:133:D05BR:1:1102:13180:11986  133:D05BR:1:1102:13180:11986 2:N:0:CCGGCGTTCTCCAT
]]]]]]]]]]]]]]]]]]]]]]]]]]]]]]]]]]]]]]]]]]]]]]]]]]]]]]]]
@M_HWI-M01141:133:D05BR:1:1102:24948:11987  133:D05BR:1:1102:24948:11987 2:N:0:CCGGCGTTCTCCAT
AAGGCAGAGTTCAGAAACAAACAGTCCGGTATTGCCCAGTTTTTGATAACGCATAACGTTTTCCTCACATGTCGATTGGGTGTCCGTTAGTTATAC
+M_HWI-M01141:133:D05BR:1:1102:24948:11987  133:D05BR:1:1102:24948:11987 2:N:0:CCGGCGTTCTCCAT
]]]]]]]]]]]]]]]]]]]]]]]]]]]]]]]]]]]]]]]]]]]]]]]]]]]]]]]]]]]]]]]]]]]]]]]]]]]]]]]]]]]]]]]]]]]]]]]]
@M_HWI-M01141:133:D05BR:1:1102:26271:11996  133:D05BR:1:1102:26271:11996 2:N:0:CCGGCGTTCTCCAT
AAACCCTTTCCACCATGCCAGAGCGCCTCAAACAACACCGCAGGCGCCGGGCCACCAGTTAAGCACGCCCCAACGGCAACAATCTCTCTGCACTTCGACTCCGACAACGCCCCTCTCACCATTGACAGCGCCCCCAACAGCCAC
+M_HWI-M01141:133:D05BR:1:1102:26271:11996  133:D05BR:1:1102:26271:11996 2:N:0:CCGGCGTTCTCCAT
]]]]]]]]]]]]]]]]]]]]]]]]]]]]]]][]]]]]]]]]]]]]]]]]]]]]]]]]]][]]]]]]]]]]]Z]]]]]]]]]][]]]]]]]]]]]]]]]]]]]]]]]]]]]]]]]]]]]]]]]]]]]]]]]]]]]]]]]]]]]]]
@M_HWI-M01141:133:D05BR:1:1102:29113:12091  133:D05BR:1:1102:29113:12091 2:N:0:CCGGCGTTCTCCAT
GTAATAACTCTACATCTGTTTAAACATCTAAGTCTATGTTTCTATCTGTACATGAATAGTCTGGGAACAAGCATCCCAGTACAAAGGAGAAAACACTCTTCCGCTGA
+M_HWI-M01141:133:D05BR:1:1102:29113:12091  133:D05BR:1:1102:29113:12091 2:N:0:CCGGCGTTCTCCAT
]]]]]]]]]]]]]]]]]]]]]]]]]]]]]]]]]]]]]]]]]]]]]]]]]]]]]]]]]]]]]]]]]]]]]]]]]]]]]]]]]]]]]]]]]]]]]]]]]]]]]]]]]]]
@M_HWI-M01141:133:D05BR:1:1102:3943:12097  133:D05BR:1:1102:3943:12097 2:N:0:CCGGCGTTCTCCAT
AGCAGCAGGGCGCAGACAATAAAACCGGATAAGGGTAAAAGTCTGAAATGGTTCGTCATC
+M_HWI-M01141:133:D05BR:1:1102:3943:12097  133:D05BR:1:1102:3943:12097 2:N:0:CCGGCGTTCTCCAT
V]V]][\]]]]]\]]U]]]]]]]]]U]]VZ]\E]]]Y]H]]]]]]]]]\]]]]]]ZT]]W
@M_HWI-M01141:133:D05BR:1:1102:4565:12108  133:D05BR:1:1102:4565:12108 2:N:0:CCGGCGTTCTCCAT
CGGGGCCATAATTAGCGCGCGCGGCTGGTTAACTTTGCGGTCTGCAATCGCTGGGTGAGAGAGTAAATAATGAAACGTTGACGTCAAAAACGCCATCGTTTTGCCAGTACCGGTTTGCG
+M_HWI-M01141:133:D05BR:1:1102:4565:12108  133:D05BR:1:1102:4565:12108 2:N:0:CCGGCGTTCTCCAT
[truncated: 190,709 more chars]
