# Supplementary material for: Validation of qPCR Methods for the Detection of Mycobacterium in New World Animal Reservoirs
Source: PLoS Negl Trop Dis. 2015 Nov 16;9(11):e0004198. doi: 10.1371/journal.pntd.0004198 (PMC4646627; doi:10.1371/journal.pntd.0004198)
Supplement: S1 Dataset — (ZIP) [file pntd.0004198.s002.zip › Sample_RJ036.FandR_merged.txt]

@M_HWI-M01141:133:D05BR:1:1101:14070:1817  133:D05BR:1:1101:14070:1817 2:N:0:CCAATCCCCCTAGG
TTTTTCTTTTATTGTGTATCTATATGCCAGGTTTTGATATCAGGATGATGCTGACCTCATAGAATGAGTTAGGGAGGAGACCTTCCACCTCAATTATTTGCAATAGTTTCAGTAGGAATGGTACCAGCTCTTCTTTGCACATCTAGTAGAATTCAGCAAA
+M_HWI-M01141:133:D05BR:1:1101:14070:1817  133:D05BR:1:1101:14070:1817 2:N:0:CCAATCCCCCTAGG
3>3AA>DFFF]]]]]]]]]]]]]]]]Z]]]]]]]]]]]][]]]\]]]][]\]]]W]]]]K]]]]\]]]\]]][]]Z][]]\[]]6]]ZG]7]]]][]Z7]YW]7]]]]7]]]]]]Y]]\]\]]]]]]]\\\[\]]]]]]]]]]]]]Y]\]DBBBF>1111
@F_HWI-M01141:133:D05BR:1:1101:13112:1839  133:D05BR:1:1101:13112:1839 2:N:0:CCAATCCCCCTAGG
CCTCAGTGGAGTTTTTACTTTTTTTTTTTTTTTGAGACAGAGTCTTGTTCTGTTGCCCAGGCTAGAATGCAATGGATCGGAAGAGCACACGTCTGAACTCCAGTCACCCAATCCATCTCGTATGCCGTCTTCTGCTTGAAAAAAAAAATT
+F_HWI-M01141:133:D05BR:1:1101:13112:1839  133:D05BR:1:1101:13112:1839 2:N:0:CCAATCCCCCTAGG
>>AAAFFFFDAFGCGGFGGGFGHGGGGGGGGGGE1?1B223EGGGG3BG3F3GFFHHG3CEEEFGCHFFD4?4FGB3GFGGE?0BF30BF@HAHA2FFFGCBFGFHFBFCFHFGB@2?FC?/GBF1AE-0.<F11FGB>11>.<@#####
@R_HWI-M01141:133:D05BR:1:1101:13112:1839  133:D05BR:1:1101:13112:1839 2:N:0:CCAATCCCCCTAGG
ATTTTTTTTCTTTCCGCTGGCCCGGAAACAACACCATTTTCTTTCAAAAAAAAAAAAAAAAAAAACACAACAGGGTAGAAGGAAGAAGACGTTGGAGGGAGAGGAGCCCTAGGGTGGTGTAGAACGATGGGGCGGCCTGCTCTCTACATA
+R_HWI-M01141:133:D05BR:1:1101:13112:1839  133:D05BR:1:1101:13112:1839 2:N:0:CCAATCCCCCTAGG
1>11>B>A0013BAE0000A00A////A00A/////A122211122221//>E/ECG/E/<B/C/<?###################################################################################
@M_HWI-M01141:133:D05BR:1:1101:14118:1844  133:D05BR:1:1101:14118:1844 2:N:0:CCAATCCCCCTAGG
TCTCACCCTCCTCCTTCCCCCC
+M_HWI-M01141:133:D05BR:1:1101:14118:1844  133:D05BR:1:1101:14118:1844 2:N:0:CCAATCCCCCTAGG
]]T]]]]]]]]]]]][]]]]\7
@M_HWI-M01141:133:D05BR:1:1101:14094:1844  133:D05BR:1:1101:14094:1844 2:N:0:CCAATCCCCCTAGG
GTTGTTTGGTGGAGGGCATCTCGAAAAAAGACCCCGACCAGCTTCAAGCGCGCACGGCCAACAACCGCGTGGTCAACTTTACCGGCACGCCGGATATGATTAATCAAATGATTGATTTGAAAATCACCG
+M_HWI-M01141:133:D05BR:1:1101:14094:1844  133:D05BR:1:1101:14094:1844 2:N:0:CCAATCCCCCTAGG
]]]]]]X]]]]T]]]]\]]]]]]]]]]]]]]]Z[]]]]]]]]]]]]]]]]]]]]]]]]\]]]]]]]]]]]]]]]]]]]]]]]]]]]]]]]]]]]]]]]]]]]]]]]]]]]]]]]]]]]]]]]]]]]]]]
@M_HWI-M01141:133:D05BR:1:1101:18365:1851  133:D05BR:1:1101:18365:1851 2:N:0:CCAATCCCCCTAGG
TCTACTAAAAGTGCCAAAAAAATTAGCTGGGCACTGTGGTGTGTGCCTGTAATCCCAGTT
+M_HWI-M01141:133:D05BR:1:1101:18365:1851  133:D05BR:1:1101:18365:1851 2:N:0:CCAATCCCCCTAGG
T]W]]]]]]][[]]]]]]]][Z]]]]Z[V]\Z]]]]\]]]]Z]]]]V]][]XVW[\][V6
@M_HWI-M01141:133:D05BR:1:1101:12340:1882  133:D05BR:1:1101:12340:1882 2:N:0:CCAATCCCCCTAGG
TTTTGCCATGCAGAAGCTCTTTAATTAGATGCCATTTGTCAATGTTTGCTTCTGTTGCAATTGCTTTCATCATA
+M_HWI-M01141:133:D05BR:1:1101:12340:1882  133:D05BR:1:1101:12340:1882 2:N:0:CCAATCCCCCTAGG
]]]V]]]]]]]]]]]]]\]]]]]]]]]]]]]]]]]]]]]]]]]]]]]]]]]]]]]]]]][[\]]]]]]]]]]8]
@M_HWI-M01141:133:D05BR:1:1101:14570:1948  133:D05BR:1:1101:14570:1948 2:N:0:CCAATCCCCCTAGG
CCTATTTCTCCACATCCTCTCCAGCATCTGTTGTCTCCAGATTTTTTAATGATCGTCAT
+M_HWI-M01141:133:D05BR:1:1101:14570:1948  133:D05BR:1:1101:14570:1948 2:N:0:CCAATCCCCCTAGG
]V]]FX]]]]UU]]]]]]]Z]]]]]]]]]]]]][]]]]]]]Z]]]]]]]]]]G]Z]]CW
@F_HWI-M01141:133:D05BR:1:1101:16959:1981  133:D05BR:1:1101:16959:1981 2:N:0:CCAATCCCCCTAGG
TATTTGGTTATTCTCTCTGTTCTTTTTTATTAATCTGGCTAGTGGTCTATTTTGTTGATTTTTCCAGCTCCTGGATTTATTGATTTTTTTTTTTGAAGGGTTTTTTGTGCTTTTTTTTCAGTTTTGTTTTGTTTTTGGTTATTTTTTGTT
+F_HWI-M01141:133:D05BR:1:1101:16959:1981  133:D05BR:1:1101:16959:1981 2:N:0:CCAATCCCCCTAGG
CBBCCFFABFFFGGGGFGGGGGHHHHHGDHHHHHHHHHHHCGGHHHGHHHHHHHHHHHHHIIHGEHBGHHHGHHGHHHHHHHFFHHHGGGGGG//?3BC/BGFGG?/22344422<B<222D>22=00?00?00??/-FC1<G11F####
@R_HWI-M01141:133:D05BR:1:1101:16959:1981  133:D05BR:1:1101:16959:1981 2:N:0:CCAATCCCCCTAGG
TGAAAGAGCTAGAGAAGCAAGATCAAAAAAACTCAAAACCTAGCAGAAGACAAGAAATAACTAAGATCAGAGCAGAACTGAAAGAGAGACACAAAAAACCCTTCAAAAAAAAAAACAATTAAATCAAGAAGCTGAAAAATCAAACAAAAA
+R_HWI-M01141:133:D05BR:1:1101:16959:1981  133:D05BR:1:1101:16959:1981 2:N:0:CCAATCCCCCTAGG
3AAAAFBBCFBFF4FFGGGGFGHHFBGHFGGEHHHHFHHGGHHHHGEHEHHHHGHHHHHH3FGHFHGHHFFBEHHHHFFGHBDFHGHAECCGHGGHHGG?1FGBHHHHHGGGGG///?22@F22??1?10011?1?FGH011><1>GHC#
@M_HWI-M01141:133:D05BR:1:1101:15833:2005  133:D05BR:1:1101:15833:2005 2:N:0:CCAATCCCCCTAGG
TGAAGTTACCGTGCTGTGTTTTTCAGCTCCATGAAGTCATTTATATTCTTCTCTAAGCTGTTTATTCT
+M_HWI-M01141:133:D05BR:1:1101:15833:2005  133:D05BR:1:1101:15833:2005 2:N:0:CCAATCCCCCTAGG
]]]]]]]]]]]]]]]]]]]]]]]]]]]]]]]]]]]]]]]]]]]]]]]]]]]]]]]]]]]]]]]]]]]]
@M_HWI-M01141:133:D05BR:1:1101:14450:2040  133:D05BR:1:1101:14450:2040 2:N:0:CCAATCCCCCTAGG
ATATATTTTTTCTGACAGATTATATTCAGAGAAATTTTTCTTTTAACATTGGGGTGCCTAGATAATATATAGATTTTTTTCGTTTCACTTAAATATAGAATTTCTGTATTTTACATGAGAGAGAATATGGAGTTGG
+M_HWI-M01141:133:D05BR:1:1101:14450:2040  133:D05BR:1:1101:14450:2040 2:N:0:CCAATCCCCCTAGG
]]]]]]]]]]]]]]]]]]]]]]]]]]]]]]]]]]]]]]]]]]]]]]]]]]]]]]]]]]]]]]]]]]]]]]]]]]]]]]]]]]]]]]]]]]]]]]]]]]]]]]]]]]]]]]]]]]]]]]]]]]]]]]]]]]]]]]]]
@M_HWI-M01141:133:D05BR:1:1101:13330:2046  133:D05BR:1:1101:13330:2046 2:N:0:CCAATCCCCCTAGG
TGGGAGTAGACAGCTGAAATGATATGGGTTGGCTGGGTCCCCACCCAAATCTCACCTTGAATTGTAGTTCCCATCATCCCCATGGG
+M_HWI-M01141:133:D05BR:1:1101:13330:2046  133:D05BR:1:1101:13330:2046 2:N:0:CCAATCCCCCTAGG
]]]]]]]]]]]]]]]]]]]]]]]]]]]]]]]]]]G]]]][]]]]]]]]]]]]]]]]]]]]]]]]]]]]]]]]]]]]]]]]]]]]]]
@M_HWI-M01141:133:D05BR:1:1101:17404:2096  133:D05BR:1:1101:17404:2096 2:N:0:CCAATCCCCCTAGG
CCTCTGAAAGTCAAAATGGCATTCATTTTGTTATGTGGTACTTTCACCCTCATTCATTTCTTTAAAAAAAAAACCTTTTTATTTATTTAATTTTATTTTTTGAGACAGAGTCTTGCTCTGTCGCCAGGAGCCAGGCTGGAGTGCGGTGGTGCA
+M_HWI-M01141:133:D05BR:1:1101:17404:2096  133:D05BR:1:1101:17404:2096 2:N:0:CCAATCCCCCTAGG
AAB]]]]]]]]]]]]]]]]]]]]]]]]]]]]]]]]]]]]]]]]]]]]]]]]]]]]]]]]]]]]]]]]]]]]]]]]]]]]]]]]]]]]]]]]]]]]]]]]]]]]]]]]]]]]]]]]]]]]]]]]]]]]]]]]]]]]]]]]]]]]]]]]]]]BBB
@M_HWI-M01141:133:D05BR:1:1101:11530:2117  133:D05BR:1:1101:11530:2117 2:N:0:CCAATCCCCCTAGG
GATAAAGCTTTTGGCCTGCCCCCACACTAGTACCACCCCTTCACTAGTCCCACCCTCCACTGGCCCAACCCTTAAGAAGCCTTGTTATGGTCTGGTTCCTACTTACCACGGTAGCTTCCACTCCATTCCACTCCACACCACTCCACTCCACTCCACTGATCTTGTCACATTGAACCTCTGTCTCTTTGAAGAGTCCTTACCCTCTCCTGGCCTTTCTAAATGTTGTTGCTTGTTGCCTCTGTGGGACATAATCTTCCTGTCCCTCTGCCACCCTCATT
+M_HWI-M01141:133:D05BR:1:1101:11530:2117  133:D05BR:1:1101:11530:2117 2:N:0:CCAATCCCCCTAGG
AA1>1DDFF@DDB1GFG1GF1FEC0EE00A22D1FG0BEAF0AFBFCFF2FFHFAGHAFH110B0BEE?EEFE111F1GGGHDGGDEGHC@F@C0BFFGGGHGFFH01BE/FGGCG21BGFF0<<1D2]]]F[[]]\T]V[][]]]]]Z]/1G>GDBFGFF1HHGF2FFG>BGBFBB0ECBFE@2B2FHFHF>1HG>F?/GFHFEGB///EBF21GFGFCAFA0GB0/0/0GFCEF01GFGG1BHFGEFA10B00EFC0FEA1AGG?A1AAFD>>>11
@M_HWI-M01141:133:D05BR:1:1101:18009:2124  133:D05BR:1:1101:18009:2124 2:N:0:CCAATCCCCCTAGG
AATGGCCTTGCTGTCCAAAGTAATCTACAGATTCAACACTATCCCCATCAACTACCAATGACCTTCTTCACGGAACTGGAAAAACCACTTTAAACTTCATATGGAATCACAAGAGAGTCCACATAGCCAAGATAATCCTAAGCAAAA
+M_HWI-M01141:133:D05BR:1:1101:18009:2124  133:D05BR:1:1101:18009:2124 2:N:0:CCAATCCCCCTAGG
]]]]]]]]]Y]]]]]]]]]]]]]]]]]]]]]]]]]]]]]]]]]]]]]]]]]]]]]]]]]]]]]]]]]]]]]]]\]]]]]]]]]]]]]]]]]]]]]]]]]]]]]]]]]]]]]]]]]]]]]]]]]]]]]]]]]]]]]]]]]]]]]]]]]
@M_HWI-M01141:133:D05BR:1:1101:16607:2138  133:D05BR:1:1101:16607:2138 2:N:0:CCAATCCCCCTAGG
CTTTTGGCATTTGACTTTTTCATGAAATAATTGCTGGACGGCTCCTTGGATTAGGTAACCCGGTGTTCTTTCCTGTCTCCTTGGGGCGGGGGTTGGGGGAGATAATCAGCATTTAGCATCTGTCAGGCTGTCCCAGATCTTTGAAAGGGGCAGA
+M_HWI-M01141:133:D05BR:1:1101:16607:2138  133:D05BR:1:1101:16607:2138 2:N:0:CCAATCCCCCTAGG
3ABB]]][]]]]]9Z]]]]]]]]]]]]]]]]]]]]][]]]]]]]]]]]]]]]]]]]][]]]]]]]]]]]]]]]]]]]]]]]]]]]]]]]]\]][]]]]]]]]]]]]]]]]]]]]]]]]]]]]]]]]]]]]]]]]]]]]]]]]]]]]]]]]BAA?
@M_HWI-M01141:133:D05BR:1:1101:13097:2147  133:D05BR:1:1101:13097:2147 2:N:0:CCAATCCCCCTAGG
AGCGATGCCAGCACTTGGTAGATACTAAACTGTAACATT
+M_HWI-M01141:133:D05BR:1:1101:13097:2147  133:D05BR:1:1101:13097:2147 2:N:0:CCAATCCCCCTAGG
]UV]]U]]]]X]\[\]]]]]]]]]]]Y]ZX]L]]K]\&]
@M_HWI-M01141:133:D05BR:1:1101:18252:2160  133:D05BR:1:1101:18252:2160 2:N:0:CCAATCCCCCTAGG
TCAAGGCTCAGAGCAGAGCCAGGCGCACAAGGTGTTTCATAAATA
+M_HWI-M01141:133:D05BR:1:1101:18252:2160  133:D05BR:1:1101:18252:2160 2:N:0:CCAATCCCCCTAGG
]]]]Y]]]]]\]]]]]]]]]]]]]]]]]]]]]]]]]]]]]]]]]]
@M_HWI-M01141:133:D05BR:1:1101:12993:2214  133:D05BR:1:1101:12993:2214 2:N:0:ACAATCCCCCTAGG
TATATCTCTGTTTTGGTACCAGTACCATGCTGTTTTGATTACTGTAGCCT
+M_HWI-M01141:133:D05BR:1:1101:12993:2214  133:D05BR:1:1101:12993:2214 2:N:0:ACAATCCCCCTAGG
]]]]U]V]]]]X]]]]W]]]]Y]]]]]6]]]]]V]]]]]]]][]]]]TF[
@M_HWI-M01141:133:D05BR:1:1101:17093:2253  133:D05BR:1:1101:17093:2253 2:N:0:CCAATCCCCCTAGG
TTTGAGACCCACCCGAGCAACATGGGAAATTTCCGTCTTCAGAACGAAAACAAAACTTGGGGTAGGCTTGGAGCATCACACCTGTAATCCCGTGACAGTGGAATGTCGAGCCGGG
+M_HWI-M01141:133:D05BR:1:1101:17093:2253  133:D05BR:1:1101:17093:2253 2:N:0:CCAATCCCCCTAGG
]]]]]]]]]]]]]]]]]]]Y]]]]]]]]]]]]]]]]]]]]]]]]]]]]]]]]]]]]]]]]F]]]]]]]]]]]]]]]]]]]]]]]]]]]]]]]]]]]]]]]]]]]]]]]]]]\]]]
@M_HWI-M01141:133:D05BR:1:1101:12730:2297  133:D05BR:1:1101:12730:2297 2:N:0:CCAATCCCCCTAGG
TGTATAATTCACCTCTTTTTTTTTTTTTTTTTTTTTTTTTGGGATGGGTTTTCCTTCTTGTTGCCCAGGCTGGAGTGCAATGGCGGGATCTCGCCTCACCGCAACCTCCGCCTCCTGGGTTCAGGCAATTCTCCCGCCTCAGCCTCCTGAGTAGCTGGGACTACAGGCACGCACCACCATGCCCAGCTAATTTTTTGTATTTTTAATAGA
+M_HWI-M01141:133:D05BR:1:1101:12730:2297  133:D05BR:1:1101:12730:2297 2:N:0:CCAATCCCCCTAGG
AAAABFFFFFFFG4FGFGGGGGCGGGCEEGGGEFCGFG?E////3?//2/??22222?>24A/]]Q83\MC\V/=E2DJHICBAE<2E>;/>0/20@-B@;22>EBDFD1FA1>A1G1D22HD56265A1D1IGGCIJFJJDFH25HEGBFHHEGHGHHGFHGGAE?EFEBAA25BABGB4A4F54FGBAAGGGFGGGFFFFFFFBBBAB
@M_HWI-M01141:133:D05BR:1:1101:13239:2300  133:D05BR:1:1101:13239:2300 2:N:0:CCAATCCCCCTAGG
TGTGTCTTTTAAGTGGTATGTTAAGACCACTGACATTCAAGATTAATATTTATAGGTGAGGTTTTTATTCTACCATGAAGTTGTTAGCTGGTTGTTTTGTAGTTTCTATTGTGTAGATGCTTTAAAAGACCTACGTACTTA
+M_HWI-M01141:133:D05BR:1:1101:13239:2300  133:D05BR:1:1101:13239:2300 2:N:0:CCAATCCCCCTAGG
]]]]]]]]]]]]]]]]]]]]]]]]]]]]]]]]]]]]]]]]]]]]]]]]]]]]]]]]]]]]]]]]]]]]]]]]]]]]]]]]]]]]]]]]]]]]]]]]]]]]]]]]]]]]]]]]]]]]]]]]]]]]]]]]]]]]]]]]]]]]]
@M_HWI-M01141:133:D05BR:1:1101:12565:2327  133:D05BR:1:1101:12565:2327 2:N:0:CCAATCCCCCTAGG
TATTTCCCCTATTCTATTTTTTTTTTTGAAACAGAGTTTGGCTCTCT
+M_HWI-M01141:133:D05BR:1:1101:12565:2327  133:D05BR:1:1101:12565:2327 2:N:0:CCAATCCCCCTAGG
]\F]]]]]]]J]]]]]]]]]]]]]]]]]]]]ZZ]]][\[[]]]]]]]
@M_HWI-M01141:133:D05BR:1:1101:10571:2336  133:D05BR:1:1101:10571:2336 2:N:0:CCAATCCCCCTAGG
CTGTCACCACGTCCAGCTAATTTTTGTATTTTTAGCAGAGATAGGGTTTCACCGTATTGGTCAGGCTGGTCTTGAACTCCTGACCTCAGGTGATCCACCTGAGGTCCACCTCGGCTTCCCAAAGTGCCGGAATTACAGGCATGAGCCACCGTGCCTGGCCAATAGTTTCTT
+M_HWI-M01141:133:D05BR:1:1101:10571:2336  133:D05BR:1:1101:10571:2336 2:N:0:CCAATCCCCCTAGG
BBBBBFFFFBBBCCGFGGGCG]]]]]]]]]]]]]]]]]]]]]]]]]]]]]]]]]]]]]]]]]]]]]]]]]]]]]]]]]]]]]]]]]]]]]]]]]]]]]]]]]]]]]]]]]]]]]]]]]]]]]]]]]]]]]]]]]]]]]]]]]]]]]]]]]CGGGGGGGGFFFFFFFAAA?>
@M_HWI-M01141:133:D05BR:1:1101:13899:2363  133:D05BR:1:1101:13899:2363 2:N:0:CCAATCCCCCTAGG
TTTCTTGTAAATCTGTTTGAGTTCTTTGTAAATTCTGGATATCAGCCCTTTGTCACACGGGTAAACTGCAAAATTTCTTCCCATTCTGTTGTTTGCTGATTCACTCTAATGACTCTTTCTTTTGCCGTGCAGAAGCTGTGGAGTTTGATTAGGTCCCATTTGTCTATTT
+M_HWI-M01141:133:D05BR:1:1101:13899:2363  133:D05BR:1:1101:13899:2363 2:N:0:CCAATCCCCCTAGG
ABBBBFFFFFFDGGGGGGF]]]]]]]]]]]]]]]]]]]]]]]]]]]]]]]]]]]]]]]]]]]]]]]]]]]]]]]]]]]]]]]]]]]]]]]]]]]]]]]]]]]]]]]]]]]]]]]]]]]]]]]]]]]]]]]]]]]]]]]]]]]]]]]]]]]GGGGGGGBFFFFFFAABBB
@M_HWI-M01141:133:D05BR:1:1101:17496:2404  133:D05BR:1:1101:17496:2404 2:N:0:CCAATCCCCCTAGG
AGCTGCTAGGCAGATACGTTTAAGTCTGCTGCAGAAGAACTCATAAAGCCTCTTTTTTTCCTCTA
+M_HWI-M01141:133:D05BR:1:1101:17496:2404  133:D05BR:1:1101:17496:2404 2:N:0:CCAATCCCCCTAGG
]]]]V]]][]\]]X][]]]]\[]]]]]]]]]]]]]X]GZ]]]]]]\\]]][]]]]]]]\]Z]]$S
@F_HWI-M01141:133:D05BR:1:1101:11010:2409  133:D05BR:1:1101:11010:2409 2:N:0:CCAATCCCCCTAGG
TAATCCCAGCACTTTGGGAAGCTGAGGTGAGCAGATCACGAGGTCAAAAGGTTGAGATCATCCTGGCCAACATGGTGAAACCTTGTCTGTACTAAAAATGCAAAACTTAGCCAGGCATGATGGCAGGTGCCTGTAATCCTAGGTACTCAA
+F_HWI-M01141:133:D05BR:1:1101:11010:2409  133:D05BR:1:1101:11010:2409 2:N:0:CCAATCCCCCTAGG
AABB?FFFFFFFFGGGGGG42EGCFFFGFGHHCH3FGHHGDCEEHFFGHFE3FGBHHHFFHHHHHFHEGHGFFHGFFHFDGGHHHFHHHGFFDDGHG3FFH4BGH1FGFHHHHHFHGHGHHH30G/<B?GGGHGHHHDFHGGBHHHFDH1
@R_HWI-M01141:133:D05BR:1:1101:11010:2409  133:D05BR:1:1101:11010:2409 2:N:0:CCAATCCCCCTAGG
ATTACATCATGCAATGACTGTAACTTGCAAAATCCAGAGCACAAATTTACCTGACAAATCACGCACAGGAAGCTGGGCACATAACCTTTTTTTTTTTTTGAGACGGAGTCTCACCCAGGCTGGGTTCAAATGATTCTTCTGTCTTAGCCT
+R_HWI-M01141:133:D05BR:1:1101:11010:2409  133:D05BR:1:1101:11010:2409 2:N:0:CCAATCCCCCTAGG
1>AA>1DDFFFDGGCGGBGGGFE3DDFFGHHHHHHDDGCFHFEFHHHGHHHHHFGFHFHFGHGF?EEHE0FGE1FE/GHGFHHF1CGHHGHEEGEGCGGGG/<G/A//?GFFFD00?/FACC//FCFG<F1<1FGDD11=GHF111>1>F
@M_HWI-M01141:133:D05BR:1:1101:16669:2422  133:D05BR:1:1101:16669:2422 2:N:0:CCAATCCCCCTAGG
CACACACCTATAATCCCAGCTACTTGAGAGGCTGAGGCCATCGACTCCTTTGAGCCCAGAAGTTTGAGAACAGCCTGGACAACATGA
+M_HWI-M01141:133:D05BR:1:1101:16669:2422  133:D05BR:1:1101:16669:2422 2:N:0:CCAATCCCCCTAGG
]]]]]]]]]]]]]]]]]]]]]]]]]]]]]]]]]]]]]]]]]]]]]]]]]]]]]]]]]]]]]]]]]]]]]]]]]]]]]]]]]]]]]]]
@M_HWI-M01141:133:D05BR:1:1101:14598:2443  133:D05BR:1:1101:14598:2443 2:N:0:CCAATCCCCCTAGG
CAAGAAATAGCTGGAAATCTCCGTCTAAAACACAAAAAGAACGTATCTTGCAAACTGCTCTGCTGGGTGTTCGCTCAGCTAAGGGAGTTGAATCCGCCTTC
+M_HWI-M01141:133:D05BR:1:1101:14598:2443  133:D05BR:1:1101:14598:2443 2:N:0:CCAATCCCCCTAGG
]]]]]]]]]]]]]]]]]]]]]]]]]]]]]]]]]]]]]]]]]]]]]]]]]]]]]]]]]]]]]]]]]]]]]]]]]]]]]]]]]]]]]]]]]]]]]]]]]]]]]
@M_HWI-M01141:133:D05BR:1:1101:18756:2617  133:D05BR:1:1101:18756:2617 2:N:0:CCAATCCCCCTAGG
TCAGCTTGCCATTTTTAGAAGATGCGGAAATTGATTATGTGACGGAAGAATTGGGCGCTCAGCTTACCTTAAAAGCACCAAATGCCAAAATGCGCAAAGTGTCAGATGATGCGC
+M_HWI-M01141:133:D05BR:1:1101:18756:2617  133:D05BR:1:1101:18756:2617 2:N:0:CCAATCCCCCTAGG
]]]]]][]]]]]]]]]]]]]]]]]]4]]]]]]]]]]]]]]]]]]\&]]]]]]]]\]]]]]]]]]]]]]]]]]]]]]]]]]]]]]]]]]]]]]]]]]]]]]]]]]]]]]]]]]]]
@M_HWI-M01141:133:D05BR:1:1101:12302:2629  133:D05BR:1:1101:12302:2629 2:N:0:CCAATCCCCCTAGG
TTTTTTTGAGATGGGGTCTCACTCTGTCACCAGGCTGGAGTGCAGTCGTGTGATCTTGGCTTACTGCAGCCTCTGCCTCCCGGGTTCAAGCAATTCTCCTGCCTCAGCCTCCCAAGTAGCTGGGACTACAGGCGCACCACTATGCC
+M_HWI-M01141:133:D05BR:1:1101:12302:2629  133:D05BR:1:1101:12302:2629 2:N:0:CCAATCCCCCTAGG
Z]TW]]]]\]]]]]]]]]]]]]]]]]]]]]]]]]]]][]]V]]]U]]]]]]]]]]]]]]]]]]]]U]]\]]]]]]]Z]]]]Z]]]Z]]]]]]]]]]]]]]]]]\]]]\]W]]]]][]]]]]]]]]]]]]]]]]\]]]]]]]]]]]]
@M_HWI-M01141:133:D05BR:1:1101:11356:2696  133:D05BR:1:1101:11356:2696 2:N:0:CCAATCCCCCTAGG
AAAAGTTAGCCACTGCACCTGGCTACTTTTTGTATTTTTAGTAGAGATGGGGTTTCGCTATGTTGGCCAGGCTGATCTTGACCTCCTGACCTCGTGATCCTCCTGCCTCAGTCTCCCAAAGTGCTGGGATTACATGT
+M_HWI-M01141:133:D05BR:1:1101:11356:2696  133:D05BR:1:1101:11356:2696 2:N:0:CCAATCCCCCTAGG
]]]]]]]]]]]]]]]]]]]]]]]]]]]]]]]]]]]]]]]]]]]]]]]]]]]]]]]]]]]]]]]]]]]]]]]]]]]]]]]]]]]]]]]]]]]]]]]]]]]]]]]]]]]]]]]]]]]]]]]]]]]]]]]]]]]]]]]]]
@F_HWI-M01141:133:D05BR:1:1101:15511:2724  133:D05BR:1:1101:15511:2724 2:N:0:CCAATCCCCCTAGG
ACGGCGCTTCGCGGGCATGTCCGGGTTCTCGCCGGAGCTGCTGCGCTGGCTGACGTACGGCCGCGTCATGATCGGAAGAGCACACGTCTGAACTCCAGTCACCCAATCCATCTCGTATGCCGTCTTCTGCTTGAAAAAAAAAAAATCCAA
+F_HWI-M01141:133:D05BR:1:1101:15511:2724  133:D05BR:1:1101:15511:2724 2:N:0:CCAATCCCCCTAGG
BBBABBBBBBBBGG?EGGGGGFEGGEGHHHGGGGGGGGFHHHHHGGGGGGHGHGGGHHGGGGGG@CCGHHHHHGGDFGHGHHHHHGHHHGHHHHHGHHHHHHFHGGHHHHF0DGHGGHGGHCFCFGHHFHGGFFFGB??###########
@R_HWI-M01141:133:D05BR:1:1101:15511:2724  133:D05BR:1:1101:15511:2724 2:N:0:CCAATCCCCCTAGG
GCTGACAAGCGGCCCGAGTTCGTGGCGCGGGAGCGCCACCCCACGAGGGCAGCCGGCGCCGCACCGCCGGCGCGAAGAGGCGGGGCAGCCCGGGAGGGGGGAGCGAACAGAGAGGGAGAAGGGGGGTTGGAAGTGGCGATCGCGACGATG
+R_HWI-M01141:133:D05BR:1:1101:15511:2724  133:D05BR:1:1101:15511:2724 2:N:0:CCAATCCCCCTAGG
1>>A111111111A0000A01000A#############################################################################################################################
@M_HWI-M01141:133:D05BR:1:1101:11732:2753  133:D05BR:1:1101:11732:2753 2:N:0:CCAATCCCCCTAGG
AGATGGTCCCTGATGATTTCACAGAAGGCATTTCTTTTTTTTTTTGTTTGTTTGAGACAGGGTCTCACTCTTGTCACCCAGTCTGGAGTGCAGTGGCGTGATC
+M_HWI-M01141:133:D05BR:1:1101:11732:2753  133:D05BR:1:1101:11732:2753 2:N:0:CCAATCCCCCTAGG
]]]]U]]]]]]]]]]]]]]]]]]]]]]]]]]]]]]]]]]]\]]]]]]][]]]]]]\]]]]]]]]]]]]]]]]]]]]]]]]\]]]]]]\]]]]]Y]]R]]UTX]
@M_HWI-M01141:133:D05BR:1:1101:21462:2784  133:D05BR:1:1101:21462:2784 2:N:0:CCAATCCCCCTAGG
GGTATTTGCTCTGTGGCTTGCTGTGGCTTTAGCTCTCGTCTGTATACGTTTGTGTACTCTAATATCCACTGCTCTTATGTTTGTCTCTGCATTTGCAGTGGTGGTATCTGCATTTACTGT
+M_HWI-M01141:133:D05BR:1:1101:21462:2784  133:D05BR:1:1101:21462:2784 2:N:0:CCAATCCCCCTAGG
]]]]]]]]]]]]]]]]]]]]]]]]]]]]]]]]]]]]]]]]]]]]]]]]]]]]]]]]]]]]]]]]]]]]]]]]]]]]]]]]]]]]]]]]]]]]]]]]]]]]]]]]]]]]]]]]]]]]]]]]
@M_HWI-M01141:133:D05BR:1:1101:14941:2830  133:D05BR:1:1101:14941:2830 2:N:0:CCAATCCCCCTAGG
GGAGCATCAGGCCGGGCCGGAGGTTCGCGCGGACGTCGACGGCGAAGGCGAGCGCGAGGTCGGTGTCGAGG
+M_HWI-M01141:133:D05BR:1:1101:14941:2830  133:D05BR:1:1101:14941:2830 2:N:0:CCAATCCCCCTAGG
]]]]]]\]]]]]]]]]]]]]]]]]]]]]]]]]]]]]]]]]]]]]]]]]]]]]]]]]]]]]]]]T]]]]]]]
@F_HWI-M01141:133:D05BR:1:1101:9758:2837  133:D05BR:1:1101:9758:2837 2:N:0:CCAATCCCCCTAGG
TGCAAATATCCAAGAAACATATGACAAAATGCTCAACATCACTAATTATTAGGGAAACGCAAATCAAAACCACAATGGGATATCACCTTACTCCTGCTAGAATGGCCATAATCAAACAAACAAACACACAAACAAAAAAACCAGTAGATG
+F_HWI-M01141:133:D05BR:1:1101:9758:2837  133:D05BR:1:1101:9758:2837 2:N:0:CCAATCCCCCTAGG
BCCABFFFFFFFGGGGGGGGGGHGHHGHGHHGHHHHGHHHHFHHHHHHGHHHHHHHHHGGGGGHHHHGHHGHGFGHHGHHHHHHHHHHHHHHGHHHHHHGFDFGHHHFFFFHGHHHHHHHHHHHHHGHGGEHHHHHHHGGGGHHFHHDHF
@R_HWI-M01141:133:D05BR:1:1101:9758:2837  133:D05BR:1:1101:9758:2837 2:N:0:CCAATCCCCCTAGG
TTGAATAATTACTTCTTTTCTTCTGGGTAGATACCCAGTAGTGGGATTGCTGCATCAAATGGTAGTTCCTACTTTGGTTTTTTAAAGCAATCTCCACACTGTTTTCCATAGTGGTTGCACTAGTTTATATTCCCACCAGCGGTGTAGAAG
+R_HWI-M01141:133:D05BR:1:1101:9758:2837  133:D05BR:1:1101:9758:2837 2:N:0:CCAATCCCCCTAGG
>3AAAFFDFFFFGGGGGGGFGFHHHGHFGEHHGHHHFHHFHHHFHGHHHFHHHGHHFFFHFEHE5GHG5GFFGHHHHHFCFGGFFHHHHGHHHHBGGFGFFGHFHHFEGHHHFFEFGGEGE3GGGHHHHHHHFEGFGHHGCFAEGHHFFB
@M_HWI-M01141:133:D05BR:1:1101:11714:2896  133:D05BR:1:1101:11714:2896 2:N:0:CCAATCCCCCTAGG
CGAATCTCAAGGCAGATTCAATTCCCTTAGGTATGCGAACACACAGGAGAGCAGTTTGCAAGATACG
+M_HWI-M01141:133:D05BR:1:1101:11714:2896  133:D05BR:1:1101:11714:2896 2:N:0:CCAATCCCCCTAGG
]]]]]]]]]]]]]]]]]]]]]]]]]]]]]]]]]]]]]]]]]]]]]]]]]]]]]]]]]]]]]]]]]]]
@M_HWI-M01141:133:D05BR:1:1101:19793:2898  133:D05BR:1:1101:19793:2898 2:N:0:CCAATCCCCCTAGG
ACCTCTCACAGCACACATAGTACTTTTATTTGTATTTTAGAGAGGGGGGCTTGCTCTGTAGCCCAGGTGGAGTACAG
+M_HWI-M01141:133:D05BR:1:1101:19793:2898  133:D05BR:1:1101:19793:2898 2:N:0:CCAATCCCCCTAGG
]]]]][[]]]]]]]]Z[6]]I[]]]]\]]V]\]]][]]]]W]X]]YTYVY]\]WW[]]]]]]\]Z]V]][]]]]][Y
@M_HWI-M01141:133:D05BR:1:1101:21188:2922  133:D05BR:1:1101:21188:2922 2:N:0:CCAATCCCCCTAGG
AAGCAAGCAGGGTCTGGAGTGGACCTCCAGCAGTCCTGCAGCAGAGGGGCCAGACTGTTAGAAGGAAAA
+M_HWI-M01141:133:D05BR:1:1101:21188:2922  133:D05BR:1:1101:21188:2922 2:N:0:CCAATCCCCCTAGG
]]]]]]]]]]]]]]]]]]]]]]]]]]]]]]]]]]]]]]]]]]]]]]]]]]]]]]]]]]]]]]]]]]]]]
@M_HWI-M01141:133:D05BR:1:1101:9359:2929  133:D05BR:1:1101:9359:2929 2:N:0:CCAATCCCCCTAGG
CGCGATGAGGATCATCCCGAGCCAGAACGCCGGCA
+M_HWI-M01141:133:D05BR:1:1101:9359:2929  133:D05BR:1:1101:9359:2929 2:N:0:CCAATCCCCCTAGG
Z]]]0]]][]]]]]]]][]][]]]]]U]]S]]]X]
@M_HWI-M01141:133:D05BR:1:1101:14863:2939  133:D05BR:1:1101:14863:2939 2:N:0:CCAATCCCCCTAGG
TCAACATTAATATTGTCATGTTTGATTTTGGTCCAGTTATTTTGTTACTGGCTGGTTGTTTTGCCCCTTAGTTGATGCAGTTTCTTCATTGCGTTGTTTTTCTTTACCATCTGGTACGTTTTTGTAGTGGCTGGTACTGGTTGTTCCTCTCCCTGTGTAATGCCTCTTTCAGA
+M_HWI-M01141:133:D05BR:1:1101:14863:2939  133:D05BR:1:1101:14863:2939 2:N:0:CCAATCCCCCTAGG
ABABCFFFFFFFGGGGGGGGGGH]]]]]]]]]]]]]]]]]]]]]]]]]]]]]]]]]]]]]]]]]]]]]]]]]]]]]]]]]]]]]]]]]]]]]]]]]]]]]]]]]]]]]]]]]]]]]]]]]]]]]]]]]]]]]]]]]]][]]][]]]]]]]GGGFGGGFFGCA?FFFFFAAA>>
@F_HWI-M01141:133:D05BR:1:1101:15474:2971  133:D05BR:1:1101:15474:2971 2:N:0:CCAATCCCCCTAGG
CCTTTCAGTCCAGGTGTGGTGGCTCACACTTGAAATTCCAGCACTTTGGGAGGCCGAGGTAGGCAGATCACGAGGTCAGATGTTTGAGACCAGCCTGGCCCACATGGTGAAACACATCTCTACTAAAAATACAAAAATTCACTGGGCACG
+F_HWI-M01141:133:D05BR:1:1101:15474:2971  133:D05BR:1:1101:15474:2971 2:N:0:CCAATCCCCCTAGG
ABCCCFFFFFFFGGGGGGGGGGHHHHHHGHHHHHHHHHHHHHHHHHHHHGHGGGGGGGGGHHGHHGGHHHHGGGGGHHHHHHHHHHHGHHGHHHGHHHHHHGGGHHHHHHHHHGHHHHHHHHHHHHHHHHHHHHHHHHHHHHHHEHHHGG
@R_HWI-M01141:133:D05BR:1:1101:15474:2971  133:D05BR:1:1101:15474:2971 2:N:0:CCAATCCCCCTAGG
TAACTCTTTTTTTTTTCTCTAAGATGGAGTCTCACTCTGTCACCCAGGCTGGAGTGCAGTGGTGTGATCTAGGCTCACTACAACCTCCACCTCCTGGATTCAAGTGATTCTCTTGTGTTGGCCTCCTGAGTAGCTGAGATTACAGGCACA
+R_HWI-M01141:133:D05BR:1:1101:15474:2971  133:D05BR:1:1101:15474:2971 2:N:0:CCAATCCCCCTAGG
AABBCFFFFFFCGGGGGGGGGFFHFFFHHFHHGHHHHHHHFGHHACHEFHFCHAGADD5BB3GAEAGHHFHGHFHHHHHHHHHHGHFHHHGHGHHHHHHHHHDGHHHGHHHHHFHHHHHGAFFHHHHHGFFHFFHHHFHHHHGHFHGHFH
@M_HWI-M01141:133:D05BR:1:1101:11362:2979  133:D05BR:1:1101:11362:2979 2:N:0:CCAATCCCCCTAGG
TTACCCGCCACCATGCCCGGCTCATTTTTGTATTTTTTAGTAGAGACGGGGTTTCACGGTGTCGGCCAGGCTGGTCTCGAACTCCTGGCCTCATGATCCGCCTGC
+M_HWI-M01141:133:D05BR:1:1101:11362:2979  133:D05BR:1:1101:11362:2979 2:N:0:CCAATCCCCCTAGG
CCCCD]UW]W]][ZUU]]]TZT]ZZ]]]]]][]]\]6ZZ]]]]]]H]]]]Z]]]]Z[]]]]]]]]Z]]]Z]EVX]]]][]V]]GZY[\]8]X\X[[YIW]]]]T]
@M_HWI-M01141:133:D05BR:1:1101:17799:3001  133:D05BR:1:1101:17799:3001 2:N:0:CCAATCCCCCTAGG
CTTGAGGGAAGGGAGAGAGATGGCCTAACAACTGGATTGTGAAACAGTCAGAACACAAACAACATTTATCAATTAAGTTAACCACCTTATATGAGTATGGTTCATGGCACCCCATAACAATTATAACAGTAACATCAAAGATTACTTATCACAGACTTGCCATTAATAGATATCAAAGAAAATGTTTGAAATTTTACGTGAATCG
+M_HWI-M01141:133:D05BR:1:1101:17799:3001  133:D05BR:1:1101:17799:3001 2:N:0:CCAATCCCCCTAGG
3AABAFFAAFBAGGFGGGGGGBGHHHHHHHHEFHHHGHHHHHHHHGHHHHHGHGH]]]]]]]]]]]]]]]]]]]]]]]]]]]]]]]]]]]]]]]]]]]]]]]]]]]]]]]]]]]]]]]]]]]]]]]]]]]]]]]]]]]]]]]]]]]]]]]FHGFGGGHFHHHHHHCGHHHHFHHHGGHHHHHHGGGGGGGGGGFFFCFFFCBAA>
@M_HWI-M01141:133:D05BR:1:1101:13194:3031  133:D05BR:1:1101:13194:3031 2:N:0:CCAATCCCCCTAGG
CGCGTTTGCACCCATTCACCCGGGTATAACGAAACACAGCTCCTGGAAGAACCGTGCTTCTCACTCTCTGATTCTGAAGGCGGATTCAACTCCCTTAGCTGAGCGAACACCCAGCAGAGCAGTTTGCAAGATACGTTCTTTTTGTGTTTTAGACG
+M_HWI-M01141:133:D05BR:1:1101:13194:3031  133:D05BR:1:1101:13194:3031 2:N:0:CCAATCCCCCTAGG
>AABB]]]]]]]]]]]]]]]]]]]]]]]]]]]]]]]]]]]]]]]]]]]]]]]]]]]]]]]]]]]]]]]]]]]]]]]]]]]]]][]]]]]]]]]]]]]]]]]]]]]]]]]]]]]]]]]]]]]]]]]]]]]]]]]]]]]]]]]]]]]]Z]]]BAAAA
@M_HWI-M01141:133:D05BR:1:1101:20045:3049  133:D05BR:1:1101:20045:3049 2:N:0:CCAATCCCCCTAGG
CAATCTCGGCTCACTGCAACCCTCCGCCTCCCGGATTCAAGCGATTCTCCTGCCTCAGACTCCCAAGTAGCTGTGACTACAGGTGTGCGCCACCATGCCCAGCTAATTTGTTGTTGTTCAGTAGAGATG
+M_HWI-M01141:133:D05BR:1:1101:20045:3049  133:D05BR:1:1101:20045:3049 2:N:0:CCAATCCCCCTAGG
]]]]UY]]]]]]]]]]]]Z]]Z][X]]Z]Y]]]]]]Y]]]]]]]]]][]]]]]]]]]]]]]]]]]]]]]]]]]]]]]]]]]]]]]]ZZ]]]]]]\Z]]]]]Z]H]]]Y]]]X]]]]X]]]]]]]]XV\]
@M_HWI-M01141:133:D05BR:1:1101:16219:3070  133:D05BR:1:1101:16219:3070 2:N:0:CCAATCCCCCTAGG
AAAACAGATATAGAAACCAATGCAAACAGAACAGAGGCCTCAGAAACAGCGTCACACATCTACAACCGTCTGATCTTTGATAAACCTGGCAAAAACAAGAGTGGGGGAAGGAGTCCATATTTAATAAATAGTGTTGGGAAAACTGGCTAACCATATGCAGAAAACTGAAACTGGACCCCTTCTTTACACCTTAAAGAAAAGTTAAATAAAGATGAATTAAAGACTTAAACATAAGACCTAAAACCTTAAAAACCCTAGAGGGGG
+M_HWI-M01141:133:D05BR:1:1101:16219:3070  133:D05BR:1:1101:16219:3070 2:N:0:CCAATCCCCCTAGG
CCAAACFFFFFFGGGGGGGGGGHHHGHHHGGHHHHHGGGHHHFHGHHHBHGGGDGHHGHHHHHHHHGGGGHGHHHFHHHHHFHEGHHHHHHHHHHGHHGHHFHGGGGGCEFFHH]]]]]]]]]]]]]]]]]]]]]]]]]]]]]]]]]]]]HHHGGHGHHHHHHHHHHHHHFCGGFEEACFBDGFGDGGFFHHHHHFHHHGFFHHFHFHHHHHHGHHHHHHHHHHFHGGHGFFGGF5GA5DGGFGFCGGGGFGBFFFFABAAA>>
@M_HWI-M01141:133:D05BR:1:1101:11123:3097  133:D05BR:1:1101:11123:3097 2:N:0:CCAATCCCCCTAGG
GTTCAAACCAGATAAGCCACCTCACCTCTCTGAGGCTCAATTCTTCCATTTGCAAATGGGGGATAAAAATGTCCTTCCAAGGTGGGTC
+M_HWI-M01141:133:D05BR:1:1101:11123:3097  133:D05BR:1:1101:11123:3097 2:N:0:CCAATCCCCCTAGG
[]]]S]HYG]]]]Z]]YY]]]\Z][]V\]X]GZ\EVVV]V]]Z\\]\[\]]]5]]Z]]][]F]U]]]VWE\[[Y]]]E[]FC]U]ZZ]
@M_HWI-M01141:133:D05BR:1:1101:10975:3119  133:D05BR:1:1101:10975:3119 2:N:0:CCAATCCCCCTAGG
GCGCTAGGAAGCGGTCAAGGTTCGCCTGCCAGCGCTCCAGCGTCTGTGCTGGCAGACCATAGATGAGGTCTATGCTGAGGTTGTCGAGTCCCAGCCTCTGACAGGCGTCGATGGCTGCCTCTACCTGCTCAGCGCTATGCCTTCGCTCGAGGAAGAGCAGGTCATCCGCATGGAAGCTCTGCACCCCCATACTGATGCGGTTGATAGGT
+M_HWI-M01141:133:D05BR:1:1101:10975:3119  133:D05BR:1:1101:10975:3119 2:N:0:CCAATCCCCCTAGG
BBCCCCCFFF@BGGGGGGGGGFHCGGGHHHGGGGGGGGHHGGGGGGHHHHHHGHGGHHH]]]]]]]]]]]]]]]]]]]]]]]]]]]]]]]]]]]]]]]]]]]]]]]]]]]]]]]]]]]]]]]]]]]]]]]]]]]]]]]]]]]]]]]]]]]HHGHHHHHGHHHFCACGHHCHHHHHGHHHHGGEGGHHGGGGGGGGGGCFFFFFFBAAA3
@M_HWI-M01141:133:D05BR:1:1101:12094:3132  133:D05BR:1:1101:12094:3132 2:N:0:CCAATCCCCCTAGG
CAAGCGATTCTCCTGCCTCAGCCTCCCAAGTAGCTGAGACTACAGGCACCTGTCACCATGCCTGGCTAATTTTTTATATCTTTAGTAGACGGGGTTTCACTACGTTGGCCAGGGCTGG
+M_HWI-M01141:133:D05BR:1:1101:12094:3132  133:D05BR:1:1101:12094:3132 2:N:0:CCAATCCCCCTAGG
]]]]]]]]]]]]]]]]]]]]]]]]]]]]]]]]]]]]]]]]]]]]]]]V]]]]]]J]]]]]]]]]]]]ZYW]]]]]]]]]]]]]]]]]]]]]]]]]]]]]]]]]X]]]]]]]]]CZ]]]
@M_HWI-M01141:133:D05BR:1:1101:17335:3135  133:D05BR:1:1101:17335:3135 2:N:0:CCAATCCCCCTAGG
ATCATTCTGGGACAAAAATAGCAGAAGAAACTGGTAGCAACCCTTACTGTTCTAGAGCTGCTGCAGGTGATCCCCAGGGAAGG
+M_HWI-M01141:133:D05BR:1:1101:17335:3135  133:D05BR:1:1101:17335:3135 2:N:0:CCAATCCCCCTAGG
]]]]]]]]]]]]]]]]]]]]]]]]]]]]]]]]]]]]]]]]]]]]]]]]]]]]]]]]]]]]]]]]]]]]]]]]]]]]]]]]]]]
@M_HWI-M01141:133:D05BR:1:1101:9770:3152  133:D05BR:1:1101:9770:3152 2:N:0:CCAATCCCCCTAGG
TGAATATAATGAATGAGAAAAATATACAATGCCCTTTTCTACTCTGTTTTGGAGTATATACACCAACTCAATATGCTCTCTCACGAAAAATACCAAAATTTTAATTTTACACGAATTGAAAGAAATCTAAATAATA
+M_HWI-M01141:133:D05BR:1:1101:9770:3152  133:D05BR:1:1101:9770:3152 2:N:0:CCAATCCCCCTAGG
]]]]]]]]]]]]]]]]]]]]]]]]]]]]]]]]\]]]]]]]]]]]]][]]]]]]]]]]]]]]]]]]]]]]]]]]]]]]]]]]]]]]]]]]]]]]]]]]]]]]]]]]]]]]]]]]]]]]]]]]]]]Y]]]]]]]]]]]
@M_HWI-M01141:133:D05BR:1:1101:19002:3162  133:D05BR:1:1101:19002:3162 2:N:0:CCAATCCCCCTAGG
TCCCTACAAAGGACACAAACTCATTGTTTTGATTGTTGCATAATAATCCACAGTGTATATGTACCACATTTTCCCAGTACAGTCTATCATCGATGGGAATTTGGGTTGGTTCCAGGTCTTTGCTATTGTAAACAGTGCTGCAATGAACATTCGTGTGCATGTGT
+M_HWI-M01141:133:D05BR:1:1101:19002:3162  133:D05BR:1:1101:19002:3162 2:N:0:CCAATCCCCCTAGG
BBBBBFFFFFFFGG]]]]]]]]]]]]]]]]]]]]]]]]]]]]]]]]]]]]]]]]]]]]]]]]]]]]]]]]]]]]]]]]]]]]]]]]]]]]]]]]]]]]]]]]]]]]]]]]]]]]]]]]]]]]]]]]]]]]]]]]]]]]]]]]]]]]]]]]GGFFFFFFFCBAAA
@M_HWI-M01141:133:D05BR:1:1101:14375:3206  133:D05BR:1:1101:14375:3206 2:N:0:CCAATCCCCCTAGG
TTTTTCCTTTTTTTGTAGAGATGAGGGGGTGTCTCATGATGTTGCCTAGGCTAGTCTCAAACTCCTGCGCTCAAGCGATCCACCCACCTCAGCCTCCTAAAGTGTTGGGATTACAGGTGTGAGCCACAGTGCCCAGCTGAAGTTGCTTTCTTTTCT
+M_HWI-M01141:133:D05BR:1:1101:14375:3206  133:D05BR:1:1101:14375:3206 2:N:0:CCAATCCCCCTAGG
BBABBB]]]]]]]]]]]]]]]]]]]]]]]]]]]]]]]]]]]]]]]]]]]]]]]]]]]]]]]]]]]]]]]]]]]]]]]]]]]]]]]]]]]]]]]]]]]]]]]]]]]]]]]]]]]]]]]]]]]]]]]]]]]]]]]]]]]]]]]]]]]]]]]]FAA?AA
@M_HWI-M01141:133:D05BR:1:1101:13175:3240  133:D05BR:1:1101:13175:3240 2:N:0:CCAATCCCCCTAGG
ACAACGTTCTCGTGTTGTGTTTTTCAGCTCCATCAATTCACTCATATTCCTCTCTAAGTTGTCTATTCTTGTTATCATTTCCTCAAATCTTTTTTCAAGGTTCTTAGTTTCTTTGCATTGAGTTAGAACATGTTCTTTT
+M_HWI-M01141:133:D05BR:1:1101:13175:3240  133:D05BR:1:1101:13175:3240 2:N:0:CCAATCCCCCTAGG
]]]]]]]]]]]]]]]]]]]]]]]]]]]]]]]]]]]]]]]]]]]]]]]]]]]]]]]]]]]]]]]]]]]]]]]]]]]]]]]]]]]]]]]]]]]]]]]]]]]]]]]]]]]]]]]]]]]]]]]]]]]]]]]]]]]]]]]]]]]
@M_HWI-M01141:133:D05BR:1:1101:13231:3243  133:D05BR:1:1101:13231:3243 2:N:0:CCAATCCCCCTAGG
CGTTGGATTTATTCCGTGTCGGTGAAGACGGT
+M_HWI-M01141:133:D05BR:1:1101:13231:3243  133:D05BR:1:1101:13231:3243 2:N:0:CCAATCCCCCTAGG
]V]]]]]]]]]]]]]]]]]]Z]]]]]]Z]]Z]
@M_HWI-M01141:133:D05BR:1:1101:17492:3305  133:D05BR:1:1101:17492:3305 2:N:0:CCAATCCCCCTAGG
AAATACAAAAAATTAGCTGGGCACGGTGGTGCGTGCCTGTAATCCCAGCTACTCAGGAGGCTGAGGCAGGAGAATTGCCTGAACCCAGGAGGCA
+M_HWI-M01141:133:D05BR:1:1101:17492:3305  133:D05BR:1:1101:17492:3305 2:N:0:CCAATCCCCCTAGG
]]]]]]]]]]]]]]]]]]]]]]]]]]]]]]]]]]]]]]]]]]]]]]]]]]]]]]]]]]]]]]]]]]]]]]]]]]]]]]]]]]]]]]]]]]]]]]
@M_HWI-M01141:133:D05BR:1:1101:12188:3310  133:D05BR:1:1101:12188:3310 2:N:0:CCAATCCCCCTAGG
TAAAAAGAAAGATATATATAAGGCCGGGTGTGGTGGCTCACGCCTGTAATCCCAACACTTTGGGAGGCCAAGGCGGGTGATCACTTGAGGTCAGGAGTTCGAGACCAGCCTGTCCAACATGGTGAAACCCTGCCTCTACTAAAAATACAAAAATT
+M_HWI-M01141:133:D05BR:1:1101:12188:3310  133:D05BR:1:1101:12188:3310 2:N:0:CCAATCCCCCTAGG
333A3]]]]]]]]]]]]\\]]]]]]]]R\U]]][]]]]VZ]V]]]]]]][]]]]]]]]]]]]][8]F]]]\]][]]]8]]]]]]]]]JHS]]]]]]V]][W]5]]]]U]]]Z]]]]]]\F]]]]]]]]]]]]]]]]]]]]]]]]]]]]]]A>A>>
@M_HWI-M01141:133:D05BR:1:1101:16847:3344  133:D05BR:1:1101:16847:3344 2:N:0:CCAATCCCCCTAGG
GAATGTTCATTGCAGCACTGTTTGCAATAGCAAAGACCTGGAATCAACCCAAATGCCCATTGGTAATAGACTGGATTGGAAGAATGTGGCACATGTACACCATGGAATATTATGCAGCAATCAGAAATGATGAGTTTGTGTCGTTTGTAGGGACTTGGATGAATCCGGAGAACATCATCCTCAGCAAACTGACACAAGAGCAGAAAATCAAACACTGCATATTCTCACTCATAGGTG
+M_HWI-M01141:133:D05BR:1:1101:16847:3344  133:D05BR:1:1101:16847:3344 2:N:0:CCAATCCCCCTAGG
BCCCCFFFFFFFGGGGGGGGGGHHHHHHHHHHHHGHHHHHHHHHHHHHHFEHHHHHHHIHHHGHHHHHHHHGHHHHHHGHHHHHHHH]]]]]]]]]]]]]]]]]]]]]]]]]]]]]]]]]]]]]]]]]]]]]]]]]]]]]]]]]]]]]]]HHHFGHHHHHHGGGGGHHIHHHGHHGHHGHHHFHHHHHHHHHGFBHHHHHHHHHHHGHGHHHHHHGGGGGGGGGGFFFFFFFDCCBB
@M_HWI-M01141:133:D05BR:1:1101:15475:3354  133:D05BR:1:1101:15475:3354 2:N:0:CCAATCCCCCTAGG
CTAAGATCAGGTAAGAGACATTAAAACTTCCAGGCCAGGCGCGGTGGCTCATGCCTATAATCCCAGCACTTTGGGAGGCTGAGGCAGGTGGATCACAATGTCAAGAGATCGAGACCATCCTGGTCAACC
+M_HWI-M01141:133:D05BR:1:1101:15475:3354  133:D05BR:1:1101:15475:3354 2:N:0:CCAATCCCCCTAGG
]]]]]]]]]]]]]]]]]]]]]]]]]]]]]]]]]]]]]]]]]]]]]]]]]]]]]]]]]]]]]]]]]]]]]]]]]]]]]]]]]]]]]]]]]]]]]]]]]]]]]]]]]]]]]]]]]]]]]]]]]]]]]]]]]
@M_HWI-M01141:133:D05BR:1:1101:13162:3355  133:D05BR:1:1101:13162:3355 2:N:0:CCAATCCCCCTAGG
TTTTTTTTCTTGTAAATCTGTTTGAGTTCTTTGTAAATTCTGGATATCAGCCCTTTGTCAGATGGGTAGACTGCGAAAATTTTTTCCCATTCTGTTGGTTGCCGATCCAC
+M_HWI-M01141:133:D05BR:1:1101:13162:3355  133:D05BR:1:1101:13162:3355 2:N:0:CCAATCCCCCTAGG
]]]]]]]]]]]]]]]]]]]]]]]]]]]]]]]]]]]]]]]]]]]]]]]]]]]]]]]]]]]]]]]]]]]]]]]]]]]]]]]]]]]]]]]]]]]]]]]]]]]]]]]]]]]]]]
@M_HWI-M01141:133:D05BR:1:1101:17181:3358  133:D05BR:1:1101:17181:3358 2:N:0:CCAATCCCCCTAGG
TGTCCGCGGCCCTGCTGATCACTGGGAACCGAGTCAGTGACCCGCGGCCGGGCCTGTGCTCATTCCGCCTCCCGGAGAGGGCCGCTTGCTGTCCTGGACGCATGCAATGATGGGCAGTCTGAGGAAACCTTATTCTTGGGCC
+M_HWI-M01141:133:D05BR:1:1101:17181:3358  133:D05BR:1:1101:17181:3358 2:N:0:CCAATCCCCCTAGG
]]]]]]]]]]]]]]]]]]]]]]]]]]]]]]]]]]]]]]]]]]]]]]]]]]]]]]]]]]]]]]]]]]]]]]]]]]]]]]]]]]]]]]]]]]]]]]]]]]]]]]]]]]]]]]]]]]]]]]]]]]]]]]]]]]]]]]]]]]]]]]
@M_HWI-M01141:133:D05BR:1:1101:13990:3435  133:D05BR:1:1101:13990:3435 2:N:0:CAAATCCCCCTAGG
CTGGTTGTTTTTCTCATTAGTTGACACAGTTTCTTCATTGTGTCAA
+M_HWI-M01141:133:D05BR:1:1101:13990:3435  133:D05BR:1:1101:13990:3435 2:N:0:CAAATCCCCCTAGG
]]]]]ZV]]]]W]]]]]]]]]Y]]]]]]]]]]]]]]][]]]]]]]]
@M_HWI-M01141:133:D05BR:1:1101:15454:3517  133:D05BR:1:1101:15454:3517 2:N:0:CCAATCACCCTAGG
GGCCTCCCGAGTAGCTAGGACTACAGGTGCACACCCCCATGCCCAGCTAACCTTTGTATTTTTTAGTAGAGACAAGGTTTCACCATGTTGGCCAGGATGGTCTCAAACTTCTGGCCTC
+M_HWI-M01141:133:D05BR:1:1101:15454:3517  133:D05BR:1:1101:15454:3517 2:N:0:CCAATCACCCTAGG
]]]]]]]]]]]]]]]]]]]]]]]]]]]]]]]]]]]]]]]]]]]]]]]]]]]]]]]]]]]]]]]]]]]]]]]]]]]]]]]]]]]]]]]]]]]]]]]]]]]]]]]]]]]]]]]]]]]]]]
@M_HWI-M01141:133:D05BR:1:1101:16556:3529  133:D05BR:1:1101:16556:3529 2:N:0:CCAATCCCCCTAGG
ACCAAGCCCCTCTCCCCGAGGTGGTAAGAATCGCCTGTGAGGCTTACCTTGACATATTTGGTGTTCAGATCTTGAAAGTCTCCCAGCTTCCGATTCTCCAGCAGTCGGATTTCATAAGACTGACCTGGATGGAGGTGAATGGGACATTTTCCATTTCTGAGTGTTTCTAAATTTGGGGTTCATCCAGCTCGCAGCCTTCTCAACACCCTCAGTGCCCACCCAGGCCTCAATGCCCTGAGAAGCAATGCAGAGAA
+M_HWI-M01141:133:D05BR:1:1101:16556:3529  133:D05BR:1:1101:16556:3529 2:N:0:CCAATCCCCCTAGG
BABBBFBBBBBBGGGGGGCGCEGGGHHHHHHHGFGEHHHFHHGHHGHHHHGHHHHHHHHHFGFHEFFHFFHFHHHHGHGHHHGHHHHHHHHGGGGHHHHHGHHH]]]]]]]]]]]]]]]]]]]]]]]]]]]]]]]]]]]]]]]]]]]]]]GHHHHHHGHHFGGHHHEHGHFHGGGGHGHHGHHEHGGGGGGHHHHFHHFBEGGEAFFA3EHGFGGEEGFHGHGDCHHHHHGGGGFGGGGGGGFFFFFFFBBABA
@M_HWI-M01141:133:D05BR:1:1101:21993:3558  133:D05BR:1:1101:21993:3558 2:N:0:CCAATCCCCCTAGG
AGACCATCCTGGTCAACATAGTGAAACCCTGTCTCTACTAAAAATACAAAAATTAGCTGGGTGTTGTGACACATG
+M_HWI-M01141:133:D05BR:1:1101:21993:3558  133:D05BR:1:1101:21993:3558 2:N:0:CCAATCCCCCTAGG
]]]]]]]]]]]]]]]]]]]]]]]]]]]]]]]]]]]]]]]]]]]]]]]]]]]]]]]]]]]]]]]]]]]]]]]]]]]
@F_HWI-M01141:133:D05BR:1:1101:22084:3568  133:D05BR:1:1101:22084:3568 2:N:0:CCAATCCCCCTAGG
GAACTCCAGTCACCAGGAAGATCTCGTATGCCGTCTTCTGCTTGAAAAAAAAAAACTGGCTAAAAGCAGAGCCGCCACCGATTCACTGCTGCGAATACAGCTTTGTGCCACGTACTGACACCCCACCCCCACTGCCAACCGCGCCTGTTC
+F_HWI-M01141:133:D05BR:1:1101:22084:3568  133:D05BR:1:1101:22084:3568 2:N:0:CCAATCCCCCTAGG
ABABBFFFFFFFGGFGGGCFCF5GHHGGHCHHGEEGE5FGFGHHFHBGHGG00A0>353B2333B31333131///>EA//>/44344B43?//>//B2222BB?BCFF22//@F/22@11?<C/CDDC#####################
@R_HWI-M01141:133:D05BR:1:1101:22084:3568  133:D05BR:1:1101:22084:3568 2:N:0:CCAATCCCCCTAGG
CCGACTCCTACACGACCTTAGCAGACGAGTTGCGCGATGCCCCCAGGGACATCGGTTCCAGCGAACCTACCCCCGCCGCCTCTGGTACTTCTCGTCATTACGTGTCTCATACCAGGATCCGCCGCAGAGACCACATTTCGTCCCTGCTCT
+R_HWI-M01141:133:D05BR:1:1101:22084:3568  133:D05BR:1:1101:22084:3568 2:N:0:CCAATCCCCCTAGG
1>1111>111B1111A00A1111100000A011/A/AA/B1A/A///////1B?////@@10/>>//0100B//////>/</111B1212121///?022???00<1?1<<?01?<?#################################
@M_HWI-M01141:133:D05BR:1:1101:14759:3580  133:D05BR:1:1101:14759:3580 2:N:0:CCAATCCCCCTAGG
CACAATGCCCAGCTAATTTTTTGTATTTTTAGTAGAGATGGGGTTTCTCTATGTTGGTCAGGCTGATCTTGAACTCCTGACCTCAGGTGATCTGCCCACCTCGGCCTCCCAAAGTGCTGGGATTACAGGCATGAGCCACCACTCCTGACTGC
+M_HWI-M01141:133:D05BR:1:1101:14759:3580  133:D05BR:1:1101:14759:3580 2:N:0:CCAATCCCCCTAGG
BC]]]]]]]]]]]]]]]]]]]]]]]]]]]]]]]]]]]]]]]]]]]]]]]]]]]]]]]]]]]]]]]]]]]]]]]]]]]]]]]]]]]]]]]]]]]]]]]]]]]]]]]]]]]]]]]]]]]]]]]]]]]]]]]]]]]]]]]]]]]]]]]]]]]]AA
@M_HWI-M01141:133:D05BR:1:1101:9417:3591  133:D05BR:1:1101:9417:3591 2:N:0:CCAATCCCCCTAGG
TGTAGGTGGGGAGATGTGGGGGTGATGAGGCACAGGTGGCAGCTGTGTAGACAGACACAGGGAAGGGGCACATCTCAGCTCTCAGCTGTCCTCTAGGACTCCAAGGATAAGGGAAGGAGTGATGAAGACAGCTTAGCGGGTTGTGGCAGAGGCTGTTCCCAGGACTGGGAGAT
+M_HWI-M01141:133:D05BR:1:1101:9417:3591  133:D05BR:1:1101:9417:3591 2:N:0:CCAATCCCCCTAGG
BBB?AFFFBBBBGAGFAFFEEC2]]]]]]]]]]]]]]]]]]]]]]]]]]]]]]]]]]]]]]]]]]]]]]]]]]]]]]]]]]]]]]]]]]]]]]]]]]]]]]]]]]]]]]]]]]]Z]]]]]]]]]]]]]]]]]]]]]]]]]]]]]]]]]]]HGGGCGGGFGFC@@F>C4BBBAA
@M_HWI-M01141:133:D05BR:1:1101:15377:3592  133:D05BR:1:1101:15377:3592 2:N:0:CCAATCCCCCTAGG
GAATGTGGTAGTGTATCCTGTCTAGAAGTATTCAGAATTTAAATTAAACAGCCCCCCAGTCCCCAGGCCTGCCTCCTGAGCTCAG
+M_HWI-M01141:133:D05BR:1:1101:15377:3592  133:D05BR:1:1101:15377:3592 2:N:0:CCAATCCCCCTAGG
]]]]]]]]]]]]]]]]]]]]]]]]]]]]]]]]]]]]]]]]]]]]]]]]]]]]]]]]]]]]]]]]]]]]]]]]]]]]]]]]]]]]]
@M_HWI-M01141:133:D05BR:1:1101:22048:3621  133:D05BR:1:1101:22048:3621 2:N:0:CCAATCCCCCTAGG
TTTGTCAATTCAAGTAAATACATAAAGTTAAAAAAAAAACACGCCCTATGTCTCAAAATAAGGTGATTTCCTCTTCAGTTTTCTTGCCTATACCTAAGCCTACATCAAG
+M_HWI-M01141:133:D05BR:1:1101:22048:3621  133:D05BR:1:1101:22048:3621 2:N:0:CCAATCCCCCTAGG
]]]]]]]]H]]]]I7]]]]]]]]]][]]]]]]\][\][]Z]]Y]]]]]]]]]Z]]]]]][[]]]]]X]Z]XY]FF2]]]]]]]]]]]]]]]\]]][W]]]\]]]]]]SS
@M_HWI-M01141:133:D05BR:1:1101:20339:3639  133:D05BR:1:1101:20339:3639 2:N:0:CCAATCCCCCTAGG
CCAGTGTTTTTGCCAGCTCGGTTTGCGCCGGTGCAAAACCTGTTTCGGCGGCCAAAGTCAGATGGCGTATGGCTTCTTGAAGGTTTTTTTCCGTGCCTTGGCCGAGTTTGTATTGCAGCCCGAGCGG
+M_HWI-M01141:133:D05BR:1:1101:20339:3639  133:D05BR:1:1101:20339:3639 2:N:0:CCAATCCCCCTAGG
]]]]]]]]]]]]]]]]]]]]]]]]]]]]]]]]]]]]]]]]]]]]]]]]]]]]]]]]]]]]]]]]]]]]]]]]]]]]]]]]]]]]]]]]]]]]]]]]]]]]]]]]]]]]]]]]]]]]]]]]]]]]]]]
@M_HWI-M01141:133:D05BR:1:1101:12700:3769  133:D05BR:1:1101:12700:3769 2:N:0:CCAATCCCCCTAGG
GCCTCAGGTGATCCACCCACCTTGGCCTCCCAAAGTGCTGGGATACGGGCGTGAGCCACCGCACAC
+M_HWI-M01141:133:D05BR:1:1101:12700:3769  133:D05BR:1:1101:12700:3769 2:N:0:CCAATCCCCCTAGG
]U]]]]]]]]]]]]ZZZ]]]]]]]]]]ZY]]]V]]6]]]Z]]]]]]]Y]U]Z]Z]]]][]]\]]T]
@M_HWI-M01141:133:D05BR:1:1101:14421:3801  133:D05BR:1:1101:14421:3801 2:N:0:CCAATCCCCCTAGG
CCTCCAACGTCCCGGCCGTCCTGCCGTCGGCCTGCCAGTCGATCGCACGCGCAACGGCGTACAGCTCGTGCGCCGCCTCCACGACCT
+M_HWI-M01141:133:D05BR:1:1101:14421:3801  133:D05BR:1:1101:14421:3801 2:N:0:CCAATCCCCCTAGG
]]]]]]]]]]]]]]]]]]]]]]]]]]]]]]]]]]]]]]]]]]]]]]]]]]]]]]]]]]]]]]]]]]]]]]]]]]]]]]]]]]]]]]]
@M_HWI-M01141:133:D05BR:1:1101:20834:3831  133:D05BR:1:1101:20834:3831 2:N:0:CCAATCCCCCTAGG
GGCGGAGGTTGCAGTGAGCCGAGATTGTGCCATTGCACTCCAGCCTGGGTGACAAGAGTGAAACTCCATCTCAAAAACAAAAAACAAAACAACA
+M_HWI-M01141:133:D05BR:1:1101:20834:3831  133:D05BR:1:1101:20834:3831 2:N:0:CCAATCCCCCTAGG
]]]]]]]]]]]]]]]]]]]]]]]]]]]]]]]]]]]]]]]]]]]]]]]]]]]]]]]]]]]]]]]]]]]]]]]]]]]]]]]]]]]]]]]]]]]]]]
@M_HWI-M01141:133:D05BR:1:1101:14420:3849  133:D05BR:1:1101:14420:3849 2:N:0:CCAATCCCCCTAGG
TTCGCCGCGCTGGTTCGCGGAGACGAAGTCATCATGGGGCACCGTGCGGAAGAAGTGCTGCAAGACGGCGACTCACTCCTAGAATCTCAGCCAGCTCACTTACTGTCTT
+M_HWI-M01141:133:D05BR:1:1101:14420:3849  133:D05BR:1:1101:14420:3849 2:N:0:CCAATCCCCCTAGG
]]]]]]]]]]]]]]]]]]]]]]]]]][]]]]]]]]]]\]]]]]]]]]]]][]]]]]]]]]]]]]]]]]]]]]]]]]]]]]]]]]]]]]]]]]]]]]]]]]]]]]]V]]]
@M_HWI-M01141:133:D05BR:1:1101:17248:3866  133:D05BR:1:1101:17248:3866 2:N:0:CCAATCCCCCTAGG
CCTGTTTAATAAATGGTATTGGGAAAACTGGCTAGCCATATGCAGGAAGCTGAAACTGGACCCCTTCCTTACACCTTATTCAAAAACTAACTCCAGATGGATTAAAGATTTAAACATAAGAACTAACACCATAAAAACCCTAGAAGAAAATC
+M_HWI-M01141:133:D05BR:1:1101:17248:3866  133:D05BR:1:1101:17248:3866 2:N:0:CCAATCCCCCTAGG
BC]]]]]]]]]]]]]]]]]]]]]]]]]]]]]]]]]]]]]]]]]]]]]]]]]]]]]]]]]]]]]]]]]]]]]]]]]]]]]]]]]]]]]]]]]]]]]]]]]]]]]]]]]]]]]]]]]]]]]]]]]]]]]]]]]]]]]]]]]]]]]]]]]]]]AA
@M_HWI-M01141:133:D05BR:1:1101:13533:3882  133:D05BR:1:1101:13533:3882 2:N:0:CCAATCCCCCTAGG
CTCGGCGCTGCCATGTTCGCGGAGATCGGTCGGCCGTTCAGTCTGGGAGCGGCCCGGGGTG
+M_HWI-M01141:133:D05BR:1:1101:13533:3882  133:D05BR:1:1101:13533:3882 2:N:0:CCAATCCCCCTAGG
]]]S]]]]]]]]]]]]]]]]]]]]TZ]]]Z]]F[]]]]]]]]]]]]]\]]]]]]]]]]T]T
@M_HWI-M01141:133:D05BR:1:1101:12538:3886  133:D05BR:1:1101:12538:3886 2:N:0:CCAATCCCCCTAGG
AAATCTAATGCCAACCCCTCAGCATTCGGCAAATTAAAATGAACAGACTCGTTCCTTTTTTTATTTATTATTATACTTTAAGTTCTGTGGTACACATGCAGAACGTGCAGGTTTGTTATGTAGGTATATATGTGCCATGGTGGTTTGCTGCATCTATCACCCCATCATCTACATAAGGTATTTTTCCTAATGCTATC
+M_HWI-M01141:133:D05BR:1:1101:12538:3886  133:D05BR:1:1101:12538:3886 2:N:0:CCAATCCCCCTAGG
AAABAFFBFFFFGGGGGGGGGGHDGFHFHGGFHHHHHFFHHHHHHHH]]]]]]]]]]]]]]]]]]]]]]]]]]]]]]]]]]]]]]]]]]]]]]]]]]]]]]]]]]]][]]]]]]]]]]]]]]]]]]]]]]]]]]]]]]]]]Y[]]]][]]FA1HHGG?ECCFHGBFGDFGGEF1GFG1GGAGGGGF1FBFF1AA>11
@M_HWI-M01141:133:D05BR:1:1101:13628:3899  133:D05BR:1:1101:13628:3899 2:N:0:CCAATCCCCCTAGG
TCCCTCTTTCTCTTCCTCTTTCTTCCTCTCCTTTACTCATTTTTTTTCTTTCCTTCTCTCAAAAAAAAAAAAAAAGAAATCAACTTGTAGA
+M_HWI-M01141:133:D05BR:1:1101:13628:3899  133:D05BR:1:1101:13628:3899 2:N:0:CCAATCCCCCTAGG
[T]]]]]]]]]Z]]Y]]]]]]]6]ZY[[]]]]]]]]]]][]]]]]]]]]]]]]]]]]]]\]]]]]]]]]]]]]]]9Z]]Z\]]]]]W]]X]
@M_HWI-M01141:133:D05BR:1:1101:19300:3907  133:D05BR:1:1101:19300:3907 2:N:0:CCAATCCCCCTAGG
CTCAACTGCAGCAAAGCCAGCGCGACCAACTCGCCGACCGAC
+M_HWI-M01141:133:D05BR:1:1101:19300:3907  133:D05BR:1:1101:19300:3907 2:N:0:CCAATCCCCCTAGG
]]]]]]]]]]]]]]]]]]]]]]]]]]]]]]]]]]]]]]]]]]
@F_HWI-M01141:133:D05BR:1:1101:14590:3921  133:D05BR:1:1101:14590:3921 2:N:0:CCAATCCCCCTAGG
TTGGATGATCACTGAAACCAGGAGTTCGAGACCAGCCTGGGAAACATGGTAATACCCTATCTCTACAAAAAAATACAAAAATTAGCTGGGCGTGGTGGCGTGTGCTTGTGGCCGCAGCTACTTGGGAGGCTGGGGTGGGAGAATCACTTC
+F_HWI-M01141:133:D05BR:1:1101:14590:3921  133:D05BR:1:1101:14590:3921 2:N:0:CCAATCCCCCTAGG
@BBBBFFFFFFFGGGGGGGGGCGEHHHGHHHGGHHCGHHHGHGHHHHHHDGHGHHHHHHHFHHHHHHHHFHGGHHHHHHHHHHHHHHGHGGGGGGHGGHGGGGHHHHHHHGHHGGGGGHHFFHHHGHGGGHHGGGEGGGHGGHHHHHHHH
@R_HWI-M01141:133:D05BR:1:1101:14590:3921  133:D05BR:1:1101:14590:3921 2:N:0:CCAATCCCCCTAGG
AAAACAACTCGATGGGAATATACATGCCATAAAATTCACCCATGTTAATTATACAACTCAATGACTTGTATTGCTTATTGTTTATTTAATTATTTAAGACAGGGTCTCACTCTATCACTCAGGCTGGAGTGCAGTGGTCTGATCATAGCT
+R_HWI-M01141:133:D05BR:1:1101:14590:3921  133:D05BR:1:1101:14590:3921 2:N:0:CCAATCCCCCTAGG
AAABABBBFFBBFGGGGGGGGGHHHHHHHHHHGHHHHHCGFGGHHHHHHGHHHGFHHCGFHHGHHHHHHHHHHEDHHHHHHHHGHHGHHHHHHGHHHHBHGHAFHHHHHHGHHHHGHHGHE@FFCGGHFGHBGHFFHHHHHHHHGHHHGH
@M_HWI-M01141:133:D05BR:1:1101:12009:3941  133:D05BR:1:1101:12009:3941 2:N:0:CCAATCCCCCTAGG
GTTTTTTCTTTTTTTTTTTTTTTTAGGCGGAGTTTCGCTCTTGTTACCCAGTCTGGAGTGCAATGGCGCAATCTCGGCTCACCGCAAC
+M_HWI-M01141:133:D05BR:1:1101:12009:3941  133:D05BR:1:1101:12009:3941 2:N:0:CCAATCCCCCTAGG
Q]]]]]U]]]]]]]]]]]]]]]]]]]]]]F]]]\]Z]]]\\]]]]]]]]]E]]J]])ZW(U]]]]]]Z]]Y]]]X]Y]TS]]]]]]]]
@M_HWI-M01141:133:D05BR:1:1101:15741:3951  133:D05BR:1:1101:15741:3951 2:N:0:CCAATCCCCCTAGG
TTCCAATTTTACGTGAATGGAAAAAAATCTAAATATTATCTAGTCACCCCAATGTTAAAAAAAAAATTGCTCTGAATATAATCTGTCAGACAAAATATACAATGCCCTAACCGACTCTGT
+M_HWI-M01141:133:D05BR:1:1101:15741:3951  133:D05BR:1:1101:15741:3951 2:N:0:CCAATCCCCCTAGG
]]]]]]]]]]]]]]]]]]]]]]]]]]]]]]]]]]]]]]]]]]]]]]]]]]]]]]]]]]]]]]]]]]]]]]]]]]]]]]]]]]]]]]]]]]]]]]]]]]]]]]]]]]]]]]]]]]]]]]]]
@M_HWI-M01141:133:D05BR:1:1101:20159:3985  133:D05BR:1:1101:20159:3985 2:N:0:CCAATCCCCCTAGG
TCTGCAAATAGAGACAATTTGGCTTCCACCTTTCCTATTTGAATACCCTTTATTTCTTTTTCTTGCCTGATTGCTATGGCTA
+M_HWI-M01141:133:D05BR:1:1101:20159:3985  133:D05BR:1:1101:20159:3985 2:N:0:CCAATCCCCCTAGG
]]]]]]]]]]]]]]]]]]]]]]]]]]]]]]]]]]]]]]]]]]][]\]]]]]]]]]]]]]]]]]]]]]]]]]]]]]]]]]]]]
@M_HWI-M01141:133:D05BR:1:1101:20472:4040  133:D05BR:1:1101:20472:4040 2:N:0:CCAATCCCCCTAGG
CTCTCTGTCACCCAGGCTGAAGTGCAATGGTATGATCACAGCTTACTGCAGCCTCTACCTCACAGGCTCAGGTGAT
+M_HWI-M01141:133:D05BR:1:1101:20472:4040  133:D05BR:1:1101:20472:4040 2:N:0:CCAATCCCCCTAGG
]]]]]]]]]]]]]]]]]]]]]]]]]]]]]]]]]]]]]]]]]]]]]]]]]]]]]]]]]]]]]]\]]]]]]]]]Z]]]
@M_HWI-M01141:133:D05BR:1:1101:19187:4082  133:D05BR:1:1101:19187:4082 2:N:0:CCAATCCCCCTAGG
TTTTTTTTTTTTTGTTTGTTTGTTTATTTTGAAAGGCAGTCTAGCTCTGTTGCCCAGGCTGGAGTGGAACTCTTGACCTCGTGATCCACTCGCCTTGGCCTCCCAAAGTGCTGGGATTAC
+M_HWI-M01141:133:D05BR:1:1101:19187:4082  133:D05BR:1:1101:19187:4082 2:N:0:CCAATCCCCCTAGG
]]]]]]]]]]\][]]]]]]]\\]]]]]]]]]]]]]]Y[]:[\[\]\]]]]]]\]\]]X][]]9ZY]]]]]]]\Y]]]]]][][]\]]\Z\[Z][]]]]]][X]]]]]]]][\[]YU]]5]
@M_HWI-M01141:133:D05BR:1:1101:8503:4086  133:D05BR:1:1101:8503:4086 2:N:0:CCAATCCCCCTAGG
GCTGGGATTACAGGCATGCACCACCACACCTGGCTAATTTTTGTATTTTTGGTAGAGATAGGGTTTCAC
+M_HWI-M01141:133:D05BR:1:1101:8503:4086  133:D05BR:1:1101:8503:4086 2:N:0:CCAATCCCCCTAGG
]]]WX]]X]]]]]]]]]]]YT]]]]]X\]]]]]]]]]]]]]]]]]]]]]]]]]]]]]]]]]]]V]]]2]
@M_HWI-M01141:133:D05BR:1:1101:14133:4090  133:D05BR:1:1101:14133:4090 2:N:0:CCAGTCCCCCTAGG
GACCTAAGCACCAACTCACAACTTC
+M_HWI-M01141:133:D05BR:1:1101:14133:4090  133:D05BR:1:1101:14133:4090 2:N:0:CCAGTCCCCCTAGG
]]]]]]]]]\]]]]]]]]]]]]]]]
@M_HWI-M01141:133:D05BR:1:1101:10447:4110  133:D05BR:1:1101:10447:4110 2:N:0:CCAATCCCCCTAGG
AATTATAATCGAAGGATGTCTTTTTTTCTATTTTATTTTTTCTATTGCAATTTAGGTTTGGGGGTGCATGTGAAGAACATGCAAGATTGTTGCATAGGTGCACACATGGCAGTGTGTTTTGCTTCCTTTCTCCCCTTCA
+M_HWI-M01141:133:D05BR:1:1101:10447:4110  133:D05BR:1:1101:10447:4110 2:N:0:CCAATCCCCCTAGG
]]]]]]]]]]]]]]]]]]]]]]]]]]]]]]]]]]]]]]]]]]]]]]]]]]]]]]]]]]]]]]]]]]]]]]]]]]]]]]]]]]]]]]]]]]]]]]]]]]]]]]]]]]]]]]]]]]]]]]]]]]]]]]]]]]]]]]]]]]]
@M_HWI-M01141:133:D05BR:1:1101:10368:4161  133:D05BR:1:1101:10368:4161 2:N:0:CCAATCCCCCTAGG
TTGGTATCGACTGATGGCCGCTTTAAAGCACGCTTACCAGGAAATGATGGTCAAGTTAAATTTCCAGCTTGGTCACCATATTTAACTAAATAAAATTAGGAGAAATTAATG
+M_HWI-M01141:133:D05BR:1:1101:10368:4161  133:D05BR:1:1101:10368:4161 2:N:0:CCAATCCCCCTAGG
]]]]]]]]]]]]]]]]]]]]]]]]]]]]]]]]]]]]]]]]]]]]]]]]]]]]]]]]]]]]]]]]]]]]]]]]]]]]]]]]]]]]]]]]]]]]]]]]]]]]]]]]]]]]]]]
@M_HWI-M01141:133:D05BR:1:1101:14825:4223  133:D05BR:1:1101:14825:4223 2:N:0:CCAATCCCCCTAGG
TGGAGTGCAGTGGTGCGATCTTGGCTCACTGCAACCCCTGCCTCCCAGGTTCGAGAGA
+M_HWI-M01141:133:D05BR:1:1101:14825:4223  133:D05BR:1:1101:14825:4223 2:N:0:CCAATCCCCCTAGG
Z]]]]]]]]]]]]]]]]]]]]]]]]]]]]]]]]]]]]]]]]]]]]]]]]]]]]]]]]]
@M_HWI-M01141:133:D05BR:1:1101:19842:4253  133:D05BR:1:1101:19842:4253 2:N:0:CCAATCCCCCTAGG
TGGCTCATGCTTGTAATACCAGCACTTTGGGAGGCCGAAATGAGTGGATCATTTGAGTTCAAGAGTTCAAGACCAGCCTGGTCAACACAGTGAAACCCCGCCTCTACTGAAAATATAAAAATTAGCTGGGCATGGTGGTGGGTGCTGCCTGTAGTCCCAGCTACTCTGGAGGCTGAGACAGGAGAATCGCTTGAACCCGGGAGGTG
+M_HWI-M01141:133:D05BR:1:1101:19842:4253  133:D05BR:1:1101:19842:4253 2:N:0:CCAATCCCCCTAGG
A?A3AFFDFFFF4FGF6F54FFFHFHHHFF2A2AEFCE?EDF5DAD2E3G1EFGBFHIIAGGFGIHIEJJIHIGIJJIJJHHDIJHHEHCIGJIGH3]]]]]]]]]]]]]]]]]]]]]]]]]]]]UZ]]]]]]]]]]]]]]]]]]]]]]]FHFB0/E1D1BD1A1CEBA0FFFGGGFBBHHHHFGA?FFBFFG1>A1?AAC>AA>1
@M_HWI-M01141:133:D05BR:1:1101:10311:4257  133:D05BR:1:1101:10311:4257 2:N:0:CCAATCCCCCTAGG
CCCACGGACAGGTTAAAAGCAAATTCCTGAGATTTTCCAGAAACCAGCTCCTGGATTTGTTGA
+M_HWI-M01141:133:D05BR:1:1101:10311:4257  133:D05BR:1:1101:10311:4257 2:N:0:CCAATCCCCCTAGG
]]]]]]]]]]]]]]]]]]]]]]]]]]]]]]]]]]]]]]]]]]]]]]]]]]]]]]]]]]]]]]]
@M_HWI-M01141:133:D05BR:1:1101:12969:4273  133:D05BR:1:1101:12969:4273 2:N:0:CCAATCCCCCTAGG
AGAACATACACATTCTTGATTGACCTATACCTCCACCTATAGTTAAAGGTAATTCATCATTTAACAACATCTTATGGAAATCAAGATTTTCTCTTTCTTTATTACCAGATATTGTAAGTTGTTTTCTTAAAGATTCTTTATCTACTCTTATAA
+M_HWI-M01141:133:D05BR:1:1101:12969:4273  133:D05BR:1:1101:12969:4273 2:N:0:CCAATCCCCCTAGG
CBC]]]]]]]]]]]]]]]]]]]]]]]]]]]]]]]]]]]]]]]]]]]]]]]]]]]]]]]]]]]]]]]]]]]]]]]]]]]]]]]]]]]]]]]]]]]]]]]]]]]]]]]]]]]]]]]]]]]]]]]]]]]]]]]]]]]]]]]]]]]]]]]]]]]CBA
@M_HWI-M01141:133:D05BR:1:1101:23584:4291  133:D05BR:1:1101:23584:4291 2:N:0:CCAATCCCCCTAGG
TGTAGGTCCAGCAAATAGCGTGGGCATGGAGACCTCTGGGGACGTCTCTCTCCAGGCCGCTGCCTCCCAGTGCGGCCTCACCCTCGGAGAGCCTCTGGCCTAATTATTCCCTTGCTCTGGTTCAGGGGAACATCACGCACCAGGGCCTGTTGGGG
+M_HWI-M01141:133:D05BR:1:1101:23584:4291  133:D05BR:1:1101:23584:4291 2:N:0:CCAATCCCCCTAGG
AAAA?]]]]]E]]]Y]]]]\][Z\]]]][]]]]]]]]]]ZWY]]]Z]X]]]]]]]]]]]]]Z][]][[]][Y]]Z]]]]]]Y]]]]]]]]XY]]\W]%[]]]]J]]W][]]]]]\]]\]\]]]]]]]]]]]]]]]]]]]]]]]]]]]]]]AA>3>
@M_HWI-M01141:133:D05BR:1:1101:21821:4336  133:D05BR:1:1101:21821:4336 2:N:0:CCAATCCCCCTAGG
ATGTTGTGTTGCCTCCGGTGCCTCTGTTTTGTTCCATTGGTCTATATCTCTGTTTTGGTACCAGTACCATGCTGTTTTGATCACTGTAGCAAAGTCATTTTCTAAGCATTTGCTGATTCAATAGGTATTTTGAGTGCCCAG
+M_HWI-M01141:133:D05BR:1:1101:21821:4336  133:D05BR:1:1101:21821:4336 2:N:0:CCAATCCCCCTAGG
]]]]]]]]]]]Y]]]]]]]]]]]]]]]]]]]]]]]]]]]X]]]]]]\]]]]]]]]]]]]]]]]]]]]]]]]]]]]]]]]]]]]]]]]]]]]]]]]]]]]]]]]]]]]]]]]]]]]]]]]]]]]]]Z]]]]]]]]]]]]]]]
@M_HWI-M01141:133:D05BR:1:1101:9161:4380  133:D05BR:1:1101:9161:4380 2:N:0:CCAATCCCCCTAGG
GGTGTGCAGTTGCCAGAAAATTAGCCCCTCCCCAGAAGAAAGGGAGGAGGGAGATGGGTAA
+M_HWI-M01141:133:D05BR:1:1101:9161:4380  133:D05BR:1:1101:9161:4380 2:N:0:CCAATCCCCCTAGG
]]]]]]]]]]]]]]]]]]]]]]]]]]]]]]]]]]]]]]]]]]]]]]]]]]]]]]]]]]]]]
@M_HWI-M01141:133:D05BR:1:1101:15283:4381  133:D05BR:1:1101:15283:4381 2:N:0:CCAATCCCCCTAGG
TAGGTTCTACCTGGTATTATACCTAAGGATTCTAATTTCTTTATTTTTTATAAGGTTAACTAGAGAATGCAATGGCTCATAAGCCTCTTTGTTTTGTTTTGAGATGGAGTCTCACTCTGTTGCCCAGGCTGGAGTGCAGTGGTGTCATCTTGGCTCACTGCAACCTCTGCTTCCTGGGCTCAAACAATTCTCCTTCCTCAGCTTCCCGAGTAGCTGGTGCTACAGG
+M_HWI-M01141:133:D05BR:1:1101:15283:4381  133:D05BR:1:1101:15283:4381 2:N:0:CCAATCCCCCTAGG
AAABBFFFFFFFGGGGGGGGGGHHHFGHHHHHHHFHHHHHHHHHHHHHGHHHHHGHHHHIHHHGHHHHHHHHHHHH]]]]]]]]]]]]]]]]]]]]]]]]]]]]]]]]]]]]]]]]]]]]]]]]]]]]]]]]]]]]]]]]]]]]]]]]]]GHHHHHHHHHHHHGGHHHGFGHGHHGHHGHGHHHHHHHGCHGHHHGHHFHHGGGGGGGGGGGGGFCFFFFFCBAAA
@M_HWI-M01141:133:D05BR:1:1101:10386:4388  133:D05BR:1:1101:10386:4388 2:N:0:CCAATCCCCCTAGG
TGTCCGCTGGTCGTCTGCGCAGTTGCTGATTTTTTGATTGGGTCTCGTTTGCAGATTCAACGCAGGCTCCAATCCTGGGTTGTTCTCACAGCGCCATCTTGAGTC
+M_HWI-M01141:133:D05BR:1:1101:10386:4388  133:D05BR:1:1101:10386:4388 2:N:0:CCAATCCCCCTAGG
]]]]]]]]]]]]]]]]]]]]]]]]]]]]]]]]]]]]]]]]]]]]]]]]]]]]]]]]]]]]]]]]]]]]]]]]]]]]]]]]]]]]]]]]]]]]]]]]]]]]]]]]]
@F_HWI-M01141:133:D05BR:1:1101:16541:4388  133:D05BR:1:1101:16541:4388 2:N:0:CCAATCCCCCTAGG
GCGCCGATGATTTGGAAAACTTGGTCAACCGTCAGAAAGTTCTGAATCAGTTCAGCGACGGCGCACAGCCCGTCAAACCGATTGTCCGCACCTCAAGCAAAGCCCCATCCGGCAACACCGACGAACTGATCGGCAGCGCGATGGGGCTGC
+F_HWI-M01141:133:D05BR:1:1101:16541:4388  133:D05BR:1:1101:16541:4388 2:N:0:CCAATCCCCCTAGG
ABCCCCBCCFFFGCFGGCGGGGHHHHHGHHGGGGGHHHHHHHHHHHHHHHHHHHGHFGGEFG?FGGGFHHGGGGGGHHGCGGGGHHHCGGGGHHHHHHHGHHHHHGGHHHGGGGGHHGGGGGGGGGHHHHHGDGGGGGGGGGGGGGGFGG
@R_HWI-M01141:133:D05BR:1:1101:16541:4388  133:D05BR:1:1101:16541:4388 2:N:0:CCAATCCCCCTAGG
GAAAAAGACCATATCGCCGGGCTGGAGCTCGCTGCGGCCGACCGATACGCCCATTTGAGCCTGTTCGGCGGCGGTGCGCGGCAGGTTCAGACCCATGGCGCGGCGGAAAATGTGCTGCATGAAGCCGCTGCAGTCGAAGCCGGTTGAAGC
+R_HWI-M01141:133:D05BR:1:1101:16541:4388  133:D05BR:1:1101:16541:4388 2:N:0:CCAATCCCCCTAGG
AAAAAFBBFFFFGGGGGEGCEGFGEFGHHHDEGGGGGGGGGGGFEGGGADFGEHHHEF/CGHFHGHGGGGG?FGGGGGGG-DD@DCGHHFEHHGGHCBGGGGGGGFFFFFF/:/BFFFFFFFFFFFFAFFFFFFFFFFEAFFFAFFFFBF
@M_HWI-M01141:133:D05BR:1:1101:15107:4400  133:D05BR:1:1101:15107:4400 2:N:0:CCAATCCCCCTAGG
AAATACACAGTGAGGCCAGGCTCAGTACTCACACTTATAATCCCAGCACTTTGGCAGGCTGAGATGGGAGAATTGTTTGAGTCCAGGACCAAACAGTTGAGACCAGCCTGGGCAACATAGTAAGAGCTAGGTCTCTACAAAAAAAATTAAAAATTAGCCAGGTGTAATGGTGTGTGCTTGTAGTCCCAGG
+M_HWI-M01141:133:D05BR:1:1101:15107:4400  133:D05BR:1:1101:15107:4400 2:N:0:CCAATCCCCCTAGG
ABBBBFFFFFDDGGGGGCGAGFHHHEDHHGHHBEGHFGHC]]]]]]]]]]]]]]]]]]]]]]]]]]]]]]]]]]]]]]]]]]]]]]]]]]]]]]]]]]]]]]]]]]]]]]]]]]]]]]]]]]]]]]]]]]]]]]]]]]]]]]]]]]]]]]CHFGDHHGHGHHCHFHHGGGGGGGGEFGCFFFFFA?A>A3
@M_HWI-M01141:133:D05BR:1:1101:13201:4420  133:D05BR:1:1101:13201:4420 2:N:0:CCAATCCTCCTAGG
ATTTTTAGTTAACACAGGGTTTTACCATGTTGGTCAGGCTGGTCTTGAACTCCTGACCTCCTGGGTCTGCCCACCTCAGTCTCCCAAAGTGCTCTGGTTACAGGTGTGAGCCACTGCACTGGCC
+M_HWI-M01141:133:D05BR:1:1101:13201:4420  133:D05BR:1:1101:13201:4420 2:N:0:CCAATCCTCCTAGG
]]]]]]]]]]]]]]]]]]]]]]]]]]]]]]]]]]]]]]]]]]]]]]]]]]]]]]]]]]]]]]]]]]]]]]]]]]]]]]]]]]]]]]]]]]]]]]]]]]]]]]]]]]]]]]]]]]]]]]]]]]]]
@M_HWI-M01141:133:D05BR:1:1101:14172:4457  133:D05BR:1:1101:14172:4457 2:N:0:CCAATCCCCCTAGG
AGGTTGCAGTGAGCCAAGATCATGTCG
+M_HWI-M01141:133:D05BR:1:1101:14172:4457  133:D05BR:1:1101:14172:4457 2:N:0:CCAATCCCCCTAGG
XU]]]\[\Z]F]Y]]]Z]Y]\VVV]UE
@M_HWI-M01141:133:D05BR:1:1101:9183:4479  133:D05BR:1:1101:9183:4479 2:N:0:CCAATCCCCCTAGG
CTTAGGAGGGAGGATCACTTGAGCACAGGAAGTAGAGGCTGCAGTGAGCCATGATACTGCCACTGCACTGCAGCCCGGGGGGCAGAGTGAGACCTTGTCTCCAAAACAAAACAAAACAAAATCACTGA
+M_HWI-M01141:133:D05BR:1:1101:9183:4479  133:D05BR:1:1101:9183:4479 2:N:0:CCAATCCCCCTAGG
]]]]]]]W]W]]WY]]]]]]]]]]]]]]]]]]]]]]]]]]]]]]]Y]]]]]]]]]]]]]]]]]]]]]]]]]]]]]]]]]]]]]]]]]]]]]]]]]]]]]]]]][]]]]]]]]]]]]]]]]]]]]]]]]
@F_HWI-M01141:133:D05BR:1:1101:15245:4483  133:D05BR:1:1101:15245:4483 2:N:0:CCACTCCCCCTAGG
TTTTGGAGTATATACACCAACTCAATATGCTCCCTCATGTAAAATACAGAAATTCTAATTTTACGGGAATCGAAAAAAATCTAAATAATATCTAGGCGCCCCAAAGTTAAAAGAAAATGGCTGTGAATATAGTCTGTTAGAAAAAATATG
+F_HWI-M01141:133:D05BR:1:1101:15245:4483  133:D05BR:1:1101:15245:4483 2:N:0:CCACTCCCCCTAGG
ABBCCCFFFFFFGGGFGGGGGGHHHHHHHFFGHGHHHHHHHHGHHHHHHHHHHHHHHHHHHHHHEGCGCHHHHHGGGEGHHHHHHGFHHHHHHHGGHFGGCGGFHHHHHHHHHGHHHHFFHHGHFHHHHHHHHHHHHHHHHHHHHGHHHH
@R_HWI-M01141:133:D05BR:1:1101:15245:4483  133:D05BR:1:1101:15245:4483 2:N:0:CCACTCCCCCTAGG
AGGTGTCCGGGGCAGTTTATCACCATCAGTTCGTTTGTTATTTCACAAATGTAAACAAAGGAAAGCACTGCTTTTTCTATTACGTCAAACTTATCACCCTATTCGTCTATTTACTCTTGGTCTCGCATATATTTAAATAATTTGTTATAG
+R_HWI-M01141:133:D05BR:1:1101:15245:4483  133:D05BR:1:1101:15245:4483 2:N:0:CCACTCCCCCTAGG
>111111B1111000A33B3322A11A1A2D2000/AB02222D2221011222211/00000000B01011111@012D@22/00//111BB212200?01BF0B/?/222221121B1BB>1E//</22B2B2B122122B2202B22
@F_HWI-M01141:133:D05BR:1:1101:16801:4485  133:D05BR:1:1101:16801:4485 2:N:0:CCAATCCCCCTAGG
AGTTTGAGACCAGCCTGGGCAATACTGTGAGAACCCATCACTATTTAAGATAAATAAGTATTGCCGGGCATGGTAGCTCAAGACTGTAATCCCAGCACTTTGGGAGGCCGAGGCGGCTGGATCACGAGGTCAAGAGATCGAGACCATCCT
+F_HWI-M01141:133:D05BR:1:1101:16801:4485  133:D05BR:1:1101:16801:4485 2:N:0:CCAATCCCCCTAGG
BBBBBFDABFBFGCGGGCGGGEHHGHHHFHFHHHGGFFFHHGGHHHHFFHHHFFHHHHHHHHHHHGFGGGHGFGHGHHHF3GGFFHHHHHHGHHFHHHHGHHFEHFGGGGFCEFCG//<?0@FGHGD?C/<<F?1GFB<<CFCEGHBFHF
@R_HWI-M01141:133:D05BR:1:1101:16801:4485  133:D05BR:1:1101:16801:4485 2:N:0:CCAATCCCCCTAGG
AGGCTGGAGTGCAATGGCGCGATCTCGGCTCACCGCAACCTCCGCCTCCTGGGTTCAGGCAATTCTCCTGCCTCAGCCTCCCGAGTAGCCGGGATTACAGGCGCGCACCACCATGCCCAGCTAACTTTTTGTATTTTAAGAAAAACGGGG
+R_HWI-M01141:133:D05BR:1:1101:16801:4485  133:D05BR:1:1101:16801:4485 2:N:0:CCAATCCCCCTAGG
AAA3ACAFFFFFGGBBGGGGGGFGHHHGGGGGHHGGGGGHHGHGGGGGHFHGGHEHHHGGHHHHHHHHHHGAGHGGHGHHHGGGGGGHHHGF?/EGHHHFFFGGGGGFCHHGHHGHGHHGHGHHHHHHGHCFFFFHF11111000.-=CF
@M_HWI-M01141:133:D05BR:1:1101:20316:4492  133:D05BR:1:1101:20316:4492 2:N:0:CCAATCCCCCTAGG
TATCATTGATGGGCATTTGGGTTGGTTCCAAGCCTTTGCTATTGTAAACAGTGCTGCAATGAACATACCTGTGCATGTGTCTTTCTAATAGAATGATTTATAATCCTTGGATATATACCCAGTAATGGGATTTCTGGGTCAAATGGAATTTCTATTTCTCATTCCTTGAGGAAGTGCGACACTGTCTCCCACAATGGTTGAACTAATTTACACTCCTACAAAA
+M_HWI-M01141:133:D05BR:1:1101:20316:4492  133:D05BR:1:1101:20316:4492 2:N:0:CCAATCCCCCTAGG
?A11AB3313@1CGBCFA3BEEF?AAAGCDD10BFGHHF1222F2AAFFGFAGGBBGHDDE11D1B1B0F1BG]]][]]X[4]X]]]]]]]]]\]]H]]]]]]FE]]]]]]]]]]]\]]]X]]]]]]U]]]]]]TR]]]]]]]]]]]]]YGFDAADFGG11AGE1FHGHHFGAE/GE2BA10AB00B00GGGDCAGA3E3FBA13B3F3BB1FBFB3>1>1AA
@M_HWI-M01141:133:D05BR:1:1101:13410:4516  133:D05BR:1:1101:13410:4516 2:N:0:CCAATCCCCCTAGG
AAGATCAACAAAATAGACAGACCACTAGGCAGATTGATTAAAAA
+M_HWI-M01141:133:D05BR:1:1101:13410:4516  133:D05BR:1:1101:13410:4516 2:N:0:CCAATCCCCCTAGG
]]]UW]]]Y]]]]]]]]]]]I]Y]IIV]]K\]]]]]]]]]]]]X
@M_HWI-M01141:133:D05BR:1:1101:23783:4551  133:D05BR:1:1101:23783:4551 2:N:0:CCAATCCCCCTAGG
TGCACACCCCCATGCTCAGCTAATTTTTGTATTTTTAATAAAGATGAGGTTTCGCCCTGTTGGCCAGAATGGTCTTGAACTCCTGGCCTCAAGTGACCTGACCACTTCAGCCTCCCAAAGTGCTGGGATTACAGGCGTGAGCCACCGCACCCAGCATGCTTCTGACGGTTTAATGACAG
+M_HWI-M01141:133:D05BR:1:1101:23783:4551  133:D05BR:1:1101:23783:4551 2:N:0:CCAATCCCCCTAGG
>>>??@B11>>1F1FEBA0FG11DG3FD0]]]UYG]]\]ZY[]Y\]X[]]]]]RAOUT]]\]5][\]Z%W]][]X\[]\[CU]X]UZE]]\U]GW]EV]E]Y[]]%EV]C]]BYUTZE]Z]]]][]]][][]]COX]AQ6TZ]]]\]W[[1HFFGAF11GBA1FE11B3BB3FFAAAAA
@M_HWI-M01141:133:D05BR:1:1101:17069:4560  133:D05BR:1:1101:17069:4560 2:N:0:CCAATCCCCCTAGG
CAAGAGATCGAGACCATCCTGGTCAACATGGTGAAACCCCGTTTCTACTAAAAATACAAAAAATTAGCTGGGCATGGTGGCGCGTGCCTGTAATCCCAGCTACTCAGGAGACTGAGG
+M_HWI-M01141:133:D05BR:1:1101:17069:4560  133:D05BR:1:1101:17069:4560 2:N:0:CCAATCCCCCTAGG
]]]]]]]]]]]]]]]]]]]]]]]]]]]]]]]]]]]]]]]]]]]]]]]]]]]]]]]]]]]]]]]]]]]]]]]]]]]]]]]]]]]]]]]]]]]]]]]]]]]]]]]]]]]]]]]]]]]]]
@M_HWI-M01141:133:D05BR:1:1101:24449:4562  133:D05BR:1:1101:24449:4562 2:N:0:CCAATCCCCCTAGG
GACCAGCCTGGCCAACATAGTTAAGCCCTGTCTCTACTAAAAAT
+M_HWI-M01141:133:D05BR:1:1101:24449:4562  133:D05BR:1:1101:24449:4562 2:N:0:CCAATCCCCCTAGG
V]WWW]]]]]]][]]]]]]]]]]]]]]]]]]]]]]]]]]]V]]]
@M_HWI-M01141:133:D05BR:1:1101:10183:4582  133:D05BR:1:1101:10183:4582 2:N:0:CCAATCACCCTAGG
GCAACCCAGCCTACCATGCTGTCTTAATTCTCACACCTCCAGGCTTTATCAAGCCAGCACTAAAAAACTGTTATTCAAAATTCAGCCCAAATGGGATATCCACCAAGAAGACTTTCTCGACTCCCCAAGTTAAGTGAGATGTCCTCTGTTTTAATTCGAAAATCCTCCTTTTATTTCTTTTGTGTCTTTAGAAGAGACAG
+M_HWI-M01141:133:D05BR:1:1101:10183:4582  133:D05BR:1:1101:10183:4582 2:N:0:CCAATCACCCTAGG
?AAABFBBBFBFGGGGGGGGFGHHHHHHHHHHHHHHGHHFGFGHHHHHHH]]]]]]]]]]]]]]]]]]]]]]]]]]]]]]]]]]]]]]]]]]]]]]]]]]]]]]]]]]]]]]]]]]]]]]]]]]]]]]]]]]]]]]]]]]]]]]]]]]]]GFCF0AGHHHHHEGHCGHFCHFGFFEF1GGGGGFGCGGFFFFFFFAAA1A
@M_HWI-M01141:133:D05BR:1:1101:13099:4594  133:D05BR:1:1101:13099:4594 2:N:0:CCAATCCCCCTAGG
CAAAGAACATCAACACATCCCTTTTTAAGGGTGCATAATATTCCATGGTGTATATGTGCCACATTTTCTTTATCCAGTCTATCATTGATGGGCATTTGGGTTGGTTCCAAGTCTTTGCTATTGTGAACAGTGCTGCAATAAACATACATGTGCATGTGTCTTTATAGAATAATTTCCATTCATT
+M_HWI-M01141:133:D05BR:1:1101:13099:4594  133:D05BR:1:1101:13099:4594 2:N:0:CCAATCCCCCTAGG
AAAAAFFFC1BD11AF11E1A1F11AFCFG0F0A]]]]]X]]X]]]ZR3E]W]W\]]]]]W]\S]]]]Y[\]FZ]Z]3XT\FX]Z1][Y]U[]]]VUWZX]]]]]X]]]\[]\\WUF[]XGZSHH]]XSVR[[][]]]]]]]]]7]GFID11B1B00CGA33FGGBB3GFGA1B1@B@11?A1A
@M_HWI-M01141:133:D05BR:1:1101:8131:4622  133:D05BR:1:1101:8131:4622 2:N:0:CCAATCCCCCTAGG
CTTTTGGTGTTTTGGTCATGAAGTCCTTGCCTACTCCTATGTCCTGAATGGTTTTGCCGAGATTTTCTTCTAGGGTTTTTATGGTGTTGGGTCTTATGTTTAAGTCCTTAATCCATCTGCAGTTAATTTTAGTGTAAGGTGTCAGGAAGGTGTCCAGTTTCTGCTTTCTTAAAATGAGTTTTCCACTTGCTAACTGCTAATTTCTTTGGAGTATACATGCACATGTAAAATTTTCAAAAGGCACAAAATTAAGTACCGTAAAAACTAAATTTTCTC
+M_HWI-M01141:133:D05BR:1:1101:8131:4622  133:D05BR:1:1101:8131:4622 2:N:0:CCAATCCCCCTAGG
>A1AAFDAAAAFGGCFGG3DEDFGG1FDFHHCHHFHCF121DFGHHAFGH11D0FFHEEEEGGHGHHFFHGBH1GCAA>EFGEFHHC?CA/EFHHBBH@BGHFHHHFGGG1G2EF2>1FGGFGGHD]]]]]Z]][]]\]\[]]]]]]]]21CF01B0CB00HGFHF1D1GGBFFHHHGFGFDBG1CF1FGHFG1FG1G1FGAAB1GC1FHGG2FG2FGA2GBBGHHGBFFGGA0HHGGBF1CGFHGD31GEFA0B1FGGCFGFGFFFBFC1AA11>
@M_HWI-M01141:133:D05BR:1:1101:21931:4636  133:D05BR:1:1101:21931:4636 2:N:0:CCAATCCCCCTAGG
CCACTGCTCAACGAAATCAGAGAGAACACAAACAGATGGAGAAACATTCCATACTCATAAATAGAATAATCAATATCATTAAAATGGCCATACTGCCAAAGCAATTTATAGATTCAATGCTATTCCTATCAAACTACCATTGATAGTCTTCACAGAACTAGGAAAAACTTTTAAAATTCATATGGAATCAAGAATCCTGAATAGCAAGGC
+M_HWI-M01141:133:D05BR:1:1101:21931:4636  133:D05BR:1:1101:21931:4636 2:N:0:CCAATCCCCCTAGG
BCBCCFFFFFFFGGGGGGGGGGHGGHHHHGGHHHHHHHHHHGHHHHHHHHHGHHHHHHHH]]]]]]]]]]]]]]]]]]]]]]]]]]]]]]]]]]]]]]]]]]]]]]]]]]]]]]]]]]]]]]]]]]]]]]]]]]]]]]]]]]]]]]]]]]GHHHGHGHHHHHGHGHHHGHHHHGHHHHHHHHHHHHHHGGGGGGGGGGFFFFFFFCBBBB
@M_HWI-M01141:133:D05BR:1:1101:7216:4651  133:D05BR:1:1101:7216:4651 2:N:0:CCAATCCCCCTAGG
TAAAAGGCTGGAGTGTTAGAAGGTCATAAATGCTATAGAAAGAAACCAATTTTTGAGTTAAGTATTGTCCTAATTTTATGAATAAGGAAATTAGAGCTCAAAGATCAAAATTAGAAGCTAAGTTAGATTTGGGATTTTATTTTTCTTTTTTGAGACAGAAGATCTCACTCTTGTTGCCCCAGCTGGAGTGCAATGGCATGATCTCGGCTCTCTGCAACCTTTG
+M_HWI-M01141:133:D05BR:1:1101:7216:4651  133:D05BR:1:1101:7216:4651 2:N:0:CCAATCCCCCTAGG
BCBBCFCCFFCFGGGGGGGGGGHHHHHHHHHHHHHHGHHHHHHHHHHHHHHHHHGGFHHHHHHHHHHHHHHHH]]]]]]]]]]]]]]]]]]]]]]]]]]]]]]]]]]]]]]]]]]]]]]]]]]]]]]]]]]]]]]]]]]]]]]]]]]]]]HHHHHHGGHHHHHGHHHHHHHHHGGGGGHGHHHHHGHHHHGHGHHHHHHHGGGGGGGGGGGFFFFFBFBBBBB
@M_HWI-M01141:133:D05BR:1:1101:8816:4653  133:D05BR:1:1101:8816:4653 2:N:0:CCAATCCCCCTAGG
TGCTTGATCGTCAGACCATTCGCTGACCTTCAAGTCACGGCTCACGCCGGCTTTATCCAATATCTTTGCTGAACCACTTCGACCGATGCCATAAACATAGGTCAATGCGATTTCGCCACGCTTATTCTGG
+M_HWI-M01141:133:D05BR:1:1101:8816:4653  133:D05BR:1:1101:8816:4653 2:N:0:CCAATCCCCCTAGG
]]]]]Z]]\]]]]]]]]]]]]]]]]]]]8]]]]]]]]]]]YRX]]XBSZ]]]]]V]]]]]\]]]W]]]]\]YY\Y]]YCT]X]]]]]]]\[]G]]]W[]]]]]]Z]]T]P]Y]]]]]]]]]]]]]]]]]S
@M_HWI-M01141:133:D05BR:1:1101:14410:4678  133:D05BR:1:1101:14410:4678 2:N:0:CCAATCCCCCTAGG
GGTGTATATACTCCAAAACAGAGTAGAAAAGGGCATTGTATATTTTCTCTGAAAGAGTATATTCAGAGCCATTTTACTTTTATCACTGGGGTGCCTAGATAATATTTAGATGTTTATCGATTAGC
+M_HWI-M01141:133:D05BR:1:1101:14410:4678  133:D05BR:1:1101:14410:4678 2:N:0:CCAATCCCCCTAGG
U]]W]]]]]]][]]]]]]]]]]]]]]]Y]]\]YGV]]]]]]]]]]]]]]]]]V]Y]]W\]]]J\]]]\]XW[]]]]]]]]]]]]]]]Y\]UZ]F]]]]]]]]]]]]]][\]]\Y]\]]]]]]]]]
@M_HWI-M01141:133:D05BR:1:1101:15997:4691  133:D05BR:1:1101:15997:4691 2:N:0:CCAATCCCCCTAGG
GGCATTGTATATTTTTTCTAACGAACTTTATTCAGAACCATTTTCTTTTAACTTTGGGGTGCCTAGATATTATTTAGATTTTTTTTTCGATTCACGTAGAATTAGAATATCGATATTT
+M_HWI-M01141:133:D05BR:1:1101:15997:4691  133:D05BR:1:1101:15997:4691 2:N:0:CCAATCCCCCTAGG
]]]]]]]]]]]]]]]]]]]]]]]]]]]]]]]]]]]]]]]]]]]]]]]]]]]]]]]]]]]]]]]]]]]]]]]]]]]]]]]]]]]]]]]]]]]]]]]]]]]]]]]]]]]]]]]]]]]]]]
@M_HWI-M01141:133:D05BR:1:1101:18734:4721  133:D05BR:1:1101:18734:4721 2:N:0:CCAATCCCCCTAGG
GACGAGGTGGATAAATTTATAACAAAGGGAAGAAACCAGCCTAAAAAGGCTGAGAATACCCAAA
+M_HWI-M01141:133:D05BR:1:1101:18734:4721  133:D05BR:1:1101:18734:4721 2:N:0:CCAATCCCCCTAGG
]]]]]]]]]]]]]]]]]]]]]]]]]]]]]]]]]]]]]]]]]]]]]]]]]]]]]]]]]]]]]]]]
@M_HWI-M01141:133:D05BR:1:1101:23611:4740  133:D05BR:1:1101:23611:4740 2:N:0:CCAATCCCCCTAGG
AGAAAAAGGAACACTTTTACATTATTGGTGGGAGTGTAAATTAGTTCAACCATTGTGGAAGACAGTGTGGCGATTCCTCAAGGACCTAGAAATA
+M_HWI-M01141:133:D05BR:1:1101:23611:4740  133:D05BR:1:1101:23611:4740 2:N:0:CCAATCCCCCTAGG
]U]]G\GW]]\\]\Z][]\]]]\]]]\]]]Z]]]]WX]]]]]]]]]\]GF]]\][][E]]]V]]]]]]VYCCC]]]]]]][UYZE]]]Y]]]]]
@M_HWI-M01141:133:D05BR:1:1101:9108:4748  133:D05BR:1:1101:9108:4748 2:N:0:CAAATCCTCCTAGG
TGTGGGTGTGAGTGTTGGGGTGTGTGATTATATGTACAAGTATATGTGCATGTGCGTATATGCACAGGTGTGT
+M_HWI-M01141:133:D05BR:1:1101:9108:4748  133:D05BR:1:1101:9108:4748 2:N:0:CAAATCCTCCTAGG
]V]]]]]]]]]]]]]][]]]]]]X]]]]]]]]]]]]]]]]]]]]]]]]]]]]]]]]]]]]]]]]]]]]J]]\]
@F_HWI-M01141:133:D05BR:1:1101:24161:4784  133:D05BR:1:1101:24161:4784 2:N:0:CCAATCCCCCTAGG
TAGCATGGAGGTACCCCAGAGATTCAACTACCTCCCACTATTTCCATCCCATGACACATGGGGATTATGGGAACTACAATTCGAGATGAGATTTGGGTGGGGACACAGCCAAACCATATAAAGTACTTTAGGACTCAAACGAATTTAATT
+F_HWI-M01141:133:D05BR:1:1101:24161:4784  133:D05BR:1:1101:24161:4784 2:N:0:CCAATCCCCCTAGG
AA1>A31BFB?>GGGGGFGGGG1FGHF3DEHHGHHGGFGHGHHHHGHHFGFFHGFHHFHDGFFE/BGHDBGHBFHGHHGHHHGHHEFHHFHGFHHEFEECGGGGFFHGAHEFFH//FGGHGFHDGHHHHHFHFCFGHHFHGCFGHHHHHH
@R_HWI-M01141:133:D05BR:1:1101:24161:4784  133:D05BR:1:1101:24161:4784 2:N:0:CCAATCCCCCTAGG
TTTTTTTATAAAGTTGAATACATAATGACTTTATTTTCCATCTATCTTCAAGTATCTTTCTACTCTTCCTCTTTATTTTTTCTCCTTTTGTAACTCTGCGGTTAAACTTAGAGTACTAAAAAAATTTAGTACTCTAGAGCTGACTAAGTC
+R_HWI-M01141:133:D05BR:1:1101:24161:4784  133:D05BR:1:1101:24161:4784 2:N:0:CCAATCCCCCTAGG
>3>AA3DBFFFFBBGBFFFFBBBBGHHHFEGGHH5FGF35AAGFHFFHHFGFAAFGDEGHHHHGEHHHFGFHFHHGEHEFEHHF5F5GHFFHGEFHHGH?@EEDHFHHHH3F3BEHGHB3FB@@FHHHBBFFHHGGFHEHHEGHFHHHDH
@M_HWI-M01141:133:D05BR:1:1101:10285:4816  133:D05BR:1:1101:10285:4816 2:N:0:CCAATCCCCCTAGG
ACAAAGGACCAAAACTCCTCACCAGAAAGGGAACAAAGCTGGATGGAGAATGAGGATGATGAAATGATGGAATCAGACTTCAGAAGGTGGGTAATGAGAAACTT
+M_HWI-M01141:133:D05BR:1:1101:10285:4816  133:D05BR:1:1101:10285:4816 2:N:0:CCAATCCCCCTAGG
]]]]]]]]]]]]]]]]]]]]]]]]]]]]]]]]]]]]]]]]]]]]]]]]]]]]]]]]]]]]]]]]]]]]]]]]]]]]]]]]]]]]]]]]]]]]]]]]]]]]]]]]
@M_HWI-M01141:133:D05BR:1:1101:18257:4819  133:D05BR:1:1101:18257:4819 2:N:0:CCAATCCCCCTAGG
TGTCTTCTTTCGTAAAGTGTCGGTTCATATCCTTTGCCCACTTTTGAATGGGCTTGTTTGTTTTTTTCTTGTAAATCTGTTTGAGTTCTTTGTAAATTCTGGATATCAGCCCTTTGTCTGAGGGTAAACTGCAAAAATTTTT
+M_HWI-M01141:133:D05BR:1:1101:18257:4819  133:D05BR:1:1101:18257:4819 2:N:0:CCAATCCCCCTAGG
]]]]]]]]]]]]]]]]]]]]]]]]]]]]]]]]]]]]]]]]]]]]]]]]]]]]]]]]]]]]]]]]]]]]]]]]]]]]]]]]]]]]]]]]]]]]]]]]]]]]]]]]]]]]]]]]]]]]]]]]]]]]]]]]]]]]]]]]]]]]]]
@M_HWI-M01141:133:D05BR:1:1101:21221:4824  133:D05BR:1:1101:21221:4824 2:N:0:CCAATCCCCCTAGG
CTGCAACCTCAAACTCCTGGGTTGAAGCAATCCTCCTGCCTCAGCCTCTTGAGTAG
+M_HWI-M01141:133:D05BR:1:1101:21221:4824  133:D05BR:1:1101:21221:4824 2:N:0:CCAATCCCCCTAGG
]]]]]]]]]]]]]]]]]]]]]]]]]]]]]]]]]]]]]]]]]]]]]]]]]]]]]]]]
@M_HWI-M01141:133:D05BR:1:1101:19516:4830  133:D05BR:1:1101:19516:4830 2:N:0:CCAATCCCCCTAGG
CTTAGACATAATAACAATAGCTCTTTTAAAATTTGTACTAACCCATAGGAATCTACTCTATAAATGGAAACTCATTTTATCAGTGATTTCTGTCAAATGGTCATAATCACAGTGCCCCTCAAAGATAATTAAGTTATCCCTGAGTTTCCCCTTTTATTTAAAAAGTCAAGAAACAACAGATGCTGGTGAGGCTGCAGAGAC
+M_HWI-M01141:133:D05BR:1:1101:19516:4830  133:D05BR:1:1101:19516:4830 2:N:0:CCAATCCCCCTAGG
BBBBAFFFFFFFGGGGGGGGGGHHHHHHHHHHHHHFHHHHHHHGGHGHHHG]]]]]]]]]]]]]]]]]]]]]]]]]]]]]]]]]]]]]]]]]]]]]]]]]]]]]]]]]]]]]]]]]]]]]]]]]]]]]]]]]]]]]]]]]]]]]]]]]]]HHGAHHHHHHHHHHHHHHHHHHHHHHHHHGGGGFGGGGGBFFFFFFBBAAA
@M_HWI-M01141:133:D05BR:1:1101:6618:4839  133:D05BR:1:1101:6618:4839 2:N:0:CCAATCCCCCTAGG
GTGGTTTGCTACACCCATCAACCATCACCTACATTAGGTATTTCTCCTAATGTTATCCCTCCCCAATCTCCCAATTCCCTCAGTGTGTGATGTTCCCCTCCCTGTGTCCATGTGTTCTCGTTGTTCAACACCCACTTATGAGTGAGAACCTACGGTGTTTGGTTTTCTGTTCTTGTGTCAGTTTGCTGAGAATGATGGTTTCCAGCTTCATCCATGTCCCTG
+M_HWI-M01141:133:D05BR:1:1101:6618:4839  133:D05BR:1:1101:6618:4839 2:N:0:CCAATCCCCCTAGG
AAABAA4AFFBFDACFGGFGGF4FGFFFGFCGCFFGHGBG55AAF55FGD5FAGBGAGHB2A1B2BBGHA3F]]]XWZ]JZ]]]]]]]]]]]]]Y]]]]9]Z]]]]]]]]]]Z]Y][]]ZS]X]]]U]YYRC[EV]]]]]]]]]]]]VC]AEAGF0HHFEGEGF1BBBGCB0AFGDA1BGHHGB12BG33FG1BGFE0BHCFBGGGGFFGFFFFA1>1>>>1
@M_HWI-M01141:133:D05BR:1:1101:20609:4854  133:D05BR:1:1101:20609:4854 2:N:0:CCAATCCCCCTAGG
CCTTCAGCTCAGCTCTGATCTTAGTAATTTCTTGTCTTCTGCTGGGTTTTGAGTTTTTTTGATCTTGCTCCTCTAGCTCTTTCAATTTTGACGATAGGGTGTCAATTTTGGATCTCTCCATTCTCCTCATATGGGCACTTATTGCTATATACTTTCCTCTAGAGACTGCTTTAAATGTGTCCCAG
+M_HWI-M01141:133:D05BR:1:1101:20609:4854  133:D05BR:1:1101:20609:4854 2:N:0:CCAATCCCCCTAGG
>A1AA1FFFF11GAEGBFFGFF33D33DGHFFHBF]]]]]]]]]]]F]][][]Z]]]]]]][]]]]]]]]]]]]]]]]]]]]]]\]]]]]]]]]]]][][]]]]]]]]]][]]]]]]]]]]]]]]]]]]]]]\]]][]]]]]]]]]]]]]GCC4F44DHGHHFGGGFF5EDGDFFFF34@BAAAA
@M_HWI-M01141:133:D05BR:1:1101:12813:4885  133:D05BR:1:1101:12813:4885 2:N:0:CCAATCCCCCTAGG
GGCGAACACACAGCAGAGCAGTCTGAAGGATACGTTCGTTTTGAGTTTTAGACGGAGATTTACAGCTA
+M_HWI-M01141:133:D05BR:1:1101:12813:4885  133:D05BR:1:1101:12813:4885 2:N:0:CCAATCCCCCTAGG
]]]]]]]]]]]]]]]]]]]]]]]]]]]]]]]]]]]]]]]]]]]]]]]]]]]]]]]]]]]]]]]]]]]]
@M_HWI-M01141:133:D05BR:1:1101:15369:4894  133:D05BR:1:1101:15369:4894 2:N:0:CCAATCCCCCTAGG
CGTTTACTCCCATTCACGCTGGAATAGCAAAACGCAGCTCCTAGAAGGAACGTGCTTCCCACTCTCTGAATCTAAACGCTAATTCAACTCCCTCAGTTAAGCCAACGCACAGCAGAGCAGTT
+M_HWI-M01141:133:D05BR:1:1101:15369:4894  133:D05BR:1:1101:15369:4894 2:N:0:CCAATCCCCCTAGG
]]]]]]]]]]]]]]]]]]]]]]]]]]]]]]]]]]]]]]]]]]]]]]]]]]]]]]]]]]]]]]]]]]]]]]]]]]]]]]]]]]]]]]]]]]]]]]]]]]]]]]]]]]]]]]]]]]]]]]]]]]
@M_HWI-M01141:133:D05BR:1:1101:16032:4903  133:D05BR:1:1101:16032:4903 2:N:0:CCAATCCCCCTAGG
AGCCATGAACATGGAATGTTTCTCCATCTGTTTGTGTCCTCTCTGATTTCGTTGAGCAGTGGTTTGTAGTTCTCCTTGAAGAGGTCCCTTACATTCCTTGTGAGTTGTATTCCAAGATATTTTATTCGTTTTGTAGCAATTGTGAATGGCAGC
+M_HWI-M01141:133:D05BR:1:1101:16032:4903  133:D05BR:1:1101:16032:4903 2:N:0:CCAATCCCCCTAGG
CBB]]]]]]]]]]]]]]]]]]]]]]]]]]]]]]]]]]]]]]]]]]]]]]]]]]]]]]]]]]]]]]]]]]]]]]]]]]]]]]]]]]]]]]]]]]]]]]]]]L]]]]]]]]]]]]]]]]]]]]]]]]]]]]]]]]]]]]]]]]]]]]]]]]]BAB
@M_HWI-M01141:133:D05BR:1:1101:17444:4942  133:D05BR:1:1101:17444:4942 2:N:0:CCAATCCCCCTAGG
ATCAAGCCTATCGTCATCGATCCCTTAGCCGCTGACTGGCGGGGACAGCTGCGGCTGATCATCAGCGCACTGACGGCAGACAGCCACCTCCAATAAGCTACGCTCAT
+M_HWI-M01141:133:D05BR:1:1101:17444:4942  133:D05BR:1:1101:17444:4942 2:N:0:CCAATCCCCCTAGG
]]]]]]]]]]]]]]]]]]]]]]]]]]]]]]]]]]]]]]]]]]]][[]\]Z55]]]]\]]]][]55]GIGIEFIIJIJEJJIHJIIIIIAIIIHIIHCFBDDED@CDC
@M_HWI-M01141:133:D05BR:1:1101:16209:4952  133:D05BR:1:1101:16209:4952 2:N:0:CCAATCCCCCTAGG
GGTTAGAAGAATATAAATAACTTGATGGAGCAGAAAAACACAACATGAGAACTTCGCAAAGCAAACACAAATTTC
+M_HWI-M01141:133:D05BR:1:1101:16209:4952  133:D05BR:1:1101:16209:4952 2:N:0:CCAATCCCCCTAGG
]]/0\]]]]]]]]3]]]5]5]]7]]]]]]]4]]]]]]]]]]]]]]]]]]]]]]]]]]]]]]]]]]]]]]]]]]]]
@M_HWI-M01141:133:D05BR:1:1101:8027:4967  133:D05BR:1:1101:8027:4967 2:N:0:CCAATCCCCCTAGG
GTCAACTTACTGCAGCCCCTGCCTCCCAGACTCAAGCAATCCTTCCACTTCAGCCCCCTGAGTTGTTAGAACTACCGGTGGACACCCCCACACCTGGATAATT
+M_HWI-M01141:133:D05BR:1:1101:8027:4967  133:D05BR:1:1101:8027:4967 2:N:0:CCAATCCCCCTAGG
]]]]]]]]]]]]]]]]]]]]]]]]]]]]]]]]]]]]]]]]]]]]]]]]]]]]]]]]]]]]]]]]]]]]]]]]]]]]]]]]]]]]]]]]]]]]]]]]]]]]]]]
@M_HWI-M01141:133:D05BR:1:1101:14721:4985  133:D05BR:1:1101:14721:4985 2:N:0:CCAATCCCCCTAGG
TTTATGAAAGAAGCTGCTGTCCTGGGTCTGCAGCTATTCTCCTTGGAAGCAGACACTCTTGGCTTCATTTCACTCCAGAGT
+M_HWI-M01141:133:D05BR:1:1101:14721:4985  133:D05BR:1:1101:14721:4985 2:N:0:CCAATCCCCCTAGG
]]]]]]]]]]]]]]]]]]]]]]]]]]]]]]]]]]]]]]]]]]]]]]]]]]]]]]]]]]]]]]]]]]]]]]]]]]]]]]]]]
@M_HWI-M01141:133:D05BR:1:1101:19641:4991  133:D05BR:1:1101:19641:4991 2:N:0:CCAATCCCCCTAGG
AGTCCGAGCTACTCGGGAGGCTGAGGCAGGAGAATTGCCTGAACCCAGGAGGCAGAGGTTGCAGTGAGCCCAGGTCACGCCACTGCACTCCAGCCTGTCAGCAGAGCGAGACTCCGTCTCAAAAAGAAAG
+M_HWI-M01141:133:D05BR:1:1101:19641:4991  133:D05BR:1:1101:19641:4991 2:N:0:CCAATCCCCCTAGG
]]]]X]]]]V]Y]9]]]W]\][]][]\[]][]]ZF9]]]]]Y]]]]]]][]][[YZ]]]Z]]]ZSY4ZY]V]W]ZZ]]WZ[[]\]\]]]]\]]\\]]][]]]]\\][]YZV]]]F]]]]]W][HV]]\]]
@M_HWI-M01141:133:D05BR:1:1101:12687:4995  133:D05BR:1:1101:12687:4995 2:N:0:CCAATCCCCCTAGG
ACCTAATTTTTTTATTTTTAGTAGAGGTGGGGTTTCATCATGTTGTCCAGGCTGGTCTCGAACTGACC
+M_HWI-M01141:133:D05BR:1:1101:12687:4995  133:D05BR:1:1101:12687:4995 2:N:0:CCAATCCCCCTAGG
]]]]]]]]]]]]]]]]]]]]]]]]]]]]]]]]]]]]]]]]]]]]]]]]]]]]]]]]]]]]]]]]]]]]
@M_HWI-M01141:133:D05BR:1:1101:19172:5006  133:D05BR:1:1101:19172:5006 2:N:0:CCAATCCCCCTAGG
CTTTCCTCTTTCTGAAGGATAAAATCCACTCATGAACGACACGTTTGGTGACTCACACCTGTAATCCCAGCACTTAGGGAGGGTGAGGCAGGTAGATCACCTGAGGTCAGGAGTTTGAGACCAGCCTGCCCAACTCATCAGTGAATCCCGGGAGCAGAGCTCCTCTCTCTCTCAACAGGACTCAGCAGCTAGGCATGAA
+M_HWI-M01141:133:D05BR:1:1101:19172:5006  133:D05BR:1:1101:19172:5006 2:N:0:CCAATCCCCCTAGG
BCCCCFFFFFFFGGGGGGGGGGHHHHHHHHHHHHHHHHGGGGGHHHGGG]]]]]]]]]]]]]]]]]]]]]]]]]]]]]]]]]]]]]]]]]]]]]]]]]]]]]]]]]]]]]]]]]]]]]]]]]]]]]]]]]]]]]]]]]]]]]]]]]]]]]HHHHHHHHHEFDGEGGGGHHHHHHHHHGGGGGGGGGGFFFFFFFBBAAA
@M_HWI-M01141:133:D05BR:1:1101:17435:5026  133:D05BR:1:1101:17435:5026 2:N:0:CCAATCCCCCTAGG
ACTGGAGGCAACACAACATATCTACAACTATACAATCTTTGATAAACCTGAGAAAAACAAGCAATGGGGAAAGGATTCCCTGTTTAACA
+M_HWI-M01141:133:D05BR:1:1101:17435:5026  133:D05BR:1:1101:17435:5026 2:N:0:CCAATCCCCCTAGG
]]]]]]]]]]]]]]]]]]]]]]]]]]]]]]]]]]]]]]]]]]]]]]]]]]]]]]]]]]]]]]]]]]]]]]]]]]]]]]]]]]]]]]]]]
@M_HWI-M01141:133:D05BR:1:1101:8464:5072  133:D05BR:1:1101:8464:5072 2:N:0:CCAATCCCCCTAGG
GCTCACTGCAACCTCCGCCTCCTGGGTTCAGGCAATTCTCCTGACTCAGGCTCCCGAGTAGCTGGGATTACAGGCGTGCACCACCATGCCCAACTAATTTTTTGTATTTTTAGTAGAGATGGGGTTTCACCATGTTGACCAGGATGGTACCGATCTTTTGACCTCGTGATCCACCCGCCTCGGCCTCGCAAAGTGCTGGGATTACAGGCTTGAGCCACTG
+M_HWI-M01141:133:D05BR:1:1101:8464:5072  133:D05BR:1:1101:8464:5072 2:N:0:CCAATCCCCCTAGG
ABCBCFBFFFFFGGGGGGGGGGHHHGHGHHHGHHFHHHHHHHHHHHHHHHHHHGGGGGGHHHHHHGHHGHJJ]]Y][[]Z]]\]][[]]]\\\[\]\]Z]]]]\\]]]]]]]]]]]]]]]]]]]]]Z[:]]]]]]]]]]]]]]]]]Z]]]???FB34F3B>//1>3?3@1E>/EGGGCCGGGGGGECHHHHHHHHHHHGGGGGGFFGGFFFFFBFCCCBC
@M_HWI-M01141:133:D05BR:1:1101:8372:5074  133:D05BR:1:1101:8372:5074 2:N:0:CCAATCCCCCTAGG
AACATTTAGATGCCTTTACATACCTTTAGATGCCTTGTCTTGCCTTGCCTCACCTTTTCTGTATTTGTTTGAATTTGCTTTGCTTTGCCCTGCCTTGCATGGATTTGGCTTGCTTG
+M_HWI-M01141:133:D05BR:1:1101:8372:5074  133:D05BR:1:1101:8372:5074 2:N:0:CCAATCCCCCTAGG
]]]]]]]]]]]]]]]]]]]]]]]]]]]]]]]]]]]]]]]]]]]]]]]]]]]]]]]]]]]]]]]]]]]]]]]]]]]]]]]]]]]]]]]]]]]]]]]]]]]]]]]]]]]]]]]]]]]]
@M_HWI-M01141:133:D05BR:1:1101:20348:5074  133:D05BR:1:1101:20348:5074 2:N:0:CCAATCCCCCTAGG
TAAAAGATCATGTATTAAATCAATGCAAAGAAACTAAGGAACTTGAAAAAAGATTTGAAAAAAGATTCGAGGAAATGATAACAAGAATGGATACCTTAGAGAGGAATATGAATGAATTAAAGGAGCTGAGAA
+M_HWI-M01141:133:D05BR:1:1101:20348:5074  133:D05BR:1:1101:20348:5074 2:N:0:CCAATCCCCCTAGG
]]]]]]]]]]]]]]]]]]]]]]]]]]]]]]]]]]]]]]]]]]]]]]]]]]]]]]]]]]]]]]]]]]]]]]]]]]]]]]]]]]]]]]]]]]]]]]]]]]]]]]]]]]]]]]]]]]]]]]]]]]]]]]]]]]]]
@M_HWI-M01141:133:D05BR:1:1101:11220:5086  133:D05BR:1:1101:11220:5086 2:N:0:CCAATCCCCCTAGG
TCAGAGATTTTGTCACCACCAGGCCTGCTTTACAAG
+M_HWI-M01141:133:D05BR:1:1101:11220:5086  133:D05BR:1:1101:11220:5086 2:N:0:CCAATCCCCCTAGG
]]]]]]]]]]]]]]]]]]]]]]]]]]]]]]]]]]]]
@M_HWI-M01141:133:D05BR:1:1101:10907:5090  133:D05BR:1:1101:10907:5090 2:N:0:CCAATCCCCCTAGG
TCTGCTTTGCGACAAAGGACATTGCTTTGCCAGCCAGCATCCCCTTAGGCTCTGCCAACAGGAGGTGCTAGGAGGAAACTGGGAGGCTGCAGGGCCCTTCCGCCTCCTTCCTGCCTACTTTCTGTTCTCTGTGTTAAGG
+M_HWI-M01141:133:D05BR:1:1101:10907:5090  133:D05BR:1:1101:10907:5090 2:N:0:CCAATCCCCCTAGG
][]]UF]]]]]]]]]\]F][[[]]]]]ZYU]]TZE][T]X]Z[]Z[]]]]X]][]F]][]]]Z]Y]YW]FZ]\]]][]]]\[U]]]VR]]]VY]]]XY[][]]]]]]]EP]]ZZ\]][]F]]]]]]]]\]]]]Z]]]]]
@M_HWI-M01141:133:D05BR:1:1101:9277:5090  133:D05BR:1:1101:9277:5090 2:N:0:CCAATCCCCCTAGG
CTCACTCTGTTGCCCAGGCTTGTTTGGAACTCCTGGCCTCAAGTGATCCGCCCACCTCCGCCTCTCAAAGTGCTGTGATTACCGCACCCTGGCTAACCTTACTA
+M_HWI-M01141:133:D05BR:1:1101:9277:5090  133:D05BR:1:1101:9277:5090 2:N:0:CCAATCCCCCTAGG
]]F]]Z]]]]]Z]]]]]][]]][]]]]]]]]]]][Y]]]]]]]]]UEY]]]]]]]]]]]]]]YZ8]]]]][]]]]]\]]]]\]]]Z]]\]]]\]]][]]]][]]
@M_HWI-M01141:133:D05BR:1:1101:19810:5122  133:D05BR:1:1101:19810:5122 2:N:0:CCAATCCCCCTAGG
AAGCTGTCTTCAGGCAGGAAGGAGCCCTCTGGAGTGTTGGGTTGATACATCTAAGTCTTTTAATT
+M_HWI-M01141:133:D05BR:1:1101:19810:5122  133:D05BR:1:1101:19810:5122 2:N:0:CCAATCCCCCTAGG
]]]]]]]]]]]]]]]]]]]]]]]]][]]]]]]]]U][]]]\]]]]]]]]\]]]]]V][]]]]][[
@M_HWI-M01141:133:D05BR:1:1101:21571:5137  133:D05BR:1:1101:21571:5137 2:N:0:CCAATCCCCCTAGG
CAAAGGCTCAAAATAAAGGGATGGAGGAAGATTTACCAAGCAAATGGAGAGCAAAAA
+M_HWI-M01141:133:D05BR:1:1101:21571:5137  133:D05BR:1:1101:21571:5137 2:N:0:CCAATCCCCCTAGG
]]]]]]]]]]]]]]]]]]]]]]]]]]]]]]]]]]]]]]]]]]]]]]]]]]]]]]]]]
@M_HWI-M01141:133:D05BR:1:1101:8417:5198  133:D05BR:1:1101:8417:5198 2:N:0:CCAATCCCCCTAGG
TCTCACTATGTTGCCCAGGCTGGTCTCTTAACTCCTGGACTCAAGCGATCCTTCTGCCTCACCCTCCCAAAGTGCTGGAATTACAGGTGTGAGCCACTGCGCC
+M_HWI-M01141:133:D05BR:1:1101:8417:5198  133:D05BR:1:1101:8417:5198 2:N:0:CCAATCCCCCTAGG
]]]]]]]]]]]]]]]]]]]]]]]]]]]]]]]]]]]]]]]]]]]]]]]]]]]]]]]]]]]]]]]]]]]]]]]]]]]]]]]]]]]]]]]]]]]]]]]]]]]]]]]
@M_HWI-M01141:133:D05BR:1:1101:16926:5199  133:D05BR:1:1101:16926:5199 2:N:0:CCAATCCCCCTAGG
AGGAAACAGAATTAAAATAGTAAATACAATTAGATTATAAGGCAGGCCCTAGAGAGGAACGGTGGTG
+M_HWI-M01141:133:D05BR:1:1101:16926:5199  133:D05BR:1:1101:16926:5199 2:N:0:CCAATCCCCCTAGG
]]]]]]]]]]]]]]]]]]]]]]]]]]]]]]]]]]]]]]]]]]]]]]]]]]]]]]]]]]]]]]]]]]]
@M_HWI-M01141:133:D05BR:1:1101:12992:5250  133:D05BR:1:1101:12992:5250 2:N:0:CCAATCCCCCTAGG
TGATAGGTGTACCAGAAAAGGACGAAGAGAATGAATCCAAGCTGGAAAATACTCTTCAGAATATCATCCAGGAGAACTTCCTCAACCTAACAAGACATGCCAAC
+M_HWI-M01141:133:D05BR:1:1101:12992:5250  133:D05BR:1:1101:12992:5250 2:N:0:CCAATCCCCCTAGG
]]]]]]]]]]]]]]]]]]]]]]]]]]]]]]]]]]]]]]]]]]]]]]]]]]]]]]]]]]]]]]]]]]]]]]]]]]]]]]]]]]]]]]]]]]]]]]]]]]]]]]]]
@M_HWI-M01141:133:D05BR:1:1101:16062:5326  133:D05BR:1:1101:16062:5326 2:N:0:CCAATCCCCCTAGG
TCTTGGAGGCTTTGTTCATTTCTTTTCACTCTTTTTTCTCTAATCTTGCCTTCTCATTTTATTTCATTGAGCTGATCTTCAATCTCTGATATCCTTTCTTTTGCTTGATTAATTCAGCTAATGATACTTGTGTATGCTTCACATAGTTCTCACGCTGTGTTTTTCATCTCCATTAGATCGTTTATGTTCCTCTCTAAACTGGTTATTCTAGTTA
+M_HWI-M01141:133:D05BR:1:1101:16062:5326  133:D05BR:1:1101:16062:5326 2:N:0:CCAATCCCCCTAGG
BBCCCFFFCCCFGGGGGGGGGGHHHHHHHHHHHHHHGHHHHHHHHHHHHHHHHHHHHHHIHIHH]]]]]]]]]]]]]]]]]]]]]]]]]]]]]]]]]]]]]]]]]]]]]]]]]]]]]]]]]]]]]]]]]]]]]]]]]]]]]]]]]]]]]]GGGGFHHHGHHHHHHHHHGHHHHHHHHGGHHHHHHHHHGGHHGGGGGGGGGGFFFFFFFCCCBB
@M_HWI-M01141:133:D05BR:1:1101:23560:5352  133:D05BR:1:1101:23560:5352 2:N:0:CCAATCCCCCTAGG
AACATTCAACCCAGAATTTTATATCCAGCCAAACTAAGCTTTATAAGTGAAGGAGTAATAATATCCTTATGGACAAGCAATTACTGAGAGATTTCATCATCACCAGATCTGCCTTACAAGAGCTCCTGAAGGAAGCACTA
+M_HWI-M01141:133:D05BR:1:1101:23560:5352  133:D05BR:1:1101:23560:5352 2:N:0:CCAATCCCCCTAGG
]]]]]]]]]]]]]]]]]]]]]]]]]]]]]]]]]]]]]]]]]]]]]]]]]]]]]]]]]]]]]]]]]]]]]]]]]]]]]]]]]]]]]]]]]]]]]]]]]]]]]]]]]]]]]]]]]]]]]]]]]]]]]]]]]]]]]]]]]]]]
@M_HWI-M01141:133:D05BR:1:1101:8759:5353  133:D05BR:1:1101:8759:5353 2:N:0:CCAATCCCCCTAGG
CAAGAAAAAGAAATAAAGGGTATTCAAATAGGAAAGGTGGAAGCCAAATTGTCTCTATTTGCAGACGACATGATAGTATACCTAGAA
+M_HWI-M01141:133:D05BR:1:1101:8759:5353  133:D05BR:1:1101:8759:5353 2:N:0:CCAATCCCCCTAGG
]]]]]]]]]]]]]]]]]]]]]]]]]]]]]]]]]]]]]]]]]]]]]]]]]]]]]]]]]]]]]]]]]]]]]]]]]]]]]]]]]]]]]]]
@M_HWI-M01141:133:D05BR:1:1101:13542:5367  133:D05BR:1:1101:13542:5367 2:N:0:CCAATCCCCCTAGG
CATGATAGTATACCTAGAAGACCCCATCGCCTCAGCCCCAAAACTCCTGAAACTGATAAGCAACTTCAGCAAAGTCTCAGGATATAAAATCAATGTGCAAAAATCACAAGCATTCGTCTACACCAATAACAGACTTAAAGAAAGCCAGATCAAGAACGAACTGCCATTCACAATTGCTACAAAAAGAATAAAATACCT
+M_HWI-M01141:133:D05BR:1:1101:13542:5367  133:D05BR:1:1101:13542:5367 2:N:0:CCAATCCCCCTAGG
CCCBCFFFFFFFGGGGFGGGGGHHGGHHGGGGGHHHHGGGGHHHHHHH]]]]]]]]]]]]]]]]]]]]]]]]]]]]]]]]]]]]]]]]]]]]]]]]]]]]]]]]]]]]]]]]]]]]]]]]]]]]]]]]]]]]]]]]]]]]]]]]]]]]]]HHGHHGGHHHGHHGHHHHHHFHHHHHGGGGGGGGGGFFFFFFF3AAA>
@M_HWI-M01141:133:D05BR:1:1101:10747:5367  133:D05BR:1:1101:10747:5367 2:N:0:CCAATCCCCCTAGG
TCTCGAACCCCTGACCTAAAGTGATCTGCCTGTCTTGGTGTCCCAAAGTGCTGGGATTACAGGCTTGAGCCACCGCGCCCAGCCTAGGAGATT
+M_HWI-M01141:133:D05BR:1:1101:10747:5367  133:D05BR:1:1101:10747:5367 2:N:0:CCAATCCCCCTAGG
]]]]]]]]]]]]]]]]]]]]]]]]]]]]]]]]]]]]]]]]]]]]]]]]]]]]]]]]]]]]]]]]]]]]]]]]]]]]]]]]]]]]]]]]]]]]]
@M_HWI-M01141:133:D05BR:1:1101:6779:5370  133:D05BR:1:1101:6779:5370 2:N:0:CCAATCCCCCTAGG
GCAATTCTCCTGCCTCAGCCTCCTGAGTAGCTGGGATTACAGGCACGCGCCACCATGCCCAGCTAATTTTTTGTATTTTTAGTAGAGACGGGGTTTCACCATGTTGACCTGGATGGTCTCAATCTCTTGACCTTGT
+M_HWI-M01141:133:D05BR:1:1101:6779:5370  133:D05BR:1:1101:6779:5370 2:N:0:CCAATCCCCCTAGG
]]]]]]]]]]]]]]]]]]]]]]]]]]]]]]]]]]]]]]]]]]]]]]]]]]]]]]]]]]]]]]]]]]]]]]]]]]]]]]]]]]]]]]]]]]]]]]]]]]]]]]]]]]]]]]]]]]]]]]]]]]]]]]]]]]]]]]]]
@M_HWI-M01141:133:D05BR:1:1101:15484:5378  133:D05BR:1:1101:15484:5378 2:N:0:CCAATCCCCCTAGG
ATAATCTTTGATTGCAGAAATAACACACACATGTACAATGTAAGAATGAGCCTATGGAACAGGACTGGGGGAACCTAGGAAGACGTGCTC
+M_HWI-M01141:133:D05BR:1:1101:15484:5378  133:D05BR:1:1101:15484:5378 2:N:0:CCAATCCCCCTAGG
]]]]]]]]]]]]]]]]]]]]]]]]]]]]]]]]]]]]]]]]]]]]]]]]]]\]]]]]]]]]]]]]]]]\]]]]]]]]]]]]]]]]]]]]]]
@M_HWI-M01141:133:D05BR:1:1101:18250:5385  133:D05BR:1:1101:18250:5385 2:N:0:CCAATCCCCCTAGG
AAACCTCAGCAGCCCCCATCAAACATGGCATCCAGGTGGGCGGGGCCTGAGCAGAACGTTACATCCAATGCTACGCAGTCACTTCAGCCTTGCCCCGCCCCATCTACTACCACCCACCCAGGGCAGATCCTGCGCAGTAAACCTCAGCAGCCCCCATCAAACATGGTGTCCAGGTGGGCGGGGCCTGAGCAGATGGTTACATCTAATGCTACCCAGTAA
+M_HWI-M01141:133:D05BR:1:1101:18250:5385  133:D05BR:1:1101:18250:5385 2:N:0:CCAATCCCCCTAGG
A>AA1CFFFBBFCA11E1B0G1FGCGGHC0EFB1BE1B0EFE?EE@/EFFC@BGBC0E/BEFHHH0>GGDHDI311.GDIH3@0E@3EDDHA3EJHAD;1]]XXG$W[W]BO%Q]T$@]B]&]NQ]]]VV]MX]]AU]E[]W][[]Y]UG/?HHFFHHFGEFA/FF100FFHGGE??FA00FG0BEFD311G1GA3333CGFA1EF3CA@1AC3A?A1A
@M_HWI-M01141:133:D05BR:1:1101:12642:5418  133:D05BR:1:1101:12642:5418 2:N:0:CCAATCCCCCTAGG
AACCTCCGCCTCCCAGATTCAAGCAATTCTCTGCCTCAGCCTCCCGAGTAGTTGGGATTACAGGTGCTAGCCACCATGACCAGCTAATTTTTGTATTTTTAGTAGAGATGGGATTTCACCATCTTGCCAGGTTGGTCTCAAATTCCT
+M_HWI-M01141:133:D05BR:1:1101:12642:5418  133:D05BR:1:1101:12642:5418 2:N:0:CCAATCCCCCTAGG
]]]]]]]]]]]]]]]]]]]]]]]]]]]]]]]]]]]]]]]Z]]YU]]]]]\]]]]]]]]]]]]]]]]]]]]]]]]]]]]]]]]]]]]]]]]]]]]]]]]]]]]]]]]]]]]]]]]]]]]Z]]]]]]]]]]]]]]]]]Y]]]]]]]]]]
@M_HWI-M01141:133:D05BR:1:1101:22534:5445  133:D05BR:1:1101:22534:5445 2:N:0:CCAATCCCCCTAGG
CATGCCTGTGGTCCCAGCTACTCTGGAGACTGAGGTGGGAAAATCACCTGAGCCTATGAAGTTGAGGCTGTAGTGAGCCGTGATGATCATGCCACCGCACTCCAGCCTGGGTGACAGAGTAAGACTCTGTCTCAAAAATGAAAAAAAGAAAAAGAAATAATAATACTGAAAAGACATTCAAAAATCACATGTGGATTTTATATGGGTCTCAATTTAAGTAAACAAACCACATGAAAGTTGTAACATGTATGGAC
+M_HWI-M01141:133:D05BR:1:1101:22534:5445  133:D05BR:1:1101:22534:5445 2:N:0:CCAATCCCCCTAGG
BBB@BBFFFCCFGGGG4AFFGGHHHHFGFGGFGF2BAC?GHGHHFGHHHGE2FCFGHHGHHHHBAFBFHHHHFFG5FGGEEEFFEFGHGHHHGFHFFG/EEC?G][Y]]]]]]]]]]\]]]]]]\]\]]]Z]]]]]]]]]]]]]]]]]]]HHGHHHHHHHGHHHGGDHFHGFFHHGFGGHHHGD22FFB1EFFG2GGFHGHHHHGHHGGHHFD1FFBBGFGCEBFABD3HFEGB1FGDGFFGFBFBFB3AAAAA
@M_HWI-M01141:133:D05BR:1:1101:16516:5455  133:D05BR:1:1101:16516:5455 2:N:0:CCAATCCCCCTAGG
AAGACCGTTCTGTTAGGTAGCTCCGTTTTGGTTTTAAAAGCAGATATTTCTCAATACCGCGTTTGTTCCAATGCACCCGGGTATAAGGAAACCCAGCTCCTGGAAGAACCGTGCTTCTCACTCTCTGATTCTTAAGGCGGATTCAACTTTCTTAGCTGAGCGAACACCCAGCAG
+M_HWI-M01141:133:D05BR:1:1101:16516:5455  133:D05BR:1:1101:16516:5455 2:N:0:CCAATCCCCCTAGG
BB?ABFBBBFBFFFFGGGGGGGHH]]]]]]]]]]]]]]]]]]]]]]]]Z]]]]]]]]]]]]]]]]]]]]]]]]]]]]]\]]]]]]]]][]]]]]]]]]]]]]]]]]]]]]]]]]]]]]]]]]]]]]]]]]]]]]]]]]]]]]]]]]]][]BGGGGGGGGGEFA@AFAFFAA3AA
@M_HWI-M01141:133:D05BR:1:1101:12328:5461  133:D05BR:1:1101:12328:5461 2:N:0:CCAATCCCCCTAGG
GCCTTATTTGCGTCTTCTACCTGAGTTTCTCCTTCGTCACTCGCTATCACGAGAAGAAGGCTGAGGCCATGGGCGAAGTGGCGGGGAAAAAATTTTTCCACTCTTTTTTTCTAAGCGAAGGCTCTGTCTGGTTGGGCTACGACTACAAACATTGCGAAATGTTGCAGATTGGTCTCGGACTCGACCTGAAAGGCGGTATGAATGTCATACTGGAAGTTTCCGTTCCCGACGTGATCAAAACGCTCGCAGGCAGTAGTGCCGAC
+M_HWI-M01141:133:D05BR:1:1101:12328:5461  133:D05BR:1:1101:12328:5461 2:N:0:CCAATCCCCCTAGG
ACCCCFFFFFFCGGGGGGGGGGHHHHHHHHHHHHHHHGHGHHGGGGGHHHGGGGGHHHHHHHHHHGGGHHHHHHGGGGGHGGGG///<?20/?222>222221=?GG######IFGJJJJJGJJIIJJIFFJJGJIEJIIJJJGJGJJJGGGGGHHHHHHHHHHHHHHHHGGGGGGHHHGGCHHHHHHHGGGGGHHHHHHHHHHHHHHHGFHHHHHGGGGGGGGGGGHHGHHHHGHGGGGGGGGGGGGGGGFFFFCBCCCBBC
@M_HWI-M01141:133:D05BR:1:1101:15307:5467  133:D05BR:1:1101:15307:5467 2:N:0:CCAATCCCCCTAGG
ACACACATAGATACACAGACAGACAGAGACACAGGCACATGCACATAGAC
+M_HWI-M01141:133:D05BR:1:1101:15307:5467  133:D05BR:1:1101:15307:5467 2:N:0:CCAATCCCCCTAGG
]]]]]]Y]W]]]]]]]]]Z]]]]]]]]]]]]I[]\ZV]]]]]][LZ]]]]
@M_HWI-M01141:133:D05BR:1:1101:10690:5479  133:D05BR:1:1101:10690:5479 2:N:0:CCAATCCCCCTAGG
AAATTCCTGGGCTCAAGTGATCGTCCCACCTCAGCCTCCTGCCACACTCTCT
+M_HWI-M01141:133:D05BR:1:1101:10690:5479  133:D05BR:1:1101:10690:5479 2:N:0:CCAATCCCCCTAGG
]V]UTCWY]]VT[\[X]XU]V]WU]YZZC]Z\]V]]]]]WSW]]]]][]]]]
@M_HWI-M01141:133:D05BR:1:1101:12528:5529  133:D05BR:1:1101:12528:5529 2:N:0:CCAATCCCCCTAGG
AGAAATATGGGACTATGTGAAAAGACCTAATAAACGTTTGATTGGTGTACCTGAATGTGATGGAGAGAATGAATTCAAGCTGGAAAATACTCTTCAGGACATTATCAAGGAAAATTTTCCCAATTTAGCAAAGCAGGACACTATTCAACCCCAGGCAATACAGAGAACACCACAAAGATATTCCT
+M_HWI-M01141:133:D05BR:1:1101:12528:5529  133:D05BR:1:1101:12528:5529 2:N:0:CCAATCCCCCTAGG
AAAAAFFFFFFFGGCGGFGBBGHHFHHGGFAD5DG]]]]]\]]]]]]]]]]]]]]]]]]]]]]]]]]]]]]]]]]]]]]]]]]]]]6]]]]U]]]]]]]]]]]]]]]]]]]]]]\]]]]]]]]]]]]]]]]]]]]]]U\]]]]]]]]Y]]EBGHGE3BB3FHHGGA1AB1BBGFFFF3FFAAAA1
@M_HWI-M01141:133:D05BR:1:1101:7457:5533  133:D05BR:1:1101:7457:5533 2:N:0:CCAATCCCCCTAGG
GTGTATATGTGCCACATTTTTCCAATCCATTCTATTATCAATGGGCATTTGGGTTGATTCCAGGTCTTTGCTATTGTAAACAGTGCTGCAATGAACATTCGTATGCATG
+M_HWI-M01141:133:D05BR:1:1101:7457:5533  133:D05BR:1:1101:7457:5533 2:N:0:CCAATCCCCCTAGG
]]]]V]]]]]]]]]]]]]]]]]]]]]]]]]]]]]]]]]]]]]]]]]]]]]]]]]]]]]]]]]]]X]]]]]]]]]]]]]]]]]]]]]]]]]]]]]]]]]]]]]]]]]]]]
@M_HWI-M01141:133:D05BR:1:1101:17438:5546  133:D05BR:1:1101:17438:5546 2:N:0:CCAATGCCCCTAGG
TTTAATTTTTTATTGCATTTTAGGTTTTGGGGTACATGTGCAGAACATG
+M_HWI-M01141:133:D05BR:1:1101:17438:5546  133:D05BR:1:1101:17438:5546 2:N:0:CCAATGCCCCTAGG
]]]]]]]]]]]]]]]]]]]]]]]]]]]]]]]]]]]]]]]]]]]]]]]]]
@F_HWI-M01141:133:D05BR:1:1101:6166:5568  133:D05BR:1:1101:6166:5568 2:N:0:CCAATCCCCCTAGG
CCATCAGAAATGATGAGTTTGTGTCTTTTTTATTTACATTTATTAATCTTTATACCTTCCTCCTCCTCCCCCTTCCCCCATAACATAAAAATATCGGAAGAGCACACGTCTGAACTCCAGTCACCCAATCCATCTCGTATGCCGTCTTCT
+F_HWI-M01141:133:D05BR:1:1101:6166:5568  133:D05BR:1:1101:6166:5568 2:N:0:CCAATCCCCCTAGG
AABCBFFFFFFFGGGGGGGGGGHHHHHHHEEGADAGGHHF5FGGHHHHHFAFDGHGFHHHHHHHHGBFBFGFG1FHGGGFAGHHHDGHHHFBFGHEGGGGHHHHHHHGHHHGHHHHHHHGHHHHHHGHHGHHH3FHHGGHGGHGGGHGHH
@R_HWI-M01141:133:D05BR:1:1101:6166:5568  133:D05BR:1:1101:6166:5568 2:N:0:CCAATCCCCCTAGG
TTTTCTGTTCTTGTGTCAGTTTGCTGAGGATGACGTTCTCCAGATTCATCCATGTCCCTACAAACGACACAAACTCATCATTTCTGATGGAGATCGGAAGAGCGTCGTGTAGGGAAAGAGTGTCCTAGGTGTGTAGATCTCGGTGGTCGC
+R_HWI-M01141:133:D05BR:1:1101:6166:5568  133:D05BR:1:1101:6166:5568 2:N:0:CCAATCCCCCTAGG
AAAABFFFFFFFGGGGGGGGGBFHHHHGGFHHFHGGGHGHHGH3GHHHHHGHHFDGHGHHHHFGEGGGFGHFFHHHGHGHHGHHHHFHGHFFHHHEGDGGHHEGEGGGGHHHFGHFHHGHHHFHHHHHHFGHEFH3FF3F30F<CGG2CC
@M_HWI-M01141:133:D05BR:1:1101:14751:5578  133:D05BR:1:1101:14751:5578 2:N:0:CCAATCCCCCTAGG
TGTCTTGTCGTTTTATTTCATTTAGTTGATCTTCGACTTCTGATATTCTTTCTTCTG
+M_HWI-M01141:133:D05BR:1:1101:14751:5578  133:D05BR:1:1101:14751:5578 2:N:0:CCAATCCCCCTAGG
]]]]]]]]]]]]]]]]]]]]]]]]]]]]]]]]]]]]]]]]]]]]]]]]]]]]]]]]]
@M_HWI-M01141:133:D05BR:1:1101:9423:5620  133:D05BR:1:1101:9423:5620 2:N:0:CCAATCCCCCTAGG
CCAGGAAGGAGGTAGAGGTTGCAGTGAGCCAAGAACCCACCACTGCACTCCAGCCTGGATGACAGAGAGAAACTCTGTCTCAAAAAAAAAAAAAGAAAAAAGAAAATGGAAAATGATCAGTCTTTTGAGTCTACAAATGTTATTTCTCGTGGTTGAAGTTTCCATGATTCCTTATTTGTTGGACAAAATTAACTCTC
+M_HWI-M01141:133:D05BR:1:1101:9423:5620  133:D05BR:1:1101:9423:5620 2:N:0:CCAATCCCCCTAGG
ABABBAFFBFBBFCGFGFGGGGHHHFFHHHHHHHGHHGEGGHHGHGH]Z]]]]]]]]]]]]]]]]]]]]]]]]]]]]]]][]]]]]]]]]]]]]]]]]]][]]]]]]]]]]]]]]]]]]]]]]]]]\][]]]]]]]]]]]]]]]\]\]IIHHGHHHHHHGGHGHHHHHHHGGHHHGGGGGGGGFGFFFFFFFCCAAB
@M_HWI-M01141:133:D05BR:1:1101:15731:5634  133:D05BR:1:1101:15731:5634 2:N:0:CCAATCCCCCTAGG
AGAGAGGACAGAAACAGATGGAAAAACATTCCATGCTCATGGCTGGGAAGAATCAACATGGTGAAAATGGCCATACTGCCCAAAGTAATTTATAGAATCAACG
+M_HWI-M01141:133:D05BR:1:1101:15731:5634  133:D05BR:1:1101:15731:5634 2:N:0:CCAATCCCCCTAGG
]]V]W]]\W\]]YW]]V]ZF]]]]]]]]]]]]W]Y[]]][]]]\UCT]]E]]]\Z]][W6]]]]]]XZ]]U][]]]]\\]CH][E]IWW]]]][[]][]]]]Q
@M_HWI-M01141:133:D05BR:1:1101:11049:5650  133:D05BR:1:1101:11049:5650 2:N:0:CCAATCCCCCTAGG
AAGAGTTCTAAATGTACAGAATTCTCCTTTAAAAAAATCGTTATACACAATAAATACAGTAC
+M_HWI-M01141:133:D05BR:1:1101:11049:5650  133:D05BR:1:1101:11049:5650 2:N:0:CCAATCCCCCTAGG
]]]]]][\]\Y\]]]\]]]WY]]]X]]\[XX][]]]]]]]]XUY]]]]]][]W]]][]]\6]
@M_HWI-M01141:133:D05BR:1:1101:21265:5672  133:D05BR:1:1101:21265:5672 2:N:0:CCAATCCCCCTAGG
TTTGCCATGTTGGCCAGGCTGGTCTCCAACTCCTGACCTCAGGTGATC
+M_HWI-M01141:133:D05BR:1:1101:21265:5672  133:D05BR:1:1101:21265:5672 2:N:0:CCAATCCCCCTAGG
]]]]]]]]]]]]]]]]]]]]]]]]]]]]]]]]]]]]]]]]]]]]]]]]
@F_HWI-M01141:133:D05BR:1:1101:17040:5674  133:D05BR:1:1101:17040:5674 2:N:0:CCGATCCCCCTAGG
CTCCAAGCCGCTGGATGCGCTGCTGCGGGAGATGCAGCGTGACCGGAACCACATGGCGCTGCTGGTCGACGAGTACGGGGCGATCGCCGGGCTGGTCAGCATCGAAGACGTGCTGGAGGAGATCGTCGGCGAGATCGCCGACGAGATCGG
+F_HWI-M01141:133:D05BR:1:1101:17040:5674  133:D05BR:1:1101:17040:5674 2:N:0:CCGATCCCCCTAGG
BBBB?4DABBBDC?4EGFCGGGGGFB2EEC?1GGFFGH?GEDFHGC>EEGGGHHHCFEFGEGHFGHHC/EEEEGHGEEE@BCC@FGGGC?CCGDGHHFBCDGHFF/EGHG;CHGGGFHDFGHHGGGG@@B@?G@EFFFDB-BB?BFFFAF
@R_HWI-M01141:133:D05BR:1:1101:17040:5674  133:D05BR:1:1101:17040:5674 2:N:0:CCGATCCCCCTAGG
AGCCGCCGTTCTCCCTCTCAATCGCTGCCTGCACTTCATCCATCCTGATAAGTTCCTCGTCCCCCCCGCGCTCTTTGCCCAGCGGCGTCGTGTGGATCCGGTCGCGCTGCATCTCCGGCACCTGCGCATCCAGCGGCTTGGTGGGGTCGG
+R_HWI-M01141:133:D05BR:1:1101:17040:5674  133:D05BR:1:1101:17040:5674 2:N:0:CCGATCCCCCTAGG
>111>1>D1110310000013310B00A011AB11AA22211210111122B222221/////BF//>//////11B1BF1?G###################################################################
@M_HWI-M01141:133:D05BR:1:1101:5752:5682  133:D05BR:1:1101:5752:5682 2:N:0:CCAATCCCCCTAGG
CCCAGAAGGGACAGTTGGTTACTGCATGTTGGCTGGAATAATAGTAACAATGTTGACAGGTTATATGGCCCGTGATTTGTTGGAAAAGGGTAACCTGGTATGAGATGGTATGAGATATAGATAATTTAAGTGATTTTTTTTTCTTTTTTCTTTTTTAAGAGACAGGGTTTCACCATCCTGGCCAGGCTGGTCTCAAACTCCTGACCTTGTGATCCACCCACCTCAGTCTCCCAAAGTGCTGGGATTACAGGCGTGAGCCACTGTGCCTGGCCTA
+M_HWI-M01141:133:D05BR:1:1101:5752:5682  133:D05BR:1:1101:5752:5682 2:N:0:CCAATCCCCCTAGG
BBBBBBFF?A?AGGGGGGGGFGGCHGFGGFHGHHGCBGFF5FFFGHHGFFGHFFFBFHGGHHHHHHHFHGHGGGGHHHHGHFHHGFFF1E?GHHHHGHGHHGHH3GFHHHHFEHBGEFFDHFHF]]]]]]]]]]]]]]]]]]][]]]]]]GFBGBFHHHHGHHFGHGHFFHHFFFEGAFGHCAFEAHBC3GEBEFGFFFEHFHGHHHEHHFE1?GGGGGF1FEGGGGEADFDFCGGBHC3HFFF6BHGGGGHGGGGGGGGGGCAABBAFA?A3>
@M_HWI-M01141:133:D05BR:1:1101:19797:5696  133:D05BR:1:1101:19797:5696 2:N:0:CCAATCCCCCTAGG
CTGTTATCTCAGCCCTTTGGATCACCTTAAGTCAGGAGTTTGAGACCAGCCTGGCCAACATGGCAAAACCCCATCTCTACTAAAAAT
+M_HWI-M01141:133:D05BR:1:1101:19797:5696  133:D05BR:1:1101:19797:5696 2:N:0:CCAATCCCCCTAGG
]]]]]]]]]]]]]]]]]]]]]]]]]]]]]]]]]]]]]]]]]]]]]]]]]]]]]]]]]]]]]]]]]]]]]]]]]]]]]]]]]]]]]]]
@M_HWI-M01141:133:D05BR:1:1101:7809:5697  133:D05BR:1:1101:7809:5697 2:N:0:CCAATCCCCCTAGG
CACTTTGCTGGCTGGGAGGGTCTCAAACTCCAGACCTGAGGTGATCCGCCTGTCTTGGCCTTCCAAAGTG
+M_HWI-M01141:133:D05BR:1:1101:7809:5697  133:D05BR:1:1101:7809:5697 2:N:0:CCAATCCCCCTAGG
]]]]]\]]]]]]]]]]]]]]]]]]]]]]]]]]]]]]]]]]]]]]]]]]]]]]]]]]]]]]]]]]]]]]]]
@M_HWI-M01141:133:D05BR:1:1101:17853:5700  133:D05BR:1:1101:17853:5700 2:N:0:CCAATCCCCCTAGG
TCACCGACGACACTGGGAACACCGCGCCGCTCCGCGACGATCTGTACGAGCTGATCAGGGAGCTAGAGCC
+M_HWI-M01141:133:D05BR:1:1101:17853:5700  133:D05BR:1:1101:17853:5700 2:N:0:CCAATCCCCCTAGG
]]QTZ]\]]GZ[]]]\]Y]Y]]]]]XT]]]X]]]]]]]][]]]]]]]]YCYX]]]]]]]ZY]]]]]]]]]
@M_HWI-M01141:133:D05BR:1:1101:17762:5718  133:D05BR:1:1101:17762:5718 2:N:0:CCAATCCCCCTAGG
GGATGAATCCTACTTGATTATGATGAATAAGTTTTTCGATTTGCTGTTGCAATTGGCTTGCCAATATTTTATTGAAGATTTTTGCATCTATGTTCATCATGGATATTGGCCTGAAGTTTTCTTTTCTTGTTGGGTCTCTGCCGGGTTTTGGTATCAGGATGCTGCTGGTCTCATAAAATGATTTGGGAAGGATTCCCTCTTTTTGGATTATTTGGAATAGTTTCAGAAGGAATGGTACCAGCTC
+M_HWI-M01141:133:D05BR:1:1101:17762:5718  133:D05BR:1:1101:17762:5718 2:N:0:CCAATCCCCCTAGG
AAABCFFFFFFFFGGGGGGGGFGHHHHHHGHHHHHGHGGHGGHCFHHHHHHHHGHHHHHGEHIHHHHGHHHHHGHHHHHHHHHGHHFFGHHHHH]]]]]]]]]]]]]]]]]]]]]]]]]]]]]]]]]]]]]]]]]]]]]]]]]]]]]]]]HHHHHHHHGHGHHHHHFFHHHHHHHHHHHGHHHHGHHHHHHGGGGHHGGHHHHGHHHHHHGHHHHHGHHHHHGGGGGGGGGGFFFFFFFCBAAA
@M_HWI-M01141:133:D05BR:1:1101:18699:5726  133:D05BR:1:1101:18699:5726 2:N:0:CCAATCCCCCTAGG
CAATCTGTGATTGGTTTCCTGGATACAGCACACTGATGGGTTTTAGATATTTATCCAATTTGCCAGTCTGTGTCTTTTGATTGGTGCATTTAGTCCATTTACATTTAGGGTTAATATTGTTATGTGTGAATTTGATACTGCCATCTTGATGCT
+M_HWI-M01141:133:D05BR:1:1101:18699:5726  133:D05BR:1:1101:18699:5726 2:N:0:CCAATCCCCCTAGG
CCD]]]]]]]]]]]]]]]]]]]]]]]]]]]]]]]]]]]]]]]]]]]]]]]]]]]]]]]]]]]]]]]]]]]]]]]]]]]]]]]]]]]]]]]]]]]]]]]]]]]]]]]]]]]]]]]]]]]]]]]]]]]]]]]]]]]]]]]]]]]]]]]]]]]BAB
@M_HWI-M01141:133:D05BR:1:1101:12355:5774  133:D05BR:1:1101:12355:5774 2:N:0:CCAATCCCCCTAGG
CCTCCGAACCCGCGGGCCGCCCCCCGCGTCCACACGGAT
+M_HWI-M01141:133:D05BR:1:1101:12355:5774  133:D05BR:1:1101:12355:5774 2:N:0:CCAATCCCCCTAGG
]]]]]]]]]]]]]]]]]]]]]]]]]]]]]]]]]]]]]]]
@M_HWI-M01141:133:D05BR:1:1101:6270:5778  133:D05BR:1:1101:6270:5778 2:N:0:CCAATCCCCCTAGG
AATAAGGCATTGTATATTTTTTCTAACAGACTATATTCAGAGGCATTTTCTTTTAACTTTGGGGC
+M_HWI-M01141:133:D05BR:1:1101:6270:5778  133:D05BR:1:1101:6270:5778 2:N:0:CCAATCCCCCTAGG
]]]]F]]]W]]]]]]V][]\7\]X]]]G]]]]]]]]]]]]]\Z]][]]]]]]]]]]]]]]]]]\7
@M_HWI-M01141:133:D05BR:1:1101:17591:5779  133:D05BR:1:1101:17591:5779 2:N:0:CCAATCCCCCTAGG
TCAGCATCGGGTCATGGCGGCACCCGCGGTATGGAGGATCAGAGGCGTGCAGGC
+M_HWI-M01141:133:D05BR:1:1101:17591:5779  133:D05BR:1:1101:17591:5779 2:N:0:CCAATCCCCCTAGG
]]]]]]]]]]]]]]]]]]]]]]]]]]]]]]]]]]]]]]]]]]]]]]]]]]]]]]
@M_HWI-M01141:133:D05BR:1:1101:8225:5787  133:D05BR:1:1101:8225:5787 2:N:0:CCAATCCCCCTAGG
TGCAGCAGCGCTCGGCGCAGAGTAAACAGGACCGGTTCCCCTTCTGAC
+M_HWI-M01141:133:D05BR:1:1101:8225:5787  133:D05BR:1:1101:8225:5787 2:N:0:CCAATCCCCCTAGG
]]]]]]]]Z]]]]]]]]]]]]]]]]]]]]]][[]]][\]]]]]]]]]]
@M_HWI-M01141:133:D05BR:1:1101:23756:5788  133:D05BR:1:1101:23756:5788 2:N:0:CCAATCCCCCTAGG
GAGAAAGCCTCATTCCTGAGCACACTCTCAGAGCCAGCCTTCCACCAGGGCACGGGCATAGGCTGGCA
+M_HWI-M01141:133:D05BR:1:1101:23756:5788  133:D05BR:1:1101:23756:5788 2:N:0:CCAATCCCCCTAGG
]]]]]]]]]]]]]Y]]]]]]]]]]]]]]]]]\]]]]]]]]]]]]]]]]]]]]]]][]]]]]]]]]][]
@M_HWI-M01141:133:D05BR:1:1101:18585:5792  133:D05BR:1:1101:18585:5792 2:N:0:CCAATCCCCCTAGG
GTGGATCACAAGGTCAGGAGTTCGAGACCAGCCTGGCCAACATGGTAAAACCCCATGTCTACTAAAAATACAAAAACAAATTAGCTGGGCGTGGTGGCACATGCCTGTAGTCCCAGCTACTCAGGAGGTTGAGGCAGGAGAACTACTTGAACCTGGGAGGCGGAGGTTGCAGTGAGCCAAGATCACACCACTGCACTCCAGCCTGAGCAACAGAGGGAGACTCCAACTCAGATAAAA
+M_HWI-M01141:133:D05BR:1:1101:18585:5792  133:D05BR:1:1101:18585:5792 2:N:0:CCAATCCCCCTAGG
BBCCBFFFFFFFGGGGGGGGGGHGHHHGGHGHGHGHHHHHGGHGHHHHHHHGGGGHHHHHHHHHHHHHHHHHHHHHGHHHHHHHHHH]]]]]]]]]]]]]]]]]]]]]]]]]]]]]]]]]]]]]]]]]]]]]]]]]]]]]]]]]]]]]]]HGHHGHGGGGEHHHHHHHGHHHHHHHEEGHHHGGHFFFGHHHHFHF2CHHHHHHHHHHHHHHHHHGGGGGGGGGGFFFFFFFAAA>A
@M_HWI-M01141:133:D05BR:1:1101:21908:5794  133:D05BR:1:1101:21908:5794 2:N:0:CCAATCCCCCTAGG
CCCCAGATTTCATGTGTCAAAATCCTAACTCCCAATGTTATAGTTTTAAGAGGTGAGACTTTGGAGAGATTAT
+M_HWI-M01141:133:D05BR:1:1101:21908:5794  133:D05BR:1:1101:21908:5794 2:N:0:CCAATCCCCCTAGG
]V]]]]]]]]]]]]]]Y]]]]]]]]]]]]]]]]]]]]]]]]]]]]]]]]]]]]]]]]]]]]]]]]]]]]]][]
@M_HWI-M01141:133:D05BR:1:1101:13818:5800  133:D05BR:1:1101:13818:5800 2:N:0:CCAATCCCCCTAGG
AACACACTGCCATGTGTGTACCTATGCAACTGTATTGCATGCTCTGCGCATGTACCCCAAAACCTAAAATCCAATAAAAAAAAAAAAATGAGCCAG
+M_HWI-M01141:133:D05BR:1:1101:13818:5800  133:D05BR:1:1101:13818:5800 2:N:0:CCAATCCCCCTAGG
]]XZ]Y]]]]]]]]]]]]]]]]]]]]]]]]]]X\\]]]]]]][[Y[[]]]]]]]]]]]]]]]]]]]]]]]]]]]]]]]]]]]]]]]]Y]]]XX]]]
@M_HWI-M01141:133:D05BR:1:1101:14945:5822  133:D05BR:1:1101:14945:5822 2:N:0:CCAATCCCCCTAGG
CGTCATCCTCCACCTCCCAGGTTCACGTGATTCTCCTGCCTCAGTCTCCCGAGTAGCTGGGATCACAGGCATCTGCCACCACATCTGACTAATTTTTGTGTTTTTAGTAGACACAGGGTTTCACCCTGTTGGTCAGGCTGGTCTCGATCTCTTGAACTCGTGAACCACCCGCCTTGGCCCCCCAAAGTGCTGGGATTACAGGCTTGAGCCACCGTGTC
+M_HWI-M01141:133:D05BR:1:1101:14945:5822  133:D05BR:1:1101:14945:5822 2:N:0:CCAATCCCCCTAGG
ABBBBFFFFFFFGGGGGGGGGGHHHHGHHCGHHFGHHHGHHHHGHHHHHHGGFFHFFHGHGFHGHHHH]]]]]]]]]]]]]]]]]]]]]]]]]]]]]]]]]]]]]]]]]]]]]]]]]]]]]]]]]]]]]]]]]]]]]]]]]]]]]]]]]]HHFHGGGGGHHHGGGDAGGGGGHHGGF?CGGHGHHHGFHHHHHHHHGGGGGGGGGGFFBBABAAAAAA
@M_HWI-M01141:133:D05BR:1:1101:10687:5825  133:D05BR:1:1101:10687:5825 2:N:0:CCAATCCCCCTAGG
GAGAAGAATGGAAAATAATTCTAAAACAAGGATACAGTTGAGAGGATACAAATGCAAAAGTTGCTTGTTTAAAAAAGTGAGTTAAAGTACAAGAAACAACAAACAAAACATTGGAAATGAAAAGAAGGTCGCATCCGCAGTTACAACAAGTATTTTGAAACAAAACAAAACAAAAGGTATCTGTGAGAAATTATCGATGAAACGCTAATGACAAAATACTCTAATTGTTAATGCTAGGTGACTAATGATG
+M_HWI-M01141:133:D05BR:1:1101:10687:5825  133:D05BR:1:1101:10687:5825 2:N:0:CCAATCCCCCTAGG
CCCCCFFFFFFFGGGGGGGGGGHHHHHHHHHHHHHGHHHHHHGHGHHHHHHHHHHHHHHHHIHHHHHHHHHHHHHGGHHHHHHHHHHHHHHHHHHHHHHH]]]]]]]]]]]]]]]]]]]]]]]]]]]]]]]]]]]]]]]]]]]]]]]]]]HHHHHHHHHHHHHHHHHHHHHHHHHHHHHHHHHHHHHHIIGHHHHHGHHGGGGHGHHHHHHHHHHHHHHHGHHHGHHHGGGGGGGGGGFFFFFFFCCBAB
@M_HWI-M01141:133:D05BR:1:1101:19000:5858  133:D05BR:1:1101:19000:5858 2:N:0:CCAATCCCCCTAGG
GGCTGTCGGGTCGACCAGCAGGCTGCCGCCCTCGGTCTCTGAGCGGCCTGGCTGTCGGGTCGACCAGCAGGCTGCCGCACTCTGTCTCTCGGCGGCCTGGCTGTCGGG
+M_HWI-M01141:133:D05BR:1:1101:19000:5858  133:D05BR:1:1101:19000:5858 2:N:0:CCAATCCCCCTAGG
]]]]]]]]]]]]]]]]]]]]]]]]]]]]]]]]]]]]]]]]]]]]]]]]]]]]]]]]]]]]]]]]]]]]]]][]]]]]]]]]]]]]]]]]]]]]Z]]]]]]]]]]]]]]
@M_HWI-M01141:133:D05BR:1:1101:12291:5878  133:D05BR:1:1101:12291:5878 2:N:0:CCAATCCCCCTAGG
GAGGGCATGTCTCCTGAGTGGTCTGGGGCAAGTCTGGGGATGGCATCTGCTTGGACAGTATCACCTGGGAGGCTGCCCCTGGGG
+M_HWI-M01141:133:D05BR:1:1101:12291:5878  133:D05BR:1:1101:12291:5878 2:N:0:CCAATCCCCCTAGG
]]]]]]]]]]]]]]]]]]]]]]]]]]]]]]]]]]]]]]]]]]]]]]]]]]]]]]]]]]]]]]]]]]]]]]]]]]]]]]]]]]]]
@M_HWI-M01141:133:D05BR:1:1101:20220:5884  133:D05BR:1:1101:20220:5884 2:N:0:CCAATCCCCCTAGG
TCCTTGTGGAGGACGGGCTGCTCGCCCTCCCCGGCCCATTCCCAGGCGGCGAC
+M_HWI-M01141:133:D05BR:1:1101:20220:5884  133:D05BR:1:1101:20220:5884 2:N:0:CCAATCCCCCTAGG
]]]]]]]]]]]]]]]]]]]]]]]]]]]]]]]]]]]]]]]]]]]]]]]]]]]]]
@M_HWI-M01141:133:D05BR:1:1101:9547:5894  133:D05BR:1:1101:9547:5894 2:N:0:CCAATCCCCCTAGG
TCCCCTCGAAAACTGGCACAAGACAAGGATGCCCTCTCTCACCACTCCCATTCAACAGAGTATTGGAAGT
+M_HWI-M01141:133:D05BR:1:1101:9547:5894  133:D05BR:1:1101:9547:5894 2:N:0:CCAATCCCCCTAGG
]]]]]]]]]]]]]]]]]]]]]]]]]]]]]]]]]]]]]]]]]]]]]]]]]]]]]]]]]]]]]]]]]]]]]]
@M_HWI-M01141:133:D05BR:1:1101:18085:5912  133:D05BR:1:1101:18085:5912 2:N:0:CCAATCCCCCTAGG
GTCAAGAGATCGAGACCATCTTGGTCAACATGGTGAAACCCTGTCTCTACTAAGAATACAAAAATTAGCTGGGCACGGTGGCTCATGCCTGTAATCCCACCACTTAGGGAGGCTGAG
+M_HWI-M01141:133:D05BR:1:1101:18085:5912  133:D05BR:1:1101:18085:5912 2:N:0:CCAATCCCCCTAGG
]]]]]]][]]]]]]]]]]]]]]]]]]]]]]]]]]]]][UY]Z]]]]]]]]]]]]]]]]]]]YZYWX]]Z]]\]]]]]]]]]]]]]]]]]]]]]]Z]]]]]]]]]]]]ZZ]]]]]]]]
@M_HWI-M01141:133:D05BR:1:1101:10729:5955  133:D05BR:1:1101:10729:5955 2:N:0:CCAATCCCCCTAGG
TGGAGAGACAATCAGATGGAATGATGTTTGTTCTGAGAGCGGATA
+M_HWI-M01141:133:D05BR:1:1101:10729:5955  133:D05BR:1:1101:10729:5955 2:N:0:CCAATCCCCCTAGG
]]]]]]]]]]]]]]]]]]]]]]]]]]]]]]]]]]]]]]]]]]]]]
@M_HWI-M01141:133:D05BR:1:1101:6650:5973  133:D05BR:1:1101:6650:5973 2:N:0:CCAATCCCCCTAGG
CGCTCGGTAACAATCGCCAAATCTGCCTCACCGCTGCTGACCATCTGCGCAATATCGGC
+M_HWI-M01141:133:D05BR:1:1101:6650:5973  133:D05BR:1:1101:6650:5973 2:N:0:CCAATCCCCCTAGG
]]]]]]]]]]]]]]]]]]]]]]]]]\\]]\]]]]]]]]]]]]]\]]]]]]]]]]]]]]]
@M_HWI-M01141:133:D05BR:1:1101:11322:5982  133:D05BR:1:1101:11322:5982 2:N:0:CCAATCCCCCTAGG
TTTTTTCTGACAGATTATATTGATAGCAATTTTGTTTTTAACATTAGGGTGCCTACATCATATTTAGATTTTTATCTATTCGCTTAA
+M_HWI-M01141:133:D05BR:1:1101:11322:5982  133:D05BR:1:1101:11322:5982 2:N:0:CCAATCCCCCTAGG
]]]]]]]]]]]]]]]]]]]]]]]]]]]]]]]]]]]]]]]]]]]]]]]]]]]]]]]]]]]]]]]\]]]]]]]]]]]]]]]]]]]]]]\
@M_HWI-M01141:133:D05BR:1:1101:22687:5982  133:D05BR:1:1101:22687:5982 2:N:0:CCAATCCCCCTAGG
CAAATTGTCTCTATTTGCAGACGACATGATAGTATATCTAGAAG
+M_HWI-M01141:133:D05BR:1:1101:22687:5982  133:D05BR:1:1101:22687:5982 2:N:0:CCAATCCCCCTAGG
Y]V]UG]]]HH]]WH]]]][WFWXZ[]][]J]]IIII]ZY]ZF[
@M_HWI-M01141:133:D05BR:1:1101:19286:5987  133:D05BR:1:1101:19286:5987 2:N:0:CCAATCCCCCTAGG
GAAGAGTAATTCACCCAAAGGCCGCGTGCCGCAGTCGAGAATTTCGCGCCATTGCGAATCTTCGGCGCACACGCTGCGCGCCCACACCACGGGCGTTTCATTCAGACAGAGCAATACGTCGCGCAAAAACACGCCTGCGCCGCCGAAATTCTGATCGGCAAACCACACGCCCGCGTTGCCCGCATACAAATGCAAAAGGC
+M_HWI-M01141:133:D05BR:1:1101:19286:5987  133:D05BR:1:1101:19286:5987 2:N:0:CCAATCCCCCTAGG
DDDEEFFFFFFFGGGGGGGGGGHGGGGGGHGGGGGHGGGHGHHHHHGGGG]]]]]]]]]]]]]]]]]]]]]]]]]]]]]]]]]]]]]]]]]]]]]]]]]]]]]]]]]]]]]]]]]]]]]]]]]]]]]]]]]]]]]]]]]]]]]]]]]]]]HGGEFGHHGHGHGHGGGGGGGGGGHGGGGGGGGGGGGGFFFFFFFBBBBB
@M_HWI-M01141:133:D05BR:1:1101:15624:5989  133:D05BR:1:1101:15624:5989 2:N:0:CCAATCCCCCTAGG
CAGACTTACAGCAGATCTCTCAGCAGAAACTCTACAAGCCAGAAGAGAGTGGAAGACAATATTCAACATCCTTAGAGAAAAGAAC
+M_HWI-M01141:133:D05BR:1:1101:15624:5989  133:D05BR:1:1101:15624:5989 2:N:0:CCAATCCCCCTAGG
Z]]XW\]]]]]]]]IY][[5]]]]]]]][]K]]]]6ZJ\Z]]]]]]]]]]]]][]]]]]3]]]]]]]]]]]]]]]]]]Y]X]V]]
@M_HWI-M01141:133:D05BR:1:1101:22250:5999  133:D05BR:1:1101:22250:5999 2:N:0:CCAATCCCCCTAGG
CGATGGCCTTTTTTTTTTTTTTTTTTTTTTTGAGACAGAGTTTTGCTCTTGTTACCCAGGCTGGAGTGCAATGGCGCGATCTCGGCTCACTGCAACCTCTGCCTCCTGGGTTCAGGCAAGTCTCC
+M_HWI-M01141:133:D05BR:1:1101:22250:5999  133:D05BR:1:1101:22250:5999 2:N:0:CCAATCCCCCTAGG
==0@3@0HHHHHIIITU]X]]]]Z]Z]]]]Z(8:\\[[%YVWUCZSE&W]+]]$]]]9]HAHIIDJJGJFEG1IEGBA.1GC.2FGA30JEJIDDGH/2/EGA2330HIIFFEEE3F5A0C@@CC
@M_HWI-M01141:133:D05BR:1:1101:20361:6022  133:D05BR:1:1101:20361:6022 2:N:0:ACAATCCCCCTAGG
GGCAGAGGTTGCGGTCAGCTGAGATCGCACCATTGTACACCAGCCTGGGCAAAAAGAGCAAAGCTCCGT
+M_HWI-M01141:133:D05BR:1:1101:20361:6022  133:D05BR:1:1101:20361:6022 2:N:0:ACAATCCCCCTAGG
]]]]]]]]]]]]]]]]]]]]][]]][]Z[]\]]]]]]]]]]]\]]]]]]]]\]]]]]]]]]]]]]]]]]
@M_HWI-M01141:133:D05BR:1:1101:13554:6026  133:D05BR:1:1101:13554:6026 2:N:0:CCAATCCCCCTAGG
GCGTTCTACTCGCTCGACATGATTTTGGCCATCGGTTTCAGAGTGAGGAGCAAGCGCGGCACACAGTTCGGCCGAT
+M_HWI-M01141:133:D05BR:1:1101:13554:6026  133:D05BR:1:1101:13554:6026 2:N:0:CCAATCCCCCTAGG
]CWT]]]]]YY]]TZ]]]Y]]]]]Z]]]]]]X[]]]]\]X]]]]]]]]\Y]][]]W]]]]]Z]]]]]]]T]SZZ]Z
@M_HWI-M01141:133:D05BR:1:1101:10205:6027  133:D05BR:1:1101:10205:6027 2:N:0:CCAATCCCCCTAGG
CCAGATTTTTTAATGATCGCCTTTCTAACTGGCGTGAGATGGTATCTCAATGTAGTTTTGATTTGAATTTCTCTGATGACCAGTGATGACGAGCATTTTTTCATATGTTTGTTGGCCTCATGTATGTCTTCTTTTGTAAAGTGTCTGTTCATATCCTTTGCCCATTTTTGAATGGGCTTGTTTGTTTTTTTCTTGTAAATCTGTTTGAGTTCTTTGTAAATTCTGGATATTAGCCCTTTGTCAGATGGGTAGA
+M_HWI-M01141:133:D05BR:1:1101:10205:6027  133:D05BR:1:1101:10205:6027 2:N:0:CCAATCCCCCTAGG
ABABAFFFBFBBGGGGGGFGEGEHHHHHHHHGGGGEGGDGHHGFEFHHHBHHHHFGGDHHGHHGGHGHHHHHHHHHHHGFHHHHHGFGHHGGCEGHFFHHGHG]]]]]]]]]]]]]]]]]]]]]]]]]]]]]]]]]]]]]]]]]]]]]]]HHHHFHGEEHEHHHHFHGGHHHGE?F2HHHFEHGECHGHHFFHFHHGBHFEHGGFGGHG2FGHHFHCHHFGHGHGHHGDFHGGFCGFF4GFFFFFFFFBBBBB
@M_HWI-M01141:133:D05BR:1:1101:6161:6035  133:D05BR:1:1101:6161:6035 2:N:0:CCAATCCCCCTAGG
AGCAATTCTCCTGCCTCAGCTTCCTAGGTAG
+M_HWI-M01141:133:D05BR:1:1101:6161:6035  133:D05BR:1:1101:6161:6035 2:N:0:CCAATCCCCCTAGG
]Z]]]]]]]]]]]]]]]]]][]]]]]]]]]]
@M_HWI-M01141:133:D05BR:1:1101:17308:6036  133:D05BR:1:1101:17308:6036 2:N:0:CCAATCCCCCTAGG
CAGACGGCCTGTGTTAAAATCTGCTTTCTGTTTTCTCATCCGAAAAGACCGCCGCCATGACAGCCCCCGTTTATATCCCCTTGCGCCTGCACACCGAATTT
+M_HWI-M01141:133:D05BR:1:1101:17308:6036  133:D05BR:1:1101:17308:6036 2:N:0:CCAATCCCCCTAGG
]]]]T]]]]]]]]]]]]]]]]]]]]]]]]]]]]]]]]][]]]]]]Z[]]]]]]]]]]]]]]]]]]]]]]]]]]]]]]]]]]]]]]]]]]]]]]]]]]]]]]
@M_HWI-M01141:133:D05BR:1:1101:18089:6051  133:D05BR:1:1101:18089:6051 2:N:0:CCAATCCCCCTAGG
CCTTGGCCAGGCTAGTCTCGATCTCTCGAGCTCGTGATCCACCCACCTCGGCCTCCCAAAGTGCTGGAATTCTAGGCGTGAGCCACAGCGCCCGGACTAGAAAACATTGAAAAACTG
+M_HWI-M01141:133:D05BR:1:1101:18089:6051  133:D05BR:1:1101:18089:6051 2:N:0:CCAATCCCCCTAGG
]]]]]]]]]]]]]]]]Y]]]]]]Z]I]]]]]]]]]\]]]]]]]]\ETU][]]][]]]]]]]]]]]]]]]4]]]]]]U]]]]]]]]]]]]V]]]]]]]]]]]]]]]]]]]Z]]X]]]]
@M_HWI-M01141:133:D05BR:1:1101:25563:6056  133:D05BR:1:1101:25563:6056 2:N:0:CCAATCCCCCTAGG
CTGCAATCTCGGCTCACTGCAAACTCTGCCTCCTGGGTTCAGGCAATTCTCCTGCCTCAGCCTCCTGAGTAGCTGGGATTACAGGCACGCACCACCATGCCCAGCTAATTTTTTGTATTTTTAGTAGAGACGGGG
+M_HWI-M01141:133:D05BR:1:1101:25563:6056  133:D05BR:1:1101:25563:6056 2:N:0:CCAATCCCCCTAGG
]]]]]]]]]]]]]]]]]]]]]]]]]]]]]]]]]]]]]]]]]]]]]]]]]]]]]]]]]]]]]]]]]]]]]]]]]]]]]]]]]]]]]]]]]]]]]]]]]]]]]]]]]]]]]]]]]]]]]]]]]]]]]]]]]]]]]]]
@M_HWI-M01141:133:D05BR:1:1101:13381:6057  133:D05BR:1:1101:13381:6057 2:N:0:CCAATCACCCTAGG
AATGTGTCAGAAAAAATATACAATGCCCCATTCTACTCTGTTCTGGAATATATACACCAACTCAGTATGCTCTCTCATGTAAAATACCGAAATTATAAATTTACCCGAATCGAAATAAATCTAAATAAAATATAGATGCCCCAA
+M_HWI-M01141:133:D05BR:1:1101:13381:6057  133:D05BR:1:1101:13381:6057 2:N:0:CCAATCACCCTAGG
]]]]]]]]]]]]]]]]]]]]]]]]]]]]]]]]]]]]]]]]]]]]]]]]]]]]]]]]]]]]]]]]]]]]]]]]]]]]]]]]]]]]]]]]]]]]]]]]]]]]]]]]]]]]]]]]]]]]]]]]]]]]]]]]]]]]]]]]]]]]]]]]
@M_HWI-M01141:133:D05BR:1:1101:14235:6058  133:D05BR:1:1101:14235:6058 2:N:0:CCAATCCCCCTAGG
TTGTTCGCAAAGGATTTTATTTTTCCTTCACTTCTGAAGCTCAGTTTGGCTGGATATGAAATT
+M_HWI-M01141:133:D05BR:1:1101:14235:6058  133:D05BR:1:1101:14235:6058 2:N:0:CCAATCCCCCTAGG
]]]]]]]]]]]]]]]]]]]]]]]]]]]]]]]]]]]]]]]]]]]]]]]]]]]]]]]]]]]]]]]
@M_HWI-M01141:133:D05BR:1:1101:11380:6097  133:D05BR:1:1101:11380:6097 2:N:0:CCAATCCCCCTAGG
AAGACGAGAAATTTGGAGTGAGAGATAGCTTTTAGCTAAAAAGTGATCCTCAACTCCGCCCTCCCTTTTGGAAAAAGGAAAACCCCTTTTTATCATAGCTAAAAGGTTTCTAGTTTGAGGACAGGGAGATTCTCAGTGTTCTTGCCTGTAGGAAATACAACTCCCTGGGTCATTCAGATCTGAACAATCCGTGCTGAATCAATTCAGTATTGGATATCTGAAGATTTGTGTGCTCTGCCCATGGTGGGCATCAAATATTAGCCACTGG
+M_HWI-M01141:133:D05BR:1:1101:11380:6097  133:D05BR:1:1101:11380:6097 2:N:0:CCAATCCCCCTAGG
BBBABBBD2AFFGGGGFCFGDGHHGHHFHHHHHFGHHGHHHHGHHHHHHHGHHHHHHGGFGGHEGHHHHHGHHHGHGGEHFHFGGGFGHHHHHHFHHHHHFHGGDE3FGFHGHHHHHH]]]]]]]]]]]]]]]]]]]]]]]]]]]]]]]]GGHHHHHHHGEGCGHAHHHFBHHHHHHHGHHGFHHEDE0GHHGHGHHHHHDFGBHHGHHGFFHFHGAFHGBHGGGGGHHG3B2GGHHHHHHCGGHGGGBFBGGGGGDFF?BFFBBAAA
@M_HWI-M01141:133:D05BR:1:1101:16800:6098  133:D05BR:1:1101:16800:6098 2:N:0:CCAATCCCCCTAGG
TTCTTTTTCTCTTTTTCTCTTTGTTGGTTTAAAGTCCATTTCATCTGAGACTAGGATTGCTACCCCTGCTTTTTTTTGTTCTCCATTTGGTTGGTAAATCTTTCTCCATCCCTTTGTTTTGAGTCTTCGTGTATCCTTGTATGTGAAATGGGTCTGGATGTAGCATACCGTTGGGTTTTGGTTGTATCTTTTGACTGGGGGATTGAGTCGATTTAA
+M_HWI-M01141:133:D05BR:1:1101:16800:6098  133:D05BR:1:1101:16800:6098 2:N:0:CCAATCCCCCTAGG
>A>ABFFFFDFFGGGGGFGGGGDGCG4AFHFHGHHHHHFHHHBGHHFDGBGHFFF3DEFBGHHFHH]]]]]]][]]]E]]]]]]]]]]]]]]]]\]]]]]]]]V[]]]]]\]]]]]]]]]]][]]]]]]]]]][]]]]]]]]]]]]]]]]FFDBHHGHHHHHHGFHE?GGEGE?HCEG0GHHFFHHFFHGGHGF0GEFFGGBB11ADCAFFAAAAA
@M_HWI-M01141:133:D05BR:1:1101:10825:6103  133:D05BR:1:1101:10825:6103 2:N:0:CCAATCCCCCTAGG
CCCGGCAGTGCCGACGTGGACGTGGGGCATGAGCAGCACGAACCAGCGCTCGGGCAGCTCGATGGGCGCAAAGACATCGCCGATGCCGGTGGCATAGGCGTTGCGGCCGTAGACGAAGATGGGGACATCCGCCCCCAGTGGCCGGGCGATGTCGATGAGGCGTTCGCGCGACAGGCCGGTCTGCCAGAGTTCGTTGAGGCCGAGCAGCACGGTGGCGG
+M_HWI-M01141:133:D05BR:1:1101:10825:6103  133:D05BR:1:1101:10825:6103 2:N:0:CCAATCCCCCTAGG
CCCDBBCCFFFFGGGGGGGGGGGGGGGGGHHHHHHHHHHGGGGGHHHGGGGGGGGGGGHHGGHHGHHG]]]]]]]]]]]]]]]]]]]]]]]]]]]]]]]]]]]]]]]]]]]]]]]]]]]]]]]]]]]]]]]]]]]]]]]]]]]]]]]]]]GHHHHHGHGGGGGGGGGHGHHGGGGGGHHGGHHHHHHHGGGGGHHHGGGGGGGGGGDEFDFCCCCCCB
@M_HWI-M01141:133:D05BR:1:1101:7027:6105  133:D05BR:1:1101:7027:6105 2:N:0:CCAATCCCCCTAGG
TCTATTTTCCCTGTTTCTACTCATCTTTTTTTGAGACGGAGTTTTGCTCTTGTTACCCAGGCTGGAGTGCAATGGCGCGATATCGGCTCACTGCAACCTCCGCCTCCTGGGTTCAGGGAATTCTCCGGCCTCAGCCTCCGGAGTAGCTGGGATTACAGGCACGCGCCACCATGCCCAGCTAATTT
+M_HWI-M01141:133:D05BR:1:1101:7027:6105  133:D05BR:1:1101:7027:6105 2:N:0:CCAATCCCCCTAGG
CCCCCFFFFFFFGGGGGGGGGGHHHHHHHHGGGGG]]]]]]]]]]]]]]]]]]]]]]]]]]]]]]]]]]]]]]]]]]]]]]]]]]]]]]]]]]]]]]]]]]]]]]]]]]]]]]]]]]]]]]]]]]]]]]]]]]]]]]]]]]]]]]]]]]]HGGHHHHHGGGGGGGGGGGGGGGDFFFFFFCBAAA
@M_HWI-M01141:133:D05BR:1:1101:20003:6109  133:D05BR:1:1101:20003:6109 2:N:0:CCAATCCCCCTAGG
CATTTCATATATCTTTTCAAAAGACATATGTTCATATCCTTTGTCCACTTTTGAATGGGTTTGTTTGGTTTTCTCTTGCAAATCTGTTTTAGTT
+M_HWI-M01141:133:D05BR:1:1101:20003:6109  133:D05BR:1:1101:20003:6109 2:N:0:CCAATCCCCCTAGG
]]]]]]]]]]]]]]]]]]]]]]]]]]]]]]]]]]]]]]]]]]]]]]]]]]]]]]]]]]]]]]]]]]]]]]]]]]]]]]]]]]]]]]]]]]]]]]
@M_HWI-M01141:133:D05BR:1:1101:14258:6112  133:D05BR:1:1101:14258:6112 2:N:0:CCAATCCCCCTAGG
ATCACAAAAGACCCCACAGAGCCAAGACAATCCTAAGCAAAAAGAACATAGCTAGAGGCATCACATTACCTGACTTCAAACTATACTACAAGCCTACAGTAACCATAC
+M_HWI-M01141:133:D05BR:1:1101:14258:6112  133:D05BR:1:1101:14258:6112 2:N:0:CCAATCCCCCTAGG
]]]]]]]]]]]]]W]]]]]]]]]]]]]]]]]]]]]]]]]]]]]]]]]]]]]]]]]]]]]]]]]]]]]]]]]]]]]\]]]]]]]]]]]]]]]]]]]]]]]]]]]]]]8]
@M_HWI-M01141:133:D05BR:1:1101:20515:6180  133:D05BR:1:1101:20515:6180 2:N:0:CCAATCCCCCTAGG
CCTTATAATACTGGGAGAGGCTATAGTGGAAATAAAGTGACAGGCATGGGAACCAAAGGAGAAAACTAAAATGCATAATTTCAGTGTATGGTAGACCCAGAGCTCTGGAGAAAGCCCTTCCATTAGTTAGTTCTGTAGGTGCAAGGTTTTCAGATCATTCTCTTTGAGCTACGGGCTAGAGAACTCTCCTTCATCGAGATCCTCCGTCTGCGTGCCTG
+M_HWI-M01141:133:D05BR:1:1101:20515:6180  133:D05BR:1:1101:20515:6180 2:N:0:CCAATCCCCCTAGG
BCCCBFFFFFFFGGGGGGGGGGGHHHHHHHHHGHHHHHHHHHHFGHHHHHHHGGHHHHGHHHHHHHHH]]]]]]]]]]]]]]]]]]]]]]]]]]]]]]]]]]]]]]]]]]]]]]]]]]]]]]]]]]]]]]]]]]]]]]]]]]]]]]]]]]HHHHGHHHHHHHHHHHHGGGGGHHHHHHHHHHHGHHHFHHHHHGHHGGGGGGGGGGCBCDCFCCBBBB
@F_HWI-M01141:133:D05BR:1:1101:21798:6212  133:D05BR:1:1101:21798:6212 2:N:0:CCAATCCCCCTAGG
GCGGTTTGATTTTTATCGGAAATGCCGTGTCAAAACTGCCGACGGGCTGATGAAACGTTATTCGTAAAAAAATGACTTTACAAAATTTCCAAGTTCGGTATAATGCACGGAATTGACACCTGCCCAGGTGGCGAAATTGGTAGACGCAGG
+F_HWI-M01141:133:D05BR:1:1101:21798:6212  133:D05BR:1:1101:21798:6212 2:N:0:CCAATCCCCCTAGG
AABB>>3A55@DDFFFCAE?E245FGE22FGB5GB2BGCFCCFEC?E??FG555F3BGFBGBGGHFFGF@E@GGEGFFHBFHEHFDHHBGFBG?F4FEFHFHFFFDE3///FEH1GHGGAC<AAGFH/1@FA@DGDEGD1FF111<-C?C
@R_HWI-M01141:133:D05BR:1:1101:21798:6212  133:D05BR:1:1101:21798:6212 2:N:0:CCAATCCCCCTAGG
GCGGTTTGATTTTTATGTGGCACAGGATCGGACTCGAACCGCGATATCTTTAGTAGTGGGACTTTGAGTGCCCTGTGGCCAACCATTTCTCCACCTGGGGAGGTTTCAGTTCCGTGCTTTATACAGAACTTCGAATTGTTTGGCAGTCAT
+R_HWI-M01141:133:D05BR:1:1101:21798:6212  133:D05BR:1:1101:21798:6212 2:N:0:CCAATCCCCCTAGG
11111>>>1@3D3EE3333111B00B0B0000A00AG00/A////A/12B221A22200//001B12/11110B0110/01/>//112222@10BBC0//?//?01B22B22>/BF//>>12BF2111BB>2//01?1@200/11/FC1D
@M_HWI-M01141:133:D05BR:1:1101:12089:6249  133:D05BR:1:1101:12089:6249 2:N:0:CCAATCCCCCTAGG
TTTTTCTAATCCAGTCTATTATCAATGGTGATGGTAATGATGATGATGTTGATGGTGGTAATGATGACAGTGATGGTGATGATGCTGGTGGTGGTGGTGATGACAGTGGTGGTGGTGATGATGATGGTGGTTGTGGTGATGATGATGATGGTGGTGTTGATGGTGA
+M_HWI-M01141:133:D05BR:1:1101:12089:6249  133:D05BR:1:1101:12089:6249 2:N:0:CCAATCCCCCTAGG
BBBBBFFFFFFFGDGF]]]]]]]]]]]]]]]]]]]]]]]]]]]]]]]]]]]]]]]]]\]]]]]]]]]]]]]]]]]]]]]]]]]]]]]]]]]]]]]]]]]]]]]]]]]]]]]]]]]]]]]]]]]]]]]]]]]]]]]]]]]]]]]]]]]]]]GGGGFFFFFFFBBAA>
@M_HWI-M01141:133:D05BR:1:1101:10079:6252  133:D05BR:1:1101:10079:6252 2:N:0:CCAATCCCCCTAGG
CACTCACAGGTGGGTGTTGAACAATGAGAACACATGGAGGG
+M_HWI-M01141:133:D05BR:1:1101:10079:6252  133:D05BR:1:1101:10079:6252 2:N:0:CCAATCCCCCTAGG
]]]]]]]]]]]]]]]]]]]]]]]]]]]]]]]]]]]]]]]]]
@M_HWI-M01141:133:D05BR:1:1101:18909:6262  133:D05BR:1:1101:18909:6262 2:N:0:CCAATCCCCCTAGG
TACTGTAGACATGGAGTTGAGTGAAATCTCTAAGTGGTGGAACAATTCTTCTAGTGTGATATATCTAAGTTATAAAAGCATAGGCCAGGCTGGGCACAGTATCTCACACCTGTAATTCTAGGACTTTGAGAGGCTGAGTTGAAA
+M_HWI-M01141:133:D05BR:1:1101:18909:6262  133:D05BR:1:1101:18909:6262 2:N:0:CCAATCCCCCTAGG
]]]]]]]]]]]]]]]]]]]]]]]]]]]]]]]]]][]]]]]]]]\9]]]]]]]]]]]]]]]]]]]]]]]]]]]]]]]]]]]]]]]]]]]]]]]]]]]]]]]]]]]]]]]]]]]]]]]]]]]]]]]]]]]]]]]]]]]Z]]]]]]]
@M_HWI-M01141:133:D05BR:1:1101:8412:6268  133:D05BR:1:1101:8412:6268 2:N:0:CCAATCCCCCTAGG
ACATGTATGTTCATTGCAGCACTATTCACAGTAACAAAGACATGAAATCAACCTAAATGCCCATCAACAAAAATTACAAAATAATGTTTTCCCTTAACAATATGTGTAGAGG
+M_HWI-M01141:133:D05BR:1:1101:8412:6268  133:D05BR:1:1101:8412:6268 2:N:0:CCAATCCCCCTAGG
]]]]]]]]]]]]]]]]]]]]]]]]]]]]]]]]]]]]]]]]]]]]]]]]]]]]]]]]]]]]]]]]]]]]]]]]]]]]]]]]]]]]]]]]]]]]]]]]]]]]]]]]]]]]]]]]
@M_HWI-M01141:133:D05BR:1:1101:11587:6283  133:D05BR:1:1101:11587:6283 2:N:0:CCAATCCCCCTAGG
CTCCTGACCTAAGGTAACCCACCCGCCTTGGCCTGCCAAAGGGCTGGAATTACAGGCGTGAGCCACCGTGCCTGGCCTGAAGTTGTT
+M_HWI-M01141:133:D05BR:1:1101:11587:6283  133:D05BR:1:1101:11587:6283 2:N:0:CCAATCCCCCTAGG
]]]]]]]]]]]]]]]]]]]]]]]]]]]]]]]]]]]]]]]]]]]]]]]]]]]]]]]]]]]]]]]]]]]]]]]]]]]]]]]]]]]]]]]
@M_HWI-M01141:133:D05BR:1:1101:10079:6284  133:D05BR:1:1101:10079:6284 2:N:0:CCAATCCCCCTAGG
AGCCTTTGTGTATCCTTTCATGTGATATGTGTTTCCTGGATACAGCACACCGATGGGTTTTGGATTTTTATCAAATTTGCCAGTCT
+M_HWI-M01141:133:D05BR:1:1101:10079:6284  133:D05BR:1:1101:10079:6284 2:N:0:CCAATCCCCCTAGG
]]]]V]]]]]]]]]]]]]]]]]]]]]]]]]]]]]]]]]]]]]]]]]]]]]]]]]]]]]]]]]]]]]]]]]]]]]]]]]]]]]]]]]
@M_HWI-M01141:133:D05BR:1:1101:7256:6294  133:D05BR:1:1101:7256:6294 2:N:0:CCAATCCCCCTAGG
AATACAAAAAATTAACTGGGTGTGGTGGCGTGCACCTGTAATCCCAGCTACTCAGGAGGCTGAGGCAGAAGAATCGCTTGAACCTGGGAGGTGGAGGTTGCGGTGAGCCGAGATCCCACCATTGCATTGCAGCCTGGATGACAGAGCAAGACTCTGTCTC
+M_HWI-M01141:133:D05BR:1:1101:7256:6294  133:D05BR:1:1101:7256:6294 2:N:0:CCAATCCCCCTAGG
?AABAFFF4A]\]]]]]]\]]]]]X]\XE]]]\]]]]]]]]\]]]]]]]]]]]]]]]]]]]]]]]]]]]]]]]]]]]]]]]]]]]]]]]]]]]]]]]]]][]]]]]]]]]]]]]]]]]]]]]]]]]]]\]]]]]]]]]]]]]]]]]]]V]FFBFFAA>33
@M_HWI-M01141:133:D05BR:1:1101:13851:6346  133:D05BR:1:1101:13851:6346 2:N:0:CCAATCCCCCTAGG
CGCTCCTTCTCAACCTGGATCAAGCTGGTCTTTGCTATTGTAAACAGTGCTGCAGTGAACATTCGTGTGCATGTGTCCTTATAGTAGAACGATTTATAGTTATTTGGATATATACCCAGTAATGGGATTGCTGGGTCAAATGGAATTTCTATTTCTAAGGCCTTGAG
+M_HWI-M01141:133:D05BR:1:1101:13851:6346  133:D05BR:1:1101:13851:6346 2:N:0:CCAATCCCCCTAGG
AACCCCFFFFFFGGGGG]]]]]]]]]]]]]]]]]]]]]]]]]]]]]]]]]]]]]]]]]]]]]]]]]]]]]]]]]]]]]]]]]]]]]]]]]]]]]]]]]]]]]]]]]]]]]]]]]]]]]]]]]]]]]]]]]]]]]]]]]]]]]]]]]]]]]GGGGGFFFCCFFBBAAA
@M_HWI-M01141:133:D05BR:1:1101:5750:6370  133:D05BR:1:1101:5750:6370 2:N:0:CAAATCCCCCTAGG
GAGGCAGGCGGATCACAAGGTCAGGAGATCAAGACTATCCTGGCCAACAAAGTGAAACCCCATCTCTACTAAAATACAAA
+M_HWI-M01141:133:D05BR:1:1101:5750:6370  133:D05BR:1:1101:5750:6370 2:N:0:CAAATCCCCCTAGG
]]]]]]]]]]]]]]]]]]]]]]]]]]]]]]]]]]]]]]]]]]]]]]]]]]]]]]]]]]]]]]]]]]]]]]]]]]]]]]]]
@M_HWI-M01141:133:D05BR:1:1101:15257:6383  133:D05BR:1:1101:15257:6383 2:N:0:TCAATCCCCCTAGG
TGGCCCAGCAGTATATTCTTTATTTAAGTGTGTAGTTTGTCTCTCTTACAGCATATAAGCTCTATGAGGGTAGAGACTTGGTCCAGGAGC
+M_HWI-M01141:133:D05BR:1:1101:15257:6383  133:D05BR:1:1101:15257:6383 2:N:0:TCAATCCCCCTAGG
]]]]]]]]]]]]]]]]]]]]]]]]]]]]]]]]]]]]]]]]]]]]]]]]]]]]]]]]]]]]]]]]]]]]]]]]]]]]]]]]]]]]]]]]]]
@M_HWI-M01141:133:D05BR:1:1101:18690:6388  133:D05BR:1:1101:18690:6388 2:N:0:CCAATCCCCCTAGG
TTTTTTCCTAACTGAATATCATTTATTTCTTTTTCTTGCCTGATTGCCTTGGCCAGAACTTCTAATACTATAT
+M_HWI-M01141:133:D05BR:1:1101:18690:6388  133:D05BR:1:1101:18690:6388 2:N:0:CCAATCCCCCTAGG
]]]]]]]]]]]]]]]]]]]]]][]]]]]]]]]]]]]]]]]]]]\]]]]]]]][]]]]]]]]]]]]]]]]]][]
@M_HWI-M01141:133:D05BR:1:1101:19142:6400  133:D05BR:1:1101:19142:6400 2:N:0:CCAATCCCCCTAGG
CTCCACGTTCAAGCTGGTCGTGGCGGCCGCCGCGCTGGAGCACGG
+M_HWI-M01141:133:D05BR:1:1101:19142:6400  133:D05BR:1:1101:19142:6400 2:N:0:CCAATCCCCCTAGG
T]T]]]]\]]]]]]]]]]ZT]]B]]]]YZ]]VXY]]]]]]]]]C]
@F_HWI-M01141:133:D05BR:1:1101:11407:6404  133:D05BR:1:1101:11407:6404 2:N:0:CCTATCCCCCTAGG
GAACTCCAGTCACCCAATCCATCTCGTATGCCGCCTTCTGCTTGAAAAAAAAAAACACACTTGCACTCCCCTCCCCCCTTCCTTCTCTTCTCCCTTCTATCACTTCATAACCTACAACATCTGCCGTCCAATCTCACAAAACATATCCAC
+F_HWI-M01141:133:D05BR:1:1101:11407:6404  133:D05BR:1:1101:11407:6404 2:N:0:CCTATCCCCCTAGG
AAA@AFFFFDFFGFGGGFGGG5DDDGFEGHH4A2AAEFHBGGHF2BFGHG00A00>1?113@3433@BGF1211?E1//02334BBG44??F33?FBF2222BB32B33B2232F222/@FF22<///?D####################
@R_HWI-M01141:133:D05BR:1:1101:11407:6404  133:D05BR:1:1101:11407:6404 2:N:0:CCTATCCCCCTAGG
GGGCTTCTCTTGCTTTTCTTGCCTTCGTTCGACCCAGTTCCGGAACTGCGGCGCTTAGGTACAGGCTTTCTTGTCCTTCTCGTTCTCTATTCTACCTTCGTCATTAAAAACAACTACGAATGTGCACGTGTTGTATATCAAAGTTACGTA
+R_HWI-M01141:133:D05BR:1:1101:11407:6404  133:D05BR:1:1101:11407:6404 2:N:0:CCTATCCCCCTAGG
1111>>1@BDD1111BB313AFG111000000A0000B1A20/A//111A////>B/11121120/0001B11@1122111///0/222B2B2221111/BE/B>2B11<////111/?/<112221?@/0@?@1222@###########
@M_HWI-M01141:133:D05BR:1:1101:16097:6405  133:D05BR:1:1101:16097:6405 2:N:0:CCAATCCCCCTAGG
GTCTGACCTGCCCGGTAAAACGAAGCATTGGCGATCAATTCTGCCGACAGTTAAATATAT
+M_HWI-M01141:133:D05BR:1:1101:16097:6405  133:D05BR:1:1101:16097:6405 2:N:0:CCAATCCCCCTAGG
]]]]]]]]]]]Z]]]]]]]]]]]]]]]]]]]]]]]]]]]]]]]]]]]]]]]]]]]]]]]]
@M_HWI-M01141:133:D05BR:1:1101:19844:6414  133:D05BR:1:1101:19844:6414 2:N:0:CCAATCCCCCTAGG
ACACAAAAAAAAAGCCCAGGTCCAGATGGGTTCACGGCTGAATTCTACCAGACACACAAAGAGGAGATGGTACCATTCCTTCTTAAACTATCCCAAACAATCCAAAAAGAGGGAATCCTTCCCAAATCATTTTATGAGACCAACATCATCATGATACCAAAACCCGGCAGAGACTCAACAAGAAAAGA
+M_HWI-M01141:133:D05BR:1:1101:19844:6414  133:D05BR:1:1101:19844:6414 2:N:0:CCAATCCCCCTAGG
CCCCBCFFBCCCGGGGGGGGGGHHHHHGFHHGHHHHGG]]]]]]]]]]]]]]]]]]]]]]]]]]]]]]]]]]]]]]]]]]]]]]]]]]]]]]]]]]]]]]]]]]]]]]]]]]]]]]]]]]]]]]]]]]]]]]]]]]]]]]]]]]]]]]]]HHHGHHGHGGFFGGGHGGGGGGGGGGFFFFFFFCCCCC
@M_HWI-M01141:133:D05BR:1:1101:18777:6454  133:D05BR:1:1101:18777:6454 2:N:0:CCAATCCCCCTAGG
CTGGGGCTTCTCCCTCTGCTGGAAGATAGCAACTGCCCCTTGGCATATGGGGGCCGCATGCTGCACCTTGCAGCTGGGCAACGCTTCGCAGGTTGG
+M_HWI-M01141:133:D05BR:1:1101:18777:6454  133:D05BR:1:1101:18777:6454 2:N:0:CCAATCCCCCTAGG
]]]]]]]]]]]]]]]]]]]]]]]]]]]]]]]]]]]]]]]]]]]]]]]]]]]]]]]]]]]]]]]]]]]]]]]]]]]]]]]]]]]]]]]]]]]]]]]]
@M_HWI-M01141:133:D05BR:1:1101:16582:6512  133:D05BR:1:1101:16582:6512 2:N:0:CCAATCCCCCTAGG
GCCATGCGTGGTGGCTCACGCCTGTAATTCCAGCCCTTTGGGAGGCCGAGGCGGGTAGATCACGAGGTCGAGAGATTGAGACCATCCTGGTCAACATGGTGAAACCCTGTCTCTACTAAAAATACAAAAAATTATCTGGGCACGGTGGTGCG
+M_HWI-M01141:133:D05BR:1:1101:16582:6512  133:D05BR:1:1101:16582:6512 2:N:0:CCAATCCCCCTAGG
AB]]]]]]]]]]]]]]]]]]]]]]]]]]]]]]]]]]]]]]]]]]]]]]]Z]]]][:]]]]]]][X]]Z][Z[:[]\]]]]]]]][[]]]]8[]][\\]]]]Y]]\]]\\]]]][]]]]]]]]]]]]]]]]]Y]]][]]ZXS]]]]]]]CDBA
@M_HWI-M01141:133:D05BR:1:1101:12594:6528  133:D05BR:1:1101:12594:6528 2:N:0:CCAATCCCCCTAGG
ATCACAAGCATTCCTAAACACCAATAACAGATTTAAAGAGAGCCAAATCAAGAACGAACTGCCATTCACAATTGCTACAAAGA
+M_HWI-M01141:133:D05BR:1:1101:12594:6528  133:D05BR:1:1101:12594:6528 2:N:0:CCAATCCCCCTAGG
]]]]]]]]]]]]]]]]]]]]]]]]]]]]]]]]]]]]]]]]]]]]]]]]]]]]]]]]]]]]]]]]]]]]]]]]]]]]]]]]]]]
@M_HWI-M01141:133:D05BR:1:1101:5328:6535  133:D05BR:1:1101:5328:6535 2:N:0:CCAATCCCCCTAGG
AACTGGGCTTGAAGAAAAATGGCCCAGGGCCTTTCAGTCTCTTTCTTGGACAGGTGCATCCCACCCCTGGGCACACACTGGCTCCCAATCAAAGTGTACTGAAGTAGGATTGCTAATCTTTACCTGCTCTTTCCAACAAAATGATGAAACTGGGGAAAGAGTTTGAAACACAATACTTCTTGGTTTATGAGAGCTCATGTGCATACAGAGAAGAAAAAATGATTTCTAATATAAATCTCATTAAAGCTATTACTGGTTTTTAAAATGCCTTG
+M_HWI-M01141:133:D05BR:1:1101:5328:6535  133:D05BR:1:1101:5328:6535 2:N:0:CCAATCCCCCTAGG
AAAAAFA1CAD@GGGGGFFF1CFHEECGCGGGHHHBGHHHFHFHFHHDGFHFGEBFHHHGHEFFEFGGG//AGEHHCEFBFHHHEGCGFGHGFGHHFHHHGHHHFHHGEGHHFGFHGGFHHH]]]]]]]]]]]]]]]]]]]]]]]]]]]]FFGHFFFGCFFBHBGHHGHHGHDHGBEHHFAG1FFFDHDG1D1FBF1GBGABHFFHDFFHGHHEHF2HGGFD1GBHFGGGGDGFF1GHHGBGDGEGAGD311CAGEA11FFFFFC1AAAAAA
@M_HWI-M01141:133:D05BR:1:1101:12156:6536  133:D05BR:1:1101:12156:6536 2:N:0:CCAATCCCCCTAGG
TCCTATACACCAATAACATACAAACAGAGAGCCAAATCATGAGTGAACTCCCATTCACAATTACTACAAAGAGAATAAAATATCTAGGAATACAACTAACAAGGAATGTGAAGAACCTCTTCAAGGAGAACTACAAAGCACTGCTCAAGGAAATA
+M_HWI-M01141:133:D05BR:1:1101:12156:6536  133:D05BR:1:1101:12156:6536 2:N:0:CCAATCCCCCTAGG
BBBBB]]]]]]]]]]]]]]]]]]]]]]]]]]]]]]]]]]]]]]]]]]]]]]]]]]]]]]]]]]]]]]]]]]]]]]]]]]]]]]]]]]]]]]]]]]]]]]]]]]]]]]]]]]]]]]]]]]]]]]]]]]]]]]]]]]]]]]]]]]]]]]]]]CBAAA
@M_HWI-M01141:133:D05BR:1:1101:9128:6539  133:D05BR:1:1101:9128:6539 2:N:0:CCAATCCCCCTAGG
GATTCAACTCCCTTAGCTGAGCGAACACCCAGCAGAGCAGTTTGCAAGATACGTTCTTTTTGTGTTTTAGACGGAGATTTCCAGCTATTTCTTGAATGCCTGCATTTGGCTGGAAAAATGCGTTTTCCACTTCTCCACAGAAAGGGTTTAGAAACTCCTGCAAACACACATCAGTTTAACTCCGTAAGCTGAATGCACACATTGAAGACCGTTCTGTTAGGTAGCTCCGTTTTGGTTTTAGAAGCAGATATTTCTC
+M_HWI-M01141:133:D05BR:1:1101:9128:6539  133:D05BR:1:1101:9128:6539 2:N:0:CCAATCCCCCTAGG
BBBBBFFFFFFBFGGGGGGGGGGGFGGHGGGFHGFHHHHGFHFFHHGGHHHHGHHHGHHHGGHHFFHHFHHHGGGGGHFHHHGHHHBGFHHHHHHGHHHHHHHHGH]]]]]]]]]]]]]]]]]]]]]]]]]]]]]]]]]]]]]]]]]]]]HDG2F1AHFHGHEFFFFFHHGEHG@F5GEE1GGHGDHGGGHHGAGHHGDGFA5HHFEEFGHHHGHHG5FHHHHGEE2GFA4FHGGGCGGGGFGFFFFFFFFA>>3>
@M_HWI-M01141:133:D05BR:1:1101:15551:6542  133:D05BR:1:1101:15551:6542 2:N:0:CCAATCCCCCTAGG
TGTGGAAACCCTGTGTAAATATTTTACACTCTTTTTTTTTTTTGAGACGGAGTTTCGCTTTTGTTACCCAGACTGGAGTGCAATGGC
+M_HWI-M01141:133:D05BR:1:1101:15551:6542  133:D05BR:1:1101:15551:6542 2:N:0:CCAATCCCCCTAGG
]]]]]]]]]]]]]]]]]]]]]]]]]]]]]]]]]]]]]]]]]]]]]]]]]]]]]]]]]]]]]]]]]]]]]]]]]]]]]]]]]]]]]]]
@M_HWI-M01141:133:D05BR:1:1101:18962:6544  133:D05BR:1:1101:18962:6544 2:N:0:CCAATCCCCCTAGG
TTCAGGCCAATATCCATGATGAACATAGATGCAAAAATCTTCAATAAAATATTGGCAAGCCGATTGCAACAGCAAATCAAAAAACTTATTCATCATGATCAAGTAGGATTCACCCCAGGGATGCAAGGCTGGTTCAGCATATGCAAATCTAAAAATGTAATCCATCACATAAACGGAACCAAAGA
+M_HWI-M01141:133:D05BR:1:1101:18962:6544  133:D05BR:1:1101:18962:6544 2:N:0:CCAATCCCCCTAGG
BBBABFFBABFFGGGGGGGGGGFBEGHHGHHHHHH]]]]]]]]]]]]]]]]]]]]]]]]]]]]]]]]]]]]]]]]]]]]]]]]]]]]]]]]]]]]]]]]]]]]]]]]]]]\]]]]]]]]]]]]]]]]]]]]]]]]]]]]]]]]]]]]]]]HHHHHHHHHHHHHGFGGGGGGGGAFFCCFFCBAAA
@M_HWI-M01141:133:D05BR:1:1101:22358:6556  133:D05BR:1:1101:22358:6556 2:N:0:CCAATCCCCCTAGG
ATTAACCCTAAATGTAAATGGACTAAATGTCCCAATCAAAAGACACAGAATGGCAAATTGGATAAAAAGCCAAAACCCACAGGTGTGCTGTATCCAGGAAACCAACCTCACATGCAAGAATAC
+M_HWI-M01141:133:D05BR:1:1101:22358:6556  133:D05BR:1:1101:22358:6556 2:N:0:CCAATCCCCCTAGG
]X]]]]]]]][]]]]]]]]]]]]]]]]]]Z[]]]]]]]]]]]]]]]]]]]]]]]]]]]]]]]]]]]]]]]]]]]]]]]]]]]]]]]]]]]]]]]]]]]]]]]]]]]]]]]]]]]]]]]]]]]]
@M_HWI-M01141:133:D05BR:1:1101:17815:6560  133:D05BR:1:1101:17815:6560 2:N:0:CCAATCCCCCTAGG
CTGGCAAAATTAGAATTTCGGTATTTTATATGAGAGAGCATAGTCAGTTGGTGTATATACTCGAAAACAGAGTAGAATAGGGCATTGTATATTTTTTCTGAAAAACTATATTCAGAGCAATTTTTTTTTTATCATTCGGGTGCCTA
+M_HWI-M01141:133:D05BR:1:1101:17815:6560  133:D05BR:1:1101:17815:6560 2:N:0:CCAATCCCCCTAGG
]]]]]]]]]]]]]]]]]]]]]]]]]]]]]]]]]]]]]]]]]]]]]]]]]]]]]]]]]]]]]]]]]]]]]]]]]]]]]]]]]]]]]]]]]]]]]]]]]]]]]]]]]]]]]]]]]]]]]]]]]]]]]]]]]]]]]\]]]]]]]]]]]]
@M_HWI-M01141:133:D05BR:1:1101:14707:6564  133:D05BR:1:1101:14707:6564 2:N:0:CCAATCCCCCTAGG
AAGAGAGTGGGGGCAAATATTCAACATCTTTAAAGAAAAGAACTTTCAACCCAGAATTTCATATCCAGCCAAACTAAGCTTCATAAGTGAAGGAAAAATAAAATCCTTTGCGAACAAGCAAGTATTCAGAGATTTTGTCACCACCAGGCCTGTGTTACAAGAGCTCCTGAAAGAGGCACTACA
+M_HWI-M01141:133:D05BR:1:1101:14707:6564  133:D05BR:1:1101:14707:6564 2:N:0:CCAATCCCCCTAGG
ABBABFBFFBBBGGGGGGGGGGHCHHHHHHHHH]]]]]]]]]]]]]]]]]]]]]]]]]]]]]]]]]]]]]]]]]]]]]]]]]]]]]]]]]]]]]]]]]]]]]]]]]]]]]]]]]]]]]]]]]]]]]]]]]]]]]]]]]]]]]]]]]]]]]GHHHHGHHHHHGGGGGGGGGGFFFFFFFCCCCC
@M_HWI-M01141:133:D05BR:1:1101:23958:6571  133:D05BR:1:1101:23958:6571 2:N:0:CCAATCCCCCTAGG
AAGAATCACCCATTAAAAAGCCAAACTAGGCCGGAGTGGTGTTTCACATCTGTAATCCCAGCACTGTGGGAGGCTGAGGCAGGCGGATCACCTGAGGTCAGCAGTTCAAGACCAGCCTGGTC
+M_HWI-M01141:133:D05BR:1:1101:23958:6571  133:D05BR:1:1101:23958:6571 2:N:0:CCAATCCCCCTAGG
]]]]]]Y]]]]]]]]]]]]]]]]]]]]]]]]]]]]]]]]]]]]]]]]]]]]]]]]]]]]]]]]]]]]]]]]]]]]]]]]]]]]]]]]]]]]]]]]]]]]]]]]]]]]]]]]]]]]]]]]]]]
@M_HWI-M01141:133:D05BR:1:1101:24112:6572  133:D05BR:1:1101:24112:6572 2:N:0:CCAATCCCCCTAGG
TTTTTATCATAAAAGGAATGTTCAATCCTATAAAATGCTTTCTCAGCATCTATTGAAATAATACGCTTTTTTTTTTGAGACAGAGTCTTGCTCTGTCACCCAGGCTAGAGTGCAGTGGCATGATCTTGGCTCACTGCAACCTCTATCTCACAAGTTCAAGCATTTCTCTGCCTCAGCCTCCCAAGTAGCTGGGATTACAGGTGCCCGCCACCATGCCCAGCTAATTTTTGTAGTTTTAGGAGAGATGGGGTG
+M_HWI-M01141:133:D05BR:1:1101:24112:6572  133:D05BR:1:1101:24112:6572 2:N:0:CCAATCCCCCTAGG
BBBABBFFFFFFGGGGGGGGGGHHBGHHHFHHGHHHHGHHHHHFDGHHGHFHFHGHHFHHHHHFG?FGFHFGCGGG?FF1FHH3GGHHHEHHGFHBGDFHGF]]]]]]]]]]]]]]]]]]]]]]]]]]]]]][]]]]]]]]]]]]]]Z]]GDBGFEHGGHFFGFGHGEECAFGGEGEGHG3HFGGHFHEHHGBHGGHHHGEE0E0GHGHGAAHHGEBFHFGHHFDHHHFBGGGE4GGGGFFFFFFAA>>AAA
@M_HWI-M01141:133:D05BR:1:1101:9810:6581  133:D05BR:1:1101:9810:6581 2:N:0:CCAATCCCCCTAGG
GTGAAGAAGAGGAAAACGCATTTTCCCAGCCAAATGCAGGCATTCAAGAAATAGCTGGAAATCTCCGTCTAAAACACAAAAAGAACGTATCTTGCAAACTGCTCTGCTGGGTGTTCGCTCAGCTAAGGGAGTTGAATCCGCCTTCAGAATCAGAGAGTG
+M_HWI-M01141:133:D05BR:1:1101:9810:6581  133:D05BR:1:1101:9810:6581 2:N:0:CCAATCCCCCTAGG
BBBBBFBFF]]]]]]]]]]]]]]]]]]]]]]]]]]]]]]]]]]]]]]]]]]]]]]]]]]]]]]]]]]]]]]]]]]]]]]]]]]]]]]]]]]]]]]]]]]]]]]]]]]]]]]]]]]]]]]]]]]]]]]]]]]]]]]]]]]]]]]]]]]]]]FFFFBAA>A
@M_HWI-M01141:133:D05BR:1:1101:9862:6589  133:D05BR:1:1101:9862:6589 2:N:0:CCAATCCCCCTAGG
ATAGAAGCTATTTATGACAAACCCACAGCCAATATCATACTGAATTGGCAAAAACTAGAAGCATTCCCTTTAAAAACTAGCACTAGAGAAGGATGCCCACGTTTACCACTTGTATTCAAATTA
+M_HWI-M01141:133:D05BR:1:1101:9862:6589  133:D05BR:1:1101:9862:6589 2:N:0:CCAATCCCCCTAGG
]]]]]]]]]]]]]]]]]]]]]]]]]]]]]]]]]]]]]]]]]]]]]]]]]]]]]]]]]]]]]]]]]]]]]]]]]]]]]]]]]]]]]]]]]]]]]]]]]]]]]]]]]]]]]]]]]]]]]]]]]]]
@M_HWI-M01141:133:D05BR:1:1101:15839:6591  133:D05BR:1:1101:15839:6591 2:N:0:CCAATCCCCCTAGG
AGTGTGTATTTCTGTGGGATCACTGGTGATATTCCCTTTATCATTTTTTATCACATCTATTTTATTGTCTCTTTTCTTTTTAATTAATCTGGC
+M_HWI-M01141:133:D05BR:1:1101:15839:6591  133:D05BR:1:1101:15839:6591 2:N:0:CCAATCCCCCTAGG
]]]]]]]]]]]]]]]]]]]]]][]]]]]]]]]]]]]]]]]]]]]]]]]]]]]]]]]]]]]]]]]]]]J]]]]]]]]]]]]]]]]]][]]]]]]
@M_HWI-M01141:133:D05BR:1:1101:7221:6607  133:D05BR:1:1101:7221:6607 2:N:0:CCAATCCCCCTAGG
GGTCATTAGAGAAATGCAAATTAAAACCACAATGAGATACCATCTCATGCCAGTTAGAATGGTGGAAGAAATAGAGATTCTATATTAGCTGATGCTTTTGAAGCGTTAGTTGGAGCAGTATTTCTAGATTCAGATTTTGAAAC
+M_HWI-M01141:133:D05BR:1:1101:7221:6607  133:D05BR:1:1101:7221:6607 2:N:0:CCAATCCCCCTAGG
]]]]]]]]]]]]]]]]]]]]]]]]]]]]]]]]]]]]]]]]]]]]]]]]]]]]]]]]]]]]]]]]]]]]]]]]]]]]]]]]]]]]]]]]]]]]]]]]]]]]]]]]]]]]]]]]]]]]]]]]]]]]]]]]]]]]]]]]]]]]]]]
@M_HWI-M01141:133:D05BR:1:1101:18504:6608  133:D05BR:1:1101:18504:6608 2:N:0:CCAATCCCCCTAGG
GGTCGTCCCAAGCGGTGTAACGAACACCGGACAATTGCACGGACGGCGGAAACCGTTGCGCCCAACTATGCAGGTGCGTGACCGTGCCGCCAGCGTAGGGAAAAAACAGGATGCGTACGGCCGGGTGGCTGTGCGGACTGA
+M_HWI-M01141:133:D05BR:1:1101:18504:6608  133:D05BR:1:1101:18504:6608 2:N:0:CCAATCCCCCTAGG
CDCCCFDDDHHDII]]]]]]][]]]YXY[8[[[\\YZZ]]]]]]]Z]\\]ZZ]]ZZZW]]ZZ6]]]]]\\\\]]Z]Z]YZ9Z]]Z[Z]]]]ZZZ]8\]\\]]]]8]]]]]][]]]]]]]X]]]]]]]W]]\]]]]\[]]][
@M_HWI-M01141:133:D05BR:1:1101:16468:6633  133:D05BR:1:1101:16468:6633 2:N:0:CCAATCCCCCTAGG
TGGTGGGAGAGGGCATCCTTGTCTAGTGCCGGATTTCAAAGGGAATGCTTCCAGTTTTTGCTCATTCAGTAGGATATTGGCTGTGGGTTTGTCATAAA
+M_HWI-M01141:133:D05BR:1:1101:16468:6633  133:D05BR:1:1101:16468:6633 2:N:0:CCAATCCCCCTAGG
]]]]]]]J]]]]]]]]]]]]]]]]]]]]I]]]]]]]]]]]]]]]]]]]]]]]]]]]]]]]]]]]]]]]]]]]]]]]]]]]]]]]]]]]]]]]]]Y]]Y
@M_HWI-M01141:133:D05BR:1:1101:23302:6637  133:D05BR:1:1101:23302:6637 2:N:0:CCAATCCCCCTAGG
TTCACACCTATAATCCCCAGCACTTTGGGAGGCCTAGGCAGGCGGATCACGAGGTCAGGAGTTTGAGATCAGCCTGACCAATATGGTGAAACCCCATCTTTTTTTTTTTTTTTTTTTTTTTTTTGAG
+M_HWI-M01141:133:D05BR:1:1101:23302:6637  133:D05BR:1:1101:23302:6637 2:N:0:CCAATCCCCCTAGG
DDACDE6CHHHHIFI7IIBDCFEIJHEIE@HG1HEJAHGEIIIGG/GD0HGDG2DIHGI5AEEJA4E3FGDIHJIGJJJJJJEH3FDHHFIFIAGCDDGG]]]]]]]][]]]]]]]]]]]]]]@=2=
@M_HWI-M01141:133:D05BR:1:1101:9171:6663  133:D05BR:1:1101:9171:6663 2:N:0:CCAATCCCCCTAGG
CTCTGCCCCCTGGACGGCTTCGCCCCTGCAGCTACACACCCCAG
+M_HWI-M01141:133:D05BR:1:1101:9171:6663  133:D05BR:1:1101:9171:6663 2:N:0:CCAATCCCCCTAGG
TT]]]]Y3U]]U]]]]]X]]]WS]Z]]]]]]]]]]]]]]]]]]F
@M_HWI-M01141:133:D05BR:1:1101:16732:6670  133:D05BR:1:1101:16732:6670 2:N:0:CCAATCCCCCTAGG
AGTTGGTGTATATACTTCAAAACAGAGTAGAAAAGGGCATTGTATATTTTTTCTGACAGATTATATTCAGAGCAATTTTGCTTTTAACATTGGGGTGCCTAGATAATATTTAGATTTTTTTCGATTC
+M_HWI-M01141:133:D05BR:1:1101:16732:6670  133:D05BR:1:1101:16732:6670 2:N:0:CCAATCCCCCTAGG
]]]]]]]]]]]]]]]]]]]]]]]]]]]]]]]]]]]]]]]]]]]]]]]]]]]]]]]]]]]]]]]]]]]]]]]]]]]]]]]]]]]]]]]]]]]]]]]]]]]]]]]]]]]]]]]]]]]]]]]]]]]]]]]
@M_HWI-M01141:133:D05BR:1:1101:17864:6671  133:D05BR:1:1101:17864:6671 2:N:0:CCAATCCCCCTAGG
GAAAAGTCAGCAACTACGCAGACGACCAGCGGAAAAATCCACAAAGATGGGAAGAAACCAGCGCAAAAAGGAGGAAAACACCCGAAACCA
+M_HWI-M01141:133:D05BR:1:1101:17864:6671  133:D05BR:1:1101:17864:6671 2:N:0:CCAATCCCCCTAGG
]]]]]ZU]]]]]]Z]]]]\]]]]\]]]]]]\]]]]]]]]]]]]]]]]\]]]]]]]]]]]]]]\]]]]]]]Y]]]]]]]]]]]]]]]]]]]
@F_HWI-M01141:133:D05BR:1:1101:10161:6681  133:D05BR:1:1101:10161:6681 2:N:0:CCAATCCCCCTAGG
CTTCATCGGGCACCTGCGCCCAGGTCCGCCCTCAACCAAGATCGGGATCAGGTTTGAAGCGCCGTGCGTCAAACGCCCTTCAGGACATCGGAAGAGCACACGTCTGAACTCCAGTCACCCAATCCATCTCGTATGCCGTCTTCTGCTTGA
+F_HWI-M01141:133:D05BR:1:1101:10161:6681  133:D05BR:1:1101:10161:6681 2:N:0:CCAATCCCCCTAGG
11AAAFDFA1>>AFE1G00AA0FFH110AEEACBCGHCCAAA1//E///0G111AED11@//>E/>/E/>E/DGGEEE/EE1111?CGHG?<?/0BCGHEGGCGGE1DFD1GCG1<<G<C/<<CG1G1=GC.<>GHHGA-<EH<0GDFF#
@R_HWI-M01141:133:D05BR:1:1101:10161:6681  133:D05BR:1:1101:10161:6681 2:N:0:CCAATCCCCCTAGG
TGCACCAGCACGAACGCGGGGTCACCGGGGACTTCGGCCAGGGCCAGGCGCACCGATGCGGTGCGGTCGGCTCCGCCGGCGACGACGGTGGCCTGCCCGGCCAGCAGTCGTTTGGCCTCGTCGACGCGGTCGGCCGGCACCGCCACGACC
+R_HWI-M01141:133:D05BR:1:1101:10161:6681  133:D05BR:1:1101:10161:6681 2:N:0:CCAATCCCCCTAGG
AAAAAFFFA1?DE1A0AA?A//EGGHGG?C/EFHH//EEC/F/EEE/>>/>EE/>>//?E/?CC@?/<@<C<</?/C<@-<<A--@--;.A?9FE?.;AG@G-AEFF09;A?--;BB/ABE#############################
@M_HWI-M01141:133:D05BR:1:1101:23902:6708  133:D05BR:1:1101:23902:6708 2:N:0:CCAATCCCCCTAGG
ACGGTCAGCGAACCGTTGCTGAATTTGACGGGCGTGAGTTTCCGGCTCTCGGCCAGCTCGCCCAT
+M_HWI-M01141:133:D05BR:1:1101:23902:6708  133:D05BR:1:1101:23902:6708 2:N:0:CCAATCCCCCTAGG
]]]]]]]]]]]]]]]]]]]]]]]]]]]]]]]]]]]]]]]]]]]]]]]]]]]]]]]]]]]]]]]]]
@M_HWI-M01141:133:D05BR:1:1101:26488:6729  133:D05BR:1:1101:26488:6729 2:N:0:CCAATCCCCCTAGG
ATGCTCTCCTGACCTCAGGTAATCCACCCGCTTTGGTCTCCCAAAGTGCTGGGATTACAGGCATGAGCCACTGTGCCTGCCCCTAATCATAGAATCTTAGACATGGAAGGAAACTTAGCATTCATTAATTAAGCAAGC
+M_HWI-M01141:133:D05BR:1:1101:26488:6729  133:D05BR:1:1101:26488:6729 2:N:0:CCAATCCCCCTAGG
]]]S]]]]]]]]X]\]]]]]]]Y]]]]]]]]\\]]]V]][]Z\]]]]]]]]][]]]]]]]]WZ]W]V]]]]]]]]]]]]]]]]]Z]]][]]]]]]]]]]]]]]]]][[]]]]]Z]]W]]]]]]]]]]]]]][]]]]]]
@M_HWI-M01141:133:D05BR:1:1101:19445:6729  133:D05BR:1:1101:19445:6729 2:N:0:CCAATCCCCCTAGG
GAATACCAGCACACCACAACAGCAGCTTGGCTGACACCTATATACAACGCCACAATACGCTCAAACAGAATGCGCAAAGCGTAAAAACTGCAAGCGCAAGGCGTAGCCACGGAGAGCGCAGACCGTAAAAACTGTGCACGCAGACCGTTTTTACAGTCAG
+M_HWI-M01141:133:D05BR:1:1101:19445:6729  133:D05BR:1:1101:19445:6729 2:N:0:CCAATCCCCCTAGG
BCCCCFFFFC]]]]]]]]]]]]]]]]]]]]]]]]]]]]]]]]]]]]]]]]]]]]]]]]]]]]]]]]]]]]]]]]]]]]]]]]]]]]]]]]]]]]]]]]]]]]]]]]]]]]]]]]]]]]]]]]]]]]]]]]]]]]]]]]]]]]]]]]]]]]FFFFFBBBAA
@F_HWI-M01141:133:D05BR:1:1101:21370:6735  133:D05BR:1:1101:21370:6735 2:N:0:CCAATCCCCCTAGG
TAGCTCGAACCTCTGCTCTCTTTAAAATGGCCAGTTGGAATTAGCTTAGACTGTGTGGTCTAACCCTAGCCAATAGGGGAACAACACAGCAGTAGGAACAACCCCCATCAGGAATAAGTACACTTTTCCTCCCTTGTCCAAGTGTGAGCT
+F_HWI-M01141:133:D05BR:1:1101:21370:6735  133:D05BR:1:1101:21370:6735 2:N:0:CCAATCCCCCTAGG
BBCCCFCBFFCFGGGGGGGGGGHHHHGHFGHHHHHHHHHHHHHHHHHHHEGHHHHHGDGHHHHHHHHHGHHHFFHHHGGGGGHHHGGHHHHHFHHGHHHHHHGGGGGHHHHHHHHHHHHHHHHHHHHGHHHHGHHHHHHHEGHGFGFHHH
@R_HWI-M01141:133:D05BR:1:1101:21370:6735  133:D05BR:1:1101:21370:6735 2:N:0:CCAATCCCCCTAGG
GTAAAATTAAGAAAAGAAGAAAGACTATGATTGTAAAATTACTTAAATACATTTTTTAGAGAATCAATGTTAATTTAACATTGATAGTGAAAAGTAAAATTTTGATGCCACAAATAAATAGGACTCAAAGATAAATCCTCTTAGCAAGGC
+R_HWI-M01141:133:D05BR:1:1101:21370:6735  133:D05BR:1:1101:21370:6735 2:N:0:CCAATCCCCCTAGG
AAABBFFFFFFBGGFGFCEGFGHHHHHHHHHHHHCHGHHHFHHHHGFGHHHHHHHGGHHHHBHHHHHHHHHHHHHHHFHHHHHFHFHGHFFHFFGHHEHHHHHHGHGFBGHHHHHGHFHFHBBHHHHHHHGHHHGGFGGGHHHHGHHHFC
@M_HWI-M01141:133:D05BR:1:1101:11775:6741  133:D05BR:1:1101:11775:6741 2:N:0:CCAATCCCCCTAGG
GCTGTTTGTGCACTGAGTGACTTTTTAAAAACATTTATTTATTTATTTTTAAGGCGGGGTTTTCCATGTTGGTCAGGCTGGTCTCAAACTCCTGACCTTGTGATCCGTCCACATCGGCCTCCTAAAGTGCTGGGAT
+M_HWI-M01141:133:D05BR:1:1101:11775:6741  133:D05BR:1:1101:11775:6741 2:N:0:CCAATCCCCCTAGG
]]]]]]]]]]]]]]]]]]]]]]]]]]]]]]]]]]]]]]]]]]]]]]]]]]]]]V]]Z[]4]]]X]][[]]]\]]]Z]]]]W]H]]]]]]]]]J]]]]]]]]]]]]]GUY]'X]UU]YY]]H]]\]]]XU]]]]]X]
@M_HWI-M01141:133:D05BR:1:1101:21671:6750  133:D05BR:1:1101:21671:6750 2:N:0:CCAATCCCCCTAGG
ATATATATTTTTTGATCGTTCTCCCTTTTTTTTTTTAATTCAGAGTCTCACTCTGTCACCTAGGCTGGACTGCAGTGGCATGATCTCGGCTCACTGCAACCTCCACCTTCCTGGTTTAAACAATTTCCCTGTCTCAGCCTCCTGAGTGGCTGGGATTCAGGTATACGCCACCACGCTTGGCTAAGGTTTTTTGTATTTTTAGTAGA
+M_HWI-M01141:133:D05BR:1:1101:21671:6750  133:D05BR:1:1101:21671:6750 2:N:0:CCAATCCCCCTAGG
BAAA?DDDFFFFECA5FFGCFCGHHFDEGHGEEGEGG35D5555BGHB55FGFGB5]J]]\]]]]]]]]]]]]]]]]]]\][]]]]W]Y]]]]]]]][]2]U]]]]5]]]]]]]]]]]]]]]X][]]]]]]]]\]]G]XG]]]]]][VY]FHGHHHHFFBHGGGGEHEA2EEEDCGFFCGGFHHGGFCGGFFGGCBFFFFFA@BAB
@M_HWI-M01141:133:D05BR:1:1101:20944:6761  133:D05BR:1:1101:20944:6761 2:N:0:CCAATCCCCCTAGG
CGACCCGCGGTTGCGCCTCGTGCGTACGGCCCGGGAG
+M_HWI-M01141:133:D05BR:1:1101:20944:6761  133:D05BR:1:1101:20944:6761 2:N:0:CCAATCCCCCTAGG
]]]]]]]]]]]]]]]]]]]]]]]]]]]]]]]]]]]]]
@M_HWI-M01141:133:D05BR:1:1101:9774:6770  133:D05BR:1:1101:9774:6770 2:N:0:CCAATCCCCCTAGG
GGGATGCTACCCGTTTCTTTTTCTGCTATCTTTGTCCCAGGTTGATGCCTGCCAAATGTCAGTCTTTTGGATATAGAGGGGTCGGGTTGGGGGT
+M_HWI-M01141:133:D05BR:1:1101:9774:6770  133:D05BR:1:1101:9774:6770 2:N:0:CCAATCCCCCTAGG
]]]]]]]]]]]]]]]]]]]\]]]]]]]]]]]]]]\]]]]]]]]]]Z]]]]]]]]]]]]]]]]]]]]]]]]]]]]]\]]]][]]]]]V]]T]R]T
@M_HWI-M01141:133:D05BR:1:1101:20691:6784  133:D05BR:1:1101:20691:6784 2:N:0:CCAATCCCCCTAGG
ATGATTGTTGGCCTCATATATGTCTTCTTTCGTAAAGTGTCTGTTCATATCCTTTGCCCATTTTTGAATGGGCTTGTTTGTTTTTTCCTGTAAATCCGTTTGAGTTCTTTGTAAATTCTGGATATCAGTCCTTTGTCAGATGGGTAAACTGCAAAAATTTTTTCCCATTCTGTTGGTTGCCGAT
+M_HWI-M01141:133:D05BR:1:1101:20691:6784  133:D05BR:1:1101:20691:6784 2:N:0:CCAATCCCCCTAGG
BAB@AFFFFFAFGGGGGGGGGGGHHHHHHHHGHF]]]]]]]]]]]]]]]]]]]]]]]]]]]]]]]]]]]]]]]]]]]]]]]]]]]]]]]]]]]]]]]]]]]]]]]]]]]]]]]]]]]]]]]]]]]]]]]]]]]]]]]]]]]]]]]]]]]]HGHHHFHGHCHHGGGGGFGGGGBCFBCBCCCCCC
@M_HWI-M01141:133:D05BR:1:1101:26689:6793  133:D05BR:1:1101:26689:6793 2:N:0:CCAATCCCCCTAGG
AAACCCTGTCTCTACAATGAATACAAAAATTAGCCGGGTGTAGTGGCGCATGCCTGTGGTCCCAGTTACTCAGGAGGCCGAAGCAGGAGGATTGCTTGAGCCCA
+M_HWI-M01141:133:D05BR:1:1101:26689:6793  133:D05BR:1:1101:26689:6793 2:N:0:CCAATCCCCCTAGG
]]]]]]]]]]]]]]]]]]]]]]]]]]]]]]]]]]]]]]]]]]]]]]]]]]]]]]]]]]]]]]]]]]]]]]]]]]]]]]]]]]]]]]]]]]]]]]]]]]]]]]]]
@M_HWI-M01141:133:D05BR:1:1101:19423:6796  133:D05BR:1:1101:19423:6796 2:N:0:CCAATCCCCCTAGG
TCGGATATTTTAGAACGTTTACAAGTTCCATTGATTTGCTACCTCTTTCTTACAGACTTTT
+M_HWI-M01141:133:D05BR:1:1101:19423:6796  133:D05BR:1:1101:19423:6796 2:N:0:CCAATCCCCCTAGG
]]]]]]]]]]]]]]]]]]]]]]]]]]]]]]]]]]]]]]]]]]]]]]]]]]]]]]]]]]]]]
@M_HWI-M01141:133:D05BR:1:1101:11857:6803  133:D05BR:1:1101:11857:6803 2:N:0:CCAATCCCCCTAGG
GCTATTGCAGCAAAGAAGAGCTCGAAGCCATGCGCGAAAAAGCCGAAAAAGAAGGCAC
+M_HWI-M01141:133:D05BR:1:1101:11857:6803  133:D05BR:1:1101:11857:6803 2:N:0:CCAATCCCCCTAGG
]]]]]]]]]]]]]]]]]]]]]]]]]]]]]]]]]]]]]]]]]]]]]]]]]]]]]]]]]]
@M_HWI-M01141:133:D05BR:1:1101:22460:6823  133:D05BR:1:1101:22460:6823 2:N:0:CCAATCCCCCTAGG
GTGAGCCGAGATCAGGCCATTGGACTCCAGCCTGGGCCACAGAGGGAGACTCCATCTCAAAAAAAAAAAAGATGTCAGCAGGACCACGCTCCCTCTGGAGGCTCTCGGGGAGGACTCTTCCCG
+M_HWI-M01141:133:D05BR:1:1101:22460:6823  133:D05BR:1:1101:22460:6823 2:N:0:CCAATCCCCCTAGG
]]]]]]]]]]]]]]]]]]]]]]]]]]]]]]]]]]]]]]]]]]]]]]]]]]]]]]]]]]]]]]]]]]]]]]]]]]]]]]]]]]]]]]]]]]]]]]]]]]]]]]]]]]]]]]]]]]]]]]]]]]]
@M_HWI-M01141:133:D05BR:1:1101:14019:6827  133:D05BR:1:1101:14019:6827 2:N:0:CCAATCCCCCTAGG
TGGACTCCTGTGTCCTCCCAAGCCTAAACCAGGAAGAAGTCGAAACTACAAATCACCAATAACAAGATCTGAAGTTGAGACAGCAATTAAGAGCCTACCACACAAAAATAGCTTAGGTCTAGATGGGTTCACAGTGGAATTCTACCAGACTCACAAAGAGGAATTGTTACCATTCCTTCTGAAACTATTCCAAATAATCCAAAAAGAGGGAATCTTTCCCAAATCATTTTATGAGACCAACATCATCCTGATACAAAAACCTGGCAAGGACTCAACAAGTAAAGA
+M_HWI-M01141:133:D05BR:1:1101:14019:6827  133:D05BR:1:1101:14019:6827 2:N:0:CCAATCCCCCTAGG
CCC@BFFFFFFFGGGGGGGGGGGGHHHHHHHHGGHHGGFHHFGFDEHFHGFFHHFHHFEHHHHBGHFHHHHHHGDGHFHHHGHHHHGFHFHFFHHHHHGHHHGGGFFEHHGHHHHHFGFGHFFHHHHHGHHHHHH]]]]]]]]]]]]]]]FEHHFHHHHHHHHHFFHHHHHGHHHHGFHFHHHHHHGFBFHHHHHHHHGGHHHHHHHGDEHHHGHFHGHHFHGHHGGBHHHHHHHGGHHHHG3FHHGHHHHGHGGGHHFHGHHGGGGGGGGGGFFFFFFFABBBB
@M_HWI-M01141:133:D05BR:1:1101:19338:6832  133:D05BR:1:1101:19338:6832 2:N:0:CCAATCCCCCTAGG
TTTCTTCTTCTTCTTGTCTGGTCTTTTTCTTCTTCTTCCTTTCATTTTTTACTTCTCCTCTCTTCCCCTTCTCCAGATCCCCACAACTGTTAAAATATTGTTTTACATTCCATCTTTTTTGTGCTCCCTTCCCT
+M_HWI-M01141:133:D05BR:1:1101:19338:6832  133:D05BR:1:1101:19338:6832 2:N:0:CCAATCCCCCTAGG
\R]]]]]]]]GX]G]]][][]\]]]]E]]E\]]E]2V]]]8][X]]\]]]]]]\]]Z][Z\]U][[]]]Z]Y][]1]]]ZZY]C]T]X]U]]Z]6Y]\\Y\ZT\]]]GV]WY]]8FYT[VYW]]]]V[]ZE[]6
@M_HWI-M01141:133:D05BR:1:1101:23820:6841  133:D05BR:1:1101:23820:6841 2:N:0:CCAATCCCCCTAGG
TCATAAAAAATATAAAATGCTTTCTTCTACTCTGTTTTGGAGTATATACACCAACTCAATATGCTCTCTCATGTAAAATACAGAAATTCGATATTTACGTGAATCGTAAAAAATCTAAATATTATCTAGGCAACACAATGTTAAAAGCAAAATTTCTCTGAATATAATCTGTCAGTAAAAATATACAATGGCCTTTTCTACTCTGTTTTGGAGTATATACACCATCTCAATATGCTCTCTCATGTAAAAT
+M_HWI-M01141:133:D05BR:1:1101:23820:6841  133:D05BR:1:1101:23820:6841 2:N:0:CCAATCCCCCTAGG
A?ABBFFFFBFFGGFFFGGGGGHHCHFHHHHHHHHGHHFFFFFHHGGHHHHGHEGEHHHHFHHHHHHHHHHHEHHHHHHHHHFHHFHEHGGHHGHHHHGG]]\]]]]]]]]]]]]]]]]]]]]]]]]]]]]]]]]]]]]]]]]]]]]]]]EF3ECGFDFABGFGBHFFGEGHHGGEGHHHHGHHHBHGFBA2BHBHHGHHHHFHHFHHHHHHHHHFHHHGHHGHHHGHGFFGFGGFGGFFFFFFFCABAA
@F_HWI-M01141:133:D05BR:1:1101:18182:6846  133:D05BR:1:1101:18182:6846 2:N:0:CCAATCCCCCTAGG
TTACAAGAGCTCCTGAAAGAGGCACTACACATAGAAAGGAACAACCAGTACCAGCCACTTCAAAAACATACCAAATGATAAAGAGCATCGACACAATGAAGAATCTGCATCAACTAATGTGCAAAACAGCCAGCTAGCATCAAAATGGCA
+F_HWI-M01141:133:D05BR:1:1101:18182:6846  133:D05BR:1:1101:18182:6846 2:N:0:CCAATCCCCCTAGG
AABBAFFFFFFFGGGGFGG4FGDCFHHHHHFGBGFHHHGHHHHHHGGHHHHHHHHGHHHHHHHEHFEHHHHFHHFHHHHHGHHHHFHHHGFGGGHGHHHHHHHGHGFHHHHHHHFHGGFDGHHGHHFHHFGHHGHHGHGHHHHHHHHFFB
@R_HWI-M01141:133:D05BR:1:1101:18182:6846  133:D05BR:1:1101:18182:6846 2:N:0:CCAATCCCCCTAGG
TTTTGGCTCCCCATTTGCTTGGTAAATCTTCCTCCCTCCCTTTATTTTGAGCCTTTGTGTATCCTTGCATGTGAGATGGGTTTCCTGGATACAGCACACTAACGGGTTTTGGTTTTTTATCCAATTTGCCAGTCTGTGTCTTTTGATTGG
+R_HWI-M01141:133:D05BR:1:1101:18182:6846  133:D05BR:1:1101:18182:6846 2:N:0:CCAATCCCCCTAGG
AAABBBFFFBBBFGGGFGGGGCGFFHGGFFHGHFHGHHGGHHHHFHHHF22FGHGHFHGGFHHHGHHHDHHBG5GBFDGGCFFFDGB3BFGFFDHHGFHGFF3E?1>FGGFCHGHGGGEFFGHFGHHFFGHCGHFHHHHHHHHHHAHHGH
@M_HWI-M01141:133:D05BR:1:1101:11933:6846  133:D05BR:1:1101:11933:6846 2:N:0:CCAATCCCCCTAGG
TGTCCGATGTTTTGATGGTCGTTACTTCGATATGGTCTCCCTTAATATCACTCCTACGGAGATTGAAAACATCAGAGTAACGTAGCCCCGTAAAACATTGGAAGAGAAACACGTCTCGCACTCGTTCCAATGCTTGCTTGTGCTTAGGAACTTTGTATTCACGGAGCTTCGTCAGCTCGTCCCAA
+M_HWI-M01141:133:D05BR:1:1101:11933:6846  133:D05BR:1:1101:11933:6846 2:N:0:CCAATCCCCCTAGG
CBCBCCAABFFFGGGGGGGGGGGHGHHHGHHHGHH]]]]]]]]]]]]]]]]]]]]]]]]]]]]]]]]]]]]]]]]]]]]]]]]]]]][]]]]]]]]]]]]]]]]]]]]]]]]]]]]]]]]]]]]]]]]]]]]]]]]]]]]]]]]]]]]]]HFHHHHHGGGHGHGGGGGGGGGGCCBBBFBAAAAA
@F_HWI-M01141:133:D05BR:1:1101:13361:6852  133:D05BR:1:1101:13361:6852 2:N:0:CCAATCCCCCTAGG
TCAAACTTAGAGTCACAGAACTGGAAGCAAACTCCATCATCTAGTCCAGGGATTGGCATCATGGGCTCATGACCTAAATTCAGCTCACTGTCTAAATTTTATAGTCCATGCTCTAAGAATTGTTCAGAAAAGAAAAGAAAAATAAAGGCC
+F_HWI-M01141:133:D05BR:1:1101:13361:6852  133:D05BR:1:1101:13361:6852 2:N:0:CCAATCCCCCTAGG
BBBBBFFFFFFFGGGGGGGGGGFHHGHHGHHHHGHHHHHHHHHHHHHHHHGEGHHGGHHHFHGCHHHHHHHHHHHHHHHHHHHHHHHHHHHHHHHHHHHHFHHHHHHHHHHHHHHHHHHHHHHHHGHGHFHHGHHHHGHHHHHHHHFGHH
@R_HWI-M01141:133:D05BR:1:1101:13361:6852  133:D05BR:1:1101:13361:6852 2:N:0:CCAATCCCCCTAGG
GATCCTGCTGCTTCAGCTTCCTGAGTGGCTGGGACCACAGGCATGTACTACCTGTCTGGCTATTTTTTTTAAGTGTTTTTTGAAGAGACAGGGTCTGACTACATTGCCCAGGATGGTCTCAAACTCCTGGGCTCAACCAATATTCTGCCT
+R_HWI-M01141:133:D05BR:1:1101:13361:6852  133:D05BR:1:1101:13361:6852 2:N:0:CCAATCCCCCTAGG
AABCCFFFFFFFGGGGGGGGGGHHFHFAFGEFDFHEEHHHHGHHHDAGHHHHHHHHHHHHHEHHHHHGGGFGHGGHHHHGGEFHHGHGHHHGGHHHGHHHHHHGHHHFHHHGHHHGHHHHHHHHHHHHHHGHHHHHHHGHHHHHHHHHHH
@M_HWI-M01141:133:D05BR:1:1101:13299:6893  133:D05BR:1:1101:13299:6893 2:N:0:CCAATCCCCCTAGG
AAAATACAAATTATAAACTGAAAGAAAATATTTGGACATCGGCTGGGTGCTGTGGCACATGCCTGTAACCCCAGCACTTTGGGAGGCCAAGGTGGGCCGATCATGAGGTCAAGAGATCAAGACAATC
+M_HWI-M01141:133:D05BR:1:1101:13299:6893  133:D05BR:1:1101:13299:6893 2:N:0:CCAATCCCCCTAGG
]]]]]]]]]]]]]]]]]]]]]]]]]]]]]]]]]]]]]]]]]]]]]]]]]]]]]]]]]]]]]]]]]]]]]]]]]]]]]]]]]]]]]]]]]]]]]]]]X]]]]]]]]]]]]]]]]]]]]]]]]]]]]]]
@M_HWI-M01141:133:D05BR:1:1101:15353:6905  133:D05BR:1:1101:15353:6905 2:N:0:CCAATCCCCCTAGG
AAAAAGAAGAATTCTAAAATTGAATAAACACCCTGTTTGGTGGCTCATGCCTGTAATCCTAGCTATTTGGGAGGCCAAGGAGGATCTCTTGAGCCCAGGAGATCGAGACCATACCAGCCAACATGGTGAAACCCGGTCTTTAC
+M_HWI-M01141:133:D05BR:1:1101:15353:6905  133:D05BR:1:1101:15353:6905 2:N:0:CCAATCCCCCTAGG
]]]]]]]]]]]]]]]]]]]]]]]]]]]]]]]]]]]]]]]]]]]]]]]]]]]]]]]]]]]]]]]]]]]]]]]]]]]]]]]]]]]]]]]]]]]]]]]]]]]]]]]]]]]]]]]]]]]]]]]]]]]]]]]]]]]]]]]]]]]]]]]
@M_HWI-M01141:133:D05BR:1:1101:24244:6917  133:D05BR:1:1101:24244:6917 2:N:0:CCAATCCCCCTAGG
GAGGGATAGCCTGGGGAGAAATGCCAAATGTGGGTGAAGGGGAGAAAGAAAACAAAACACACTGCCATGTGTGTACCTATGCAACTGTATTGCATGCTCTGCACATGTACCCCAAAACCTAAAATGCAATTAAAAAAAAAAAAAAGCTCAAGAGAATCCCTATTCTTAAGCCACTTTCCAGGATTTATTTTCCAAAGTTTAAGTC
+M_HWI-M01141:133:D05BR:1:1101:24244:6917  133:D05BR:1:1101:24244:6917 2:N:0:CCAATCCCCCTAGG
AAAAAA1C@111BGCG1E00C11AGGHFHB22AA000B1F/A/A/0A1000AFF/][]]]]][C%S1UY\]]]FT]]]]QY\]]\WZV]]\][]]YYZ79]4][\8\]][][QXQFU6U]G]]GZF\]U\Z]]]]X]]]]]]]]U&B]\\FFGB0EC0EGAB11ADGAFGGFDG1HFCGEFGHGDF1CF11CGFFFFDD@>>111
@M_HWI-M01141:133:D05BR:1:1101:12129:6924  133:D05BR:1:1101:12129:6924 2:N:0:CCAATCCCCCTAGG
TGACCAGGCTGGAGTGAAGTGGCACGATCTCTGCTCACTGCAACCTCTGCCTCCCAAGTTCAAGAAATTATTCTCTCTTAGCCTACCAAGTAGCTGGGACTACAGGCGCCTGCCACCATGCCTGGCTAATTTTTTGTATTTTTAGTAGAGATGGGATTTCACCTCGTTGGTCAGGCTGGTCTTGAACTC
+M_HWI-M01141:133:D05BR:1:1101:12129:6924  133:D05BR:1:1101:12129:6924 2:N:0:CCAATCCCCCTAGG
CCDDCFFBCFFCGGGGGGGGGGGHHGGHHHHHHHHHHHH]]]]]]]]]]]]]]]]]]]]]]]]]]]]]]]]]]]]]]]]]]]]]]]]]]]]]]]]]]]]]]]]]]]]]]]]]]]]]]]]]]]]]]]]]]]]]]]]]]]]]]]]]]]]]]]HGHHHHHHHHEGGGGGGGGGGGGGGGGFFFFFFFCBAAA
@M_HWI-M01141:133:D05BR:1:1101:24232:6952  133:D05BR:1:1101:24232:6952 2:N:0:CCAATCCCCCTAGG
CTCAGTGTGGTTTTGATTTGCATTTCTCTAATGACCAGTGATGA
+M_HWI-M01141:133:D05BR:1:1101:24232:6952  133:D05BR:1:1101:24232:6952 2:N:0:CCAATCCCCCTAGG
]]]]]]]]]]]]]]]]]]]]]]]]]]]]]]]]]]]]]]]]]]]]
@M_HWI-M01141:133:D05BR:1:1101:16176:6953  133:D05BR:1:1101:16176:6953 2:N:0:CCAATCCCCCTAGG
AGAAACCAAGATCAGAGAAAAAAGCGCAAAAAGGAATGAACAAAGTCTCCAAGAAATGTGGGACTATGTGAAAAGACCTAACCTACGTTTGATAGGTGTACCAGAAGGAGATGG
+M_HWI-M01141:133:D05BR:1:1101:16176:6953  133:D05BR:1:1101:16176:6953 2:N:0:CCAATCCCCCTAGG
]]]]]]]]]]]]]]]]]]]]]]]]\]]]]]]]]]]]]]]]]]]]]]]]]]]]]]]]]]]]]]]]]]]]]]]]]]]]]]]]]]]]]]]]]]]]]]]]]]]]]]]]]]]]]]]]]]
@M_HWI-M01141:133:D05BR:1:1101:21799:6954  133:D05BR:1:1101:21799:6954 2:N:0:CCAATCCCCCTAGG
ACTGATTAAGTGCAAGTCCTGGACCAGTCTATATTGTCCTGAGGGTTTTCGTACTGGGAGGATGGGGGTATTACATGGGGAGTTGGGGA
+M_HWI-M01141:133:D05BR:1:1101:21799:6954  133:D05BR:1:1101:21799:6954 2:N:0:CCAATCCCCCTAGG
\]]]]]]]]]]]H]]]]]]]]]]]]]]]]]]]]]]]]][]]]]]]]]]]]]]]]]]][]]]]]]]]]]]]]]]]]]]U]]]]]]]]]]]
@M_HWI-M01141:133:D05BR:1:1101:9654:6957  133:D05BR:1:1101:9654:6957 2:N:0:CCAATCCCCCTAGG
AACTCCCTTAGTTAAGCAAACACCCAGCAGAGCAGTTTGAAAGATACGTTCGTTTTG
+M_HWI-M01141:133:D05BR:1:1101:9654:6957  133:D05BR:1:1101:9654:6957 2:N:0:CCAATCCCCCTAGG
]]]]]]]]]]]]]]]]]]]]]]]]]]]]]]]]]]]]]]]]]]]]]]]]]]]]]]]]]
@M_HWI-M01141:133:D05BR:1:1101:12538:6958  133:D05BR:1:1101:12538:6958 2:N:0:CCAATCCCCCTAGG
CTGGGTTTCGTTATACCCGGGTGCATTGGAACAAACGCGGTATTGAGAAATATCTGCTTCTAAAACCAAAACGGAGCTACCTAACAGAACGGTCTTCAATGTGTGCATTCAACTTACGGAGTTAAACTGATGTGTGTTTGCAGGAGTTTCTAA
+M_HWI-M01141:133:D05BR:1:1101:12538:6958  133:D05BR:1:1101:12538:6958 2:N:0:CCAATCCCCCTAGG
BBB]]]]]]]]]]]]]]]]]]]]]]]]]]]]]]]]]]]]]]]]]]]]]]]]]]]]]]]]]]]]]]]]]]]]]]]]]]]]]]]]]]]]]]]]]]]]]]]]]]]]]]]]]]]]]]]]]]]]]]]]]]]]]]]]]]]]]]]]]]]]]]]]]]]BAB
@M_HWI-M01141:133:D05BR:1:1101:24003:6982  133:D05BR:1:1101:24003:6982 2:N:0:CCAATCCGCCTAGG
CAAATGGGACCTAATCAAACTCCACAGCTTCTGCACGGCAAAATAAATAGTCATTAGAGTGAATTGGCAACCAACAGAATGGGAAAAATTTTTGCAATCTACCCATCTGACAAAGGGC
+M_HWI-M01141:133:D05BR:1:1101:24003:6982  133:D05BR:1:1101:24003:6982 2:N:0:CCAATCCGCCTAGG
]]]]]]]]]]]]]]]]]]]]]]]]]]]]]]]]]]]]]]]]]]]]]]]]]]]]]]]]]]]]]]]]]]]]]]]]]]]]]]]]]]]]]]]]]]]]]]]]]]]]]]]]]]]]]]]]]]]]]]
@M_HWI-M01141:133:D05BR:1:1101:16811:6997  133:D05BR:1:1101:16811:6997 2:N:0:CCAATCCCCCTAGG
TTTCTTTGTGAAGGGCAGGGCGCCCTGGAATGGGTTCGCCCCGAGAGAGGGGCCCGTGCCTTGGAAAGCGTCGCGGTTCCGGCGGCGTCCGGTGAGCTCTCGCTGGCCCTTGAAAATCCGGGGGAGAGGGTGTAAATCTCGCGCCGGGCCGTACCCATATCCGCAGCAGGTCTCCAAGGTGAACAGCCTCTGGCATGTTGGAACAATGTAGGTAA
+M_HWI-M01141:133:D05BR:1:1101:16811:6997  133:D05BR:1:1101:16811:6997 2:N:0:CCAATCCCCCTAGG
BBBBBFFFFFFFGGGGGGG?FGGGGGHG2GHHBFHGHGGGGEGEFGGGFGGCGGGGGGGHHHHFF]]]]]W]]]]]]]]]]]]]]]]]]]]]]]]][[]]]]]]]]]]]]]]]]]]Z]]]]]]]]]]]]]]]]]]]]]]]]]]]]]WW]]HHHHGFHEEEEEHHHHEGGGGHFCHHGHHHHHHHHFFGFGBHHGFGGGGGGGFFFFFFFFBABBA
@M_HWI-M01141:133:D05BR:1:1101:7192:7024  133:D05BR:1:1101:7192:7024 2:N:0:CCAATCCCCCTAGG
CCTTTTTCTTTACCCTGCCACAGGCGATCGGCTATAATTAGCAATATC
+M_HWI-M01141:133:D05BR:1:1101:7192:7024  133:D05BR:1:1101:7192:7024 2:N:0:CCAATCCCCCTAGG
]]]]U][]]]]Z]]]X]]]W][]]]]VV]]]]]\]]]]]]]]]]]]]]
@M_HWI-M01141:133:D05BR:1:1101:25687:7028  133:D05BR:1:1101:25687:7028 2:N:0:CCAATCCCCCTAGG
CATGTGAAACAGGTCTGGATGTAACATGCCATTGGGTTTTGGCTGTGTCTTTTGATTGGGAATTCAG
+M_HWI-M01141:133:D05BR:1:1101:25687:7028  133:D05BR:1:1101:25687:7028 2:N:0:CCAATCCCCCTAGG
]]]]]]]]]]]]]]]]]]]]]]]]]]]]]]]]]]]]]]]]]]]]]]]]]]]]]]]]]]]]]]]]]]]
@F_HWI-M01141:133:D05BR:1:1101:18605:7035  133:D05BR:1:1101:18605:7035 2:N:0:CCAATCCCCCTAGG
CTTCTTCACAGAAAGGGTTTAGAAACTCCTGCAAACACACATCAGTTTAACTCCGTAAGTTGAATGCACACATTGAAGACCGTTCTGTTAGGTAGCTCCGTTTTGGTTTTAGAAGCAGATATTTCTCAATATCGCGTTTGCACCCATTCA
+F_HWI-M01141:133:D05BR:1:1101:18605:7035  133:D05BR:1:1101:18605:7035 2:N:0:CCAATCCCCCTAGG
A?>AADFDFFF11GFAEB11BEAFFGHCFHBG011BFG0EEHE1BGBF2EF21G?C0EFGFHF2F2GGH1GACD11F1DGHGEFEFF@FDGFD2DFHFCEGHHGEEGCGFHGHHHBFHHHHFGHGDGFGHFHHG/E@CCCGHHGAFHHHH
@R_HWI-M01141:133:D05BR:1:1101:18605:7035  133:D05BR:1:1101:18605:7035 2:N:0:CCAATCCCCCTAGG
CATTTTCCCAGCCAAATGCAGGCATTCAAGCAATAGCTGGAAATCTCGGTCTAAAACACAAAAAGAACGTATCTTGCAAACTGCTCTGCTGGGTGTTCGCTCAGCTAAGGGAGTTGAATCCGCCTTCATAATCAGAGAGTGAGAAGCACG
+R_HWI-M01141:133:D05BR:1:1101:18605:7035  133:D05BR:1:1101:18605:7035 2:N:0:CCAATCCCCCTAGG
>1>AAFFFFFFFCGGFB1EG11?01BEGBF1AEFBFAEECAE1AG2AACA/EGFFEHAGGA0FGEFFFCAFFHHHFHHFFHFHFGHHFFGHHFFEG/GG?EHEFFGFB@G>GEEFHGBDFC/F/??GGHHHFHB1GHHCGHHFFHCHFH?
@M_HWI-M01141:133:D05BR:1:1101:15703:7047  133:D05BR:1:1101:15703:7047 2:N:0:CCAATCCCCCTAGG
GGACGGGGAACGCGACGGGG
+M_HWI-M01141:133:D05BR:1:1101:15703:7047  133:D05BR:1:1101:15703:7047 2:N:0:CCAATCCCCCTAGG
]]]]]]]]]]]]]]]]]W]]
@M_HWI-M01141:133:D05BR:1:1101:11325:7066  133:D05BR:1:1101:11325:7066 2:N:0:CCAATCCCCCTAGG
GAAGCTACTCGGGAGGCTGAGGCAGGAGAACTGCTTGAACCCA
+M_HWI-M01141:133:D05BR:1:1101:11325:7066  133:D05BR:1:1101:11325:7066 2:N:0:CCAATCCCCCTAGG
]]]]]]]]]]]]]]]]]]]]]]]]]]]]]]]]]]]]]]]]]]]
@M_HWI-M01141:133:D05BR:1:1101:7057:7095  133:D05BR:1:1101:7057:7095 2:N:0:CCAATCCCCCTAGG
GATCGAGACCATCCTGGCCAACATGGTGAAACCCTGTCCCTACTAAAAATACAGAAATTAGCTGGGCATGGTGACGTGCCTGTAGTCCCAGCTACTTGGGAGGCTGAGGCAGGAGAATTGCTTGAACCCAGGAGGCAGAGGTTGCAGTGAGCTGAGATGATGCCACTGCACTCCAGTCTGGTGAGAATAAGACTCCATC
+M_HWI-M01141:133:D05BR:1:1101:7057:7095  133:D05BR:1:1101:7057:7095 2:N:0:CCAATCCCCCTAGG
AAAA11>?AAFFGF1G11AA0C0BG0111A1E00FGFBGHCHHFEA111\X\[W]\\[\]]]FE]]]ZW\Y]YV]]]]]]]]V]]]YZ[]F]][]Z][Z]B]]]]]ZW[[Y]]]]Y]]][Z8]]B]UY]Y]X[]U]]]]]Z[ZZ][[]\]1AAB2EF1BDHAFHGDGFA1GB0AFF1FDGGAA3FGGD@111B1A1A1A
@M_HWI-M01141:133:D05BR:1:1101:23538:7102  133:D05BR:1:1101:23538:7102 2:N:0:CCAATCCCCCTAGG
GTTCCAGTAATTCTCCTGCCTCAGTCTCCTGAGTAGCTGGGACTACAGGTGCACACCACCATGCC
+M_HWI-M01141:133:D05BR:1:1101:23538:7102  133:D05BR:1:1101:23538:7102 2:N:0:CCAATCCCCCTAGG
]]]]]]]]]]]]]]]]]]]]]]]]]]]]]]]]]]]]]]]]]]]]]]]]]]]]]]]]]]]]]]]]]
@M_HWI-M01141:133:D05BR:1:1101:17387:7122  133:D05BR:1:1101:17387:7122 2:N:0:CCAATCCCCCTAGG
ACATCCTCTCCAGCATCTGTTGTCTCCAGATTTTTTGATGATCACCATTCTAACTGGCATGAGATAGTATCTCAATGTGGTTTTGATTTGCATTTCTCTAATGACCAGTGATGATAAGCATTTTTTTCATATGTTTGTTGGCCTCATATATGTCTTCTTTTGAAAAGTGTCTGTTCATATCCTTTGCCCACTTTTTGA
+M_HWI-M01141:133:D05BR:1:1101:17387:7122  133:D05BR:1:1101:17387:7122 2:N:0:CCAATCCCCCTAGG
CCCCBFFFFFFFGGGGGGGGGGHHHHHHHGHHHHHGGGHHHHHHHHHH]]]]]]]]]]]]]]]]]]]]]]]]]]]]]]]]]]]]]]]]]]]]]]]]]]]]]]]]]]]]]]]]]]]]]]]]]]]]]]]]]]]]]]]]]]]]]]]]]]]]]]HHHHHGHHHHGHHHHHHHHGHHHHHHGGGGGGGGGGBBFFCCFBCCCB
@M_HWI-M01141:133:D05BR:1:1101:11936:7124  133:D05BR:1:1101:11936:7124 2:N:0:CCAATCCCCCTAGG
TTCAATTCAGGTAAAATTAAAATTTCTGTATTTTACACGAGAGAGCATACTGAGTTGGTGTATATACTCCAAAACAGAGTAGAATAAGACATTGTATATATTTTTTAACAGACTATGTTCAGAGCTATTTTTTTTAATTTTGGGGCGCCTAAATATTATTT
+M_HWI-M01141:133:D05BR:1:1101:11936:7124  133:D05BR:1:1101:11936:7124 2:N:0:CCAATCCCCCTAGG
CCCCCFFFFFF]]]]]]]]]]]]]]]]]]]]]]]]]]]]]]]]]]]]]]]]]]]]]]]]]]]]]]]]]]]]]]]]]]]]]]]]]]]]]]]]]]]]]]]]]]]]]]]]]]]]]]]]]]]]]]]]]]]]]]]]]]]]]]]]]]]]]]]]]]]FFFFFFBAA3>
@M_HWI-M01141:133:D05BR:1:1101:19108:7132  133:D05BR:1:1101:19108:7132 2:N:0:CCAATCCCCCTAGG
ACTCAGACAGAGTCTCTTATCCATACTGTAGCCCTAGTCCTCAGCATAATGTCCAATATATAATGAGCATGCAAGTATTTGTTGAGTCAGTGAACTGCACTTTCCTTCTCCTGACCTCCTCCGAGGACAGA
+M_HWI-M01141:133:D05BR:1:1101:19108:7132  133:D05BR:1:1101:19108:7132 2:N:0:CCAATCCCCCTAGG
]]]]]]]]]]]]]]]]]]]]]]]]]]]]]]]]]]]]]]]]]]]]]]]]]]]]]]]]]]]]]]]]]]]]]]]]]]]]]]]]]]]]]]]]]]]]]]]]]]]]]]]]]]]]]]]]]]]]]]]]]]]]]]]]]]]
@M_HWI-M01141:133:D05BR:1:1101:5981:7150  133:D05BR:1:1101:5981:7150 2:N:0:CCAATCCCCCTAGG
GCGAAGCTACAAGGGCACAGTTGCCCAAAGCCATGGGAGGCCACCTCTTGCATTAGCATGACCTGGATGTGAGACATGTAGTCAAAGAAGATCATTTTAGAACCTTAAGATTGACTGCCCCTCTGGATTTTGGACTTTTG
+M_HWI-M01141:133:D05BR:1:1101:5981:7150  133:D05BR:1:1101:5981:7150 2:N:0:CCAATCCCCCTAGG
]]]]]]]]]]]]]]]]]]]]]]]]]]]]]]]]]]]]]]]]]]]]]]]]]]]]]]]]]]]]]]]]]]]]]]]]]]]]]]]]]]]]]]]]]]]]]]]]]]]]]]]]]]]]]]]]]]]]]]]]]]]]]]]]]]]]]]]]]]]]
@M_HWI-M01141:133:D05BR:1:1101:23736:7165  133:D05BR:1:1101:23736:7165 2:N:0:CCAATCCCCCTAGG
GCCCAGGAGGCAGAGGTTTCGGTGAGCCAAGATTGCGCTACTGTACTCCAGCCTGGGTGACAGAGTAAGACTCTGTCATTCATAAATAAATAAATGCAGAAGGTATTTGT
+M_HWI-M01141:133:D05BR:1:1101:23736:7165  133:D05BR:1:1101:23736:7165 2:N:0:CCAATCCCCCTAGG
]]]]]]]]]]]]]]]]]]]]]]]]]]]]]]]]]]]]]]]]]]]]]]]]]]]]]]]]]]]]]]]]]]]]]]]]]]]]]]]]]]]]]]]]]]]]]]]]]]]]]]]]]]]]]]
@M_HWI-M01141:133:D05BR:1:1101:13752:7170  133:D05BR:1:1101:13752:7170 2:N:0:CCAATCCCCCTAGG
GATGGGAAGAAACCAGTGCAAAAAGGATGAAAACACCTAAAACCAGAATGCCTCTCCTCCTCCAAGGGATTACAACTCCTCA
+M_HWI-M01141:133:D05BR:1:1101:13752:7170  133:D05BR:1:1101:13752:7170 2:N:0:CCAATCCCCCTAGG
]]]]]]]]]]]]]]]]]]]]]]]]]]]]]]]]]]]]]]]]]]]]]]]]]]]]]]]]]]]]]]]]]]]]]]]]]]]]]]]]]]
@M_HWI-M01141:133:D05BR:1:1101:16132:7188  133:D05BR:1:1101:16132:7188 2:N:0:CCAATCCCCCTAGG
GTAAAAGGACTAAATGCACCAATCAAAAGACACAGACTGGCAAATTGGATAAAAATCCAAAACCCATCAATGTGCTGT
+M_HWI-M01141:133:D05BR:1:1101:16132:7188  133:D05BR:1:1101:16132:7188 2:N:0:CCAATCCCCCTAGG
]]]]]]]]]][]]]]Z]]]]]]]]]]]]]\]]]]WY]]]]]]\]X]]]]]]]]]]]]]]\]]]]]]]]]]]]]]]]][
@M_HWI-M01141:133:D05BR:1:1101:22730:7204  133:D05BR:1:1101:22730:7204 2:N:0:CCAATCCCCCTAGG
GGTTTACACAGGTACACACGTGGCAGTGTGATTTGCTGCCTTCCTCCCCTTCACCTATATCTGGCA
+M_HWI-M01141:133:D05BR:1:1101:22730:7204  133:D05BR:1:1101:22730:7204 2:N:0:CCAATCCCCCTAGG
]]]]]]]]]]]]]]]]]]]]]]]]]]]]]]]]]]]]]]]]]]]]]]]]]]]]]]]]]]]]]]]]]]
@M_HWI-M01141:133:D05BR:1:1101:19403:7204  133:D05BR:1:1101:19403:7204 2:N:0:CCAATCCCCCTAGG
CTCCATTCTTGCATTGCTATAAAGGAGTATTTGAGGCTGGGTAGTTTATGCAGAAAAGAGGTTTATTTGACTCTTGGTTCTGCAAGCTGTACAAGGATGACATCAGCATCTGCTTAGGTCCTGGTGAGGCCTCAGGAAGCTTTTA
+M_HWI-M01141:133:D05BR:1:1101:19403:7204  133:D05BR:1:1101:19403:7204 2:N:0:CCAATCCCCCTAGG
]]]]]]V]]]]]]]]]]]]]]]][]]\I]]]]]]\]U]]]]]]]]]]]]]]]]]]]\]]F]]]]]]\]]]]]]]]]]]V]]]]]Z]]\[]]]]]]]]]I]][]]]]]]\]]]]]]]]\XZ]]]]]F]F]]C]]]]]]]]]]]]]]
@M_HWI-M01141:133:D05BR:1:1101:15458:7205  133:D05BR:1:1101:15458:7205 2:N:0:CCAATCCCCCTAGG
ACAATGTCTGGCTAATTTTTGTATTTTTGGCGGAGATAAAGTTTCACCCTGTTGGTCAGGCTGGTTTCGATCTCTTGCCCTCATGATCTGCTCACCTTGGCCTCCCAAAGTGCTGGGATTACAGGTGTGAGCCA
+M_HWI-M01141:133:D05BR:1:1101:15458:7205  133:D05BR:1:1101:15458:7205 2:N:0:CCAATCCCCCTAGG
]]]]]]]]]]]]]]]]]]]]]]]]]]]]]]]]]]]]]]]]]]]]]]]]]]]]]]]]]]]]]]]]]]]]]]]]]]]]]]]]\]]]]]]]]]]]]]]]Z]]W]]]]]]]]]]]]]]]]]]]]]]]]]]]]]]]]]]
@M_HWI-M01141:133:D05BR:1:1101:11898:7206  133:D05BR:1:1101:11898:7206 2:N:0:CCAATCCCCCTAGG
TTGGAATTTAGGCTGCAGTCCTTGTTTTTGGATGGATCACTGGGTGTGTGGCACAACAGTTCATGCTTTTTTTTTTTTTTAAATGAGATGGAGTCTCACTCTGTTGCTCAGGTTGGAGTACAATGGCCTGATCTCAGCTCAGTGCAGCCTCCACCTCCCAGGTTCAAGTGATTCTCCTGCCTCAGCCTCCCGAGTAGCTGGGATTACAGGTGTGCACCACCACGCCCAGCTAATTTTTGTATTTTTAGTATAGATGGTTTT
+M_HWI-M01141:133:D05BR:1:1101:11898:7206  133:D05BR:1:1101:11898:7206 2:N:0:CCAATCCCCCTAGG
BBBBBFFFFFFFGGGGGGGFGBHHHHHHGGGHHHGHHHHHHGHGHGGGHGGHBGHHGHGHHHHHHHHHHHGGGGGGGGGGGHGHFEFFFHFFHFHHFGHHBGHHGHHHHHG]]]]]]]]]]]]]]]]]]]]]]]]]]]]]]]]]]]]]]]FEEEAEGFGHHHHHHHHHHHHHHGGGGGGGFHHHGGGGFFDHFHHGHHHFFHHHHHHHGHHHHGGFGGHGGGGHGGHHHHHHHHHHCGHGGGGGGGGGGFFFFFBBBAAAA
@M_HWI-M01141:133:D05BR:1:1101:5977:7216  133:D05BR:1:1101:5977:7216 2:N:0:CCAATCCCCCTAGG
CCAGCCAAATCCAGGCATTCAAGAAATAGCTGGAAATCTTTGTCTAAAACACAAAAAGAACGTATCTTGCAAACTGCTCTGCTGGGTGTTCGCTCAGCTAAGGGAGTTGAATCCGCCTTCAGAATCAGAGAGTGAGAAGCACGGTTCTTCCAGGAGCTGGGTTTCGTTATACCCGGGTGAATGGGTGCAA
+M_HWI-M01141:133:D05BR:1:1101:5977:7216  133:D05BR:1:1101:5977:7216 2:N:0:CCAATCCCCCTAGG
?ABAAAFFFFFFGGGGGGGGGGHGHHHHHHHFFFHHHFHH]]]]]]]]]]]]]]]]]]]]]]]]]]]]]]]]]]]]]]]]]]]]]]]]]]]]]]]]]]]]]]]]]]]]]]]]]]]]]]]]]]]]]]]]]]]]]]]]]]]]]]]]]]]]]]HHGHHHHGEHF?GGGHGHGEAGCGGCGFDFFBCFFCBAAA
@M_HWI-M01141:133:D05BR:1:1101:15906:7288  133:D05BR:1:1101:15906:7288 2:N:0:CCAATCCCCCTAGG
ATGCAGGGGCCCAATCTCGGCTCACCACAACCTCTGCCTCCTGGGTTCAAGCAATTCTCCTGCCTCAGCCTCCCGAGTAGCTGGGATTACAGGTGCACACCACCATGCCCAGCTACTTTTTGTATTTTTAGTAGAGACGGGGTTTCACCTTGTTGACCAGGATGGTC
+M_HWI-M01141:133:D05BR:1:1101:15906:7288  133:D05BR:1:1101:15906:7288 2:N:0:CCAATCCCCCTAGG
BBCCCFFDCCCCGGGGG]]]]]]]]]]]]]]]]]]]]]]]]]]]]]]]]]]]]]]]]]]]]]]]]]]]]]]]]]]]]]]]]]]]]]]]]]]]]]]]]]]]]]]]]]]]]]]]]]]]]]]]]]]]]]]]]]]]]]]]]]]]]]]]]]]]]]GGGGGFFFFFFFCCCBC
@M_HWI-M01141:133:D05BR:1:1101:20478:7300  133:D05BR:1:1101:20478:7300 2:N:0:CCAATCCCCCTAGG
CACTCTGCTCATGGTCCGGGGCGGGCTCCCGACCGCACGCTGGAGGCGTAGGTCCCGGTCAGCGTTGACGGAGGAG
+M_HWI-M01141:133:D05BR:1:1101:20478:7300  133:D05BR:1:1101:20478:7300 2:N:0:CCAATCCCCCTAGG
]]]]]]]]]]]]X]]Y]]]V]]]]]]]]]]]]]]]\C]]][]]]YX]]:]]]]]]][]]]]]]]U]]]]]]U]]]]
@F_HWI-M01141:133:D05BR:1:1101:17011:7302  133:D05BR:1:1101:17011:7302 2:N:0:CCAATCCCCCTAGG
ACGGCCGCCGTCGCGGTGTCGGAGGACAAGGAAGCGTGATCGGAAGAGCACACGTCTGAACTCCAGTCACCCAATCCATCTCGTATGCCGTCTTCTGCTTGAAAAAAAAAAAATGCACCCTCCTCCCCCCTCCCTTCTCTCTATCTCGCA
+F_HWI-M01141:133:D05BR:1:1101:17011:7302  133:D05BR:1:1101:17011:7302 2:N:0:CCAATCCCCCTAGG
BB@BBBBBBBBBGGGGGEFGGGGGGFHHHGHHGHHEEGGHHGGGGGAHFHHHHGHHHGHHHHHGHHHHHHHHGHHHHH43GHHFGHHFH<CGHGHGGHHHGFFFHHG@##########################################
@R_HWI-M01141:133:D05BR:1:1101:17011:7302  133:D05BR:1:1101:17011:7302 2:N:0:CCAATCCCCCTAGG
CCCCCTCCCCCTCCTTCCCCCCCCCCCCCCCCCCCGCCGCGCCCCGCCGGGCCGTCTGGCGGGGCGGGAGCCCCCGGCGGGGTGTTCGTGCTTGTGTTTCGGCATGTCTTCTGCAAAATAAAAATAAACCATCACACTCTTTCTGTCCCC
+R_HWI-M01141:133:D05BR:1:1101:17011:7302  133:D05BR:1:1101:17011:7302 2:N:0:CCAATCCCCCTAGG
AA1111>1111111111000AAA//AAE?/EE######################################################################################################################
@M_HWI-M01141:133:D05BR:1:1101:24406:7302  133:D05BR:1:1101:24406:7302 2:N:0:CCAATCCCCCTAGG
CCACCACAACCAGCTAATTTTTGTATTTTTAGTAGAGACGGAGTTTCACCATGTTGGCCAGGCTGGTCTCAAACTCCTGACCTCAGATAATCCACCTGCCTTGG
+M_HWI-M01141:133:D05BR:1:1101:24406:7302  133:D05BR:1:1101:24406:7302 2:N:0:CCAATCCCCCTAGG
]]XW]]]]]]]]]]]]]]]]]]]]]]]]]]]]]]]]]]]]]]]]]]]]]]]]]]]]]]]]]]]]]]]]]]]]]]]]]]]]]]]]]]]]]]]][]]]]]]]]]]]
@M_HWI-M01141:133:D05BR:1:1101:12679:7330  133:D05BR:1:1101:12679:7330 2:N:0:CCAATCCCCCTAGG
GCTCGCGTTAATGAAAAATTAAGTATAATTACGTAGACCGACTGCGCAGTTCATTCGAGCGAAGCC
+M_HWI-M01141:133:D05BR:1:1101:12679:7330  133:D05BR:1:1101:12679:7330 2:N:0:CCAATCCCCCTAGG
]]F]]WU]]]]]]]]\]]]]]]]]\]]]\\Z]]]]]ZZ]]]]]]\\]]]]]]]]]]]]]]]\]]]]
@M_HWI-M01141:133:D05BR:1:1101:8645:7358  133:D05BR:1:1101:8645:7358 2:N:0:CCAATCCCCCTAGG
TATAATCTGTCAGAAAAAATATACAATACCCTTTTCTACTTCGTTTTGGAATATATACACAAACCCAATATGCTCTCTCATGTAAAATACCGAAATTCTTATTATAAGCGAATTGAAAAAAATCTAAATACTATCTAGACACCCCAATGTTGAAAGAAAATGGCTCTGATGATAATCTGTCAGAAAAAATATACAATGCCCTTTTCTCCTCGGTTTTGGAG
+M_HWI-M01141:133:D05BR:1:1101:8645:7358  133:D05BR:1:1101:8645:7358 2:N:0:CCAATCCCCCTAGG
AAAAAFBFF5DFFGGGGGGGFGHHGFDGHHHHHHHHHHGHHHGHHGGHGHGFHGGHEHB3GFH1BEFHHHH]]]]]\]]]]]]]]]]]]]]]]]]]]]]]]]]]]]]]]]]]]]]]]]]]]]]]]]]]]]]]]]]]]]]]]]]]]]]]]]FFGE5GF5DF3BHFFFDB5GF5GEHFHFHF5HGEFF5HFGDBGFGG2D?FGAGA4E?EAA@AFAD4BBAAA
@M_HWI-M01141:133:D05BR:1:1101:23207:7363  133:D05BR:1:1101:23207:7363 2:N:0:CGAATCCCCCTAGG
CGTATGCTTCTTTCCAACTATCTCCTTGAGGTCGGATACTACTTCCTGAGCTCATCCACATAAAA
+M_HWI-M01141:133:D05BR:1:1101:23207:7363  133:D05BR:1:1101:23207:7363 2:N:0:CGAATCCCCCTAGG
]]]]]]]]]]][]]]]]]][]]]]]]]][\]]]]]]]]]]]]]]]]]\]]]]]\]]]]]]]]][]
@M_HWI-M01141:133:D05BR:1:1101:21741:7386  133:D05BR:1:1101:21741:7386 2:N:0:CCAATCCCCCTAGG
CTCACGCCTGTAATCCCAGCACTTTGGGAGGCCAAGGCGGGAAGATCGTGAGGTCAGGAGTTCTAGACCAGCCTGGCCAACAGGGTGAAACCCCATCTCTACTAAAAATACAAAAATTAGCCAGGTGTGGTGGCGGGCGCCTGTAACCCCAGCTGCTCGGAGGCTGAGGCAGGAGAATCGCTTGAGCCTGGGAGGCCGAGGTTGCAAT
+M_HWI-M01141:133:D05BR:1:1101:21741:7386  133:D05BR:1:1101:21741:7386 2:N:0:CCAATCCCCCTAGG
CCCCCCFDFCFFGGGGGGGGGGHHHHHGHGGGGHHHGHGGGGGGHHHHHHGGHHHHHH]]]]]]]]]]]]]]]]]]]]]]]]]]]]]]]]]]]]]]]]]]]]]]]]]]]]]]]]]]]]]]]]]]]]]]]]]]]]]]]]]]]]]]]]]]]]HHHGGGCGHHHHHHHHHHHHHHHHHHHGGHHHHHHHGGGGGGGGGGCFFFFFFCCBBB
@M_HWI-M01141:133:D05BR:1:1101:8511:7406  133:D05BR:1:1101:8511:7406 2:N:0:CCAATCCCCCTAGG
GCCTCGGCAATGGCAGGCTGCGTCAGCAATGGGAGTGTACCTCAGTAGGGTCGGGTTTCCTCGGTAATGGCAAACACCCCTCCACA
+M_HWI-M01141:133:D05BR:1:1101:8511:7406  133:D05BR:1:1101:8511:7406 2:N:0:CCAATCCCCCTAGG
]]]]]]]]]]]]Y]]]RT]]]]]]\XH]W]F]]]]][\]]]]]]Z]]]\]]XX]]]]X][]]S]]]]]]]]]\]E]]]]][Z]]]]
@M_HWI-M01141:133:D05BR:1:1101:9387:7417  133:D05BR:1:1101:9387:7417 2:N:0:CCAATCCCCCTAGG
CTCTTCCGATCTAGCACACGGCACGCGAATGCCCGGCCGCACATTCGGCGCACAGATTTTCGAGCAGTCGCCGATGACGCGCATCGAGCCTTACC
+M_HWI-M01141:133:D05BR:1:1101:9387:7417  133:D05BR:1:1101:9387:7417 2:N:0:CCAATCCCCCTAGG
]S]]]]]]IV]]]]Z]]]]]]]]]]]]]]]]]Z[]]]]]]]]]X]]]\]]]]]]]]]]]W]]]]]]]]]]]]]]]]]]]\]]]]]][]]]]]]]U
@M_HWI-M01141:133:D05BR:1:1101:17712:7426  133:D05BR:1:1101:17712:7426 2:N:0:CCAATCCCCCTAGG
GGCTAATCTGTGTATTTTTATTAGAGATGGGGTTTCACCATGTTGGTCAGGCTGGTCTCAAACTCCTGACATCAGGCGATTCACCTGCCTTGGCCTCCCAAAGTGCTGGGATTACAGGTATGAACCACCACACCTGGCCT
+M_HWI-M01141:133:D05BR:1:1101:17712:7426  133:D05BR:1:1101:17712:7426 2:N:0:CCAATCCCCCTAGG
]]]]]]]]]]]]]]]]]]]]]]]]]]]]]]]]]]]]]]]]]]]]]]]]]]]]]]]]]]]]]]]]]]]]]]]]]]]]]]]]]]]]]]]]]]]]]]]]]]]]]]]]]]]]]]]]]]]]]]]]]]]]]]]]]]]]]]]]]]]]
@M_HWI-M01141:133:D05BR:1:1101:6940:7436  133:D05BR:1:1101:6940:7436 2:N:0:CCAATCCCCCTAGG
ACCTGTAATCCCAGCTACTCAGGAGGCTGAGGCAGGAGAATTGCCTGAACCCAGGAGGCGGAGGTTGCGGTGAGCCGAGATCGCACCATTGCACTCCAGCCTGGGTAACAAGAGCGAAACTCCGTCTTTAAAAAAAAAAAAG
+M_HWI-M01141:133:D05BR:1:1101:6940:7436  133:D05BR:1:1101:6940:7436 2:N:0:CCAATCCCCCTAGG
]]]W]]Z]ZX]]\]\\][\\]]]]X\]]]]]]]\\]]]]]8]]]]]]]]Z]][]]ZZ]Z]]][]X]Y[[]]]]]]]]]]Z]]]]]]]]]]]]]][]]]]]]]]]]]]]]]]]]]]]]]]]]]]]]]]]]]]]]]]]]]]]]P
@M_HWI-M01141:133:D05BR:1:1101:16382:7443  133:D05BR:1:1101:16382:7443 2:N:0:CCAATCCCCCTAGG
ATAGGAGGGGAGCTGGGAGAATTCACTTGGATTGGATGTGGCTAAGTGACTTGGGCCAATAGGACTTCTTAGAGGGAACGCAGATCTCAGCGTGGCATGTGGCTTCCTCTGTACCCTTAGGGAAGTGGATTGTGCTCTCTGAGCCCTAAAATGGGGATGATTGTTTTTCTTCATGGAGTAGCCATGAAATTCCAACTAGAGGATGTCTGCCAAGCAGGCTCGTATCGACTCC
+M_HWI-M01141:133:D05BR:1:1101:16382:7443  133:D05BR:1:1101:16382:7443 2:N:0:CCAATCCCCCTAGG
BCBBCFFBBCBBGGGGGFGGGGHHHHHHHHFHHHGHHGHHGHHHHGGFHHHHBGHHHGHHHHGHGHGHHHHHHHGGGGGGGG]]]]]]]]]]]]]]]]]]]]]]]]]]]]]]]]]]]]]]]]]]]]]]]]]]]]]]]]]]]]]]]]]]]]HFGHHHHGGGHHGHHHHHHHHHHHHHHHHGHHHHHHHHHHHGHHHHFHHHHHHHHGGHHGGGGGGGGGGGBCCCBBFCCCCC
@M_HWI-M01141:133:D05BR:1:1101:16603:7448  133:D05BR:1:1101:16603:7448 2:N:0:CCAATCCCCCTAGG
TGGTGCAATCTCGGCTCACCACAACCTCCGCCTCC
+M_HWI-M01141:133:D05BR:1:1101:16603:7448  133:D05BR:1:1101:16603:7448 2:N:0:CCAATCCCCCTAGG
]]]Y]]]Y]]]\]]]]]]]]]]Z]]][]]]]]]]]
@M_HWI-M01141:133:D05BR:1:1101:11720:7466  133:D05BR:1:1101:11720:7466 2:N:0:CCAATCCCCCTAGG
TGCGGCAGCTCGGTTTTAATCAGAACCAGCAGCCTGCGTGCAGACGCGGTA
+M_HWI-M01141:133:D05BR:1:1101:11720:7466  133:D05BR:1:1101:11720:7466 2:N:0:CCAATCCCCCTAGG
]Z]F[Z]]]W]]]]]]]]]]]]J]]]]]]]]YUW]]]]Y]U]]]]]]]]\]
@M_HWI-M01141:133:D05BR:1:1101:6795:7466  133:D05BR:1:1101:6795:7466 2:N:0:CCAATCCCCCTAGG
CAAGGTTAAGAGATCGAGACCATCCTGGTCAACATGGT
+M_HWI-M01141:133:D05BR:1:1101:6795:7466  133:D05BR:1:1101:6795:7466 2:N:0:CCAATCCCCCTAGG
]V]VU]]]]]]][]]]\]]]]]]]]]]]\]]]]]]]XZ
@M_HWI-M01141:133:D05BR:1:1101:18604:7474  133:D05BR:1:1101:18604:7474 2:N:0:CCAATCCCCCTAGG
CAACAAGGCAGCCGGACAAGCGCGCCCTGTGGGGATTGCTGGGTAGGGCCGGCCGCCGCCGCCCCGGCTGCCGGCTTCGCCAGGCCGACCTACTGCCTGGC
+M_HWI-M01141:133:D05BR:1:1101:18604:7474  133:D05BR:1:1101:18604:7474 2:N:0:CCAATCCCCCTAGG
]]]]]]]]]]]]]]]]]]]]]]S]]]]Z]]]]]]\]]]]]]]]]]]]]VVXS]]]]]]]]V]]]]]]]]]]]]V]]Z]]]]]]]]]]]]]]]]]]]]]]]]
@M_HWI-M01141:133:D05BR:1:1101:11436:7485  133:D05BR:1:1101:11436:7485 2:N:0:CCAATCCCCCTAGG
GCGTAAAAAGGCTGAGAATACTCAAAATCAGAATGCCTCTCCCTCTAAAGAGGATCACAGTTCCTCATCAATAAGGGAACAAGACTTGATGGAGAATGAGCGCATCCCATTAACAGAATCAGGCTTCAGAAGATGGATAATAATAAACTTCTGTGAGTTGAAAGAACATGTTGTAGCCCAATGTAAAGAAACTAAGAACTTTGAAAAAAGGTTTGACGAAATCCTAATGAGAA
+M_HWI-M01141:133:D05BR:1:1101:11436:7485  133:D05BR:1:1101:11436:7485 2:N:0:CCAATCCCCCTAGG
BBCCCCBFFCBBGGGG5FGGGGHHHHHHHHGFHHFBHHHHHHHHHHHHHHHHGHHHHHFHGHFHFGHHHHHHGHHHHFHGHHH]]]]]]]]]]]]]]]]]]]]]]]]]]]]]]]]]]]]]]]]]]]]]]]]]]]]]]]]]]]]]]]]]]]HGFFHHHHHHHHHHHHHHHHHHGHHHGGHHHHHHHHHHHHHHHHHHGDF5FGHGHGHHHGHGGGGGGGGGGFFFFFFFBAAAA
@M_HWI-M01141:133:D05BR:1:1101:20969:7487  133:D05BR:1:1101:20969:7487 2:N:0:CCAATCCCCCTAGG
ATCTTGGCTCACTGCAACCTCCACCTCCTGGGTTCAAGTGATTCTCCTGCCTCAGCCTCCCAAGTAGCTGGGATTACAGGTGCATGCCACTACGCCCAGCTAATTTTTTGCATTTTTAGTAGAGACGGGGTTTCACCTTGTTGACCAGGATCGTCTTGATCTCCTGACCTCAGGTGATCTGCCCACCTTGGCCTCCCATAGTGCTGGGATTACAGGCGTGAGCCACCTTGCCTGGCTTCTTTTCTTTT
+M_HWI-M01141:133:D05BR:1:1101:20969:7487  133:D05BR:1:1101:20969:7487 2:N:0:CCAATCCCCCTAGG
CCCCCFFFFFFFGGGGGGGGGGCHGHHHHHHGGGHHHHFHHHHHHHHHHGHHHHHHGHHHGHHHHHHHHHFDCGHHHHHHHHHHHHHHHHHHHGGGGG]]]]]]]]]]]]]]]]]]]]]]]]]]]]]]]]]]]]]]]]]]]]]]]]]]]]GGHHHGHHHHGHHHHHHGHHHHHHHGHGGHGGGFFGHHHGGGFGFHFHGGHHHHHHHHHGHHHHGHHHGHHHGHHGGGGGGGGGGGFBFFFFABBAAA
@M_HWI-M01141:133:D05BR:1:1101:7049:7494  133:D05BR:1:1101:7049:7494 2:N:0:CCAATCCCCCTAGG
TTAAAGCTAAACGCCAAGCGGGTGATCCATTGTACCACCGTCCCAAAGACAAAAGCCACCGCTACAGACATGAAGATCGCAATGATCACCTGTAATGCTTTGGAGGTATTGAGCAACTCATGTATCT
+M_HWI-M01141:133:D05BR:1:1101:7049:7494  133:D05BR:1:1101:7049:7494 2:N:0:CCAATCCCCCTAGG
]]]]]]]]]]]]]]]]]]]]]]]]]]]]]]]]]]]]]]]]]]]]]]]]]]]]]]]]]]]]]]]]]]]]]]]]]]]]]]]]]]]]]]]]]]]]]]]]]]]]]]]]]]]]]]]]]]]]]]]]]]]]]]]
@M_HWI-M01141:133:D05BR:1:1101:15470:7515  133:D05BR:1:1101:15470:7515 2:N:0:CCAATCCCCCTAGG
AAACAATTTGACTTCCTCTTTTCTGCCCAAGGTCTTCGCGATCTTGGTG
+M_HWI-M01141:133:D05BR:1:1101:15470:7515  133:D05BR:1:1101:15470:7515 2:N:0:CCAATCCCCCTAGG
]]]]]]]]]]]]]]]]]]]]]]]]]]]]]]]]]]]]]]]]]]]]]]]]]
@M_HWI-M01141:133:D05BR:1:1101:20239:7521  133:D05BR:1:1101:20239:7521 2:N:0:CCAATCCCCCTAGG
GTATATACACCAACTCCATATGCTCTCTCATGTAAAATACAGAAATTCTATATTTAAGTGAATCGAAAAAAATCTAAATATTATCTAGGCACCCCAATGTTAAAAACAAAATTGCTCTGAATAAAATTTGTCAGAAAAAATATACAATGCTTTTTTCTACTCTGT
+M_HWI-M01141:133:D05BR:1:1101:20239:7521  133:D05BR:1:1101:20239:7521 2:N:0:CCAATCCCCCTAGG
AAABBFFFFFFAGFG]]]]]]]\Y]]]]]]]]]]]]]]]]]]]]]]]]]]]]]]]]]]]]]][[]]]]\]]]]]]]]]]]]]]]]]][]]][]]]]]]]]]]]]]]]]]]]]]]]]]]]]]]]]]]]]]]]]]]]]]]]]]]]]]]]]]]EABFDFFFFFA?AA1
@M_HWI-M01141:133:D05BR:1:1101:11732:7547  133:D05BR:1:1101:11732:7547 2:N:0:CCAATCCCCCTAGG
AAGATGCCACAGCTGAGGAGGAGGAGTTTGAGGAGTATGTGAGGAGCGAGTGGAGAAGTCTAGCTAAGCTGATGATGAAAGTAGCTTGAGAGTGAGTCAGGGTGGAAGGACCATTGATGTTTGTTTCAG
+M_HWI-M01141:133:D05BR:1:1101:11732:7547  133:D05BR:1:1101:11732:7547 2:N:0:CCAATCCCCCTAGG
]]]]]]]]]]]]]]]]]]]]]]]]]]]]]]]]]]]]]]]]]]]]]]]]]]]]]]]]]]]]]]]]]]]]]]]]]]]]]]]]]]]]]]]]]]]]]]]]]]]]]]]]]]]]]]]]]]]]]]]]]]]]]]]]]
@M_HWI-M01141:133:D05BR:1:1101:20859:7548  133:D05BR:1:1101:20859:7548 2:N:0:CCAATCCCCCTAGG
TTGTGCCGCTGGACTCCAGCCTGGGTGACAGTGTGAGACTCCGTCTAAAAAAACCAACCAAACAAAAAACAGGGTGGGCGCGGTGGCTCACGCCTGTAACCTTAGCATTTGGGGAGGCTGTGCAAGC
+M_HWI-M01141:133:D05BR:1:1101:20859:7548  133:D05BR:1:1101:20859:7548 2:N:0:CCAATCCCCCTAGG
]]]]]]]]]]]]]]]]]]]]]]]]]]]]]]]]]]]]]]]]]]]]]]]]]]]]]]]]]]]]]]]]]]]]]]]]]]]]]]]]]]]]]]]]]]]]]]]]]]]]]]]]]]]]]]]]]]]]]]]]]]]]]]]
@M_HWI-M01141:133:D05BR:1:1101:21242:7569  133:D05BR:1:1101:21242:7569 2:N:0:CCAATCCCCCTAGG
AATTGTTTTAATTAAAAATTAAAAAGTTGTGGCGAGGTGCAGTGGCTTAGCTTGTAATCCCAGCACTTTGGGAGGCTGAGGCAGGTGGATC
+M_HWI-M01141:133:D05BR:1:1101:21242:7569  133:D05BR:1:1101:21242:7569 2:N:0:CCAATCCCCCTAGG
]]]]]]]]]]]]]]]]]]]]]]]]]]]]]]]]]]]]]]]]]]]]]]]]]]]]]]]]]]]]]]]]]]]]]]]][]]]]]]]]]]]]]]]S]]
@M_HWI-M01141:133:D05BR:1:1101:16927:7577  133:D05BR:1:1101:16927:7577 2:N:0:CCAATCCCCCTAGG
AATTCCCAGCCATACATTGCGCCTGCTTGGGTTGACATAATAATGTGCTCCCTCCACTGCTGCAGACCACTTTCAAAATTGA
+M_HWI-M01141:133:D05BR:1:1101:16927:7577  133:D05BR:1:1101:16927:7577 2:N:0:CCAATCCCCCTAGG
]]]]]]]]]]]]]]]]]]]]]]]]]]]]]]]]]]]]]]]]]]]]]]]]]]]]]]]]]]]]]]]]]]]]]]]]]]]]]]]]]]
@M_HWI-M01141:133:D05BR:1:1101:27164:7578  133:D05BR:1:1101:27164:7578 2:N:0:CCAATCCCCCTAGG
GATACCGAGTTTATTGAGGGTTTTTAGCATAAAGGGCTGTTGAATTTTGTCAAATGCCTTCTCTGTGTCAATTGAGATAATCATGTGGTTTTTGTTTTTGGTTCTGTTTATGTGGTGAATTACGTTGATAGACTTGCATATGTTGAACCAGCCTTGCATCCCTGG
+M_HWI-M01141:133:D05BR:1:1101:27164:7578  133:D05BR:1:1101:27164:7578 2:N:0:CCAATCCCCCTAGG
?AAAAF@ADAAFGGG]]]]]]]]]]]]]]]]]]]]]]]]]]]]]]]]]]]]]]]]]]]]]]]]]]]]]]]]]]]]]]]]]]]]]]]]]]]]]]]]]]]]]]]]]]]]]]]]]]]]]]]]]]]]]]]]]]]]]]]]]]]]]]]]]]]]]]]GGGFFFBFBBBA?AA
@M_HWI-M01141:133:D05BR:1:1101:15902:7584  133:D05BR:1:1101:15902:7584 2:N:0:CCAATCCCCCTAGG
AGTCTCGGCTCACTGCAACCTCCGCCTCCCAGGTTCAAGCGATTCCCCTGTCTCAGCCATTCAAGTAG
+M_HWI-M01141:133:D05BR:1:1101:15902:7584  133:D05BR:1:1101:15902:7584 2:N:0:CCAATCCCCCTAGG
]]]]]]]]]]]]]]]]]]]]]]]]]]]]]]]]]]]]]]]]]]]]]]]]]]]]]]]]]]]]]]]]]]]]
@M_HWI-M01141:133:D05BR:1:1101:15853:7612  133:D05BR:1:1101:15853:7612 2:N:0:CCAATCCCCCTAGG
GAATTTCTGTATTTTACATGAGAGAGCATACTGAGTTGGTGTATATACTCCAAAACAGAAGAGAATAGGGCATTGCATATTTTTTCTGACAGATTATATTCAGAGCAATTTTGCTTTTAACGTTGGGGTGCCTAGATAATATTTAAATTTTTTTCGATTCGCTTTAATATAGAATTTTTGTA
+M_HWI-M01141:133:D05BR:1:1101:15853:7612  133:D05BR:1:1101:15853:7612 2:N:0:CCAATCCCCCTAGG
BCCCCFFFFFFFGGGGGGGGGGHHGGHHHHHH]]]]]]]]]]]]]]]]]]]]]]]]]]]]]]]]]]]]]]]]]]]]]]]]]]]]]]]]]]]]]]]]]]]]]]]]]]]]]]]]]]]]]]]]]]]]]]]]]]]]]]]]]]]]]]]]]]]]]]GGHHHGGGGGGGGGGGGGGGFFFFDFFCCBBB
@M_HWI-M01141:133:D05BR:1:1101:12020:7615  133:D05BR:1:1101:12020:7615 2:N:0:CCAATCCCCCTAGG
TAATCCCAGCACTTTGGGAGGCCAGGGCGGGCAGATCATGAGGTCAGGAGTTTGAGATCAGCCTGACCAACATGGTGAAAACCTCATCTCTACTGAAAATACAAAAAGTTGCA
+M_HWI-M01141:133:D05BR:1:1101:12020:7615  133:D05BR:1:1101:12020:7615 2:N:0:CCAATCCCCCTAGG
]]]]]]]]]]]]]]]]]]]]]]]]]]]]]]]]]]]]]]]]]]]]]]]]]]]]]]]]]]]]]]]]]]]]]]]]]]]]]]]]]]]]]]]]]]]]]]]]]]]]]]]]]]]]]]]]]
@M_HWI-M01141:133:D05BR:1:1101:9356:7629  133:D05BR:1:1101:9356:7629 2:N:0:CCAATCCCCCTAGG
AGTGGGAGGCATCACACTACCGGACTTCAAACTATACTACAAGGCTACAGTAATCAAAACAGCATGGTACTGGTACCAAAACAGAGATATAGACCAATGGAACAAAACAGAGGCATCGGAGGCAACATAGCATATCTACAACCATACAATCTTTGATAAACCTGACAAAAACAAGCAATGGGGCAAGGATTCCATGTTTAACAAATTGTGTTGGGAAAACTGGCTAGCCATGCGCAGAAAG
+M_HWI-M01141:133:D05BR:1:1101:9356:7629  133:D05BR:1:1101:9356:7629 2:N:0:CCAATCCCCCTAGG
BCABCBCBCCCFGGGGGGGGGGGGGGHHHHHHHHHHHHHHHHHHHHHHHHGHFHHHHHHHHHHHHHHHHHHHHHHHHHHHHHHHHHHHGHH]]]]]]]]]]]]]]]]]]]]]]]]]]]]]]]]]]]]]]]]]]]]]]]]]]]]]]]]]]]HGGHHHHHHHHHHHHGGGHHHGHHHGHHGGHHHHHHHHHGBHHHFGBFHHHHHHHFHGGGHHHHHHHHHGGGGGGGGGGDDDDFFFABBBB
@M_HWI-M01141:133:D05BR:1:1101:19326:7640  133:D05BR:1:1101:19326:7640 2:N:0:CCAATCCCCCTAGG
ATTGCTTGAACCCAGCAGTTCAAGGCCGCAGTGAGCTGAGATCGCACCACTGCACTCCAGCCTGAGTGAC
+M_HWI-M01141:133:D05BR:1:1101:19326:7640  133:D05BR:1:1101:19326:7640 2:N:0:CCAATCCCCCTAGG
]]]]]]]]]]Y]]]]]]]]]]]]]]ZZ]]\]]]]]][]\]ZZ]]T7]][]]]]]]][Z]F\]]]]]]]W]
@M_HWI-M01141:133:D05BR:1:1101:6811:7641  133:D05BR:1:1101:6811:7641 2:N:0:CCAATCCCCCTAGG
TATAAATCTTTGCCAATTTGAACACGAAAAATAGTATATCATTGTTATAATTTGCATTTCCTTAGTTATTCCTTAGTTCTTCCTACCTGGGTCGGTCCGTTGTTTTGAAAATTATTTATATACATCATTTGCTTATTTTTCAATCACAGAG
+M_HWI-M01141:133:D05BR:1:1101:6811:7641  133:D05BR:1:1101:6811:7641 2:N:0:CCAATCCCCCTAGG
B]]]]]]]]]]]]]]]]]]]]]]]]]]]]]]]]]]]]]]]]]]]]]]]]]]]]]]]]]]]]]]]]]]]]]]]]]]]]]]]]]]]]]]]]]]]]]]]]]]]]]]]]]]]]]]]]]]]]]]]]]]]]]]]]]]]]]]]]]]]]]]]]]]]]]>
@M_HWI-M01141:133:D05BR:1:1101:13515:7654  133:D05BR:1:1101:13515:7654 2:N:0:CCAATCCCCCTAGG
AATAAAGGGATGGAGGAAGATTTACCAAGCTAACGGAAAGCAAAAAAAAGCAGGAGTTGCAATTCTCATCTCTGATAAAATAGACTTTAAAGCAACAAAGATCAAAAGAGACAAAGAAGGCCATTACATAATGGTAAAAGGATCGATACAAC
+M_HWI-M01141:133:D05BR:1:1101:13515:7654  133:D05BR:1:1101:13515:7654 2:N:0:CCAATCCCCCTAGG
AA]]]]]]]]WX]]]]]]\]\]\]]]]]ZY]]]]]]X]]\]]\]]]]]]]]]]]\]]]]]]]\Y\]]]\]]]]]]]]]]]]]]]]]]]]][]Z]]]]][W][]]H]I]]]]]]]]]]]]]]]]]]]]]]]]\]]VZ]]]]]]]]]]]Z]]1>
@M_HWI-M01141:133:D05BR:1:1101:4239:7655  133:D05BR:1:1101:4239:7655 2:N:0:CCAATCCCCCTAGG
AGAGGCAGGGTTTCACCATGTTGACCAGGATGGTCTCGATCTCTTGACCTCGTGATCCACCCG
+M_HWI-M01141:133:D05BR:1:1101:4239:7655  133:D05BR:1:1101:4239:7655 2:N:0:CCAATCCCCCTAGG
]W]]]]]]]]]]]]]]]]\]]]]]]]]]]]]]]]]]\\]Z]]]]]]]Z]]]]]]]]]]]]]\\
@M_HWI-M01141:133:D05BR:1:1101:6000:7657  133:D05BR:1:1101:6000:7657 2:N:0:CCAATCCCCCTAGG
TTTGATAGGTGTACCTGAATGAGATGGAGAGAATGAATCCAAGCTGGAAAATACTTGTCAGGATATTATCCAGGAAAATTTCCCCCACCTAGCAAGACAGGCCAACACTCAATTGCAGGAAATACAGAGAACATCAAAAAGCTATTCCGCAAGAAGAGCAACCCCAAGGCACATAATCGTTAGATTCAACAAGGTTGAAATAAAGGAGA
+M_HWI-M01141:133:D05BR:1:1101:6000:7657  133:D05BR:1:1101:6000:7657 2:N:0:CCAATCCCCCTAGG
1>AAAFFFBFBFFBEGGFGFG1FGFFB0CGGGHHHGHHHHGHHGHEBAFGBGHGHHFDF]]]]]]]]]]]]]]]]]]]Z]]]]]]]]]]]]]]]]]]]]]]Z]]]]]]]]]]]]\]]]][]]]]]]]]][]]]]]]]Z]]]]]]]\][]]FD5F5GFA22E2EGHGFD5FFFFGHHFEBHGGGFBFGFGGGCAB5FGFDFFFF5ABBAA
@M_HWI-M01141:133:D05BR:1:1101:12195:7658  133:D05BR:1:1101:12195:7658 2:N:0:CCAATCCCCCTAGG
GGCCAACAAACATATGAAAAAATGCTTATCATCACTGGTCATCAGAGAAATGCAAATCAAAACTACATTGAGATACCATCTCATGCCAGTTAG
+M_HWI-M01141:133:D05BR:1:1101:12195:7658  133:D05BR:1:1101:12195:7658 2:N:0:CCAATCCCCCTAGG
]]]]]]]]]]]]]]]]]]]]]]]]]]]]]]]]]]]]]]]]]]]]]]]]]]]]]]]]]]]]]]]]]]]]]]]]]]]]]]]]]]]]]]]]]]]]]
@M_HWI-M01141:133:D05BR:1:1101:26486:7662  133:D05BR:1:1101:26486:7662 2:N:0:CCAATCCCCCTAGG
AGCAATTTTGTTTTTAACATTGGGGTGCCTAGATAATATTTAGATTCTTTTCGATTTGCTTAAATTTAGAATTTCTGTATTTTACATGAGAGAGCATATTGTG
+M_HWI-M01141:133:D05BR:1:1101:26486:7662  133:D05BR:1:1101:26486:7662 2:N:0:CCAATCCCCCTAGG
]]]]]]]]]]]]]]]]]]]\]]]]]][X]]]]]]]]]]]]]]]]]]]]]]]]]]]]]]]]]]]]]]]]]]]]]]]]]]]]]]]]]]]]]]]]]]]]]]]]]]]
@M_HWI-M01141:133:D05BR:1:1101:20366:7665  133:D05BR:1:1101:20366:7665 2:N:0:CCAATCCCCCTAGG
GCAGCCGACAGCCGCGCTGCCGAAAACCAACCCTTCGAATGGCAGGGACGCCGCTACCGCACCAAACGCGGCGCAGC
+M_HWI-M01141:133:D05BR:1:1101:20366:7665  133:D05BR:1:1101:20366:7665 2:N:0:CCAATCCCCCTAGG
]]]]]]]]]]]]]Z]]]]]]]]]]]]]]]]]]]]]]]]]]]]]]]]]]]]]]]]]]]]]]]]]]]]]]]]]]]]]]]
@M_HWI-M01141:133:D05BR:1:1101:4556:7668  133:D05BR:1:1101:4556:7668 2:N:0:CCAATCCCCCTAGG
CCAAAAGAACTGACAGCAGAATCTTTTTTTTTTTTTTTTTTTTTTTTTTTTTTGAGACGGAGTTTCGCTCTTGTTACCCAGGCTGGAGTGCAG
+M_HWI-M01141:133:D05BR:1:1101:4556:7668  133:D05BR:1:1101:4556:7668 2:N:0:CCAATCCCCCTAGG
CCCC3CE3HEEEDFIFICEDIFGJ]]]]]]]X]Z]Z]]]]]]]Z]]]]]]]Y4GF/FDH3FDCGGDFE/EHIAHDDH3IEFEBBHHAE@33@=
@M_HWI-M01141:133:D05BR:1:1101:6810:7679  133:D05BR:1:1101:6810:7679 2:N:0:CCAATCCCCCTAGG
ATCTCCAGTCCTGATTCCGCGCCGGTCTTGGTGTTGCGGACCGTCACGCCCGTCACCCGGTCATCGCCCTAGAT
+M_HWI-M01141:133:D05BR:1:1101:6810:7679  133:D05BR:1:1101:6810:7679 2:N:0:CCAATCCCCCTAGG
]]]]]]]]]]]]]]]]]]]]]]]]]]]]]]]]][]]]X]]]]]Z]]]]]]]]]]]]]]]]ZZ]]]]]]]]]\6]
@M_HWI-M01141:133:D05BR:1:1101:8350:7695  133:D05BR:1:1101:8350:7695 2:N:0:CCAATCCCCCTAGG
GGATCATGAGGTCAGCAGTTCGAGACAAGCCTGGCCAAAATGGTGAAACCCTGTCTCTACTGAAAATACAAAAATTAGCTAGACATGGTTGTGGGTGCCTATAATCCCAGCTATTCTGG
+M_HWI-M01141:133:D05BR:1:1101:8350:7695  133:D05BR:1:1101:8350:7695 2:N:0:CCAATCCCCCTAGG
]]]]]]]]]]]]]]]]]]]]]]]]]]]]]]]]]]]]]]]]]]]]]]]]]]]]]]]]]]]]]]]]]]]]]]]]]]]]]]]]]]]]]]]]]]]]]]]]]]]]]]]]]]]]]]]]]]]]]]]
@M_HWI-M01141:133:D05BR:1:1101:5482:7703  133:D05BR:1:1101:5482:7703 2:N:0:CCAATCCCCCTAGG
TCTATCTCCTTCAGTTCTGCTCTGATCTTAGTTATTTCTTATCTTCTGCTAGCTTTTGAGTTTTTTTAACCTTGCTCCTCTAGCTCTTTCAATTTTGACAATAGAGTGTTGATTTTAGATCTTTCCTCACTTCTCGTGTGGGCATTTATTGCTATAAATTTTCCCTCTAGACACTGCTTTAAATGTGTCCCGGAGATTCTGGTACATTGTGTC
+M_HWI-M01141:133:D05BR:1:1101:5482:7703  133:D05BR:1:1101:5482:7703 2:N:0:CCAATCCCCCTAGG
AAAAADFFFFFFGGGGFGGGGGHFHHHHHHFHHHHHHHHHGHHGHHHHHHFHHHHHHHGGHHH]]]]]]]]]]]]]]]]]]]]]]]]]]]]]]]]]]]]]]]]]]]]]]]]]]]]]]]]]]]]]]]]]]]]]]]]]]]]]]]]]]]]]]]HEHHHHHGFGGGFGBFHHHHHHHHHGHHHHHHHGHGFGGGGGGGGGGGGGGFFFFFCFCCBBA
@M_HWI-M01141:133:D05BR:1:1101:26943:7710  133:D05BR:1:1101:26943:7710 2:N:0:CCAATCCCCCTAGG
CTACTAAAAATACAAAAAATTAGCTGGGCTTGGTGGCGCGTGCCTGTAATCCCAGCTACTCAGGAGGCTGAGGCAGGAGAATTGACTGAACCCAGGAGGTGGAAGTTGCGGTGAGCCAAGATCGCGCCAT
+M_HWI-M01141:133:D05BR:1:1101:26943:7710  133:D05BR:1:1101:26943:7710 2:N:0:CCAATCCCCCTAGG
]]]]]]]][]]]]]]]]]]]\]]][]Z]]]]]]]]Y]]]]]]B]]]]]]]]]X]]]]]XX7]]]]]]Z[]]]V]WYEW]]]]][Z]UZS[[]T]]]]Z]]\ZUP]E][\]]]]]]]]]][]]]]]]C]]]
@M_HWI-M01141:133:D05BR:1:1101:5026:7711  133:D05BR:1:1101:5026:7711 2:N:0:CAAATCCTCCTAGG
AGTGATGATGACAAATTTTTCATATGCTTATTTAAGTCTTCTTTTAAAAAGTGTCTGTTCATGTCCTTTGCCCATTTTTTAATGGGGTT
+M_HWI-M01141:133:D05BR:1:1101:5026:7711  133:D05BR:1:1101:5026:7711 2:N:0:CAAATCCTCCTAGG
]]]]]]]]]]]]]]]\]]]]]]]]]]]]]]]]]]]]]]]]]]]]]]]]]]]]][]]]]]]]]]]]]]]]]]]]]]]]]]]]U]]]]]]]
@M_HWI-M01141:133:D05BR:1:1101:13831:7727  133:D05BR:1:1101:13831:7727 2:N:0:CCAATCCCCCTAGG
ACGGCGCCGACGAGCAGATGCTGCAGGCGCTGCGAGCCATGCCCGAC
+M_HWI-M01141:133:D05BR:1:1101:13831:7727  133:D05BR:1:1101:13831:7727 2:N:0:CCAATCCCCCTAGG
]]]]]]]]]]]]]]]]]]]]]]]]]\]]]]]]]]\]]]]]]]]]]]]
@M_HWI-M01141:133:D05BR:1:1101:12972:7730  133:D05BR:1:1101:12972:7730 2:N:0:CCAATCCCCCTAGG
GTGTTGGTCCTTTGTAGGAGGCGAGGTGTTCTGTAGCCGGATGACCTGGCTTTAGCCGGATGTCTCAGTCTCTCAGTGAGCCTGTGTTCTCAGACTGTGAGGTCACAACTGCTTCTCAGTCCTTGTCTCCTCTGAGGTGGGTTAGAACAGCCAGAGTG
+M_HWI-M01141:133:D05BR:1:1101:12972:7730  133:D05BR:1:1101:12972:7730 2:N:0:CCAATCCCCCTAGG
ABBCBBCB]]]]]]]]]]]]]]]]]]]]]]]]]]]]]]]]]]]]]]]]]]]]]]]]]]]]]]]]]]]]]]]]]]]]]]]]]]]]]]]]]]]]]]]]]]]]]]]]]]]]]]]]]]]]]]]]]]]]]]]]]]]]]]]]]]]]]]]]]]]]]]FFFCCCBB
@M_HWI-M01141:133:D05BR:1:1101:11209:7733  133:D05BR:1:1101:11209:7733 2:N:0:CCAATCCCCCTAGG
ACCTCCACCTCCTGGGTTCAAGCGATTCTCCTGCCTCAGCCACTTGAGTAGCTGGGATTATAGGCAGCCGCCACCATGCCCAGCTAATTTTTTGTATTTTTAGTAG
+M_HWI-M01141:133:D05BR:1:1101:11209:7733  133:D05BR:1:1101:11209:7733 2:N:0:CCAATCCCCCTAGG
]]]]]]]]]]]]]]]]]]]]]]]]]]]]]]]]]]]]]]]]]]]]]]]]]]]]]]]]]]]]]]]]]]]]]]]]]]]]]]]]]]]]]]]]]]]]]]]]]]]]]]]]]]
@M_HWI-M01141:133:D05BR:1:1101:13509:7751  133:D05BR:1:1101:13509:7751 2:N:0:CCAATCCCCCTAGG
TTTAAAAACACACACAAAAATGTATGTGTGTGTGTATGTGTATGTATGCGTGTGTGTTTTACTGTGTGTGTGTGGTTTGTGTGTGTGTGTCTGTGTGTCGTATCTGTGTCTGTCG
+M_HWI-M01141:133:D05BR:1:1101:13509:7751  133:D05BR:1:1101:13509:7751 2:N:0:CCAATCCCCCTAGG
]]]]]]]]]]]]]]]]]]]]]]]]]]]]]]]]]]]]]]]]]]]]]]]]]]]]]]]]]]]]]]]]]]]]]]]]]]]]]]]]]]]]]]]]]]]]]]]]]]]]]]]]]]]]]]]]]]]
@M_HWI-M01141:133:D05BR:1:1101:20931:7757  133:D05BR:1:1101:20931:7757 2:N:0:CCAATCCCCCTAGG
TGTCTCTATTAGCCCCAGTCCACACTCTGTTCATCTCAAAAGCCCTAAAGAATCTTTCTAACAAGAAGGTCACCCAGGGAAGAGGCAGCAGTACAGCAAAGATA
+M_HWI-M01141:133:D05BR:1:1101:20931:7757  133:D05BR:1:1101:20931:7757 2:N:0:CCAATCCCCCTAGG
]]]]]]]]]]]]]]]]]]]]]]]]]]]]]]]]]]]]]]]]]]]]]]]]]]]]]]]]]]]]]]]]]]]]]]]]]]]]]]]]]]]]]]]]]]]]]]]]]]]]]]]]
@M_HWI-M01141:133:D05BR:1:1101:7883:7766  133:D05BR:1:1101:7883:7766 2:N:0:CCAATCCCCCTAGG
GAGAATATTACAAACAACTCTATGCTCATAAACTAGTAAACCTGGAAGAAATGGTTAAATTCCTTGACTCCTGC
+M_HWI-M01141:133:D05BR:1:1101:7883:7766  133:D05BR:1:1101:7883:7766 2:N:0:CCAATCCCCCTAGG
]]]]][]]]]][\[]]\][]]]]]]]]]]]]]]]]]]]]]]]]]]]]]]]]]\]]]]]]]]\[]]]]][[]]]]
@M_HWI-M01141:133:D05BR:1:1101:4186:7767  133:D05BR:1:1101:4186:7767 2:N:0:CCAATCCCCCTAGG
CCGGGCGTAATCCCAGCACTTTGGGAGGCCAAGGCAAGTGGATCACTTGAGGCCAGGAGTTGGAGATGAGCCTGACCAA
+M_HWI-M01141:133:D05BR:1:1101:4186:7767  133:D05BR:1:1101:4186:7767 2:N:0:CCAATCCCCCTAGG
]]]]]]]]]]]]]]]]]]]]]]]]]]]]]]]]]]]]]]]]]]]]]]]]]]]]]]]]]]]]]]]]]]]]]]]]]]]]]]]
@M_HWI-M01141:133:D05BR:1:1101:20407:7779  133:D05BR:1:1101:20407:7779 2:N:0:CCAATCCCCCTAGG
GGTAGCTTAACTGCGAGACCGACAAGTCGAGCAGGTGCGAAAGCAGGACATAGTGATCCGGT
+M_HWI-M01141:133:D05BR:1:1101:20407:7779  133:D05BR:1:1101:20407:7779 2:N:0:CCAATCCCCCTAGG
]]]]]]]]]]]]]]]]]]]]]]]]]]]]]]]]]]]]]]]]]]]]]]]]]]]]]]]]]]]]]]
@M_HWI-M01141:133:D05BR:1:1101:25703:7789  133:D05BR:1:1101:25703:7789 2:N:0:CCAATCCCCCTAGG
CCAGGACGCAGTCCGTGACCGGGCCTGTAACGCGCTGGTTGCCACCCATGTGTGGCTGATCGAATCTGTCACCGGCGCCGCGGCCACTCCGGAAGCCACCCCGGCGACCTGACACCGCCCACGATGCGGCGGAACCTGCCGATTGCCACCAACCACCCAACGCCCCCGGCACTACCCCTCGT
+M_HWI-M01141:133:D05BR:1:1101:25703:7789  133:D05BR:1:1101:25703:7789 2:N:0:CCAATCCCCCTAGG
AACABCCCCCCCGGGGGGGGGGGGGGGHHHHG]]]]]]]]]]]]]]]]]]]]]]]]]]]]]]]]]]]]]]]]]]]]]]]]]]]]]]]]]]]]]]]]]]]]]]]]]]]]]]]]]]]]]]]]]]]]]]]]]]]]]]]]]]]]]]]]]]]]]]GGFEECHGGGGGGGGGGGGGFAABBCBCCCCC
@M_HWI-M01141:133:D05BR:1:1101:8226:7790  133:D05BR:1:1101:8226:7790 2:N:0:CCAATCCCCCTAGG
GTTTCCCCATGTTGGTCAGGCTGGTCTCGAACTCCTGACC
+M_HWI-M01141:133:D05BR:1:1101:8226:7790  133:D05BR:1:1101:8226:7790 2:N:0:CCAATCCCCCTAGG
]]]]]]]]]]]]]]]]]]]]]]]]]]]]]]]][]]]]]]]
@M_HWI-M01141:133:D05BR:1:1101:12730:7794  133:D05BR:1:1101:12730:7794 2:N:0:CCAATCCCCCTAGG
GGTCTTTCCTGTGCTGTTCTCCTCTTACTGAATGAGTCTCTTGAGATCTGATGGTTTTAAAAAGGGGAGTTTTCCCGTACAAGCTCTCTCTTTGCCTGCCACCATCCAGGTAAGATGTGACTTGCTCCTCCTTACCTTCCGCCATAATTGTGAGGCTTCTCCAGACATGGAA
+M_HWI-M01141:133:D05BR:1:1101:12730:7794  133:D05BR:1:1101:12730:7794 2:N:0:CCAATCCCCCTAGG
ACAAAFFFFFFFGGGGGGGGGG]]]]]]]]]]]]]]]]]]]]]]]]]]]]]]]]]]]]]]]]]]]]]]]]]]]]]]]]]]]][]]]]]]]]]]]\]]]]]]]]]]]]]]]]]]]]]]]]]]]]]]]]]]]]]]]]]]]]]]]]]]]]]]]GGGGCGGBAGFBFFFFFBAA>3
@M_HWI-M01141:133:D05BR:1:1101:11543:7814  133:D05BR:1:1101:11543:7814 2:N:0:CCAATCCCCCTAGG
TTAGTAGAGATGGGGTTTCACCATGTTGGCTAGGCTGGTTTGAAATCCTGACCTCCTGATCTGCCCATCTTGGCC
+M_HWI-M01141:133:D05BR:1:1101:11543:7814  133:D05BR:1:1101:11543:7814 2:N:0:CCAATCCCCCTAGG
]]]]]]]]]]]]]]]]]]]]]]]]]]]]]]]]]]]]]]]]]]]]]]]]]]]]]]]]]]]]]]]]]]]]]]]]]]]
@M_HWI-M01141:133:D05BR:1:1101:25069:7819  133:D05BR:1:1101:25069:7819 2:N:0:ACAATCCCCCTAGG
CAATTATGTGATAACAGGTAGTAGCATCAGAATGTGCTGGAGAAGCCCATACAAAACAAGAGCCATAACAAAAAGCTGGCTGGGCTTGGAGGGCAGGCTAGACAGATGTTCTAAGAGTTGGTGACTAGCTCCCTTAGCAATGATATACTGGCTAGTGTAGAGATAAAGCCCCGCTGTATAGGTAATAGCCAAAAGATTAATCAAGACCAAGGCTCC
+M_HWI-M01141:133:D05BR:1:1101:25069:7819  133:D05BR:1:1101:25069:7819 2:N:0:ACAATCCCCCTAGG
BBBBAFFFFFFFGGGGGGFGFGFHHHGFHHHHGHHHHGHHGHHGGFHHGFHHDHGFHHHBEGHFHH]]]]]]]]]]]]]]]]]]]]]]]]]]]]]]]]]]]]]]]]]]]]]]]]]]]]]]]]]]]]]]]]]]]]]]]]]]]]]]]]]]]]GBHFHHGGHHFHHGGHGGGGGGFGHHHHHHHHHHHHHHCHFHHGGGGGGGGGGGFFFFFFBA3BCB
@M_HWI-M01141:133:D05BR:1:1101:11419:7835  133:D05BR:1:1101:11419:7835 2:N:0:CCAATCCCCCTAGG
CCGGGCGCGGTGGCTCAAGCCTGTAATCCCAGCACTTTGGGAGGCCAAGGTGGTGGATCACGAGGTCAAGAGATCGAGACCATCCTGGTCAA
+M_HWI-M01141:133:D05BR:1:1101:11419:7835  133:D05BR:1:1101:11419:7835 2:N:0:CCAATCCCCCTAGG
T]]]]]]Y]]]]]]]]]]]]]]]\]]]]]]]]]]]]]]]]]]]]]]]]]]]]]]]]]]]]]]]]]]]]]]]]]]]]]][X]]]]]]]]]]]Y
@M_HWI-M01141:133:D05BR:1:1101:7890:7848  133:D05BR:1:1101:7890:7848 2:N:0:CCAATCCCCCTAGG
AAAGCTGTTTTGGGCCTTCATTTAGAAGTTTGGTGACAGTTTTCTTTTTTCTTTTCTTTATTTCCTTCCTTCCTTCTTTCTTTCTTTTTTTTTTTTTTTTTTGAGACGGAGTTTTGCTCTTGTTACCCAGGCTGGAATGCAATGGCGCGATCTCGGATCA
+M_HWI-M01141:133:D05BR:1:1101:7890:7848  133:D05BR:1:1101:7890:7848 2:N:0:CCAATCCCCCTAGG
AAAB@FFFFFHEGIIGIIIIIIJJJJEHIJJJIICJJJGH]]]<]]]]]]Z]]]]X]]]9]]]9HY]:X]]ZZ]]<]]]:]]]:]]]]]]]]]]]]]]]]]]VZTX[VY&Y]]]]\][6]]8]]TZ]]]Y]Y]]]]]][[]]]ZZ]]EHBD@BFF?AA3>
@M_HWI-M01141:133:D05BR:1:1101:26343:7856  133:D05BR:1:1101:26343:7856 2:N:0:CCAATCCCCCTAGG
TGTGTTTGCAGGAGTTTCTAAACCCTTTCTGTGAAGAAGCGCAAAACGCATTTTCCCAGGCAAAAGCAAGCATTTCACAAATAGCTGTAAATCTCCGTCTGAAACACAAA
+M_HWI-M01141:133:D05BR:1:1101:26343:7856  133:D05BR:1:1101:26343:7856 2:N:0:CCAATCCCCCTAGG
Q]U]]]]]]]]S]]W[]]]]Z]]W]]]]]]Y]]][Z]X]]]]U]TB]Z]]Y]]]]]]]]]]]]]\]ZGXV[]\]\F]]]]][\]]]]]]]\ZWG]]T]]5Y]]]\\]%CC
@M_HWI-M01141:133:D05BR:1:1101:19062:7863  133:D05BR:1:1101:19062:7863 2:N:0:CCAATCCCCCTAGG
TGTAGCTGGGACTACAGGCTTGTGCCACTGTGCCCGGCAGTGACTTTTTG
+M_HWI-M01141:133:D05BR:1:1101:19062:7863  133:D05BR:1:1101:19062:7863 2:N:0:CCAATCCCCCTAGG
]]]]]]]]]]]]]]]]]]]]]]]]]]]]]]]]]]]]]]]]]]]\]]]]]]
@M_HWI-M01141:133:D05BR:1:1101:9599:7863  133:D05BR:1:1101:9599:7863 2:N:0:CCAATCCCCCTAGG
GTTTCAATATTTGTCCCTTCCACATTTCATGTAAAAAATGTAATCCTCACTTTTGGAGGTGGGGGCAGT
+M_HWI-M01141:133:D05BR:1:1101:9599:7863  133:D05BR:1:1101:9599:7863 2:N:0:CCAATCCCCCTAGG
]]]]]]]]]]]]]]]]]]]]]]]]]]]]]]]]]]]]]]]]]]]]]]]]]]]]]]]]]]]X]]]]]]]]]
@M_HWI-M01141:133:D05BR:1:1101:17318:7867  133:D05BR:1:1101:17318:7867 2:N:0:CCAATCCCCCTAGG
GTGGTCCTCAAGGACCTAGAAATAGAAATTCCATTTGACCCAGCAATCCCATTACTGGGTATATATCCAAAGGACTGTAAATCATTCTACTATAAGGACACATGCACATGAATGTTTATTGCAGCACTGTTTACAATAGCAAAGACCTGGAACCAACCC
+M_HWI-M01141:133:D05BR:1:1101:17318:7867  133:D05BR:1:1101:17318:7867 2:N:0:CCAATCCCCCTAGG
BAAAAFCFD]]]]]]]]]]]]]]]]]]]]]]]]]]]]]]]]]]]]]]]]]]]]]]]]]]]]]]]]]]]]]]]]]]]]]]]]]]]]]]]]]]]]]]]]]]]]]]]]]]]]]]]]]]]]]]]]]]]]]]]]]]]]]]]]]]]]]]]]]]]]]AADDABBBB
@M_HWI-M01141:133:D05BR:1:1101:23520:7868  133:D05BR:1:1101:23520:7868 2:N:0:CCAATCCCCCTAGG
ATGCATCAATCTACAAATGTGTATGTGTATCATGTGTCAGAAATAATATAGTTGTAAAAAATATTTTGAGCTTCAAGTTAAAAACGCAGGGCCTAAGAAAGAGGGTGAGGCAAAGAAATAAGCAAATGACTCCATGTTGTATATAGGAGAG
+M_HWI-M01141:133:D05BR:1:1101:23520:7868  133:D05BR:1:1101:23520:7868 2:N:0:CCAATCCCCCTAGG
C]]]]]]]]]]]]]]]]]]]]]]]]]]]]]]]]]]]]]]]]]]]]]]]]]]]]]]]]]]]]]]]]]]]]]]]]]]]]]]]]]]]]]]]]]]]]]]]]]]]]]]]]]]]]]]]]]]]]]]]]]]]]]]]]]]]]]]]]]]]]]]]]]]]]]B
@M_HWI-M01141:133:D05BR:1:1101:15023:7873  133:D05BR:1:1101:15023:7873 2:N:0:CCAATCCCCCTAGG
GGAGGCTGGGAGCAGTAGCTCACACCTGTAATCTTAGTACTTTGGGAGGCTGAGGCGGATGGATCACGAGGTCAAGAGATTGAGACCATCCTGGTCAACATGGTGAAACCCCGTCTCTACTAAAAATACAAAAAATTAGCTGGGCATGGTGGTGCGTGCCTGTAATCCCAGCTACTCAGGAGGCTGAGGC
+M_HWI-M01141:133:D05BR:1:1101:15023:7873  133:D05BR:1:1101:15023:7873 2:N:0:CCAATCCCCCTAGG
BABABCBFCCFCGGGGGGGGGGHGHGHHHHHHHHHHGHHH]]]]]]]]]]]]]]]]]]]]]]]]]]]]]]]]]]]]]]]]]]]]]]]]]]]]]]]]]]]]]]]]]]]]]]]]]]]]]]]]]]]]]]]]]]]]]]]]]]]]]]]]]]]]]]GGGGGHHGHHHHHHHHGHGGGGGGGGGGCFFFFFFCBAAA
@M_HWI-M01141:133:D05BR:1:1101:21453:7893  133:D05BR:1:1101:21453:7893 2:N:0:ACAATCCCCCTAGG
GCCGAGATCACACCATTGCACTCCAGCCTAGGCAATAGAGCGAGACTCCATCTCAAAAAAAAAAAAAGAAAAAAAAAAAAAGATTTTAAAAGAGGCATAGCACCATTAGGATAAAGAGACTGG
+M_HWI-M01141:133:D05BR:1:1101:21453:7893  133:D05BR:1:1101:21453:7893 2:N:0:ACAATCCCCCTAGG
]]VW]W]]X][]\]]\\\[][Z]\]]]]]]]]7]]]]]]]]]]Y]]]]]]]]7[]]]]]]]]]]]]]V]]]]]]]]]]]]]Z[]]]]]]]]][]Z]]]]]]\]][]\]]]][]]]Z]Y]]]]]
@M_HWI-M01141:133:D05BR:1:1101:14165:7909  133:D05BR:1:1101:14165:7909 2:N:0:CCAATCCCCCTAGG
TATAGTTGTTTGTTGACTTGTATGATTATTGTTTCCTGTAATAGTTGTTGCAATTGAGGCATCATTTTTGTTTTTAGACATCTTTAATCCTTTGTAGAAA
+M_HWI-M01141:133:D05BR:1:1101:14165:7909  133:D05BR:1:1101:14165:7909 2:N:0:CCAATCCCCCTAGG
]]]]]]]]]]]]]]]]]]]]]]]]]]]]]]]]]]]]]]]]]]]]]]]]]]]]]]]]]]]]]]]]]]]]]]]]]]]]]]]]]]]]]]]]]]]]]]]]]]]]
@M_HWI-M01141:133:D05BR:1:1101:19587:7925  133:D05BR:1:1101:19587:7925 2:N:0:CCAATCCCCCTAGG
CTAGTTTGTATCTTTAGTAGAGATGGGGCTTCACCATGTTGTCCAGGCTGGTCTTGA
+M_HWI-M01141:133:D05BR:1:1101:19587:7925  133:D05BR:1:1101:19587:7925 2:N:0:CCAATCCCCCTAGG
]]]]]HW[[]]\\]\\\][]Z]V[W[\\[Z][VZ]]]]]W[]]]G]U]]]]]]]S7]
@M_HWI-M01141:133:D05BR:1:1101:18213:7973  133:D05BR:1:1101:18213:7973 2:N:0:CCAATCCCCCTAGG
CTCAATAAACTCGGTATTGATGGAACGTATAACAAAATAATAAAAGCTATTTACAACAAACCAACAGCCAATATCATACTGAATGGGCAAAAACTGGAAGCATTCCCTTTGAAATCTGGCACTAGACAAGGTTGCCCTCTCTCACCACTCCTATTCAATATAG
+M_HWI-M01141:133:D05BR:1:1101:18213:7973  133:D05BR:1:1101:18213:7973 2:N:0:CCAATCCCCCTAGG
BBBABFFFFFFFG]]]]]]]]]]]]]]]]]]]]]]]]]]]]]]]]]]]]]]]]]]]]]]]]]]]]]]]]]]]]]]]]]]]]]]]]]]]]]]]]]]]]]]]]]]]]]]]]]]]]]]]]]]]]]]]]]]]]]]]]]]]]]]]]]]]]]]]]]GFFFFFFFAAAA>
@M_HWI-M01141:133:D05BR:1:1101:21384:7992  133:D05BR:1:1101:21384:7992 2:N:0:CCAATCCCCCTAGG
AATAAAGTTACTAATTTAATTCAGCTGTCAGTGGATGACAACTGCTCTTTTGTTTTGAATGTCGA
+M_HWI-M01141:133:D05BR:1:1101:21384:7992  133:D05BR:1:1101:21384:7992 2:N:0:CCAATCCCCCTAGG
]]]]]]]]]]]]]]]]]]]]]]]]]]]]]]]]]]]]]]]]]]]]]]]]]]]]]]]]]]]]]]]]]
@M_HWI-M01141:133:D05BR:1:1101:9720:8001  133:D05BR:1:1101:9720:8001 2:N:0:CCAATCCCCCTAGG
CAGTGACCTGTGCTGGCTCTAGAGCCCAATCCCTTGCCAGTGCTGGAGGAGAAGGCGTGAGGGAAGAGGGGCCAGAGGAAGGGAGTCTGCTCCCACCATAGCCTGAGGTACAGGGGGTGCCTATTAGGCCCTGGGCTCTCCCCATGCAGGGCTCTCTGGTGGTGGTCTGGCTCATTCTCCCGCAA
+M_HWI-M01141:133:D05BR:1:1101:9720:8001  133:D05BR:1:1101:9720:8001 2:N:0:CCAATCCCCCTAGG
CCCCCFFFFFFFGGCGGGGGGGFHHHGHHHHHHGH]]]]]]]]]]]]]]]]]]]]]]]]]]]]]]]]]]]]]]]]]]]]]]]]]]]]]]]]]]]]]]]]]]]]]]]]]]]]]]]]]]]]]]]]]]]]]]]]]]]]]]]]]]]]]]]]]]]HGHHHGHGHHGHHGGGGGGGGGGFFBBBBCBCBBC
@M_HWI-M01141:133:D05BR:1:1101:13841:8011  133:D05BR:1:1101:13841:8011 2:N:0:CCAATCCCCCTAGG
GCAAGGCAAATCCAAGCAAGACAAATCAAGGCAAGGCAAATCCAAGCAAATCCAGGCGAGCCAAATCCAAAGAAGGCAAATTCAGGCAAGGCAAAACCAGGCAAGGCAAGGGAATGTAAGGCAATCCCAGGCAAACCAAGACAAACCCAGACAAGAAAAATCTCAGTAAGGCAAGGATAGAAAAAGCAAATCCAGGCAAGTACAAT
+M_HWI-M01141:133:D05BR:1:1101:13841:8011  133:D05BR:1:1101:13841:8011 2:N:0:CCAATCCCCCTAGG
CDCCCCCFFFFFGGGGGGGGGGHHHHHHHHHHHHGGHHHHHHHHHHGHHHHHHHHH]]]]]]]]]]]]]]]]]]]]]]]]]]]]]]]]]]]]]]]]]]]]]]]]]]]]]]]]]]]]]]]]]]]]]]]]]]]]]]]]]]]]]]]]]]]]]]HHHHHHHHHHFHFHHHFHHHHHHHHHHHHHHHHHGGGGGGGGGGFFFFFFFBCBBA
@M_HWI-M01141:133:D05BR:1:1101:18721:8015  133:D05BR:1:1101:18721:8015 2:N:0:CCAATCCCCCTAGG
CACATTTTTCCAATCCAGTCTATTATCAATGGGCATTTGGGTTGATTCCAGGTCTTTGCTATTGTAAACAGTGCTGCAATGAACATTCATGTGCATGCATGTATCTTTATAACAGAATGACTTATATTCCTTTGG
+M_HWI-M01141:133:D05BR:1:1101:18721:8015  133:D05BR:1:1101:18721:8015 2:N:0:CCAATCCCCCTAGG
]]]]]]]]]]]]]]]]]]]]]]]]]]]]]]]]]]]]]]]]]]]]]]]]]]]]]]]]]]]]]]]]]]]]]]]]]]]]]]]]]]]]]]]]]]]]]]]]]]]]]]]]]]]]]]]]]]]]]]]]]]]]]]]]]]]]]]]
@M_HWI-M01141:133:D05BR:1:1101:20792:8034  133:D05BR:1:1101:20792:8034 2:N:0:CCAATCCCCCTAGG
GCCGAGATCGCGCCATTGCACTCCAGCCTGGGCAACAAGAGCGAAACTCCGTCTCAAAAAAAAAAAAAGAGGGAGTGCAAATCAGAGGCTGCCTCATTTATCCAGTCAGAGG
+M_HWI-M01141:133:D05BR:1:1101:20792:8034  133:D05BR:1:1101:20792:8034 2:N:0:CCAATCCCCCTAGG
UU]]]]UU]]U]]]]]]][]]]]]]]]]]]]]\]]]]][]]]]]]]]]]]]]]]]]]]]]]]]]]]]]]]]]]]][]]]]]]]]]]]]]]]][]]]]]]]]]]]\\]]]]]Q
@M_HWI-M01141:133:D05BR:1:1101:23686:8056  133:D05BR:1:1101:23686:8056 2:N:0:CCAATCCCCCTAGG
ACTTTTTTGCCCTCCTCAGGGGAGAATAAGCAGCTATTATTTTTATTTTTTTGAGACGGAGTCTCACTCTGTTGCCCAGGCTGGAGTGCAGTGG
+M_HWI-M01141:133:D05BR:1:1101:23686:8056  133:D05BR:1:1101:23686:8056 2:N:0:CCAATCCCCCTAGG
]]]]]]]]]]]]]]]]]]]]]]]]]]]]]]]]]]]]]]]]]]]]]]]]]]]]]]]]]]]]]]]]]]]]]]]]]]]]]]]]]]]]]]]]]]]]]]
@M_HWI-M01141:133:D05BR:1:1101:18728:8067  133:D05BR:1:1101:18728:8067 2:N:0:CCAATCCCCCTAGG
TAAAAACAAAAGAACTGGTCTGGCAAGGTAGCTCACACCTGTAATTGCAGCACTTTGGG
+M_HWI-M01141:133:D05BR:1:1101:18728:8067  133:D05BR:1:1101:18728:8067 2:N:0:CCAATCCCCCTAGG
]]]]]]]]]]]]]]]]]]]]]]]]]]]]]]]]]]]]]]]]]]]]]]]]]]]]]]]]]]]
@M_HWI-M01141:133:D05BR:1:1101:14496:8072  133:D05BR:1:1101:14496:8072 2:N:0:CCAATCCCCCTAGG
TGCCCGCTACGCAGCACACACGGCAGCGACACAGCTCCTACCCTGACGCAGGGTTCACA
+M_HWI-M01141:133:D05BR:1:1101:14496:8072  133:D05BR:1:1101:14496:8072 2:N:0:CCAATCCCCCTAGG
QT]\QTR]WW]W]\[]]]]]]]Z]]U]]]Y]][[]Y]]]V[\]]]]]]V]]]]]]]]]]
@M_HWI-M01141:133:D05BR:1:1101:17689:8077  133:D05BR:1:1101:17689:8077 2:N:0:CCAATCCCCCTAGG
CTACTTGAAGAGGTCCTTCACATCCCTTGTTAGTTGTAGTCTTAGGTATTTTATTCTCTCTACAACTCTCTTGTAGCAATTATAAATAAGATTGTTTTCTTGATTTCTTTTTCAGGTAGGTCATAGTTTTATATATAGAAATGCTACTGATTTTTGCAGGCTGATTTTGTATCAATTTTACTGAGTTTATATATTAGTTCTAACATTTTTGTGCGTGTGAAATTTTTGGGGTTCTCTACTGATAGGGACATGCCATCTGCAAGTAGAAATAATTTTCCTTCTTTCTTT
+M_HWI-M01141:133:D05BR:1:1101:17689:8077  133:D05BR:1:1101:17689:8077 2:N:0:CCAATCCCCCTAGG
AAAAAFFDFD1F1AFGFBF113BECHGFB1FBGHFD3BAFBFGDGFGHHHHHHHHFHEHFHHG1GHEFHFFHHHFFG2B1GFGGGBGFFHHHHGGGFHEFHFBGHHFFHHHHH22DGFB/EBHHHFHHHHHHHHHHGH]]]]]]]]]]]]HHHHGFFFHFHHGHHHHHGHHGHHHGHHHGFGHHHHFGHGHFG@EGGHFEHGHHGGFCGCEGGGFGFGGHGAFHHGFE/AFHEHFHGAGBFHHFFDDEHGFFCGHFHHHHFGE3HGFGFBGDF11FFC1CB1B1>11>
@M_HWI-M01141:133:D05BR:1:1101:18474:8093  133:D05BR:1:1101:18474:8093 2:N:0:CCAATCCCCCTAGG
CAACTTTACCTTTTTCATCAGTCTCTAAAGTTTGAGTTGGAATCATAATTTCTTTAAATTTTTCTTGAACTTTATCAATCTTTTCAATTTGATCTTCAGAGAAGTTCTGTGTGGCCTTTCTATATTTGGTACTGTCAAACATGGTGTTAATTGGAAAGTG
+M_HWI-M01141:133:D05BR:1:1101:18474:8093  133:D05BR:1:1101:18474:8093 2:N:0:CCAATCCCCCTAGG
AAAAAFFFFF]]]]]]]]]]]]]]]]]]]]]]]]]]]]]]]]]]]]]]]]]]]]]]]]]]]]]]]]]]]]]]]]]]]]]]]]]]]]]]]]]]]]]]]]]]]]]]]]]]K]]]]]]]]]]]]]]]]]]]]]]]]]]]]]]]]]]]]]]]]]FFFFFBA>3>
@F_HWI-M01141:133:D05BR:1:1101:17791:8105  133:D05BR:1:1101:17791:8105 2:N:0:CCAATCCCCCTAGG
CAAAACCCAGCAGAAGACAAGAAATAACTAAGATCAGAGCTGAGCTGAAGGAGATTGAGACGCGAAAACCCCTTCAAAAAATCAATAAATCCAAGAGCTGGTTTTTTGAAAAGATCAACAAAATAGACAGACCACTAGCCAGATTGATTA
+F_HWI-M01141:133:D05BR:1:1101:17791:8105  133:D05BR:1:1101:17791:8105 2:N:0:CCAATCCCCCTAGG
>AAAA?AA1>>1B1BB111AEGHGGAFDDFHC1FECB1FGEF1FGEGFEGFAGFHHBFDGHF?EGGGGG/ECFHHFHHHHGHHHHHHHHHHHHHGHFHGGHHHHGGGGGGHHGGFFHHHHGGHHHHHHHFFHHHHFCGHHHHGHHHBGHH
@R_HWI-M01141:133:D05BR:1:1101:17791:8105  133:D05BR:1:1101:17791:8105 2:N:0:CCAATCCCCCTAGG
ATTTCTTCCAGGTTTACTAGTTTATGCGCATAGAGTTGTTTGTAATATTCTCTGATGATGGTTTGAATTTCTGTGGAATCTGTGGTGATTTCCCCTTTATCATTTTTTATTGCATCTATTTGGTTGTTCTCTCTTTTATTTTTAATCAAT
+R_HWI-M01141:133:D05BR:1:1101:17791:8105  133:D05BR:1:1101:17791:8105 2:N:0:CCAATCCCCCTAGG
>AAABFFFFFFFGGGGGGGGGGBFHFFGFGGEFDFGHHHHHHHFHHHHHHHGHHGHHHHHHHGHGFGHHHHHDFGBFGHHGGHHBCFFHHHHHFHHHHHHHGHGHHHGHHHHFHHFHHHHHHFFGGEHHHHHHHHHHHHHHHHGFHHDFG
@M_HWI-M01141:133:D05BR:1:1101:14878:8123  133:D05BR:1:1101:14878:8123 2:N:0:CCAATCCCCCTAGG
CAGTCCTGGTAATCGCAGCACTTTGGGAACCCGAGGCAGGCAGAGCACGAGGTCAAGAGATTGAAACCATCCTGGTCAACATGGTGAAAACCCATC
+M_HWI-M01141:133:D05BR:1:1101:14878:8123  133:D05BR:1:1101:14878:8123 2:N:0:CCAATCCCCCTAGG
]]]]]]]]]]]]]]]]]]]]]]]]]]]]]]]]]]]]]]]]]]]]]]]]]]]]]]]]]]]]]]]]]]]]]]]]]]]]]]]]]]]]]]]]]]]]]]]]
@M_HWI-M01141:133:D05BR:1:1101:24471:8124  133:D05BR:1:1101:24471:8124 2:N:0:CCAATCCCCCTAGG
CATTTTTCCAGCCAAATCCAAGCATTTCAGAAATAGCTGTAAATCTCCGTCTAAAACACAAAACAAACGTATCCTTCAAACTGCTCTCCTGTGCGTTCGCTTAACTAAGGGAGTTGAATCCGCGTTTAGAATCAG
+M_HWI-M01141:133:D05BR:1:1101:24471:8124  133:D05BR:1:1101:24471:8124 2:N:0:CCAATCCCCCTAGG
V]]]V]]]]]]]]]]]]]]]]]]]]]]]]]]]]]]]]]]]]]][]]]]]]]]]]]]]]]]]]]]]]]]]]]]]]]]]]]]]]]\]]\]]]]]H[]][]]]]]]]]]]]]]]]]]]]]]]]]]Y]]]]]]]]]]]]
@M_HWI-M01141:133:D05BR:1:1101:16187:8130  133:D05BR:1:1101:16187:8130 2:N:0:CCAATCCCCCTAGG
TGAAACTGTCTCTACAAAAAAATAGCTGAGTGTGGTGGTGCTTGCCTGTAATCCCAGCTACTTGGGAG
+M_HWI-M01141:133:D05BR:1:1101:16187:8130  133:D05BR:1:1101:16187:8130 2:N:0:CCAATCCCCCTAGG
]]]]]]]]]]]]]]]]]]]]]]]]]]]]]]]]]]]]]]]]]]]]]]]]]]]]]]]]]]]]]]]]]]]]
@M_HWI-M01141:133:D05BR:1:1101:15536:8143  133:D05BR:1:1101:15536:8143 2:N:0:CCAATCCCCCTAGG
CACTGTTGGTGGGAGTGTAAATTAGTTCAACCATTGTGGAAGACAGTGTGGCGATTCCTCAAGGCCTTAGAAATAGAAATTCCATTTGAC
+M_HWI-M01141:133:D05BR:1:1101:15536:8143  133:D05BR:1:1101:15536:8143 2:N:0:CCAATCCCCCTAGG
]]]]]F]]]]]]]]]]]]]]]]]\]]]]]]]]]Z]]]]]\\V]][]X]]]]]]]]]]]]]]\]X]]]]]]]]]]]]]]][]]]\]]]]]]
@M_HWI-M01141:133:D05BR:1:1101:4667:8185  133:D05BR:1:1101:4667:8185 2:N:0:CCAATCCCCCTAGG
AAATATACAATGCCTTATTCTACTCTCTTTTGGAGTATATACACCAACTCAGTATGCTCTCTCATATAAAATACTGAAATTCTAATTTTACATGAACCGAAATAAATCTAAATAATATATAGGCGCCCCAAAGTTAAAAAAAAATGGCTCT
+M_HWI-M01141:133:D05BR:1:1101:4667:8185  133:D05BR:1:1101:4667:8185 2:N:0:CCAATCCCCCTAGG
B]]]]]]]]]]]]]]]]]]]]]]]]]][]]]]]]]]]]]]]]]]]]]]]]]]]]]]]]]]]]]]]]]]]]]]]]]]]]]]]]]]]]]]]]]]]]]]\]]]]]]]]]]]]]]]]]]]]]]]]\]]]]]]\]]]]]]]]]]]]]]]]]]]]]A
@F_HWI-M01141:133:D05BR:1:1101:25467:8186  133:D05BR:1:1101:25467:8186 2:N:0:CCAATCCCCCTAGG
CTAATTTTACGTGAATCGGAAAAAAGCTAAATATTATCTAGGCACCCCAATGTTAAAAACAAAATTGCTCTGAATATAATCTGTCAGAAAAAATATACAATGCCCTATTCTACTCTGTTTTATAGTATATACACCAACTCAATATGCTCT
+F_HWI-M01141:133:D05BR:1:1101:25467:8186  133:D05BR:1:1101:25467:8186 2:N:0:CCAATCCCCCTAGG
AAAAAF3DFBAFB1FGGGCA1EGFEGHGFHFHHHGFHHHHHGHHGFGGEFHGHHDHBH1AEHFFFHHBHHGGFGGHGHB@GFHB@GGHFBCC>0GHGGHBHDB10BGHF2FGHEHFFGEHH2GGFGHBG2GEGHBGC/0GG<1GGF221>
@R_HWI-M01141:133:D05BR:1:1101:25467:8186  133:D05BR:1:1101:25467:8186 2:N:0:CCAATCCCCCTAGG
ACAAAACAGAGTAGAATAGGGTATTGTATATTTTTTCTGACAGACTATATTCAGAGCCATTTTGCTTTTAACATGTGGGTGCCTAGATAATATTTAGATTTTTTTCGATTCGCTTAAATTTAGAATTTCTATATTTTACATTAGGGAGAA
+R_HWI-M01141:133:D05BR:1:1101:25467:8186  133:D05BR:1:1101:25467:8186 2:N:0:CCAATCCCCCTAGG
BBBA?FFBFFFB5DDBFGGFFGHHHHGGHFHHHFHGHFFHHHHHHH3GFGHHHGHHGFEGHHFFFGHHGGHHHH3DGGDGG13ABCBGHFFHGHHHG3BFHHHG/?/FFFF1?1?/3344B?B344FB??44444BB4?4B4B4B02//?
@M_HWI-M01141:133:D05BR:1:1101:11069:8186  133:D05BR:1:1101:11069:8186 2:N:0:CCAATCCCCCTAGG
AGTGTATGTGTGTGAGTCTGTGCAGGGGAGACAGGCACCTGTGTGAGTGTATGTGTGTGAGTCTGTGCAGGGGAGACAGGCACATAAAACATAATCAGTAATACTCTA
+M_HWI-M01141:133:D05BR:1:1101:11069:8186  133:D05BR:1:1101:11069:8186 2:N:0:CCAATCCCCCTAGG
]]]]]]]]]]]]]]]]]]]]]]]]]]]]]]]]]]]]]]]]]]]]]]]]]]]]]]]]]]]]]]]]]]]]]]]]]]]]]]]]]]]]]]]]]]]]]]]]]]]]]]]]]]]]
@M_HWI-M01141:133:D05BR:1:1101:11575:8192  133:D05BR:1:1101:11575:8192 2:N:0:CCAATCCCCCTAGG
GCGTGGTGGCATGCGCTTGCAGTCCCAGCTACTCCAGAGGCTGAGGCAGG
+M_HWI-M01141:133:D05BR:1:1101:11575:8192  133:D05BR:1:1101:11575:8192 2:N:0:CCAATCCCCCTAGG
]]]]]]]]]]]]]]]]]]]]]]]]]]]]]]]]]]]]]]]]]]]]]]]]]]
@M_HWI-M01141:133:D05BR:1:1101:8468:8202  133:D05BR:1:1101:8468:8202 2:N:0:CCAATCCCCCTAGG
AGCTTCTAACAGCAGAGGAAACAATCATTAGAGTGAACCAGCAACCAACAGAATGGGAAAAAATTTTTGCAATCTCCCCATCTGACA
+M_HWI-M01141:133:D05BR:1:1101:8468:8202  133:D05BR:1:1101:8468:8202 2:N:0:CCAATCCCCCTAGG
]]]]]]]]]]]]]]]]]]]]]]]]]]]]]]]]]]]]]]]]]]]]]]]]]]]]]]]]]]]]]]]]]]]]]]]]]]]]]]]]]]]]]]]
@M_HWI-M01141:133:D05BR:1:1101:26450:8209  133:D05BR:1:1101:26450:8209 2:N:0:CCAATCCCCCTAGG
AAGGTTGGGCACAGTGGCTCATGCCTATAATCCCAGCACTTTGGGAGGCCAAGGCAGGTGAATCACCTGAGACCAGGAGTTCGAGGCCAGT
+M_HWI-M01141:133:D05BR:1:1101:26450:8209  133:D05BR:1:1101:26450:8209 2:N:0:CCAATCCCCCTAGG
]]\]QI]]]]]V]]]]][[]]\]]]]]]]J]ZZ]]]][UY]\]Y]]\[\]]]]]]]]]]]]]]]]]]]]]][\]]]]]]]]]]]Z]T]]]]
@M_HWI-M01141:133:D05BR:1:1101:16000:8220  133:D05BR:1:1101:16000:8220 2:N:0:CCAATCCCCCTAGG
CCACCACCATGCCCAGCTAATTTTTGTATTTTTAGTAGAGATGGGGTTTCACCATGTTGGCCAGGGTGGTCTCGAACTC
+M_HWI-M01141:133:D05BR:1:1101:16000:8220  133:D05BR:1:1101:16000:8220 2:N:0:CCAATCCCCCTAGG
]]]]]]]]]]]]]]]]]]]]]]]]]]]]]]]]]]]]]]]]]]\]Y]]]]]]]]]Z]]]]]]]]]]]]]]]]]]]X]]Z]
@M_HWI-M01141:133:D05BR:1:1101:15648:8228  133:D05BR:1:1101:15648:8228 2:N:0:CCAATCCCCCTAGG
ATCGAAAGAAATCTAAATAATATCTAGGCGACCCCAAAGTTAAAAGAAAATGGCTCTCAATATAGTCTGTTAATAAAAATACACAAGGCTTTATTCTACTGTGTTTTGGAGTATATAAACAAACTCAGTATGCTCTCACATGTAAAATACAGAGAT
+M_HWI-M01141:133:D05BR:1:1101:15648:8228  133:D05BR:1:1101:15648:8228 2:N:0:CCAATCCCCCTAGG
BBBBBF]]]]]]]]]]]]]]]]]]]]]]]]]]]]]]]]]]]]]]]]]]]]]]]]]]]]]]]]]]]]]]]]]]]]]]]]]]]]]]]]]]]]]]]]]]]]]]]]]]]]]]]]]]]]]]]]]]]]]]]]]]]]]]]]]]]]]]]]]]]]]]]]FCBCBA
@M_HWI-M01141:133:D05BR:1:1101:8881:8228  133:D05BR:1:1101:8881:8228 2:N:0:CCAATCCCCCTAGG
ATCATTAATCATTAGAAAAATGCAAATTAAAACCACACGTGATTAGAACAGCTGAAATAAAAAGTAGTGATGACACCAATTGC
+M_HWI-M01141:133:D05BR:1:1101:8881:8228  133:D05BR:1:1101:8881:8228 2:N:0:CCAATCCCCCTAGG
]]]]]]]]]]]]]]]]]]]]]]]]]]]]]]]]]]]]]]]]]]]]]]]]]]]]]]]]]]]]]]]]]]]]]]]]]]]]]]]]]]]
@M_HWI-M01141:133:D05BR:1:1101:26292:8228  133:D05BR:1:1101:26292:8228 2:N:0:CCAATCCCCCTAGG
CTTGTTACCCAGGCTGGAGTGCAATGGCGCGATCTCGGCTCACCGCAGCCTCTGCCTCCTGGGTTCAAGCAATTCTCCTGCCTCAGCCTCCTGAG
+M_HWI-M01141:133:D05BR:1:1101:26292:8228  133:D05BR:1:1101:26292:8228 2:N:0:CCAATCCCCCTAGG
]Y]]]]]]]]]]]]]]]]]]]]]]]]]]]]]]]]]]]]]]]]]]]]]]]]]]]]]]]]]]]]]]]]]]]]]]]]]]]]]]]]]]]]]]]]]]]]]
@M_HWI-M01141:133:D05BR:1:1101:16203:8242  133:D05BR:1:1101:16203:8242 2:N:0:CCAATCCCCCTAGG
CCGGCAAACCAAATCCAACAGCACATCAAAAAGCTTATCCACCATGATGAAGTCGGATTCATCCCAGGGATGCAAGGCTGGTTCAACATATGCAAGTCTATAAACATAATTCACCACATAAACAGAACCATAAACAAA
+M_HWI-M01141:133:D05BR:1:1101:16203:8242  133:D05BR:1:1101:16203:8242 2:N:0:CCAATCCCCCTAGG
]]]]]]]]]]]]]]]]]]]]]]]]]]]]]]]]]]]]]]]]]]]]]]]]]]]]]]]]]]]]]]]]]]]]]]]]]]]]]]]]]]]]]]]]]]]]]]]]]]]]]]]]]]]]]]]]]]]]]]]]]]]]]]]]]]]]]]]]]]
@M_HWI-M01141:133:D05BR:1:1101:11388:8244  133:D05BR:1:1101:11388:8244 2:N:0:CCAATCCCCCTAGG
AAGCGTATGTTTGAGAAAAGCCAATGACCAAGGAGAGAGGCATTTCCATGAATGATGTAAATTACAGTGAGCCTGTCTATACTCAGGTTTTCTCATCCATCTTTGGAATTAAGACCAAGAGAATTGATACAGTACTTGCTAAGCAAGGTTTAGGGAAATCTAAGATAGCAAATTGAGGGAAAAATTGTCAGCTTACTCTTTATAAAAACAGCAAAATAGATATTGGCTTAAC
+M_HWI-M01141:133:D05BR:1:1101:11388:8244  133:D05BR:1:1101:11388:8244 2:N:0:CCAATCCCCCTAGG
BBBBBABBFFFFFDFGGGBEGGHFHFBGHHHHGFGFEGGGGGHHHHHHHGFDGHFGGHHHHHHHHHHHHHHGHHHHHHGHHH]]]]]]]]]]]]]]]]]]]]]]]]]]]]]]]]]]]]]]]]]]]]]]]]]]]]]]]]]]]]]]]]]]]]HHHGHHHHHFHHHGHHHHGHHHHFGHHGFHHHHHHHHHFDCHHHHHFHFHHHHGHHHHHHGGGGGGGGGGFFFFFFFABBBA
@M_HWI-M01141:133:D05BR:1:1101:14630:8256  133:D05BR:1:1101:14630:8256 2:N:0:CCAATCCCCCTAGG
GGCCTTCCAGAGTGCTGGGATTACAGGCGTGAGCCACCACACCCAGCC
+M_HWI-M01141:133:D05BR:1:1101:14630:8256  133:D05BR:1:1101:14630:8256 2:N:0:CCAATCCCCCTAGG
]]]]]]]]]]]]]]]]]]]]]]]]]]]]]Z]]]]]]]]]]]]]]]]]]
@M_HWI-M01141:133:D05BR:1:1101:15764:8258  133:D05BR:1:1101:15764:8258 2:N:0:CCAATCCCCCTAGG
CAAATATTCATGGCTTGGCGGTAGATTTCGCTGAAATGCTGCAGGTTTTCGGCGATTTGGCGGTTGAAAATCCGATAGCCTGCTTTGTCGAAACCGATGTTGTAGGGC
+M_HWI-M01141:133:D05BR:1:1101:15764:8258  133:D05BR:1:1101:15764:8258 2:N:0:CCAATCCCCCTAGG
]]]]]]]]]]]]]]]]]]]]]]]]]]]]]]]]]]]]]]]]]]]]]]]]]]]]]]]]]]]]]]]]][]]]]]]]]]]]Z]]]]]]]]]]]Z]]]]]]]]]]]\]]Y]]]
@M_HWI-M01141:133:D05BR:1:1101:14021:8261  133:D05BR:1:1101:14021:8261 2:N:0:CCAATCCCCCTAGG
CAGTGAGCTGAGATTGTGCCACTGCACTCCAACCTAGGTGACAGGGTGAGCCTCTGACTCAAAAAAAAAAAAAAAAAAATTTCTGAGGCCAGTTGTGGTGGCTCAC
+M_HWI-M01141:133:D05BR:1:1101:14021:8261  133:D05BR:1:1101:14021:8261 2:N:0:CCAATCCCCCTAGG
VVFVVYYX[6]XFGVXU]WY5VF6UF$YVYT]W]8]]VWF]W]$$WF]CYC]7\[]][]ZYZU]]]X]V]]]]]]]]\WE]F]]6Z]YWY]XFW-G]52]F1%%CQ
@M_HWI-M01141:133:D05BR:1:1101:6674:8288  133:D05BR:1:1101:6674:8288 2:N:0:CCAATCCCCCTAGG
ATAAAGCCTTGTTTTTCTTTGGCGGCTTCGTATTCGGCGTTTCGCAGGCAATACCGGCATCGTTCAGACGGCCTTTGATTTCGGGCAGCGAATCTTGGCCGAAATGGGTGAAAAACAGCAGCCCGT
+M_HWI-M01141:133:D05BR:1:1101:6674:8288  133:D05BR:1:1101:6674:8288 2:N:0:CCAATCCCCCTAGG
]]]]]]]]]]]]]]]]]]]]]]]]]]]]]]]]]]]]]]]]]]]]]]]]]]]]]]]]]]]]]]]]]]]]]]]]]]]]]]]]]]]]]]]]]]]]]]]]]]]]]]]]]]]]]]]]]]]]]]]]]]]]]]
@M_HWI-M01141:133:D05BR:1:1101:18995:8296  133:D05BR:1:1101:18995:8296 2:N:0:CCAATCCCCCTAGG
GGAATTGGTGTATATACACCAAAACAGAGTAGAATAGGGCATTGCATATTTTTTCTGAAGCGATTATATTCAGAGCAA
+M_HWI-M01141:133:D05BR:1:1101:18995:8296  133:D05BR:1:1101:18995:8296 2:N:0:CCAATCCCCCTAGG
]]]]]]]]]]]]]]]]]]]]]]]]]]]]]]]]]]]]]]]]]]]]]]]]]]]]]]]]]]]]]]]]]]]]]]]]]]]]]]
@M_HWI-M01141:133:D05BR:1:1101:7261:8306  133:D05BR:1:1101:7261:8306 2:N:0:CCAATCCCCCTAGG
ATGAGAGGGAATACTGAGTTTGTGTATATACTCCAAAACAGAGTAGAATAAGGCATTGTATATTTTTTCTAACAGGTTATATTCAGAGCCATTTTGCTATTAAGATTAAGGTGCCTAGATAATATTTAGATTTTTTTCGTATCCGGTGAAATTCGAATTTCTGTATTTTACATGACAGAGCATATTGTGTCGGTGTT
+M_HWI-M01141:133:D05BR:1:1101:7261:8306  133:D05BR:1:1101:7261:8306 2:N:0:CCAATCCCCCTAGG
A>1>1DF11ACFGGGB3FGDDDGHHFDBABGFF11B1000AAF1DFEZ][[V]XZ]WG]]]]]]]]]]]]RTU]]]Z]Z]]]][]]\[]WZY]]]]\\]]]\]]][]]]]]\W[\]UY]1][]\[Z]]\Z]]Z]]]]Z]Y]]]][]]]JJFC2GGFEFCFDA11FG22FB3BA3B13AFGFAB1AC>?@DDA>>111
@M_HWI-M01141:133:D05BR:1:1101:7933:8314  133:D05BR:1:1101:7933:8314 2:N:0:CCAATCCCCCTAGG
CGGTGACCTTCAGCGCGAAGCGCAGCACCGCGTTGGAGCTGATGGTCTTGG
+M_HWI-M01141:133:D05BR:1:1101:7933:8314  133:D05BR:1:1101:7933:8314 2:N:0:CCAATCCCCCTAGG
]]]]]]Y]]]]]]]]]]]]]]]]]]]]]]]]]]]]]]]]]]]]]]]]]]]]
@M_HWI-M01141:133:D05BR:1:1101:9860:8322  133:D05BR:1:1101:9860:8322 2:N:0:CCAATCCCCCTAGG
CTCGGCCAGCCCGATGCCCTCGGAGACCGGGGCGCGTCCCACCGCGACGAGCAGCAGTTCCGCGTCGATGGTCTTGCCGCCTTCGACGGTGACGGAGAT
+M_HWI-M01141:133:D05BR:1:1101:9860:8322  133:D05BR:1:1101:9860:8322 2:N:0:CCAATCCCCCTAGG
X]]]]]]\]]]]]]]]]]]Z]]]Z]]]]]]]]]]][]]]]C]]]]]]]]]]]]]E]Y]]Y]]]Z]]]Z]][]]]][\]]][]]]]]]]]]X]]X]]]]]
@M_HWI-M01141:133:D05BR:1:1101:11380:8340  133:D05BR:1:1101:11380:8340 2:N:0:CCAATCCCCCTAGG
CCTAAAACCATCCTGAGGTTTTCTAATCCCAGGCTTCCACCCACCCTCCTGCTTAGCAAACACAATCTGATTATCTTTAAATGTACAACATGAAGAAATAAATGTTTTA
+M_HWI-M01141:133:D05BR:1:1101:11380:8340  133:D05BR:1:1101:11380:8340 2:N:0:CCAATCCCCCTAGG
]]]]]]]]]]]]]]]]]]]]]]]]]]]]]]]]]]]]]]]]]]]]]]]]]]]]]]]]]]]]]]]]]]]]]]]]]]]]]]]]]]]]]]]]]]]]]]]]]]]]]]]]]]]]]
@M_HWI-M01141:133:D05BR:1:1101:12702:8362  133:D05BR:1:1101:12702:8362 2:N:0:CCAATCCCCCTAGG
CGCGTGCCTGTAATCCCAGCTACTCAGGAGGCTGAGGCAGGAGAATTACCTGAACCCAGGAGGC
+M_HWI-M01141:133:D05BR:1:1101:12702:8362  133:D05BR:1:1101:12702:8362 2:N:0:CCAATCCCCCTAGG
]]]]]]]]]]]]]]]]]]]]]]]]]]]]]]]]]]]]]]]]]]]]]]]]]]]]]]]]]]]]]]]]
@M_HWI-M01141:133:D05BR:1:1101:13388:8372  133:D05BR:1:1101:13388:8372 2:N:0:CCAATCCCCCTAGG
ACTCAAGGGTACGTAGTCGTGGCACACTTGTCCGGTGGCGCCGGGGGGCGCGCGATTGCCG
+M_HWI-M01141:133:D05BR:1:1101:13388:8372  133:D05BR:1:1101:13388:8372 2:N:0:CCAATCCCCCTAGG
]]]]]]]]]]]]]]]]]]]]]]]]]]]]]]]]]]]]]]]]]]]]]]]]]]]]]]]]]]]]]
@M_HWI-M01141:133:D05BR:1:1101:8212:8379  133:D05BR:1:1101:8212:8379 2:N:0:CCAATCCCCCTAGG
GTATTCTCTGTATTTCCTGGACTTGAATATTGGCCTGCCTTGCTAGGTTGGGGAAATTTTCCTGGATAATATCCTGAAGAGTATTTTCCAGCTTGGATTCATTCTCTTCATCACATTCTGGTACACCTATCAAACATAGGTTAGGTCTCTTCACATATTCCCACATTTCTTGGAGACTTTGTTCATTCCTTTTCACTCT
+M_HWI-M01141:133:D05BR:1:1101:8212:8379  133:D05BR:1:1101:8212:8379 2:N:0:CCAATCCCCCTAGG
1A>A1DFF@DFFGFDGGGC1BFFFEF1AA3D31E1B00FGHFHBD101BZEEZ]]]Y]\]F[]FZ[]]]]]]Y[]][[]][]]Z][][Z]W/Y]ZC]][]]]]]]]]]]]]][]]][]]]]]]]]]\]]]V]\]]\]]]]]]]]\]]][]FFHGDGHFG0BF2EFF0FF11GBFHF11GAGBGEGGF@FFBB11AAA1A
@M_HWI-M01141:133:D05BR:1:1101:16885:8422  133:D05BR:1:1101:16885:8422 2:N:0:CCAATCCCCCTAGG
CTCACCCACTCAGTCACTCACTCACCCACTTGCCC
+M_HWI-M01141:133:D05BR:1:1101:16885:8422  133:D05BR:1:1101:16885:8422 2:N:0:CCAATCCCCCTAGG
]]]]]]]]]]]]]]]]]]]]]]]]]]]]]]]]]]]
@M_HWI-M01141:133:D05BR:1:1101:18314:8446  133:D05BR:1:1101:18314:8446 2:N:0:CCAATCCCCCTAGG
TAGCCACAACAAAAACACACATGCATACACAGACATATATACACACATACATGCATACACATACAAATGGTAACTTTGTGAGGCA
+M_HWI-M01141:133:D05BR:1:1101:18314:8446  133:D05BR:1:1101:18314:8446 2:N:0:CCAATCCCCCTAGG
]]]]]]]]]]]]]]]]]]]]]]]]]]]]]]]]]]]]]]]]]]]]]]]]]]]]]]]]]]]]]]]]]]]]]]]]]]]]]]]]]]]]]
@M_HWI-M01141:133:D05BR:1:1101:5163:8471  133:D05BR:1:1101:5163:8471 2:N:0:CCAATCCCCCTAGG
CAAGCAGTACTCCTAACTCAGCCTCCCAAGTAGCTGGAACTGCAGGTGTGTATGAGCACGCCTGG
+M_HWI-M01141:133:D05BR:1:1101:5163:8471  133:D05BR:1:1101:5163:8471 2:N:0:CCAATCCCCCTAGG
]]]]]]]]]]]]]]]]]]]]]]]]]]]]]]]]]]]]]]]]]]]]]]]]]]]]]]]]]]]]]]]]]
@M_HWI-M01141:133:D05BR:1:1101:19849:8520  133:D05BR:1:1101:19849:8520 2:N:0:CCAATCCCCCTAGG
GAGTTGGTGTATATACTCCAAAACAAAGTAGAATAGGGCATTGTATATTTTTTCTGACAGAT
+M_HWI-M01141:133:D05BR:1:1101:19849:8520  133:D05BR:1:1101:19849:8520 2:N:0:CCAATCCCCCTAGG
]]]]]]]]]]]]]]]]]]]]]]]]]]]]]]]]]]]]]]]]]]]]]]]]]]]]]]]]]]]]]]
@M_HWI-M01141:133:D05BR:1:1101:14915:8537  133:D05BR:1:1101:14915:8537 2:N:0:CCAATCCCCCTAGG
CCTGAAACTGATAAGCAACTTCAGCAAAGTCTCAGGATATAAAATCAATGTGCAAAAATCACAAGCATTCCTATACACCAATAACAGACAGCCAAATCATGAGGGATGTGAAGGACCTCTTCAAGGAGAACTACAAACCACTGTTCAAGGAAATAAGAGAGGAC
+M_HWI-M01141:133:D05BR:1:1101:14915:8537  133:D05BR:1:1101:14915:8537 2:N:0:CCAATCCCCCTAGG
BBBBBFBFFFFFGG]]]]]]]]]]]]]]]]]]]]]]]]]]]]]]]]]]]]]]]]]]]]]]]]]]]]]]]]]]]]]]]]]]]]]]]]]]]]]]]]]]]]]]]]]]]]]]]]]]]]]]]]]]]]]]]]]]]]]]]]]]]]]]]]]]]]]]]]GGDFFFFFFAAAA>
@M_HWI-M01141:133:D05BR:1:1101:18960:8542  133:D05BR:1:1101:18960:8542 2:N:0:CCAATCCCCCTAGG
CCATTGCCTGGTGTGAGATAGTATCTCATTGTGGTTTTGATTTGCATTTCTTTAATGATCAGTGATGTTGAGCTTTTTTTCATATGCTTATTGGACGCATATACATCTTCTTTTGAGAAGTGTTTGTCCACGTCCTTCA
+M_HWI-M01141:133:D05BR:1:1101:18960:8542  133:D05BR:1:1101:18960:8542 2:N:0:CCAATCCCCCTAGG
]]]]]V][]]]]ZW]]]]]]]]]]]]]]]]]]]]\][]\[]][]]]]]]]X]]]]]]H]]]]]]]]]][]\[]]][]]]]]]][]]]]]]]]]]]]]]]]]]\]][Z]ZX]]\]]]][][]]]]]]]\]]]]]]]]]]]
@M_HWI-M01141:133:D05BR:1:1101:17540:8545  133:D05BR:1:1101:17540:8545 2:N:0:CCAATCCCCCTAGG
TGCACCCATTCACCCGGGTATAAGGAAACTCAGCTCTTGGAAGAATTGTGCTTCTCACTCTCTGATTCTGAAGGCGGATTCAACTCCCTTAGCTGAGCGAACAGGCAGGAGAGCAGTTTGCAAGATACGTTCTTTTTGTGTTTTAG
+M_HWI-M01141:133:D05BR:1:1101:17540:8545  133:D05BR:1:1101:17540:8545 2:N:0:CCAATCCCCCTAGG
]]]]]]]]]]]]]]]]]]]]]]]]]]]]]]]]]]]]]]]]]]]]]]]]]]]]]]]]]]]]]]]]]]]]]]]]]]]]]]]]]]]]]]]]]]]]]]]]]]]]]]]]]]]]]]]]]]]]]]]]]]]]]]]]]]]]]]]]]]]]]]]]]]
@M_HWI-M01141:133:D05BR:1:1101:12808:8546  133:D05BR:1:1101:12808:8546 2:N:0:CCAATCCCCCTAGG
TGCCTGTTCCTAGGAGGCGGAGGTTGCGTTGAGCCGAGATCCCGCCATTGCACTCCAGCCTGGGTAACAAGA
+M_HWI-M01141:133:D05BR:1:1101:12808:8546  133:D05BR:1:1101:12808:8546 2:N:0:CCAATCCCCCTAGG
]]]]]]]]]]]]]]]]]]]]]][]]]]]]]]]]]]]]]]]]]]]]]]]]]]]]]]]]]]]]]]]]]]]]]]]
@M_HWI-M01141:133:D05BR:1:1101:26397:8560  133:D05BR:1:1101:26397:8560 2:N:0:CCAATCCCCCTAGG
GGAGGTTGCGAGCCGAGATCACACCATTGCACTCCAGCCTGGGTGACAAGATCAAA
+M_HWI-M01141:133:D05BR:1:1101:26397:8560  133:D05BR:1:1101:26397:8560 2:N:0:CCAATCCCCCTAGG
]XX]]]W\\ZZ]Y[ZZ]]]Z[]]]]]]]V]I[]]]]]]]]]]]]]]]]]]]]]]]H
@F_HWI-M01141:133:D05BR:1:1101:20333:8573  133:D05BR:1:1101:20333:8573 2:N:0:CCAATCCCCCTAGG
GCAAGACAGTTGCATAGGTACACACACGGCAGTGTGTTTTGCTTCCTTTCTCCCCTTCACTCACATTTGGCATTTCTCCCCAGGCTATCCCTCCCCAGCTCCCCATCCCGCTGGCTGTCCCCTTTTCTCCCCAATAGACCCCAGTGTTTA
+F_HWI-M01141:133:D05BR:1:1101:20333:8573  133:D05BR:1:1101:20333:8573 2:N:0:CCAATCCCCCTAGG
BBA??FFFFFF55FEBB4B5GGHHGAEE2EF23A5F2FEHFHGGHEABEGBGFEEHFBFF55B33F5FABGB3FFDDH5B121F11333G3@F?FE21GGFFEGHBGFE/>>/><0?B3EGGFF3G2121FB?CG1?FFFHG?D112@F2
@R_HWI-M01141:133:D05BR:1:1101:20333:8573  133:D05BR:1:1101:20333:8573 2:N:0:CCAATCCCCCTAGG
TTCTCACTCATAGGCGGGGGCTGAACAAACGGAAAAAATGGACACAAGGCGAGGGGGGTCAAACACTGGGGGCTTTTTGGGGGGGAAAGGGACCGCCCCCCGGGTGGGGAGTCGGGGAGGGACAGGCCCGGGGGGACTGCCCAAAGTGGG
+R_HWI-M01141:133:D05BR:1:1101:20333:8573  133:D05BR:1:1101:20333:8573 2:N:0:CCAATCCCCCTAGG
AAAA1DFFDFFFEBGEC0///A/0111B0////B>0B/01@1B###########################################################################################################
@M_HWI-M01141:133:D05BR:1:1101:10601:8579  133:D05BR:1:1101:10601:8579 2:N:0:CCAATCCCCCTAGG
GAGGCACGCATCGAAGAGATCGTGCAAAACGTGAAGCATCAGATAGAACTCTCGGAATACTCTCGCGAGAAACTCGTGAACGGCTTATATATCATCGGCAGCACAGCGCAGTTGCCCAATATCTCGCGCGCCTTTGATAC
+M_HWI-M01141:133:D05BR:1:1101:10601:8579  133:D05BR:1:1101:10601:8579 2:N:0:CCAATCCCCCTAGG
]]]]]]]]]]]]]]]]]]]]]]]]]]]]]]]]]]]]]]]]]]]]]]]]]]]]]]]]]]]]]]]]]]]]]]]]]]]]]]]]]]]]]]]]]]]]]]]]]]]]]]]]]]]]]]]]]]]]]]]]]]]]]]]]]]]]]]]]]]]]
@M_HWI-M01141:133:D05BR:1:1101:11255:8580  133:D05BR:1:1101:11255:8580 2:N:0:CCAATCCCCCTAGG
TTCTCTGCATCAGTTGAGAAAAGCATATATTCTGTTGTTTTTGGGTGGAATGTTCTATAAATGTCAATTGCTCAATAGATACTGTTCAAATTTTTTAAAATATCTTTATTCCTATTAATATTAAAAAAGGAGC
+M_HWI-M01141:133:D05BR:1:1101:11255:8580  133:D05BR:1:1101:11255:8580 2:N:0:CCAATCCCCCTAGG
]]]]]]]]]]]][]][]]]]]]]]]]]]]Z]]\]]]]]]]]]]7\[[]]]]]]]]]]]]]]]]]]]]]]]]]]]]]]]]]]]V]X]]]]]]]]\]]]]]]]]]]]]]]]]]]]]]]]]]]][Z]]]]]]]]T]
@M_HWI-M01141:133:D05BR:1:1101:21578:8584  133:D05BR:1:1101:21578:8584 2:N:0:CCAATCCCCCTAGG
TGGTAGCAAATATAATTTGTTCCGAATTGAATCAATTAATTGTTGATAATCGCCACCTGGAAAATCGGTGCGCCCGATACCGCCGTTGAACAGCACATCGCCAGTAAAGGCAATGCCTTTGTTGTGTTCAATAAAACCAATATGCCCTGGCGT
+M_HWI-M01141:133:D05BR:1:1101:21578:8584  133:D05BR:1:1101:21578:8584 2:N:0:CCAATCCCCCTAGG
AAC]]]]]]]]]]]]]]]]]]]]]]]]]]]]]]]]]]]]]][]]]]Z]]]]]]]9]]]]]]]]]][]]]]]]]]]]]]]]]]]]]]]]]]]]]]]]]]]]]]]]]]]]]]]]]]]]]]]]]]]]]]]]]]]]]]]]]]]]]]]]]]]]]]BBA
@M_HWI-M01141:133:D05BR:1:1101:12971:8608  133:D05BR:1:1101:12971:8608 2:N:0:CCAATCCCCCTAGG
CCACAAAGATATTCCGCAAGAAGAGCAACCCCAAGGCACATAATCGTCAGATTCAACAGGGTTGAAATAAAGGAGAGAATACTAAGGGCAGCCAGAGAGAAAGGTCGGGTCACCCACAAAGGGAAGCCCATCAGACTCACAGCAGATCTCTCGGCAGAAACACTACAAGCCAGAAGAGAGTGGGGGCCAATATTCAACATCCT
+M_HWI-M01141:133:D05BR:1:1101:12971:8608  133:D05BR:1:1101:12971:8608 2:N:0:CCAATCCCCCTAGG
BBBBBBFFFFFFGGGGGGGGGGHFHHHHHHGGGGHGHHHHHGHHHGHHHGHHH]]]]]]]]]]]]]]]]]]]]]]]]]]]]]]]]]]]]]]]]]]]]]]]]]]]]]]]]]]]]]]]]]]]]]]]]]]]]]]]]]]]]]]]]]]]]]]]]]FGHGHHHHHHHHHHHGHHHHGHHHHHHHHGGGGGGGGGGGGFFFFFFFCCAAA
@M_HWI-M01141:133:D05BR:1:1101:7681:8619  133:D05BR:1:1101:7681:8619 2:N:0:CCAATCCCCCTAGG
ACTAGCACCCACCACCACATCCTGCTAATTTTTGTATTTTTAGTAGAGATAGGGTTTCACCATGTTGGCCAGGCTAGTCTTGAACTCCAGGCCTCAAGTGATCTGTCTGTCTCGGCCTCCCAAAGTGCTGGGATTACAGGTGTGAGCCACCACACCTGGCCT
+M_HWI-M01141:133:D05BR:1:1101:7681:8619  133:D05BR:1:1101:7681:8619 2:N:0:CCAATCCCCCTAGG
BABCCFFFCCBC]]]]]]]]]]]]]]]]]]]]]]]]]]]]]]]]]]]]]]]]]]]]]]]]]]]]]]]]]]]]]]]]]]]]]]]]]]]]]]]]]]]]]]]]]]]]]]]]]]]]]]]]]]]]]]]]]]]]]]]]]]]]]]]]]]]]]]]]]]BFFBAABBAA3A
@M_HWI-M01141:133:D05BR:1:1101:22325:8621  133:D05BR:1:1101:22325:8621 2:N:0:CCAATCCCCCTAGG
GTTGTCCAGGCTGGTCTTGAACTCCTGGCCTCAAGTGATCCTCCTCCCTTGGCCTTCTAAAGCACTGGGATTACAGCTGTGAGCCACCACATTTGGCCCCTGTGGTCTCTTTTACAAGGGTATTAATCCCATTCATCAAGGCTCTGTCCTTATGACCTAAT
+M_HWI-M01141:133:D05BR:1:1101:22325:8621  133:D05BR:1:1101:22325:8621 2:N:0:CCAATCCCCCTAGG
AABBBFFFFFA]]]]]]]]]]]]]]]][]]]]]]]]]]]]]]]]]]]]]]]]]]]]]]]]]]]]]]]]]]]]]]]]]]]]]]]]]]]]]]]]]]]]]]]]]]]]]]]]]]]]]]]]]]]]]]]]]]]]]]]]]]]]]]]]]]]]]]]]]]FFFFDFBBBBB
@M_HWI-M01141:133:D05BR:1:1101:16532:8622  133:D05BR:1:1101:16532:8622 2:N:0:CCAATCCCCCTAGG
GCTGGTCTGATGATAACGCTTGTTCTCGTCCAGCGCAGTGTCGCTGCTGTTGTAGAAATCCAGTGCTGCAGCCGCAGCCACCAGCTCGACATAGTGCGAGTCGTTACGCTGCTCAGCACCGCCCGTGATCGTGGTCTTGACCTCCTCGGACTTGCGTGCCATAGGATTCCACTCCAGACCACTAGTCCCGATC
+M_HWI-M01141:133:D05BR:1:1101:16532:8622  133:D05BR:1:1101:16532:8622 2:N:0:CCAATCCCCCTAGG
AAB?AFFFFFFFGGGGGGGGGFHBGHHGEEFGHHGCGGA3AFE]]]]]]]]]]]]]]]]]]]]]][]]]]]]]]]]]]]]]]]]]]]]]]]]]]]]]]]]]]]]]]]]]]]]]]]]]]]]Z]\]]]]]\]]]]]]]]]]]]]]\]]]]]]EFEFGHGB335FHEHHG4FGGGGGGGGGGBFCFFDD??AAAAA
@M_HWI-M01141:133:D05BR:1:1101:26810:8632  133:D05BR:1:1101:26810:8632 2:N:0:CCAATCCCCCTAGG
CCTGTCATCCCAGCTACTCAAGAGGCTGTGGCTAGAGTCATTGACGCCTTTGATTAATCTGGACATCCACAGTGGCTCACTTACATGGCTGGCAGTGGA
+M_HWI-M01141:133:D05BR:1:1101:26810:8632  133:D05BR:1:1101:26810:8632 2:N:0:CCAATCCCCCTAGG
]]]]]Y]Z]Z]]]]]]]]\]]]]]]Z]]]]]]]\]\H[]]]]ZHW]]Z]T]]ZY]]]]]]]]]]]]]]]]]\]Z]ZVYZ]]]]]]]UW[]]]]]][]]]
@F_HWI-M01141:133:D05BR:1:1101:10086:8642  133:D05BR:1:1101:10086:8642 2:N:0:CCAATCCCCCTAGG
ATGAACAAAGTCTCCAAGAAATGTGGGACTATGTGAAAAGACCTAACCTACATTTGATAGGTGTACCAGAAGGGGACGAAGAGAATGAATCCAAGCTGGAAAATACTCTTCAGGACATCATCCAGGAAAATTTCCCCCACCTAGCAAGAC
+F_HWI-M01141:133:D05BR:1:1101:10086:8642  133:D05BR:1:1101:10086:8642 2:N:0:CCAATCCCCCTAGG
ABABAFFFFFFFGGGGGGGGGFHHHHGHHHHHHHHHGHHHGGHHGHHHHHHHHHHGHHHHHFGFGHHHHHHGHFCEGGGGGGHEHHHHHHHHGHEFHHHHFHHHHGHHHHHHHHHHGGHGHHHHHGHHHFHHHGGFHFFGDHHHGFGHHG
@R_HWI-M01141:133:D05BR:1:1101:10086:8642  133:D05BR:1:1101:10086:8642 2:N:0:CCAATCCCCCTAGG
CGACCTTTCTCTCTGGCTGCCCTTAGTATTTTCTCCTTTATTTCAACCTTGTTGAATCTGACGATTATGTGCCTTGGGGTTGCTCTTCTTGCAGAATATCTTTGTGGTGTTCTCTGTATTTCCTGCATTTGAGTGTTGGCCTGTCTTGCT
+R_HWI-M01141:133:D05BR:1:1101:10086:8642  133:D05BR:1:1101:10086:8642 2:N:0:CCAATCCCCCTAGG
AAAAAAFFFFFFGFGGGGGGGGFHHHHGGHHGFHGHHFHHHHHHBDGFFHHEGHBGHHGFHDEGGHGHFADBGHHHF1AFFGFHHHGGGHHFFFBEFGHHGHHHFHGHGHGHFHHHGHHHHHGHHGHHHHFFFHHHHHHHGHGHFGHHHH
@M_HWI-M01141:133:D05BR:1:1101:26489:8650  133:D05BR:1:1101:26489:8650 2:N:0:CCAATCCCCCTAGG
TGAATCCCAGCTTTCACTCAAAATATCAAACAAAATTCTGATTCTCCTGTTCTTCTTTTCTGTTGGTGAAACATATTCTCCATGCCTCATTG
+M_HWI-M01141:133:D05BR:1:1101:26489:8650  133:D05BR:1:1101:26489:8650 2:N:0:CCAATCCCCCTAGG
]]]]]]]]]]]]]]]]]]]]]]]]]]]]]]]]]]]]]]]]]]]]]]]]]]]]]]]]]]]]]]]]]]]]]]]]]]]]]]]]]]]]]]]]]]]]
@M_HWI-M01141:133:D05BR:1:1101:9225:8671  133:D05BR:1:1101:9225:8671 2:N:0:CCAATCCCCCTAGG
CCCCAGTGTGTAGTACTCCCTTCCCTGTGTCCATGTGATCTCATTTTTCATCACCCGCCTATGAGTGAGAATATGCGGTATTTCATTTTCTGTT
+M_HWI-M01141:133:D05BR:1:1101:9225:8671  133:D05BR:1:1101:9225:8671 2:N:0:CCAATCCCCCTAGG
]]WY]T]]]]]]]]]]]]\\]\]]]]]]]]]]]]]]]]]]]]]]]]]]]]]]\\]]]]]]]]]]]]]]]]]]]]]]]]]]]]]]]]]]]]]]]]
@M_HWI-M01141:133:D05BR:1:1101:21874:8683  133:D05BR:1:1101:21874:8683 2:N:0:CCAATCCCCCTAGG
AGAAGAAAAGAGAGAATATCCAAATAAGCACAATTAAAAATTATGAGGCCCAGTGTGGTAGCTCATACCAGTATGCCCAGCACTTTGGGAGACCGAAGCAGGTAGAGCACTTGAGGCCAGGAGTTTGAGACCAGCCTGGTCAACATG
+M_HWI-M01141:133:D05BR:1:1101:21874:8683  133:D05BR:1:1101:21874:8683 2:N:0:CCAATCCCCCTAGG
]]]]]]]]]]]]]]]]]]]]]]]]]]]]]]]]]]]]]]]]]]]]]]]]]]]]]]]]]]]]]]]]]]]]]]]]]]]]]]]]]]]]]]]]]]]]]]]]]]]]]]]]]]]]]]]]]]]]]]]]]]]]]]]]]]]]]]]]]]]]]]]]]]]
@M_HWI-M01141:133:D05BR:1:1101:15342:8747  133:D05BR:1:1101:15342:8747 2:N:0:CCAATCCCCCTAGG
CGGCGCGTTCGCCGCGGCCGGCGAGCCCGAGGGCGGCTGGGCCACCAC
+M_HWI-M01141:133:D05BR:1:1101:15342:8747  133:D05BR:1:1101:15342:8747 2:N:0:CCAATCCCCCTAGG
]]]]]]]]]]]]]]]]]]]]]]]]Z]]]]]]]]]]]]]]Y]]]]]]]]
@M_HWI-M01141:133:D05BR:1:1101:19540:8759  133:D05BR:1:1101:19540:8759 2:N:0:CCAATCCCCCTAGG
CAAAACGGGGTGGCAGGGCTGGGTGGCACTGGCATTTACACGGTGCTGGCAGTGGCAGTGATAG
+M_HWI-M01141:133:D05BR:1:1101:19540:8759  133:D05BR:1:1101:19540:8759 2:N:0:CCAATCCCCCTAGG
]]]]]]]]]]]]]]]]]]]]]]]]]]]]]]]]]]]]]]]]]]]]]]]]]]]]]]]]]]]]]]]]
@M_HWI-M01141:133:D05BR:1:1101:16905:8763  133:D05BR:1:1101:16905:8763 2:N:0:CCAGTCCCCCTAGG
CAAACATCAGCCTGATACCAAAACCTGGCAGAGACTCAGCAAGGAAAGAAAACTTCAGGCC
+M_HWI-M01141:133:D05BR:1:1101:16905:8763  133:D05BR:1:1101:16905:8763 2:N:0:CCAGTCCCCCTAGG
]]]]]]Z]]]]]]]]\V]]]]]]][]]]]]]]]]Z\]]]]]]]\]]]]X]]]]]]Z\]W[[
@M_HWI-M01141:133:D05BR:1:1101:16897:8786  133:D05BR:1:1101:16897:8786 2:N:0:CCAATCCCCCTAGG
TTTGAGATACATTCCATCGATACCGAGTTTATTGAGGGTTTTTAGCATAAAGGGCTGTTGAATTTTGTCAAAGGCCTTCTCTGCATCATTTGAGATAATCATGTGGTTTTTGTTTTTGGTTCTGTTTACATGGTGAATTACATTTCTAGACTTGCGTATGTTGAACCAGCCTT
+M_HWI-M01141:133:D05BR:1:1101:16897:8786  133:D05BR:1:1101:16897:8786 2:N:0:CCAATCCCCCTAGG
AAAAAABB5BFFGGGGGGGFGCE]]]]]]]]]]]]]]]]]]]]]]]]]]]]]]]]]]]]]]]]]]]]]]]]]]]]]]]]]]]]]]]]]]]]]]]]]]]]]]]]]]]]]]]]]]]]]]]]]]]]]]]]]]]]]]]]]]]]]]]]]]]]]]]GGGGGGGGGGCFFFFBFBB@AAA
@M_HWI-M01141:133:D05BR:1:1101:17177:8799  133:D05BR:1:1101:17177:8799 2:N:0:CCAATCCCCCTAGG
GATTACAGGCACCTGCCACCATGCCTGGCTAATTTTTTTTTTTATTTTTAGTAGAGATGGGGTTTCACCATCTTGGTGAGGCTGGTCTCTGAACACCTGATCTCGTGATCCACCCACCTCAGCCTTCCAAAGTGCTAGGATTACAGGTGTTAGCC
+M_HWI-M01141:133:D05BR:1:1101:17177:8799  133:D05BR:1:1101:17177:8799 2:N:0:CCAATCCCCCTAGG
BBBBC]]]]]]]]]]]]]]]]]]]]]]]]]]]]]]]]]]]]]]]]]]]]]]]]]]]]]]]]]]]]]]]]]]]]]]]]]]]]]]]]]]]]]]]]]]]]]]]]]]]]]]]]]]]]]]]]]]]]]]]]]]]]]]]]]]]]]]]]]]]]]]]]]AAAA>
@M_HWI-M01141:133:D05BR:1:1101:16519:8817  133:D05BR:1:1101:16519:8817 2:N:0:CCAATCCCCCTAGG
AATGCTAAAGAGCATCAACATAATGAATAATCTACATCAACTAACAAGCAAAACATCCAGCTAGCTTCAAAATGGCAGGATCAAGTTCA
+M_HWI-M01141:133:D05BR:1:1101:16519:8817  133:D05BR:1:1101:16519:8817 2:N:0:CCAATCCCCCTAGG
]]]]]]]]]]]]]]]]]]]]]]]]]]]]]]]]]]]]]]]]]]]]]]]]]]]]]]]]]]]]]]]]]]]]]]]]]]]]]]]]]]]]]]]]]
@M_HWI-M01141:133:D05BR:1:1101:20094:8832  133:D05BR:1:1101:20094:8832 2:N:0:CCAATCCCCCTAGG
TGCGGATTTGCCATCAAGTATGTCCATCGTTGCCGCGACAGAAAGTCCATCTTGCACTGGCGTCGTGCGCGGTGCTTTCCCGCTTTGGATCGGTATGCTGGCAAATTCCCGCCGAGAGCTACCTCGGTGACTTTATCCAGTGGCTACCGGCAAACA
+M_HWI-M01141:133:D05BR:1:1101:20094:8832  133:D05BR:1:1101:20094:8832 2:N:0:CCAATCCCCCTAGG
AAAA3@]UY]ZZ]][]]]]]][]]]Z]X]]]]]XYY]][][]]\\[]\]]\]]]]]]Z]U]]]]]Z]Z]]]]]][]]]]][]]]]]]][]]]]]]]]]]]]]]]]]]]]]]]]]]]]]]]]]]]]]]]]]]]]]]]]]]]]]]]]]]]]]FA>>3>
@M_HWI-M01141:133:D05BR:1:1101:18852:8842  133:D05BR:1:1101:18852:8842 2:N:0:CCAATCCCCCTAGG
GACCTGTTTTAAAAAGAAACAAACAAAAAAACCAATGGCTCATTGGAGTAGAGAGCATTTATGCAGTA
+M_HWI-M01141:133:D05BR:1:1101:18852:8842  133:D05BR:1:1101:18852:8842 2:N:0:CCAATCCCCCTAGG
]]]]]]]]]]]]]]]]]]]]]]]]]]]]]]]]]]]]]]]]]]]]]]]]]]]]]]]]]]]]]]]]]]]]
@M_HWI-M01141:133:D05BR:1:1101:14627:8864  133:D05BR:1:1101:14627:8864 2:N:0:CCAATCCCCCTAGG
CGACAGAGCAAGACCCCGTCTCAAAAAAAAAAAAAAAAAAGAGTTCAGATAG
+M_HWI-M01141:133:D05BR:1:1101:14627:8864  133:D05BR:1:1101:14627:8864 2:N:0:CCAATCCCCCTAGG
X]]FFX326V884].]U]]]9ZY]]]][]]]]YY]]]ZCYY7Y]]\[W0TTG
@M_HWI-M01141:133:D05BR:1:1101:26628:8864  133:D05BR:1:1101:26628:8864 2:N:0:CCAATCCCCCTAGG
TTTCAGTCTACTCTGCTGTGTGTTCGCGTCCCTAAGAGAGTTGAATCTTTCTTGACATTCAGAGAGTGAGAAGCGCGTTCCTTCCACGAGCTGCGTTTAGATATTCCAGAGTGAATT
+M_HWI-M01141:133:D05BR:1:1101:26628:8864  133:D05BR:1:1101:26628:8864 2:N:0:CCAATCCCCCTAGG
]]]]]]]F]]]X]]Z[]]F]\ZC]FY]X]]X[]\Z]FW\]]]]]XZ]]]\]]]]]]]\]]]]\]]]X][]\]]XZ]]X]Y]8[V]V]]T]]YEZ]\]]F]]Y]]Y]]]]]U]]]TWW
@M_HWI-M01141:133:D05BR:1:1101:19552:8867  133:D05BR:1:1101:19552:8867 2:N:0:CCAATCCCCCTAGG
AACAACACAAAGTGCCCCTGCGTCTAGCTGCTGGGGAGGCCTTGGAAATGTGGGAATTTCT
+M_HWI-M01141:133:D05BR:1:1101:19552:8867  133:D05BR:1:1101:19552:8867 2:N:0:CCAATCCCCCTAGG
]]]]]]]]]]]]]]]]]]]]]]]]]]]]]]]]]]]]]]]]]]]]]]]]]]]]]]]]]]]]]
@M_HWI-M01141:133:D05BR:1:1101:23472:8876  133:D05BR:1:1101:23472:8876 2:N:0:CCAATCCCCCTAGG
TATCTGTAATTTTATCTTATAGGAGATTTTCTATGTTAACTACTTCATATAATCCATTTAAAGATATTCTTAAACTACTAGTATTCTCTGTTGGTACTATAATTCTATTTGATATTGTAGGTTCTATCTTTAGTCTG
+M_HWI-M01141:133:D05BR:1:1101:23472:8876  133:D05BR:1:1101:23472:8876 2:N:0:CCAATCCCCCTAGG
]]]]]]]]]]]]]]]]]]]]]]]]]]]]]]]]]]]]]]]]]]]]]]]]]]]]]]]]]]]]]]]]]]]]]]]]]]]]]]]]]]]]]]]]]]]]]]]]]]]]]]]]]]]]]]]]]]]]]]]]]]]]]]]]]]]]]]]]]
@M_HWI-M01141:133:D05BR:1:1101:19176:8879  133:D05BR:1:1101:19176:8879 2:N:0:CCAATCCCCCTAGG
GGATTCAACTCCCTTAGCTGAGCGAACACCCAGCAGAGCAGTTTGCAAGATACGTTCTTTTTGTGTTTTAGACGGAGATTTCCAGCTATTTCTTGAATGCCTGGATTTGGCTGGGAAAATGCGTTTTCCACTTCTTCACAGAAAGGGTTTAGAAACTCCTGAAA
+M_HWI-M01141:133:D05BR:1:1101:19176:8879  133:D05BR:1:1101:19176:8879 2:N:0:CCAATCCCCCTAGG
>1AAAFFFFFF11E][]\]]]X]\YW]C]Y][[]]][]Z]]]]]]Y[]][Z]X[\WST]][]B]]]]W]]\]]YYZ]]]]][]X\]]]]X]]]]]]]]]\]VV]]]]][]\[CTEU]AY]]E]]ZT]\]]\]]\]]]]]]]W]\]]]]]]GDBC>>B13AAAAA
@M_HWI-M01141:133:D05BR:1:1101:9527:8897  133:D05BR:1:1101:9527:8897 2:N:0:CCAATCCCCCTAGG
GATGCAGTTCTCTACTAAAAATATATAAAAAATTAGCTGGGCATGGTGACGCATACCTGTAAGCCCAGCTACTCGGGAGGCTAAGGCAGGAGAATTGCATGAACCCAGAAGGCAGAGGTTGCAGTGAG
+M_HWI-M01141:133:D05BR:1:1101:9527:8897  133:D05BR:1:1101:9527:8897 2:N:0:CCAATCCCCCTAGG
]]]]]]]]]]]]]]]]]]]]]]]]]]]]]]]]]]]]]]]]]]]]]]]]]]]]]]]]]]]]]]]]]]]]]]]]]]]]]]]]]]]]]]]]]]]]]]]]]]]]]]]]]]]]]]]]]]]]]]]]]]]]]]]]
@M_HWI-M01141:133:D05BR:1:1101:19137:8897  133:D05BR:1:1101:19137:8897 2:N:0:CCAATCCCCCTAGG
GGCTTCGGTTTTGGCCGGATGTTCAACGATTGGGACGGCATTTGAGCATTCAGACGGCCTGCTGACCTCAGCAAGAAAAATGCTGCATTAAAGCGGCGGCGCGTATAATGCAATACCGAAACCCACTACTTTATTT
+M_HWI-M01141:133:D05BR:1:1101:19137:8897  133:D05BR:1:1101:19137:8897 2:N:0:CCAATCCCCCTAGG
]]]]]]]]]]]]]]]]]]]]]]]]]]]]]]]]]]]]]]]]]]]]]]]]]]]]]]]]]]]]]]]]]]]]]]]]]]]]]]]]]]]]]]]]]]]]]]]]]]]]]]]]]]]]]]]]]]]]]]]]]]]]]]]]]]]]]]]]
@M_HWI-M01141:133:D05BR:1:1101:11179:8898  133:D05BR:1:1101:11179:8898 2:N:0:CCAATCCCCCTAGG
ACTGGGTATATATCCAAAAGACTATAAATCGTTCTACTATAAGGACACATGTACACGAATGTTCATTGCAGCACTGTTTACAATAGC
+M_HWI-M01141:133:D05BR:1:1101:11179:8898  133:D05BR:1:1101:11179:8898 2:N:0:CCAATCCCCCTAGG
]]]]]]]]]]]]]]]]]]]]]]]]]]]]]]]]]]]]]]]]]]]]]]]]]]]]]]]]]]]]]]]]]]]]]]]]]]]]]]]]]]]]]]]
@M_HWI-M01141:133:D05BR:1:1101:21032:8910  133:D05BR:1:1101:21032:8910 2:N:0:CCAATCCCCCTAGG
GCAAGATCAAAAAAACTGAAAACCCAGCAGAAGACAAGAAATAACTAAGATCAGAGCTGAACTGAAGGAGATTGAGACACGAAAAACCCTCGAAAAAATCAATAAATCCAAGAGCTGATTTTTTGAAAAGATCAACAAAATAGACAGACCACTAGCTAGATTGATTAAAAAGAAAAGAGAGAACAACCAAAT
+M_HWI-M01141:133:D05BR:1:1101:21032:8910  133:D05BR:1:1101:21032:8910 2:N:0:CCAATCCCCCTAGG
BAB@AFBFFFFFGGGGGFBFGFHGGGDFFHHFHFFFGHFCFH]]]]]]]]]]]]]]]]]]]]]]]]]]]]]]]]]]]]]]]]]]]]]]]Z]]]]]]]]]]]]]]]]]]]]]]]]]]]]]]]]]]]]]]]]]]]]]]]]]]]]]]]]]]]]DFHHHFFHHHGHHHFGHHHFFFGGGGFGGGFCBCBAFBAAAA
@M_HWI-M01141:133:D05BR:1:1101:15638:8915  133:D05BR:1:1101:15638:8915 2:N:0:CCAATCCCCCTAGG
CTCAGGCAGTGCATGGTGGCTCACTCCTGTAATCCCAGCACTTTGGGAGGCCGAGGTGGACAGATCACAAGGTCAAGAGA
+M_HWI-M01141:133:D05BR:1:1101:15638:8915  133:D05BR:1:1101:15638:8915 2:N:0:CCAATCCCCCTAGG
]XX]]]ZZZ[][]Z]][]]]]]]]\]]]]]]]\]]]]]]]]]]9]]]]]]][][]]]]]]]]]]]]]8]]]]]]]]]]]]
@M_HWI-M01141:133:D05BR:1:1101:18707:8934  133:D05BR:1:1101:18707:8934 2:N:0:CCAATCCCCCTAGG
GGGCACGGTTGAAGCCTGTAATGCCAGCACTTTGGGAGG
+M_HWI-M01141:133:D05BR:1:1101:18707:8934  133:D05BR:1:1101:18707:8934 2:N:0:CCAATCCCCCTAGG
]]]]]]]]]]]]]]]]]]]]]]]]]]]]]]]]]]]]]]]
@M_HWI-M01141:133:D05BR:1:1101:14816:8937  133:D05BR:1:1101:14816:8937 2:N:0:CCAATCCCCCTAGG
CTTTCTTTCTTTCTTTCTTTCTTTCTTTCTTTCTTTCTTTCTTTCTTTCTTTCTTGTCTTGCTCCATCACCCAGGCTGGAGAGTGCAGTGGTGCCATCCCAGCTCACTGCAACATCCACCTCCCAGGCTC
+M_HWI-M01141:133:D05BR:1:1101:14816:8937  133:D05BR:1:1101:14816:8937 2:N:0:CCAATCCCCCTAGG
]]]]]]]]]]]]]]]]]]]]]]]]]]]]]]]]]][]]]]]]]]]]]]]]]]]]]]]]]]]]]]]]]]]]]]]]]]]]]]]]]]]]]]]]]]]]]]]]]]]]]]]]]]]]]]]]]]]]]]]]]]]]]]]]]
@M_HWI-M01141:133:D05BR:1:1101:13110:8943  133:D05BR:1:1101:13110:8943 2:N:0:CCAATCCCCCTAGG
CTCTTCCGATCTTGATCCACTCACCTTGGCCTTCCAAAATGCTGGGATTACAGGTGTGAGCCTTCGCACTTGGCCAAATTTTCTTTTCTTTTTCTTTTTCTTTCTTTCTTTCTTTTTTTTTTTCTTTTGAGAGGAAATTTTGCTCTGT
+M_HWI-M01141:133:D05BR:1:1101:13110:8943  133:D05BR:1:1101:13110:8943 2:N:0:CCAATCCCCCTAGG
]]]]]]]]]]]]]]]]]]]]]]]]]]]]]]]]]]]]]]]]]]]]]]]]]]]]]]]]]]]]]]]]]]]]]]]]]]]]]]]]]]]]]]]]]]]]]]]]]]]]]]]]]]]]]]]]]]]]]]]]]]]]]]]]]]]]]]]]]]]]]]]]]]]]
@M_HWI-M01141:133:D05BR:1:1101:10872:8945  133:D05BR:1:1101:10872:8945 2:N:0:CCAATCCCCCTAGG
TTTGGTTAAAATTTTTAACTCGCCGCGCCCCGTCCAACGCAGTAGCAACGGCGTAAAAGGTTGTAACACGCCTTTGAGCAT
+M_HWI-M01141:133:D05BR:1:1101:10872:8945  133:D05BR:1:1101:10872:8945 2:N:0:CCAATCCCCCTAGG
C]]]][Y\[]]][]]]]Z]F]]]]YY]T]]]]]B]X]YZ]]]]]]V]]]]]]]][]W]Z]Z][Y]W]W]VZ[]]][W[SSS
@M_HWI-M01141:133:D05BR:1:1101:12829:8949  133:D05BR:1:1101:12829:8949 2:N:0:CCACTCCCCCTAGG
CAACTCACAAGGAACGTAAGGGACCTCTTCAAGGAGAACTACAAACCACTGCTCAACGAAATCAGAGAGGACACAAACAGATGGAGAAACATTCCATGTTCATCGTTAGGAAGAATTAATATCGTGAAAATGGCTATACTGCCCAAAGTAATTTACAGAATCAACGCTATCCC
+M_HWI-M01141:133:D05BR:1:1101:12829:8949  133:D05BR:1:1101:12829:8949 2:N:0:CCACTCCCCCTAGG
>>>AAF1FFD1A1FE11A1F10A]]]]]]]]]]]\]]]]]]]]\]]]]]]]]][]]]]][]]]]]]]\]]]]]]]]]]]]]]\\]][]]]]]]]]]]]]]]]]][]]]]]X]]]]]]]]]][[]]]]]]]]]]]]]]]]]]]]]]]]][]GGCGGDGFF3G1A>DFFCAA1AA
@M_HWI-M01141:133:D05BR:1:1101:22880:8950  133:D05BR:1:1101:22880:8950 2:N:0:CCAATCCCCCTAGG
ACTTACAGAATGGGAAAAAAATCTTACAATCTACCCATCTGACAAAGAGCTAATATCCAGAATCTACAGAGAACTTAAAACAAATTTACAAGAAAAAAACAACCCCGTCAAAAAGTCCAAAGGATATGAAGAGACACTTCTCAAAAGTC
+M_HWI-M01141:133:D05BR:1:1101:22880:8950  133:D05BR:1:1101:22880:8950 2:N:0:CCAATCCCCCTAGG
]]]]]]]]]]]]]]]]]]]]]]]]]]]]]]]]]]]]]]]]]]]]]]]]]]]]]]]]]]]]]]]]]]]]]]]]]]]]]]]]]]]]]]]]]]]]]]]]]]]]]]]]RX]]]]]]]]]K]]]]]]]]]]]]]]]]]]]]]]]]]]]]]]]WW
@M_HWI-M01141:133:D05BR:1:1101:10134:8951  133:D05BR:1:1101:10134:8951 2:N:0:CCAATCCCCCTAGG
CAATAATTACATTTTTTTTTTTGAGATGGAGTTTCGCTGTTGTTACCCAGAC
+M_HWI-M01141:133:D05BR:1:1101:10134:8951  133:D05BR:1:1101:10134:8951 2:N:0:CCAATCCCCCTAGG
]]]]]]]]]]]]]]]]]]]]]]]]]]]]]]]]]]]]]]]]]]]]]]]]]]]]
@M_HWI-M01141:133:D05BR:1:1101:24287:8991  133:D05BR:1:1101:24287:8991 2:N:0:CCAATCCCCCTAGG
CTGTAATCCCACTTACTTGGGAGGGAGGCAGAGGCAAGAGAATGCTTGTACC
+M_HWI-M01141:133:D05BR:1:1101:24287:8991  133:D05BR:1:1101:24287:8991 2:N:0:CCAATCCCCCTAGG
]]]]]]]]]]]]]]]]]]]]]]]]]]]]]]]]]]]]]]]]]]]]]]]]]]]]
@M_HWI-M01141:133:D05BR:1:1101:7620:8992  133:D05BR:1:1101:7620:8992 2:N:0:CCAATCCCCCTAGG
TGCCTCAGCCTCCTGAGTAGCTGGGATTACAGGCACACGCCACCATGCCCAGCTAATTTTTTGTATTTTTAGTAGAGACAGAGTTTCCCCATGTTGGCCAGGATGGTCTCGATCTCTTGACTTCGTGATCTGCCCACCTCACCTCCCAAAATGCTGGGATTACAGACGTGAGCCACTGCGCCCGGCCAAGAGTAGAT
+M_HWI-M01141:133:D05BR:1:1101:7620:8992  133:D05BR:1:1101:7620:8992 2:N:0:CCAATCCCCCTAGG
ABBBAFFCFFFFFCGGGGGFGGHHFGHHHHHFHGHHHHGGGGGHHHF]]]]]]]]]]]]]]]]]]]]]]]]]]]]]]]]]]]]]]]]]]]]]]]]]]]]]]]]]]]]]]]]]]]]]]]]]]]]]]]]]]]]]]]]]]]]]]]]]]]]]]]HHHCHHHHGHGAGHHHHGHHHGFGGGGGGGGGGGG4FFFFFFBBAAA
@M_HWI-M01141:133:D05BR:1:1101:14518:8994  133:D05BR:1:1101:14518:8994 2:N:0:CCAATCCCCCTAGG
CTACAAACAGAATAAAATACCTAGGAATACAACTCACAAGGAACGTA
+M_HWI-M01141:133:D05BR:1:1101:14518:8994  133:D05BR:1:1101:14518:8994 2:N:0:CCAATCCCCCTAGG
][]]]]]]]]]]]]]]]]3]]]]]]]]]]]]]]]]]]]]]]]]]]]]
@M_HWI-M01141:133:D05BR:1:1101:26666:8999  133:D05BR:1:1101:26666:8999 2:N:0:CCAATCCCCCTAGG
CAATTGCTACAAAGAAAATAAAATACCTATGAATACAACTTACAAGGAACGTAAGGGACCTCTTCAAGGAAAACTACAAACCACTACTCAACGAAATAAGAGAGGACACAAACAGATGGAGAAACATTCCATGTTCATGGTTAGGAAGAATTAATATT
+M_HWI-M01141:133:D05BR:1:1101:26666:8999  133:D05BR:1:1101:26666:8999 2:N:0:CCAATCCCCCTAGG
AAAB3DD5]]]]]]]]]]]]]]]]Z]]]]]\]]]]]]]]]Y]]]]]]]]]]]]]]]]]\]]]]]]]]]]]]]]]]]V]]]][]]]]]\]]]]]]]]]]]]]]]]]]]]]]]]]]]]]]]]]]]]]]]]]]]]]]]]]]]]]]]]]]]]]]FFBBA3AA
@F_HWI-M01141:133:D05BR:1:1101:19122:9031  133:D05BR:1:1101:19122:9031 2:N:0:CCAATCCCCCTAGG
GAACTCCAGTCACCAGGAAGATCTCGTATGCCGTCTTCTGCTTGAAAAAACACGATTTCGGTTGCCAGTTCGGAGGCCCGTGCGCCAGATCGTAAGAGCACACGTCTGCACTCCAGTCACCCACTCCATCTCGTCTGCCATCTTCTGCTT
+F_HWI-M01141:133:D05BR:1:1101:19122:9031  133:D05BR:1:1101:19122:9031 2:N:0:CCAATCCCCCTAGG
1AAAAFFFFDDFFG1CCEGGGGGFHFFE0FHHAA0BFHGHHHHF01F1GG//0///B/FC///A0BBB11B/>////B//////>///0B1/0000>1B1B00/0/<C121B<B1B>F1@GGFGGHF@D1?F0?/??DG11<FGFB1F11
@R_HWI-M01141:133:D05BR:1:1101:19122:9031  133:D05BR:1:1101:19122:9031 2:N:0:CCAATCCCCCTAGG
CGCTCCCTTACCTCCGCACTGACCCCCGAAATCGCCTTGTACGCAGCATCCCGTCGCTGCTCGGATCTGTTGGACATCCCCGCTTTAAATCGGAAAAGCTTCGTGTCGGAAAAGCTTTTTCGCTGGATGTTAATGTTTTTGTTCACCCTT
+R_HWI-M01141:133:D05BR:1:1101:19122:9031  133:D05BR:1:1101:19122:9031 2:N:0:CCAATCCCCCTAGG
111>A1>111BCFDG111A00B1000A00//A1/F//A1BD2/A##########################################################################################################
@M_HWI-M01141:133:D05BR:1:1101:15543:9031  133:D05BR:1:1101:15543:9031 2:N:0:CCAATCCCCCTAGG
AGGCAGGTGGATCACTTGAGCTCAGTAGTTCAAGACCAGCCTGGGCAACATGGCAAAACCTTGTCTCTTTTAAAAAATACAAA
+M_HWI-M01141:133:D05BR:1:1101:15543:9031  133:D05BR:1:1101:15543:9031 2:N:0:CCAATCCCCCTAGG
]]]]]]]]]]]]]]]]]]]]]]]]]]]]]]]]]]]]]]]]]]]]]]]]]]]]]]]]]]]]]]]]]]]]]]]]]]]]]]]]]]]
@M_HWI-M01141:133:D05BR:1:1101:20759:9043  133:D05BR:1:1101:20759:9043 2:N:0:CCAATCCCCCTAGG
GAAACCCCCGAGCTGCTGATCGATACCACCCGAAACCCCGGCTCCAAAGCCTGAAGCGCAAGGCATGATGAAACCTGCTCTCGGCTACGCGATGAAAATCCCGCGCCGCAACATCGCCACGTT
+M_HWI-M01141:133:D05BR:1:1101:20759:9043  133:D05BR:1:1101:20759:9043 2:N:0:CCAATCCCCCTAGG
V]]]]]]]]]]]]]]]]]]]]]]]]]]]]]]]]X]][]]]PU]]]]]]]]\]]]]]]]\]]]]]]]]]]]]]\]]]]]]]]]]]]]]]]]]XY]\]]]]]]]]]][]]]]\]]X]]]]T]]Z]
@M_HWI-M01141:133:D05BR:1:1101:21642:9044  133:D05BR:1:1101:21642:9044 2:N:0:CCAATCCCCCTAGG
GGCAAACAGGACAACGGTCCCCCCACCTGACTTTGTTCTGGCCACCACGGCTGGTGCTCAGATTGCACGAGCACCTGGAGAAAGCTCCGTGTGGGGTCTGGGGGACAGTGGCCCTAACACCCCATGTGCACATGATTCCCAGCTATAGGTATGGTTCCTGTTAGTGCTTCCATTTTAGGAATGAAAAGGAGGAAGGGAGAGGAAGGAAGGAGGGGGGGAGGGAGGAAGGGAGGCAGGCAGGGAGGGAGGGAAGGGAGGGAG
+M_HWI-M01141:133:D05BR:1:1101:21642:9044  133:D05BR:1:1101:21642:9044 2:N:0:CCAATCCCCCTAGG
3>AAAFFFFBFBGFGGCEECGCGCEGGHHGHHGHHHHHHFHGHFFHEEGGCECEHHHHHHHGHHFGHHGGGGEHFHGCCHHHHHFHGFFEFGHGGGGGHHHHGGCCEFHHFZ]]]Z]][]]]]]]]]]]]]]]]]]]]\]]]]]]]]]]YGFEGBEEFFBFFFE@/BF1FFGF1FDBFFHF2FFFHHFFEHGGCF>B11@01EFG1B0?E/EAA/AECAFFF1BG10FFB1A01AA0BFFAFFFEBGGGFFBAAC111A1A
@M_HWI-M01141:133:D05BR:1:1101:21288:9068  133:D05BR:1:1101:21288:9068 2:N:0:CCAATCCCCCTAGG
AGTGGCTCATGCCTGTAATCCCAGTACTTTGGGAGGCTGAGGTGGGTGGATCACTTGAGGTCAGGAGTTCAAGACCAGCCTGGCCAACATGGTGAAACCCCGTCTCTACTAAAAATACAAAAATTAGCCAG
+M_HWI-M01141:133:D05BR:1:1101:21288:9068  133:D05BR:1:1101:21288:9068 2:N:0:CCAATCCCCCTAGG
]]]]]]]]]]]]]]]]]]]]]]]]]]][]]]]Z\]]]]]Y][[Y]][]]YJ]]]]]]]]]]]]]]]]][]]]]]]]\]]\]]]]]]]]]]]]]]]]]]F]]]]]]]]]]]]]]\]ZW]]]]]]]]]]]]]]
@M_HWI-M01141:133:D05BR:1:1101:23271:9077  133:D05BR:1:1101:23271:9077 2:N:0:CCAATCCCCCTAGG
TGAGAATGATGGTTTCTAGCTTCATCCATGTCCCTGCAAAGGACATCAACTCCTTCTTATTTATGGCATAGTATTCCATGGTGTATATGTGCCACGTTCTTTATCCAGTCTATCATTGATGGGCATTTGGGTTGGTTTCAAGTCTTTGCTATTGTGAACACTGCTGCAATAAACATAGGTGT
+M_HWI-M01141:133:D05BR:1:1101:23271:9077  133:D05BR:1:1101:23271:9077 2:N:0:CCAATCCCCCTAGG
DDDCDFFFFFFFGGGGGGGGGGHHHHHHHHHH]]]]]]]]]]]]]]]]]]]]]]]]]]]]]]]]]]]]]]]]]]]]]]]]]]]]]]]]]]]]]]]]]]]]]]]]]]]]]]]]]]]]]]]]]]]]]]]]]]]]]]]]]]]]]]]]]]]]]]HHHHHHHHHHGGGGGGGGGGFFFFFFFCCBAB
@M_HWI-M01141:133:D05BR:1:1101:15772:9083  133:D05BR:1:1101:15772:9083 2:N:0:CCAATCCCCCTAGG
CCTGAACGACAGCACATTAAAAATTTTATTTATTTATTTTTAATTTTTAGGGTGATGAAGCATTCCTCTTCCCTTTTTTTTTTTTTTGAGATGTCTTGCTCTGTTGCCCAGGCTGGAGTGCAGTGGCACGATTTCAGCTGACTGCAACCTCTGCCTCCCGGGTTCAAGCAATTCT
+M_HWI-M01141:133:D05BR:1:1101:15772:9083  133:D05BR:1:1101:15772:9083 2:N:0:CCAATCCCCCTAGG
BBBBBFFF@DBBGGFFGGGGGGHHH]]]]]]]]]]]]]]]]]]]]]]]]]]]]]]]]]]]]]]]]]]]]]]]]]]]]]]]]]]]]]]]Z]]]]]]]]]]]]]]]]]]]]]]]]]]]]]]]]]]]]]]]]]]]]]]]]]]]]]]]]]]]]]GGGGGGGGGGGGGFFFFFFFBBBBB
@M_HWI-M01141:133:D05BR:1:1101:20586:9085  133:D05BR:1:1101:20586:9085 2:N:0:CCAATCCCCCTAGG
CTCTCTTTCAGTCTGTTATTGGTGTATAGGAATGCTTGTGATTTTTGCACATATATTTTGTATCCTGAGACTTTGCTGAAGTTGCTTATCAGTTTCAGGAGTTTTTGGGCTGAGACGATGGGGTCTTCTGAATATAC
+M_HWI-M01141:133:D05BR:1:1101:20586:9085  133:D05BR:1:1101:20586:9085 2:N:0:CCAATCCCCCTAGG
]]]]]]]]]]]]]]]]]]]]]]]]]]]]]]]]]]]]]]]]]]]]]]]]]]]]]]]]]]]]]]]]]]]]]]]]]]]]]]]]]]]]]]]]]]]]]]]]]]]]]]]]]]]]]]]]]]]]]]]]]]]]]]]]]]]]]]]]]
@M_HWI-M01141:133:D05BR:1:1101:21647:9127  133:D05BR:1:1101:21647:9127 2:N:0:CCAATCCCCCTAGG
ATAAAAACAATAAAAATTTAAAAATTAGCTGGGCGTGATCTTGCATGCCTATATTCCCAGCTCCTCAGGAAGCTGAGGTGAGAGAAATCACTTGAACGCAGGAGTTTAAGG
+M_HWI-M01141:133:D05BR:1:1101:21647:9127  133:D05BR:1:1101:21647:9127 2:N:0:CCAATCCCCCTAGG
]]]]]]]]]]]]]]]]]]]]]]]]]]]]]]]]]]]]]]]]]]]]]]]]]]]]]]]]]]]]]]]]]]]]]]]]]]]]]]]]]]]]]]]]]]]]]]]]]]]]]]]]X]]]]]]
@M_HWI-M01141:133:D05BR:1:1101:5084:9131  133:D05BR:1:1101:5084:9131 2:N:0:CCAATCCCCCTAGG
AACTCTCTGCATCAAATCAAATCTTCAACACCGTTAGTTGAACCAACACACAGCAGAGCAGTTTGGAAGATACGTTTGTTTGTTGTTTTAGACGGAGATTTACCGCTATTTATGAAACACTTGGATTTGGCTGGG
+M_HWI-M01141:133:D05BR:1:1101:5084:9131  133:D05BR:1:1101:5084:9131 2:N:0:CCAATCCCCCTAGG
]]]]]]]]]]]]]]]]]]]]]]]]]]]]]]]]]]]]]]]]]]]]]]]]]]]\]]]]]]]]]]]]]]]]][]]]][]]]]]]]]]]]]]]]]]]]]]]]]]]]]]]]]]]]]]]]]]]]\]]]]]]]]]]]]]]]]
@M_HWI-M01141:133:D05BR:1:1101:27723:9146  133:D05BR:1:1101:27723:9146 2:N:0:CCAATCCCCCTAGG
ATTTATTTGTATTACCCTTTTAAATAATGATTGACTAGGCATGGTGGCTCATGCTTGTAATCCCAGCACTTGGCCCAGAGGCCAAGATGGGAGGATCACTTGAAACCAGATGTTTGAGACC
+M_HWI-M01141:133:D05BR:1:1101:27723:9146  133:D05BR:1:1101:27723:9146 2:N:0:CCAATCCCCCTAGG
]]]]]]]]]]]]]]]]]]]]]]]]]]]]]]]]]]]]]]]]]]]]]]]]]]]]]]]]]]]]]]]]]]]]]]]]]]]]]]]]]]]]]]]]]]]]]]]]]]]]]]]]]]]]]]]]]]]]]]]]]
@M_HWI-M01141:133:D05BR:1:1101:12322:9151  133:D05BR:1:1101:12322:9151 2:N:0:CCAATCCCCCTAGG
AAGAACTTGCCTTACATTTCTGGGTGCTCCTGTATTGGGTCCATATATATTTAGGAT
+M_HWI-M01141:133:D05BR:1:1101:12322:9151  133:D05BR:1:1101:12322:9151 2:N:0:CCAATCCCCCTAGG
]]]]]]]]]]]]]]]]]]]]]]]]]]]]]]]]]]]]]]]]]]]]]]]]]]]]]]]]]
@M_HWI-M01141:133:D05BR:1:1101:18176:9157  133:D05BR:1:1101:18176:9157 2:N:0:CCAATCCCCCTAGG
CCTGGGTTCAGGCAATTCTCCTGCCTCAGCCTCCTGAGTAGCTGGGATTACAGGCACGCGCCACCGAGTCCAGCTAATTTTGTTG
+M_HWI-M01141:133:D05BR:1:1101:18176:9157  133:D05BR:1:1101:18176:9157 2:N:0:CCAATCCCCCTAGG
]]]]]]]]]]]]]]\]]]]]]]]]]]]]]]]]]]]]]]]]]]]]]]]]]]]]]]]]]]]]]]]]]]]]]]]\]]]]]]]]]]]]]
@M_HWI-M01141:133:D05BR:1:1101:13272:9159  133:D05BR:1:1101:13272:9159 2:N:0:CCAATCCCCCTAGG
TGACGCGATGGGGTCTTCTAGATATACTATCATGTCGTCTGCAAATAGAGACAATTTGGCTTCCTCCTTTCCTATTTGAATACCCTTTAT
+M_HWI-M01141:133:D05BR:1:1101:13272:9159  133:D05BR:1:1101:13272:9159 2:N:0:CCAATCCCCCTAGG
]]]]]]]]T]]]]E]]]]]]]]]]]]]]]]]]]]][\]]]]]]]]]]\Z]]]]]]]]]]\]]]]]]\]]\]]Z]]]]]]]]8]]]]]]]]
@M_HWI-M01141:133:D05BR:1:1101:18867:9170  133:D05BR:1:1101:18867:9170 2:N:0:CCAATCCCCCTAGG
GTTTCTTATTACTCACTTTCTGAAGCCTACTTCTGTCAATTCATCAAACTCATTCTCTTTCCAGTTTTATTCCCTTGCTGGTGGGGAGTTGTGATCCTTTGGGAAGAAGAGGTGTCCTGGTTTTTGGAATTTTCAGCCCTTTTTTGCTGGTTTCTCCCTATATTCATAGCTTTATCTACTTTTGGTCTTTGA
+M_HWI-M01141:133:D05BR:1:1101:18867:9170  133:D05BR:1:1101:18867:9170 2:N:0:CCAATCCCCCTAGG
CCCCCFFFFFFFGGGGGGGGGGGHHHHHHHHHHHHHHHHHHH]]]]]]]]]]]]]]]]]]]]]]]]]]]]]]]]]]]]]]]]]]]]]]]]]]]]]]]]]]]]]]]]]]]]]]]]]]]]]]]]]]]]]]]]]]]]]]]]]]]]]]]]]]]]HHGGHHHHHHHHDGHGGHHHGFFGGGGGGGBCFFFFFBCCBB
@M_HWI-M01141:133:D05BR:1:1101:16260:9170  133:D05BR:1:1101:16260:9170 2:N:0:CCAATCCCCCTAGG
AACGCATTTTCCCAGCCAAATCAAGTCATTCAAGAAATAGCTGGAAATATCCGTCTACAACACAAAAAGAACGTATGTTGCCCACTGCTCTGCTGGGTGTTCGCTCAGCTAAGGGAGTTGAATCCGCTTTCAGAATCAGAGAGTGAGCAGCACGGTTCTTTTAGGAGCTGGGTTTCGTTAT
+M_HWI-M01141:133:D05BR:1:1101:16260:9170  133:D05BR:1:1101:16260:9170 2:N:0:CCAATCCCCCTAGG
EEEDDCCCFFFFGGGGGGGGGGHHHHHFHHH]]]]]]]]]]]]]]]]]]]]]]]]]]]]]]]]]]]]]]]]]]]]]]]]]]]]]]]]]]]]]]]]]]]]]]]]]]]]]]]]]]]]]]]]]]]]]]]]]]]]]]]]]]]]]]]]]]]]]]]GGGHHHGHHGGGGGGGGGGCFCCCCCCCBBC
@M_HWI-M01141:133:D05BR:1:1101:10401:9179  133:D05BR:1:1101:10401:9179 2:N:0:CCAATCCCCCTAGG
GAAACCCTGTCTATACTAAAAACACAAAAATAAGCCGTGCATGGTGGCGCATGCCTGTAATCCCAGCTACTTGGGAGGCTGAGGCAGGAGAATTGCTTAACCAGAGAGGGAGAGATTGCGGTGAGCTGAGATCGAATAACTGCACTCCAGCCT
+M_HWI-M01141:133:D05BR:1:1101:10401:9179  133:D05BR:1:1101:10401:9179 2:N:0:CCAATCCCCCTAGG
@BC]]]]]]]]]]]]]]]]]]]]]]]]]]]]]]]]]]]]]]]]]]]]]]]]]]]]]]]]]]]]]]]]]]]]]]]]]]]]]]]]]]]]]]]]]]]]]]]]]]]]]]]]]]]]]]]]]]]]]]]]]]]]]]]]]]]]]]]]]]]]]]]]]]]CBA
@M_HWI-M01141:133:D05BR:1:1101:19926:9198  133:D05BR:1:1101:19926:9198 2:N:0:CCAATCCCCCTAGG
TTGTCCCGCTCCTCTATTCATGCTTGTGTTTAAAGTTTCTTTAGTAGGTCCATATGTATTTTAAATATTTTTCTGCTAAGCCGACTGCCAGGATGGAGTTGATTTGTTCACCCTCTTTGATGGTATCAC
+M_HWI-M01141:133:D05BR:1:1101:19926:9198  133:D05BR:1:1101:19926:9198 2:N:0:CCAATCCCCCTAGG
]T]TTU]]][[]]]][H]]]]]]]]]]]\]]]][]]ZY]]]]\]]]]]]]]]]]]]\]]]]]]]]]]]]]]]]F]]Z]]]YUZ]]Y]]V]]Y]]]]]]]]]]]]]][]]]]\]]]\]]]]]]]]]\]]]
@M_HWI-M01141:133:D05BR:1:1101:21208:9200  133:D05BR:1:1101:21208:9200 2:N:0:CCAATCCCCCTAGG
CCTTCTCATGGAAGGGTTGTGTGATCATCTATTTGGGTGGCTGAGGCACGAGAATTGCTTGAACCCCGGCAGGTGGATGTTGCAGCGAGCCGAGATCAAGCCACTGTAGTCCAGCCTGAGCGATAGAGCAAGACCCCATCTCTTTAAAAAAAAAAAAAAAAAAATCCCAGCTCG
+M_HWI-M01141:133:D05BR:1:1101:21208:9200  133:D05BR:1:1101:21208:9200 2:N:0:CCAATCCCCCTAGG
BBAAAFFFFFFFGF?EGFGGEFCHFIJJJJFGHJHJIIGGHIFHJIIEFCDFIIEGFIJJEJHIJIIIEG2AG0BHAHIJJJFJGJIFFIIEIIIIJJJEGIIGJJGJGIIJJGJGJJGJJIIJIIJDGHJGGJJJIFGJJJ]]]]]]]]GGGGGGGCGFGFFFFBFFBAA3>>
@M_HWI-M01141:133:D05BR:1:1101:19603:9214  133:D05BR:1:1101:19603:9214 2:N:0:CCAATCCCCCTAGG
ATTTACAAGAAAAAAACAAACAAGCCCATTCAAAAGTGGGCAAAGGATATGAACAGACAGTTTATGAAAGAAGAAATATATGAGGCCAACAATCATATGAAAAAATGATCATCATCACTGGTCATTAGAGAGATGCAAATCAAAACCACATTGAGATACCATCTCACGCCAGTTAGAA
+M_HWI-M01141:133:D05BR:1:1101:19603:9214  133:D05BR:1:1101:19603:9214 2:N:0:CCAATCCCCCTAGG
BBBBBFFFFFFFGGGGGGGGGGHGDGGH]]]]]]]]]]]]]]]]]]]]]]]]]]]]]]]]]]]]]]]]]]]]]]]]]]]]]]]]]]]]]]]]]]]]]]]]]]]]]]]]]]]]]]]]]]]]]]]]]]]]]]]]]]]]]]]]]]]]]]]]]]HHFHHFDGGGGGG?EEBBFFFFFBAAAA
@M_HWI-M01141:133:D05BR:1:1101:12567:9216  133:D05BR:1:1101:12567:9216 2:N:0:CCAATCCCCCTAGG
AGAACAGATAAGGTTTCACCATGTTGACCCAGGATGGTCTCGATCTGTTGACCTCGTGATCCA
+M_HWI-M01141:133:D05BR:1:1101:12567:9216  133:D05BR:1:1101:12567:9216 2:N:0:CCAATCCCCCTAGG
]]]]]]]]]]]]]]]]]]]]]]]]]]]]]]]]]]]]]]]]]]]]]]]]]]]]]]]]]]]]]]]
@M_HWI-M01141:133:D05BR:1:1101:18425:9231  133:D05BR:1:1101:18425:9231 2:N:0:CCAATCCCCCTAGG
GGGTATAACGAAACGCAGCTCCTGGAAGAGCCGTGCTTCTCACTCTCTGATTCTGAAGGCGGATTCAACTGCCTTAGCTGAGCGAACACCCAGCAGAGCAGTTCGCAA
+M_HWI-M01141:133:D05BR:1:1101:18425:9231  133:D05BR:1:1101:18425:9231 2:N:0:CCAATCCCCCTAGG
]]]]]]]]]]]]]]]]]]]]]]]]]]]]]]]]]]]]]]]]]]]]]]]]]]]]]]]]]]]]]]]]]]]]]]]]]]]]]]]]]]]]]]]]]]]]]]]]]]]]]]]]]]]]
@M_HWI-M01141:133:D05BR:1:1101:28237:9248  133:D05BR:1:1101:28237:9248 2:N:0:CCAATCCCCCTAGG
CTTTTGTACTCTGTTTTGGAGTATATACAACAACTCAGTATGCTCTCTCATGTAAAATACAGAAATTCAAACTTTAC
+M_HWI-M01141:133:D05BR:1:1101:28237:9248  133:D05BR:1:1101:28237:9248 2:N:0:CCAATCCCCCTAGG
]]][]]]]]]]]]]]]]]\[]]]]]]]]]\]]]]]]]]]]]]]]]]]]]]]]]]]\]]\]]]]]]]]]]]]]]]]]]
@M_HWI-M01141:133:D05BR:1:1101:24484:9258  133:D05BR:1:1101:24484:9258 2:N:0:CCAATCCCCCTAGG
ACATCGAAGTGCGACAATAAACTTAGTATGATAGCAGCGAGGGCAGTGCCACGTAGGAGGTCGCCCGTACTTTCGGCTTGCAAAAAGCGAAACACTTCGTCGCGTTCAGCAACTGTCCAGAAATGGCTCACCCAAAGAGCGTTGAAGAGCTGGCGCGGATGGGCTGCGGGATGCAGATGGTGCAGAAAGGCGGTGAGGCTCAGCTGCTGCTGTGCATCGCGAAAGAGCTGTGCGCGCTGC
+M_HWI-M01141:133:D05BR:1:1101:24484:9258  133:D05BR:1:1101:24484:9258 2:N:0:CCAATCCCCCTAGG
BBBBB@FFBBFFEFGCEGGGGFHGHHHFHHHGHCHFGHFGGGGGEFHHGHHHGGFHFHHGGGGGGGG@EGHFHHG>EGG@HHHFHHGHE?]]]]]]]]]]]]]]]]]]]]]]]]]]]]]]]]]]][]]]]]]]]]]]]]]]]]]]]]]]]EECGFGHHHHGHGGGEEFHGGBHGHHHHHHGHHHHHGGEECHHHGHHHHHFFF1CFHHFHHHHGGGGGGGGGGFGGGGBBBBBBDBBAAA
@M_HWI-M01141:133:D05BR:1:1101:4476:9274  133:D05BR:1:1101:4476:9274 2:N:0:CCAATCCCCCTAGG
TTAGGGTTAGGGTTAGGGTTAGGGTTAGGGTTAGGGTTAGGGTTAGGGTTAGGGTTAG
+M_HWI-M01141:133:D05BR:1:1101:4476:9274  133:D05BR:1:1101:4476:9274 2:N:0:CCAATCCCCCTAGG
]]]X]]]]]]]]]]]]]]]]]]]]]]]]]]]]]]]]]]]]]]]]]]]]]]]]]]]]]]
@M_HWI-M01141:133:D05BR:1:1101:7358:9290  133:D05BR:1:1101:7358:9290 2:N:0:CCAATCCCCCTAGG
CCCAAATGCCCATCAGTGATAGACTGGATAAAGAAAATGTGGCATATACACACCATAGAATACTATGTAGCCATAAAAAAGGATGAGTTCATGTCTTTGGCAGGAACATGGATGAAGCTGGAAACCATCATTCTCAGCAAACTGACCCAAGAACAGAAAATGAA
+M_HWI-M01141:133:D05BR:1:1101:7358:9290  133:D05BR:1:1101:7358:9290 2:N:0:CCAATCCCCCTAGG
CCCDCFFFFFFFGG]]]]]]]]]]]]]]]]]]]]]]]]]]]]]]]]]]]]]]]]]]]]]]]]]]]]]]]]]]]]]]]]]]]]]]]]]]]]]]]]]]]]]]]]]]]]]]]]]]]]]]]]]]]]]]]]]]]]]]]]]]]]]]]]]]]]]]]]GGFFFFFFFBBAA3
@M_HWI-M01141:133:D05BR:1:1101:17970:9293  133:D05BR:1:1101:17970:9293 2:N:0:CCAATCCCCCTAGG
GGATGCTCCGCAGGATGCTAACGGGCAGGGGCCAGGCTCAGCGATCACAGGGGCTCGTGCTCCAGGTCGTGCACTGATCCATAGAGACAAA
+M_HWI-M01141:133:D05BR:1:1101:17970:9293  133:D05BR:1:1101:17970:9293 2:N:0:CCAATCCCCCTAGG
]]]]]]]]]]]]]]]]]]]]]]]]]]]]]]]]]]]]]]]]]]]]]]]]]]]]]]]]]]]]]]]]]]]]]]]]]]]]]]]]]]]]]]]]]]]
@M_HWI-M01141:133:D05BR:1:1101:12875:9296  133:D05BR:1:1101:12875:9296 2:N:0:CCAATCCCCCTAGG
AAACACATTAAAACATTCCAATACGGCAATCAAACCGTTACCTTGGAAACCGGCGAAATTGCCCGTCAGGCAGCTGCCGCAGTAAAAGTCTCGATGGGCGACACAGTGGTATTGGTTGCCGTTACTACCAACAAAGAAGTGAAA
+M_HWI-M01141:133:D05BR:1:1101:12875:9296  133:D05BR:1:1101:12875:9296 2:N:0:CCAATCCCCCTAGG
]]]]]]]]]][]]]]]]]]]]TT]Y]X]]]]]]]]]]]]]]]]]]\]]]]]Z]]]]]]]]]]]]]]]]]]]]]]]]]]]]]]]]]]]]\][]]]]]X]]]]]]]]]]]]]]\]]]]]]]]]]]]]]]]]]]]]]]]]]]]]]]]
@M_HWI-M01141:133:D05BR:1:1101:9387:9299  133:D05BR:1:1101:9387:9299 2:N:0:CCAATCCCCCTAGG
ATCCATCTGATTAAACGAGACTTGGACAGTGAGCCAGACCAGGAGATTCCTGGGAAGT
+M_HWI-M01141:133:D05BR:1:1101:9387:9299  133:D05BR:1:1101:9387:9299 2:N:0:CCAATCCCCCTAGG
]\]]]]]]]]]]]]]]]]]]]]]]]]]]\]]]]]]]\]]]]]]]]]]]]]]]]]]U5U
@M_HWI-M01141:133:D05BR:1:1101:20992:9307  133:D05BR:1:1101:20992:9307 2:N:0:CCAATCCCCCTAGG
TCGAGACCATCCTGGTCAACAAGGTGAAACCCCGTCTCTACTAAACATACAAAAATTAGCTGGGCACGGTGGCGCGTGCCTGTAATCCCAGCTACTCGGGAGGCTGAGGCAGGGGAATTGCTTGAACCCAGGAGGCGGAGGTTGCGGTGAGCCAAGATCGTGCCACTAC
+M_HWI-M01141:133:D05BR:1:1101:20992:9307  133:D05BR:1:1101:20992:9307 2:N:0:CCAATCCCCCTAGG
AABBBB@AFFBFGGGGGGF]]]]]]]]]]]]]]]]]]]]]]]]]]]]]]]]]]]]]]]]]]]]]]]]]]]]]]]]]]]]]]]]]]]]]]]]]]]]]]]][][Z]]\]]Y]]]Z]]]]]]]]]]]]]]]]]]]]]]]]]]]]Y]]]]]]]]GGGFGGAABFFAFBAA>>A
@M_HWI-M01141:133:D05BR:1:1101:18217:9308  133:D05BR:1:1101:18217:9308 2:N:0:CCAATCCCCCTAGG
ATGCCTTCAAGATTTGGTTCCAGTGAAGACATTTCTTGGTTTCCATTTAGATCATTTTAAACTGGAATTGTTGCTATTTCTTCATATACAAAAAGTACTCTTACACAATAACACATTCTAATTAGTAGAATGATACTAAGCCAGTGAGGCTAGAGATCCTTTGTGACCCAAATTGAAAAGTGACATTTAAAAAAAAAGAAAGAAAAAAATATATAATCTGTCCCTTAATCTACTA
+M_HWI-M01141:133:D05BR:1:1101:18217:9308  133:D05BR:1:1101:18217:9308 2:N:0:CCAATCCCCCTAGG
BBAABFFFFFFFGGEEGEGFGGGFGHHGHHHGGHHGHHGAGGHFGHHHHHHGHEGHHHFFHHHGHHFHGFHHHHHHGHHHHEFFG]]]]]]]]]]]]]]]]]]]]]]]]]]]]]]]]]]]]]]]]]]]]]]]]]]]]]]]]]]]]]]]]]GBGHHGB0B0GDC0HFCHHGEFE2FFFBEFG2DFBFHGCGEEHFFGGFHF1FCGFHFHG3GFFGEFAFCF1GGFDFFB3BAA>1>
@M_HWI-M01141:133:D05BR:1:1101:19352:9315  133:D05BR:1:1101:19352:9315 2:N:0:CCAATCCCCCTAGG
TCGGGGGAGCGGCTGGCGGCGGTCGCGTCCACCACCGACGGGTTCCGGCTGGCGGAACTGGATCTGGAGCAGCGTCGCG
+M_HWI-M01141:133:D05BR:1:1101:19352:9315  133:D05BR:1:1101:19352:9315 2:N:0:CCAATCCCCCTAGG
ABEEEEEBDADFFFIIFIIFIIDIFFIFIFFGJGGIFBFFIIFHGJFIFFIIFIFIIFGJGGGGJJJEJGGJGHFFIFI
@F_HWI-M01141:133:D05BR:1:1101:17555:9316  133:D05BR:1:1101:17555:9316 2:N:0:CCAATCCCCCTAGG
GTTTTCTTTTTCATTATATCTCTGCCAGGTTTTGGTATCAGGATGATGCTGGCCTCATAAAATGAGTTAGTCAGAAGTCCCTCACTTCAGATTTTTTGGAATAGTTTCAGAAGAAATGGTACAAGCTTTTCTTTGTACCTCTGGTATACT
+F_HWI-M01141:133:D05BR:1:1101:17555:9316  133:D05BR:1:1101:17555:9316 2:N:0:CCAATCCCCCTAGG
A>>>AFFFFFFCEDGGFFGGFFEFFHHGFGFGFHGE5FFA5FB3F3GFFFDGGHGGHGHHD5DEBGFGHHFHHHH5FAFHFDFGGHGH5DDGGFHGGGGHFFEEGHFFFFFGGFGGHFH4FFHFFHHFEHFGFHFH4GHHHHBFHHHHHH
@R_HWI-M01141:133:D05BR:1:1101:17555:9316  133:D05BR:1:1101:17555:9316 2:N:0:CCAATCCCCCTAGG
TATAAACCAGTAAACCTGAAAGAAATGGAGAAATTCCTGGACACATACACCAAAGACTGAACCAGAAGGAAATTGAATGTCTGAATAGCCCATGAATAAGTTCTGAAACTTAATCAATAGCCTACCAAACACAAGAAGCCCAGAGCCAGT
+R_HWI-M01141:133:D05BR:1:1101:17555:9316  133:D05BR:1:1101:17555:9316 2:N:0:CCAATCCCCCTAGG
>AAA35DB4ABFGGFGGGBGGGGCFGGB4F4AFEDHHFGHBEFHFGGHHFH22EEBGD33DGFGEHFG1F3CAFHHFFBGHGHFFHDFGGHHHHEFHHHHHHHGDDFHHHHHFHFGHHHHGHFHHGHHHHHHHGGGFHGHHFEGGHHFH1
@M_HWI-M01141:133:D05BR:1:1101:9635:9319  133:D05BR:1:1101:9635:9319 2:N:0:CCAATCCCCCTAGG
GGGTCCAGCCCTACAGGGTTCTGTGAGCCACTCCCAGCTCGTGTGGAGTCAAGGAATTGTAGAAATAA
+M_HWI-M01141:133:D05BR:1:1101:9635:9319  133:D05BR:1:1101:9635:9319 2:N:0:CCAATCCCCCTAGG
]]]]]]]]]]K]X]\]]]]]]]]]]]]]]]]]]]][]XY]]]]]]\]]]Y]]]]]7]]]]]]]]]]\]
@M_HWI-M01141:133:D05BR:1:1101:16851:9322  133:D05BR:1:1101:16851:9322 2:N:0:CCAATCCCCCTAGG
TGCTTTTGGTGTTTTGTTCATGAAGTCCTTGCCTACTCCTATGTCCTGGATAGTTTTGCCTAGATTTCCTTCTAGGGTTTTTATGGTGCCAGGTCTTATGTTTAAGTCTTTAATCCATCTGGAGTTAATTTTAGTGTAAGGTGTCAGGAAGGGGCCCAGTTTCTGCTTTCTGCACATGGCTAGCCAG
+M_HWI-M01141:133:D05BR:1:1101:16851:9322  133:D05BR:1:1101:16851:9322 2:N:0:CCAATCCCCCTAGG
AABBCFFFBAAAGGGGGGGGGGHHHHHHHHHHCHHHH]]]]]]]]]]]]]]]]]]]]]]]]]]]]]]]]]]]]]]]]]]]]]]]]]]]]]]]]]]]]]]]]]]]]]]]]]]]]]]]]]]]]]]]]]]]]]]]]]]]]]]]]]]]]]]]]]GGHHHBHHHHHHHGHGGGGGGGFGGFFFFFFFBBAA>
@M_HWI-M01141:133:D05BR:1:1101:21630:9322  133:D05BR:1:1101:21630:9322 2:N:0:CCAATCCCCCTAGG
GGCAAGGCAAGGCAAGGCAAGGCAAGGTAAGGCATCTAAGGTCATGTAAAATTTTCTAGAGGCAGGGCAAGTCAAAGCAAGACAAGGCGAGGCAAGGCATCT
+M_HWI-M01141:133:D05BR:1:1101:21630:9322  133:D05BR:1:1101:21630:9322 2:N:0:CCAATCCCCCTAGG
]]]]]]]]]]]]]]]]]]]]]]]]]]]]]]]]]]]]]]]]]]]]]]]]]]]]]]]]]]]]]]]]]]]]]]]]]]]]]]]]]]]]]]]]]]]]]]]]]]]]]]
@M_HWI-M01141:133:D05BR:1:1101:8788:9335  133:D05BR:1:1101:8788:9335 2:N:0:CCAATCCCCCTAGG
GAGGAAACAGAGAAGGAGTGGGAAGCAGGATGAGGGAGAGGGAGGAGACCAATGGCTGAGTCTGTCTAAC
+M_HWI-M01141:133:D05BR:1:1101:8788:9335  133:D05BR:1:1101:8788:9335 2:N:0:CCAATCCCCCTAGG
]]]]]]]]]]]]]]]]]]]]]]]]]]]]]]]]]]]]]]]]]]]]]]]]]]]]]]]]]]]]]]]]]]]]]]
@M_HWI-M01141:133:D05BR:1:1101:5671:9338  133:D05BR:1:1101:5671:9338 2:N:0:CCAATCCCCCTAGG
AATTACTTTTTTTCGGGCGACAAATCAAGGGCTTTGTGCCGCCTGTGGCAGGGGACTTTCATGGGGCTTAGACAAGGGCT
+M_HWI-M01141:133:D05BR:1:1101:5671:9338  133:D05BR:1:1101:5671:9338 2:N:0:CCAATCCCCCTAGG
ZY]]]]]]]Y]U]]]]]]]]]]]]]]]]]]]]]]]]]]]]]]]]]]]]]]]]]]][]]]]]]]]]]]]]]]]]]]]]]\]
@M_HWI-M01141:133:D05BR:1:1101:12831:9343  133:D05BR:1:1101:12831:9343 2:N:0:CCAATCCCCCTAGG
TCCTCTCTTATTTTGTCCTGCACTGGTTTGTAGTTCTCCTTGAAGAGGTCCTTTACGTTCATTGTTAATTGTATTCCTAGGTATTTTATTCGGTTTGTCACAATTGTGAATGACAGTTCATTCTTGATTTGGCTCTCTTTAAGTCTGTTATTGGTATATAGGAATGCTTGTGATTTCTGCACATTGATTTTGTATCCTGAGACTTTGC
+M_HWI-M01141:133:D05BR:1:1101:12831:9343  133:D05BR:1:1101:12831:9343 2:N:0:CCAATCCCCCTAGG
AABBBFFFFFFFGGGGGFGGGGHFHGGHHGHHFGHHHHHHHGHFHGHHHHHHHHHHGH]]]]]]]]]]]]]]]]]]]]]]]]]]]]]]]]]]]]]]]]]]]]]]]]]]]]]]]]]]]]]]]]]]]]]]]]]]]]]]]]]]]]]]]]]]]]HHFHHHHHHHHGHHHHHHHHHHHHHHHHHGHHHHHHGGGGGGGGGGFFFFFFFCBABB
@M_HWI-M01141:133:D05BR:1:1101:10037:9347  133:D05BR:1:1101:10037:9347 2:N:0:CCAATCCCCCTAGG
CAGAATTGCCTTGGGAATCACCTACTTCGTGTTGAACCGAGCCTATGGGTGGGGGGGACACCCTGAGCTGGCATCTTTCTCTACAGAGAGATTTTAGCAAATACTTTTCTCACCCATGAATTTCTTTTTTGGTTGATTT
+M_HWI-M01141:133:D05BR:1:1101:10037:9347  133:D05BR:1:1101:10037:9347 2:N:0:CCAATCCCCCTAGG
]]]]]]]]]]]]]]]]]]]]]]]]]]]]]]]]]]]]]]]]]]]]]]]]]]]]]]]]]]]]]]]]]]]]]]]]]]]]]]]]]]]]]]]]]]]]]]]]]]]]]]]]]]]]]]]]]]]]]]]]]]]]]]]]]]]]]]]]]]]
@M_HWI-M01141:133:D05BR:1:1101:23611:9348  133:D05BR:1:1101:23611:9348 2:N:0:CCAATCCCCCTAGG
TTGTTTCCTTGTTGATTTTCTGTCTCGTTGATCTGTCTAATGTTGACAGTGGAGTGTTAAAGTCTCCCACTATTATTGTGCAGGAATCTAAATCTCTTTGTAGGTCATTAAGAACTTGCTTTATGTATCTGTGTGCTCCTGTATTGAGTGCATATATATTTAGGATAGTTAGTTATTCTTGTTGTATTGATCCTTTCACTCTTATGTTGTGTCCTTCTTTGTCTCTTCTGATCTTTGTTGGGTTAAAGTCGATTTTATCAGAG
+M_HWI-M01141:133:D05BR:1:1101:23611:9348  133:D05BR:1:1101:23611:9348 2:N:0:CCAATCCCCCTAGG
?A3AAFFBD5DDGGCGGGGGGFGHFHAAC44FGBGHHHC5FFHHHHGHHFHFHEEGHF55DAGHHHFHHFHEGDEFGFDGFGD112F3GG55BFFBGHHGDGBHEGGHFFGHH]]]]]]]]]]]]]]]]]]]]]]]]H]]]]]]]]]]]]HFFHHGHGFFHFHGE11ECFFHFHHHHHGHGBFHHHHFCGCAHFGGHFF111EF/GFBGBF00EGFAA000E01B11111A0CGHGFGFGGGF3FA11A1F31FF3BFAA>11
@M_HWI-M01141:133:D05BR:1:1101:8455:9357  133:D05BR:1:1101:8455:9357 2:N:0:CCAATCCCCCTAGG
CATTTATGTACTTTTTTTTTTTGATACAGGGTTGTGCTTTGCTGCCCAGGCTGGAGTGCAAGTGGCACAATCGCAGCTCATTGCAGCCTCGAACTCTTGGGTTCAAGGGATCCTCCTGACTCAGCCTCCCAAGTAGCTGAGACTACCAGTGCATG
+M_HWI-M01141:133:D05BR:1:1101:8455:9357  133:D05BR:1:1101:8455:9357 2:N:0:CCAATCCCCCTAGG
BBBAB]]]]]]]]]]]]]]]]]]]]]]]]]]]]]]]]]]]]]]]]]]]]]]]]]]]]]]]]]]]]]\]]]]]]]]]]]]]]]]]]]]]]]]]]]]]]]]]]]]]]\]]]Z]]]]]]]]]]]]]]]]]]]]]]]]]]]]]]]]]]]]]]]]A3>3>
@M_HWI-M01141:133:D05BR:1:1101:15731:9370  133:D05BR:1:1101:15731:9370 2:N:0:CCAATCCCCCTAGG
AATCATCTGACGCATAGTAATTTGAGACATAATTTTTCCTTGAAAGGGTTAGGAGCACACATTCAATCGCATAGAACTTGGATATTCCAAGCACC
+M_HWI-M01141:133:D05BR:1:1101:15731:9370  133:D05BR:1:1101:15731:9370 2:N:0:CCAATCCCCCTAGG
]]]]]]]]]]]]]]]]]]]]]]]]]]]]]]]]]]]]]]]]]]]]]]]]]]]]]]]]]]]]]]]]]]]]]]]]]]]]]]]]]]]]]]]]]]]]]]]
@M_HWI-M01141:133:D05BR:1:1101:22245:9388  133:D05BR:1:1101:22245:9388 2:N:0:CCAATCCCCCTAGG
CTGTTGGGAGTGTAAATTAGTTCAACCATTGTGGAAGACAGTGTGGCGATTCCTCAAG
+M_HWI-M01141:133:D05BR:1:1101:22245:9388  133:D05BR:1:1101:22245:9388 2:N:0:CCAATCCCCCTAGG
]]]]]]]]]]]]]]]]]]]]]]]]]]]]]]]]]]]]]]]]]]]]]]]]]]]]]]]]]]
@M_HWI-M01141:133:D05BR:1:1101:25076:9398  133:D05BR:1:1101:25076:9398 2:N:0:CCAATCCCCCTAGG
CGCTGGGAACAGCTGCTGTTTACCAAGCTGTTTGAAAAAGGCATCATCTACCGTAAATTGGGCACGGTGAATTGGGATCCCGTCGATAATACGGTATTGGCAAACGAGCAGGTGATTGACGGGCGCGGCTGGCGCAGCGGCGCGCCGGTGGAAAAACGCGAAATCCCGATGTATTATTTCCGCATTAC
+M_HWI-M01141:133:D05BR:1:1101:25076:9398  133:D05BR:1:1101:25076:9398 2:N:0:CCAATCCCCCTAGG
>AAAABBFFBFFCBGGGGFE5GDFGFCFFHHHFHBGFHZ]]]]]]]]]]]]]]]]]]]]]]]]]]Y]]Y]]]]]Y]]T]]Y]]]]]]]]]]]]]]]V]]]X]]Y][]]]]]]]]]]]]]]]]RY]]S]V]\]]Y]]]?]22GGC23JJIHGGGEEE2EFHFGE??EEGFFFFFCGGDBBDBFFABAA3
@M_HWI-M01141:133:D05BR:1:1101:8252:9400  133:D05BR:1:1101:8252:9400 2:N:0:CCAATCCCCCTAGG
GGAATGAGGGTCCTCAAAGGAGAAAGGAGAAGGGAAAATGGAGATACTGACCTTTCTGGATTATTTTTGACTCTTTAATATCTAGTACAATGCCTGGCTACTGCATATTGGTTATTTGGTTGATAAAAGAATACCAAGAGCTTAATATGTAATAGTAATAATAATATCAAAAGATGC
+M_HWI-M01141:133:D05BR:1:1101:8252:9400  133:D05BR:1:1101:8252:9400 2:N:0:CCAATCCCCCTAGG
AA33AFFFFA2FGCGGGBBBFG4FCFH]]]]]]]]]\]]Y]]]]]]]]]]]]]]]]]]]]]]]]]]]]]]]]]][]]]]]]]]]]]]]]]]]]]]]]]]]]]]]]]]]]]]]]]]]]]]]]]]]]]]]]]]]]]]]]]]]]]]]]]]]1]HHHHHGF6FFGFFGFFBFFBFFBABBA
@M_HWI-M01141:133:D05BR:1:1101:23629:9411  133:D05BR:1:1101:23629:9411 2:N:0:CCAATCCCCCTAGG
CAGAGGTTACAGTGAGCCGAGATCATACCATTGCACTCCAGCCTGGGCAACAGAGCAAGACTCTCTATCAAAAAAAAAAAAAAGAGAGAGAGAGAGAGAGAGAAAAAAGCTCCCAATACAGATAGGGAAATTGTAGGGAGTATGTCT
+M_HWI-M01141:133:D05BR:1:1101:23629:9411  133:D05BR:1:1101:23629:9411 2:N:0:CCAATCCCCCTAGG
SV2]]V]]][[[]YZY]][\[]Z\Y]]]]]]]]\]\[]]]]ZZ]]]]]]]]]]]]]]]]]]]]]]]][[]]]]]]]]]]]]]]]]]]][[Z]][[][[]][[]]]]]]Z]]]][]][]]]]]]]][]]]]\]\]]]]XYX]YVW]]]
@M_HWI-M01141:133:D05BR:1:1101:24179:9414  133:D05BR:1:1101:24179:9414 2:N:0:CCAATCCCCCTAGG
GTGCGCCGGCGTAGATTGTAGCCCCTTGCGGGTGAAGGTTGAACCGGTCGAAGATACCAGCTGGCTGCAACTGTTTATTAAAAACACAGCACTCTGCAAACACGAAAGTGGACGTATAGGGTGTGATGCCTGCCCGGTGCTGGAAGGTTAATTGATGGTGTTATCGAAAGAG
+M_HWI-M01141:133:D05BR:1:1101:24179:9414  133:D05BR:1:1101:24179:9414 2:N:0:CCAATCCCCCTAGG
BAAAABCCCCCBGGGGGGGGGG]]]]]]]]]]]]]]]]]]]]]]]]]]]]]]]]]]]]]]]]]]]]]]]]]]]]]]]]]]]]]]]]]]]]]]]]]]]]]]]]]]]]]]]]]]]]]]]]]]]]]]]]]]]]]]]]]]]]]]]]]]]]]]]]GGGGGGGGGGCCFCCFFBAA>A
@M_HWI-M01141:133:D05BR:1:1101:15393:9418  133:D05BR:1:1101:15393:9418 2:N:0:CCAATCCCCCTAGG
TTTCCTTCCCTGTGCCCAAGTGTTCTCATTGTTCATTACCTGCCTGTGAGTGAAAACACGCGCTGTTTGGTTTCCTGTTCTTGTGTCAGTTTGCTGAGAATTATGGTTTCTAGGTTTATCCACATCTCTGCAAAGGACACGAACTGATCGTTTTTTA
+M_HWI-M01141:133:D05BR:1:1101:15393:9418  133:D05BR:1:1101:15393:9418 2:N:0:CCAATCCCCCTAGG
BBCCCFF]]]]]]]]]]]]]]]]]]]]]]]]]]]]]]]]]]]]]]]]]]]]]]]]]]]]]]]]]]]]]]]]]]]]]]]]]]]]]]]]]]]]]]]]]]]]]]]]]]]]]]]]]]]]]]]]]]]]]]]]]]]]]]]]]]]]]]]]]]]]]]]BFCABBB
@M_HWI-M01141:133:D05BR:1:1101:12807:9419  133:D05BR:1:1101:12807:9419 2:N:0:CCAATCCCCCTAGG
ATATGTAGTGCCTCTTTCAGGACCTCTTGTAAAGCAGGCCTGGTGGTGACAAAATCTCTGAGTACTTGTTTGTTTGCAAAGGATTTTATTTTTCCTTCACTTATGAAGCTCAGTTTGGCTGGATATGTAATTCTGGGTTGAAAGTTCTTTTCTTTAAAATTGTTGAATATTGGCCCCCACTCTCTTCTGGCTTGTAGGGTTTCTGCAGAGAGATCTGCTGTGAG
+M_HWI-M01141:133:D05BR:1:1101:12807:9419  133:D05BR:1:1101:12807:9419 2:N:0:CCAATCCCCCTAGG
BCABBFFFFFFFGGGGGGGFFGHHHCGHHHHHHGGHHGGGFGAFHAAFFHHHBAGFGFHHDFHHFHHBGHHHHH]]]]]]]]]]]]]]]]]]]]]]]]]]]]]]]]]]]]]]]]]]]]]]]]]]]]]]]]]]]]]]]]]]]]]]]]]]]]HHHHHHHHHHHHHHHHHHHHGGGGGEGHFGGHGHHHHHGHHHHHHHGHHHHHGGGGGGGGGGFFFFEFFCBBBB
@M_HWI-M01141:133:D05BR:1:1101:26385:9428  133:D05BR:1:1101:26385:9428 2:N:0:CCAATCCCCCTAGG
AAAGAGAAAAAAGGCTCTGAGGCAGGGAGCCAGGTGATCAGGCTCAGCAGGTCCTACCCCCACAAAAACAATCAAAACAGCAATTGGAAATGCTCGGGGTTGAGAGTT
+M_HWI-M01141:133:D05BR:1:1101:26385:9428  133:D05BR:1:1101:26385:9428 2:N:0:CCAATCCCCCTAGG
]]]]]]]]]]]]]]]]]]]]]\]]]]]]]]]]]]]]]]]]]]]]]]]]]]]]]]]]]]]]]]]]]]]]]]]]]]]]]]]]]]]]]]]]]]]]]]]]]]]]]]]]]]]]
@M_HWI-M01141:133:D05BR:1:1101:15107:9431  133:D05BR:1:1101:15107:9431 2:N:0:CCAATCCCCCTAGG
GCACGGCGACCGGGCTGATCACGGTCTACTCCCGCGTCCACTCCTTCATCGCGACGCTGGCGCTGAGCATCGTCTACCGCGGTCTCGCCGTCGTCATCACCGGCGGCGCCATCGTCTACCCCCACACCGGCCAGCTGGACTCCTTCCAGCAGCTGAGCAGCCCCACGGTGCTCGCCGACATCACCGCGCCCTCGCTGCTGTTCGCCGCCGTCGCGGCCGTCTTCTGGCTCCTGCTC
+M_HWI-M01141:133:D05BR:1:1101:15107:9431  133:D05BR:1:1101:15107:9431 2:N:0:CCAATCCCCCTAGG
1AAAAAA110>A00AEE01FGG/E//AFGFG1/AAE?EE/1DB>1@@12F1?>EEEGFE///?<</0FH1</?//FG1@/>B?<AFS]]]]]]]Y]@ML]]]P]]6]]]]]]]]YU]U]VVMPR]R]]V]][R?V]ZR]]]]]]X]]]]]CHFHFHCC-C-?<.G<.<--A-<<//1?2??//////?//</>000B0/>/?@>//A/A/EAA00A01A1B111C>>11?CA>>11
@M_HWI-M01141:133:D05BR:1:1101:9355:9448  133:D05BR:1:1101:9355:9448 2:N:0:CCAATCCCCCTAGG
ACATGATGAAACCCTATCTCTACTAAAAATACAAAAATTAGCCTGGCGTCGTGGCGCGTGCCTGTAGTCCCAGCTACTTGGGATGCTGAAGCAAGAGAATTACTCGAACCTGGG
+M_HWI-M01141:133:D05BR:1:1101:9355:9448  133:D05BR:1:1101:9355:9448 2:N:0:CCAATCCCCCTAGG
]]]]]]]]]]]]]]]]]]]]]]]]]]]]]]]]]]]]]]]]]]]]]]]]]]]]]Z]]]]]]]]]]]]]]]\]]]]]]]]]]]]]]]]]]]]]]]]]]]]]]]]]]]]]]]]]]]\
@M_HWI-M01141:133:D05BR:1:1101:23788:9453  133:D05BR:1:1101:23788:9453 2:N:0:CCAATCCCCCTAGG
TCTTTTACAGAATAATCTTATTTAGCTGCTATCAGAGTTCATTGCAACCTCAACCTCAAAGGCTCAAAGGACCCTCCCACCTCAGCCTCCTGAGTAGCTGGGACTACAGGTGCTCCCCCGCTAATTAATTTTTAAATTTTTGTTGAGATGAGGTCTCACTATATTGGCCAGGCTGGTTGCAAACTCCTATGCTCAAGACCTTTCC
+M_HWI-M01141:133:D05BR:1:1101:23788:9453  133:D05BR:1:1101:23788:9453 2:N:0:CCAATCCCCCTAGG
AABBBFFFFFFBGGCFGGGGGGHHHCHHHHHHHBGHHHHHHFHGGHHHHGHHHGH[]]]]]]]]]]]]]]]]]]]]]]]]]]]]]]]]]]]]]]]]]]]]]]]]]]]]]]]]]]]]]]]]]]]]]]]]]]]]]]]]]]]]]]]]]]]]]]FGHG3BHFFHHHGGCFHFFG2HHGHHHHHFHGEFEFGCGGGGGFFFFFFF?AAAA
@M_HWI-M01141:133:D05BR:1:1101:4312:9476  133:D05BR:1:1101:4312:9476 2:N:0:CCAATCCCCCTAGG
TGTAAAATACAAAAATTCTATATTTGACTGAATCGAAAACAGTCTAAATAATATCTAGGCACCCCAATGTTATAAGCAAAATTGCTCTGAATATAATCTGTCATAAAAAATATACAATGCGCTTTCCTACTCTGTTTTGTAGTATATACACTACCTCAATATGCTCTCTCATGTAAAATACA
+M_HWI-M01141:133:D05BR:1:1101:4312:9476  133:D05BR:1:1101:4312:9476 2:N:0:CCAATCCCCCTAGG
AAAAA33F1DFF1FCGFGGDGGHBGB3FFF1D]]]\]]\[]]]]]]]]]]]]]]]]]]]BXR]Z]]]]Z]\]]]]][]X]]XWZ]][]]]]]\]]]]]]]]]]W]]]]W]]]]]]EZY]]BBX]Y]]4\]]]\]]]\]\]]]]]]]]]]]GG0BBHHHHHDGGE1B1B1F331BFFFAA11A
@M_HWI-M01141:133:D05BR:1:1101:8268:9476  133:D05BR:1:1101:8268:9476 2:N:0:CCAATCCCCCTAGG
ACTTGAGGTCAGGAGTTTGAGACCAGCCTGGCCAATATGGCAAAACCCCATCTCTACTAAAAATACAAAA
+M_HWI-M01141:133:D05BR:1:1101:8268:9476  133:D05BR:1:1101:8268:9476 2:N:0:CCAATCCCCCTAGG
]]]]]]]]]]]]]]]]]]]]]]]]]]]]]]]]]]]]]]]]]]]]]]]]]]]]]]]]]]]]]]]]]]]]]]
@M_HWI-M01141:133:D05BR:1:1101:26642:9482  133:D05BR:1:1101:26642:9482 2:N:0:CCAATCCCCCTAGG
AACCAAAACGGAGCTACCTAACAGAGTGGTCTTCAACGTGTGCATTCAACTTACAGAGTTAAACTAATGTGTGTTTGCAGTAGTTTCTAGACGCTT
+M_HWI-M01141:133:D05BR:1:1101:26642:9482  133:D05BR:1:1101:26642:9482 2:N:0:CCAATCCCCCTAGG
]]]]]]]]]]]]]]]]]]]]]]]]]]]]]]]]]]]]]]]]]]]]]]]]]]]]]]]]]]]]]]]]]]]]]]]]]]]]]]]]]]]]]]]]]]]]]]]]
@M_HWI-M01141:133:D05BR:1:1101:13291:9483  133:D05BR:1:1101:13291:9483 2:N:0:CCAATCCCCCTAGG
GAATAGGGAGGCCTGAGGAGAGGGAAAGAGATGGGAGAAAAGCCAGTGGGTGGAGTAGTCAGTGTG
+M_HWI-M01141:133:D05BR:1:1101:13291:9483  133:D05BR:1:1101:13291:9483 2:N:0:CCAATCCCCCTAGG
]]]]]]]]]]]]]]]]]]]]]]]]]]]]]]]]]]]]]]]]]]]]]]]]]]]]]]]]]]]]]]]]]]
@M_HWI-M01141:133:D05BR:1:1101:6250:9485  133:D05BR:1:1101:6250:9485 2:N:0:CCAATCCCCCTAGG
AGTTCTTTTCTTTAAGGATGTTGACTATTGGCCCCCACTGTCTCCTGGCTTGTAGTGTTTCTGCTGAGAGATCAACTGTGAATCTGATGGGCTTCCCTTTGTGGGTAACCTGACCTTTCTTTCTGGCTGTGCTTAGCATTTTTTTCTTTATTTCAAATGTG
+M_HWI-M01141:133:D05BR:1:1101:6250:9485  133:D05BR:1:1101:6250:9485 2:N:0:CCAATCCCCCTAGG
3AAABFFFFFF]]]]]]]]]]]]]]]]]]]]]]]]]]]]]]]]]]]]]]]]]]]]]]]]]]]]]]]]]]]]]]]]]]]]]]]]]]]]]]]]]]]]]]]]]]]]]]]]]]]]]]]]]]]]]]]]]]]]]]]]]]]]]]]]]]]]]]]]]]]FFFFFFAAA>>
@M_HWI-M01141:133:D05BR:1:1101:20809:9499  133:D05BR:1:1101:20809:9499 2:N:0:CCAATCCCCCTAGG
TGTGGCACATATACACCATGGAATATTATGCAGCAATCAGAAATGATGAGTTCGTGTCGTTTGTAGGGACATGGATGAATCTGGAAAACATCATCCTCAGCAAACTGACACAAGAACAGAAAATGAAATACCACATATTCTCACTCATAGGTGGGTGATGAACAATGAGAACACAT
+M_HWI-M01141:133:D05BR:1:1101:20809:9499  133:D05BR:1:1101:20809:9499 2:N:0:CCAATCCCCCTAGG
AB>3AAFFFFFFGGGGGGGFFGHHHH]]]]]]]]]]]]]]]]]]]]]]]]]]]]]]]]]]]]]]]]]]]]]]]]]]]]]]]]]]]]]]]]]]]]]]]]]]]]]]]]]]]]]]]]]]]]]]]]]]]]]]]]]]]]]]]]]]]]]]]]]]]]GGHGGGGGGGGGFGFFFFFFFCCBBA
@M_HWI-M01141:133:D05BR:1:1101:14368:9501  133:D05BR:1:1101:14368:9501 2:N:0:CCAATCCCCCTAGG
TGTGTAAGCTGTGCACGTTGTGTAATATGTGTGTGGTGAGTGCTGTGTGTTTGTGTACATGAAATGTGTGTATTAAGT
+M_HWI-M01141:133:D05BR:1:1101:14368:9501  133:D05BR:1:1101:14368:9501 2:N:0:CCAATCCCCCTAGG
]]]]]]]]]]]]]]]]]]]]]]]]]]]]]]]]]]]]]]]]]]]]]]]]]]]]]]]]]]]]]]]]]]]]]]]]]]]]]]
@M_HWI-M01141:133:D05BR:1:1101:17660:9501  133:D05BR:1:1101:17660:9501 2:N:0:CCAATCCCCCTAGG
GAATAGGGCATTGTATATTATTTCTGACAGATTGGCGCAACTGGGAAACGCTGCTGCATTATAAGGGCGCGGTTGTGGCGGTGGCCGGTTTGCTCGGTATTGTCGGCTATGCTTTGTTTGCGTGGTCTGATG
+M_HWI-M01141:133:D05BR:1:1101:17660:9501  133:D05BR:1:1101:17660:9501 2:N:0:CCAATCCCCCTAGG
]]]]]]]]]]]]]]]]]]]]]]]]]]]]]]]]]]]]]]]]]]]]]]][[]]]]]]]]]]]]]]]]]C]]]]]]]]]]]]]]7XX3B7]]]]2]W4]]\*V]4$]]9:]9Z58]Z],XYAEAAECEDECC=5@
@M_HWI-M01141:133:D05BR:1:1101:4155:9509  133:D05BR:1:1101:4155:9509 2:N:0:CCAATCCCCCTAGG
ACTTCATCGCAAAAAAGAAACAGGCTTGTTAAATTCCTCCCATTTGTTGATGCCCTTGCTATAATATCTATTTATGTTATTATGAGTCACCCGCTCCCAGGGCTGCCCTGGTGTTCTCACTCTGAGGAAAGGGGCCAATACCCACTACTTCTGTGATGGAGACTTGGTGACTTTCTC
+M_HWI-M01141:133:D05BR:1:1101:4155:9509  133:D05BR:1:1101:4155:9509 2:N:0:CCAATCCCCCTAGG
>AAABFFFFBBBGG4E?FFGFCHCEGG]]]]]]]]]]]\]]]]]]]]]]]]]]]\]]]]]]]]]]]]]]]]]]]]]]]]]]]]]]][]]]]]]]]]]]]]]]]]]]]]]]]]]]\]]]]]\]]]]]]]]]]]\W]]]]]]]]]]]]]]]]GDDEA1GGGGGFGGBD1FF@FFA?AA1
@M_HWI-M01141:133:D05BR:1:1101:14638:9529  133:D05BR:1:1101:14638:9529 2:N:0:CCAATCCCCCTAGG
GGCTCAAACTCCTGGGCTCAAGCGATTCTCCCACCTTAGCCTCCCAAAGCACTGGGAT
+M_HWI-M01141:133:D05BR:1:1101:14638:9529  133:D05BR:1:1101:14638:9529 2:N:0:CCAATCCCCCTAGG
]]]]]]]]]]]]]]]]]]]]]]]]]]]]]]]]]]]]]]]]]]]]]]]]]]]]]]]]]]
@M_HWI-M01141:133:D05BR:1:1101:5775:9531  133:D05BR:1:1101:5775:9531 2:N:0:CCAATCCCCCTAGG
TATAATCTAGGGACCCACTGTTAAAAACAAAATTGCTCTGAATATAATCTGTCAAAAAATATATACAATGCTTTATTCTACTGTGTTTTGTGCTATATACACCAAATCAGTATGCTCTCTCATGTAAAATACCGAAATTCAAATTTTTCGTGAATCGAAAAAATCTAAATAACATATAGGCGCCCCAATG
+M_HWI-M01141:133:D05BR:1:1101:5775:9531  133:D05BR:1:1101:5775:9531 2:N:0:CCAATCCCCCTAGG
BBCCCFFFFFFBGGGGGGGGGGHGHHHGHGHHFG5GHHHH]]]]]]]]]]]]]]]]]]]]]]]]]]]]]]]]]]]]]]]]]]]]]]]]]]]]]]]]]]]]]]]]]]]]]]]]]]]]]]]]]]]]]]]]]]]]]]]]]]]]]]]]]]]]]]HHHHGGHGHHFHHHHHHHFGGGGGGFFFADDADAFAA>>>
@M_HWI-M01141:133:D05BR:1:1101:26434:9533  133:D05BR:1:1101:26434:9533 2:N:0:CCAATCCCCCTAGG
AAGTGCCAGAACCCGGTCTACACCCATGGCATGCACTATGTGT
+M_HWI-M01141:133:D05BR:1:1101:26434:9533  133:D05BR:1:1101:26434:9533 2:N:0:CCAATCCCCCTAGG
]]]]]]]]]]]]]]]]]]]]]]]]]]]]]]]]]]]]]]]]]]]
@M_HWI-M01141:133:D05BR:1:1101:18791:9539  133:D05BR:1:1101:18791:9539 2:N:0:CCAATCCCCCTAGG
ATCTCACATATCTCACATTTCTTTATTCATTTGTCAGTGGACACATGGGTTGTTTCCATGTTTCTGCTATTGTCAAAAATGTTGCAATGAACATTGAAGGGCAGATATCTCTGAGGTGCTTAGCATATATATCCAGGGTCATATGG
+M_HWI-M01141:133:D05BR:1:1101:18791:9539  133:D05BR:1:1101:18791:9539 2:N:0:CCAATCCCCCTAGG
]]]]]]]]]]]]]]]]]]]]]]]]]]]]]]]]]]]]]]]]]]]]]]]]]]]]]]]]]]]]]]]]]]]]]]]]]]]]]]]]]]]]]]]]]]]]]]]]]]]]]]]]]]]]]]]]]]]]]]]]]]]]]]]]]]]]]]]]]]]]]]]]]]
@M_HWI-M01141:133:D05BR:1:1101:9866:9552  133:D05BR:1:1101:9866:9552 2:N:0:CCAATCCCCCTAGG
TTCCAGAAACATCTATAAGATTCACCAGGGTTCTCCAGAGAAGCAAATCCAGCAGAATGTGGGTGTGTGTGTGTGTGTGTATGCATACACACATCTGTCATGTAT
+M_HWI-M01141:133:D05BR:1:1101:9866:9552  133:D05BR:1:1101:9866:9552 2:N:0:CCAATCCCCCTAGG
]]V]Y]]UWTWG]]]]]YF.]CZ9][\Y]V]]]W]]]]]]XY]FVEYX]]FYXX]FEC]]ECT]]Z]CZ]]]U[ZW]SVU]]IIWIG[]]3C]]]F]%]IT]W\]
@M_HWI-M01141:133:D05BR:1:1101:27066:9561  133:D05BR:1:1101:27066:9561 2:N:0:CCAATCCCCCTAGG
CATAGTTGAATGTAGCTTTGGCCGGGCGCAGTGGCTCATGCCTATAATCCCAGCACTTTGGGAG
+M_HWI-M01141:133:D05BR:1:1101:27066:9561  133:D05BR:1:1101:27066:9561 2:N:0:CCAATCCCCCTAGG
]\V]VX]]]]]]]]]]]]]]]]]]]U]]X]][]]]]]]YV]]]]]]]]]]]]]]]Z[]]]\]]]
@M_HWI-M01141:133:D05BR:1:1101:5420:9570  133:D05BR:1:1101:5420:9570 2:N:0:CCAATCCCCCTAGG
ATTCTGAAGGCGGATTCAACTCCCTTAGCTGAGCGAACACCCAGCAGAGCAGTTTGCAAGATACGTTCTTTTTGTGTTTTAGACGGAGATTTCCAGC
+M_HWI-M01141:133:D05BR:1:1101:5420:9570  133:D05BR:1:1101:5420:9570 2:N:0:CCAATCCCCCTAGG
]]]]]]]]]]]]]]]]]]]]]]]]]]]]]]]]]]]]]]]]]]]]]]]]]]]]]]]]]]]]]]]]]]]]]]]]]]]]]]]]]]]]]]]]]]]]]]]]]
@M_HWI-M01141:133:D05BR:1:1101:9962:9605  133:D05BR:1:1101:9962:9605 2:N:0:CCAATCCCCCTAGG
GAACAAGTAAACTTAGTAAATATTTATAGAGCTCTCCACTTCAAATACACAAAATATACATTCTTGTCAATACCACATCACACCTACTCATAGGTTTAAATGAAACATTGATTGGCCATTATGAATACCCATTTTTTTTTCAGAATAAAGCAATATTTCCGTTCACCCTCCTTCTCTCTCTTCC
+M_HWI-M01141:133:D05BR:1:1101:9962:9605  133:D05BR:1:1101:9962:9605 2:N:0:CCAATCCCCCTAGG
AAAAAFF@33BDAGAGAFAGGFGFFHBGF3D1FF]]]][]]]]]]]]]]]]]]]]]]]]]]]Z]]]]]]]]]]]]]]]]]]]]]]]]][]]]]]]]]]\[]]]ZZ]]]]]]]][ZE]]]Z]]]]]]]][]][Z]]\\]]]]]]]]]]]]]FFGF1000E0A10A0EEECBA1>1A1>111A>1A
@M_HWI-M01141:133:D05BR:1:1101:11989:9610  133:D05BR:1:1101:11989:9610 2:N:0:CCAATCCCCCTAGG
GATCACTTGAGGTCATGAGTTCAAGACCAGCCTGGCCAACATGGTGAAACCCCGTCTCAGATAGAAATACAAAAAAGTTAGCTGGGCATGGTAGTGGGTCCCTCTAATCCCAGCTATGTGGGAGGCTGATGCAGGAGAATCACTTGAACCTGGGAGGCAGAGGTTGCAGTGAGCTGAGATTGCACCATAGTACTCCAGCCTGAGTAA
+M_HWI-M01141:133:D05BR:1:1101:11989:9610  133:D05BR:1:1101:11989:9610 2:N:0:CCAATCCCCCTAGG
BCCBBFFFFFFFGGGGGFGGGGHHHHHHHHHGHHGHHHHGGHHHHHHHGHHGGGGGH]]]]]]]]]]]]]]]]]]]]]]]]]]]]]]]]]]]]]]]]]]]]]]]]]]]]]]]]]]]]]]]]]]]]]]]]]]]]]]]]]]]]]]]]]]]]]HGHHHHHHHFHGHGHHHHHHHHHHFHFFGFHGFGHGGGGFGFGFFFFFFFFFBBAAA
@M_HWI-M01141:133:D05BR:1:1101:22772:9627  133:D05BR:1:1101:22772:9627 2:N:0:CCAATCCCCCTAGG
CTTAATGAGATCAGCAAAGCAACAGTTTCTATACAGATTAAGAAAGCTATGCTTGGCCGGGCGCGGTGGCTCAAGCCTGTAATCCCAGCACTTTGGGAGGCCGAGGCGGGTGGATCACGAAGTTCGGAAGTTAAGACCATCCTGGCCCACATGGTGAAACCCCGTCTCTACTTAAAAATATACAAAAAATTAGCTG
+M_HWI-M01141:133:D05BR:1:1101:22772:9627  133:D05BR:1:1101:22772:9627 2:N:0:CCAATCCCCCTAGG
AAAAABFFFF31FFGG111AGGHHHF3DFDGFHBGB1GBGAG1EB1Z]Z]Z]]]A]]]]VV]]A]]]5Z]]U]\YW]]V]Y][UG]\]\\]2V[C]]Q8]X]]Z1S112303422D21B3.@D..3IC10413CFHEC311GAHD131D311BG2A/AAAEEB0A13333B1F3GBFFDGF1EEDFFDB1B1111>
@M_HWI-M01141:133:D05BR:1:1101:21907:9641  133:D05BR:1:1101:21907:9641 2:N:0:CCAATCCCCCTAGG
GCTCAAACCGATACGTTTCGAGTCGGTGCGCCGCAATGAGTTGGGCAGCAAAATTTCGGCGAGCAAAGTCAGCGGTGCGATGAGTCGCAAAAGCGTGCAGGGTCTGTACAGCGTGATTGA
+M_HWI-M01141:133:D05BR:1:1101:21907:9641  133:D05BR:1:1101:21907:9641 2:N:0:CCAATCCCCCTAGG
]]]]]]]]]]]]]]]]]]]]]]]]]Y]]]]Z]]]\]]]]]Y]]]]]]]]]]]]]]]]]]]]]][]]]]]]]]]]]]]]]Z]]]]]]]]]]]]]]]]]]]]]]]]]]]]]W]]]]]]]]]]
@M_HWI-M01141:133:D05BR:1:1101:14820:9656  133:D05BR:1:1101:14820:9656 2:N:0:CCAATCCCCCTAGG
GGGTCTCAGTGTGTCACCCAGGCTGGAGTACAGTGGTGCAATCATGGCTCCCTATCGCCTCAACCTCCTGGGTTCAATCTATCTTCCCACCTCAGCTTCCTGAGTAGCTGGGACTATGATGAGCACCATCACACCCGACTAATTTTT
+M_HWI-M01141:133:D05BR:1:1101:14820:9656  133:D05BR:1:1101:14820:9656 2:N:0:CCAATCCCCCTAGG
]]]]]]]]]]]]]]]]]]]]]]]]]]]]]]]]]]]]]]]]]]]]]]]]]]]]]]]]]]]]]]]]]]]]]]]]]]]]]]]]]]]]]]]]]]]]]]]]]]]]]]]]]]]]]]]]]]]]]]]]]]]]]]]]]]]]]]]]]]]]]]]]]]]
@M_HWI-M01141:133:D05BR:1:1101:13328:9663  133:D05BR:1:1101:13328:9663 2:N:0:CCAATCCCCCTAGG
GCGGCGTTCCGTACTGCCGGTTGCGCGCGACACGC
+M_HWI-M01141:133:D05BR:1:1101:13328:9663  133:D05BR:1:1101:13328:9663 2:N:0:CCAATCCCCCTAGG
]]]]]]]]]]]]]]]]]]]]]]]]]]]]]]]]]]]
@M_HWI-M01141:133:D05BR:1:1101:13150:9672  133:D05BR:1:1101:13150:9672 2:N:0:CCAATCCCCCTAGG
TAGCCATTTATGAGGTTTTTCTTTTTTTTTTTTTTTTTTTTTAATGTTAATTCACTTTATTTTTCTTGTATAAAAACCCTATGTTGTAGCCACAGCTGGAGCTTGGGTCCTCTGCAAGGAGACTCTGGTGTGGGTCTTGACAAGGTGGTCAG
+M_HWI-M01141:133:D05BR:1:1101:13150:9672  133:D05BR:1:1101:13150:9672 2:N:0:CCAATCCCCCTAGG
BBC@DHHHHEHEDHI]]]]].]]]]]]]]]]]]]]]]]]]][]6]]]]]]]]][6]]]5]]]]]]]]]]7[]]]]X][9\8]8]]EJHGHICHIIJJJJJIJJIIIJEICJEIFEHJIGHH7JI6JIIHIIIEEIAIIIIHHHDDHHCAC?A
@M_HWI-M01141:133:D05BR:1:1101:23564:9687  133:D05BR:1:1101:23564:9687 2:N:0:CCAATCCCCCTAGG
TGCTCACCACGCGCATCGCTTGGCTTTTACACACCAACCAGGCCAGCGTGCACAGCATCATGGCGGTAACGTTTACCAACAAAGCGGCCAAAGAAATGCAGACGCGGCTGGGCGCGATGATTCCTGTAAACGTACGCGCCATGTGGC
+M_HWI-M01141:133:D05BR:1:1101:23564:9687  133:D05BR:1:1101:23564:9687 2:N:0:CCAATCCCCCTAGG
]]]]]]]]]]Z]]]]]]]]]]]W]]]]]]]][]]Z[Z]Y]]Y]V]VX]Z]Z]]]Y\]]]]]]XZ]]]]S]]ZF]]][]\9]]]X]Y]]]Y]][]X]GF\]]]B9VY][Z]X]X]U]]]]]]Z$]]]YQ]]]]WS]NBOV]]]]P]]@
@M_HWI-M01141:133:D05BR:1:1101:22641:9690  133:D05BR:1:1101:22641:9690 2:N:0:CCAATCCCCCTAGG
GGCATGTGCCACCATGCCCATCTAATTTTTTGTATTTTTAGTAGAGACGGGGTTTCACCGTGTTGACCAGGATGGTCTCCATCTCTTGATCTCGTGGTCCACCCACCTCTGCCTCC
+M_HWI-M01141:133:D05BR:1:1101:22641:9690  133:D05BR:1:1101:22641:9690 2:N:0:CCAATCCCCCTAGG
]]]]]]]]]]]]]]]]]]]]]]]]]]]]]]]]]]]]]]]]]]]]]]]Y]]]]]]T]]]]]]]]]]Y]]]]]]]]]]]]]]]]]]]]]]\]]]]]]]]X]]]]]]]]]]]]]]]]]]
@M_HWI-M01141:133:D05BR:1:1101:12247:9691  133:D05BR:1:1101:12247:9691 2:N:0:CCAATCCCCCTAGG
CCACCATGCCCGGCTAATTTTTGTATTTTTAGTAGAGACAGGGTTTCACCATGTTGGTTAGGCTGGTCTTGAACTCCTGACATCAAATGATCCGCCTCAGCCTCCCAAAGTGCTGGGATTATGGGCATGAGCCACCATGCCCATACCTTCATTTTTAATAAAAAATAAATTTCAAG
+M_HWI-M01141:133:D05BR:1:1101:12247:9691  133:D05BR:1:1101:12247:9691 2:N:0:CCAATCCCCCTAGG
BBBBBBB@FFFAGGGCFGFGGGCFDG]]]]]]]]]]]]]][]]]]]]]]]]]]]]]]]]][]]]]]]]]]]]]]]]]]]]]]]]]]]]]]]]]]]]]]]]]]]]]]]]]]]]]]]][]]]]]]]]]]]]]]]]]]]]]]]]]]]]]]]]]HHGHGGGGCGFGGGFBFFFFB?AAAA
@F_HWI-M01141:133:D05BR:1:1101:14158:9701  133:D05BR:1:1101:14158:9701 2:N:0:CCAATCCCCCTAGG
CACGGATTTTAACTGCACAGGTCCACTTATACTTGGGTATTTTCCAATAAATATAGTGGAAGATTTTTTGGAAATTTGAAAAAAATCACAAATGAACCCCATAGCCTAGAAATATTGAAAATGATATGTATGTCACAAATGCATAAAATA
+F_HWI-M01141:133:D05BR:1:1101:14158:9701  133:D05BR:1:1101:14158:9701 2:N:0:CCAATCCCCCTAGG
CCCCCCDCFFFFGGGGGGGGGGHHHHHHHHHHHHHHHGHHHHHHHHHHHHHHFHGHHIGIHHFHHHHHGGGGHHHHHHHHHHGGGHHHGHHHHHHHHGGGGHHHHHHHHGHHHHHHHHHHHHHHHHHHHHHGHHHHHHHHHHHHHHHHHH
@R_HWI-M01141:133:D05BR:1:1101:14158:9701  133:D05BR:1:1101:14158:9701 2:N:0:CCAATCCCCCTAGG
ACGAGCCACCACACCCAGCTAATTTTTGTATTTTTAGTAGAGATAGGGTTTCACCATATTGGCAAGGCTGGTCTTGAACTCCTGACCTTGTGGTTCACCCGCCTCAGCCTCCCAAAGTGCTGGGATTACAGGCATCAGCCACTGCGCCCG
+R_HWI-M01141:133:D05BR:1:1101:14158:9701  133:D05BR:1:1101:14158:9701 2:N:0:CCAATCCCCCTAGG
BBBBBBBFFFBBGGFGCEGGGFGHHHHGHHHHHHHHHHHHHFHHFHFHFHEHHHHHGHHGHEHHHGGHHFGFGHHHFFGHFHHHGHHHHHGFGHGHHHHGFGFFGHEHHHHHGHGFFHHHHGGDAGGHGHFGGHHHFBFBGHHHGGCGGG
@M_HWI-M01141:133:D05BR:1:1101:18102:9707  133:D05BR:1:1101:18102:9707 2:N:0:CCAATCCCCCTAGG
GTGATCCACCTGCCTTGGCCTCCCAAAGTGCTGGGAATACAGGCGTGAGCCACTATACCCGGCCCCTAGCACCATTTGTTGAAGACTGTGCTTGTAAATG
+M_HWI-M01141:133:D05BR:1:1101:18102:9707  133:D05BR:1:1101:18102:9707 2:N:0:CCAATCCCCCTAGG
]]]]]]]]]]]]]]]]]]X]]]]]]]]]]]]]]]]]]]]]]]]]]]]]]]]]]]]]]]]]]]]]]]]]]]]]]]]]]]]]]]]]]]]]]]]]]]]]]]]]
@M_HWI-M01141:133:D05BR:1:1101:24239:9721  133:D05BR:1:1101:24239:9721 2:N:0:CCAATCCCCCTAGG
AATCCCAGCACTTTGCGGGGCAGAGGCAGGCGGATCATGAGGTCAGGAGTTTGAGACCAGCCTGGCCA
+M_HWI-M01141:133:D05BR:1:1101:24239:9721  133:D05BR:1:1101:24239:9721 2:N:0:CCAATCCCCCTAGG
]]]]]]]]]\]]]]]]]]]]]]]]]]]WT]Z]]]]]]]\K]]([]]]]]][]]]]]]]]UTVWYT]]]
@M_HWI-M01141:133:D05BR:1:1101:5132:9727  133:D05BR:1:1101:5132:9727 2:N:0:CCAATCCCCCTAGG
TTACGTAGCTCCGTTTTGGTTTTAGAGACAGATATTTCTCAATACAGCGTTTAATACCTTTCACTCTGCTATATCCAAACGCAGCTCCTAGAACAAATCTGCTTCTCACTCTCTGATTCTGAACGCGGATTCGACTCCCTTAGTTAAGCAAACGCCCAGCAGAGC
+M_HWI-M01141:133:D05BR:1:1101:5132:9727  133:D05BR:1:1101:5132:9727 2:N:0:CCAATCCCCCTAGG
AAAAA11C?331AF1]\]][7W]]]]G]]\[]]]]]]ZH]]H]]QX]]]Y]Z]\YR]]F]]WGEY]\[\[]]][]]]VY]]Z]YY]Y]]]]EG]]]]]]]]]]]]]]]YV]4\][U\]]]]U]]]XCT]BZ]UFZZ]][]]]]]]]X]]]11?A1FBFFD1A1AA
@M_HWI-M01141:133:D05BR:1:1101:10779:9732  133:D05BR:1:1101:10779:9732 2:N:0:CCAATCCCCCTAGG
TTTTTTTTTGAGACAGTTTCGCTCTTGTTACCCAGGCTGGAGTGCGATGGCGCGATCTCGGCTCACCGCAACCTGCGCCTCCTGGGTTCAGGCAATTCTCCTGCCTCGGCCTCCTGAGTAGCTGGGATTACAGGCATATGCCACCATGCCCAGCTAATTTTTTGTAT
+M_HWI-M01141:133:D05BR:1:1101:10779:9732  133:D05BR:1:1101:10779:9732 2:N:0:CCAATCCCCCTAGG
BBBBBBBBBBA?EGGGG]]]]]]]]]]]]]]]]]]]]]]]]]]]]]]]\]]]]]]]]]]]]]]]]]]]]]]]]]]]]]]]]]]]]Z]]]]]]]]]]]]]]]]]]]]]]]]]]]]]]]]]]]]]]]]]]]]]]]]]]]]]]]]]]]]]]]]GGGGGFFDCFFFABAAA
@M_HWI-M01141:133:D05BR:1:1101:15663:9793  133:D05BR:1:1101:15663:9793 2:N:0:CCAATCCCCCTAGG
CTGACTAGCCATGTGCAGAAAGCAGAAATTGTACCCCTTCCTGATACGTTACACTAAAATTAACTCCAGATGGATTAAAGACTTAAACATAAGA
+M_HWI-M01141:133:D05BR:1:1101:15663:9793  133:D05BR:1:1101:15663:9793 2:N:0:CCAATCCCCCTAGG
]]]]]]]]]]]]]]]]]]]]]]]]]]]]]]]]]]]]]]]]]]]]]]]]]]]]]]]]]]]]]]]]]]]]]]]]]]]]]]]]]]]]]]]]]]]]]]
@M_HWI-M01141:133:D05BR:1:1101:17321:9802  133:D05BR:1:1101:17321:9802 2:N:0:CCAATCCCCCTAGG
AAGACCAGCCTGGCCAACATGGTGAAACCCTGTCTCTACTAAAAATACAAAAATTAGCTGG
+M_HWI-M01141:133:D05BR:1:1101:17321:9802  133:D05BR:1:1101:17321:9802 2:N:0:CCAATCCCCCTAGG
]]]]]]]]]]]]]]]]]]]]]]]]]]]]]]]]]]]]]]]]]]]]]]]]]]]]]]]]]]]]]
@M_HWI-M01141:133:D05BR:1:1101:18837:9809  133:D05BR:1:1101:18837:9809 2:N:0:CCAATCCCCCTAGG
GTTCAAACACAAACGTGGCGAATTTTTTGTAAGTGGTCATTTTGAGCCAAACGAAGATGGTAGCGTAACACGGAATAATGAGCAAGA
+M_HWI-M01141:133:D05BR:1:1101:18837:9809  133:D05BR:1:1101:18837:9809 2:N:0:CCAATCCCCCTAGG
]X]]]]]]]]]]]]]]]]]]]]]]]]]]]]]]]]]]]]]]]]]]]]]]]]]]]]]]]]]]]]]]]]]]]]]]]]]]]]]]]]]]]]]
@M_HWI-M01141:133:D05BR:1:1101:25873:9820  133:D05BR:1:1101:25873:9820 2:N:0:CCAATCCCCCTAGG
ATCACAGGTGAATGCCACCATACCTGACTACTTTTTATATTTTTAGTAGAGATGGGGTTTCACTTTGTTGGTCAGGCTGGTCTTGCACTCCTGACCTCAGGTGATCTGCCAG
+M_HWI-M01141:133:D05BR:1:1101:25873:9820  133:D05BR:1:1101:25873:9820 2:N:0:CCAATCCCCCTAGG
]]]]]]]]]]]]]]]]]]]]]]]]]]]]]]]]]]]]]]]]]]]]]]]]]]]]]]]]]]]]]]]]]]]]]]]]]]]]]]]]]]]]]]]]]]]]]]]]]]]]]]]]]]]]]]]]
@M_HWI-M01141:133:D05BR:1:1101:11812:9822  133:D05BR:1:1101:11812:9822 2:N:0:CCAATCCCCCTAGG
AAGCACCACCATGCTCAGCTATTTTTTTTATTTTCAGTAGATACACGGTTGCACCATGTTGGCCAGGCTAGTCTCGAACTCCTGGGCTCAAAAGATCTGTTGGCCATGGCCTCCCAAAGTCCTGGAATTATAGGCATGAGCCACCATGACCAGGCAGCCTGTGTTTTAACAAACCCTCCAGGTGATTCTGTTGTTTGTTCATGGTTTTTCCTGAGATGGAGTCT
+M_HWI-M01141:133:D05BR:1:1101:11812:9822  133:D05BR:1:1101:11812:9822 2:N:0:CCAATCCCCCTAGG
AABAAFBFABAFFGGGFGGGBFHHHHGGGGFHHHHFHGHHHHHHFHGGGGGHHHHHHHHHGHHHHHGHHHAGGH]]]]]]]]]]]]]]]]]]]]]]]]]]]]]]]]]]]Y]]]]]]]]]]V]]]]]]\]]]]]]]]]]]]]]]]]]]]]]HHHF1HFAHFFGGFGGFB2FA1A2E2FAGEHHHHFFF2HGHFHHGDF54DGCEACFE4BFG5FFFFFFFAA>>3
@M_HWI-M01141:133:D05BR:1:1101:5257:9849  133:D05BR:1:1101:5257:9849 2:N:0:CCAATCCCCCTAGG
GTGAAGAAGCGCAAAACGCATTTTCCCAGGCAAAAGCAAGCATTTCCCAAATAGCTGTAAATCTCCGTCTGAAACACAAAACGAACGTATCCTTCAGACTGCTCTACTGGGTGTTCGCTCAGCTAAGGGAGTTGAATCCGCCTTCAGAATCAGAGAGAGAGAAGCACGGTTCTTCCAGGAGCTGT
+M_HWI-M01141:133:D05BR:1:1101:5257:9849  133:D05BR:1:1101:5257:9849 2:N:0:CCAATCCCCCTAGG
@AABCFFFFFCCGGGGGGGGGGHHHHHFHGHHHHH]]]]]]]]]]]]]]]]]]]]]]]]]]]]]]]]]]]]]]]]]]]]]]]]]]]]]]]]]]]]]]]]]]]]]]]]]]]]]]]]]]]]]]]]]]]]]]]]]]]]]]]]]]]]]]]]]]]HHHHHHHHHHHGGGGGGGGBGGGFFFFFFFBAA3A
@M_HWI-M01141:133:D05BR:1:1101:14470:9864  133:D05BR:1:1101:14470:9864 2:N:0:CCAATCCCCCTAGG
GTGTATTTTCTAGGTTATGACCATGTGAGCAAATGATGATTACCAAATAGACGTCGCTTAATGACTTTGATAGAGAAATGAAACTCTTCCTCATAAAGCAAGGCCTTATTTGCCTTGCCACTTAGATG
+M_HWI-M01141:133:D05BR:1:1101:14470:9864  133:D05BR:1:1101:14470:9864 2:N:0:CCAATCCCCCTAGG
]]]]]]]]]]]]]]]]]]]]]]]]]]]]]]]]]]]]]]]]]]]]]]]]]]]]]]]]]]]]]]]]]]]]]]]]]]]]]]]]]]]]]]]]]]]]]]]]]]]]]]]]]]]]]]]]]]]]]]]]]]]]]]]]
@M_HWI-M01141:133:D05BR:1:1101:14497:9878  133:D05BR:1:1101:14497:9878 2:N:0:CCAATCCCCCTAGG
CCGATTCAACTCCCTTAGTAAATCAAACGCATCGTAGAGTAGTTTGAAGGATAGGTTCGTTTTGTGTTTTAGACGGAGATTTACAGCTATTTTTGAAATGCTTGGATTTCGCTGAAAAATTGCGTTTTCCGCTGCTTCACAGAAAGGGTTTACAAACTCCTGCAAACGCACATCAGTTTAACTCTGTAAGTTGAATTCACACATTGAAGACCGTGC
+M_HWI-M01141:133:D05BR:1:1101:14497:9878  133:D05BR:1:1101:14497:9878 2:N:0:CCAATCCCCCTAGG
CCCCCCFFFFFFGGGGGGGGGGHHHHFHEGAEGGDFGEHHHBGHHFGHHGGHDGHHGHGGHGGHFG]]]]]]]]]]]]]]]]]]]]]]]]]]]]]]]]]]]]]]]]]]]]]]]]]]]]]]]]]]]]]]]]]]]]]]]]]]]]]]]]]]]]DCGHHHGFGGGGGGGGGHGHHHHHHHHFGGEGBFHHHHHHDHHHGGGGGGGFGDFFFBBBBABBBA
@M_HWI-M01141:133:D05BR:1:1101:26455:9899  133:D05BR:1:1101:26455:9899 2:N:0:CCAATCCCCCTAGG
AAGGCTTTTCAAGATCATTTTAATCAAGGCAATTTTAAACAAAGAAACTTTAGGAAATACCAGGCAAGACAATTCCATGCAATTCCAGATAAGGCAATTTCTGGCAAGGCATTTCCAGGCAATTCCAGAAAAGGCAATACCAGGCAAGGAAATTTTAGGGAATTCCAGGCAATGTAATTTGAGGCAATGCAATTTGAGGCAAT
+M_HWI-M01141:133:D05BR:1:1101:26455:9899  133:D05BR:1:1101:26455:9899 2:N:0:CCAATCCCCCTAGG
>ABBAFFFFFFDGGGGGGFGGFEGHFBGGCF4FGHHBGHHGH2CHFHHHHHHH]]]]]]]]]]]]]]]]]]]]]]]]]]]]]]]]]]]]]]]]]]]]]]]]]]]]]]]]]]]]]]]]]]]]]]]]]]]]]]]]]]]]]]]]]]]]]]]]]GHHHHHGHHFHGHFGHHHHHHHGBGHHHHHHGFCGGGGGGGFFFFFFFBAA>3
@M_HWI-M01141:133:D05BR:1:1101:5289:9919  133:D05BR:1:1101:5289:9919 2:N:0:CCAATCCCCCTAGG
TTTTGGTTTTAGAAGCAGATATTTCTCAATACCGCGTTTGTTCCAATACACCCGGGTATAACGAAACCCAGTTCCTGGAAGAACCGTGCTTCTCACTCTCTGATTCTGAAGGCGGATTCAACTCCCTTAAC
+M_HWI-M01141:133:D05BR:1:1101:5289:9919  133:D05BR:1:1101:5289:9919 2:N:0:CCAATCCCCCTAGG
]]]]]]]]]]]]]]]]]]]]]]]]]]]]]]]]]]]]]]]]]]]]]]]]]]]]]]]]]]]]]]]]]]]]]]]]]]]]]]]]]]]]]]]]]]]]]]]]]]]]]]]]]]]]]]]]]]]]]]]]]]]]]]]]]]]
@M_HWI-M01141:133:D05BR:1:1101:19216:9925  133:D05BR:1:1101:19216:9925 2:N:0:CCAATCCCCCTAGG
CCTGTACTCCTAGCTCCTCAGGAGGCTGCGGCAGCGGAATCGCTTGAACCCGGGAGGCAGAGGTTGCAGTGAGCCCAGATGGTACAACTGCATTCCAGCCTGGGCAACATGAGCAAGACTCTGTCTCAAAAAAAAAAGCAAGAAAGAAAAAAAATTGAGTACTATGTTCACGACTTGGGCATAGGTGACGGGATCATTAGAAGCCCGACCCTCAGCATTACACAATATACCAATGT
+M_HWI-M01141:133:D05BR:1:1101:19216:9925  133:D05BR:1:1101:19216:9925 2:N:0:CCAATCCCCCTAGG
BBBABDFFFFFFGGGGGGGGCGFFGGHFGGGGGGGGGGGGHHGGHGFHHH?AEFEGGGEGGHGFHHHHHHHHHHHGHHHGHGHHHG]]]]]]]]]\]]]Z]]]]]]]]]]]]]]]]]]]]]]]Z]][]]]]]]]]]]]]]]]]]]]]]]]HHHHFHHHHGHHHHGHGHGGGGGEHHHHFHHHHGGGGHGHHHHGHHHGHHHGGGGGHGGGHGHGGGGGGGGFGGFFFF5FFBBBAA
@M_HWI-M01141:133:D05BR:1:1101:27113:9943  133:D05BR:1:1101:27113:9943 2:N:0:CCAATCCCCCTAGG
TGCCTCCCAAAGGGCTGGGATTACATACCTGAGCCACTGCACCCGGCCCAAGTATTTAAATTCCAAT
+M_HWI-M01141:133:D05BR:1:1101:27113:9943  133:D05BR:1:1101:27113:9943 2:N:0:CCAATCCCCCTAGG
]]]]]]]]]]]]]]]]]]]]]]]]]]]]]]]]]]]]]]]]]]]]]]]]]]]]]]]]]]]]]]]]]]]
@M_HWI-M01141:133:D05BR:1:1101:21708:9951  133:D05BR:1:1101:21708:9951 2:N:0:CCAATCCCCCTAGG
CAGGGTGATCGGTTCGGGCAGGGCGTGGAGCCGGGTGATGAGCTGGGTGAGGGTGGCGTCGTAGGTCTGGGTGAAGTA
+M_HWI-M01141:133:D05BR:1:1101:21708:9951  133:D05BR:1:1101:21708:9951 2:N:0:CCAATCCCCCTAGG
]]]]]]]]]]]]]]]]]]]]]]]]]]]]]]]]]]]]]]]]]]]]]]]]]]]]]]]]]]]]]]]]]]]]]]]]]]]]]]
@M_HWI-M01141:133:D05BR:1:1101:4743:9980  133:D05BR:1:1101:4743:9980 2:N:0:CCAATCCCCCTAGG
ACAGGCAGGCAGTGACTAAACTGCCCCCTCGCTGGGCAGGAAAGTACAACGAATACTCATAAATAAAGCCCTAACTCCCCGGGGCAGAGGACCTGAGGAAAAAAAGCATTTTTTTAATG
+M_HWI-M01141:133:D05BR:1:1101:4743:9980  133:D05BR:1:1101:4743:9980 2:N:0:CCAATCCCCCTAGG
]]]]]]]]]]]]]]]]]]]]]]]]]]]]]]]X]]X]]]]]]]]]]]]]]]]]]]]]]]]]]]]]]]]]]\]]]]]]]]]]]]]]]]]]]]]]]]]]]]]]]]]]]]]]]]]]]]]]]]]
@M_HWI-M01141:133:D05BR:1:1101:6725:10016  133:D05BR:1:1101:6725:10016 2:N:0:CCAATCCCCCTAGG
CCGCAGCCACCACCAAGCCTACGCCTACCTGCTCACGCCCGAAGTGCCGATCAGGCTC
+M_HWI-M01141:133:D05BR:1:1101:6725:10016  133:D05BR:1:1101:6725:10016 2:N:0:CCAATCCCCCTAGG
]T]]]]]]]Y]]W]]]][]Y]][TZ]XU][]]]ZI]U[U[]]]]V]]ZV]]]\]]]\]
@M_HWI-M01141:133:D05BR:1:1101:7503:10019  133:D05BR:1:1101:7503:10019 2:N:0:CCAATCCCCCTAGG
CTGAAGATGACAGTTTCCAGCTTCATCCATGTCCCTGCAAAGGACATGAACTCATCTTTTTTATGGCTGCATAGTATTCCATG
+M_HWI-M01141:133:D05BR:1:1101:7503:10019  133:D05BR:1:1101:7503:10019 2:N:0:CCAATCCCCCTAGG
][]]]]]]]]]]]]Y]]]]]]]]L]]]]]]]]]\]]]]]]]]]]]]]]]]]]]]]]]]]]]]]]]]]]]]]]]]]]]]]]]]]
@M_HWI-M01141:133:D05BR:1:1101:6732:10033  133:D05BR:1:1101:6732:10033 2:N:0:CAAATCCCCCTAGG
CTTCCGCGACACGCGCGCCCGTTTCAGCACGTCCGCGACGGTCGTCCGGGCGT
+M_HWI-M01141:133:D05BR:1:1101:6732:10033  133:D05BR:1:1101:6732:10033 2:N:0:CAAATCCCCCTAGG
]C]Z]T]]]]]W]]]]VXTA]U]X]]\]\]]]XXXX]TRX]]Y]W]SST]]\U
@M_HWI-M01141:133:D05BR:1:1101:25165:10043  133:D05BR:1:1101:25165:10043 2:N:0:CCAATCCCCCTAGG
TAAATTTTCTTTCATTTTTTTTAAGATGGAGTTTCACTCTTGTTACCCAGGCTGGAGTGCAATGGCGCGATCTCAGCTCACGGCAACCTCCGCCTCCTGGGTTCAGGCAATTCTCCTGCCTTAGCCTTCTGATTAGCTGGGACTACAGGCACGCGTCACCATGCCCAGTTAATTGTTTTGTGTTTTCTG
+M_HWI-M01141:133:D05BR:1:1101:25165:10043  133:D05BR:1:1101:25165:10043 2:N:0:CCAATCCCCCTAGG
33AAAFBFFFFFGGGGGGGGGGC3G5EFBEFA3FDA555]]]]]]]]]]]]]]]]]]]]]]]]]ZU]]]]]]]]]]]]]]]]]]]]]T]]]]]]]]]]]]Z]]]]]]]]]]]]]]]\]]]]]]]]]]]]]]]]]]]]]]]]]]]]]]]Y]22E2FA5GA4CFB44BEBGGGGFCGA4A4CAFBFAA>33
@M_HWI-M01141:133:D05BR:1:1101:6058:10050  133:D05BR:1:1101:6058:10050 2:N:0:CCAATCCCCCTAGG
AACGATTTCTATTCTTGGGGGTATATGCCCAGTAATGGGATTGTAAAATATTAGTCTGGGTATCTCTGGAAGAGATTAACATTTGACTCAGTAGACCAAGAAAAGAAGATCTGGCTTCAA
+M_HWI-M01141:133:D05BR:1:1101:6058:10050  133:D05BR:1:1101:6058:10050 2:N:0:CCAATCCCCCTAGG
]]]]]]]]]]]]]Z]]]]]]]]]]]]]Y\]]]]]]]]V]]]]]]]]]]]]]]]]]]]]]][[][[\][]]]]]]\]]]]]]]]]]][]]]]]]]]]]]]]]]]]]]][]]]]]]]Z]]]2
@M_HWI-M01141:133:D05BR:1:1101:5964:10054  133:D05BR:1:1101:5964:10054 2:N:0:CCAATCCCCCTAGG
AGGGCGACGCGAGGAGTTCGGGCGGTACTTAGCCCGCCTACGACGGGCAGG
+M_HWI-M01141:133:D05BR:1:1101:5964:10054  133:D05BR:1:1101:5964:10054 2:N:0:CCAATCCCCCTAGG
]]Z]]]Q]]]]][]W]RT]]AAAY]W]T]]]]]]WTXZUSST]CT]QS]%Z
@M_HWI-M01141:133:D05BR:1:1101:28476:10059  133:D05BR:1:1101:28476:10059 2:N:0:CCAATCCCCCTAGG
TATTTTTTTTTCCTGCCTAATTGCTCTGGCTAGAACTTCCAATACTATATTGAATAGGAGTGGTGAGAGAGGGCATCCTTGTCTAGTGCCAGATTTCAAAGGGAATGCTTCCAGTTTTTGCCCATTCATTAT
+M_HWI-M01141:133:D05BR:1:1101:28476:10059  133:D05BR:1:1101:28476:10059 2:N:0:CCAATCCCCCTAGG
]]]]]]]]]]]]]]]]]]]]]]]]]]]]]]]]5]]]]]]]]]]]]]]]]]]][]]]]][\]\]][]\]\Z]]][]]W]]]]]]]]]]]]]]]]]]]]]]]]]YZZ]]]]]]]]Z]]]]]]]]]]]]]]\]]]
@M_HWI-M01141:133:D05BR:1:1101:16735:10061  133:D05BR:1:1101:16735:10061 2:N:0:CCAATCCCCCTAGG
TTCTTGATTTGGCTTTCTTTAAGTCTGTTATTGGTGTAGACGAATGCTTGTGATTTTTGCACATTGATTTTATATCCTGAGACTTTGCTGAAGTTGTTTATCAGTTTCAGGAGTTTTTGGGCTGAGGCGATGGGGTCTTCTAGGTATA
+M_HWI-M01141:133:D05BR:1:1101:16735:10061  133:D05BR:1:1101:16735:10061 2:N:0:CCAATCCCCCTAGG
]]]]]]]]]]]]]]]]]]]]]]]]]]]]]]]]]]]]]]]]]]]]]]]]]]]]]]]]]]]]]]]]]]]]]]]]]]]]]]]]]]]]]]]]]]]]]]]]]]]]]]]]]]]]]]]]]]]]]]]]]]]]]]]]]]]]]]]]]]]]]]]]]]]]
@M_HWI-M01141:133:D05BR:1:1101:8186:10066  133:D05BR:1:1101:8186:10066 2:N:0:CCAATCCCCCTAGG
TGCACTCTACAACCATCTGATCATTGACAAACCTGACAAAAACAAGCAATGGGGAAAGGATTCCCTGTTTAATAAGTGATGTTGGGAAAACTGGCTAGCCATGTGCAGAAAACAGAAACTGGACCTCTTCGTGACACTCTACACTAAAATTAACTCCAGATGAATTAAAGACTTAAACATAAGACCTAACAC
+M_HWI-M01141:133:D05BR:1:1101:8186:10066  133:D05BR:1:1101:8186:10066 2:N:0:CCAATCCCCCTAGG
BCCCCFFFFFFFGGGGGGGGGGHHGHHHHHHHGHHHHHHHHH]]]]]]]]]]]]]]]]]]]]]]]]]]]]]]]]]]]]]]]]]]]]]]]]]]]]]]]]]]]]]]]]]]]]]]]]]]]]]]]]]]]]]]]]]]]]]]]]]]]]]]]]]]]]HHHHHHHHHHGHHHHHHHHHGGGGGGGGGGFFFFFFFCBBBB
@M_HWI-M01141:133:D05BR:1:1101:10534:10071  133:D05BR:1:1101:10534:10071 2:N:0:CCAATCCCCCTAGG
TCGAGGTCAAGAGGTCAAGACCATCCTGGCCAACATGGCGAAACCCTGTCTCTACTAAAAATACAAAAATTAGCCAGGTGTGGTGGTGCACATCTGTAGTCCCACCTACTTGGGAGGCTGAGGCAGGAGAATCACTTCAATCCGGGAGACAAAGATTGCAGTGAGCTGAGATAGTGCCACTGTACCCCAGCCTGGTGACAGAGTGAGACACCGTCTCAAAA
+M_HWI-M01141:133:D05BR:1:1101:10534:10071  133:D05BR:1:1101:10534:10071 2:N:0:CCAATCCCCCTAGG
AAAAADAFF1BDGAGG1FEGGF0FCHHHHHHHEGGGHBGE/EEEHGHHHHGFHHHHDDFG1FHHGGGGHGH]]]]]]]]]]]]]]]]]]]]]]]]]]]]]]]]]]]]]]]]]]]]]]]]]]]]]]]]]]]]]]]]]]]]]]]]]]]]]]]FHGGA3FHHGHHHHHHHHHGHHG3FFCHHFGCFEGEEAGGF4FFHHHHHFGFFGGGGAGA>>@4AAABBBB
@M_HWI-M01141:133:D05BR:1:1101:5825:10118  133:D05BR:1:1101:5825:10118 2:N:0:CCAATCCCCCTAGG
GGCTGAGCTTCTCTTTCTACCGAATCCCGTAGGCAGGAGGTACGCGGCTACAAGTGGCTGAACGCTGCGCCCTCCCGGCAAGGCCGGAGATCCGGAACCGTGCCCTGTCCGACCTGAGCTGACGCAACCTGCCGTTGCCAAGGCAA
+M_HWI-M01141:133:D05BR:1:1101:5825:10118  133:D05BR:1:1101:5825:10118 2:N:0:CCAATCCCCCTAGG
]]]]]]]]]]]]]]]]]]]]]]]]]]]]]]]]]]]]]]]]]]]]]]]]]]]]]]]]]]]]]]]]]]]]]]]]]]]]]]]]]]]]]]]]]]]]]]]]]]]]]]]]]]]]]]]]]]]]]]]]]]]]]]]]]]]]]]]]]]]]]]]]]]
@M_HWI-M01141:133:D05BR:1:1101:18946:10126  133:D05BR:1:1101:18946:10126 2:N:0:CCAATCCCCCTAGG
CTCGCAGCTTGAGCGGCTACGTCCGCTGATGCCGCATGATGGCTCTGTATCCTTCGGGCTGCGTATCAACCCTGAGTATTCGGCTGTGGAGACGTATTTATACAATCCTTGTGCGCCGGGCTCGCGCTTTGGTGTGCCTGCGCACCCATCTCCTCG
+M_HWI-M01141:133:D05BR:1:1101:18946:10126  133:D05BR:1:1101:18946:10126 2:N:0:CCAATCCCCCTAGG
ABBABB]]]]]]]]]]]]]]]]]]]]]]]]]]]]]]]]]]]]]]]]]]]]]]]]]]]]]]]]]]]]]]]]]]]]]]]]]]]]]]]]]]]]]]]]]]]]]]]]]]]]]]]]]]]]]]]]]]]]]]]]]]]]]]]]]]]]]]]]]]]]]]]]DAAAAA
@F_HWI-M01141:133:D05BR:1:1101:19873:10128  133:D05BR:1:1101:19873:10128 2:N:0:CCAATCCCCCTAGG
TCTTTTTTTCCCTAAGACAGGGTCTTGCTCTGTTGCCCAGGCTGGAGTGCAATGGCGTGATCTTGGCTCACTGGAGGCAACCTCTGCCTCCCAGGTTCAAGCGATTCTCCTGCCTCGGCCTCCTGAGTAGCTGGGATTACAGGTGTACAC
+F_HWI-M01141:133:D05BR:1:1101:19873:10128  133:D05BR:1:1101:19873:10128 2:N:0:CCAATCCCCCTAGG
BBBBBFFBBFFFGGGFGGGGGGGHHHHHHHHHHHHHHHHHGHFHGGHHHHHHHHHHGGGGHHHHHHHGHHHHHGGFDFGHHHHHHGHFHHHGHHGGGHHHFHFGHHHHHHHHHHGHEFFGGHHHHBG?HFHHHHDHHHHHHHHHHHHHGH
@R_HWI-M01141:133:D05BR:1:1101:19873:10128  133:D05BR:1:1101:19873:10128 2:N:0:CCAATCCCCCTAGG
TACTCCCCTTTGTTTTAAAAAAATCCTTCAGCTGGATGCTGGTGACTCACACCTGTAATCCCTGCCCTTTGGGAGGCCAAGGCAGGTGAACCAGTTAAGGTCAGGAGTTCGAGACCAGCCTGGACTACATGGTGAAACTTTGTCTCTACT
+R_HWI-M01141:133:D05BR:1:1101:19873:10128  133:D05BR:1:1101:19873:10128 2:N:0:CCAATCCCCCTAGG
BAABBCAAFFFFGGGGFFGGGGGHHHHHHHFGHGHHHHHHHCHHHHHHGHHHGHHHHHHHHHHHHGHHHHF3EGEGGGEHEAGHGCGHFHHHHHHHHEFBGHHHGGGHHHGHFEGFGFHEGHHHHGHGHGGHFFFHFHFDHHHHHHHEGH
@M_HWI-M01141:133:D05BR:1:1101:6521:10131  133:D05BR:1:1101:6521:10131 2:N:0:CCAATCCCCCTAGG
GGACCTCTTCAGGGAAAACTACAAACCCCTGCTCAAGGAAATAAGAGAGGACACAAACGAATGGAAAAACATTCCATGCTCATGGTTAGGAAGAATAAGTATCATGAAAA
+M_HWI-M01141:133:D05BR:1:1101:6521:10131  133:D05BR:1:1101:6521:10131 2:N:0:CCAATCCCCCTAGG
V][]]X]F]]]]]W[]\]]Y[]]]]]ZY]\]]]]]]\]X]]][]]]]]]]Z[C][]W]]]]]]]Z]][]]]][]]]]]]][]\]]]]]]]]\]]]]\Y]\]]]]]WW]]]
@M_HWI-M01141:133:D05BR:1:1101:9968:10139  133:D05BR:1:1101:9968:10139 2:N:0:CCAATCCCCCTAGG
CTCCACCTGACAGCCAGAATGATATTAAACACAAACATGGGCTAGGCACGGTGGCTCACGCCTGTAATCCCAGCACTTTGGGAGGCTGGGGTAGGCGGATCATTTGAGTTCAAGAGTTGGACACCAGCCTGGCCAACATAGAGAAATCCCGTCTCTAC
+M_HWI-M01141:133:D05BR:1:1101:9968:10139  133:D05BR:1:1101:9968:10139 2:N:0:CCAATCCCCCTAGG
CBCCCFFF]]]]]]]]]]]]]]]]]]]]]]]]]]]]]]]]]]]]]]]]]]]]]]]]]]]]]]]]]]]]]]]]]]]]]]]]]]]]]]]]]]]]]]]]]]]]]]]]]]]]]]]]]]]]]]L]]]]]]]]]]]]]]]]]]]]]]]]]]]]]]]FFFBAA>A
@M_HWI-M01141:133:D05BR:1:1101:18029:10145  133:D05BR:1:1101:18029:10145 2:N:0:CCAATCCCCCTAGG
TCTATTAGGTAAAGGCCTACCAATACTTTCGAAAGTTTTTCTACCCATTACTATAGTTTGATTTGTAGTTAGTTTTTTTACTCTTAACATATCAGCTCTTAAACGCCAAGGAATTGCATTATCATTTCCTATTATTTTATTTTTATCATAAGCTACTATTAATGATAACATATTCTCACC
+M_HWI-M01141:133:D05BR:1:1101:18029:10145  133:D05BR:1:1101:18029:10145 2:N:0:CCAATCCCCCTAGG
AAABAFFDFFFDGGGGGGGGGGHHHHHHHH]]]]]]]]]]]]]]]]]]]]]]]]]]]]]]]]]]]]]]]]]]]]]]]]]]]]]]]]]]]]]]]]]]]]]]]]]]]]]]]]]]]]]]]]]]]]]]]]]]]]]]]]]]]]]]]]]]]]]]]]HHFHHHGHGGGGGGGGGGFFFFFFFCBBAA
@M_HWI-M01141:133:D05BR:1:1101:21735:10177  133:D05BR:1:1101:21735:10177 2:N:0:CCAATCCCCCTAGG
CAGGTGGGAGGATCACTTGAGTCCAGGAGTTTGAGACCAGCCTGGACAACATAGTGAGGACTAGTGTCTACAAAAAACATTTTAAAAAAATTAGCCAGGCACAGTGGTGTGCACCTGTGGCCCCAGATACTCGGGAGCTGAAGCAGAG
+M_HWI-M01141:133:D05BR:1:1101:21735:10177  133:D05BR:1:1101:21735:10177 2:N:0:CCAATCCCCCTAGG
]]]]]]]]]]]]]]]]]]]]]]]]]]]]]]]]]]]]]]]]]]]]]]]]]]]]]]]]]]]]]]]]]]]]]]]]]]]]]]]]]]]]]]]]]]]]]]]]]]]]]]]]]]]]]]]]]]]]]]]]]]]]]]]]]]]]]]]]]]]]]]]]]]]]
@M_HWI-M01141:133:D05BR:1:1101:20249:10180  133:D05BR:1:1101:20249:10180 2:N:0:CCAATCCCCCTAGG
GAGGATTGCTTGAGCCCAGGAGTTCAAGACCAGTTTAGGCAACATAGTGAGACCCTGTCTCTACAAAGAAGAAAA
+M_HWI-M01141:133:D05BR:1:1101:20249:10180  133:D05BR:1:1101:20249:10180 2:N:0:CCAATCCCCCTAGG
]]]]]]]]]]]]]]]]]]]]]]]]]]]]]]]]]]]]]]]]]]]]]]]]]]]]]]]]]]]]]]]]]]]]]]]]]]]
@M_HWI-M01141:133:D05BR:1:1101:17308:10185  133:D05BR:1:1101:17308:10185 2:N:0:CCAATCCCCCTAGG
CAAAAACAAAACTAAACTAAGCAAAGAACCAGATGTCAAACAGTGATGAAGTCACAGGCCCCAAATAGAGCACAGGGGATGCTTGCAGAAAATGCAGTGGGTTTCATTTTCTGCTCTTGTGTCAGTTTGCTGAAGATGATGTTTTCCAGATCCATCCATGCCCCTACAAACGACACGAACTCATCATTTCTGATTGCTGCATAATATTCCATGGTGTATATGTGCCACATTTTTCCAATCCAGTCTATTATCAATGGGCATTTGGGTTGTTCTA
+M_HWI-M01141:133:D05BR:1:1101:17308:10185  133:D05BR:1:1101:17308:10185 2:N:0:CCAATCCCCCTAGG
CCCCCCCDDFFFGGGGGGGGGGHHHHHHHHHHHHHHGHHHHHHGHHHHHHHHHHHHHGGGGGGGHHHHHHHHHHHHGGGGGHGHFHHHHHHHHHGHHHHHHGGGHHHHHHHHHHHHGHHHHHHH]]]]]]]]]]]]]]]]]]]]]]]]]]HEEHHHHHCGGGFHHHGGGGGHHGGEHHHHHGHHHHHHHHHHHHHHHHHHHHHHHHHHHHHHHHHIIHHHHHFEGGFHHHHHHHHHHHHGHHHHHGHHHFGHGGGGGGGGGGCCCCFFFCCBAB
@M_HWI-M01141:133:D05BR:1:1101:7965:10187  133:D05BR:1:1101:7965:10187 2:N:0:CCAATCCCCCTAGG
TTCCCTTTTTCTTCAGACGCCCGGCTTGTGCAGGGGACACAGGCCCAGGTGCTCTTCTGCCCGGGAATCT
+M_HWI-M01141:133:D05BR:1:1101:7965:10187  133:D05BR:1:1101:7965:10187 2:N:0:CCAATCCCCCTAGG
]]]]]]]]]]]]]]]]]]]]]]]]]]]]]]]]]]]]]]]]]]]]]]]]]]]]]]]]]]]]]]]]]]]]]]
@M_HWI-M01141:133:D05BR:1:1101:18731:10195  133:D05BR:1:1101:18731:10195 2:N:0:CCAATCCCCCTAGG
GAGGTTGCAGTGAGCCAAGATCATGCCATTGCACTCCAGCCTGGGCTACAAAGTAAGAGTCCATCTCAATAAATAAATAAATATATACACAATAATTAGCCAGGGATGGTGGCAGGTGCCTGT
+M_HWI-M01141:133:D05BR:1:1101:18731:10195  133:D05BR:1:1101:18731:10195 2:N:0:CCAATCCCCCTAGG
]]]]]]]]]]]]]]]]]]]]]]]]]]]]]]]]]]]]]]]]]]]]]]]]]]]]]]]]]]]]]]]]]]]]]]]]]]]]]]]]]]]]]]]]]]]]]]]]]]]]]]]]]]]]]]]]]]]]]]]]]]]
@F_HWI-M01141:133:D05BR:1:1101:8629:10202  133:D05BR:1:1101:8629:10202 2:N:0:CCAATCCCCCTAGG
CCGCGCGCCGGGATGCTCGCGGCGGGCGATCTCGATCATCGTGGGTGACAGGTCGATGCGATCGGAGAGCACACGTCTGAACTCCAGTCACCCAATCCATCTCGTATGCCGTCTTCTGCTTGAAAAAAAAAAAAACCACATCTACCAGCA
+F_HWI-M01141:133:D05BR:1:1101:8629:10202  133:D05BR:1:1101:8629:10202 2:N:0:CCAATCCCCCTAGG
CCCCBBCCCCBCGGGGGGGGCGGGGGGGGGFHHHBFHGFFHEGGGBDGHEFF2G@CG2CFDEEDGC<@AE1FGGFGHFAFGGDDGFHHHHFHHEHFGHHFBC0.;AGCGHGCC9E0FB9BF0.;FFGGGGF99;@###############
@R_HWI-M01141:133:D05BR:1:1101:8629:10202  133:D05BR:1:1101:8629:10202 2:N:0:CCAATCCCCCTAGG
CCATGATCTCTTCACCCACCATAAACGGGAATCCCGCCCCCCGCGAACCCCCCCGCCGGGGGAGGGGGGAGGGACGGGGGGGGAAAAAGGGGCCGAGGATGGTGGAGGACAGTGCTGGGGGGGAGAAATTAACAAAAAAAAAACAAATAA
+R_HWI-M01141:133:D05BR:1:1101:8629:10202  133:D05BR:1:1101:8629:10202 2:N:0:CCAATCCCCCTAGG
>11111333333131A11111BD111A000001A100A################################################################################################################
@M_HWI-M01141:133:D05BR:1:1101:18987:10212  133:D05BR:1:1101:18987:10212 2:N:0:CCAATCCCCCTAGG
TGATTGCATACCGGGCTGGAAAGGCGTCAACTGCCCTCCAGTCCCAAGGGGTTACACAAATGGACAGATGGGCCTGGGCAGCCAGCAGCCTGCGGGGGG
+M_HWI-M01141:133:D05BR:1:1101:18987:10212  133:D05BR:1:1101:18987:10212 2:N:0:CCAATCCCCCTAGG
]]]]]]]]]]]]]]]]]]]]]]]]]]]]]]]]]]]]]]]]]]]]]]]]]]]]]]]]]]]]]]]]]]]]]]]]]]]]]]]]]]]]]]]]]]]]]]]]]]]
@M_HWI-M01141:133:D05BR:1:1101:9460:10213  133:D05BR:1:1101:9460:10213 2:N:0:CCAATACCCCTAGG
GCCTCCCAAGTAGCTGGGACTACAGAGGTTTCCTACCACACCCAGCTAATTTTTTTTTTTAGA
+M_HWI-M01141:133:D05BR:1:1101:9460:10213  133:D05BR:1:1101:9460:10213 2:N:0:CCAATACCCCTAGG
]]]W]]]]]]]]]]]]]]]]]]]]]]]]]]]]]][\]]]]]]]]]]]]]]]]]]]]]]]]]]]
@F_HWI-M01141:133:D05BR:1:1101:5667:10217  133:D05BR:1:1101:5667:10217 2:N:0:CCAATCCCCCTAGG
TGAGATTAGGCCTGCGGGAGTGCCTCCTCCCTACATCTGACACTGCCCAGAGCCACCGTCCCTGGACTGGCCTCCTCCTCCTGCCCTGCCTCCTCCCCAGCCAGCCCTGCCCCCCACAGCCCCCACCTGCTCTCTACTCCTCTCCCAGGC
+F_HWI-M01141:133:D05BR:1:1101:5667:10217  133:D05BR:1:1101:5667:10217 2:N:0:CCAATCCCCCTAGG
>AAABFFFDDFFGGGCCEGGAGGGHHGHGHGHHGHHHHHHHGHHHGHGGHHHHHHHHGCEGGHBGGHHFHHHHHHHHHHHHHFHHHHFHHFFGFBHGGGGHGABFFGG0FGHGFG/AB<FHDGG?EGF0FCGDDD<1FGHD0<GHHH1.C
@R_HWI-M01141:133:D05BR:1:1101:5667:10217  133:D05BR:1:1101:5667:10217 2:N:0:CCAATCCCCCTAGG
TTAGAGAACAGGTCTGTGGAGATGAGAAGGAGATCAGGGACGCAGGGGGAATGTAGAGACCTCAAAACCCAAGTCCAGCAGAGGACTTTATCCTGAGGACAGAGGGGACCCGGGTGGGTTTCAACAGACGTCGGGAAGGGGCAGGGCCAG
+R_HWI-M01141:133:D05BR:1:1101:5667:10217  133:D05BR:1:1101:5667:10217 2:N:0:CCAATCCCCCTAGG
BABA3FFFFFFBGGGGFFGGAAFHB4DFBGA4GGHHHBAFF?EEE20A0EEGEFFHHFGFFHHFFHHHEFGAHHHFFHHGFGEEHHHHGHGHHHHHHGHGHGFGFGCEE?FGCGBDCGGF?GHEHHGGH?FFGGGGGG?DCCCGGCDGDH
@M_HWI-M01141:133:D05BR:1:1101:8832:10233  133:D05BR:1:1101:8832:10233 2:N:0:CCAATCCCCCTAGG
ACCCTCAAGCAGGCCGGCATCACCGGCCGCACCTACGAAACCGCCCAAAACCAGCTCAACGCCCAAGACCG
+M_HWI-M01141:133:D05BR:1:1101:8832:10233  133:D05BR:1:1101:8832:10233 2:N:0:CCAATCCCCCTAGG
T]]]]][WXYTVYXVFV[WX]S]]]UTYYZ]]YCVY]TTX][B]B]]]]]]CUS]EUXV]C]]Z\RTR\Z]
@M_HWI-M01141:133:D05BR:1:1101:22829:10233  133:D05BR:1:1101:22829:10233 2:N:0:CCAATCCCCCTAGG
GCACTTTGGGAGGCCAAGGAGGGCAGATCACCTGAGGTTGGGAGTTCGAGACCAGCCTGACCAACA
+M_HWI-M01141:133:D05BR:1:1101:22829:10233  133:D05BR:1:1101:22829:10233 2:N:0:CCAATCCCCCTAGG
]]]]]]]]]]]]]]]]]]]]]]]]]]]]]]]]]]]]]]]]]]]]]]]]]]]]]]]]]]]]]]]]]]
@M_HWI-M01141:133:D05BR:1:1101:15118:10235  133:D05BR:1:1101:15118:10235 2:N:0:CCAATCCCCCTAGG
GAAAGTAGCAGTCCGACCACAGCTCTTCCTTTGAAACGGTTGGGGGGGCTCTGAAAAGAGCCTTTGGGTTTCGTAGTTTCCGGAAGCTCAGATGCCTGTGAAATCACTTGCCCTTGGCCTTGTGGTGACTCT
+M_HWI-M01141:133:D05BR:1:1101:15118:10235  133:D05BR:1:1101:15118:10235 2:N:0:CCAATCCCCCTAGG
]]]]]]]]]]]]]]]]]]]]]]]]]]]]]]]]]]]]]]]]]]]]]]]]]]]]]]]]]]]]]]]]]]]]]]]]]]]]]]]]]]]]]]]]]]]]]]]]]]]]]]]]]]]]]]]]]]]]]]]]]]]]]]]]]]]]
@M_HWI-M01141:133:D05BR:1:1101:26699:10248  133:D05BR:1:1101:26699:10248 2:N:0:CCAATCCCCCTAGG
CCAGTAAGTACCAGAAAAGGGGGGGAGCAGAGGGAGTGATCAATTTGGCCTGGGCCTCCCAAAGTGT
+M_HWI-M01141:133:D05BR:1:1101:26699:10248  133:D05BR:1:1101:26699:10248 2:N:0:CCAATCCCCCTAGG
]]]]]]][]]]]]]]]]]]]]]X\]]]]U]V]]]]]]]]]]][]]]ZU]]]]SUW]][]\\\]]E]U
@M_HWI-M01141:133:D05BR:1:1101:13523:10262  133:D05BR:1:1101:13523:10262 2:N:0:CCAATCCCCCTAGG
CAGGCTGGAGTGCAGTGGCGCGATCTCAGCTC
+M_HWI-M01141:133:D05BR:1:1101:13523:10262  133:D05BR:1:1101:13523:10262 2:N:0:CCAATCCCCCTAGG
]]]]]]]]]]]]]]]]]]]]]]]]]]]]]]]]
@M_HWI-M01141:133:D05BR:1:1101:10690:10263  133:D05BR:1:1101:10690:10263 2:N:0:CCAATCCCCCTAGG
CTACCAGTAAGTCTTGTTACTTACAGCATGAAGAAATGTATTTATTGCTATCTCATACATTTGTCTTTTAAAAGGTTGGAAACTTTTTCAGTGTAATTGATTTCCTTTGTAATCCTGTGT
+M_HWI-M01141:133:D05BR:1:1101:10690:10263  133:D05BR:1:1101:10690:10263 2:N:0:CCAATCCCCCTAGG
]]]]]]]]]]]]]]]]]]]]]]]]]]]]]]]]]]]]]]]]]]]]]]]]]]]]]]]]]]]]]]]]]]]]]]]]]]]]]]]]]]]]]]]]]]]]]]]]]]]]]]]]]]]]]]]]]]]]]]]]
@M_HWI-M01141:133:D05BR:1:1101:28254:10289  133:D05BR:1:1101:28254:10289 2:N:0:CCAATCCCCCTAGG
ATGTAAATGCACTAAATGCCCCAATCAAAAGACACAGACTGGAAAATTGGATAAAAAGCCAAAACCCAT
+M_HWI-M01141:133:D05BR:1:1101:28254:10289  133:D05BR:1:1101:28254:10289 2:N:0:CCAATCCCCCTAGG
]]]]]]]]]]]]]]]]]]][]]]]]]]]]]]]]]]]]]]]]]]]]]]]]]]]]]]]]]]]]]]]]]S]]
@M_HWI-M01141:133:D05BR:1:1101:8299:10295  133:D05BR:1:1101:8299:10295 2:N:0:CCAATCCCCCTAGG
AAATTTAAAGTTCTTAGAAGATAAAAGCAAGCTTGGAAATGCAAGAAAATAACATTCGAGTTGTACCAGTAATATTATTTACATTCAAATTCTATCGCAAGACGGCAAAAACCCCAC
+M_HWI-M01141:133:D05BR:1:1101:8299:10295  133:D05BR:1:1101:8299:10295 2:N:0:CCAATCCCCCTAGG
]][]]]]]\[]]]]]]]]]]]]]]]]CZW]Z]YYFT[[WW0]F]]]]]]]]]]]][V\\]W]W]\]\[W]]]X]]]]]\]Y]]Z]]\]WG[]]V]]]]]]]]]YC]C]]]]ZZ]]]Z
@M_HWI-M01141:133:D05BR:1:1101:23682:10301  133:D05BR:1:1101:23682:10301 2:N:0:CCAATCCCCCTAGG
TTTAAATTTGTCAGTGTTGGTTGGTTGTCAGTCGGGCATAAATGCCCGACCTACTTGAGCATCTGGGGGAACTCCGCCCCAATCTGCCGGATAAATACCCTGTTGCACATATTTTTGAAACGTGGAAAACGGCCAATCTTTTGCTGCCTGCACATAACCGTGCTTCACAGGGTTGTAATGAATGTAGTCCATACAGTTTGCCAAGTCTTCATCATCGCGTATGCAGTGCTCCCAA
+M_HWI-M01141:133:D05BR:1:1101:23682:10301  133:D05BR:1:1101:23682:10301 2:N:0:CCAATCCCCCTAGG
CDDDCFFFFFFFGGGGGGGGGGGGGHGGHHHHHGGGGGHHHHHHHHHGGGGGHHHHHHGHHHHGHGHGGGGGHHHGGGGGGGHHH]]]]]]]]]]]]]]]]]]]]]]]]]]]]]]]]]]]]]]]]]]]]]]]]]]]]]]]]]]]]]]]]]HHHHGGGGGHGHHHHHHHHGFHHHHHHHHHHHHHHHHGHHHHHHHHHHHHHGHHHHHHHHHHGGGGGGGGGGGFFFCDCCCCDDC
@M_HWI-M01141:133:D05BR:1:1101:11667:10318  133:D05BR:1:1101:11667:10318 2:N:0:CCAATCCCCCTAGG
TTCGCCGCGCTGGTTCGCGGAGACGAAGTCATCATGGGGCACCGTGCGGAAGAAGTGCTGCAAGACGGCGACTCACTCCTAGAATCTCAGCCAGCTCACTTACTGTCTT
+M_HWI-M01141:133:D05BR:1:1101:11667:10318  133:D05BR:1:1101:11667:10318 2:N:0:CCAATCCCCCTAGG
]]]]]]]]]]]]]]]]]]]]]]]]]]]]]]]]]]]]]]]]]]]]]]]]]]]]]]]]]]]]]]]]]]]]]]]]]]]]]]]]]]]]]]]]]]]]]]]]]]]]]]]]]]]]]
@M_HWI-M01141:133:D05BR:1:1101:23023:10319  133:D05BR:1:1101:23023:10319 2:N:0:CCAATCCCCCTAGG
GCAAGGGAACAAAACTGGACAGAGAATGAGTCTGATGAATTGAAAGAAACAGGCTTCAGAAGGTGGG
+M_HWI-M01141:133:D05BR:1:1101:23023:10319  133:D05BR:1:1101:23023:10319 2:N:0:CCAATCCCCCTAGG
]]]]]]]]]]]]]]]]]]]]]]]]]]]]]]]]]]]]]]]]]]]]]]]]]]]]]]]]]]]]]]]Z]]]
@M_HWI-M01141:133:D05BR:1:1101:18158:10326  133:D05BR:1:1101:18158:10326 2:N:0:CCAATCCCCCTAGG
GCTGCTTTTAACATTGTTTCTTTGCATTGACCTTTGAGAATCTGATGACTCTGTGCCTTGGGAATGGTCGTGTTGTATAGTATCTTGCATAGGTTCTCTGTTTTCTGTGAGTTGGTATGTCTTCCTCTGTAGC
+M_HWI-M01141:133:D05BR:1:1101:18158:10326  133:D05BR:1:1101:18158:10326 2:N:0:CCAATCCCCCTAGG
GU]]]X]]]\]]]]]][Y]]]Z][]]Z]Y]]][]5]]]]]]]K]]\]]]]]YX]]]W]]]X]]]E]V]]W]]]]V]]]]Y][]]Z]][]JI]]U]TT[][IYJW]]]\Z]]][YYFWU]]]]Y]][Z]UIW[\
@M_HWI-M01141:133:D05BR:1:1101:23466:10332  133:D05BR:1:1101:23466:10332 2:N:0:CCAATCCCCCTAGG
TTCTCTCTTTTCTTTTTAATCAATCTGGCTAGTGGTCTATTTTGTTGATCTTTTCAAAAAACCAGCCCTTGGATTTACTGATTTTTTTAAGGGTTTTTCGTGTCTCTAT
+M_HWI-M01141:133:D05BR:1:1101:23466:10332  133:D05BR:1:1101:23466:10332 2:N:0:CCAATCCCCCTAGG
]]]]]]]]]]]]]]]]]]]]]]]]]]]]]]]]]]]]]]]]]]]]]]]]]]]]]]]]]]]]]]]]]]]]]]]]]]]]]]]]]]]]]]]]]]]]]]]]]]]]]]]]]]]]]
@M_HWI-M01141:133:D05BR:1:1101:5338:10334  133:D05BR:1:1101:5338:10334 2:N:0:CCAATCCCCCTAGG
CCAGGACTTCCAGGTTATAGTGAGCTATGATCATGCCACTGCACTCCAGCCTGGGTGAAAGACTCTGTCTCTACTAAAAAACACCACCACCTCTACAGAATTAAAGAAACCACTGATTCAAAGTACTTGCATTTTGTTAA
+M_HWI-M01141:133:D05BR:1:1101:5338:10334  133:D05BR:1:1101:5338:10334 2:N:0:CCAATCCCCCTAGG
]]]]]]]]]]]]]]]]]]]]]]]]]]]]]]]]]]]]]]]]]]]]]]]]]]]]]]]]]]]]]]]]]]]]]]]]]]]]]]]]]]]]]]]]]]]]]]]]]]]]]]]]]]]]]]]]]]]]]]]]]]]]]]]]]]]]]]]]]]]]
@M_HWI-M01141:133:D05BR:1:1101:17310:10336  133:D05BR:1:1101:17310:10336 2:N:0:CCAATCCCCCTAGG
TTTTTCAGGATCTTGCTCTGTCACTAAGGCTGAAGTGCAGAAGTGAGATCAGAGATCATGTCACAGGTCACTGCAGCCTTGACCTCCTGGGCTGAAGCAATCTTCCCACTTCATCCTTCCAAGTAGGTGG
+M_HWI-M01141:133:D05BR:1:1101:17310:10336  133:D05BR:1:1101:17310:10336 2:N:0:CCAATCCCCCTAGG
WUY]X]]]]]][[]X]]]][]]]]]]]\]X]]\]]]]]]Y[]]]]]]]]]]][]]]]]]]]]]]]][\]]]]\]]Z]]]]X]G]V]]\[]U]]]]]]]]Z]]]J]Z]]]]]]]]]]Y]]T[\]X\]]TW]
@M_HWI-M01141:133:D05BR:1:1101:4919:10338  133:D05BR:1:1101:4919:10338 2:N:0:CCAATCCCCCTAGG
ACGTACGCACTGCTGTCCACTTTCCCCTCC
+M_HWI-M01141:133:D05BR:1:1101:4919:10338  133:D05BR:1:1101:4919:10338 2:N:0:CCAATCCCCCTAGG
W]Z]]]]]]WW]G]I[]]]]]]][]]]]V]
@M_HWI-M01141:133:D05BR:1:1101:25722:10345  133:D05BR:1:1101:25722:10345 2:N:0:CCAATCCCCCTAGG
GCAATTAGACCCAGCCACCGCGCGGCGCATCGTATTCCACGAAATTACGAAGCCTGCCATACTCGCGGCCATCGAACAGCCACGCACGATTAACATGAACCTTGTGGATGCCCAGCAAGCGCGCCGTGTGTTAGACCGCTTAGTGGGCTTCCGCCTTTCGCCCGTGCTGTGGCGAAAAGTGCGCCGCAATCTCTCGGCTGGCCGTGTGCAGAGCG
+M_HWI-M01141:133:D05BR:1:1101:25722:10345  133:D05BR:1:1101:25722:10345 2:N:0:CCAATCCCCCTAGG
BBCCCFFFFFFBFGGGGGGGGGGGGGGCCEEGHHHHHHHGGGGGHHHHGGHGGHHHGHHHHFHHG]]]]]]]]]]]]]]]]]]]]]]]]]]]]]]]]]]]]]]]]]]]]]]]]]]]]]]]]]]]]]]]]]]]]]]]]]]]]]]]]]]]]]EGHHDGFGGGGGGHFGHHGGGGGHGHHGGGGGGGGHHHHGEEGCGFGEFGGGGFFFFFFBBBAAA
@M_HWI-M01141:133:D05BR:1:1101:19156:10350  133:D05BR:1:1101:19156:10350 2:N:0:CCAATCCCCCTAGG
AAGCAGGAGGCATCACACTACCGGATTTCAAACTATACTACAAGGCTACAGTAATCAAAACAGCATGGTACTGGTACCAAAACAGAGAT
+M_HWI-M01141:133:D05BR:1:1101:19156:10350  133:D05BR:1:1101:19156:10350 2:N:0:CCAATCCCCCTAGG
]]]]]]W]]]]]]]]]]]][]]]]]]\]]]]]]]]]]W]]]]]]]]]]]]]]]]]]]]]]]]]]]]]][]]]]]]]]]]]]]]]]]]]]
@M_HWI-M01141:133:D05BR:1:1101:16670:10353  133:D05BR:1:1101:16670:10353 2:N:0:CCAATCCCCCTAGG
CCTGTGGGGGATAGAGGGCTCTGTGTGTGTCAGGGACTGTGTGTGTGTGTGTGTGTGTCGGGCTCTGTGTGGGGGGATAGAGGG
+M_HWI-M01141:133:D05BR:1:1101:16670:10353  133:D05BR:1:1101:16670:10353 2:N:0:CCAATCCCCCTAGG
]WVV]]]]]]]]]]]]]]]]]]]]]]]]]]]]]]]]\]]]]]]]]]]]]]]]]]]]]]]]\[]]]]]]]]]]]]]V]X]]]]]]
@M_HWI-M01141:133:D05BR:1:1101:18910:10359  133:D05BR:1:1101:18910:10359 2:N:0:CCAATCCCCCTAGG
CAATTTCAAGCTTGGGGTCAAGGGAGGTGGAGTCTTTGGGAGGTGATTAGGTCTT
+M_HWI-M01141:133:D05BR:1:1101:18910:10359  133:D05BR:1:1101:18910:10359 2:N:0:CCAATCCCCCTAGG
]]]]]]]]]]]]]]]]]]]]]]]]]]]]]]]]]]]]]]]]]]]]]]]]]]]]]]]
@M_HWI-M01141:133:D05BR:1:1101:13812:10394  133:D05BR:1:1101:13812:10394 2:N:0:CCAATCCCCCTAGG
GTGAGACCTTGCTTTTTTTTTTGTTTTTGAGATAGAGTCTTACTCTGTCACTCAGGTGCAATCTCGGCTCATTGCAGCCTCTGCCTCCTGGTTCAAACTACCTCACC
+M_HWI-M01141:133:D05BR:1:1101:13812:10394  133:D05BR:1:1101:13812:10394 2:N:0:CCAATCCCCCTAGG
]]]]]]]]]]]]]]]]]]]]]]]]]]]]]]]]]]]]]]]]]]]]]]]]]]]]]]]]]]]]]]]]]]]]]]]]]]]]]]]]]]]]]]]]]]]]]]]]]]]]]]]]]]]
@M_HWI-M01141:133:D05BR:1:1101:17418:10396  133:D05BR:1:1101:17418:10396 2:N:0:CCAATCCCCCTAGG
GCCAGCATTTCCCAGATAGCTGTAAATCTTTGTCTGAAACACAAAACGAACGTATCCTTCAGACTGCTCTGCTGGGTGTTAGCTGACCTAAGGGAGTTGAATCTGCCTCTAGATTCAGAGAGTGAAAAGCACGTTGCTTCTCGGAGTTGCGTTTTGATATGCCAGAGTGAATGGGAGTAAACGCGGTTTGGAGAAATATCTGCTTCTAAAACCAAAA
+M_HWI-M01141:133:D05BR:1:1101:17418:10396  133:D05BR:1:1101:17418:10396 2:N:0:CCAATCCCCCTAGG
AABBAAFFFFFFGGGGGGGGGGHHFFHHHHHHHHHHFFHGFHHGHHHGGGGGEAHFHHHHFHGHHGH]]]]]]]]]]]]]]]]]]]]]]]]]]]]]]]]]]]]]]]]]]]]]]]]]]]]]]]]]]]]]]]]]]]]]]]]]\]]]]]]]]]HHEHHHHHHHHHHHHHHHHGFBGCFHHHGGGGGGGHHFFHHFHHHGGFGGGGGGGFFBFBABAAAAA
@M_HWI-M01141:133:D05BR:1:1101:14494:10397  133:D05BR:1:1101:14494:10397 2:N:0:CCAATCCCCCTAGG
AAAGCATAAAAAGGAATGAGCAAAGTCTCCAAGCAATATGGGACTATGTGAAAAGACCTAATATACGCTTGATTGGTGTACCTGAATGTGACGGAG
+M_HWI-M01141:133:D05BR:1:1101:14494:10397  133:D05BR:1:1101:14494:10397 2:N:0:CCAATCCCCCTAGG
]\]W]]]]]]][]]]]]]]]]]]V]]]]]]]]]]]]]]I]][I]]]]]]]]]]\]]]]]]]]]]]]]]]]]]]]]]]]]]]]]]]]]]]]WI]]TT
@M_HWI-M01141:133:D05BR:1:1101:10000:10409  133:D05BR:1:1101:10000:10409 2:N:0:CCAATCCCCCTAGG
CCATGTTGGCCAGGATGGTCTCCATCTCCTGACGTGTGATCCGCCCGCCTCAGCCTCCCAAAGTGCTGGGATTACAGGCGTGAGCAGCAGCGTCCGGCCAAAATATGTTTTTGAATTTATGGTTTTCAGTCTGTTATTTGAAGATTTTATTTCAGGATATTAGAGGG
+M_HWI-M01141:133:D05BR:1:1101:10000:10409  133:D05BR:1:1101:10000:10409 2:N:0:CCAATCCCCCTAGG
AA?AA@DD111B1EFFGIGF2C3IJGIJGGDIGFHEBFJJHFGHIXYX]X]]Z]BYY[]]]Z]]]V\[]]]]\]]]]ZY]]ZCC[FBY[]]X]]]Z]X]]E[X]]][EWX[]]U[Y]]]]]]8W]][XF]\\]]]]]][]Z]W1FY]]]]11GDGDFFFFFCA>11A
@M_HWI-M01141:133:D05BR:1:1101:23690:10416  133:D05BR:1:1101:23690:10416 2:N:0:CCAATCCCCCTAGG
GGTTCTATTTGCCTGCTGCCTAGACAGAGCTGATTTATCAAGACGGGGAAGTTACAATAGAAAAAAAGGTTTAATTCACTCCTCACGTCACCAGGTCACATCAGGGATTTCTTTAGGCACAACCCATCCTCTATGCCATGGGCAAATCCCTCTCCAAGAAGGATACAATGTAATCCCGGAAATACTCAGGGAGGAGGGTGTGATGGGAACAGCCATCCCAGGGG
+M_HWI-M01141:133:D05BR:1:1101:23690:10416  133:D05BR:1:1101:23690:10416 2:N:0:CCAATCCCCCTAGG
?BBBCFFFFFFFGGGGGGGGGGHHHHHHHHHHHHHHHHHHHHHHGGGGGGGHHHHHHHHHHHHHHGGGGFHHHH]]]]]]]]]]]]]]]][]]]]]]]]]]]]]]]]]]]]]]]]]]]]]]]]]]]]]]]]]]]]]]]]]]]]]]]]]]]FGHHHHHGHHHHHFHGHHHHHGGGGGFHHHHHHHHHHHGHHHGHHGGHHGHHGGGGGGGGGGDCFFCCCCBBBB
@M_HWI-M01141:133:D05BR:1:1101:28323:10431  133:D05BR:1:1101:28323:10431 2:N:0:CCAATCCCCCTAGG
AGGAGAGCAGTGTAAAACATACGTTTGTTTAATGTTTTAGACGAATATTTACTGCTTCTACTTAACTGCTTGGATTTGGCCGGGAAAATGCTTTTTCCACGTCTTCACAGGAAGGGTTTACAAACTCCTGCAAACACACATCAGCTTAACTCTCTAAGTTGAACGCACACATTGAAGAGCGTTCT
+M_HWI-M01141:133:D05BR:1:1101:28323:10431  133:D05BR:1:1101:28323:10431 2:N:0:CCAATCCCCCTAGG
AAB@?AA?4FFF6FGGGGFGGGCHHH?GFGGGHBF]]]]]]]]]]]]]]]]]]]]]]]]]]]]]]]]]]]]]]]]]]]]]]]\]]]]]]]]]]]]]][I\]]]]]]]]]]]]]]]]]]]]]]]]]]]]]]]]]]]]]]]]]]]]]]]]]]CHCFD5FGDBGGDFGGGGF5BFGFF?A?BAAA33>
@M_HWI-M01141:133:D05BR:1:1101:27615:10433  133:D05BR:1:1101:27615:10433 2:N:0:CCAATCCCCCTAGG
TAATCTCAGCATTTTGGGAGGCAGAGGTGGGCGGATCACACCCCTG
+M_HWI-M01141:133:D05BR:1:1101:27615:10433  133:D05BR:1:1101:27615:10433 2:N:0:CCAATCCCCCTAGG
]VZ]]]]]]]H\]]]]]]]]]]]]]]]]]][]]]Y]]]]]]]]]]]
@M_HWI-M01141:133:D05BR:1:1101:13023:10438  133:D05BR:1:1101:13023:10438 2:N:0:CCAATCCCCCTAGG
GCAAAATTTCAGAGAGCCAAAAAGGAAAGTTCTCCCTTGGCTCCTACACTAGCTGCTGTGACCTATCGAACCAACCCGCTACTACGACCACTCTCTTG
+M_HWI-M01141:133:D05BR:1:1101:13023:10438  133:D05BR:1:1101:13023:10438 2:N:0:CCAATCCCCCTAGG
]]]]]]]]]]]]]\]]]][]]]][Y]]]]]Y]H]]]]]Y]]]]]]]]]]]]]]]]]]]]]]]\]]]]]]]]]]]]]]]]]]]]]]]]]]]]]]]]]]]
@M_HWI-M01141:133:D05BR:1:1101:15483:10455  133:D05BR:1:1101:15483:10455 2:N:0:CCAATCCCCCTAGG
CGACGTGGCCGTTTTGCCGAGCTTTGGCAGCCGCCGTTTGCCAGACGCACGCTGATGCTTTGGCTGGTGTGGTTCGGCATTGTGTTTTCGCTGATTTACCTGCT
+M_HWI-M01141:133:D05BR:1:1101:15483:10455  133:D05BR:1:1101:15483:10455 2:N:0:CCAATCCCCCTAGG
]]]]]]]]]]]]]]]]]]]]]]]]]]]]]]]]]]]]]]]]]]]]]]]]]]]]]]]]]]]]]]]]]]]]]]]]]]]]]]]]]]]]]]]]]]]]]]]]]]]]]]]]
@M_HWI-M01141:133:D05BR:1:1101:13638:10457  133:D05BR:1:1101:13638:10457 2:N:0:CCAATCCCCCTAGG
CCCAGCAGAGCAGTTTGCAAGATACGTTCTTTTTGTGTTTTAGACGGAGATTTCCAGCTATTTCTTGAATGCCTGGATTTGGCTGGGAAAATGCGTTTTCCACTTCTTCACAGAAAGGG
+M_HWI-M01141:133:D05BR:1:1101:13638:10457  133:D05BR:1:1101:13638:10457 2:N:0:CCAATCCCCCTAGG
]]]]]]]]]]]]]]]]]]]]]]]]]]]]]]]]]]]]]]]]]]]]]]]]]]]]]]]]]]]]]]]]]]]]]]]]]]]]]]]]]]]]]]]]]]]]]]]]]]]]]]]]]]]]]]]]]]]]]]]
@M_HWI-M01141:133:D05BR:1:1101:14393:10457  133:D05BR:1:1101:14393:10457 2:N:0:CCAATCCCCCTAGG
CGCTCGCCCACATGCTGCTGCTCGAACAGCGCGGG
+M_HWI-M01141:133:D05BR:1:1101:14393:10457  133:D05BR:1:1101:14393:10457 2:N:0:CCAATCCCCCTAGG
]Z]Z]]Z]]]]]]]]]\]]]]]]ZZV]]V]]]]F]
@M_HWI-M01141:133:D05BR:1:1101:12969:10469  133:D05BR:1:1101:12969:10469 2:N:0:CCAATCCCCCTAGG
GAGAAACCCCATCTCTAATAAAGATACAAAATTAGCTGGGAGTGGTGGCACCTACCTGTAATCCCAGCTACTCGGGAGGCTGGGGTAGGAGAATCACTTGAACCTGGGAGGCAGAGGTTGCAGTGAGCCAAGATCACACCATTGCACTCCAGCCTGGGCAACAAGAGCAAAACTTCATCTCAAAAAAAAA
+M_HWI-M01141:133:D05BR:1:1101:12969:10469  133:D05BR:1:1101:12969:10469 2:N:0:CCAATCCCCCTAGG
ABBCCFFFCCDFGGGGGGGGGGHHHHHHFHHHHHHHHHHG]]]]]]]]]]]]]]]]]]]]]]]]]]]]]]]]]]]]]]]]]]]]]]]]]]]]]]]]]]]]]]]]]]]]]]]]]]]]]]]]]]]]]]]]]]]]]]]]]]]]]]]]]]]]]]HHGHHHHHHHHHHHHHHHGGGGGGGGGGCBBEEDDCCCCC
@M_HWI-M01141:133:D05BR:1:1101:19323:10492  133:D05BR:1:1101:19323:10492 2:N:0:CCAATCCCCCTAGG
TAAAGTTTACCACCGAGCTGGTAGCTAAATAGAACGCTGAAATCAAAACCTTTGTATTCGAGCTTTGTTCCAAATCCACCATACACAAAGGGAAGGATGTCGCC
+M_HWI-M01141:133:D05BR:1:1101:19323:10492  133:D05BR:1:1101:19323:10492 2:N:0:CCAATCCCCCTAGG
]]]]]]]]]]]]]]]]]]]]]]]]]]]]]]]]]]]]]]]]]]]]]]]]]]]]]]]]]]]]]]]]]]]]]]]]]]]]]]]]]]]]]]]]]]]]]]]]]]]]]]]]
@M_HWI-M01141:133:D05BR:1:1101:17548:10507  133:D05BR:1:1101:17548:10507 2:N:0:CCAATCCCCCTAGG
CAATAACAGTCAAGCTGAGAGTCAAATCAGGAAGGCAATCCCATTCACAATTGCCACAAAAAGAATAAGATACCTAGGAATACAGTTAACTTGTGAGGTGAAAGATCTCTACAATGAGAATTACAAAATACTCTTCAAAAGAAATCAGAGAGGACACAAATATAA
+M_HWI-M01141:133:D05BR:1:1101:17548:10507  133:D05BR:1:1101:17548:10507 2:N:0:CCAATCCCCCTAGG
CDDCCFFFFFFFGGG]]]]]]]]]]]]]]]]]]]]]]]]]]]]]]]]]]]]]]]]]]]]]]]]]]]]]]]]]]]]]]]]]]]]]]]]]]]]]]]]]]]]]]]]]]]]]]]]]]]]]]]]]]]]]]]]]]]]]]]]]]]]]]]]]]]]]]]GGGFFFFFFFAAAAA
@M_HWI-M01141:133:D05BR:1:1101:18731:10520  133:D05BR:1:1101:18731:10520 2:N:0:CCAATCCCCCTAGG
CGGTATTGAGAAATATCTGCTTCTAAAACCAAAACGGAGCTACCTAACAGAACGGTCTTCAATGTGTGCATTAAACTTACGGAGTTAAACTGATGTGTGTTTGCAGGAGTTTCTAAACCCTTTCTGTGAAGAAGTGGAAAACGCATTTTCCCAGCCAAATCCAGGCATTCAAGAAATAGCTGGAAATCTCCGTCTAAAACACAAAAAGAACGTATCTTGCAAAC
+M_HWI-M01141:133:D05BR:1:1101:18731:10520  133:D05BR:1:1101:18731:10520 2:N:0:CCAATCCCCCTAGG
CCCBBBFFFFCFGGGGGGGGGGHHHHHHHGHHHHHGGGGGHHHHHHHHHHHHHGGGGGHHHHHHHHHHHHHHHH]]]]]]]]]]]]]]]]]]]]]]]]]]]]]]]]]]]]]]]]]]]]]]]]]]]]]]]]]]]]]]]]]]]]]]]]]]]]GGGHFGHHHHGHHHHHHHHHHGHHHHHHHFHHGHHHGGGGGHHHHHHHHHHGGGGGGGGGGGFFFFFFFBAA>A
@M_HWI-M01141:133:D05BR:1:1101:12982:10526  133:D05BR:1:1101:12982:10526 2:N:0:CCAATCCCCCTAGG
TCCTTTAAAACAAGACCCTGTAAGTGAAGTAAGATAGTGAATATATCTTTGGTTTGGCATTTATTTGCATGTTACCTGAAGAACAGAATCATACAGAAATAATGAAAATGACAATTGGCCGGACGTGGTGGCTCATGCCTGTAATCCCAGCACTTTGGGAGGCTGAGGCG
+M_HWI-M01141:133:D05BR:1:1101:12982:10526  133:D05BR:1:1101:12982:10526 2:N:0:CCAATCCCCCTAGG
AAAAAF1FFFFA1FFGGGGG]]]]]]]]]]]]]]]]]]]]]]]]]]]]]]]]]]]]]]]]]]]]]]]]]]]]]]]]]]]]]]]]]]]]]]]]]]]]]]]]]]]]]]]]]]]]]]]]]]]]]]]]]]]]]]]]]]]]]]]]]]]]]]]]]]GGGGGGGGFFFFFFBAAA>>
@M_HWI-M01141:133:D05BR:1:1101:16901:10541  133:D05BR:1:1101:16901:10541 2:N:0:CCAATCCCCCTAGG
CCCTCCCTGTGTCCATGTGTTCTCATTTTTCATCACCTGCCTATGAGTGAGAATATGCGGTGTTTCATTT
+M_HWI-M01141:133:D05BR:1:1101:16901:10541  133:D05BR:1:1101:16901:10541 2:N:0:CCAATCCCCCTAGG
]]]]]]]]]]]]]]]]]]]]]]]]]]]]]]]]]]]]]]]]]]]]]]]]]]]]]]]]]]]]]]]]]]]]]]
@M_HWI-M01141:133:D05BR:1:1101:10528:10560  133:D05BR:1:1101:10528:10560 2:N:0:CCAATCCCCCTAGG
TCCTTTCTTTCAACAGCCATGTAATCTTGAATGTAAATCCTTCCTTGATCAAGCTTTC
+M_HWI-M01141:133:D05BR:1:1101:10528:10560  133:D05BR:1:1101:10528:10560 2:N:0:CCAATCCCCCTAGG
]]]]]]]]]]]]]]]]]]]]]]]]]]]]]]]]]]]]]]]]]]]]]]]]]]]]]]]]]]
@M_HWI-M01141:133:D05BR:1:1101:9128:10562  133:D05BR:1:1101:9128:10562 2:N:0:CCAATCCCCCTAGG
GTTAAGCGAGCGCACAGGAGAGCAGTTTGAAGGATACGTTCGTTTTGTGTTTTAGACGGAGATTTACAGCTA
+M_HWI-M01141:133:D05BR:1:1101:9128:10562  133:D05BR:1:1101:9128:10562 2:N:0:CCAATCCCCCTAGG
]]]]]]]]]]]]]]]]]]]]]]]]]]]]]]]]]]]]]]]]]]]]]]]]]]]]]]]]]]]]]]]]]]]]]]]]
@M_HWI-M01141:133:D05BR:1:1101:8712:10563  133:D05BR:1:1101:8712:10563 2:N:0:CCAATCCTCCTAGG
AGAATGGCGATCATTAAAAAAATCTGGAGACAACAGATGCTGGAGAGGATGTGGAGAAAAAGGAACACTTTTACACTGTTGGTGGGAGTGTAAATTAGTCCAACCATTGTGGAAGACAG
+M_HWI-M01141:133:D05BR:1:1101:8712:10563  133:D05BR:1:1101:8712:10563 2:N:0:CCAATCCTCCTAGG
]]]]]]]]]]]]]]]]]]]]]][]]]]]]]]]]]]]]]]]]]]]]]]Y]]]]]]]]]]]]]]]]]]\]]]]]]]]]]]]]]]]]]]]]]]]]]]]]]]]]]]]]X]]]]]]]]]]]][]
@M_HWI-M01141:133:D05BR:1:1101:11225:10563  133:D05BR:1:1101:11225:10563 2:N:0:CCAATCCCCCTAGG
AAATTAGCTGGGTGTGGTGGCGGACCCCTGTAATCCCAGCAATTTGGGAGGCTAAGGCAGTTCGAGACCAGCCTGGACAACATGG
+M_HWI-M01141:133:D05BR:1:1101:11225:10563  133:D05BR:1:1101:11225:10563 2:N:0:CCAATCCCCCTAGG
]]]]]]]]]]]]]]]]]]]]]]]]]]]]]]]]]]]]]]]]]]]]]]]]]]]]]]]]]]]]]]]]]]]]]]]]]]]]]]]]]]]]]
@M_HWI-M01141:133:D05BR:1:1101:10610:10571  133:D05BR:1:1101:10610:10571 2:N:0:CCAATCCCCCTAGG
AAAAAAGCCCAGGCCCAGACAGGTTCCCAGCCAAATTCTACCAGACGTACAATTGGAGGAGTTGGTACCAGTCCTTCTGAAACTATTCCAAA
+M_HWI-M01141:133:D05BR:1:1101:10610:10571  133:D05BR:1:1101:10610:10571 2:N:0:CCAATCCCCCTAGG
]]]]]]]]]]]]]]]]]]]]]]]]]]]]]]]]]]]]]]]]]]]]]]]]]]]]]]]]]]]]]]]]]]]]]]]]]]]]]]]]]]]]]]]]]]]]
@M_HWI-M01141:133:D05BR:1:1101:10870:10572  133:D05BR:1:1101:10870:10572 2:N:0:CCAATCCCCCTAGG
TGATTTACTTCCAATTATGTGGTCAATTTTAGAGTAGGTGTGATGTGGTGCTGAGAAGAATGTATATTCTGTGGATTTGGGGTGGAGAGTTCTGTAAATGTCTATCGGGTTTGCTTTTTCCAGGTCTGAGTTCAAGTC
+M_HWI-M01141:133:D05BR:1:1101:10870:10572  133:D05BR:1:1101:10870:10572 2:N:0:CCAATCCCCCTAGG
]]]]]]]]]]]]]]]]]]]]]]]]]]]]]]]]]]]]]]]]]]]]]]]]]]]]]]]]]]]]]]]]]]]]]]]]]]]]]]]]]]\]]]]]]]]]]]]]]]]]]]]]]]]]]][]]]]]]]]]]]]]]]]]]]]]]]]]V]
@M_HWI-M01141:133:D05BR:1:1101:13218:10587  133:D05BR:1:1101:13218:10587 2:N:0:CCAATCCCCCTAGG
CAGCACCCATCTCGGTGTGGTCGATCTCGGGGGCGTGGTGCTCTTCAATGAGGCAGCCTTGCCCTTTGGTCATGATGCCCTCTATGGCCGTGGGAAGATTAACTTAG
+M_HWI-M01141:133:D05BR:1:1101:13218:10587  133:D05BR:1:1101:13218:10587 2:N:0:CCAATCCCCCTAGG
]]]]]]]]]]]]]]]]]]]]]]]]]]]]]]]]]]]]]]]]]]]]]]]]]]]]]]]]]]]]]]]]]]]]]]]]]]]]]]]]]]]]]]]]]]]]]]]]]]]]]]]]]]]
@M_HWI-M01141:133:D05BR:1:1101:6423:10624  133:D05BR:1:1101:6423:10624 2:N:0:CCAATCCCCCTAGG
AGGAGGCTGAGGCAGGAGAATTGCCTGAACCCAGGAGGCCGAGGTTGCGGTGAGCCAAGATCACACCATTGCACTCCAGCCTGGGTAATAAGAGCGAAACTCCGTCTAAAA
+M_HWI-M01141:133:D05BR:1:1101:6423:10624  133:D05BR:1:1101:6423:10624 2:N:0:CCAATCCCCCTAGG
]]]]]]]]]]]]]]]]]]]]]]]]]]]]]]]]]]]]]]]]]]]]]]]]]]]]]]]]]]]]]]]]]]]]]]]]]]]]]]]]]]]]]]]]]]]]]]]]]]]]]]]]]]]]]]]
@M_HWI-M01141:133:D05BR:1:1101:6981:10630  133:D05BR:1:1101:6981:10630 2:N:0:CCAATCCCCCTAGG
TAAATTAGTTCAACCATTGTGGAAGACGGTGTGGTGATTCCTCAAGGACCTAGAAATAGAAATTCCATTTGACACAACAATCCCAATACTGGGTATATACGCAAAGGATTATAAATCTCTATTATAAAGACACATGCACACGAATGTTCATT
+M_HWI-M01141:133:D05BR:1:1101:6981:10630  133:D05BR:1:1101:6981:10630 2:N:0:CCAATCCCCCTAGG
CC]]]]]]]]]]]]]]]]]]]]]]]]]]]]]]]]]]]]]]]]]]]]]]]]]]]]]]]]]]]]]]]]]]]]]]]]]]]]]]]]]]]]]]]]]]]]]]]]]]]]]]]]]]]]]]]]]]]]]]]]]]]]]]]]]]]]]]]]]]]]]]]]]]]]AA
@M_HWI-M01141:133:D05BR:1:1101:21006:10630  133:D05BR:1:1101:21006:10630 2:N:0:CCAATCCCCCTAGG
CGGGAGGCTGAGGCAGGAGAACTGCTTGAACCTGAGAGATGGAGGTTGTAGTGAGCCAAGATCACGCTGCTGCACTCCAGCCTCGGCGACAGAGCAAGACTCCATCTCAAAAAAAAAAAGAAAATCAAGCAAATAA
+M_HWI-M01141:133:D05BR:1:1101:21006:10630  133:D05BR:1:1101:21006:10630 2:N:0:CCAATCCCCCTAGG
]]]]]]]]]Y]]]]]]]]]]]]]]]]]]]]]]]]]]]]]]]]]]]]]]]]]]]]]]]]]]]]]]]]]]]]]]]]]]]]]]]]]]]]]]]]]]]]]]]]]]]]]]]]]]]]]]]]]]]]]]]]]]]]]]]]]]]]]]
@M_HWI-M01141:133:D05BR:1:1101:28194:10668  133:D05BR:1:1101:28194:10668 2:N:0:CCAATCCCCCTAGG
CGTTGGCTTCGCGGCGGTTGTTGCGGTCGATGCCTATGGTTTTGACGATTTTCAGCCCCCAGCCGAAAAAGGGGATTTTAAACAGCTCGCGTTTGGCAACATAAACCTGCGGCGGAAAAATTTCCTGCAGGGCGAGGGTTTCCC
+M_HWI-M01141:133:D05BR:1:1101:28194:10668  133:D05BR:1:1101:28194:10668 2:N:0:CCAATCCCCCTAGG
\]]]\]]]]]]]]]U]]]]Z]][\]][Z[[[]]]]]]]]]]]]]]]]]]]]]7][][]]]]]]]]]]]]]]\][[]]]]]]]]]]]]]]]][]][[]]]]]\\[]\]]]]W]W]]V]]]]]]]]]][Z]Z]]T]]]]]R]]]]]
@M_HWI-M01141:133:D05BR:1:1101:8008:10694  133:D05BR:1:1101:8008:10694 2:N:0:CCAATCCCCCTAGG
CATCCATTCCGTCCACGCTTTGGTCGGATTCGGTTGGCACCACAGGATTTCCGCTTTGCG
+M_HWI-M01141:133:D05BR:1:1101:8008:10694  133:D05BR:1:1101:8008:10694 2:N:0:CCAATCCCCCTAGG
]]]]]]]]]]]]]]]]]]]]]]]]]]]]]]]]]]]]]]]]]]]]]]]]]]]]]]]]]]]]
@M_HWI-M01141:133:D05BR:1:1101:15270:10695  133:D05BR:1:1101:15270:10695 2:N:0:CCAATCCCCCTAGG
GAGGGCCAGGCACGGTGGCTCATGCCTGTAATATTAGCACTTTGGGAGG
+M_HWI-M01141:133:D05BR:1:1101:15270:10695  133:D05BR:1:1101:15270:10695 2:N:0:CCAATCCCCCTAGG
]]]]]]]]]]]]]]]]]]]]]]]]]]]]]]]]]]]]]]]]]]]]]]]]]
@M_HWI-M01141:133:D05BR:1:1101:23899:10700  133:D05BR:1:1101:23899:10700 2:N:0:CCAATCCCCCTAGG
GAACAGCAACCTTACAGGGTTGTTTACATGTGCTAATACAAATACTGTTGAAATAGAGGGATATAATAAATTCTGGCTCCCATAATGATGATGATAATGATAGT
+M_HWI-M01141:133:D05BR:1:1101:23899:10700  133:D05BR:1:1101:23899:10700 2:N:0:CCAATCCCCCTAGG
]]]]]]]]]]]]]]]]]]]]]]]]]]]]]]]]]]]]]]]]]]]]]]]]]]]]]]]]]]]]]]]]]]]]]]]]]]]]]]]\]]]]]]]]]]]]]]]]]]]]]]]]
@M_HWI-M01141:133:D05BR:1:1101:20576:10739  133:D05BR:1:1101:20576:10739 2:N:0:CCAATCCCCCTAGG
TGCTCTCTCATGTAAAATACCGAAATTATAATTTTACGTGAACCAAAAAAAATCTAAATATCTAGGCACCCCAAAGTTAAAAGGAAATGGCTCTAAATA
+M_HWI-M01141:133:D05BR:1:1101:20576:10739  133:D05BR:1:1101:20576:10739 2:N:0:CCAATCCCCCTAGG
]]]]]]]]]]]]]]]]]]]]]]]]]]]]]]]]]]]]]]]]]]]]]]]]]]]]]]]]]]]]]]]]]]]]]]]]]]]]]]]]]]]]]]]]]]]]]]]]]]]
@M_HWI-M01141:133:D05BR:1:1101:23296:10740  133:D05BR:1:1101:23296:10740 2:N:0:CCAATCCCCCTAGG
ATCAGAGAGTGAGAAGCACGGTTCTTCCATGAGCTGTGTTTGCTCATACCCGGGTGAATGGGACAAACGCGATATTGAAAAATATCTGCTTCTAAAACCAAAACGGAGCTACATAACA
+M_HWI-M01141:133:D05BR:1:1101:23296:10740  133:D05BR:1:1101:23296:10740 2:N:0:CCAATCCCCCTAGG
]]]]]]]]]]]]]]]]]]]]]]]]]]]]]]]]]]]]]]]]]]]]]]]]]]]]]]]]]]]]]]]]]]]]]]]]]]]]]]]]]]]]]]]]]]]]]]]]]]]]]]]]]]]]]]]]]]]]]]
@M_HWI-M01141:133:D05BR:1:1101:8004:10784  133:D05BR:1:1101:8004:10784 2:N:0:CCAATCCCCCTAGG
CTGAGCTGGGCAACTGATATGATACCCCAGGAAGGAGGGGCTGGCAGGGTGATGGCACAGCTGTGATAACCCAGCAAGACCCAGCACAGGCCTGGAGTCAGGGAGAAGGTTGAGAGCAGGAGTAGGCTGTGGCGTACAGCGG
+M_HWI-M01141:133:D05BR:1:1101:8004:10784  133:D05BR:1:1101:8004:10784 2:N:0:CCAATCCCCCTAGG
]]]]]]]]]]]]]]]]]]]]]]]]]]]]]]]]]]]]]]]]]]]]]]]]]]]]]]]]]]]]]]]]]]]]]]]]]]]]]]]]]]]]]]]]]][]]]]]]]]]]]]]]]]]]]]]]]]]]]]]]]]]]]]]]]]]]]\]]]]]\]
@M_HWI-M01141:133:D05BR:1:1101:13890:10814  133:D05BR:1:1101:13890:10814 2:N:0:CCAATCCCCCTAGG
GCAGAAAGCAGAAACTGGACCCCTTCCTTAATCCACATATAAAAATTAACTCAAGATTTATTAAGAACCTAAATGTAAAAACCCAAACTGTAAAAAGCATGGAAGACAAC
+M_HWI-M01141:133:D05BR:1:1101:13890:10814  133:D05BR:1:1101:13890:10814 2:N:0:CCAATCCCCCTAGG
]]]]]]]]]]]]]]]]]]]]]]]]]]]]]]]]]]]]]]]]]]]]]]]]]]]]]]]]]]]]]]]]]]]]\]]]]]]]]]]]]]]]]]]]]]]]]]]]]]]]]]]]]]]]]]
@M_HWI-M01141:133:D05BR:1:1101:15572:10816  133:D05BR:1:1101:15572:10816 2:N:0:CCAATCCCCCTAGG
CCTTTTGGTGGATTTTTTTTTTTTTTGAGACAGAGTTTCGCTCT
+M_HWI-M01141:133:D05BR:1:1101:15572:10816  133:D05BR:1:1101:15572:10816 2:N:0:CCAATCCCCCTAGG
]]]]]]]]]]]]]]]]]]]]]]]]]]]]]]]]]]Y]]]]]]]]]
@M_HWI-M01141:133:D05BR:1:1101:17985:10818  133:D05BR:1:1101:17985:10818 2:N:0:CCAATCCCCCTAGG
GGTGACCCACCTAACTCAGCCTCCCAAAGTGCCGGGATTACAGGCATAAGGTACCTCGCCTGGTCACAAATTATTAAATTATTAGAAATGGTATATTTTTAATAATTATTAATAATGGTATATAAGGTATATATGAAATTTGAATACATTTCATGTTTAGATTTGGGACCCATCCCAAAGATATCTCAACTACATATATGCGAATATTCGAAAATCTGAAATTTTAAACACTCTGGGCCCAAGCATTTCACATAAGGATACTCCAACCTGTAGTAAGCCA
+M_HWI-M01141:133:D05BR:1:1101:17985:10818  133:D05BR:1:1101:17985:10818 2:N:0:CCAATCCCCCTAGG
ABBCCFFFCCCFGGGGGGGGGGHHGHHHHGHHHGGGGGHHHGHHGHHHHHHGHHHHHGGGGHHHHHHHHHHHHHHHHHHHHHHHHHHHHHHGHHHHHHHHHGHHHHHGHHHHHHHHHGHHHHHHHHHHHH]]]]]]]]]]]]]]]]]]]]FGHHHHHHHHHHGHHHHHHGGHHGHHHHHHHHHHHHHHHHHHHHHHGGGGGHHHGHHGGGHHHHHHHHHHHHHHHHHHHHHGHGGHHHGHHHHHHGGHHHHHHHHHHHGGGGGGGGGGFFFFFFFBBAAA
@M_HWI-M01141:133:D05BR:1:1101:4923:10829  133:D05BR:1:1101:4923:10829 2:N:0:CCAATCCCCCTAGG
GGAACCGCGCCGCCGTGCGCACGACCGCCGCCTCGTCGAGGTC
+M_HWI-M01141:133:D05BR:1:1101:4923:10829  133:D05BR:1:1101:4923:10829 2:N:0:CCAATCCCCCTAGG
1[]TTT1]]]]B]BT]BXX]]]TT]XZ]BXRS]]]3TVT]CT]
@M_HWI-M01141:133:D05BR:1:1101:13198:10846  133:D05BR:1:1101:13198:10846 2:N:0:CCAATCCCCCTAGG
CCGTTGTGAGGCTCGCCTTGTTGGGGTGCGTCGGCAAATCGGAAGAGCGT
+M_HWI-M01141:133:D05BR:1:1101:13198:10846  133:D05BR:1:1101:13198:10846 2:N:0:CCAATCCCCCTAGG
]]]]]]]]]]]]]]]V]]]]]]]]]]]]]]]]]]]]]]]]]]]]]]]]]V
@M_HWI-M01141:133:D05BR:1:1101:8713:10848  133:D05BR:1:1101:8713:10848 2:N:0:CCAATCCCCCTAGG
ATGACACATGCACACGAATGTTCATTGCAGCACTGTTTACAATAGCAAAGACCTGGAACCAACCCAAATGCCCATCGATGATAGACTGGACTGGAAAAATGTGGCACATATACACCAT
+M_HWI-M01141:133:D05BR:1:1101:8713:10848  133:D05BR:1:1101:8713:10848 2:N:0:CCAATCCCCCTAGG
]]]]]]]]]]]]]]]]]]]]]]]]]]]]]]]]]]]]]]]]]]]]]]]]]]]]]]]]]]]]]]]]]]]]]]]]]]]]]]]]]]]]]]]]]]]]]]]]]]]]]]]]]]]]]]]]]]]]]]
@M_HWI-M01141:133:D05BR:1:1101:4290:10877  133:D05BR:1:1101:4290:10877 2:N:0:CCAATCCCCCTAGG
CCTTAGAAAGATGGTATTTTAGGGCTGGGCATAGTGGCTCATCCCCATAATCACTGCACTTTGGGAGGCTGAGGCAGGTGGATCACCTGAGGTCAGGGGTTCGAGACCAGCCTTGCCAACATGATGAAACCCTGTCTACTAAAACTGCAAAACTTAGCTTAGTCCCAGCTTGGGAAGCTAGAACAGGAGAATCGCTTGAACC
+M_HWI-M01141:133:D05BR:1:1101:4290:10877  133:D05BR:1:1101:4290:10877 2:N:0:CCAATCCCCCTAGG
AACBCFFFFFFFGGGGGGGGGGHHHHGGGHGHGHHHHGHHHHHHHGHGHHHH]]]]]]]]]]]]]]]]]]]]]]]]]]]]]]]]]]]]]]]]]]]]]]]]]]]]]]]]]]]]]]]]]]]]]]]]]]]]]]]]]]]]]]]]]]]]]]]]]]HHHHHHHHHGHHHGHHHGGHHHHHHHHHHHGGGGGGGGGGCCCFFFFAAA?A
@M_HWI-M01141:133:D05BR:1:1101:6141:10909  133:D05BR:1:1101:6141:10909 2:N:0:CCAATCCCCCTAGG
AACAGAACCAAAGACAAAAACCACATGTTTATCTCAAGTGATGCAGAGAAGGCCTTCCACAAAATTCAA
+M_HWI-M01141:133:D05BR:1:1101:6141:10909  133:D05BR:1:1101:6141:10909 2:N:0:CCAATCCCCCTAGG
]]]]]]]]]]]]]]]]]]]]]]]]]]]]]]]]]]]]]]]]]]]]]]]]]]]]]]]]]]\]]]]]]]\]]
@M_HWI-M01141:133:D05BR:1:1101:7185:10931  133:D05BR:1:1101:7185:10931 2:N:0:CCAATCCCCCTAGG
TCCCATCAGCTTGGGAGGCCGAGGCAGGTGGATCACTTGAGGTCAGGAGTTCGAGACCAGCCTGGCCAACATGGTGAAACCCCATCTCTACTAAAAATACAAAAA
+M_HWI-M01141:133:D05BR:1:1101:7185:10931  133:D05BR:1:1101:7185:10931 2:N:0:CCAATCCCCCTAGG
]]]]]]]]]]]]]]]]]]]]]]]]]]]]]]]]]]]]]]]]]]]]]]]]]]]]]]]]]]]]]]]]]]]]]]]]]]]]]]]]]]]]]]]]]]]]]]]]]]]]]]]]]
@M_HWI-M01141:133:D05BR:1:1101:24768:10941  133:D05BR:1:1101:24768:10941 2:N:0:CCAATCCCCCTAGG
GACCCAAGTGATCCTCTCGCCTCAGTCTCCCAAATGATTAGCTCTAGTAATGTGTACCATCAAACTCGGCTAATTTTTAATTTTTATTGTAGAGACGGGGTTTCACCTTGTTAACCAGCCTGGACTTGAACTCCT
+M_HWI-M01141:133:D05BR:1:1101:24768:10941  133:D05BR:1:1101:24768:10941 2:N:0:CCAATCCCCCTAGG
]]]]]]]]]]]]]]]]]]]]]]]]]Z]]]]]]]]]]]]]]]]]]]]]]]]]]]]]]]]]]]]]U]]]]]]]]]][]]]]]]]]]]]]]]]]]]]]]]]]]]]]]]]]]]]]]]]]]]]]]]]]Y]]]]]]]]]]]
@M_HWI-M01141:133:D05BR:1:1101:14529:10947  133:D05BR:1:1101:14529:10947 2:N:0:CCAATCCCCCTAGG
GTTTGCGCGGGCAGCCTGTGCAGCGTTTCGGCAACGGGTTCGATTTCAATCGGGC
+M_HWI-M01141:133:D05BR:1:1101:14529:10947  133:D05BR:1:1101:14529:10947 2:N:0:CCAATCCCCCTAGG
]]]]]]]]]]]]]]]]]]]]]]]]]]]]]]]]]]]]]]]]]]]]]]]]]]]]]]]
@M_HWI-M01141:133:D05BR:1:1101:16755:10950  133:D05BR:1:1101:16755:10950 2:N:0:CCAATCCCCCTAGG
TCCAAGCACTTTGGGAGACCGAGCGGGAAGATCGCTTGAGGCCAGGAGTTCGAGACCAGGCTGGGCAACATAGTGGGACCCCAT
+M_HWI-M01141:133:D05BR:1:1101:16755:10950  133:D05BR:1:1101:16755:10950 2:N:0:CCAATCCCCCTAGG
]]]]]]]]]]]]]]]]]]]]]]]]]]]]]]]]]]]]]]]]]]]]]]]]]]]]]]]]]]]]]]]]]]]]]]]]]]]]]]]]]]]]
@M_HWI-M01141:133:D05BR:1:1101:18208:10958  133:D05BR:1:1101:18208:10958 2:N:0:CCAATCCCCCTAGG
TTGGTTGGCATCGTGGCTCATGCCTGTGATCCTAGCACTGTGGGAGCTGGAGGCCAGGAGTTTGAGACCAGTCTTACCAACATGGTGAAACCCTGTCTCTACTAAAAATACAAAAATTAGCCGGGTGTGGTAGCACGTGCCTGTAATCCCAGCTACTCAAGAGGCTGAGGCAGGAGAATCGCTTGAACCTGGGAGG
+M_HWI-M01141:133:D05BR:1:1101:18208:10958  133:D05BR:1:1101:18208:10958 2:N:0:CCAATCCCCCTAGG
AAA?AAA1CFFFGGCAEFACGFHHHHHF3FFGFDEFDGFHGFHCEF]]]]]]]]]]]]]]]]]]]]]]]]]]]]]]]]]]]]]]]]]]]]]]]]]]]]]]]]]]]]]]]]]]]]]]]]]\Z]]]]]]]]]]]]]]]]]]]]]]]]]]]]]FGEA5GBFGHHGEF4FHHFFHHHFGGGGCGGGGGFD4BFFABAAAA
@M_HWI-M01141:133:D05BR:1:1101:26460:10974  133:D05BR:1:1101:26460:10974 2:N:0:CCAATCCCCCTAGG
ATGAGAGTGATTTATCCAAAGTGAATCACCTACCTACTAAGGGACAAAAGGAGGATTTCCTCTTCCTGGATCCTAAACTCTTTGCTATTGCCTTTTTTTTTGAGATGTAGTCTCACTCTGTCGCCCAGTGTGGACTGTAGTGGCACGGTCTTGGCTTACTGCAGCTTCTC
+M_HWI-M01141:133:D05BR:1:1101:26460:10974  133:D05BR:1:1101:26460:10974 2:N:0:CCAATCCCCCTAGG
AAAAABFCFFF@GGGGB3BE]]W]]]]]]]]]Z]]]]]]][]T]]]]]]]]\]]]]]]]]]]]\]][]6]]]]]]\W]]\]]]]]]]]]\]]]]]]]]Z]]]]][]\][]]]]Z]]]ZZ[]]\]]]]]]]]]Y6]]]]]]]]]]]]]]]]GGBFBFGGFFF4CCFAAAAA
@M_HWI-M01141:133:D05BR:1:1101:17913:10980  133:D05BR:1:1101:17913:10980 2:N:0:CCAATCCCCCTAGG
TTCGACGATGTAGTTCAGGCAGAACGATTTGCCCAGTTTTTCAGCCTGATCGTAAGCGGCTTCGCGCTCTTCAGGATCGGTTTCGACCACCACCATGGCGGCGCAGCGTTCGCGCATCAGTGCTTGGTTTTCCTTTATCCATGCAAAATAGGCCTTGCGTCCGGCAACGTGCTGCTCATGGGGAATTTCGCGCCGCATGGGTACGGAAACGACGGCAAAGCGGCGGTTGTCAGCCA
+M_HWI-M01141:133:D05BR:1:1101:17913:10980  133:D05BR:1:1101:17913:10980 2:N:0:CCAATCCCCCTAGG
BCCCCCCBCBFFGGGGGGGGGGGHHGEHHGHHHHHHHHHHGHHHHHHFHHHGHHHHHGGGGGHGGGGGGHHHHHGHHHGGGGGHGG]]]]]]]]]]]]]]]]]]]]]]]]]]]]]]]]]]]]]]]]]]]]]]]]]]]]]]]]]]]]]]]]HGGGGGGGGGGGHGHHHGHHHHHHHHHHHHGHHHHGGGGGGGGGGHHGHGGHHGHHGGGGGGGHGGGGGGGGGGBBFFFFCCCBBA
@M_HWI-M01141:133:D05BR:1:1101:19725:11007  133:D05BR:1:1101:19725:11007 2:N:0:CCAATCCCCCTAGG
GTCTTCGTCGGCCGGATGCCGAGCCGCGCCGCCAGGTCC
+M_HWI-M01141:133:D05BR:1:1101:19725:11007  133:D05BR:1:1101:19725:11007 2:N:0:CCAATCCCCCTAGG
]]]]]]]]]]]]]]]]]]]]]]]]]]]]]]]]]]]]]]]
@F_HWI-M01141:133:D05BR:1:1101:12641:11010  133:D05BR:1:1101:12641:11010 2:N:0:CCAATCCCCCTAGG
GCTCCGCGTGCGCGATGCGCGTGCAGCGCAGGGACCGCACCGATCGGAAGAGCACACGTCTGAACTCCAGTCACCCAATCCATCTCGTATGCCGTCTTCTGCTTGAAAAAAAAAAAAACCCGATTCCGCACATCCCCTGCCCATCGTATT
+F_HWI-M01141:133:D05BR:1:1101:12641:11010  133:D05BR:1:1101:12641:11010 2:N:0:CCAATCCCCCTAGG
AABABBBBBBBDGGFCGGFGGGGGHHHGGCEEGGGGEGGGGGGGGGGCGGHHHHHEGGCFGEGFHGHFHH4?GHHHGHFHHGF22GGFDHBGHGDCAGGHHFG1FGFHEGGGG#####################################
@R_HWI-M01141:133:D05BR:1:1101:12641:11010  133:D05BR:1:1101:12641:11010 2:N:0:CCAATCCCCCTAGG
GCCCGCCGCGGCGCTTTCGCCCCCGCCCCCCCGCCATCGCGGGCGCGCCGCCGCGGGGCGGGCGCGCGGTGTGGGGCGGCCGTCGAGGGGGGGCTGGGCGCGGGCGGCCTGGGTTCACAGTAATAAGCCTACCCTACCCAGATCCCCGTA
+R_HWI-M01141:133:D05BR:1:1101:12641:11010  133:D05BR:1:1101:12641:11010 2:N:0:CCAATCCCCCTAGG
######################################################################################################################################################
@M_HWI-M01141:133:D05BR:1:1101:20104:11016  133:D05BR:1:1101:20104:11016 2:N:0:CCAATCCCCCTAGG
CTCTGATTGGTTACGTCCCACACGTGACCCTCTGGGAGCCAATCATGACGGCCCGCCTAGCATGCGCTGATTGGCTCAGACCGGCCAAGGGC
+M_HWI-M01141:133:D05BR:1:1101:20104:11016  133:D05BR:1:1101:20104:11016 2:N:0:CCAATCCCCCTAGG
]]]]]]]]]]]]]]]]]]]]]]]]]]]]]]]]]]]]]]]]]]]]]]]]]]]]]]]]]]]]]]]]]]]]]]]]]]]]]]]]]]]]]]]]]]]]
@M_HWI-M01141:133:D05BR:1:1101:16552:11016  133:D05BR:1:1101:16552:11016 2:N:0:CCAATCCCCCTAGG
AAATGTAAAATGCCTGAGTGCAGTGGCTCATGCCTGTAATCCCAGCACATTGGGAGGCTGAGGCGG
+M_HWI-M01141:133:D05BR:1:1101:16552:11016  133:D05BR:1:1101:16552:11016 2:N:0:CCAATCCCCCTAGG
]]]]]]]]]]]]]]]]]]]]]]]]]]]]]]]]]]]]]]]]]]]]]]]]]]]]]]\]]]]]]]]]]]
@M_HWI-M01141:133:D05BR:1:1101:28386:11027  133:D05BR:1:1101:28386:11027 2:N:0:CCAATCCCCCTAGG
CGCTGACTGATGCCTTGCTTGGCGCGGTGGCGTTGGACGTATCCGGCGGCGTGGAAAGCGCGGCGGGTATTA
+M_HWI-M01141:133:D05BR:1:1101:28386:11027  133:D05BR:1:1101:28386:11027 2:N:0:CCAATCCCCCTAGG
T]]]]Y]]]]]]]]]]Z\]]]]]]]]]]]]]]][]]]]]]]]]]]]]]]]]]]]]]]]]]]]]T]]]Q]]]]
@M_HWI-M01141:133:D05BR:1:1101:21398:11031  133:D05BR:1:1101:21398:11031 2:N:0:CCAATCCCCCTAGG
CTGGCAGGGGTAAAACCTTAAATCATGAGCTCTTCAGTCTGAATGAGCTTGTCTTGGCTCATAACCAGGGAAGAGTGAGGAGGCAAGCATTCATCTGAGCCCAGATCTTGGGTAGTTCTGAAGAATATCACA
+M_HWI-M01141:133:D05BR:1:1101:21398:11031  133:D05BR:1:1101:21398:11031 2:N:0:CCAATCCCCCTAGG
]]]]]]]]]]]]]]]]]]]]]]]]]]]]]]]]]]]]]]]]]]]]]]]]]]]]]]]]]]]]]]]]]]]]]]]]]]]]]]]]]]]]]]]]]]]]]]]]]]]]]]]]]]]]]]]]]]]]]]]]]]]]]]]]]]]]
@M_HWI-M01141:133:D05BR:1:1101:26763:11037  133:D05BR:1:1101:26763:11037 2:N:0:CCAATCCCCCTAGG
ACATCAAAAAAACTCAAAACCCAGCAGAAGACAAGAAATAACTAAGATCAGAGATGAGCCGAAGGAGATTGAGACACGAAAAACCCTTCAAAAAATCAATAAATCCAAGAGCTGGTTTTTTGA
+M_HWI-M01141:133:D05BR:1:1101:26763:11037  133:D05BR:1:1101:26763:11037 2:N:0:CCAATCCCCCTAGG
]]]]]]]]]]]]]]]]]]]]]]]]]]]]]]]]]]]]]]]]]]]]]]]]]]]]]]]]][]]]]]]]]]]]]]]]]]\]]]]]]\]]]]]]][]]]]]]]]]]]]]]]]]]]]]]][]]]]]]]]
@M_HWI-M01141:133:D05BR:1:1101:12413:11054  133:D05BR:1:1101:12413:11054 2:N:0:CCAATCCCCCTAGG
CCGAAGTGGCAAAACCCCGTCTCTACTAAAAATACTAAAATGAGCCAGGCATGGTGGCATATGCC
+M_HWI-M01141:133:D05BR:1:1101:12413:11054  133:D05BR:1:1101:12413:11054 2:N:0:CCAATCCCCCTAGG
]]]]]]]]]]]]]]]]]]]]]]]]]]]]]]]]]]]]]]]]]]]]]]]]]]]]]]]]]]]]]]]]]
@M_HWI-M01141:133:D05BR:1:1101:11072:11084  133:D05BR:1:1101:11072:11084 2:N:0:CCAATCCCCCTAGG
AGGCCACAACATGTCCCGTATCGGAAAGATGCCGATCCCCGTGCCCAAGGGCGCGGAGGTCAAGGTGGCCGCTGACAGCATCACGGTCAAGGGCCCGCTGGGCACCCTGACCCAGGCGATCAACCCCAACGCCA
+M_HWI-M01141:133:D05BR:1:1101:11072:11084  133:D05BR:1:1101:11072:11084 2:N:0:CCAATCCCCCTAGG
]]]]]]]]]]]]]]]]]]]]]]]]]]]]]]]]]]]]]]]]]]]]]]]]]]]]]]]]]]]]]]]]]]]]]]]]]]]]]]]]]]]]]]]]]]]]]]]]]]]]]]]]]]]]]]]]]]]]]]]]]]]]]]]]]]]]]]
@M_HWI-M01141:133:D05BR:1:1101:20539:11086  133:D05BR:1:1101:20539:11086 2:N:0:CCAATCCCCCTAGG
CCTAACCCTAACCCTAACCCTAACCCTAACCCTAACCCTAACCCTAACCCTAACCCTAACCCTAACCCTAACCCTAA
+M_HWI-M01141:133:D05BR:1:1101:20539:11086  133:D05BR:1:1101:20539:11086 2:N:0:CCAATCCCCCTAGG
X]]]]]]][]]]]]]\]]]]]\]]]]]]]]]]]]]]]]]]]]]]]]]]]]]]]]]]]]]]]]]]]]]]]]]]]]]]]
@M_HWI-M01141:133:D05BR:1:1101:21810:11087  133:D05BR:1:1101:21810:11087 2:N:0:CCAATCCCCCTAGG
TTTGCAGTAGTTTCTAGACGCTTTCTGTGAAGAAGCAGAAAACGCGTATTTACAGCCAAATCCAAGTATTTCAGCAATAGCGGTAAATCTCCGTCTAAAACAACAAACAAACGTATCTTCCAAACTGCTC
+M_HWI-M01141:133:D05BR:1:1101:21810:11087  133:D05BR:1:1101:21810:11087 2:N:0:CCAATCCCCCTAGG
]]]]]]]]]]]]]]]]]]]]]]]]]]]]]]]]]]]]]]]\Z]]]]]]]]]]]]]]]]]]]]]]]]]]]]]]]]]]]]]]]]]]]]]]][\]]]]]]]]]]]]]]]]]]]]]]]]]]]]]]]]]]]]]X]]
@M_HWI-M01141:133:D05BR:1:1101:7550:11089  133:D05BR:1:1101:7550:11089 2:N:0:CCAATCCCCCTAGG
TTTCTCCAAACCGCGTTTACTCCCATTCACTCTGGCATATCAAAACGCAGCTCCGAGAAGCAACGTGTTTCTCACTCTCTGAATCTAGAGGCAGATTCAACTCCCTTAGGTCAGCGAACACCCAGCAGAG
+M_HWI-M01141:133:D05BR:1:1101:7550:11089  133:D05BR:1:1101:7550:11089 2:N:0:CCAATCCCCCTAGG
]]]]]]]]]]]]]]]]]]]]]]]]]]]]]]]]]]]]]]]]]]]]]]]]]]]]]]]]]]]]]]]]]]]]]]]]]]]]]]]]]]]]]]]]]]]]]]]]]]]]]]]]]]]]]]]]]]]]]]]]]]]]]]]]]]
@M_HWI-M01141:133:D05BR:1:1101:8517:11095  133:D05BR:1:1101:8517:11095 2:N:0:CCAATCCCCCTAGG
GAGCAGTCTGAAGGATACGTTCGTTTTGAGTTTTAGACGGAGATTTCCAGCTATTTCTGAAATGCTTGGATTTGGCTGAAAATATGCGTTTTCTGCTTCTTCACAGAAAGGGTTTAGAAACTCCTGCAAACAAACATCAG
+M_HWI-M01141:133:D05BR:1:1101:8517:11095  133:D05BR:1:1101:8517:11095 2:N:0:CCAATCCCCCTAGG
]]\V]]]]]]]]]]]]]]]]]]]][]]XV\J]]]]]]]]]]]]]]]]]]]]]]]]]]]]]]]]]]]]]]]]]]]]\]]]]]]]][]]]]]][]]]]]]]]]]]Y]]]]]]]]]Y]]]]]]]]]]]]]]]]V]]V]]]]]]
@M_HWI-M01141:133:D05BR:1:1101:11310:11118  133:D05BR:1:1101:11310:11118 2:N:0:CCAATCCCCCTAGG
TCATAGATGGGCATTTGGGTTGACTCCAGGTCTTTGCTATTGTAAACAGTGCTGCAATGAACATTCGTGTACATGTATCCTTATAGTAGAACGATTTATAGTCTTTTGGATATATACCCAGTAATGGG
+M_HWI-M01141:133:D05BR:1:1101:11310:11118  133:D05BR:1:1101:11310:11118 2:N:0:CCAATCCCCCTAGG
]]]]]]]]]]W\]]]]]]]]]]]]]][]]]]][]]\W]Z]]]]]]]]]]]]]]]]]]]][JX]]]]]]]Z]]]]]\[]]]]]][]]\]]\Y]][]]]]]]]]]]]]]]]]]]]]]]]][]]]]]]]]U
@M_HWI-M01141:133:D05BR:1:1101:5410:11130  133:D05BR:1:1101:5410:11130 2:N:0:CAAATCCCCCTAGG
ACAAAGATATAGTGGTAAAAGGATCAATGCAACAATAAGAGCTAATGATCC
+M_HWI-M01141:133:D05BR:1:1101:5410:11130  133:D05BR:1:1101:5410:11130 2:N:0:CAAATCCCCCTAGG
]]]]]]]]]][]]]]]]]]]]]]]]]]]]]]]]]]]]]]\]]]]]]]]]8]
@M_HWI-M01141:133:D05BR:1:1101:10025:11141  133:D05BR:1:1101:10025:11141 2:N:0:CCAATCCCCCTAGG
ACAAGGTGAAACTCCGTCTCTACGAAAAATACAAAAAATTAGCTGGGTATGGTGGTGCATGCCTGTAATCCCAGCTACTCAGGAGGCTGAGGCAGGAGAATTGCCTGAACCCAGGAGGCGGAGGTTGCCGTGAGCCGAGATCGTGCCATTG
+M_HWI-M01141:133:D05BR:1:1101:10025:11141  133:D05BR:1:1101:10025:11141 2:N:0:CCAATCCCCCTAGG
B]]]]]]]]]]]]]]]]]]]]]]]]]]]]]]]]]]]]]]]]]]]]]]]]]]]]]]]X]]]]]]]]]]]]]]]]L]]]]]]]]]]]]]]]]]]]]]]\]]]]]]]]]]]]]]]]]X]X]]]]]]U]U\]]]]]]]]]]]]]]]]]]]]]]]A
@M_HWI-M01141:133:D05BR:1:1101:12057:11153  133:D05BR:1:1101:12057:11153 2:N:0:CCAATCCCCCTAGG
ATTAAATACCAGGCCATTTCTATGGTCTGGTATCTAAACCTTACCTGTAAAAGGGAGTGAGTCAATGAGAGTT
+M_HWI-M01141:133:D05BR:1:1101:12057:11153  133:D05BR:1:1101:12057:11153 2:N:0:CCAATCCCCCTAGG
]]]]]]]]]]]]]]]]]]]]]]]]]]]]]]]]]]]]]]]]]]]]]]]]]]]]]]]]]]]]]]]]]]]]]]]]]
@M_HWI-M01141:133:D05BR:1:1101:9020:11192  133:D05BR:1:1101:9020:11192 2:N:0:CCAATCCCCCTAGG
CTAAGTTGAACGCACACATTGAAGACCGTTCTGTTAGGTAGCTCCGTTTCGGTTTTAGAAGCAGATATTTCTCAATACAGCGTTTACTCCCATTCACACTGGAATACCAAAACGCAGCTCCTGGAAGAAACTGCTTCTCACTCTCTGCGTCTAAACGCGGATTCAACTCCCTTAGTTAGGCGAACACGCAGCAGAGCAGTTCGAAGGAAACGTTCGTTTTGTGTTTTAGA
+M_HWI-M01141:133:D05BR:1:1101:9020:11192  133:D05BR:1:1101:9020:11192 2:N:0:CCAATCCCCCTAGG
AAAAADFFFFFFGGGGCEGGGG11DGGFFGHFDHHFFHHHHHHHHGFGHHGGGGGGFFFGFBGHHHHHHHHGHHHGHHHH]]]]]]]]]]]]]]]]]H]]]]]]]]]]]]]]]]]]]]]]]]]]]]]]]]]]]]]]]]]]]]]]]]]]]]HHGGFGGGHGHGHHHGGHHHHHHHHHGGGGGHHGGGGHHHHGHHHHHHHHHHHHHHHHGGGGGGGGGGBBFBFFFBAA>3
@M_HWI-M01141:133:D05BR:1:1101:19243:11202  133:D05BR:1:1101:19243:11202 2:N:0:CCAATCCCCCTAGG
TCGCCTGCAAATCCAACAAAGCCTGCTCAAAATCATTATTTACGATCACATAATCATATTCATCGTAATGGGAAATTTCACTGATCGCCGTTGCCATACGCTGCGCAACCACTTCTGCGCTGTCCTGCCCCCGTTTTACCAAGCGATTTTCCAATTCGGTCAAAGAAGGCGGCAAAATGAAGATACTTTTCACGGACGGCACTTTTTTACGAATTTGTTGC
+M_HWI-M01141:133:D05BR:1:1101:19243:11202  133:D05BR:1:1101:19243:11202 2:N:0:CCAATCCCCCTAGG
BCBCCDDFFFFFGGGGGGGGGGHHHHHHHHHHHHHHHHHHHHHGGHHGHHHHHHHHHHHHHHHHHHHHGHH]]]]]]]]]]]]]]]]]]]]]]]]]]]]]]]]]]]]]]]]]]]]]]]]]]]]]]]]]]]]]]]]]]]]]]]]]]]]]]]HHHGGGGHHHHHHHGGGGGGGHHHHHHHHHHHHHHHHHGGGHGGGGGHHGGGGGGGGGGCFFFFEFCCBBB
@M_HWI-M01141:133:D05BR:1:1101:22546:11208  133:D05BR:1:1101:22546:11208 2:N:0:CCAATCCCCCTAGG
AATTGATCACATAATTGGAAGTAAATCTCTCCTCAGCAAATGCAAAAGAATGGAAAACATAACAAACAGTCTCTCAGAACACAGTGCAATCAAGTTAGAACTCAGAATTCAGAAATGAACTCAGAATCACACAGCTGCATGGAAACTGAACAACTGGCTCTTGAATGTTGACTGGATAAACAACAAAATGAAAGCAGAAATAAAGAAGTTCTTCGAAA
+M_HWI-M01141:133:D05BR:1:1101:22546:11208  133:D05BR:1:1101:22546:11208 2:N:0:CCAATCCCCCTAGG
CCDDCFFFFFFFGGGGGGGGGGHHHHHHHHHHHHHHHHHHHHHHHHHHGGHHHHHHHHHIHIHIHHHH]]]]]]]]]]]]]]]]]]]]]]]]]]]]]]]]]]]]]]]]]]]]]]]]]]]]]]]]]]]]]]]]]]]]]]]]]]]]]]]]]]HHHFHHFHGHHHHHHHHHGHHHHHGHHHHHHHHHHHHHGHHHHHHHGGGGGGGGGGFFFBCFCBCBBB
@M_HWI-M01141:133:D05BR:1:1101:24648:11234  133:D05BR:1:1101:24648:11234 2:N:0:CCAATCCCCCTAGG
GGCCATTTATCGATTTGATGGGAAATATTGACTTTATTACAACAATGGGAGCATGATGTCATGCTCATCCAAAAGGAACACAGTCAGGAGCAAAAGCGTTGGTTCAAGCTTGTGAAGCATATCAAAAAGGAATTGATATTCATGAATATTCAAA
+M_HWI-M01141:133:D05BR:1:1101:24648:11234  133:D05BR:1:1101:24648:11234 2:N:0:CCAATCCCCCTAGG
BBBB]]]]]]]]]]]]]]]]]]]]]]]]]]]]]]]]]]]]]]]]]]]]]]]]]]]]]]]]]]]]]]]]]]]]]]]]]]]]]]]]]]]]]]]]]]]]]]]]]]]]]]]]]]]]]]]]]]]]]]]]]]]]]]]]]]]]]]]]]]]]]]]]]]CBBB
@M_HWI-M01141:133:D05BR:1:1101:18069:11236  133:D05BR:1:1101:18069:11236 2:N:0:CCAATCCCCCTAGG
ACCTCTCAGACCATAATGCAATCAAGTTAGAACTCAGAATTCAGAAACTAACCCAGAACCTCACCGCTTCATGGAAACGGAACAACTGGCTCTTGAATGTTGACTGGATAAACAATGAA
+M_HWI-M01141:133:D05BR:1:1101:18069:11236  133:D05BR:1:1101:18069:11236 2:N:0:CCAATCCCCCTAGG
]]]]]]]]]]]]]]]]]]]]]]]]]]]]]]]]]]]]]]]]]]]]]]]]]]]]]]]]]]]]]]]]]]]]]]]]]]]]]]]]]]]]]]]]]]]]]]]]]]]]]]]]]]]]]]]]]]]]]]]
@M_HWI-M01141:133:D05BR:1:1101:10741:11258  133:D05BR:1:1101:10741:11258 2:N:0:CCAATCCCCCTAGG
GTTGACGCCCAGCACCAGGACGGGCCGCGGCTTCGCGCTGTGGTTGGTGGT
+M_HWI-M01141:133:D05BR:1:1101:10741:11258  133:D05BR:1:1101:10741:11258 2:N:0:CCAATCCCCCTAGG
]]]]]]]]]][][]]]]]]]]][WY[]]]]]]]]]]]]]]]]]]]]]T]]]
@M_HWI-M01141:133:D05BR:1:1101:20632:11261  133:D05BR:1:1101:20632:11261 2:N:0:CCAATCCCCCTAGG
TAGGCAAAACCATTCAGGACATAGGCATAGGCAAGGACTTCATGACTAAAATACCAAAAGCATTGGCAACAAAAGCCAAAATAGACAAACAGGATC
+M_HWI-M01141:133:D05BR:1:1101:20632:11261  133:D05BR:1:1101:20632:11261 2:N:0:CCAATCCCCCTAGG
]]]]]]]]]]]]]]]]]]]]]]]]]]]]]]]]]]]]]]]]]]]]]]]]]]]]]]]]]]]]]]]]]]]]]]]]]]]]]]]]]]]]]]]]]]]]]]]]
@M_HWI-M01141:133:D05BR:1:1101:27526:11275  133:D05BR:1:1101:27526:11275 2:N:0:CCAATCCCCCTAGG
CTTGAGGAATTGCCACACTGTCTTCCACAATGGTTGAACTAATTTACACTCCCACCAACAGTGTAAAAGTGTTTCTATTTCTCCACATACTCTCCAGCATCTGTTGTCTCCAGATTTTT
+M_HWI-M01141:133:D05BR:1:1101:27526:11275  133:D05BR:1:1101:27526:11275 2:N:0:CCAATCCCCCTAGG
]]]]]]]]]]]]]]]]]]]]]]]]]]]]]]]]]]]]]]]]]]]]]]]]]]]]]]]]]]]]]]]]]]]]]]]]]]]]]]]]]]]]]]]]]]]]]]]]]]]]]]]]]]]]]]]]]]]]]]]
@M_HWI-M01141:133:D05BR:1:1101:23103:11276  133:D05BR:1:1101:23103:11276 2:N:0:CCAATCCCCCTAGG
GGAACAAACGCGGTATTGAGAAATATCTGCTTCTAAAACCAAAACGGAGTTACTTAACAGAGCCGTCTTCAATGTGTGCATTCAA
+M_HWI-M01141:133:D05BR:1:1101:23103:11276  133:D05BR:1:1101:23103:11276 2:N:0:CCAATCCCCCTAGG
]]]]]]]]]]]]]]]]]]]]]]]]]]]]]]]]]]]]]]]]]]]]]]]]]]]]]]]]]]]]]]]]]]]]]]]]]]]]]]]]]]]]]
@M_HWI-M01141:133:D05BR:1:1101:19406:11317  133:D05BR:1:1101:19406:11317 2:N:0:CCAATCCCCCTAGG
GCGTGCCCGCGTGGGCGTGGCTGGCCGCCGCGTTCGCGCTC
+M_HWI-M01141:133:D05BR:1:1101:19406:11317  133:D05BR:1:1101:19406:11317 2:N:0:CCAATCCCCCTAGG
]]]]]]]]]]]]]]]]]]]]]]]]]]]]]]]]]]]]]]]]]
@M_HWI-M01141:133:D05BR:1:1101:21306:11328  133:D05BR:1:1101:21306:11328 2:N:0:CCAATCCCCCTAGG
AGAATGTTGAATATTGGCCCCCACTCTCTTCTGGCTTGTAGTGTTTCTGCCTAGAGATCTGCTGTGAGTCTGATGGGTTTCCCTTTGTGTGTGACCCGACCTTTCTCTCTGGCTGCCTTTAGTATTTTCTCCTTTATTTCAACCTTGTTGAATCTGACGATTATGTGCCTTGTGGTTGCTCTTCTTGCAGAATATCTTTTTGGTGTTCTCTGTATTTCCTGTATTTGAGTGT
+M_HWI-M01141:133:D05BR:1:1101:21306:11328  133:D05BR:1:1101:21306:11328 2:N:0:CCAATCCCCCTAGG
AA1AAFDDF33BGGE3FGFGGE0EFEGGHHGHFGGHFEH1FEEBFGGF2GBE10111DAA1FG1A02BDFGFGHF1AHGFHF]]]]]]]]]]]]]X]Y[Z]]]]]]]]]]]]]]]]]]]]]]]]]]]]]]]]]]]]]]]]]]]]]]]]]]HFHGFHFEGHHHHHHAHGHHHFGHFHHFGGHHHHHGGHFFFHFHGGHHHCCGGHGGFHGFGCGGGGBGGGD@DD4FFAA>>3
@M_HWI-M01141:133:D05BR:1:1101:22254:11329  133:D05BR:1:1101:22254:11329 2:N:0:CCAATCCCCCTAGG
GTCGGCCAAGCTTTGCGCTGTTTGCACCAAACGGGCGGATACAGGCAGACACAAAACGCGTTTGGCCGTCTGAAACTTTCAGACGGCCAAACGGCTTCAGGCCACGCCGTAGCGTTCGCGGTAGGCCTTAACAGGCTCTAAAAAGCTGCCGAACTCGGCATGGTTTTGCAGCAGCGTAAACAAATCGTTGAGATTGGCAATGGCCACCACGG
+M_HWI-M01141:133:D05BR:1:1101:22254:11329  133:D05BR:1:1101:22254:11329 2:N:0:CCAATCCCCCTAGG
AAAAA?ADA1AF1GGGECFGGG3BG21AGHAEFEGGA////FF@FF/?/FFGCGHHHCEGEE]]]]][[]]]]]]]]]]]]]]]QC]]]]]]][]]]]]]]]]]]Z]]]]]]Y]W]]]]]]]]]]]]]]]]]]]]]]]]]]]]]]]]]]]HGFECGHGEHHGHHHHHHHHGGEFDHGHHHHGHHFFFGHHGGGFFGGGEGBFFAA>3AA3AB
@M_HWI-M01141:133:D05BR:1:1101:11337:11332  133:D05BR:1:1101:11337:11332 2:N:0:CCAATTCCCCTAGG
TTCTGGAGTTCAGCCCTTAGTCAGCTCACCTAATCATATGGTCCCAGGAAATGCCCATGTTTTCCTGTAGTTTTATTCTCTCTTTTTTCTCCTCCTATTTTTTTTTTTTTTTTTGACATGGAGTCTCACGCCTATAATTCCAGCACTTTGGGAGGCCAAGGCGGGTGGATCAA
+M_HWI-M01141:133:D05BR:1:1101:11337:11332  133:D05BR:1:1101:11337:11332 2:N:0:CCAATTCCCCTAGG
ACCCCFFFFFFFGGGGGGGGGGHJJJ]\]]]]]\\]\]ZZZ]]]]]]]]]]]\]]]]]\]]]]]]]]]]]]]]]]]]]]][[]]]]]][]]]]]]]\]]]]]]]]]]]]]]]]]]]]]]]]]]]]]]]]]]]]]]]]]]]]]]]]\]]]]HGGGGGGGGGGBBFFFFFBAAAA
@F_HWI-M01141:133:D05BR:1:1101:15449:11344  133:D05BR:1:1101:15449:11344 2:N:0:CCAATCCCCCTAGG
GCCCAAAAACTCCTGAAACTGATAAGCAACTTCAGCAAAGTCTCAGGATATAAAATCAATGTGCAAAAATCACAAGCATTCCTATACACCAATAACAGACTTAAAGAGAGCCAAATCAAGAACGAACTGCCATTCACAATTGCTACAAAA
+F_HWI-M01141:133:D05BR:1:1101:15449:11344  133:D05BR:1:1101:15449:11344 2:N:0:CCAATCCCCCTAGG
BBBBBBFBABFFGGGGGGGGGGHHHHHHHHHHHHHHHHHHHHHHHHHHHGHGHHHHHHHHHHHHHHFHHHHHHHHGHHHHHHHHHHHHHHHHHHHHHHHHGHHHHHGHHGHGHHHHHHHHGHHGGGGHHHHHHHFHHHHHHHGHHHHHHH
@R_HWI-M01141:133:D05BR:1:1101:15449:11344  133:D05BR:1:1101:15449:11344 2:N:0:CCAATCCCCCTAGG
CTGTGTTCTTTTTACTTAGAATTTACTTGGCTATGCGGGCTCTCTTTTGGTTCCATATGAAGTTTAAGGTGTTTTTTTTCCAGTTCTGTGAAGAAGGTCATTGGTAGCTTGATGGGGATAGCGTTGAATCTGTAAATTACTTTGGGCAGT
+R_HWI-M01141:133:D05BR:1:1101:15449:11344  133:D05BR:1:1101:15449:11344 2:N:0:CCAATCCCCCTAGG
ACCCCFFFFFFFGGGGGGGGCGHHHHHHHHGGHHGGGEGGGHHGHHHHHCHHHBDGEHHD5FGHHHEBGGGHGHGGGGGHHFFHGHHHFHFGHF3GFHHHGHHHHHHHGHGHHH3/EFAGCFGEGFFHFGHHHHHHHHGFHHHHFDHGGH
@M_HWI-M01141:133:D05BR:1:1101:25890:11363  133:D05BR:1:1101:25890:11363 2:N:0:CCAATCCCCCTAGG
CATTCAACATTCAAGAGCCAGTTGTTCAGTTTCCATGAAGCTGTGTGGTTCTGAGTTTGTTTCTGAATTCTGAGTTC
+M_HWI-M01141:133:D05BR:1:1101:25890:11363  133:D05BR:1:1101:25890:11363 2:N:0:CCAATCCCCCTAGG
]]]]]]]]]]]]]]]]\]]]]]]]]]]]]]]]]]]]]]]]]]]]]]]]]]]]]]]]]]]]]]]]]]]]]]]]]]]]]
@M_HWI-M01141:133:D05BR:1:1101:13782:11379  133:D05BR:1:1101:13782:11379 2:N:0:CCAATCCCCCTAGG
CGTTGCGTTCAACGGGGACGAAGCGGCCAAACAAATTCCATTGACCTACAAAGCCAATGGTGAAAACAAACAGAACGTTAAACTTTCAGACGGCCTTAACTTCACCAACGGCGACAGCGGTTTGACCACTGCAACTGTT
+M_HWI-M01141:133:D05BR:1:1101:13782:11379  133:D05BR:1:1101:13782:11379 2:N:0:CCAATCCCCCTAGG
]]]]]]]]]]]]]]]]]]]]]]]]]]]]]]]]]]]]]]]]]]]]]]]]]]]]]]]]]]]]]]]]]]]]]]]]]]]]]]]]]]]]]]]]]]]]]]]]]]]]]]]]]]]]]]]]]]]]]]]]]]]]]]]]]]]]]]]]]]]
@M_HWI-M01141:133:D05BR:1:1101:7177:11384  133:D05BR:1:1101:7177:11384 2:N:0:CCAATCCCCCTAGG
CCATGTCGATCACGTCCGTCGAGGGGCCCGGCCGCAGATGCGGGGCCAGACCGGCGACGAGCGCGCGCAGCGAGT
+M_HWI-M01141:133:D05BR:1:1101:7177:11384  133:D05BR:1:1101:7177:11384 2:N:0:CCAATCCCCCTAGG
V]T]]]]]]]]]]Y]]][]]]]]]]]V]]]U]]V]]]U]]]Y]]]Y]][BX]Y]]]X]XBRBTC]QX]AAQ]]]U
@M_HWI-M01141:133:D05BR:1:1101:17833:11389  133:D05BR:1:1101:17833:11389 2:N:0:CCAATCCCCCTAGG
CCAGCTAATTTTTGTATTTTTAGTAGAGACGGGGGTTTCACCATGTTGATCAGGCTGGTCTCGAACTCCTGCCCTCGTGATCCACCTGCCTCAGCCTCCCAAAGTGCTGGGATTACAGGCATGAGCCACTGCGCCCGGCC
+M_HWI-M01141:133:D05BR:1:1101:17833:11389  133:D05BR:1:1101:17833:11389 2:N:0:CCAATCCCCCTAGG
]]]]]]]]]]]]]]]]]]]]]]]]]]]]]]]]]]]]]]]]]]]]]]]]]]]]]]]]]]]]]]]]]]]]]]]]]]]]]]]]]]]]]]]]]]]]]]]]]]]]]]]]]]]]]]]]]]]]]]]]]]]]]]]]]]]]]]]]]]]]
@M_HWI-M01141:133:D05BR:1:1101:19550:11393  133:D05BR:1:1101:19550:11393 2:N:0:CCAATCCCCCTAGG
TTCAAGCAGTTCTCTTGCCTCAGCCTCTGAGTAGCTGGGATTACAGGTGTGAGCCACCATGCC
+M_HWI-M01141:133:D05BR:1:1101:19550:11393  133:D05BR:1:1101:19550:11393 2:N:0:CCAATCCCCCTAGG
]]]]]]]]]]]]]]]]]]]]]]]]]]]]]]]]]]]]]]]]]]]]]]]]]]]]]]]]]]]]]]]
@M_HWI-M01141:133:D05BR:1:1101:20733:11398  133:D05BR:1:1101:20733:11398 2:N:0:CCAATCCCCCTAGG
TGAAATGTGCTCAATATCATTAGTCATTAGGGAAATGCAAATCAAAACCACAATGAGATGCTGCTTCATACCCAGTAGGATGGTTATAATAAAAAAACAAAACATAACAGATGCTGGCAAGG
+M_HWI-M01141:133:D05BR:1:1101:20733:11398  133:D05BR:1:1101:20733:11398 2:N:0:CCAATCCCCCTAGG
]]]]]]]]]]]]]]]]]]]]]]]]]]]]]]]]]]]]]]]]]]]]]]]]]]]]]]]]]]]]]]]]]]]]]]]]]]]]]]]]]]]]]]]]]]]]]]]]]]]]]]]]]]]]]]]]]]]]]]]]]]
@M_HWI-M01141:133:D05BR:1:1101:10727:11402  133:D05BR:1:1101:10727:11402 2:N:0:CCAATCCCCCTAGG
CGTATCGTTGCCGGTGTCGGCGTACCCCAGCTGACTGCCATTCACAATGTTGCCGAAGCATTGAAAGATACCGGCGTTCCGCTGATTGCCGACGGCGGCATCCGCTTCTCGGGCGACATCGCCAAAGCACTGGCGGCAGGTGCATCAAGCGTAATGCTCGGCGGCATGTTTGCCGGCACCGAAGAAGCCCCCG
+M_HWI-M01141:133:D05BR:1:1101:10727:11402  133:D05BR:1:1101:10727:11402 2:N:0:CCAATCCCCCTAGG
BCBCCFCFCFDFGGGGGGGGGGGGGGHHGGHHHHHHHHHHHHH]]]]]]]]]]]]]]]]]]]]]]]]]]]]]]]]]]]]]]]]]]]]]U]]]]]]]]]]]]]]]]]]]]]]]]]]]]]]]]]]]]]]]]]]]]]]]]]]]]]]]]]]]]]HGHHGGGGGGGGHHHHHHHGFGGGGGGGGGGFFFBCBCCCCBB
@M_HWI-M01141:133:D05BR:1:1101:13280:11419  133:D05BR:1:1101:13280:11419 2:N:0:CCAATCCCCCTAGG
ATGTTGCACAATTTCACAAAACAAAGGCAAATCTTT
+M_HWI-M01141:133:D05BR:1:1101:13280:11419  133:D05BR:1:1101:13280:11419 2:N:0:CCAATCCCCCTAGG
]]]]]]]]]]]]]]]]]]]]]]]]]]]]]]]]]]]]
@M_HWI-M01141:133:D05BR:1:1101:27998:11430  133:D05BR:1:1101:27998:11430 2:N:0:CCAATCCCCCTAGG
TATCTTGCAAACTGCTCTGCTGGGTGTTCGCTCAGCTAAGGGAGTTGAATCCGCATTCAGAATCAGAGAGTGAGAAGCACGGTTCTTCCAGGAGCTGTGTTTCGTTATACCCGGGTGAATGGGTGCAAACGCGATATTGAGAAATATCTGCTTCTAAAACCAAAACGGAGCTACCTAACAGAACGGTCTTCAAT
+M_HWI-M01141:133:D05BR:1:1101:27998:11430  133:D05BR:1:1101:27998:11430 2:N:0:CCAATCCCCCTAGG
BABAAFFFFFFFGGGGGGGGGFBF4EEEHGEFDGHHHHHGHGHC]]]]]]]]]]]]]]]]]]]]]]]]]]]]]]]]]]]]]]]]]]]]]]]]]]]]]][]]]]]]]]]]]]]]]]]]]]]]]]]]Z]]]]]]]]]]]]]]]]]]]]]]]]HHGHGCGFAGGFHHHGHHGHHGAGGGGGFFGCBBFFFFFBBABA
@M_HWI-M01141:133:D05BR:1:1101:16015:11432  133:D05BR:1:1101:16015:11432 2:N:0:CCAATCCCCCTAGG
GGCTGAGGCAGGAGAATTGCTTGAAGGCAGGAGGCAGAGGCTGCAGTGAGCCGA
+M_HWI-M01141:133:D05BR:1:1101:16015:11432  133:D05BR:1:1101:16015:11432 2:N:0:CCAATCCCCCTAGG
]]]]]]]]]]]]]]]]]]]]]]]]]]]]]]]]]]]]]]]]]]]]]]]]]]]]]]
@M_HWI-M01141:133:D05BR:1:1101:14220:11439  133:D05BR:1:1101:14220:11439 2:N:0:CCAATCCCCCTAGG
TAACAATATTAACCCTAAATATAAATGGGCTAAATGCATCAATCAAAAAACACAGACTGGCAAATTGGATAAAAAGCCAAAAACAAATGGTGTGCTGTTTCCAGGAAAGCCATCTCACAGGCAAGGATACAGAAAGGCTCAAAAGAAACAGATGGAGGAAGATTTACCAAGCATATGGAGAGCAATAAAAAGCAGGAGCTGCAA
+M_HWI-M01141:133:D05BR:1:1101:14220:11439  133:D05BR:1:1101:14220:11439 2:N:0:CCAATCCCCCTAGG
CCCCCFFFFFFFGGGGGGGGGGHHHHHHHHHHHHHHHHHHHHHHHHHHHGGHHH]]]]]]]]]]]]]]]]]]]]]]]]]]]]]]]]]]]]]]]]]]]]]]]]]]]]]]]]]]]]]]]]]]]]]]]]]]]]]]]]]]]]]]]]]]]]]]]]HHHHHHHHHHHGGHHHGHHHHHHHHHHHHHHHGGGGGGGGGGFFFFFFFCCBBB
@M_HWI-M01141:133:D05BR:1:1101:6769:11442  133:D05BR:1:1101:6769:11442 2:N:0:CCAATCCCCCTAGG
ATGGAATTAATTGGTTTTTGCTTAATTAATTGTTTTAGTTCCTTAGGGATTCTGGATATTAGATCTCTGTCAGATGGATAGTTGGTGAATATTTTTTCCAATTCTGTAGCATGTCTGTTTACTCTATTATAATTTATTTTGCTATGCAGCTCTTTAGTTTAATTAGACCCTACTGT
+M_HWI-M01141:133:D05BR:1:1101:6769:11442  133:D05BR:1:1101:6769:11442 2:N:0:CCAATCCCCCTAGG
@BBBBFFF55BFGGGGGGGGGGHHGH]]]]]]]]]]]]]]]]]]]]]]]]]]]]]]]]]]]]]]]]]]]]]]]]]]]]]]]]]]]]]]]]]]]]]]]]]]]]]]]]]]]]]]]]]]]]]]]]]]]]]]]]]]]]]]]]]]]]]]]]]]]]HHBHFGGGFGGGGFFFFBFFFAAAAA
@M_HWI-M01141:133:D05BR:1:1101:5166:11446  133:D05BR:1:1101:5166:11446 2:N:0:CCAATCCCCCTAGG
CAGAAAATAAGCAGGACTAAATAACATTTAAATAATGCTGAGCTTTCTTTCCACTTCCTTTAAGATATATTTCTTTCTAAGTAGCAGTAGATCCGTCTGGAAGTAATGAATCTATCTTAAATTAATTTTTGTCTTCTGCTTGCTTTTGAGTTTTTC
+M_HWI-M01141:133:D05BR:1:1101:5166:11446  133:D05BR:1:1101:5166:11446 2:N:0:CCAATCCCCCTAGG
BCCCDF]]]]]]]]]]]]]]]]]]]]]]]]]]]]]]]]]]]]]]]]]]]]]]]]]]]]]]]]]]]]]]]]]]]]]]]]]]]]]]]]]]]]]]]]]]]]]]]]]]]]]]]]]]]]]]]]]]]]]]]]]]]]]]]]]]]]]]]]]]]]]]]]FCBAAA
@M_HWI-M01141:133:D05BR:1:1101:16496:11447  133:D05BR:1:1101:16496:11447 2:N:0:CCAATCCCCCTAGG
TATATACGCACACATGCATGCATGCATGCATGCACGCACACACCAACACAGAGCTTTTCCTACCTCAATGGGAGATCTTAGTGACTATCTGAACATCTCCAGATTGTCTC
+M_HWI-M01141:133:D05BR:1:1101:16496:11447  133:D05BR:1:1101:16496:11447 2:N:0:CCAATCCCCCTAGG
]]]]]]]]]]]]]]]]]]]]]]]]]]]]]]]]]]]]]]]]]]]]]]]]]]]]]]]]]]]]]]]]]]]]]]]]]]]]]]]]]]]]]]]]]]]]]]]]]]]]]]]]]]]]]]
@M_HWI-M01141:133:D05BR:1:1101:24658:11453  133:D05BR:1:1101:24658:11453 2:N:0:CCAATCCCCCTAGG
GCCTGGGCAACACAGTGAGAACTTACCTCTACAAAAAGTAAAAAATTTAGCCAGGTGTGGTGGCATGTGCCAGTAGTCCCAACCACTCCGGAGACTCAGGTGGGAGGCTCACTTGAGCCCGGGAGTTTGAG
+M_HWI-M01141:133:D05BR:1:1101:24658:11453  133:D05BR:1:1101:24658:11453 2:N:0:CCAATCCCCCTAGG
]]]]]]]]]]]]]]]]]]]]]]]]]]]]]]]]]]]]]]]]]]]]]]]]]]]]]]]]]]]]]]]]]]]]]]]]]]]]]]]]]]]]]]]]]]]]]]]]]]]]]]]]]]]]]]]]]]]]]]]]]]]]]]]]]]]
@M_HWI-M01141:133:D05BR:1:1101:14261:11467  133:D05BR:1:1101:14261:11467 2:N:0:CCAATCCCCCTAGG
TATAAAGATTCCCATTGTCTCTGTTTTTCCACAGCCTTGCCAGTATCTATTGTTTCTTGACTTTTTAATAATCACCATTCTGGCTGGCATGAGACGGTATCTCATTGT
+M_HWI-M01141:133:D05BR:1:1101:14261:11467  133:D05BR:1:1101:14261:11467 2:N:0:CCAATCCCCCTAGG
]]]]]]]]]]]]]]]]]]]]]]]]]]]]]]]]]]]]]]]]]]]]]]]]]]]]]]]]]]]]]]]]]]]]]]]]]]]]]]]]]]]]]]]]]]]]]]]]]]]]]]]]]]]]
@M_HWI-M01141:133:D05BR:1:1101:24336:11480  133:D05BR:1:1101:24336:11480 2:N:0:CCAATCCCCCTAGG
CTCCCCATCACCTATATCTGGCATTTCTCCCCATGCTGTCTCTCCCCAACTCCCCACCCCCAGCTGTCCCTCCCCTATTTCCCCTAGACAGACCCCAATGTGTGATACTCCCCTTTCTGTGTCCATGTGTTCTCATTTTTCA
+M_HWI-M01141:133:D05BR:1:1101:24336:11480  133:D05BR:1:1101:24336:11480 2:N:0:CCAATCCCCCTAGG
]]]]]]Z]]]]]]]]]]]]]]]]]\]]]]]H]]]]]]]][[U]F[]]]]6]1]]]-]TZ]]'[]9XXV]QH]]]]I7XHWX]]]X4Z(8UCTZX]]88+&877\WH7]1T]Y]3C6IEBJIIIIFHH3BHH4EHE67CCA@2
@F_HWI-M01141:133:D05BR:1:1101:20350:11487  133:D05BR:1:1101:20350:11487 2:N:0:CCAATCCCCCTAGG
AAAACGCATTTTCCCAGCCAAATCCAGGCATTCAATAAATAGCTGGAAATCTCCGTCTAAAACACAAAAAGAACGTATCTTGCAAACTGCTCTGCTGGGTGTTCGCTCAGCTAAGGGAGTTGAATCCGCCTTCAGAATCAGAGAGTGAGA
+F_HWI-M01141:133:D05BR:1:1101:20350:11487  133:D05BR:1:1101:20350:11487 2:N:0:CCAATCCCCCTAGG
CCCCCCCCCCFFGGGGGGGGGGHHHHHHHHHHHHHGHHHHHHHHHHHHHHHHHHGHHHHHHHHHHHGHHHGGHHGHHD1FEH5GHE?3B3B34F3DFH13>EEF1/EGGCHHHH3B0GAEGFB?443?E?DD2DDB?FD?GHFFD@@GHH
@R_HWI-M01141:133:D05BR:1:1101:20350:11487  133:D05BR:1:1101:20350:11487 2:N:0:CCAATCCCCCTAGG
AGGTTCTTTTTGTGTTTTAGACGGAGATTTCCAGCTATTTCTTGAATGACTGGATTTGGCTGGGAAAATGCGTTTTAGATTTGTTCAGAGACGTGGTTTAAAAGATCCTGCAAACACACATCAGTTTAACTCCGTAAGTTGAATGCACAC
+R_HWI-M01141:133:D05BR:1:1101:20350:11487  133:D05BR:1:1101:20350:11487 2:N:0:CCAATCCCCCTAGG
ABBCCFFFFFFCGGGGGGGGGGGGGGGHHHHHHHHHHGHHDHHHHGHHFHHHHHHHHHFHHGGGFHGHHHH1E1AF53B5@55525D55B221?1111134B@31333B3B2F3000///B3?3BGH4?B433??0<FHHHFHHF3D2DB
@M_HWI-M01141:133:D05BR:1:1101:12424:11497  133:D05BR:1:1101:12424:11497 2:N:0:CCAATCCCCCTAGG
AGTACCACCGTTGGCTGATCCGGTCGCAGGCCCGCCCGGACGGCATCCGCTATGCGCACCGCATGCGCGCACCCATCCAGGTCCCGACACTGCAACTGCACGGCGCGCTCGACACGTGCACGCTCCCTGGCACGATCCACTTGTTGGTGCGCTGCAGGGCCAGGCGCTCCAGGTCCAA
+M_HWI-M01141:133:D05BR:1:1101:12424:11497  133:D05BR:1:1101:12424:11497 2:N:0:CCAATCCCCCTAGG
BBAAAFFFBBFBCGGGGGGGGGGFGGGE]]]]]]]]]]]]]]]]]]]]]]]]]]]]]]]]]]]]]]Z]]]]]]]]]]]]]]]]]]]]]]]]]]]]]]]]]]]]]]]]]]]]]]]]]]]]]]]]]]]]]]]]]]]]]]]]]]]]]]]]]]]GFHHHHGEF44GGGCFFFFFFFFAAAA?
@M_HWI-M01141:133:D05BR:1:1101:8441:11508  133:D05BR:1:1101:8441:11508 2:N:0:CCAATCCCCCTAGG
GCCCCAAAGTTAAAAGAAAATGTCTCTGAATATAGTCTGTTAGAAAAAATATACAATGTCTTATTCTACTCTGTTTTGGAGTATATACACCAACTCCAAATGCTCTCTCATGTAAAATACA
+M_HWI-M01141:133:D05BR:1:1101:8441:11508  133:D05BR:1:1101:8441:11508 2:N:0:CCAATCCCCCTAGG
]]]S]]]]]]]]]]]]]]]]]]]]]]]]]]]]]]]][]]]]]]]]]]]]]]]]]]][]][[W]]]]]]]]]]\\][]]TI]]]]]]]]Y]]]]X]]J]]]]]]]]]Z]]]]]Y]]]]]]]]
@M_HWI-M01141:133:D05BR:1:1101:10184:11516  133:D05BR:1:1101:10184:11516 2:N:0:CCAATCCCCCTAGG
ATACATAGATACAATTATTATTTGTCAATTAAAACGGAACTGGGCTGAGCCTACAGTAAGTAATCCACAATGTTTCCTGCACCGCCCCCCCACCCCCCACCTCTGCGC
+M_HWI-M01141:133:D05BR:1:1101:10184:11516  133:D05BR:1:1101:10184:11516 2:N:0:CCAATCCCCCTAGG
]]]]]]]]]]]]]]]]]]]]]]][]]]]]]]]]]]]]]]]]]]\]]]]]]]]]\]]]][]]]]]]]U]][]]]]]]]]]]OT*OU8Y]5]S.V]FFCCHC@=A@@@@C
@M_HWI-M01141:133:D05BR:1:1101:20310:11519  133:D05BR:1:1101:20310:11519 2:N:0:CCAATCCCCCTAGG
ATCTGGAAACAACAGATGCTGGAGAGGATATGGAGAAATAGGAATGCTTTTACACTGTTGGTGGGAGTGTCTATTAGTTCAACCATTGTGGAAGACAGTGTGGCGATTCCTCAAGGACCTAGAAATAGAAATTCCATTTGACCTAGTAATCCCATTACTGGGTACATACGCAAAAAATTAT
+M_HWI-M01141:133:D05BR:1:1101:20310:11519  133:D05BR:1:1101:20310:11519 2:N:0:CCAATCCCCCTAGG
BBBBBFFFFFFBGGGGGGGGGGFHHGGHHHH]]]]]]]]]]]]]]]]]]]]]]]]]]]]]]]]]]]]]]]]]]]]]]]]]]]]]]]]]]]]]]]]]]]]]]]]]]]]]]]]]]]]]]]]]]]]]]]]]]]]]]]]]]]]]]]]]]]]]]]HHHHHFHHGGGFGGGGEEGFBBFFFFAAAAA
@M_HWI-M01141:133:D05BR:1:1101:3837:11519  133:D05BR:1:1101:3837:11519 2:N:0:CCAATCCCCCTAGG
TCTCGGCCTGGACTTCGCCCTCGACTTCCTCGCCCGGCATCCCAC
+M_HWI-M01141:133:D05BR:1:1101:3837:11519  133:D05BR:1:1101:3837:11519 2:N:0:CCAATCCCCCTAGG
]]]]]]]]]]]]]]]]]]]]]]]]]]]]]]]]]]]]]]]]]]]]]
@M_HWI-M01141:133:D05BR:1:1101:4709:11528  133:D05BR:1:1101:4709:11528 2:N:0:CCAATCCCCCTAGG
ACCATGTTGACCAGGATGGTCTCGATCTCTTGACCTCGTCATCCACCCGCCTCGGCCTCCCAAAGTGCTGGGATTACAGGCGTGAGCCACCGCGCCTGGCCC
+M_HWI-M01141:133:D05BR:1:1101:4709:11528  133:D05BR:1:1101:4709:11528 2:N:0:CCAATCCCCCTAGG
@]VUTY]][HUQ]]8U%CYCYY]]]Z[8[\8WZ]Z][EE%EY]]C]]X]]]]]]]]XX]U[]]]]]]]]]]YZ]]]]]]]]]UZ]]]]]]]]]]X]\]]\]Z
@M_HWI-M01141:133:D05BR:1:1101:13902:11530  133:D05BR:1:1101:13902:11530 2:N:0:CCAATCCCCCTAGG
CATTCTTTTTTTTTTTTTGAGAGAGAGAATTTTGCTCTGTTGCCCAGGCTGTAGTGCAGTGGTGCGGTCTTTGCTCCCTGAAACCTCTGGCTCCCAGGTTCAAGCAGTTCTCTTGCCTCAGCCTC
+M_HWI-M01141:133:D05BR:1:1101:13902:11530  133:D05BR:1:1101:13902:11530 2:N:0:CCAATCCCCCTAGG
]]]]]]]]]]]]]]]]]]]]]]]]]]]]]]]]]]]]]]]]]]]]]]]]]]]]]]]]]]]]]]]]]]]]]]]]]]]]]]]]]]]]]]]]]]]]]]]]]]]]]]]]]]]]]]]]]]]]]]]]]]]]]
@M_HWI-M01141:133:D05BR:1:1101:7743:11541  133:D05BR:1:1101:7743:11541 2:N:0:CCAATCCCCCTAGG
CTGAGTACTTGCCTGTTTATAAAAAATTTTATTTTTCCTTCACTTATGAAGCTTAGTTTGGCTGGATATGAAATTCTGGGTTGAAAGTTCTTTTCTTTAAGGATGTTGAATATTGTCCCCCTCTCTCTTCTGGCTTTTAGGGTTTCTGCTGAGAGATCTGCTGTGAGTCTGATGTGCTTCCCTTTGTGGGTAACCTGACCTTTTTCTCTGGCTGCCCTTAGTATTTTCTCCTTTA
+M_HWI-M01141:133:D05BR:1:1101:7743:11541  133:D05BR:1:1101:7743:11541 2:N:0:CCAATCCCCCTAGG
ABCAAFFFFFFFGGGGGGGGGGHHHGHHHHHHHHHHHHHHHHHHHHHHHHHHHHHGHIHGGHHGGHHHHFHHHHHHHHFFHGGHH]]]]]]]]]]]]]]]]]]]]]]]]]]]]]]]]]]]]]]]]]]]]]]]]]]]]]]]]]]]]]]]]]HHGHHHHHHHHHHHHHHHHHHHHHHHGHHGFGHHGGHHHHHHHFGHHHGGHHHGHHHHHHGGGFFGGGGGGGGFFFCCFFCCBAA
@M_HWI-M01141:133:D05BR:1:1101:21680:11544  133:D05BR:1:1101:21680:11544 2:N:0:CCAATCCCCCTAGG
TTTGTAATATTCTCTGATGATGGTTTGAATTTCTGTGGAATCTGTGGTGATTTCCCCTCTATCATTTTTTATTGCATCTATTTGGTTGTTCTCTCTTTTCTTTTTAATCAATCTGGCTAGTGGTCTGTCTATTTTGTTGATCTTTTCAAAACA
+M_HWI-M01141:133:D05BR:1:1101:21680:11544  133:D05BR:1:1101:21680:11544 2:N:0:CCAATCCCCCTAGG
CCC]]]]]]]]]]]]]]]]]]]]]]]]]]]]]]]]]]]]]]]]]]]]]]]]]]]]]]]]]]]]]]]]]]]]]]]]]]]]]]]]]]]]]]]]]]]]]]]]]]]]]]]]]]]]]]]]]]]]]]]]]]]]]]]]]]]]]]]]]]]]]]]]]]]BAA
@M_HWI-M01141:133:D05BR:1:1101:10869:11548  133:D05BR:1:1101:10869:11548 2:N:0:CCAATCCCCCTAGG
CATTCCCATTGTGTGGTAACCATTGTCAAGTGTACAGTTCCCAGTATGTGGTAAAAATTGCGAAGTGGACAGTTCCCATTGTGTGGTGACCATTTTGAAATGCACAGTTACTATTGTG
+M_HWI-M01141:133:D05BR:1:1101:10869:11548  133:D05BR:1:1101:10869:11548 2:N:0:CCAATCCCCCTAGG
]]]]]]]]]]]]]]]]]]]]]]]]]]]]]]]]]]]]]]]]]]]]]]]]]]]]]]]]]]]]]]]]]]]]]]]]]]]]]]]]]]]]]]]]]]]]]]]]]]]]]]]]]]]]]]]]]]]]]]
@M_HWI-M01141:133:D05BR:1:1101:6710:11549  133:D05BR:1:1101:6710:11549 2:N:0:CCAATCCCCCTAGG
ACATTGATTTTGTATCCTGAGACTTTGCCGAAGTTGCTTATCAGCTTCAGGAGTTTTTGGGCTGAGGCGATGGGATCTTCTA
+M_HWI-M01141:133:D05BR:1:1101:6710:11549  133:D05BR:1:1101:6710:11549 2:N:0:CCAATCCCCCTAGG
]]]XY]]]]]]]]]]]]]]]]]]]]]]]]]\X]]]]]]]]]]]]]]]]]]]]]]]]]]]\]]]]]]]]]]]]]]]]]]]]]]
@M_HWI-M01141:133:D05BR:1:1101:14247:11559  133:D05BR:1:1101:14247:11559 2:N:0:CCAATCCCCCTAGG
TAACAACACTAACAAGAAATTATTTGGATTTGATTTCAAGGACAGTTGGACAATAAGAAAACTATTGTTGGGGTTTTGACATGACATGACAGCATATGATGTAAAATATTTGGTGTAACTATCAATTAGATCGGAAGAGCGT
+M_HWI-M01141:133:D05BR:1:1101:14247:11559  133:D05BR:1:1101:14247:11559 2:N:0:CCAATCCCCCTAGG
]]]]]]]]]]]]]]]]]]]]]]]]]]]]]]]]]]]]]]]]]]]]]]]]]]]]]]]]]]]]]]]]]]]]]]]]]]]]]]]]]]]]]]]]]]]]]]]]]]]]]]]]]]]]]]]]]]]]]]]]]]]]]]]]]]]]]]]]]]]]]]
@M_HWI-M01141:133:D05BR:1:1101:5650:11582  133:D05BR:1:1101:5650:11582 2:N:0:CCAATCCCCCTAGG
TAAACACACACACACACACACACACACACACACACACACACACACACACAGACACACATCAAAAACC
+M_HWI-M01141:133:D05BR:1:1101:5650:11582  133:D05BR:1:1101:5650:11582 2:N:0:CCAATCCCCCTAGG
$U]]]]]]]]]V]]]Y]]]U]]]]]]]]]]]]\Y]]]]]U]Y][]]]]]]][]]]]4]XV]]]]V]1
@M_HWI-M01141:133:D05BR:1:1101:9010:11611  133:D05BR:1:1101:9010:11611 2:N:0:CCAATCCCCCTAGG
CTACTCAGGAGGCTGAGGCAGGAGAATTGCCTGAACCCAGGAGGCGGAGATTGCGGTGAGCCGAGATCACGCCATTGCACTCCAGCCTGGGTAACAAGAGCGAAACTCCGTCTCAAACTAAAAAAAAAAAAAAAAA
+M_HWI-M01141:133:D05BR:1:1101:9010:11611  133:D05BR:1:1101:9010:11611 2:N:0:CCAATCCCCCTAGG
AEBBAHHEHEAEFFFIFIFIFIIFJJIJGGJGJJJIIIFGIJIIFIIIEIGJGGIIFFIJJJIIFIFGJJIIIIFJGGJGGJJJ&]]+\]][[]:[]+\9[]Z]]9:[]7]]]7]]]8[[]]]]]]]]]]]]]]]]
@M_HWI-M01141:133:D05BR:1:1101:13635:11615  133:D05BR:1:1101:13635:11615 2:N:0:CCAATCCCCCTAGG
GTCTCTACTAAAAATACAAAATTAGCCGGGCGTGGTGGCACATGCCTATAATCCCAGCTATTCAGG
+M_HWI-M01141:133:D05BR:1:1101:13635:11615  133:D05BR:1:1101:13635:11615 2:N:0:CCAATCCCCCTAGG
]]]]]]]\]]]]]]]]]]]]]]]]]]]]]]]]]]]]]]]]]][]]]]]]]]]]]]]]]]]]]]]\]
@M_HWI-M01141:133:D05BR:1:1101:16516:11647  133:D05BR:1:1101:16516:11647 2:N:0:CCAATCCCCCTAGG
CATCTCTACTAAAACTACAAAAAATTAGCCAGGCATGGTGCTATGCGCCTGTAATCCCAGCTACTCAGGAGGCTGAGAGAGGAGAATCATTTGAACTCAGGAGGCAGAGGTTGCAGTGAGCTGAGATCACGCCACTGCACTCCAGCCTGGGAAACGAGCGAAACTCCATCTCAAAAAAAAAAAAGAATTTCCAAATGAGCAA
+M_HWI-M01141:133:D05BR:1:1101:16516:11647  133:D05BR:1:1101:16516:11647 2:N:0:CCAATCCCCCTAGG
BBBAB5FFFFFFGGGGGGGGGGGFHHHFEHFHHHHHHG5FGHGGHGGGEEHG]]\]]]]]]]]]]]]]]]]]]]]]]]]]]]]]]]]]]]]]]]]]]]]]]]]]]]]]]]]]]]]]]]]]]]]]]]]]]]]]]]]]]]]]]]]]]]]]]]CGGEEA1EE5FGAAAF3A11AFGGGGGGGHGGGGGBA4FFFFFFFFF@BABB
@M_HWI-M01141:133:D05BR:1:1101:23344:11651  133:D05BR:1:1101:23344:11651 2:N:0:CCAATCCCCCTAGG
CCCGAGTAGCTGAGATTACAGGCTCCCACCCCCATCTCTACTAAAAATAAAAAAATTGGCCAGTTGTGGTGGCGGGCGCCTGTAATTCCAGCTATCTGGGAGGCTGAGGTGAGAGAATCATTTGAACCTAGGAGGTAGAA
+M_HWI-M01141:133:D05BR:1:1101:23344:11651  133:D05BR:1:1101:23344:11651 2:N:0:CCAATCCCCCTAGG
]]]]]]]]]]]]]]]]]]]]]]]]]]]]]]]]]]]]]]]]]]]]]]]]]]]]]]]]]]]]]]]]]]]]]]]]]]]]]]]]]]]]]]]]]]]]]]]]]]]]]]]]]]]]]]]]]]]]]]]]]]]]]]]]]]]]]]]]]]]]
@M_HWI-M01141:133:D05BR:1:1101:16967:11668  133:D05BR:1:1101:16967:11668 2:N:0:CCAATCCCCCTAGG
TGGACCCGAAGTCCCTCATCGCGCACGCGGGCGGCT
+M_HWI-M01141:133:D05BR:1:1101:16967:11668  133:D05BR:1:1101:16967:11668 2:N:0:CCAATCCCCCTAGG
]]]]]]]]]]]]]]]]]]]]]]]]]]]]]]]]]]]]
@M_HWI-M01141:133:D05BR:1:1101:16470:11685  133:D05BR:1:1101:16470:11685 2:N:0:CCAATCCCCCTAGG
GCAGCCATCCTATTCACACTTCTGT
+M_HWI-M01141:133:D05BR:1:1101:16470:11685  133:D05BR:1:1101:16470:11685 2:N:0:CCAATCCCCCTAGG
]]]]]]]]]]]]]\]]]]]]]]]]]
@M_HWI-M01141:133:D05BR:1:1101:20123:11693  133:D05BR:1:1101:20123:11693 2:N:0:CCAATCCCCCTAGG
CACACCTGTAATCCCAACACTTTGGGAGGCCGAGGTGGGTGGATCACCTG
+M_HWI-M01141:133:D05BR:1:1101:20123:11693  133:D05BR:1:1101:20123:11693 2:N:0:CCAATCCCCCTAGG
]]]]]]]]]]]]]]]]]]]]]]]]]]]]]]]]]]]]]]]]]]]]]]]]]]
@M_HWI-M01141:133:D05BR:1:1101:18662:11702  133:D05BR:1:1101:18662:11702 2:N:0:CCAATCCCCCTAGG
GTCGAGGTCTTCGACGGCGACGACAGCGCCAAGCAGACCGCGGCCCTGCGCAAGCTCATCACCGAGAAGGAACCGGCCGTCCAGCTGGTCGACAC
+M_HWI-M01141:133:D05BR:1:1101:18662:11702  133:D05BR:1:1101:18662:11702 2:N:0:CCAATCCCCCTAGG
]]]]]]]T][Y]X]]X]XX]]]V]7]T[X]C]]UY]]]]ZX]BS$QAUXX]]]]\]]XWC]V]]]][]]]]]]]]]V]]B]V]]]]]]Q[XQ]/]
@M_HWI-M01141:133:D05BR:1:1101:17362:11708  133:D05BR:1:1101:17362:11708 2:N:0:CCAATCCCCCTAGG
TATGGTAGAATTTTTTTTCTATCACCCAGGCTGGAGTGTAGTGGCACAATCTGGGCTCACTGCAAACTCCGCCTCCCGGGTTCAGGCAATTCTCATACCTCAGCCTCCTGAGTAGCTGGGATTACAGGCATGCACCATCACACCCT
+M_HWI-M01141:133:D05BR:1:1101:17362:11708  133:D05BR:1:1101:17362:11708 2:N:0:CCAATCCCCCTAGG
]]]]]]]]]]]]]]]]]]]]]]]]]]]]]]]]]]]]]]]]]]]]]]]]]]]]]]]]]]]]]]]]]]][]]X]]]]]]]]][]]]]]]]]]]]]]]]]]]]]]]]]]]]]]]]]]]]]]]]]]]]]]]]]]]]]]]]]]]]]]]]]]
@M_HWI-M01141:133:D05BR:1:1101:19225:11730  133:D05BR:1:1101:19225:11730 2:N:0:CCAATCCCCCTAGG
TGTAATCCCAGCTACTGGGGAGGCTGAGGACAAAGAATTGCTTCAACCCAGGAGGAGGAGGTTGTAGTGAGCTGAGATCACACCATTACACTCCAGCCTGGGTGAGAAGAGTGAAACTCTGTCTCAAAAAATA
+M_HWI-M01141:133:D05BR:1:1101:19225:11730  133:D05BR:1:1101:19225:11730 2:N:0:CCAATCCCCCTAGG
]]]]]]]]]]]]]]]]]]]]]]]]]]]]]]]]]]]]]]]]]]]]]]]]]]]]]]]]T]]]]]]]]]]]]]]]]]]]]]]]]]]]]]]]]]]]]]]]]]]]]]]]]]]]]]]]]]]]]]]]]]]]]]]]]]]]]
@M_HWI-M01141:133:D05BR:1:1101:22045:11747  133:D05BR:1:1101:22045:11747 2:N:0:CCAATCCCCCTAGG
CTGGGACACATTTAAAGCAATGTCTAGAGGAAAACTTATAGCAATAAATCCCCACCTGAGAAGCAAGGAAAGATCTAAAATCGACACCCTATCAT
+M_HWI-M01141:133:D05BR:1:1101:22045:11747  133:D05BR:1:1101:22045:11747 2:N:0:CCAATCCCCCTAGG
]]]]]]]]]]]]]]]]]]]]]]]]]]]]]]]]]]]]]]]]]]]]]]]]]]]]]]]]]]]]]]]]]]]]]]]]]]]]]]]]]]]]]]]]]]]]]]]
@M_HWI-M01141:133:D05BR:1:1101:16820:11751  133:D05BR:1:1101:16820:11751 2:N:0:CCAATCCCCCTAGG
TACACCAACTCAATATGCTCTCTTATGTAAAATACCGAAATTCTAATTTTACATGAATCGAGAAAAATCTAAATATTATCTAGGCACC
+M_HWI-M01141:133:D05BR:1:1101:16820:11751  133:D05BR:1:1101:16820:11751 2:N:0:CCAATCCCCCTAGG
]]]]]]]]]]]]]]]]]]]]]]]]]]]]]]]]]]]]]]]]]]]]]]]]]]]]]]]]]]]]]]]]]]]]]]]]]]]]]]]]]]]]]]]]
@M_HWI-M01141:133:D05BR:1:1101:4011:11757  133:D05BR:1:1101:4011:11757 2:N:0:CCAATCCCCCTAGG
GAAAAAAAATAGCCAAGTGTGGTGGCACATGCCTGTGGTCCTAGCTACTTGGGAGGTTGAGATGGGAAGATTGCTTGAGCTCAAGAGATCAAGGCTGCAGTGAGCC
+M_HWI-M01141:133:D05BR:1:1101:4011:11757  133:D05BR:1:1101:4011:11757 2:N:0:CCAATCCCCCTAGG
]]]]]]]]]]]]]]]]]]]]]]]]]]]]]]]]]]]]]]]]]]]]]]]]]]]]]]]]]]]]]]]]]]]]]]]]]]]]]]]]]]]]]]]]]]]]]]]]]]]]]]]]]]
@M_HWI-M01141:133:D05BR:1:1101:22561:11766  133:D05BR:1:1101:22561:11766 2:N:0:CCAATCCCCCTAGG
AAGCAGCCGGGATTACAGGCATCCGCCACCAAGCCTGGCTAATTTTTGTATTTTTAGTAGATACAGGGTTTCACCATGTTAGCCAGCCTGGTGTCAAACTCCTGACCTTGGGTG
+M_HWI-M01141:133:D05BR:1:1101:22561:11766  133:D05BR:1:1101:22561:11766 2:N:0:CCAATCCCCCTAGG
]]]]]]]]]]]]]]]]]]]]]]]]]]]]]]]]]]]]]]]]]]]]]]]]]]]]]]]]]]]]]]]]]]]]]]]]]]]]]]]]]]]]]]]]]]]]]]]]]]]]]]]]]]]]]]]]]]
@M_HWI-M01141:133:D05BR:1:1101:9906:11780  133:D05BR:1:1101:9906:11780 2:N:0:CCAATCCCCCTAGG
GGCTGGTCTTGAACTCCTGACTTCATGATCCACCTGCCTTAGCCTCCCAAAGTGCTGGGATTACAGGTGT
+M_HWI-M01141:133:D05BR:1:1101:9906:11780  133:D05BR:1:1101:9906:11780 2:N:0:CCAATCCCCCTAGG
]]]]]]]]]]]]]]]]]]]]]]]]]]]]]]]]]]]]]]]]]]]]]]]]]]]]]]]]]]]]]]]]]]]]]]
@M_HWI-M01141:133:D05BR:1:1101:15399:11795  133:D05BR:1:1101:15399:11795 2:N:0:CCAATCCCCCTAGG
GGTACCAGTGATTTTCCTGACTCAGCCTCCCAAGTAGGTGGGATAACAGGCGCCCACCATCATGCCCAGC
+M_HWI-M01141:133:D05BR:1:1101:15399:11795  133:D05BR:1:1101:15399:11795 2:N:0:CCAATCCCCCTAGG
]]]]]]]]]]]]]]]]]]]]]]]]]]]]]]]]]]]]]]][\]]]]]]]]]]]]]UZZ]]]]]]]]]]]]]
@M_HWI-M01141:133:D05BR:1:1101:15134:11800  133:D05BR:1:1101:15134:11800 2:N:0:CCAATCCCCCTAGG
GAGCTGAGATCACACCACTGTACTCCAGCCTGGGCCACAGTCACATAGTCACACACACTCATA
+M_HWI-M01141:133:D05BR:1:1101:15134:11800  133:D05BR:1:1101:15134:11800 2:N:0:CCAATCCCCCTAGG
]]]]]]]]]]]]]]]]]]]]]]]]]]]]]]]]]]]]]]]]]]]]]]]]]]]]]]]]]]]]]]]
@M_HWI-M01141:133:D05BR:1:1101:21302:11803  133:D05BR:1:1101:21302:11803 2:N:0:CCAATCCCCCTAGG
CTATAAGGACACATGCACACGAATGTTCACTGCAGCAGTGTTTAC
+M_HWI-M01141:133:D05BR:1:1101:21302:11803  133:D05BR:1:1101:21302:11803 2:N:0:CCAATCCCCCTAGG
]]]]]]]]]]]]]]]]]]]]]]]]]]]]]]]]]]]]]\]]]]]Y]
@M_HWI-M01141:133:D05BR:1:1101:7097:11824  133:D05BR:1:1101:7097:11824 2:N:0:CCAATCCCCCTAGG
AGCGCGGTGGCGGCTTCTTCGGCACGGCTGCGGTCTGATTGGATATTCACGGCGGTTTGGCCGTTGATTTCGGCGGTTTGCGCGGTGTAGGGCTGTTTGGAAAAATCCAAATCGGCAGCCGCAACGGCCCGATTTTGCGGTTTTTGCGGC
+M_HWI-M01141:133:D05BR:1:1101:7097:11824  133:D05BR:1:1101:7097:11824 2:N:0:CCAATCCCCCTAGG
]]]]]]]]]]]]Y]]]]]]]]]]]]]]]]]]]]]]]]]]]]]]]]]]]]]]]]]]]]]X]]]:]]]]]]]]]ZZ]]Z]]XCZXX]Z]Z]]]][]]5]];Z:[\[]G:]6]]EIGIIIHGGFGGGGGG@GEIIIIIEFIDDAHFDDCC@2@
@M_HWI-M01141:133:D05BR:1:1101:6224:11831  133:D05BR:1:1101:6224:11831 2:N:0:CCAATCCCCCTAGG
GCACTTAACATACACACACACCCACACACACACACACCCTGTATTTCTATGTATATCTGTATGTGGGCATACATATGAAATAGACACCCAAGTACATACTGTATATATG
+M_HWI-M01141:133:D05BR:1:1101:6224:11831  133:D05BR:1:1101:6224:11831 2:N:0:CCAATCCCCCTAGG
]]]]]]]]]]]]]]]]]]]]]]]]]]]]]]]]]]]]]]]]]]]]]]]]]]]]]]]]]]]]]]]]]]]]]]]]]]]]]]]]]]]]]]]]]]]]]]]]]]]]]]]]]]]]]
@M_HWI-M01141:133:D05BR:1:1101:24510:11839  133:D05BR:1:1101:24510:11839 2:N:0:CCAATCCCCCTAGG
GAGTGAAATGCTTTCCTCCCACCTGGGCACCCACCTTAACCTCCCA
+M_HWI-M01141:133:D05BR:1:1101:24510:11839  133:D05BR:1:1101:24510:11839 2:N:0:CCAATCCCCCTAGG
]]]]]]]]]]]]]]]]]]]]]]]]]]]]]]]]]]]]]]]]]]]]]]
@F_HWI-M01141:133:D05BR:1:1101:13789:11840  133:D05BR:1:1101:13789:11840 2:N:0:CCAATCCCCCTAGG
CACACGTCTGAACTCCAGTCACCCAATCCATCTCGTATGCCGTCTTCTGCTTGAAAAAAAAATATACATAACTCCGCTCACTTAAGCGCCAGGACCCAGACAATCTCGTTAATAACCTCATTCAGCGTACGCAATCCCCTCCCCTTAGTA
+F_HWI-M01141:133:D05BR:1:1101:13789:11840  133:D05BR:1:1101:13789:11840 2:N:0:CCAATCCCCCTAGG
1>AAA@F@CABFFGDGGGFGBGFHGCA0F13A11BAEFFF1A//FEG2GHHHH0ED1F///>0@22222DEEDG1/BE/?GB111@1E@////?///////0<BFB10?F//222<F101B2B22@########################
@R_HWI-M01141:133:D05BR:1:1101:13789:11840  133:D05BR:1:1101:13789:11840 2:N:0:CCAATCCCCCTAGG
CGCTAAATTTTTTCTCCGTCTGGTTCCCTTTTAGTATTCTTCGGTTCTGATTCTCCTCGTGGCTGCCTCTGATGATTATCCTTTGGGTGTTCGCCATTATGGTGATTCTTATACCCTCACTGTCTGTGTGCCTATTCACGTCCTTCCTCG
+R_HWI-M01141:133:D05BR:1:1101:13789:11840  133:D05BR:1:1101:13789:11840 2:N:0:CCAATCCCCCTAGG
111>1>13@13311A311A000B1BA1AA1B12B12AE22220//B/1122D222BA0//AA/A//011BFB212D22@@E22210/BB//2/>//>1222@211B222BB>>FF11?0/112B21B2B0B1B1B12B1/B<CE2F01B<
@F_HWI-M01141:133:D05BR:1:1101:19375:11844  133:D05BR:1:1101:19375:11844 2:N:0:CCAATCCCCCTAGG
ATGCCAAAGAGAAGCAGTAAAGTGTTTCCATTCAGTGAAAAATGGAAAGTTTTTCACTTAATAAGAAAAGAAAAAAAGTTGTATGCTGAGGTTGCTAAGATATACAGTAAAAACAAACATATGAAAAAATGCTCATCATCACTGGTCATT
+F_HWI-M01141:133:D05BR:1:1101:19375:11844  133:D05BR:1:1101:19375:11844 2:N:0:CCAATCCCCCTAGG
BBBBBFFFFFF4FGGGGGGGGGBGHHFHHHHHHHHHHFGDFHGHGFHFFHHHGGGHGHHFHHHGHHGGHHGGHECEEGGHHHGHGHHGHHGHGEFBGBFGHGFEHHHHHHHHFEHHHHHHHHHHHHHHGHHHHHGHHHHGHGHF2FFHHH
@R_HWI-M01141:133:D05BR:1:1101:19375:11844  133:D05BR:1:1101:19375:11844 2:N:0:CCAATCCCCCTAGG
TTTATAATCCTTTGGGTATCTACCCAGTAATGGGATTGCTGGGTCAAATTGAATTTCTATTTCTAGATCCTTGAGGAATCATCACACTGTCTTCCACAATGGTTGAACTAATTTACACTCCAACAAACAGTGTAAACATGTTCCTTTTTC
+R_HWI-M01141:133:D05BR:1:1101:19375:11844  133:D05BR:1:1101:19375:11844 2:N:0:CCAATCCCCCTAGG
ABBCCFFFFFFFGGGGEFGGGGHGHHGFHGGFHGFGHFHFH3AGHHHHHHHFHGFHGFGHHHHHHHHHHHHHEHHFHHHHHGHGHHHGHHHHHHHGFFCFGHHHGGHGHHHHHHHHHGHHHHGHGHHGHHHHHHHHHGHFHHEHHHGHHF
@M_HWI-M01141:133:D05BR:1:1101:25621:11846  133:D05BR:1:1101:25621:11846 2:N:0:CCAATCCCCCTAGG
AGCTGAGTTTTTGTGTTTTTAGTAGAGACAGGGTTTCACCATGTTGACCAGGATGGTCTCGATCTCTTGACCTCATGATCCACCCGCCTCAGCCTCCCAAAGTGCTGGGATTATAGGTGTGAGCTACTGCG
+M_HWI-M01141:133:D05BR:1:1101:25621:11846  133:D05BR:1:1101:25621:11846 2:N:0:CCAATCCCCCTAGG
]]T]]Y]]]]]]YYY]]]]]]]]]]]]][Y]Y[]]]][]]]]]]]\Z]\]]]]]]]ZZ]]]Z]]]\]][]Y]\\]]]ZX][8]]]]]]]]]]]]]]]]]]]]]]]]]]]]]]]]]]]]]]]]]]]]]]]]]
@M_HWI-M01141:133:D05BR:1:1101:23074:11851  133:D05BR:1:1101:23074:11851 2:N:0:CCAATCCCCCTAGG
CTGGGGAGTGGGGCCCAGGAACCTACTTTTTTCTTTTTTTTTTTTTTTAAGAAAACAAGCTTTATTTTTATAATTCGAATGTTCTAAT
+M_HWI-M01141:133:D05BR:1:1101:23074:11851  133:D05BR:1:1101:23074:11851 2:N:0:CCAATCCCCCTAGG
]]]]]]]]]]]]]]]]]]]]]]]]]]]]]]]]]]]]]]]]]]]]]]]]]]]]]]]]]]]]]]]]]]]]]Z]]]]]]]]Z]]]]]]]]]
@M_HWI-M01141:133:D05BR:1:1101:5274:11859  133:D05BR:1:1101:5274:11859 2:N:0:CCAATCCCCCTAGG
TACAACGCGGTGTGTGGTAACGACTTCTTTGATTTGTTCGTGGATGGAAGACATGGTAGGTTCCTCTGTTTGTCGGATGATGAATCGGAATGTGCGCATTATACGCAAAATA
+M_HWI-M01141:133:D05BR:1:1101:5274:11859  133:D05BR:1:1101:5274:11859 2:N:0:CCAATCCCCCTAGG
]]]]]]]]]]]]]]]]]]]]]]]]]]]]]]]]]]]]]]]]]]]]]]]]]]]]]]]]]]]]]]]]]]]]]]]]]]]]]]]]]]]]]]]]]]]]]]]]]]]]]]]]]]]]]]]]
@M_HWI-M01141:133:D05BR:1:1101:12463:11865  133:D05BR:1:1101:12463:11865 2:N:0:CCAATCCCCCTAGG
GCTTCTCACACGTATGACAGAACTGTGAGCCAAATAGCTGGTTGCGGTGGCTCACGCCTGTAATCCCAGCACTTTGGGAGGTCGAGTCGGGTGGAACACGAGGTCAGG
+M_HWI-M01141:133:D05BR:1:1101:12463:11865  133:D05BR:1:1101:12463:11865 2:N:0:CCAATCCCCCTAGG
]]]]]]]]]]]]]]]]]]]]]]]]]]]]]]]]]]]]\]]]]]]]]]]]]]]]]]]]Z]]]]]]]]]]]Z]]]]]]]]]]]]]]]XX]]]]]JT]]%]]Y]]]]T]]]]
@M_HWI-M01141:133:D05BR:1:1101:17403:11865  133:D05BR:1:1101:17403:11865 2:N:0:CCAATCCCCCTAGG
CTCTTCCGATCTAATAACCAATCACTGGCCCTAAGATACCACATTCCAGCTGGCTGCTTCTGACACAGCAAGCTAAGTTTGGAGATCTTTACATGCATTTCTTACCTTGTTTGTCTTAAGGAAAGGCTCTGCATCCTTCCAGAAAGGCTGGAGAACAGCTCTCTCTGAAATGACACACACATACACACACACAGGCAAAATATATC
+M_HWI-M01141:133:D05BR:1:1101:17403:11865  133:D05BR:1:1101:17403:11865 2:N:0:CCAATCCCCCTAGG
ABBBBFFABBBFGGGGGGGGGGHHHHGHHHHHHHHGHHGHHHHHHHHHFHGHGGGG]]]]]]]]]]]]]]]]]]]]]]]]]]]]]]]]]]]]]]]]]]]]]]]]]]]]]]]]]]]]]]]]]]]]]]]]]]]]]]]]]]]]]]]]]]]]]]HHHHHFHHGGGHFCHHHHHHHGFHHGFHGHHHHHGGGGGGGGGGFFFFFFFBAAAA
@M_HWI-M01141:133:D05BR:1:1101:21211:11872  133:D05BR:1:1101:21211:11872 2:N:0:CCAATCCCCCTAGG
AGTCTGGAGTGCAGTGACGTGATCTTGGCTCACTGCCACCTCCACCTCCCGAGTAGCTGAGACTAC
+M_HWI-M01141:133:D05BR:1:1101:21211:11872  133:D05BR:1:1101:21211:11872 2:N:0:CCAATCCCCCTAGG
]]]]]]]]]WK][]][]]]]]]]]]]]]]]K]Y]Z]I]]]]]]]][[]]]]]]V]]]]]][[]X]X
@M_HWI-M01141:133:D05BR:1:1101:16220:11879  133:D05BR:1:1101:16220:11879 2:N:0:CCAATCCCCCTAGG
CAAAACCTCTGCCTGGCATCCCACATCTCTTTTGTACCTGGGAATTTCCCCATTCTGTGGGCAACAAAGATCCATGTGGAAATGCGGCCCTGACTCACC
+M_HWI-M01141:133:D05BR:1:1101:16220:11879  133:D05BR:1:1101:16220:11879 2:N:0:CCAATCCCCCTAGG
]]]]]]]]]]]]]]]]]]]]]]]]]]]]]]]]]]]]]]]]]]]]]]]]]]]]]]]]]]]]]]]]]]]]]]]]]]]]]]]]]]]]]]]]]]]]]]]]]]]
@M_HWI-M01141:133:D05BR:1:1101:9092:11880  133:D05BR:1:1101:9092:11880 2:N:0:CCAATCCCCCTAGG
TATATGGGAAATGCTTGCATTTGGCTGGGAAAATGCGTTTTGTGCTTCTTCACAGAAAGGGTTTAGAAACTCCTGCAAACACACATCAGTTTAACTCTGTAAGTTGAACGCACACATTGAAGGCCGTTCTGTTAGGTTGCTCCGTTTTGGTTTTAGAAGCAGATATTTCTCCAAACCACGTTTACTCCCATTCACTCTGGCATATCCAAACGCAGCGCCGAGAAGCAACGTGCTTC
+M_HWI-M01141:133:D05BR:1:1101:9092:11880  133:D05BR:1:1101:9092:11880 2:N:0:CCAATCCCCCTAGG
?AA1AF@1FF1DFFGGGGCGFFGHHFCEGAACGHHHGEEEGHHHGHHHHHHHFHHHFHHFGFHGHHEFGHFGHFFHHGHGEFFGGG]]]]]]]]]]]]]]]]]]]]]]]]]]]]]]]]]]]][]]]]]]]]]]]\]]]]]]]]]]]]]]]G1BHHHHHHFGFHFFGGGHGFAFFF/A0/FFBGGGFEF2GBGFAGHFFHFHF2D1GFFE0EEEEEA0CCDGGGBA>1BDFCAA111
@M_HWI-M01141:133:D05BR:1:1101:24667:11883  133:D05BR:1:1101:24667:11883 2:N:0:CCAATCCCCCTAGG
AAATGCTGAAAGCAAAATTGCTCTAATGATAATCTGTCAGAGTAAATATACAATTCCCTATTCTACTCTGTTTTGGAGTATATACACCAACTCAGTTTGCGCTCTCATGTAAATTACAGAATTTCTATATT
+M_HWI-M01141:133:D05BR:1:1101:24667:11883  133:D05BR:1:1101:24667:11883 2:N:0:CCAATCCCCCTAGG
]]]]]]]]]]]]]]]]]]]]]]]]]]]]]]]]L]]]]]]]]]]]]]]]]]]]]\]]]]]]]]]]]]]]]]]]]]]]]]]]]]]]]]]]]]]]]]]]]]]]]]]]]]]]]]]]]]]]]]]]]]]]]]]]]]]
@M_HWI-M01141:133:D05BR:1:1101:3325:11885  133:D05BR:1:1101:3325:11885 2:N:0:CCAATCCCCCTAGG
CAAGAGATCGAGACCATCCTGGTCAACATGGTGAAACCCCATCTCTACTAAAAATACAAAAAATTAGCTGGGCACGGTGGTGCGTGCCTGTAGTCCCAGCTACTCAGGAGGCTGAGGCAAGAGAATTGCCTGAACCCAGGA
+M_HWI-M01141:133:D05BR:1:1101:3325:11885  133:D05BR:1:1101:3325:11885 2:N:0:CCAATCCCCCTAGG
]]]]]]]]]]]]]]]]]]]]]]]]]]]]]]]]]]]]]]]]]]]]]]]]]]]]]]]]]]]]]]]]]]]]]]]]]]]]]]]]]]]]]]]]]]]]]]]]]]]]]]]]]]]]]]]]]]]]]]]]]]]]]]]]]]]]]]]]]]]\]
@M_HWI-M01141:133:D05BR:1:1101:18290:11886  133:D05BR:1:1101:18290:11886 2:N:0:CCAATCCCCCTAGG
TCAACAAGAAGAGCAACCCCAAGGCACATAATCGTCAGATTCACCAGGGTTGAAATGAAGGAAAAAATCCTAAGGGCAGCCAGAGAGAAAGGTCAAGTCACTCACAAAGGAAAGACCATCAGACTCACAACGGATCTCTCAGCAGAAACTCTACAAGCTAGAAGGG
+M_HWI-M01141:133:D05BR:1:1101:18290:11886  133:D05BR:1:1101:18290:11886 2:N:0:CCAATCCCCCTAGG
AABBBFACCCFBCBGG]]]]\]]]]]]]]]]]]]]]]]]]]]]]]]]]]]]]]]]]]]]]]]]]]]]]]]]]]]]]]]]]]]]]]]]]]]]]]]]]]]]]]]]]]]]]]\]]]]]]]]]]]]]]]]]]]]]]]]]]]]]]]]]]]]]]]]FGGGFF1DDFFAAAAA
@M_HWI-M01141:133:D05BR:1:1101:17363:11898  133:D05BR:1:1101:17363:11898 2:N:0:CCAATCCCCCTAGG
GTGATTTCTAACTCCATCTCCTTTAGAAAAATTATATAGAGACTATTGCCAGGTCTTGTGGCTCACACCTGTAACCCCAGCACTTTGGGAGGCTTAGGTGGGCAAAGAGCTTGATTTTACAAGTTCAAGATCAGCCTAGGCAGCATGACAAAACCTTTGTC
+M_HWI-M01141:133:D05BR:1:1101:17363:11898  133:D05BR:1:1101:17363:11898 2:N:0:CCAATCCCCCTAGG
BBBCCFFFFFF]]]]]]]]]]]]]]]]]]]]]]]]]]]]]]]]]]]]]]]]]]]]]]]]]]]]]]]]]]]]]]]]]]]]]]]]]]]]]]]]]]]]]]]]]]]]]]]]]]]]]]]]]]]]]]]]]]]]]]]]]]]]]]]]]]]]]]]]]]]FFFFFFCCBAB
@M_HWI-M01141:133:D05BR:1:1101:5090:11920  133:D05BR:1:1101:5090:11920 2:N:0:CCAATCCCCCTAGG
CTGTGAAGAAGTGGAAAACGCATTTTCCCAGCCAAATGTAGGCATTCAATAAATAGCTGGAAATCTCCGTCTAAAACACAAAAAGAACGTATCCTGCAAACTGCTCTGC
+M_HWI-M01141:133:D05BR:1:1101:5090:11920  133:D05BR:1:1101:5090:11920 2:N:0:CCAATCCCCCTAGG
][]]]]]]]]]]Z]]]WT]Z]]]]]]]]Z]]E]]Z]F]]\X]]]]]\]]]]]]Z]Y[]Z]]]UZZ]T\]]]]]]]]]]S]]]]]B]]\]]]]]]]]Z]]]]]]\]]]\S
@M_HWI-M01141:133:D05BR:1:1101:14233:11957  133:D05BR:1:1101:14233:11957 2:N:0:CCAATCCCCCTAGG
CCCTGTCACCACAACAATGCACTGACCAGCATCTCTAACCACCTTCTCCTCCTCTCCCAACACAGCAGTCGGCACTTCCATCGTGTTCCGGACCCTCTTC
+M_HWI-M01141:133:D05BR:1:1101:14233:11957  133:D05BR:1:1101:14233:11957 2:N:0:CCAATCCCCCTAGG
]]]]]]]]]]]]]]]]]]]]]]]]]]]]]]]]]]]]]]]]]]]]]]]]]]]]]]]]]]]]]]]]]]]]]]]]]]]]]]]]]]]]]]]]]]]]]]]]]]]]
@M_HWI-M01141:133:D05BR:1:1101:10913:11957  133:D05BR:1:1101:10913:11957 2:N:0:CCAATCCCCCTAGG
GGTCAGGAGTTCAAGACCAGCCTGACCAACATGGTGAAACCCCATCTTTTTTTTTTTTTTCCAATA
+M_HWI-M01141:133:D05BR:1:1101:10913:11957  133:D05BR:1:1101:10913:11957 2:N:0:CCAATCCCCCTAGG
]US]V]]\3]ZY][Z9]][[][]]\]]]87\]]]\\]]:]]]\\:[]]]]]]]]]]]]]]]]Y]YX
@M_HWI-M01141:133:D05BR:1:1101:14417:11960  133:D05BR:1:1101:14417:11960 2:N:0:CCAATCCCCCTAGG
GCATGGTGGCTCATGCCTGTAATCCCAGCACTGTGGAAGGCCAAGGTGGGAGGATCACTTGAGCCTGGCAGGTAGATCATCTACGGTCAGGAGTTCGAGACCAG
+M_HWI-M01141:133:D05BR:1:1101:14417:11960  133:D05BR:1:1101:14417:11960 2:N:0:CCAATCCCCCTAGG
]]]]]]]]]]]]]]]]]]]]]]]]]]]]]]]]]]]]]]]]]]]]]]]]]]]]]]]]]]]]]]]]]]]]]]]]]]]]]]]]]]]]]]]]]]]]]]]]]]]]]]]]
@M_HWI-M01141:133:D05BR:1:1101:11817:11967  133:D05BR:1:1101:11817:11967 2:N:0:CCAATCCCCCTAGG
GTTGCCAGGCTGGAGTGCAATGGCGCAATCTTGGCTCACTGCAACCTCCGCCTCCTGTGTTCAA
+M_HWI-M01141:133:D05BR:1:1101:11817:11967  133:D05BR:1:1101:11817:11967 2:N:0:CCAATCCCCCTAGG
]]]]]]]]]]]]]]]]]]]]]]]]]]]]]]]]]]]]]]]]]]]]]]]]]]]]]]]]]]]]]]]]
@M_HWI-M01141:133:D05BR:1:1101:26388:11980  133:D05BR:1:1101:26388:11980 2:N:0:CCAATCCCCCTAGG
CGCGCCTGCCGGCGTAGGGTAGGCACACGCTGAGCCAGTCAGTGTAGCGCGCGTGCAGCCCCGGACATCTAAGGGCATCACAGACCTGTTATTGCTCAATCTCGGGTGGCTGAACGCCACTTGTCCCTCTAAGAAGTTGGGGGACGCCGACC
+M_HWI-M01141:133:D05BR:1:1101:26388:11980  133:D05BR:1:1101:26388:11980 2:N:0:CCAATCCCCCTAGG
AB]]]]]]]]]]]]]]]]]]]]]]]]]]]]]]]]]]]]]]]]]]]]]]]]]]]]]]]]]]]]]]]]]]]]]]]]]]]]]]]]]]]]]]]]]]]]]]]]]]]]]]]]]]]]]]]]]]]]]]]]]]]]]]]]]]]]]]]]]]]]]]]]]]]]AA
@M_HWI-M01141:133:D05BR:1:1101:10235:11982  133:D05BR:1:1101:10235:11982 2:N:0:CCAATCCCCCTAGG
GTGATTCCTGCCAACATCAACCACCCCGAACTCGAGCCGATGATTATCGGCCGTAATTTCCGCGTGAAAATCAACGGCAACCTCGGCAACTCGGCGGTAACCTCGTCGCTCACCGAAGAAGTAGAAAAAATGGTTTGGTCGCTGCGCTGGGGTGCGGACACGATT
+M_HWI-M01141:133:D05BR:1:1101:10235:11982  133:D05BR:1:1101:10235:11982 2:N:0:CCAATCCCCCTAGG
>>?AAD3D3DCCG1AHGV]T]]VW]]]]]]]VXM]U]R]]]]]]]]]]]]]]]]]W]BB]]]]WZ]]]]Y]]VX]][]Y]]]]]]V]Z]]]]]]Y]]]]]][]Y]YQS]V]]]]]]]]]]]Z]]Y]]U]]]]]][WS]Z[T[VAU]SS]TFA111B11B11>>11
@M_HWI-M01141:133:D05BR:1:1101:9271:11997  133:D05BR:1:1101:9271:11997 2:N:0:CCAATCCCCCTAGG
ACAATCATGGTGGAAGGGGAAGCAGGCATCTGTTACATGGCAGCAGGTAAAAGAGAATATGTCTGAGAGCGCAGAAATAAACTACCATTTACAAAACCATCAGATCTCATGAGAACTCACAGAGTATCACAAGAAC
+M_HWI-M01141:133:D05BR:1:1101:9271:11997  133:D05BR:1:1101:9271:11997 2:N:0:CCAATCCCCCTAGG
]]]]]]]]]]]]]][]]]]]]]]]]]]]]]]]]]]]]]]]]]]]]]]]]]]]]]]]]]]]]]]]]]]]]]]]]]]]]]]]]]]]]]]]]]]]]]]]]]]]]]]]]]]]]]]]]]]]]]]]]]]]]]]]]]]]]]]]
@M_HWI-M01141:133:D05BR:1:1101:4003:12002  133:D05BR:1:1101:4003:12002 2:N:0:CCAATCCCCCTAGG
TTTTTTATTGCATCTATTTGGTTGTTCTCTCTTTTATTTTTAATCAATCTGGCTAGTGGTCTGTCTATTTTGTTGAACTTTTCAAAAAACCAGCTCTTGGATTTATTGATTTTTTGAAGGGTTTTTCGTGTCTCAATCTCCTTCAGTTCAGCTCTGATCTTAGTTATTTCTTGTCTTCTGCTGGGTTTTGAGTTTTTTTGATCTTGCTCCTCTAGCTCTTTCAATTTTGATGATAGGGTGTCAATTTTGGATCTCTCCATTC
+M_HWI-M01141:133:D05BR:1:1101:4003:12002  133:D05BR:1:1101:4003:12002 2:N:0:CCAATCCCCCTAGG
BB@BBB4DFFBFGFGDGGFGBGFEEEFFHD4BG5F5FFGBF23D5AAAFEHBHH3FEEAFBECHHHHGHFGHFHFBAFFBGHHF5AF101E1FEFHHBHFBFGHFHGH@GHH]]Z]ZW]]]]]]]]ZV]]]]]]]]]]]]]]][]]]]]]FHGBE1F1F1DGFB1GB0FB0GFGGE0AECCFE>01BFF@@/A/CG1C1FF0HGF/FFCE1HHGGBA1GFBFFGFHCFFHF1B0GEAGHFDD1GGD1FD1F1>1CBFA>AA?
@M_HWI-M01141:133:D05BR:1:1101:9440:12012  133:D05BR:1:1101:9440:12012 2:N:0:CCAATCCCCCTAGG
CGGTAAGCGTGGGGCCGTGTGGGTGCTGTTTACAGGGCATGTGAAGGAGGTGCGACAACACACATTGGGG
+M_HWI-M01141:133:D05BR:1:1101:9440:12012  133:D05BR:1:1101:9440:12012 2:N:0:CCAATCCCCCTAGG
]]]]]]]]]]]]]]]]]]]]]]]]]]]]]]]]]]]]]]]]]]]]]]]]]]]]]]]]]]]]]]]]]]]]]]
@M_HWI-M01141:133:D05BR:1:1101:11046:12028  133:D05BR:1:1101:11046:12028 2:N:0:CCAATCCCCCTAGG
ACGCGAATCGTAGAAAATCTAAAAAATATCTAGGTGCCCCAAAGTATAAAGAAAATGGCTCTAAATATAGTCTGATAGAAAAAATATACAATGCCTTATTATACTC
+M_HWI-M01141:133:D05BR:1:1101:11046:12028  133:D05BR:1:1101:11046:12028 2:N:0:CCAATCCCCCTAGG
]]]]]]]]]]]]]]]]]]]]]]]]]]]]]]]]]]]]]]]]]]]]]]]]]]]]]]]]]]]]]]]]]]]]]]]]]]]]]]]]]]]]]]]]]]]]]]]]]]]]]]]]]]
@F_HWI-M01141:133:D05BR:1:1101:28516:12035  133:D05BR:1:1101:28516:12035 2:N:0:CCAATCCCCCTAGG
GAACTCCAGTCACCAGGAAGATCTCGTATGCCGTCTTCTGCTTGAAAAAAAAAGGGAAAAACATGGCCGCACCGGGAACCGTCCTGGTGCTGATATTTTAATTTCACACGTCTTAACTCCAGTCACCCACTACAACCCGGATCTCCACTT
+F_HWI-M01141:133:D05BR:1:1101:28516:12035  133:D05BR:1:1101:28516:12035 2:N:0:CCAATCCCCCTAGG
AAAAAFBCFFFBEGEGGC1FFFFFFG0AAGHFGEEFFGHFHHFH0A1FF/A//////0/00//1100B>//////>//?F/>??/<010FDE112222221222222BB@G/0?F212@11@2<1FB0??####################
@R_HWI-M01141:133:D05BR:1:1101:28516:12035  133:D05BR:1:1101:28516:12035 2:N:0:CCAATCCCCCTAGG
CATCACCCAGCCGGGGCCCACCTCCGCGAACACCACGCCGACGGTCCCCGGGACCATGCCGTAGAGATGGTCGGAAACGCCGGCCTACTCCTAGATCACAAGAGCGTCGATCAGCGCAAAAGTCAGCGCCACGTGTAAGCCCTCACTGCC
+R_HWI-M01141:133:D05BR:1:1101:28516:12035  133:D05BR:1:1101:28516:12035 2:N:0:CCAATCCCCCTAGG
1>1A1@C11>11A11000A00A0E0AEA/A/AB////B///>/>///0?/>>/>//1B<1EEFGAH11<BF###############################################################################
@M_HWI-M01141:133:D05BR:1:1101:14517:12078  133:D05BR:1:1101:14517:12078 2:N:0:CCAATCCCCCTAGG
GCCGGCGTAGTGGTTGGAAAGGCCGCTATTTTAAGACTTATCGCCATGTCGGGCAATTTTGGGCGGCCGGCTGCGGGCAGGC
+M_HWI-M01141:133:D05BR:1:1101:14517:12078  133:D05BR:1:1101:14517:12078 2:N:0:CCAATCCCCCTAGG
]]]]]]]]]]]]]]]]]]]]]]]]]]]]]]]]]]]]]]]]]]]]]]]]]]]]]]]]]]]]]]]]]]]]]]]]]]]]]]]]]]
@M_HWI-M01141:133:D05BR:1:1101:28555:12081  133:D05BR:1:1101:28555:12081 2:N:0:CCAATCCCCCTAGG
CGCCGTAAAACGCGCCGAGCATGGCGGGCTTCGCTGAAGTGGTTGCCGATCAGCTGTGCGCCGATGGGCAGGCCGTTGGCGGCGAAACCGGCAGGCAGGCTCAGGGCAG
+M_HWI-M01141:133:D05BR:1:1101:28555:12081  133:D05BR:1:1101:28555:12081 2:N:0:CCAATCCCCCTAGG
]]]]]]]]]]]]]]]]]]]]]]]Y]]]]WY]]H]]][]]Z]]]]])]ZY[][]]F]]]]]Z]]Y]][]X[]]]]XZ]]]]]ESX]]V]]]WW]WW]TX]]T8]]]]]XZ
@M_HWI-M01141:133:D05BR:1:1101:20705:12094  133:D05BR:1:1101:20705:12094 2:N:0:CCAATCCCCCTAGG
TTGAACTTTTTACACTAGCACCTCCTTTACAGCTACAATTGGGAGGACTACATGAGTTAACATAAAGTTCTTAGAACAGTGTCTGGCATAGAGTGCTGTATGTGCTTAATACATTTTAGGGCCAGGTGTGGTGACTCACTCCTATAATCCCAGCACTTTGGAAAGCTGAGGCTGGTGGATCTGAAGTCCAGGAGTTCAAGACCAGCCTAGCCAAA
+M_HWI-M01141:133:D05BR:1:1101:20705:12094  133:D05BR:1:1101:20705:12094 2:N:0:CCAATCCCCCTAGG
CCCCCFFFFFFCGGGGGGGGGGHHHHHHHHHGHHHHHHHHGHHHGGGHHHHHHHHHHHHHHHHHH]]]]]]]]]]]]]]]]]]]]]]]]]]]]]]]]]]]]]]]]]]]]]]]]]]]]]]]]]]]]]]]]]]]]]]]]]]]]]]]]]]]]]GHHFHGHIHHHHHHHHHHHGFHGHGHHHHHHHHHHGHHHHHHHGGGGGGGGGGFFFFFFFCBBCC
@M_HWI-M01141:133:D05BR:1:1101:21955:12108  133:D05BR:1:1101:21955:12108 2:N:0:CCAATCCCCCTAGG
CTCGCCCTTGAGCACACCGGCCTGCAGTGCGGCACCGACGGCGACGACCTCGTCGGG
+M_HWI-M01141:133:D05BR:1:1101:21955:12108  133:D05BR:1:1101:21955:12108 2:N:0:CCAATCCCCCTAGG
]]]]]]]]]]]]]]]]]]]]]]]]]]]]]]]]]]]]]]]]]]]]]]]]]]]]]]]]]
@M_HWI-M01141:133:D05BR:1:1101:25655:12117  133:D05BR:1:1101:25655:12117 2:N:0:CCAATCCCCCTAGG
CACCTGTAATCCGAGCACTTAGGGAGGCCAAGGCGGGCGGATCACATGAGGTCAGGAGTTCGAGACCAGCCTGACCAATATGGTGAAATCCTGTCTCTAA
+M_HWI-M01141:133:D05BR:1:1101:25655:12117  133:D05BR:1:1101:25655:12117 2:N:0:CCAATCCCCCTAGG
FV]]]]F\]]\]]VW]1ZEVW]]]W]]\]]\]U$U]Y]]Z7]TGW%FVECR][W]]]]][X]Y]B]T][]BS]W]\]WFW]Y]]Y]]]W[F]STF[[].F
@M_HWI-M01141:133:D05BR:1:1101:19042:12142  133:D05BR:1:1101:19042:12142 2:N:0:CCAATCCCCCTAGG
AAAAAAGTGCAAAAAGGAATGAACAAAGTCTCCAAGAAATGTGGGACTATGTGAA
+M_HWI-M01141:133:D05BR:1:1101:19042:12142  133:D05BR:1:1101:19042:12142 2:N:0:CCAATCCCCCTAGG
]]]]]]]]]]]]]]]]]]]]]]]]]]]]]]]]]]]]]]]]]]]]]]]]]]]]]ZZ
@M_HWI-M01141:133:D05BR:1:1101:8768:12149  133:D05BR:1:1101:8768:12149 2:N:0:CCAATCCCCCTAGG
TATCGGTAGCAGGCGCGGATCAGGCGTGCCAAGTCTTCGCCGTGCAGCGCGGTGGGCGTGCCGCCGCCGAAATACACCGCGCGGATTTTGCCGCCGATGCTGCGCTGTTCGGCCTCGCAGGCCATTTCTTCGATGACTTTATCGACATAAGCCGCGCTGTAGCCGTCTTTCCAGGCATTGCGGTAGAAGCCGCAGAACACGCAGTGGTTGGCGCAAAACGGGATGTGCAGATAGGC
+M_HWI-M01141:133:D05BR:1:1101:8768:12149  133:D05BR:1:1101:8768:12149 2:N:0:CCAATCCCCCTAGG
AAAABDBBBFFF4EEFGCGGGFHHHGGGGHHHHHHHHHGGGGGCEHGGEFGGGGGGGGGGGHGGGFCECGGGHGHGHHGGGGGGCD]]]]]]]]]]]]]]]]]]]]]]]]]]]]]]]]]]]]]]]]]]]]]]]]]]]]]]]]]]]]]]]]E/GGGHHHHDGGGFGFFGGCEHGFHGECFEEBGFHGGGGGGHHHHFFFEEHHHGGGGGGGGCHCCFGGGGGGGGFFBFFFFAA>3>
@F_HWI-M01141:133:D05BR:1:1101:8328:12162  133:D05BR:1:1101:8328:12162 2:N:0:CCAATCCCCCTAGG
GAACTCCAGTCACCAGGAAGATCTCGTATGTCGTCTTCTGCTTGAAAAAAAAAACCAATCCCCGGTTCTCCTCCGCCGAGCTCACCAGGTTATTCCTCTCCCCGATGTTCTCCGCCCCTCCCACCAGTTCGGGCCCCTCCTCGTCTACTT
+F_HWI-M01141:133:D05BR:1:1101:8328:12162  133:D05BR:1:1101:8328:12162 2:N:0:CCAATCCCCCTAGG
>1A>?DCFFFFF1F11CGFGGBGFFG000B33BA0BE2F1GFFGAGH1C//E////BF@BF1?//EE/12E1FF///////>1BBE10/11BF2>2B1>FB0///>CFGD2FD#####################################
@R_HWI-M01141:133:D05BR:1:1101:8328:12162  133:D05BR:1:1101:8328:12162 2:N:0:CCAATCCCCCTAGG
GATGTCGCATCAACTCTATCGCCGTCGACGACCAGCTTGCCGACTTAGTGTTTCCTCTGCTGAACATCTGCCACATGAACATCCCGGTTCTCTCCTCTGCCGCGGTTCGTCAGCTCCCGTTCTCGGCTTTGCTTTTCCCCACCACCTCTC
+R_HWI-M01141:133:D05BR:1:1101:8328:12162  133:D05BR:1:1101:8328:12162 2:N:0:CCAATCCCCCTAGG
1>>>131111111A31BDFG0000AE000A///AE/1B0A1EEE//112AB20D2BD1111B@1B11B1111@101111111BF/?/>//122101BF####################################################
@M_HWI-M01141:133:D05BR:1:1101:21729:12164  133:D05BR:1:1101:21729:12164 2:N:0:CCAATCCCCCTAGG
CTGTATTTGAATGTTGGCATGTCTTGCTAAGTTAGGGAAGTTCTCCTGGATAACATCCTGAAGAGTATTTTCTAACTTGGTTTTATTCTCCCTGTCACTTTCAGGTACA
+M_HWI-M01141:133:D05BR:1:1101:21729:12164  133:D05BR:1:1101:21729:12164 2:N:0:CCAATCCCCCTAGG
]]]]]]]]]]]]]]]]]]]]]]]]]]]]]]]]]]]]]]]]]]]]]]]]]]]]]]]]]]]]]]]]]]]]]]]]]]]]]]]]]]]]]]]]]]]]]]]]]]]]]]]]]Z]]]
@M_HWI-M01141:133:D05BR:1:1101:7398:12175  133:D05BR:1:1101:7398:12175 2:N:0:CCAATCCCCCTAGG
GAAAACGCGCCGCCTTTGCCACCGCCGCCGTTTTGCATGCGCATAAAGTAAAACCATGCGCCAATCAGCAGCAATACGGGCAACAGGCTGTAAAACAGGCTGGCCAGCATGCT
+M_HWI-M01141:133:D05BR:1:1101:7398:12175  133:D05BR:1:1101:7398:12175 2:N:0:CCAATCCCCCTAGG
]]]]]]]]]]]]]]]]]]]]]]]]]]]]]]]]]]]]]]]]]]]]]]]]]]]]]]]]]]]]]]]]]]]]]]]]]]]]]]]]]]]]]]]]]]]]]]]]]]]]]]]]]]]]]]]]]
@M_HWI-M01141:133:D05BR:1:1101:8837:12193  133:D05BR:1:1101:8837:12193 2:N:0:CCAATCCCCCTAGG
TGAAATTGAAGCTTTTTATTTTTCTGTATAGCAGATTTTATTTACTTGAAACTAAAGCAAGTTATTTTATGTATTTTTTTTTTTTTTTTTTTTTTTTTTTTGAGACGGAGTTTCACTCTTGTTACCCAGGCTGGAG
+M_HWI-M01141:133:D05BR:1:1101:8837:12193  133:D05BR:1:1101:8837:12193 2:N:0:CCAATCCCCCTAGG
C@5CCHHHBFHEIIIIIFIHIIJGHEHFHJFFJHHJ]]]:]]]79]\0Z]]9\[V]99]]9\]X]]]]:]<[:[]]]]]]]]]]]]]]]]]]]]]]]]]]]EJIH@3EFDHII32FEAHIEID33CHEAHECC@3@
@M_HWI-M01141:133:D05BR:1:1101:23539:12195  133:D05BR:1:1101:23539:12195 2:N:0:CCAATCCCCCTAGG
CACCACATACCACCCAACACAGACATCACATGCAATACACACTGCACACACATACACACATCATACCCACCATACACACACACACACACACACACACACATATACACTTGTGAAACAATCACCACTATCATGACAATTAAGAATTCATAC
+M_HWI-M01141:133:D05BR:1:1101:23539:12195  133:D05BR:1:1101:23539:12195 2:N:0:CCAATCCCCCTAGG
]]]]]]]\Z]VT]Y[Z]]]]]W\]]\]]]]$V]]][]\]]]]]]]][]]]]%]]]]]]]]]FW[]ZZ]]]][G]]]]VYT]]]Y]]]Y]]]A]]T4][Z]\]]\][]]HVHHXW]Y]]]]YQ]]]]ZU]]Z[]S]]]]]]U]]]]]]]]V
@M_HWI-M01141:133:D05BR:1:1101:25171:12212  133:D05BR:1:1101:25171:12212 2:N:0:CCAATCCCCCTAGG
TCGCGCAAATCAATCCGGCCTTTGAAATCGCTTTTGCGCACATAATCCGGAATTTTCGCCGCCTCTTTACGGCACGCGCCGCTAAACTCAAACGGCAGATGGTGTTTACGCACGGCAATTTCGATTTCCATACCGCTGTCGGCATAATCGCCCAACACTTCCGTTACCTTAGCAACGGCAGGACGGTGGTTTTCGGGATAAGTTTCAATTTCGGCCACTACAACCTGTCCGGGTTTCGGGGCAAACTGTTTGATACTGTCGGGCTCCAAAACAATGCCCTGC
+M_HWI-M01141:133:D05BR:1:1101:25171:12212  133:D05BR:1:1101:25171:12212 2:N:0:CCAATCCCCCTAGG
CCCCCCCCCFFFGGGGGGGGGGHHHHHHHGGHHGHHHGGGGGHHHHHHGGGGGHHHHGGGGGGGGHHHHHGGGGGGGGGGGGGGGHHHHHHHHGGGGGGHHHHHHGHHHGGGGGGGGGHHHHHGHHGHHHHH]]]]]]]]]]]]]]]]]]GHHHHFHGGGGGHHHHHHHHHGGGGGHHHGGGHGGGHGHGGGGGGHHHHHHHHHGHHHGGGGHGHHHHGGHGHGGGGGGGGHGGGGGGHHHHHHHHHHHHHHHHHGGGGGGGGGGGGGGGFFFFBBBCBAAA
@M_HWI-M01141:133:D05BR:1:1101:25274:12220  133:D05BR:1:1101:25274:12220 2:N:0:CCAATCCCCCTAGG
CCTGCATTTGGCTGGGAAAATGCGTTTTCCACTTCTTCACAGAAAGGGTTT
+M_HWI-M01141:133:D05BR:1:1101:25274:12220  133:D05BR:1:1101:25274:12220 2:N:0:CCAATCCCCCTAGG
]]]]]]]]]]]]]]]]]]]]]]]]]]]]]]]]]]]]]]]]]]]]]]]]]]]
@M_HWI-M01141:133:D05BR:1:1101:12297:12239  133:D05BR:1:1101:12297:12239 2:N:0:CCAATCCCCCTAGG
ACAACTACATGGAAATGGAACAATCTGCTCCTGAATGACTACTGGGTAAATAACAAAATTAAGGCAGAAACAA
+M_HWI-M01141:133:D05BR:1:1101:12297:12239  133:D05BR:1:1101:12297:12239 2:N:0:CCAATCCCCCTAGG
]]]]]]]]]]]]]]]]]]]]]]]]]]]]]]]]]]]]]]]]]]]]]]]]]]]]]]]]]]]]]]]]]]]]]]]]]
@M_HWI-M01141:133:D05BR:1:1101:9848:12259  133:D05BR:1:1101:9848:12259 2:N:0:CCAATCCCCCTAGG
TTTTTTAAATCCCATCAGGGATCTCATTATGATTTCATTATTAGCAGAAAAACCAAATAAGTAGCATGAGAAAGAATCTCAACTTAATATTAACACACACACACACACACACACACACACACACACTCACA
+M_HWI-M01141:133:D05BR:1:1101:9848:12259  133:D05BR:1:1101:9848:12259 2:N:0:CCAATCCCCCTAGG
]]]]]]]]]\[]]]]]]]]]]]]]]]]]]]]]]]]]]]]]]]]]]]]]]]]]]]]]]]]]]]]]]]]]]]]]]]]]]]]]]]]]]]]]]]]]]]]]]]]]]]]]]]]]]]]]]]]]]]]]]]]]]]]]]]]
@M_HWI-M01141:133:D05BR:1:1101:19229:12280  133:D05BR:1:1101:19229:12280 2:N:0:CCAATCCCCCTAGG
GACAAAGGCTCGATCAGGGCAGCCTGATCCAGCGGGATTTTGTCGGAAATCGGGTGCACCCAGCGGCGTTTGACGGCGATTTTTTCAGACAGGCCGCCGCCGCAGCC
+M_HWI-M01141:133:D05BR:1:1101:19229:12280  133:D05BR:1:1101:19229:12280 2:N:0:CCAATCCCCCTAGG
]]]]]]]]]]]]]]]]]]]]]]]]]]]]]]]]]]]]]]]]]]]]]]]]]]]]]]]]]]]]]]]]]]]]]]]]]]]]]]]]]]]]]]]]]]]]]]]]]]]]]]]]]]]
@M_HWI-M01141:133:D05BR:1:1101:12682:12295  133:D05BR:1:1101:12682:12295 2:N:0:CCAATCCCCCTAGG
CCCCATCTCTACTAAAAATACAAAAATTAGCTGGGCGTGGTGGCAGGTGCCTGTAATCCCCACTACTAGCAAGGCTGAGGCAG
+M_HWI-M01141:133:D05BR:1:1101:12682:12295  133:D05BR:1:1101:12682:12295 2:N:0:CCAATCCCCCTAGG
]]]]]]]]]]]]]]]]]]]]]]]]]]]]]]]]]]]]]]]]]]]]]]]]]]]]]]]]]]]]]]]]]]]]]]]]]]]]]]]]]]]
@M_HWI-M01141:133:D05BR:1:1101:9590:12317  133:D05BR:1:1101:9590:12317 2:N:0:CCAATCCCCCTAGG
TTTTCTCCCATTCTGTAGGTTGCCTGTTCACTCTAATGATGATTTCTTTTACCGTACAGAAGCTGTAGAGTT
+M_HWI-M01141:133:D05BR:1:1101:9590:12317  133:D05BR:1:1101:9590:12317 2:N:0:CCAATCCCCCTAGG
]]]]]]]]]]Y]]]]]]]]]]]]]]]]]]]]]]]]]]]]]]]]]]]]]]]]]]]]]\]]]]]]]]]]]Z]]]
@M_HWI-M01141:133:D05BR:1:1101:16601:12337  133:D05BR:1:1101:16601:12337 2:N:0:CCAATCCCCCTAGG
CCTGCAAACACACATCAGTTTACCTTTTTAAGTTAAATGCACACATTGAAGACC
+M_HWI-M01141:133:D05BR:1:1101:16601:12337  133:D05BR:1:1101:16601:12337 2:N:0:CCAATCCCCCTAGG
]]]]]]]]]]]]]]]]]]]]]]]]]]]]]]]]]]]]]]]]]]]]]]]]]]]]]]
@M_HWI-M01141:133:D05BR:1:1101:26914:12344  133:D05BR:1:1101:26914:12344 2:N:0:CCAATCCCCCTAGG
TCAGATAGGCAGATTGCAAAACTTTTTTCTCATTCTGTTGGTTGCCGATTCACTCTAATGGCTGTTTCTTTTGCTGTGCAGAA
+M_HWI-M01141:133:D05BR:1:1101:26914:12344  133:D05BR:1:1101:26914:12344 2:N:0:CCAATCCCCCTAGG
]]]]]]]]]]]]]]]]]]]]]]]]]]]]]]]]]]]]]]]]]]]]]]]]]]]]]]]]]]]]]]]]]]]]]]]]]]]]]]]Z]]]
@M_HWI-M01141:133:D05BR:1:1101:11606:12361  133:D05BR:1:1101:11606:12361 2:N:0:CCAATCCCCCTAGG
TGTATGTGTGTGTATGTATGTGTGTGTCTGTGTATGTGTGTCTATGTGAGTGTGTGTGTATGTGTGTATGTCTGTGAAGGGTGTGCGTGTGTGTGTGTGTGTGTGTGTGTGTGTGTG
+M_HWI-M01141:133:D05BR:1:1101:11606:12361  133:D05BR:1:1101:11606:12361 2:N:0:CCAATCCCCCTAGG
]V]]]]]]WZ]]]]]4]]]]]]]]]]][]]]]]Y]]]]]]][]]]\]]Y]]]]]]]]]]]]]]]]]]]]]]]]]]]]]]]]]]]]]]]]]]]]]]]]]]]]]Z]]]UX]]]]]]]W]
@M_HWI-M01141:133:D05BR:1:1101:9776:12382  133:D05BR:1:1101:9776:12382 2:N:0:CCAATCCCCCTAGG
TTACGTGAATCGAAATAAATCTAAATAATATCTAGGCACCCCAAAGTTAAACGAAAATGTCTCTGAATATAGTCAGTTAGAGAAAATATAGAATGCCCTATTC
+M_HWI-M01141:133:D05BR:1:1101:9776:12382  133:D05BR:1:1101:9776:12382 2:N:0:CCAATCCCCCTAGG
]]]]]]]\]Z]W]]]]]]]Y]\]]]]]\]]]]]]]Z]U]]]]]\]]]]\]]]][]]]]]]]]]]Y]]]]]]]]\]]\]]]\]]W]]]]]]]]]]]]]\]W[]]
@M_HWI-M01141:133:D05BR:1:1101:6950:12400  133:D05BR:1:1101:6950:12400 2:N:0:CCAATCCCCCTAGG
ATCTTGGCGGTCTTGGATAATATCTGGGAGAATTTCCTGGATTACCAGGAAGAGACTCTGGTTCTCCTACCTTACTTTCCCCCCAAACAGAGTCAGTCTTTCTGTTCTGCACCA
+M_HWI-M01141:133:D05BR:1:1101:6950:12400  133:D05BR:1:1101:6950:12400 2:N:0:CCAATCCCCCTAGG
]]]]]]]]]]]]]]]]]]]]]]]]]]]]]]]]]]]]]]]]]]]]]]]]]]]]]]]]]]]]]]]]]]]]]]]]]]]]]]]]]]]]]]]]]]]]]]]]]]]]]]]]]]]]]]]]]]
@M_HWI-M01141:133:D05BR:1:1101:21429:12404  133:D05BR:1:1101:21429:12404 2:N:0:CCAATCCCCCTAGG
TTGTTGCGGAGCTGCTTGGACTTGAGCTTGCGGATCTGCTTCCCCACGCGGACAGCGTGCACCCGCTGCACCGCGAC
+M_HWI-M01141:133:D05BR:1:1101:21429:12404  133:D05BR:1:1101:21429:12404 2:N:0:CCAATCCCCCTAGG
]]]]]]]]]]]]]]]]]]]]]]]]]]]]]]]]]]]]]]]]]]]]]]]]]]]]]]]]]]]]]]]]]]]]]]]]]]]]]
@M_HWI-M01141:133:D05BR:1:1101:24311:12407  133:D05BR:1:1101:24311:12407 2:N:0:CCAATCCCCCTAGG
GCATCCAAATCGGGTTGGTCGCGCTCGATGATTTTGCGGATGAGCGAGTAGCCGTTGGAGTGTGCGCCGT
+M_HWI-M01141:133:D05BR:1:1101:24311:12407  133:D05BR:1:1101:24311:12407 2:N:0:CCAATCCCCCTAGG
]]]]]]]]]]]]]]]]]]]]]]]]]]]]]]]]]]]]]]]]]]]]]]]]]]]]]]]]]]]]]]]]]]]]]]
@M_HWI-M01141:133:D05BR:1:1101:25158:12411  133:D05BR:1:1101:25158:12411 2:N:0:CCAATCCCCCTAGG
TCTTTCAGCGGCGAATCGGGCAGGTCTTTGAGATTCAGGCTGACAAACGACACGGTAACGGGTTCG
+M_HWI-M01141:133:D05BR:1:1101:25158:12411  133:D05BR:1:1101:25158:12411 2:N:0:CCAATCCCCCTAGG
]]]]]]]]]]]]]]]]]]]]]]]]]]]]]]]]]]]]]]]]]]]]]]]]]]]]]]]]]]]]]]]]]]
@M_HWI-M01141:133:D05BR:1:1101:18882:12413  133:D05BR:1:1101:18882:12413 2:N:0:CCAATCCCCCTAGG
GTAGAAACAGATGTGTGCATGTGTACACTTGGGTGTAGATGTGTGTGTATGTGCGTGTGTGTGCATGTGTGTATGCGTGTGTATGCATATGTGTGTGTATGCATGTGTGTGTTCACACACGTGTACAGCTGC
+M_HWI-M01141:133:D05BR:1:1101:18882:12413  133:D05BR:1:1101:18882:12413 2:N:0:CCAATCCCCCTAGG
]]]]]]]]]]]]]]]]]]]]]]]]]]]]]]]]]]]]]]]]]]]]]]]]]]]]]]]]]]]]]]]]]]]]]]]]]]]]]]]]]]]]]]]]]]]]]]]]]]]]]]]]]]]]]]]]]]]]]]]]]]]]]]]]]]]]
@M_HWI-M01141:133:D05BR:1:1101:17905:12428  133:D05BR:1:1101:17905:12428 2:N:0:CCAATCCCCCTAGG
ATACTAAAAATGCAAAAATTAGCTGGGTCTGATGGTGGGGGCCTGTAGTCCCAGCTACTCCAGAAGGCTGAGGCATGAGAAGTGCTTGAATCCAGGAGGCAGAGGTTGCAGTGAGGTGAGATCATGCCACTGCACTCCAGCCGGGACAACAGAACAAGACTCTGTCTCCCCAAAAAACTAAATAAATAAAAATAAAAAA
+M_HWI-M01141:133:D05BR:1:1101:17905:12428  133:D05BR:1:1101:17905:12428 2:N:0:CCAATCCCCCTAGG
BBCCBFFFFFFFGGGGGGGGGGHHHHGEGHHHHHHGHGGGGGGGFHHHH]]]]]]]]]]]]]]]]]]]]]]]]]]]]]]]]]]]]]]]]]]]]]]]]]]]]]]]]]]]]]]]]]]]]]]]]]]]]]]]]]]]]]]]]]]]]]]]]]]]]]HHHHHHHHGGCHHGGGGGGGGGGHHHHGGGGGGGGGGFFFFFCBABAAA
@M_HWI-M01141:133:D05BR:1:1101:22566:12435  133:D05BR:1:1101:22566:12435 2:N:0:CCAATCCCCCTAGG
TGCCATCCTGGTGGCCACCGGCAAAGAGGAGAACGCCCTCGGGGTTTGGGTCCTCGTGGAAGTCAGGACTCACAGGCAGAAAAGAGGCAGGCTGCAGGGAAGTCAGGAGGAGGCATGGCCCCTTCTCATCCGGCATCACAGGTGGGG
+M_HWI-M01141:133:D05BR:1:1101:22566:12435  133:D05BR:1:1101:22566:12435 2:N:0:CCAATCCCCCTAGG
]]]]]]]]]]]]]]]]]]]]]]]]]]]]]]]]]]]]]]]]]]]]]]]]]]]]]]]]]]]]]]]]]]]]]]]]]]]]]]]]]]]]]]]]]]]]]]]]]]]]]]]]]]]]]]]]]]]]]]]]]]]]]]]]]]]]]]]]]]]]]]]]]]]
@M_HWI-M01141:133:D05BR:1:1101:17387:12442  133:D05BR:1:1101:17387:12442 2:N:0:CCAATCCCCCTAGG
AAGGTCAAGGCTGCAGTTAAGCCATGATCGTGATACTGCACTCCAGCCTGGGTGACAGAGCAAGACCTTGTCACACACAAGATCGGAAGAGCACA
+M_HWI-M01141:133:D05BR:1:1101:17387:12442  133:D05BR:1:1101:17387:12442 2:N:0:CCAATCCCCCTAGG
]]]]]]]]]]]]]]]]]]]]]]]]]]]]]]]]]]]]]]]]]]]]]]]]]]]]]]]]]]]]]]]]]]]]]]]]]]]]]]]]]]]]]]]]]]]]]]]
@M_HWI-M01141:133:D05BR:1:1101:12893:12443  133:D05BR:1:1101:12893:12443 2:N:0:CCAATCCCCCTAGG
CTGGGCGAGAGGACGATCGCCGTCGCCATGGTGGCCGTGATACCGAAAGCGCGGA
+M_HWI-M01141:133:D05BR:1:1101:12893:12443  133:D05BR:1:1101:12893:12443 2:N:0:CCAATCCCCCTAGG
]]]]]]]]]]]]]]\]]]]]]]]]]]]]]]]]]]]]]]]]]]]]]]]]]]]]]]]
@M_HWI-M01141:133:D05BR:1:1101:9383:12450  133:D05BR:1:1101:9383:12450 2:N:0:CCAATCCCCCTAGG
ATTGCAACAGCACATCAAAAAGCTTATCCACCATGATCAAACAGGATTCATCCTGGGATGCAAGGCTG
+M_HWI-M01141:133:D05BR:1:1101:9383:12450  133:D05BR:1:1101:9383:12450 2:N:0:CCAATCCCCCTAGG
]]]]]]]]]]]]]]]]]]]]]]]]]]]]]]]]]]]]]]]]]]]]]]]]]]]]]]]]]]]]]]]]]]]]
@M_HWI-M01141:133:D05BR:1:1101:13386:12478  133:D05BR:1:1101:13386:12478 2:N:0:CCAATCCCCCTAGG
GGAAAAACTACTATGGCAGATGTTTGGGTAAAATACCCTAAATCCAACGATGTCGCTCGTGTCATCGTCATCAAGAAAGATAAGAAGGCTGATATCGAAACCCTTTTAGGTGATGGTAAAAAAGCTGAGTTTTTAGACAGTGGTGAGGTCATCTTACCGATCAATGGTAAATACCAAGTCGTCACTGAAGGTCAG
+M_HWI-M01141:133:D05BR:1:1101:13386:12478  133:D05BR:1:1101:13386:12478 2:N:0:CCAATCCCCCTAGG
ABAAAFFBCFFBGGFCCBEFGEGHHHA2ABGGFDGFGGHHHHHGH]]]]]]]]]]]]]]]]]]]]]]]]]]]]]]]]]]]]]]]]]]]]]]]]]]]]]]]]]]]]]]]]]]]]]]]]]]]]]]]]]]]]]]]]]]]]]]]]]]]]]]]]]E1HEEAACGHBHHHHHHHHGHGACFGGECFFGAFFFFFFC1AA?A
@M_HWI-M01141:133:D05BR:1:1101:11627:12516  133:D05BR:1:1101:11627:12516 2:N:0:CCAATCCCCCTAGG
GCATGCTGACTGCTGCTCCGTTGAGCCAGCCGGCCAAAACGTCGCTCGGGTAGTGTACGCCGAGCCAGACGCGTGAATAGCCCATCAGCAGGGCAAATGC
+M_HWI-M01141:133:D05BR:1:1101:11627:12516  133:D05BR:1:1101:11627:12516 2:N:0:CCAATCCCCCTAGG
]]]]]]]]]]]]]]]]]]]]]]]]]]]]]]]]]]]]]]]]]]]]]]]]]]]]]]]]]]]]]]]]]]]]]]]]]]]]]]]]]]]]]]]]]]]]]]]]]]]]
@M_HWI-M01141:133:D05BR:1:1101:16417:12516  133:D05BR:1:1101:16417:12516 2:N:0:CCAATCCCCCTAGG
CTTTTGTTGCCGCCACCGCCGCCAAAGCCACTGCTGAAAAAGCACTGGCCGAAGCCAACAAAATGCTGGCGGCCAAACGTCTGGCCGATCTGCCTGCCAATGCCGATCAGCGCAAATCTCCGTTTGACGTGCGTATCAAA
+M_HWI-M01141:133:D05BR:1:1101:16417:12516  133:D05BR:1:1101:16417:12516 2:N:0:CCAATCCCCCTAGG
]]]]]]]]]]]]]]]]]]]]]]\]]]]]]]]]]]]]]]]]]]]]]]]]]]]]]]]]]]]]]]]]]]]]]]]]]]]]]]]]]]]]]]]]]]]WX]]]]]]]]]]]]]]]]]]]]]]]]]]]]]]]]]]]]]]]]]]]]]]]
@M_HWI-M01141:133:D05BR:1:1101:23039:12518  133:D05BR:1:1101:23039:12518 2:N:0:CCAATCCCCCTAGG
CTGAGGTGGGAAGATCATTTGAGCCTGGGAGGTCAAGTCTGCAGTGAGCCATGATAGTGCCACTGACATTTCAGCCTTGGTGATGGAGCAACACCCTGTTCCCACTCCCCAAAAAA
+M_HWI-M01141:133:D05BR:1:1101:23039:12518  133:D05BR:1:1101:23039:12518 2:N:0:CCAATCCCCCTAGG
]]]]]]]]]]]]]]]]]]]]]]]]]]]]]]]]]]]]]]]]]]]]]]]]]]]]]]]]]]]]]]]]]]]]]]]]]]]]]]]]]]]]]]]]]]]]]]]]]]]]]]]]]]]]]]]]]]]]
@M_HWI-M01141:133:D05BR:1:1101:22352:12529  133:D05BR:1:1101:22352:12529 2:N:0:CCAATCCCCCTAGG
ATGGTGAATTGCGGATGGTCGGATTGGCCGTTGAAATCGGCCTGCGTGGGGTGGGCGAGGGCGGTGTAGCGGTCGACCATCAGCGGCAGGGCG
+M_HWI-M01141:133:D05BR:1:1101:22352:12529  133:D05BR:1:1101:22352:12529 2:N:0:CCAATCCCCCTAGG
]]]]]]]]]]]]]]]]]]]]]]]]]]]]]]]]]]]]]]]]]]]]]]]]]]]]]]]]]]]]]]]]]]]]]]]]]]]]]]]]]]]]]]]]]]]]]
@M_HWI-M01141:133:D05BR:1:1101:4607:12529  133:D05BR:1:1101:4607:12529 2:N:0:CCAATCCCCCTAGG
CTCCATATGCTCTCTCATGTAAAATACCGAAATTCTAATTTTACGTGAATGGAAAAAAATATAAATAATATCTAGGTGCCCCAACGTTAAAAGAAAATGACTCTGAATATAGTCTGTTAAAAAAAATATACAATGCCTTATTCTACTCTGTTTGGGAGTATATACACCAACTCAGAATGCTCTCTCAGTTAAAATACAGAAATT
+M_HWI-M01141:133:D05BR:1:1101:4607:12529  133:D05BR:1:1101:4607:12529 2:N:0:CCAATCCCCCTAGG
BBBBBFFFFFFFFGGGGFGGGGHGHHHHGGGGGHFHHHHHHHHGGFHHGGHGHF]]]]]]]]]]]\]]]]]]\]U]Y:]]\Z]]Z\]8]]]]]]]]]]]]]]]]7]\]]]Z\Z]]]][]]]]]]]]]]]]]]]\[\\\Y]]]]]\[][]Z0000BB22DGFD1000CFGDA33AA3EBFAA11AA1F113GGF33B3@3>>>1>
@M_HWI-M01141:133:D05BR:1:1101:12872:12529  133:D05BR:1:1101:12872:12529 2:N:0:CCAATCCCCCTAGG
CGTAAAATACAGAAATTCTATATTTAAGTGAATCGAAAAAAATCTAAATATTATCTAGGCAC
+M_HWI-M01141:133:D05BR:1:1101:12872:12529  133:D05BR:1:1101:12872:12529 2:N:0:CCAATCCCCCTAGG
]]]]]]]]]]]]]]]]]]]]]]]]]]]]]]]]]]]]]]]]]]]]]]]]]]]]]]]]]]]]]]
@M_HWI-M01141:133:D05BR:1:1101:19986:12535  133:D05BR:1:1101:19986:12535 2:N:0:CCAATCCCCCTAGG
GAGAGCCTGTATATGCTGGCGAAGGATTATAACAGATCGAGAAGAAATTTGGGCTTTAGAAAAAAGCGTTTTTGAGGTGGAGAACAGAATAGTGAGTTGTGGAAGGGGCTGT
+M_HWI-M01141:133:D05BR:1:1101:19986:12535  133:D05BR:1:1101:19986:12535 2:N:0:CCAATCCCCCTAGG
]]]]]]]]]]]]]]]]]]]]]]]]]]]]]]]]]]]]]]]]]]]]]]]]]]]]]]]]]]]]]]]]]]]]]]]]]]]]]]]]]]]]]]]]]]M]]]]]]]]]]]]]]]]]]]]]
@M_HWI-M01141:133:D05BR:1:1101:25133:12539  133:D05BR:1:1101:25133:12539 2:N:0:CCAATCCCCCTAGG
TCTAAATATTATCTACGCACCCCAATGTCTAAAGAAAAATTGCTCTGAATAGAAAA
+M_HWI-M01141:133:D05BR:1:1101:25133:12539  133:D05BR:1:1101:25133:12539 2:N:0:CCAATCCCCCTAGG
]]]]]]]]]]]\]]]]]]]]]]]]]]]]]]]]]]]]]]]]]]]]]]]]]]]]]]]]
@M_HWI-M01141:133:D05BR:1:1101:22582:12546  133:D05BR:1:1101:22582:12546 2:N:0:CCAATCCCCCTAGG
ATGCAAAACAACTGAAATCATAACAAACAGTCTCTCAGACCATAGTGCAATCAAGTTAGAACTCAGAATACAATTAACAAGGAACGTAAGGGACCTCTTCAAGGAGAACTACAAACCACTGCTCAATGAAATAAGAGAGGACACAAAC
+M_HWI-M01141:133:D05BR:1:1101:22582:12546  133:D05BR:1:1101:22582:12546 2:N:0:CCAATCCCCCTAGG
]]]]]]]]]]]]]]]]]]]]]]]]]]]]]]]]]]]]]]]]]]]]]]]]]]]]]]]]]]]]]]]]]]]]]]]]]]]]]]]]]]]]]]]]]]]]]]]]]]]]]]]]]]]]]]]]]]]]]]]]]]]]]]]]]]]]]]]]]]]]]]]]]]]]
@M_HWI-M01141:133:D05BR:1:1101:14636:12550  133:D05BR:1:1101:14636:12550 2:N:0:CCAATCCCCCTAGG
GATCCACCTGCCTTGGCCTCCCAAATGCTGGCATTACAGGTGTGAGCCATTGTGCCTGGCCACAAAGAGCCTTCTAATGTGGGGAGAGCTGGCAGTTGCTGAGGAAGCCCAGGTGGAGGTGTGCCTGTAATCCCAACTACTTGGGAGGCTGAGACAGGAGAATCACTTGAACCCAGGAGGTGAGATGGCGCCATTACACTCCAGCCTGGGCAA
+M_HWI-M01141:133:D05BR:1:1101:14636:12550  133:D05BR:1:1101:14636:12550 2:N:0:CCAATCCCCCTAGG
BBB?AFFFFFF@GGGGGGGGGGFHHHHHGGHGGHHHHHHGGHHGHHHHHHHHHHGGHHHHHHG]]]]]]]]]]]]]]]]]]]]]]]]]]]]]]]]]]]]]]]]]]]]]]]]]]]]]]]]]]]]]]]]]]]]]]]]]]]]]]]]]]]]]]]HFHHHHHHHHGHHGDFHHHFGGHFHFHHCHHHHHGGFFGHHGGFGGGGGGGFFBBBFFA@AAA
@M_HWI-M01141:133:D05BR:1:1101:6096:12554  133:D05BR:1:1101:6096:12554 2:N:0:CCAATCCCCCTAGG
GGAGAGGGGCTGGAGGAGGCGTGTCCCGGAGTCGAACCGAGCTACATGGATTTGCAATCCA
+M_HWI-M01141:133:D05BR:1:1101:6096:12554  133:D05BR:1:1101:6096:12554 2:N:0:CCAATCCCCCTAGG
]]]]]]]]]]]]]]]]]]]]][]]]]]]]]]]]]]]]][]]]]]]]]]]]]]]]]]]]]]]
@M_HWI-M01141:133:D05BR:1:1101:28970:12575  133:D05BR:1:1101:28970:12575 2:N:0:CCAATCCCCCTAGG
ACGGGAGTCTTGCTCTGTCTTCCAGACTGGAGTACAGTGGCACGATCTCAGTTCATTGCAATCTCCACCTTCTGGGTTCAAGTGATTCTCCTGCCTCAGCCTCCTGAGTAGCTGGGACTATAGGCATGCACCACCAGGCCAGGCTAATTTTTGTATTTTTA
+M_HWI-M01141:133:D05BR:1:1101:28970:12575  133:D05BR:1:1101:28970:12575 2:N:0:CCAATCCCCCTAGG
AA@1AADAFFBXV]]]]]]]]]]]]]]]]]]]]Y]]\]]]]]]]Z]Y]\]]]]]]]]]]\EG]]]]]]]W]]]]][]]]]]]]]]]]]\]]]]]]]]]]Z]]]]]\\]]]][]F]]]]]]]]]]]]]]][]\V]]]]Y]]]]]]]]]]]]C1D1C111A>1
@F_HWI-M01141:133:D05BR:1:1101:12104:12582  133:D05BR:1:1101:12104:12582 2:N:0:CCAATCCCCCTAGG
CGGTCGGCCAGCTCGCCCAGGTGCCGCTGACGATCGGAAGAGCACACGTCTGAACTCCAGTCACCCAATCCATCTCGTATGCCGTCTTCTGCTTGAAAAAAAAAAAACTCCTCATCCCTTTTTCTTCCCCCCCCCTTGTACGCCCGGCTG
+F_HWI-M01141:133:D05BR:1:1101:12104:12582  133:D05BR:1:1101:12104:12582 2:N:0:CCAATCCCCCTAGG
CCCBCCCCCCCCGGGGGGGGGGHHHGGGGGHGGGHGGGFGHHHHHHGGHHHGHHHHHHHHHHHHHHGHHHHHHGHHHGGHHHHGGGHEGHHBHHHHGFFFG?@</<//11?1011=1<1111101=DFG0.@##################
@R_HWI-M01141:133:D05BR:1:1101:12104:12582  133:D05BR:1:1101:12104:12582 2:N:0:CCAATCCCCCTAGG
GCTGGACGCACCCGGCGTTGCCGCCCCTCCCTCTTCCCCCACCGGGGGGACGTCGCGGAGCTGGGCCCGCGGGTCCGGGTCGGGGTGGGGCCTGTGATGGGTGTTCTACTAATGAGACTTCCTTTCACGCTCCTCGCATAAAACAACTGA
+R_HWI-M01141:133:D05BR:1:1101:12104:12582  133:D05BR:1:1101:12104:12582 2:N:0:CCAATCCCCCTAGG
11>111111111A0000000/1//A/A//A/0001A##################################################################################################################
@M_HWI-M01141:133:D05BR:1:1101:14995:12606  133:D05BR:1:1101:14995:12606 2:N:0:CCAATCCCCCTAGG
TGAGGCGCGGACGCGCAGTCGGGGCGGTCGGGCCGCAGCACGGGGAGAAAAGACGGACTATCTCCGCCCGCGGAGGCACACGGAGTT
+M_HWI-M01141:133:D05BR:1:1101:14995:12606  133:D05BR:1:1101:14995:12606 2:N:0:CCAATCCCCCTAGG
]]]]]]]]]]]]]]]]]]]]]]]]]]]]]]]]]]]]]]][]]]]]]]]]]]]]]]]]]]]]]X]]]]]]]]]]W]]]X]]]]]Q]]]
@M_HWI-M01141:133:D05BR:1:1101:14833:12609  133:D05BR:1:1101:14833:12609 2:N:0:CCAATCCCCCTAGG
CCTCCCCTTTGCAAGCCCAGGCTCCCTGCTTCCTTCTTCAGCTATCTGCA
+M_HWI-M01141:133:D05BR:1:1101:14833:12609  133:D05BR:1:1101:14833:12609 2:N:0:CCAATCCCCCTAGG
]]W]]]]]]]]]]]]]]]]]]]]]]]]]]]]]]]]]]]]]]]]]]]]]]]
@M_HWI-M01141:133:D05BR:1:1101:12446:12627  133:D05BR:1:1101:12446:12627 2:N:0:CCAATCCCCCTAGG
CATCCTCTCCGGCATCTGTTGTTTCTTGACTTTTTAATGATCACCATTCTAAATGCATGAGATAGTATGTCAATGTGG
+M_HWI-M01141:133:D05BR:1:1101:12446:12627  133:D05BR:1:1101:12446:12627 2:N:0:CCAATCCCCCTAGG
]]]]]]]]]]]\]]]]]]]]]]]]]]]]]]]]]]]]]]]]]]]]]]]]]]]]]]]]]]]]]]]]]]]]]]]]]]]]]]
@M_HWI-M01141:133:D05BR:1:1101:29253:12630  133:D05BR:1:1101:29253:12630 2:N:0:CCAATCCCCCTAGG
CTCAAGCCATCAGAGATTAATTCTGAAAGCTCCAGGAAAGAATCCGCTTCCAAAATCATGCAGGTGGTTGCCAGAACTCATTCCTGTGGTTTTAGGACTGAGATCCCATTATCTTCATGGTCCCTGGCCAAGCCA
+M_HWI-M01141:133:D05BR:1:1101:29253:12630  133:D05BR:1:1101:29253:12630 2:N:0:CCAATCCCCCTAGG
]]]]]]]]]]]]]]]]]]]]]]]]]]]]]]]]]]]]]]]]]]]]]]]]]]]]]]]]]]]]]]]]]]]]]]]]]]]]]]]]]]]]]]]]]]]]]]]]]]]]]]]]]]]]]]]]]]]]]]]]]]]]]]]]]]]]]]]
@M_HWI-M01141:133:D05BR:1:1101:13684:12636  133:D05BR:1:1101:13684:12636 2:N:0:CCAATCCCCCTAGG
TCAGCAGAAATTACTTTTGAGAGTGATTATTTGGGGGGGTGGTTATATACATTTCATTTTTTTTGGCCTAGAAACTTATATTTTTGCATGGAATAAACTGGGCA
+M_HWI-M01141:133:D05BR:1:1101:13684:12636  133:D05BR:1:1101:13684:12636 2:N:0:CCAATCCCCCTAGG
]]]]]]]]]]]]]]]]]]]]]]]]]]]]]]]]]]]]]]]]]]]]]]]]]]]]]]]]]]]]]]]]]]]]]]]]]]]]]]]]]]]]]]]]]]]]]]]]]]]]]]]]
@M_HWI-M01141:133:D05BR:1:1101:14753:12658  133:D05BR:1:1101:14753:12658 2:N:0:CCAATCCCCCTAGG
GCCGATTCACTCTAGTGACTGTTTCTTTTGCTGTGCAGAAGCTGTGGAGTTTGATTAGGTACCATTTGTCTATTTTGGCTTTTGTTGCCAATGCTTTTC
+M_HWI-M01141:133:D05BR:1:1101:14753:12658  133:D05BR:1:1101:14753:12658 2:N:0:CCAATCCCCCTAGG
]]]]]]]]]]]]]]]]]]]]]]]]]]]]]]]]]]]]]]]]]]]]]]]]]]]]]]]]]]]]]]]]]]]]]]]]]]]]]]]]]]]]]]]]]]]]]]]]]]]
@M_HWI-M01141:133:D05BR:1:1101:17269:12675  133:D05BR:1:1101:17269:12675 2:N:0:CCAATCCCCCTAGG
GCCTATAATCCCAGCACTTTGGGAGGCTGAGGTGGGTGGATCACGAAGTTAAGAGATCGTGACCATTCTGGCCAAC
+M_HWI-M01141:133:D05BR:1:1101:17269:12675  133:D05BR:1:1101:17269:12675 2:N:0:CCAATCCCCCTAGG
]]]]]]]]]]]]]]]]]]]]]]]]]]]]]]]]]]]]]]]]]]]]]]]]]]]]]]]]]]]]]]]]]]]]]]]]]]]]
@M_HWI-M01141:133:D05BR:1:1101:15073:12691  133:D05BR:1:1101:15073:12691 2:N:0:CCAATCCCCCTAGG
TTGAATATTGGCCCCCACTCTCTTCTAGCTTGTAGGGTTTCCGTTGAGAGATCTGCTGTAAGCCTAATAGGCTTACCTTTATGGGTAACTTGATCTTTCTCTCTGGCTGCCCTTAATATTTTCTCCTTTGTTTCGATCTTGGTGAATCTAATGATTATGTGCCTTGGGGTTGCTCTT
+M_HWI-M01141:133:D05BR:1:1101:15073:12691  133:D05BR:1:1101:15073:12691 2:N:0:CCAATCCCCCTAGG
BCCABFFFFFFFGGGGGGGGGGHGHHH]]]]]]]]]]]]]]]]]]]]]]]]]]]]]]]]]]]]]]]]]]]]]]]]]]]]]]]]]]]]]]]]]]]]]]]]]]]]]]]]]]]]]]]]]]]]]]]]]]]]]]]]]]]]]]]]]]]]]]]]]]]HHHHHGGGGGGGGCGCCFFFFFCCCCB
@M_HWI-M01141:133:D05BR:1:1101:12078:12703  133:D05BR:1:1101:12078:12703 2:N:0:CCAATCCCCCTAGG
GGCCACCGCCGCCACAGGCAATCCCACCGTTGCCAAAAAATCCGTTTCCTACGTTTGCCAGCAAGGCAAAAAACTGACGGTAAGCTACGGCTTCAACAAACAAGGCATGCCCAACTA
+M_HWI-M01141:133:D05BR:1:1101:12078:12703  133:D05BR:1:1101:12078:12703 2:N:0:CCAATCCCCCTAGG
]]]]]]YU]]]]]]]]]]]]]Z]]]]]]]]][]]]]]][][]]]]]]]]\]]]]]\Z]]]]]]]]\Z]]]]]]]]]]][\]]]]\]]]]]\]]]]\]]]]\]]]]]]]]]]]]]]]]
@M_HWI-M01141:133:D05BR:1:1101:28898:12706  133:D05BR:1:1101:28898:12706 2:N:0:CCAATCCCCCTAGG
TTGCATCAGCCTTTGGTCTTTCCTTCATTTGACCACCACTAGTTTCTTCTATAATA
+M_HWI-M01141:133:D05BR:1:1101:28898:12706  133:D05BR:1:1101:28898:12706 2:N:0:CCAATCCCCCTAGG
[]]]]]]W][]WZV]]E]]Z]]]]]]]][]]]T]]Z]V]]]]Y[]]]]]]]]\TG]
@M_HWI-M01141:133:D05BR:1:1101:19391:12722  133:D05BR:1:1101:19391:12722 2:N:0:CCAATCCCCCTAGG
TTTTTTGTATTTTTAGTAGAAATGTGGTTTCTTCATGTTGGCCAAGCTGGTCTCGAACTCCTGACCTCAAATGATCCACCAACCTCGGCCTCCCAAAGTGCTGGGATTAT
+M_HWI-M01141:133:D05BR:1:1101:19391:12722  133:D05BR:1:1101:19391:12722 2:N:0:CCAATCCCCCTAGG
]]]]]]]]]]]]]]]]]]]]]]]]]]]]]]]]]]]]]]]]]]]]]]]]]]]]]]]]]]]]]]]]]]]]]]]]]]]]]]]]]]]]]]]]]]]]]]]]]]]]]]]]]]]]]]
@M_HWI-M01141:133:D05BR:1:1101:22679:12723  133:D05BR:1:1101:22679:12723 2:N:0:CCAATCCCCCTAGG
AAAAAGGCCAGGCACGGTGGCTCACACCCAAAATCCCAGCACTTTGGGAGGCTGACACAGGTGGAACACTTGTAGTCAAAAATTCAAGACCAGCCTGGGCAA
+M_HWI-M01141:133:D05BR:1:1101:22679:12723  133:D05BR:1:1101:22679:12723 2:N:0:CCAATCCCCCTAGG
]]]]]]]]]]]]]]]]]]]]]]]]]]]]]]]]]]]]]]]]]]]]]]]]]]]]]\]]]]]]]]YZ]]]]]]]]]]]]]]]]]]]]]]]]]]]]]]]]]]]]]]
@M_HWI-M01141:133:D05BR:1:1101:12202:12728  133:D05BR:1:1101:12202:12728 2:N:0:CCAATCCCCCTAGG
TGGTGGCACATGACTATAGTCCCAGCTACTCAGGAGGCTGAG
+M_HWI-M01141:133:D05BR:1:1101:12202:12728  133:D05BR:1:1101:12202:12728 2:N:0:CCAATCCCCCTAGG
]]]]]]]]]]]]]]]]]]]]]]]]]]]]]]]]]]]]]]]]]]
@M_HWI-M01141:133:D05BR:1:1101:21281:12734  133:D05BR:1:1101:21281:12734 2:N:0:CCAATCCCCCTAGG
GAACTCCAGTCACCAGGAAGATCTCGTATGCCGTCTTCTGCTTGAAAAAAAAGACGTGCACCCACCAGCGGATGCACGATCCCGTTGAGCGTCTGACGGGCGGCGTCGTCGGCGAAAGCCTTGGCCGCCAACGCCGGCCGGACCAGCGATACGTACGCGAGCAGAATGTCGCGTCCGAAAGCCTCGACCAGCGCCGCCAGGCCCTCGGTTCCGGGCAGGAACACCTCACGGGCGATGAC
+M_HWI-M01141:133:D05BR:1:1101:21281:12734  133:D05BR:1:1101:21281:12734 2:N:0:CCAATCCCCCTAGG
3>AAAFCCFFFDDGGFCFFGGGHDGEFEHFFHCEECCGFB5BA323A522001121AAAF3GEEEEFAHCE/E/FFH1?FGEFFHF/?3HG]T]]]]O[R]SPSM]]=]]]]S]]KTK]W@]RRVWZYW]W]]R]TS&]]]]R]]X]]][0-<<->/?FG<2GBGC<//B>/E?>/<B0/>//>/B0CEE>>>//A/A/E//A/E?F/E0A000B13B3010FAAF1A>?AAC3A1>1>
@M_HWI-M01141:133:D05BR:1:1101:20076:12738  133:D05BR:1:1101:20076:12738 2:N:0:CCAATCCCCCTAGG
GCAGAGGGCGCGGCCGTAAGGGTAAAAACGGGTATGTTTTTATCGGGCAGGCAAACCAGCAGATGCGGCGTATCGGCGGTTGAGACGGCGGCGGCCAGTTCGGCAAGGGCGAGC
+M_HWI-M01141:133:D05BR:1:1101:20076:12738  133:D05BR:1:1101:20076:12738 2:N:0:CCAATCCCCCTAGG
[]]]X]]Q]]]@]]]]Z][\]]]]]\]]]]]]]Y]]]]]]]]]]]]]]]]]]]]]]]U]]]][]]]]]]]]]]]]]]]]EHJBIGGC@FFID@ID0EDDBIFHEECCFFCC=3C
@M_HWI-M01141:133:D05BR:1:1101:25144:12747  133:D05BR:1:1101:25144:12747 2:N:0:CCAATCCCCCTAGG
AAAAGATCGAGACCATCCTGGTCAACAAGGTCAAACCCCATCTCTACCAAAAATAGAAAAATTAGCTGGGCATAGTGGTGCGTGCCTGTAGTCCCAGCTACTCAGGAGGCTGAGGCAGGAGAATTGCTCGAACCCAGAAGGCGGAGGTTGCGGTGAGCCGAGGTCGTGCCATTGCACTCCAGTCTGGG
+M_HWI-M01141:133:D05BR:1:1101:25144:12747  133:D05BR:1:1101:25144:12747 2:N:0:CCAATCCCCCTAGG
B@BB@AFFCBCCGGGGGGGGGGHGHHHHHHHHHHHHGG]]]]]]]]]]]]]]]]]]]]]]]]]]]]]]]]]]]]]]]]]]]]]]]]]]]]]]]]]]]]]]]]]]]]]]]]]]]]]]]]]]]]]]]]]]]]]]]]]]]]]]]]]]]]]]]]GHHHGGGGGHGGGFGHGGGGGGGGGGFFBFFBBBBBBB
@M_HWI-M01141:133:D05BR:1:1101:27898:12748  133:D05BR:1:1101:27898:12748 2:N:0:CCAATCCCCCTAGG
ATCCGGTAGTGTTATGCCCCCCGCTGTGTTCTTTTTGCTTAGAATTGACTTGGCTATGCGGACTCTCTTTTGGTTCCATATGAAGTTCATGGTGGTTTTTTCCAGTTCTGTGAAGAAAGTCAATGGTAGCTTGATGGGGATAGTGTTGATTCGGTAAATTACTTTGGGCAATATAGCCATTTTCACGATATTAATTCTTCCTAACCATGAACATGGAATGTTTCTCCATCTGTTTGTG
+M_HWI-M01141:133:D05BR:1:1101:27898:12748  133:D05BR:1:1101:27898:12748 2:N:0:CCAATCCCCCTAGG
ABBA?DDDBFFDGFGGGGGGGEECGGGGGHGFFHFFGFHGHHFCGFFFHHHHGHHHFFFEGEEGHFCHHBFFCFGHHFHHHFHHHHHH]][]]]]]]]]]]]]]]]]]]]]]]]]]]]]]]]]]]]]]]]]]]]]]]]]]]]]]]]]]]]GGHHHHHHGF5GFGFHHHHHHHHHHGGBDGHGGHHGHHFHHHHHHHHHFHHGE5HGHFHGEHFFGHGGGGGGGGGFFFFFF@F?AAA3
@M_HWI-M01141:133:D05BR:1:1101:5876:12768  133:D05BR:1:1101:5876:12768 2:N:0:CCAATCCCCCTAGG
GGATGAAGGCGTGTATTGGAAGCCTGAATTTGCTCAAAGTAAAGGCAAAGGTTTACGTATTCAAGCCAATGTTAATAACCTATTTAATAAAAAATAT
+M_HWI-M01141:133:D05BR:1:1101:5876:12768  133:D05BR:1:1101:5876:12768 2:N:0:CCAATCCCCCTAGG
]]]]]]]]]]]]]]]]]]]]]]]]]]]]]]]]]]]]]]]]]]]]]]]]X]]]]]]]]]]]]]]]]]]]]]]]]]]]]]]]]]]]]]]]]]]]]]]]]
@M_HWI-M01141:133:D05BR:1:1101:13177:12783  133:D05BR:1:1101:13177:12783 2:N:0:CCAATCCCCCTAGG
TTTCTGAGACAGAGTCTCGCTCTTTCGCCCAGGCTGGAGTGGAATGGCTTGATCTCAGCTCACTGCAACCTCAGCCTCCCAC
+M_HWI-M01141:133:D05BR:1:1101:13177:12783  133:D05BR:1:1101:13177:12783 2:N:0:CCAATCCCCCTAGG
]]]]]]]]]]]]]]]]]]]]]]]]]]]]]]]]]]]]]]]]]]]]]]]]]]]]]]]]]]]]]]]]]]]]]]]]]]]]]]]]]]
@M_HWI-M01141:133:D05BR:1:1101:20969:12792  133:D05BR:1:1101:20969:12792 2:N:0:CCAATCCCCCTAGG
AGATCACTTGAGGTCAGGAGTTCAAGACCAGCCTGGCCAACATGGTAAAACTCCATCTCTACTAAAAATACAAAATTTAGCTGGGCATGGTAGC
+M_HWI-M01141:133:D05BR:1:1101:20969:12792  133:D05BR:1:1101:20969:12792 2:N:0:CCAATCCCCCTAGG
]]]]]]]]]]]]]]]]]]]]]]]]]]]]]]]]]]]]]]]]]]]]]]]]]]]]]]]]]]]]]]]]]]]]]]]]]]]]]]]]]]]]]]]]]]]]]]
@M_HWI-M01141:133:D05BR:1:1101:23398:12810  133:D05BR:1:1101:23398:12810 2:N:0:CCAATCACCCTAGG
TGCTACCAGTTTCTTTTTCTGCTATCTTTGTCCCAGGATGGTGCCTGCCTAATGTCAGTCTTTTGGATATAGAGGGGTCAGGGAGCTGCTTGAGGAGACAGTT
+M_HWI-M01141:133:D05BR:1:1101:23398:12810  133:D05BR:1:1101:23398:12810 2:N:0:CCAATCACCCTAGG
]]]]]]]]]]]]]]]]]]]]]]]]]]]]]]]]]]]]]]]]]]]]]]]]]]]]]]]]]]]]]]]]]]]]]]]]]]]]]]]]]]]]]]]]]]]]]]]]]]]]]]]
@M_HWI-M01141:133:D05BR:1:1101:7453:12812  133:D05BR:1:1101:7453:12812 2:N:0:CCAATCCCCCTAGG
CTCACAGCAACATCTGCCTCCCAGGTTCAAGTGATTCTCCTGCCTCAGCTTCCTGAGTAGCTGTGATTACTGGCACG
+M_HWI-M01141:133:D05BR:1:1101:7453:12812  133:D05BR:1:1101:7453:12812 2:N:0:CCAATCCCCCTAGG
]]]]]]]]]]]]]]]]]]]]]]]]]]]]]]]]]]]]]]]]]]]]]]]]]]]]]]]]]]]]]]]]]]]]]]]]]]]]]
@M_HWI-M01141:133:D05BR:1:1101:12045:12816  133:D05BR:1:1101:12045:12816 2:N:0:CCAATCCCCCTAGG
CGAGGCGCGGCAGAAGCTGGCGAACACGGTGGACAATCCGGCCTTGTGCAGCTTTATCGTACCTTCGCGCATCGACCGGGGCGACATTCAGATTGCCGTGTCCAGCAGCGGCAAAGCCCCCGTATTGGCGCGGCTGGTGCGCGAAAAGCTCGAA
+M_HWI-M01141:133:D05BR:1:1101:12045:12816  133:D05BR:1:1101:12045:12816 2:N:0:CCAATCCCCCTAGG
BBBB]]]]]]]]]]]]]]]]]]]]]]]]]]]]]]]]]]]]]]]]]]]]]]]]]]]]]]]]]]]]]]]]]]]]]]]]]]]]]]]]]]]]]]]]]]]]]]]]]]]]]]]]]]]]]]]]]]]]]]]]]]]]]]]]]]]]]]]]]]]]]]]]]]BAAB
@M_HWI-M01141:133:D05BR:1:1101:21828:12818  133:D05BR:1:1101:21828:12818 2:N:0:CCAATCCCCCTAGG
TATTGAGGGTTTTTAGCATAAAGGGCTGTTGAATTTTGTCAAATGCCTTCTCTGCATTAATTGAGATAATCATGTGGTTTTCGTT
+M_HWI-M01141:133:D05BR:1:1101:21828:12818  133:D05BR:1:1101:21828:12818 2:N:0:CCAATCCCCCTAGG
]]]]]]]]]]]]]]]]]]]]]]]]]]]]]]]]]]]]]]]]]]]]]]]]]]]]]]]]]]]]]]]]]]]]]]]]]]]]]]]]]]]]]
@M_HWI-M01141:133:D05BR:1:1101:24279:12821  133:D05BR:1:1101:24279:12821 2:N:0:CCAATCCCCCTAGG
AAGCCAAGTTTAATGCACTTCCCCAATCTCATGTCTCAGAGATAATTTCTTTGATAATTTCTATCTTACTTCCTTTGTTCTTTACCTCCATTGTGTGAAATAATATGAATGTATATCTGTATTGATTTATTAAATTGAGGCCAGGCACAGTGGCTTACACTTGTAATCCTAGCACTTTGG
+M_HWI-M01141:133:D05BR:1:1101:24279:12821  133:D05BR:1:1101:24279:12821 2:N:0:CCAATCCCCCTAGG
AABBBFBAFFFFGGGGGGGGGGHHHGHHHG]]]]]]]]]]]]]]]]]]]]]]]]]]]]]]]]]]]]]]]]]]]]]]]]]]]]]]]]]]]]]]]]]]]]]]]]]]]]]]]]]]]]]]]]]]]]]]]]]]]]]]]]]]]]]]]]]]]]]]]]FHHDFGEHGGFGGGGGGFFFFFFFFABBBB
@M_HWI-M01141:133:D05BR:1:1101:20015:12826  133:D05BR:1:1101:20015:12826 2:N:0:CCAATCCCCCTAGG
GATGCCACCGGCCCCCACATCTGTATCCAGCCGCCCCACGGGCGGCTGTGTGTTGAAACGTTTTGGCTCTTACCTTTTTCGGTCAAGTCAATCAGCCGCCCCACGGGCGGCTGTGTGTTGAAACGCTGCGGCTGCATTGGAAGCTGGGCA
+M_HWI-M01141:133:D05BR:1:1101:20015:12826  133:D05BR:1:1101:20015:12826 2:N:0:CCAATCCCCCTAGG
]]]]]]]]]]]]]]]]]]]]]]]]]]]]]]]]]]]]]]]]]]]]]]]]]]]]]]]]]]]]]]]]]]]]]]]]]]]]]]]]]]]]]]]]]]]]]]]]]]]]]Z]]]]]]]]]]]]]]]]]]]]]]]]]]]]]]]]]]]]]]]]]]]]]]]]
@M_HWI-M01141:133:D05BR:1:1101:24027:12830  133:D05BR:1:1101:24027:12830 2:N:0:CCAATCCCCCTAGG
TACTTGGGAGGCTGAGGTGGGAGGACCACTTGAACCCAGGAGGTGGAGGCTGCAATGAG
+M_HWI-M01141:133:D05BR:1:1101:24027:12830  133:D05BR:1:1101:24027:12830 2:N:0:CCAATCCCCCTAGG
]]]]]]]]]]]]]]]]]]]]]]]]]]]]]]]]]]]]]]]]]]]]]]]]]]]]]]]]]]]
@M_HWI-M01141:133:D05BR:1:1101:21040:12865  133:D05BR:1:1101:21040:12865 2:N:0:CCAATCCCCCTAGG
GGGAGAAATGCCAAATGTGGGTGAAGGGGAGAAAGGAAGCAAAACACACTGCCATGTGTGTACCTATGCAACTGTCTTGCATGTGCTGTACATGTACCCCAAAACCTAAAATGCAATAAAAAATTTAAAAAAAAATA
+M_HWI-M01141:133:D05BR:1:1101:21040:12865  133:D05BR:1:1101:21040:12865 2:N:0:CCAATCCCCCTAGG
]]]]]]]]]]]]]]]]]]]]]]]]]]]]]]]]]]]]]]]]]]]]]]]]]]]]]]]]]]]]]]]]]]]]]]]]]]]]]]]]]]]]]]]]]]]]]]]]]]]]]]]]]]]]]]]]]]]]]]]]]]]]]]]]]]]]]]]]]
@M_HWI-M01141:133:D05BR:1:1101:25680:12867  133:D05BR:1:1101:25680:12867 2:N:0:CCAATCCCCCTAGG
AGCTCCCTAACCCATCTATATCCAAAAGACTGACCTTTGGCAGGCATCATCCTGGGACAAAGATAGCAGAAAAAGAAACTGGTAGCATCCCTCGCTGTGCCACAGCTGCTAGAGGTGCACCCCAGACAAGCAGGGCCTGAACTGGACCTCAGCAGTCGTACAGCGAAGGAGCTAAACTGGTAGAAGAAAAACCAAGTAACAGAAATACTTCATCATCAACAATCTGGGAGTCCACTCAGAGATCCA
+M_HWI-M01141:133:D05BR:1:1101:25680:12867  133:D05BR:1:1101:25680:12867 2:N:0:CCAATCCCCCTAGG
DDDDDFDFFFFFGGGGGGGGGGHHHHHHGHHHHHHHHHHHHHGGGHHHHHHHHHHGHHGHHHHHHHHHHHHHHHGGHHHHHHHHHHHHGHHHHGGG]]]]]]]]]]]]]]]]]]]]]]]]]]]]]]]]]]]]]]]]]]]]]]]]]]]]]]HHGGGGHHHGGGGHHHHHHGHHHHHHHGHHHHHHIHGGHHGHHHHHHHGHHHHHHHHHHGHHGHHHHHHHHHHHGGGGGGGGGGFFFFFFFBABBB
@M_HWI-M01141:133:D05BR:1:1101:4147:12867  133:D05BR:1:1101:4147:12867 2:N:0:CCAATCCCCCTAGG
AGCCAAGATCGTTCCTTTGTACTCCAACCTGGGCAACAAGAACAAAAATCCATCTAAAAGAAAAAAAAAAATCTGCAGCCTTTTCAGCCAGTAAA
+M_HWI-M01141:133:D05BR:1:1101:4147:12867  133:D05BR:1:1101:4147:12867 2:N:0:CCAATCCCCCTAGG
]]]X]]]]]]]][]]]]]]]]]][[]]]]]]]]]X]]]]]]]]]]]]]]]]]]]]]]]]]]Z][]]]]]]]]]]]]]\\]\]]]]]]]]]]]]Y]
@M_HWI-M01141:133:D05BR:1:1101:17326:12871  133:D05BR:1:1101:17326:12871 2:N:0:CCAATCCCCCTAGG
GCCTTCTGTGTGTCTCTCTCTCTGCCTGTCTCTCTCTCTGTCTGTCTCTCT
+M_HWI-M01141:133:D05BR:1:1101:17326:12871  133:D05BR:1:1101:17326:12871 2:N:0:CCAATCCCCCTAGG
]]]]]]]]]]]]]]]]]]]]]]]]]]]]]]]]]]]]]]]]]]]]]]]]]]]
@M_HWI-M01141:133:D05BR:1:1101:13629:12872  133:D05BR:1:1101:13629:12872 2:N:0:CCAATCCCCCTAGG
TCTCCAGACACTTGGCCAGAAGCCAGGCTGCTCCCTAACTCCCCAACATCCAGCCCTGTTCCCTGGCCCAAGCACGTCTCCCTCTCCACTCTCTACCCGCCCGGCCTGACTCATATATTGCAAATTCTTTTTTTTGTTTTGTTTTTGAGATGGAGTCTCTC
+M_HWI-M01141:133:D05BR:1:1101:13629:12872  133:D05BR:1:1101:13629:12872 2:N:0:CCAATCCCCCTAGG
BBBBBFFFBFF]]]]]]]]]]]]]]]]]]]]]]]]]]]]]X]]]]]]]Z]]]]]]]]]]]]]]]]]]]]]]]]]]]]]]]]]]]]]]]]]]]]]Y]]]]]]]]]]]]]]]]]]]]]]]]]]]]]]]]]]]]]]]]]]]]]]]]]]]]]]]FFFFFAA>>3>
@M_HWI-M01141:133:D05BR:1:1101:5061:12874  133:D05BR:1:1101:5061:12874 2:N:0:CCAATCCCCCTAGG
TTAACTCTAAACTCTAAAATCCGCATTAGGATACTTTGTTATGGCACATACAGAATCAGCAGCGCAGCCGAAAAACATGGATACGGCTGCTTTTTTACGGCATATCGAATCTGCGTTCCGCCGTATTTTTTCAGACGGCCTGAACCTGATGGAATATCTGCCTGAA
+M_HWI-M01141:133:D05BR:1:1101:5061:12874  133:D05BR:1:1101:5061:12874 2:N:0:CCAATCCCCCTAGG
>AAAAFFFFFDFGGGG]]]]]]]]]]]]]]]]]]]]]]]]]]]]]]]]]]]]]]]]]]]]]]]]]]]]]]]]]]]]]]]]]]]]]]Y]]]]]]]]]]]]]]]]]]]]]]]]]]]]]]]]]]]]]]]]]]]]]]]]]]]]]]]]]]]]]]]FGFBDFAABFFAA>3>
@M_HWI-M01141:133:D05BR:1:1101:20353:12875  133:D05BR:1:1101:20353:12875 2:N:0:CCAATCCCCCTAGG
AAAAAAAAACTGTGTGTCTGTGTGTGTGTGTCTGTGTGTGTTTCAGAACTTGTAAGAGAGATGCAGCTGTTGTAATGGTCATTACCCAGTAGAGATTATAATGACAGTGAGTGCTCACACTGACCCACCCC
+M_HWI-M01141:133:D05BR:1:1101:20353:12875  133:D05BR:1:1101:20353:12875 2:N:0:CCAATCCCCCTAGG
]]]]]]]]]]]]]]]]]]]]]]]]]]]]]]]]]]]]]]]]]]]]]]]]]]]]]]]]]]]]]]]]]]]]]]]]]]]]]]]]]]]]]]]]]]]]]]]]]]]]]]]]]]]]]]]]]]]]]]]]]]]]]]]]]]]
@M_HWI-M01141:133:D05BR:1:1101:13021:12882  133:D05BR:1:1101:13021:12882 2:N:0:CCAATCCCCCTAGG
ATGTATATTTTGTGTTGTCTTCCATTTTTTTTCCTTATTGTTTTCTGGTTTTCAGAGTACAGTCTTCTGAGTCCTTGGTTAAATTTATCTCTAATATTCT
+M_HWI-M01141:133:D05BR:1:1101:13021:12882  133:D05BR:1:1101:13021:12882 2:N:0:CCAATCCCCCTAGG
]]]]]]]]]]]]]]]]]]]]]]]]]]]]]]]]]]]]]]]]]]]]]]]]]]]]]]]]]]]]]]]]]]]]]]]]Z]]]]]]]]]][]]]]]]]]]]]][][]
@M_HWI-M01141:133:D05BR:1:1101:28548:12891  133:D05BR:1:1101:28548:12891 2:N:0:CCAATCCCCCTAGG
ACTCTCAGCCATCATGTCCTCAGACACTGCCTCTTTCCCCAGTCTCTCTCATTGTTTTCCCTATAG
+M_HWI-M01141:133:D05BR:1:1101:28548:12891  133:D05BR:1:1101:28548:12891 2:N:0:CCAATCCCCCTAGG
]]]]U]]]]]]]]]]]]]]]]]]]]]]]]]]]]]]]]]XX]]\]]]]]]]]]]]]]]]]]]]]]]]
@M_HWI-M01141:133:D05BR:1:1101:14657:12903  133:D05BR:1:1101:14657:12903 2:N:0:CCAATCCCCCTAGG
TATTTTAGTAGAGGTGGGGTTTCATCATGCTGGCCAGCCATCAATGTGTACTATAAGCAAAGGACGTTGTCTTATGTAAGCAGAGTGCGATTGGAAACTACGAGACTATCTAATCTATAGTTCACATTCTATTGTCCTTTAGAGTC
+M_HWI-M01141:133:D05BR:1:1101:14657:12903  133:D05BR:1:1101:14657:12903 2:N:0:CCAATCCCCCTAGG
]]]]]]]]]]]]]]]]]]]]]]]]]]]]]]]]]]]]]]]]]]]]]]]]]]]]]]]]]]]]]]]]]]]]]]]]]]]]]]]]]]]]]]]]]]]]]]]]]]]]]]]]]]]]]]]]]]]]]]]]]]]]]]]]]]]]]]]]]]]]]]]]]]
@M_HWI-M01141:133:D05BR:1:1101:27035:12912  133:D05BR:1:1101:27035:12912 2:N:0:CCAATCCCCCTAGG
GCTCACTGCAACCTCCACCTCCTGTGTTCTAACCATTCTTCTGCCACAGCATCCCAAGAAGCTGGGACTACAGGTGTGTGCCACCA
+M_HWI-M01141:133:D05BR:1:1101:27035:12912  133:D05BR:1:1101:27035:12912 2:N:0:CCAATCCCCCTAGG
]]]]]]]]]]]]]]]]]]]]]]]]]]]]]]]]]]]]]]]]]]]]]]]]]]]]]]]]]]]]]]]]]]]]]]]]]]]]]]]]]]]]]]
@M_HWI-M01141:133:D05BR:1:1101:18529:12915  133:D05BR:1:1101:18529:12915 2:N:0:CCAATCCCCCTAGG
GGCTTACTGCAACCTCTGCTTTCTGGGTTCAAGCGATTCTTCTG
+M_HWI-M01141:133:D05BR:1:1101:18529:12915  133:D05BR:1:1101:18529:12915 2:N:0:CCAATCCCCCTAGG
]]]]]]]]]]]]]]]]]]]]]]]]]]]]]]]]]]]]]]]]]]]]
@M_HWI-M01141:133:D05BR:1:1101:7914:12930  133:D05BR:1:1101:7914:12930 2:N:0:CCAATCCCCCTAGG
GCCCTTTTCTACTCTGTTTTGTAGTATATACACCATCTCAATATGCTCTCTGATGTAAAATACAGAAATTCTAATTTTACCAGATTCAGCAAAATCTAAATAATATGTAGGTGCCCCAAAGTTAAA
+M_HWI-M01141:133:D05BR:1:1101:7914:12930  133:D05BR:1:1101:7914:12930 2:N:0:CCAATCCCCCTAGG
]]]]]]]]]]]]]]]]]]]]]]]]]]]]]]]]]]]]]]]]]]]]]]]]]]]]]]]]]]]]]]]]]]]]]]]]]]]]]]]]]]]]]]]]]]]]]]]]]]]]]]]]]]]]]]]]]]]]]]]]]]]]]]
@M_HWI-M01141:133:D05BR:1:1101:9768:12971  133:D05BR:1:1101:9768:12971 2:N:0:CCAATCCCCCTAGG
CCTCTCCCCATGCCCTCTGCTGCTGGAGACTAGATAAGAAAAGGACCAC
+M_HWI-M01141:133:D05BR:1:1101:9768:12971  133:D05BR:1:1101:9768:12971 2:N:0:CCAATCCCCCTAGG
]]]]Y]]]]]]]]]]]]]]]]]]]]]]]]]]]]]]]]]]]]]]]]]]]]
@M_HWI-M01141:133:D05BR:1:1101:24942:12973  133:D05BR:1:1101:24942:12973 2:N:0:CCAATCCCCCTAGG
TGTGAATGGCAGTTCGCTCTTGATTTGGCTTTCTTTAAGTCTGTTATTGGTGTAGACGAACGCTTGTGATTTTTGCACATTGATTTTATATCCTGAGACTTTGCTGAAGTTGTT
+M_HWI-M01141:133:D05BR:1:1101:24942:12973  133:D05BR:1:1101:24942:12973 2:N:0:CCAATCCCCCTAGG
]]]]]]]]]]]]]]]]]]]]]]]]]]]]]]]]]]]]]]]]]]]]]]]]]]]]]]]]]]]]]]]]]]]]]]]]]]]]]]]]]]]]]]]]]]]]]]]]]]]]]]]]]]]]]]]]]]
@M_HWI-M01141:133:D05BR:1:1101:6235:12974  133:D05BR:1:1101:6235:12974 2:N:0:CCAATCCCCCTAGG
GTTTTTCGTGTCTCTGTCTCCTTCAGTTCTGCTCTGATCTTAGTTATTTCTTGTCTTCTGCCAGGTTTTGAGTTTTTAAATATTGCTCCTCTAGTTCTTTCAATTTTG
+M_HWI-M01141:133:D05BR:1:1101:6235:12974  133:D05BR:1:1101:6235:12974 2:N:0:CCAATCCCCCTAGG
]]]]]]]]]]]]]]]]]]]]]]\]]][]]]]]]]]]\]]]]]]\]\]]]]]]]]]]]]]]]]]]][]]]]Z]\]\]]]]]]]]]]]V]FV]]]]]]]]]]\]]]]]][
@M_HWI-M01141:133:D05BR:1:1101:12896:12977  133:D05BR:1:1101:12896:12977 2:N:0:CCAATCCCCCTAGG
AGTAGCTGGGACCACAGGCATGCACCACCATACCCAGATAATTTTTGTATTTTTTTCATTGAGACTG
+M_HWI-M01141:133:D05BR:1:1101:12896:12977  133:D05BR:1:1101:12896:12977 2:N:0:CCAATCCCCCTAGG
]]]]]]]]]]]]]]]]]]]]]]]]]]]]]]]]]]]]]]]]]]]]]]]]]]]]]]]]]]]]]]]]]]]
@M_HWI-M01141:133:D05BR:1:1101:18975:12983  133:D05BR:1:1101:18975:12983 2:N:0:CCAATCCCCCTAGG
GGAATTATAAACACCACACCTGGCTTAATTTTTGTATTTTTAGTAGAGACCGGGTTTCACCATGTTGGTCAGGCTGGTCTCGAACTCCTGACCTCAGGTCATCCACCTGCCTTGGCCTCCCAAAGAGCTGGGATTACAGGCGTGAACCACTGTGCCCAGCCCAACTTTC
+M_HWI-M01141:133:D05BR:1:1101:18975:12983  133:D05BR:1:1101:18975:12983 2:N:0:CCAATCCCCCTAGG
ABAAAFFFFFFFGFEGGFG]]]]]]]]]]]]]]]]]]]]]]]]]]]]]]]]]]]]]]]]]]]]]]]]]]]]]]]]]]]]]]]]]]]]]]]]]]]]]]]]]]]]]Z]]]]]]]]]]]]]]]]]]]]]]]]]]]]]]]]]]]]]]]]]]]]]FF4GGGGFFBFFFFBABBB
@M_HWI-M01141:133:D05BR:1:1101:23646:13004  133:D05BR:1:1101:23646:13004 2:N:0:CCAATCCCCCTAGG
GGGTTCTTAGAGATTCTCCTGCCTCAGCCTCCCCTGTAGCTGGGACTACAGGCGTGTACCACTACACCCGCCTAATTTTTGTATTTTTATTTATTTATTTATTTAAGATGAAGTCTCACTC
+M_HWI-M01141:133:D05BR:1:1101:23646:13004  133:D05BR:1:1101:23646:13004 2:N:0:CCAATCCCCCTAGG
]]]]]]]]]]]]]]]]]]]]]]]]]]]]]]]]]]]]]]]]]]]]]]]]]]]]]]]]]]]]]]]]]]]]]]]]]]]]]]]]]]]]]]]]]]]]]]]]]]]]]]]]]]]]]]]]]]]]]]]]]
@M_HWI-M01141:133:D05BR:1:1101:15099:13014  133:D05BR:1:1101:15099:13014 2:N:0:CCAATCCCCCTAGG
ATTTGTGTAAATCGTTTAGCTCATTTAGCTTATCTAAAACGATTTGATAAATCGG
+M_HWI-M01141:133:D05BR:1:1101:15099:13014  133:D05BR:1:1101:15099:13014 2:N:0:CCAATCCCCCTAGG
]]]]]]]]]]]]]]]]]]]]]]]]]]]]]]]]]]]]]]]]]]]]]]]]]]]]]]]
@M_HWI-M01141:133:D05BR:1:1101:19148:13019  133:D05BR:1:1101:19148:13019 2:N:0:CCAATCCCCCTAGG
AGGCATTTGACAAAATACAACAGCCCTTTATGCTAAAAACCCTCAATAAACTCGGTATCGATGGAACGTATCTCAAAGTAATAAAAGCTATTTACAACAAACCAACAGCCAATATCATACTAAATGGGCAAAAACAGGAAGCATTCCCTTTGAAAT
+M_HWI-M01141:133:D05BR:1:1101:19148:13019  133:D05BR:1:1101:19148:13019 2:N:0:CCAATCCCCCTAGG
AA1AAF]]]]]]]]]]]]]]]]]]]\]]]]]\]]]]]]]T]]]]]]]]]]]]]]X]]]]]]]X]]]]][\]]]]]]]]]]]]]]]]]]]]]]]]]]]]]]]]]]]]]]]X][]\]]]]]]]]]]]]]]]]]]]]]]]]]]]]]]]]]]]]FABAA>
@F_HWI-M01141:133:D05BR:1:1101:4374:13057  133:D05BR:1:1101:4374:13057 2:N:0:CCAATCCCCCTAGG
GAACTCCAGTCACCCAATCCATCTCGTATGCCGTCTTCTGCTTGAAAAAACAACAACATGCATCTTATTCTCATTGTTTCATACCGTCACCTTTTTTACATCACTTCATTCATTTTCCTCTCTCTTATAACTTACCATCCTTATGGTCGA
+F_HWI-M01141:133:D05BR:1:1101:4374:13057  133:D05BR:1:1101:4374:13057 2:N:0:CCAATCCCCCTAGG
3AABBDFFFDDFGGGGGGGGFD55FGFDFBGH2A2BFHCBDHFCA3GGAE1A11AAA133B3555D55ADDF5A5D552555D@31111>B333B3/?B444333BB444?FFG44B3BB4333344444BBB33BF43F1B?B11BB##
@R_HWI-M01141:133:D05BR:1:1101:4374:13057  133:D05BR:1:1101:4374:13057 2:N:0:CCAATCCCCCTAGG
GCTGCTTCCCTCCCCACCCTCTCATCCATCGTCACCCATGATATTCGCCATGACCTTTCCATGCCCATCCAGAGACCCCCCACCAGCATCAAGACCTTCGTCAACGAGCGCATCCTCGTACCTCACGCCCGTTTGCTCCACCCACATTTC
+R_HWI-M01141:133:D05BR:1:1101:4374:13057  133:D05BR:1:1101:4374:13057 2:N:0:CCAATCCCCCTAGG
111>111BC1@111A1110A0AA13111BD00B0E10000122DD20/B//BAB11111122AB101000111/00//B//>/B?0?0@111110011B/B/?###############################################
@F_HWI-M01141:133:D05BR:1:1101:16670:13063  133:D05BR:1:1101:16670:13063 2:N:0:CCAATCCCCCTAGG
CATGATCTCCCACCCCATGGCAGCTCCAGCCCAAAGCCTCTCCGCCGATCTCGTATGCCGTCTTCTGCTTGAAAAAAAGCACACCTCTCAACTCCAGTCACCCCATCCATGTCTTATCCGTTCTTCTGCTTGAAAAAAATGACCGCGATT
+F_HWI-M01141:133:D05BR:1:1101:16670:13063  133:D05BR:1:1101:16670:13063 2:N:0:CCAATCCCCCTAGG
AA333DBDDDFBEFGACBGGGGGGHHHF4AFEHDFFBGFHBGBEAE00001AA11AG5GEEEFADGHFFHEGGFFHGG113111/3B3334B?3B3BB33B3F//?3F?21B22BBDBH//BFF12211@11@111?#############
@R_HWI-M01141:133:D05BR:1:1101:16670:13063  133:D05BR:1:1101:16670:13063 2:N:0:CCAATCCCCCTAGG
CCCGCGTCGACTTCTCTCTCGCCCTGCTCACGCCCGCTGTCGCCTAGGGTCCGGTAGTACGCGGTTGAGATCTCGACTTCGTCACGTTCGTAATCCCCTTGTACCACCTGTGCTTTTTCTTCCACTCCTTATTCATTCAAATCTCATCCA
+R_HWI-M01141:133:D05BR:1:1101:16670:13063  133:D05BR:1:1101:16670:13063 2:N:0:CCAATCCCCCTAGG
>1>11>>>10000A31B11A00A?00/1A11/A///////A/////B0/B0///>>/12B/B//?/>01>112201/?/1/0?///<<0??00/221/000112?21?0??11111<1011111110?>11>111>1111111111>000
@M_HWI-M01141:133:D05BR:1:1101:8978:13067  133:D05BR:1:1101:8978:13067 2:N:0:CCAATCCCCCTAGG
AGATGGGAAGAAACCAGTGCAAAAAGGATGAAAACACCAAAAACCAGAAAAAAC
+M_HWI-M01141:133:D05BR:1:1101:8978:13067  133:D05BR:1:1101:8978:13067 2:N:0:CCAATCCCCCTAGG
]]]]]]]]]]]]]]]]]]]]]]]]]]]]]]]]\]]]]]]]]]]]]]]]]]]]]]
@M_HWI-M01141:133:D05BR:1:1101:3702:13071  133:D05BR:1:1101:3702:13071 2:N:0:CCAATCCCCCTAGG
AGAAATCAGCAAAGGCCTTCGTTTCGACCTCGTACGCCAC
+M_HWI-M01141:133:D05BR:1:1101:3702:13071  133:D05BR:1:1101:3702:13071 2:N:0:CCAATCCCCCTAGG
]]]]]]]]]]]]]]]]]]]]]]]]]]]]]]]]]]]]]\]]
@M_HWI-M01141:133:D05BR:1:1101:16454:13094  133:D05BR:1:1101:16454:13094 2:N:0:CCAATCCCCCTAGG
CAGGATCGCCGTGCACACACGGGACGTGAGGATCGACGACCCCGCGGGGGA
+M_HWI-M01141:133:D05BR:1:1101:16454:13094  133:D05BR:1:1101:16454:13094 2:N:0:CCAATCCCCCTAGG
]]]]]]]]]]]]]]]]]]]]]]]]]]]]]]]]]]]]]]]]]]]]]]]]]]]
@M_HWI-M01141:133:D05BR:1:1101:26612:13100  133:D05BR:1:1101:26612:13100 2:N:0:CCAATCCCCCTAGG
ATAACTTTCTACCTTTTCCCTCTTTCCTTTAAAAACCTAGGCCGGGCGCGGTGGCTCACACCTATAATCCCAGCACTTTGGGAGGCTGAGGCGGGTGGATCACGAGGTCAAGAGATTGAGACCATCCTGGTCAACGAAGTGAAACCCTGTCTCT
+M_HWI-M01141:133:D05BR:1:1101:26612:13100  133:D05BR:1:1101:26612:13100 2:N:0:CCAATCCCCCTAGG
AA?3][[6]]]]]]]X]]]]]]][]]]Y]]]]]]Z]]]]]]]]]]]]]]]]]]]]W]]]]]]]]]]]]]]]]]][]]]]]]]]]Z]]]]]]]]]]C]]/HEIEJIIH431JJFHC4DGJHH2DHEIIHHH/HHIEHIIIHIGE3CCD3H@AAA>
@M_HWI-M01141:133:D05BR:1:1101:3784:13121  133:D05BR:1:1101:3784:13121 2:N:0:CCAATCCCCCTAGG
TACAGCTATTCGCCAACCATGCCCGGCTAATTTCGTGTATGTTTAGTAGCAACAGGGTGTCACCATATTGGCCAGGCTGGTCTTGAT
+M_HWI-M01141:133:D05BR:1:1101:3784:13121  133:D05BR:1:1101:3784:13121 2:N:0:CCAATCCCCCTAGG
]]]]]]]]]]]]]]]]]]]]]]]]]]]]X]]]]]]]]]]]]]]]]]]]]]]]]]]]]]]]]]]]]]]]]]]]]]]]]]]]]]]]]]]
@M_HWI-M01141:133:D05BR:1:1101:15634:13123  133:D05BR:1:1101:15634:13123 2:N:0:CCAATCCCCCTAGG
AGACTGCTCTGCTTTGTGTTCGCTTTTATAAGGGAGTTGAATCTGCCTTGAGATTCAGAGAGTGAGAAGCGCGTTTCTTCCAGGAGCTGCGTT
+M_HWI-M01141:133:D05BR:1:1101:15634:13123  133:D05BR:1:1101:15634:13123 2:N:0:CCAATCCCCCTAGG
]]]]]]]]]]]]]]]]]]]]]]]]]]]]]]]]]]]]]]]]]]]]]]]]]]]]]]]]]]]]]]]]]]]]]]]]]]]]]]]]]]]]]]]]]]]]]
@M_HWI-M01141:133:D05BR:1:1101:5222:13123  133:D05BR:1:1101:5222:13123 2:N:0:CCAATCCCCCTAGG
GGCTTTGATGGCATCGTCGGTTTGGAACAATGTCAGCGGTTCGCCGCCGAATACGGGCATGTCTTTGCTTTGCAGCGTTTCATAACGGGTAAAGTGCAGCCCTGCCAGCAGATGCAGGCGGTCGGTGGCGTTGAAACGCGTGCTGGCGGTCAGCGAGTGGGTTTTGTTGGTATTCA
+M_HWI-M01141:133:D05BR:1:1101:5222:13123  133:D05BR:1:1101:5222:13123 2:N:0:CCAATCCCCCTAGG
ABCCCFFFFFFFGGGGGGGGGGGGGH]]]]]]]]]]]]]]]]]]]]]]]]]]]]]]]]]]]]]]]]]]]]]]]]]]]]]]]]]]]]]]]]]]]]]]]]]]]]]]]]]]]]]]]]]]]]]]]]]]]]]]]]]]]]]]]]]]]]]]]]]]]]GGGGGGGGGGGGGGDDFFFFFCCBBB
@M_HWI-M01141:133:D05BR:1:1101:6376:13150  133:D05BR:1:1101:6376:13150 2:N:0:CCAATCCCCCTAGG
ATATTGAATTTCTCTATTTTACATTAGAGAGCATAATGAGTTGGTGTATATACTGCAAAACAGAGTAGAATAG
+M_HWI-M01141:133:D05BR:1:1101:6376:13150  133:D05BR:1:1101:6376:13150 2:N:0:CCAATCCCCCTAGG
]]]]]]]]]]]]]]]]]]]]]]]]]]]]]Z]]]Z]]]]]ZY]]]]]]]]]]]]]]]]]]]]]]]]]]]]]]]]
@M_HWI-M01141:133:D05BR:1:1101:23325:13152  133:D05BR:1:1101:23325:13152 2:N:0:CCAATCCCCCTAGG
GTTAAACCCCATCTCTACTAAAAATTACAAAAAGTTAGCTGGGCACGGTGGCGCGTGCCTGTAATCCCAGCTACTCAGGAGGCTGAGGCAGGAGAATTGCCTGAACCCA
[truncated: 1,578,059 more chars]
